# Supplementary material for: Gingival proteomics reveals the role of TGF beta and YAP/TAZ signaling in Raine syndrome fibrosis
Source: Sci Rep. 2024 Apr 25;14:9497. doi: 10.1038/s41598-024-59713-0 (PMC11045870; doi:10.1038/s41598-024-59713-0)
Supplement: Supplementary file 3 — Supplementary Table S1. [file 41598_2024_59713_MOESM3_ESM.xlsx]

## Sheet: Ctl_vs_FAM20C_RNS_family1
Supplementary Table S1: All proteins identified-secretome-controls-RNS1-RNS2									Normalized abundance
									Ctl			FAM20C_RNS_Fam1			Tags
Accession	Description	Peptide count	Peptides used for quantitation	Confidence score	Anova (p)	Max fold change	Highest mean condition	Lowest mean condition	Surn_Ctl_1_01	Surn_Ctl_2_01	Surn_Ctl_3_01	Surn_FAM20C_RNS_Fam1_01	Surn_FAM20C_RNS_Fam1_02	Surn_FAM20C_RNS_Fam1_03	Anova p-value <= 0.05	Peptide > 1	Power > 0.8
IL6_HUMAN	Interleukin-6 OS=Homo sapiens GN=IL6 PE=1 SV=1	3	3	146.51	1.14261e-06	8.65997	RNS-Fam1	Ctl	6595.67	6741.85	6166.07	56699.1	59594.9	52606.6	x	x	x
FKB10_HUMAN	Peptidyl-prolyl cis-trans isomerase FKBP10 OS=Homo sapiens GN=FKBP10 PE=1 SV=1	4	4	162.68	2.94121e-06	3.34746	RNS-Fam1	Ctl	8468.86	8387.16	8518.65	26848.2	28142.7	29949.6	x	x	x
C1R_HUMAN;C1RL_HUMAN	Complement C1r subcomponent OS=Homo sapiens GN=C1R PE=1 SV=2	20	20	1020.76	9.15291e-06	3.07778	Ctl	RNS-Fam1	7.45021e+06	6.94961e+06	6.80849e+06	2.23909e+06	2.22144e+06	2.43025e+06	x	x	x
LAMB2_HUMAN	Laminin subunit beta-2 OS=Homo sapiens GN=LAMB2 PE=1 SV=2	23	23	1146.89	1.20244e-05	5.22878	Ctl	RNS-Fam1	1.01152e+06	1.17197e+06	1.01477e+06	212356	188274	211036	x	x	x
LOXL1_HUMAN	Lysyl oxidase homolog 1 OS=Homo sapiens GN=LOXL1 PE=1 SV=2	5	5	176.76	1.80483e-05	2.99059	Ctl	RNS-Fam1	107815	121879	119633	38986.9	37214.9	40606.6	x	x	x
TENA_HUMAN	Tenascin OS=Homo sapiens GN=TNC PE=1 SV=3	19	19	897.86	1.99609e-05	6.98491	Ctl	RNS-Fam1	619898	792062	633256	98490.1	92627	101688	x	x	x
MMP1_HUMAN	Interstitial collagenase OS=Homo sapiens GN=MMP1 PE=1 SV=3	22	22	1120.14	2.12069e-05	8.44817	Ctl	RNS-Fam1	1.98495e+07	2.14e+07	2.1263e+07	2.88917e+06	2.38919e+06	2.12116e+06	x	x	x
EMIL1_HUMAN	EMILIN-1 OS=Homo sapiens GN=EMILIN1 PE=1 SV=3	4	4	148.76	2.60207e-05	9.39924	Ctl	RNS-Fam1	39606.4	53637	49702.4	4625.25	5171.23	5411.77	x	x	x
GRP75_HUMAN	Stress-70 protein, mitochondrial OS=Homo sapiens GN=HSPA9 PE=1 SV=2	6	6	264.9	3.35134e-05	1.41643	RNS-Fam1	Ctl	49291.8	48842.9	51369.9	70619.3	69722.8	71420.4	x	x	x
MAMC2_HUMAN	MAM domain-containing protein 2 OS=Homo sapiens GN=MAMDC2 PE=2 SV=3	8	8	318.63	3.53197e-05	12.3125	RNS-Fam1	Ctl	19196.6	25597.5	17358.6	274069	234688	256497	x	x	x
FINC_HUMAN	Fibronectin OS=Homo sapiens GN=FN1 PE=1 SV=4	33	33	1488.44	4.4963e-05	1.77698	Ctl	RNS-Fam1	6.43612e+06	6.95666e+06	6.73071e+06	3.78539e+06	3.63866e+06	3.90049e+06	x	x	x
DPYL2_HUMAN;DPYL1_HUMAN	Dihydropyrimidinase-related protein 2 OS=Homo sapiens GN=DPYSL2 PE=1 SV=1	4	4	174.75	4.60285e-05	3.21076	Ctl	RNS-Fam1	97908.6	94111.3	101693	27874.4	33899.9	29703.5	x	x	x
COCA1_HUMAN	Collagen alpha-1(XII) chain OS=Homo sapiens GN=COL12A1 PE=1 SV=2	49	49	2303.37	4.71327e-05	3.16142	Ctl	RNS-Fam1	2.53621e+06	2.97796e+06	2.52163e+06	801608	864180	876046	x	x	x
ISLR_HUMAN	Immunoglobulin superfamily containing leucine-rich repeat protein OS=Homo sapiens GN=ISLR PE=2 SV=1	2	2	50.59	5.6813e-05	101.119	Ctl	RNS-Fam1	99041	116122	77828	1149.44	578.439	1169.6	x	x	x
MFAP2_HUMAN	Microfibrillar-associated protein 2 OS=Homo sapiens GN=MFAP2 PE=2 SV=1	2	2	45.46	6.6896e-05	3.49172	Ctl	RNS-Fam1	16668.5	18383.1	14936.4	5164.85	4622.72	4528.58	x	x	x
LAMC1_HUMAN	Laminin subunit gamma-1 OS=Homo sapiens GN=LAMC1 PE=1 SV=3	12	12	608.6	8.81479e-05	6.1141	Ctl	RNS-Fam1	418073	563747	408718	70648.9	74847.7	81934.9	x	x	x
LOXL3_HUMAN	Lysyl oxidase homolog 3 OS=Homo sapiens GN=LOXL3 PE=1 SV=1	3	3	140.63	9.04104e-05	7.46225	Ctl	RNS-Fam1	63025.1	61460.9	56331.8	8352.61	6314.46	9563.93	x	x	x
PGS1_HUMAN	Biglycan OS=Homo sapiens GN=BGN PE=1 SV=2	5	5	183.28	0.000101268	7.98419	Ctl	RNS-Fam1	139000	184043	124959	21025.3	16688.5	18397.3	x	x	x
CAVN1_HUMAN	Caveolae-associated protein 1 OS=Homo sapiens GN=CAVIN1 PE=1 SV=1	4	4	251.33	0.000106917	2.80792	RNS-Fam1	Ctl	85632.9	75874.3	74985.4	243484	203471	217096	x	x	x
LMNA_HUMAN;LMNB1_HUMAN;LMNB2_HUMAN	Prelamin-A/C OS=Homo sapiens GN=LMNA PE=1 SV=1	26	26	1155.45	0.000115164	2.23919	Ctl	RNS-Fam1	1.53416e+06	1.67471e+06	1.43822e+06	651791	700990	722568	x	x	x
NPTX1_HUMAN	Neuronal pentraxin-1 OS=Homo sapiens GN=NPTX1 PE=2 SV=2	4	4	202.73	0.000117196	6.30182	RNS-Fam1	Ctl	8997.47	8985.04	9042.56	71176.1	47957.3	51173.8	x	x	x
NID2_HUMAN;LRP8_HUMAN	Nidogen-2 OS=Homo sapiens GN=NID2 PE=1 SV=3	7	7	285.64	0.000128682	2.16351	Ctl	RNS-Fam1	84423.7	99019	92566.2	42254.3	40782.8	44537.7	x	x	x
PLOD1_HUMAN	Procollagen-lysine,2-oxoglutarate 5-dioxygenase 1 OS=Homo sapiens GN=PLOD1 PE=1 SV=2	2	2	76.16	0.000129072	1.72506	RNS-Fam1	Ctl	57404.6	56084.4	55243.6	97375.8	90892	102806	x	x	x
FMOD_HUMAN	Fibromodulin OS=Homo sapiens GN=FMOD PE=1 SV=2	2	2	114.69	0.000136574	5.1177	Ctl	RNS-Fam1	86579.7	94035.1	81830.3	15341.5	20918.2	15022.2	x	x	x
MFGM_HUMAN	Lactadherin OS=Homo sapiens GN=MFGE8 PE=1 SV=2	13	13	664.74	0.000141301	5.31609	Ctl	RNS-Fam1	2.63332e+06	2.37823e+06	2.2995e+06	563519	417889	393860	x	x	x
NID1_HUMAN	Nidogen-1 OS=Homo sapiens GN=NID1 PE=1 SV=3	4	4	143.93	0.000144883	5.76833	Ctl	RNS-Fam1	43086.8	46269.8	45284.6	5998.74	8791.7	8551.02	x	x	x
APOL2_HUMAN	Apolipoprotein L2 OS=Homo sapiens GN=APOL2 PE=1 SV=1	2	2	80.66	0.000146366	4.63599	RNS-Fam1	Ctl	1888.77	2563.25	2105.11	10898.2	8920.65	10580	x	x	x
SVEP1_HUMAN	Sushi, von Willebrand factor type A, EGF and pentraxin domain-containing protein 1 OS=Homo sapiens GN=SVEP1 PE=1 SV=3	3	3	124.42	0.00014696	1.7736	Ctl	RNS-Fam1	32688	33783	30962.7	17380.5	19388.8	18166.2	x	x	x
CO5A2_HUMAN;CO2A1_HUMAN	Collagen alpha-2(V) chain OS=Homo sapiens GN=COL5A2 PE=1 SV=3	3	3	70.3	0.000198596	4.36804	RNS-Fam1	Ctl	7681.37	9148.37	11274.2	39086.2	40982.7	42690.4	x	x	x
6PGD_HUMAN	6-phosphogluconate dehydrogenase, decarboxylating OS=Homo sapiens GN=PGD PE=1 SV=3	4	4	156.04	0.000215802	2.06237	Ctl	RNS-Fam1	74983.6	70238.3	64819.7	35641.7	34723.5	31479.5	x	x	x
BGH3_HUMAN	Transforming growth factor-beta-induced protein ig-h3 OS=Homo sapiens GN=TGFBI PE=1 SV=1	17	17	702.44	0.000219294	4.59949	Ctl	RNS-Fam1	5.21886e+06	6.04716e+06	4.23559e+06	1.04033e+06	1.06999e+06	1.25997e+06	x	x	x
TSP1_HUMAN;RHG35_HUMAN	Thrombospondin-1 OS=Homo sapiens GN=THBS1 PE=1 SV=2	29	29	1502.6	0.000241558	2.94768	RNS-Fam1	Ctl	4.02381e+06	4.42648e+06	3.39418e+06	1.07678e+07	1.18116e+07	1.23343e+07	x	x	x
IBP5_HUMAN	Insulin-like growth factor-binding protein 5 OS=Homo sapiens GN=IGFBP5 PE=1 SV=1	2	2	83.91	0.00025229	4.1404	Ctl	RNS-Fam1	23823.1	26659.2	32357.1	6037.03	6311.85	7658.7	x	x	x
CALD1_HUMAN	Caldesmon OS=Homo sapiens GN=CALD1 PE=1 SV=3	6	6	288.31	0.000267987	3.64949	RNS-Fam1	Ctl	22271.5	28054.3	21094.7	76701.1	89524.8	94422.5	x	x	x
VINC_HUMAN	Vinculin OS=Homo sapiens GN=VCL PE=1 SV=4	4	4	134.01	0.000301971	5.56625	Ctl	RNS-Fam1	72397.6	53847.5	83759.4	11346.4	12226.8	14155	x	x	x
QSOX1_HUMAN	Sulfhydryl oxidase 1 OS=Homo sapiens GN=QSOX1 PE=1 SV=3	16	16	998.29	0.000304059	2.93357	RNS-Fam1	Ctl	1.26606e+06	1.3406e+06	1.19711e+06	3.27615e+06	3.52716e+06	4.35533e+06	x	x	x
SODE_HUMAN	Extracellular superoxide dismutase [Cu-Zn] OS=Homo sapiens GN=SOD3 PE=1 SV=2	5	5	256.62	0.000306339	4.89812	Ctl	RNS-Fam1	305772	271474	304673	49472.9	54288.1	76291.2	x	x	x
H15_HUMAN	Histone H1.5 OS=Homo sapiens GN=HIST1H1B PE=1 SV=3	2	2	68.53	0.000317215	5.9547	Ctl	RNS-Fam1	21463.7	21712.4	15046.5	3337.4	3739.71	2700.48	x	x	x
CLUS_HUMAN	Clusterin OS=Homo sapiens GN=CLU PE=1 SV=1	10	10	479.79	0.00031729	3.65639	Ctl	RNS-Fam1	750754	962908	721781	251761	210309	204008	x	x	x
CO8A1_HUMAN	Collagen alpha-1(VIII) chain OS=Homo sapiens GN=COL8A1 PE=1 SV=2	2	2	92.5	0.000333595	9.45834	RNS-Fam1	Ctl	1517.53	2110.16	2687.29	23525.9	20011.6	16191.6	x	x	x
LYAG_HUMAN	Lysosomal alpha-glucosidase OS=Homo sapiens GN=GAA PE=1 SV=4	2	2	111.63	0.000354724	6.19976	Ctl	RNS-Fam1	23628.5	20905.8	19070.2	4185.69	2506.59	3566.91	x	x	x
TENX_HUMAN	Tenascin-X OS=Homo sapiens GN=TNXB PE=1 SV=4	2	2	55.07	0.000376574	20.2944	Ctl	RNS-Fam1	14875.1	16539.7	14693.5	410.235	991.554	870.184	x	x	x
4F2_HUMAN	4F2 cell-surface antigen heavy chain OS=Homo sapiens GN=SLC3A2 PE=1 SV=3	3	3	106.91	0.000397397	2.15076	RNS-Fam1	Ctl	13167.1	10825.8	13373.6	25843.8	27463.1	27059.5	x	x	x
FBLN1_HUMAN	Fibulin-1 OS=Homo sapiens GN=FBLN1 PE=1 SV=4	13	13	554.12	0.000439284	2.93726	Ctl	RNS-Fam1	1.56565e+06	2.01024e+06	1.76091e+06	572191	551648	693094	x	x	x
PSG5_HUMAN	Pregnancy-specific beta-1-glycoprotein 5 OS=Homo sapiens GN=PSG5 PE=1 SV=3	3	3	92.36	0.000448962	7.10761	RNS-Fam1	Ctl	41186.8	40759.9	31924.2	362914	229935	216502	x	x	x
EDIL3_HUMAN	EGF-like repeat and discoidin I-like domain-containing protein 3 OS=Homo sapiens GN=EDIL3 PE=1 SV=1	5	5	184.39	0.000478304	2.05918	RNS-Fam1	Ctl	130637	163509	137167	296563	288288	303300	x	x	x
ENPP2_HUMAN	Ectonucleotide pyrophosphatase/phosphodiesterase family member 2 OS=Homo sapiens GN=ENPP2 PE=1 SV=3	3	3	97.45	0.000479902	4.96919	Ctl	RNS-Fam1	46030.9	61748.1	69799.4	12777.2	13097.2	9861.5	x	x	x
DPP2_HUMAN	Dipeptidyl peptidase 2 OS=Homo sapiens GN=DPP7 PE=1 SV=3	2	2	71.41	0.000485026	2.01959	Ctl	RNS-Fam1	3379.88	3176.82	3888.26	1827.71	1699.37	1644.73	x	x	x
CALU_HUMAN	Calumenin OS=Homo sapiens GN=CALU PE=1 SV=2	4	4	132.67	0.000496697	2.29123	RNS-Fam1	Ctl	111672	130560	117624	246567	269054	308891	x	x	x
SPON1_HUMAN	Spondin-1 OS=Homo sapiens GN=SPON1 PE=1 SV=2	4	4	147.01	0.000517512	8.16993	Ctl	RNS-Fam1	53872.1	81997.6	58454.5	8503.36	5646.17	9635.74	x	x	x
PGBM_HUMAN	Basement membrane-specific heparan sulfate proteoglycan core protein OS=Homo sapiens GN=HSPG2 PE=1 SV=4	11	11	532.66	0.000531952	2.03368	Ctl	RNS-Fam1	330668	335118	298457	148039	148583	177515	x	x	x
H12_HUMAN;H11_HUMAN	Histone H1.2 OS=Homo sapiens GN=HIST1H1C PE=1 SV=2	2	2	81.09	0.000532795	6.22206	Ctl	RNS-Fam1	19152.3	16538.4	10997.1	2193.03	2706.3	2604.25	x	x	x
PRDX6_HUMAN	Peroxiredoxin-6 OS=Homo sapiens GN=PRDX6 PE=1 SV=3	2	2	74.6	0.000550821	1.89187	RNS-Fam1	Ctl	27604.8	30599.8	24792.5	51174.8	54373.9	51470.7	x	x	x
AATC_HUMAN	Aspartate aminotransferase, cytoplasmic OS=Homo sapiens GN=GOT1 PE=1 SV=3	2	2	89.84	0.000551057	3.48955	RNS-Fam1	Ctl	36409.9	40929.1	34871.5	104636	132195	154733	x	x	x
PLEC_HUMAN;EPIPL_HUMAN	Plectin OS=Homo sapiens GN=PLEC PE=1 SV=3	7	7	311.5	0.000558755	2.1919	Ctl	RNS-Fam1	112073	106469	112944	56644.9	43515.4	51072.5	x	x	x
CO3_HUMAN	Complement C3 OS=Homo sapiens GN=C3 PE=1 SV=2	40	40	1785.46	0.000574168	2.41455	Ctl	RNS-Fam1	4.56597e+06	5.10945e+06	4.16218e+06	2.16095e+06	1.73316e+06	1.83681e+06	x	x	x
PEPD_HUMAN	Xaa-Pro dipeptidase OS=Homo sapiens GN=PEPD PE=1 SV=3	2	2	73.81	0.000616662	2.83273	Ctl	RNS-Fam1	9262.77	9808.85	11291.3	4186.22	3451.98	3080.4	x	x	x
PSG4_HUMAN;PSG11_HUMAN	Pregnancy-specific beta-1-glycoprotein 4 OS=Homo sapiens GN=PSG4 PE=2 SV=3	7	7	239.92	0.000638875	2.03132	RNS-Fam1	Ctl	238419	215213	200884	491163	412348	426024	x	x	x
ROA2_HUMAN	Heterogeneous nuclear ribonucleoproteins A2/B1 OS=Homo sapiens GN=HNRNPA2B1 PE=1 SV=2	7	7	244.28	0.000643295	3.895	Ctl	RNS-Fam1	197075	206551	163657	60197.9	39583.1	45862.8	x	x	x
MYOF_HUMAN	Myoferlin OS=Homo sapiens GN=MYOF PE=1 SV=1	2	2	57.14	0.000678947	2.95455	RNS-Fam1	Ctl	8282.98	8832.1	10365.2	27110.6	22788.8	31292.3	x	x	x
TIMP1_HUMAN	Metalloproteinase inhibitor 1 OS=Homo sapiens GN=TIMP1 PE=1 SV=1	6	6	353.06	0.00069287	6.2673	Ctl	RNS-Fam1	1.1405e+07	1.33171e+07	1.11204e+07	2.66138e+06	1.62665e+06	1.43094e+06	x	x	x
TBA1A_HUMAN;TBA3C_HUMAN;TBA4A_HUMAN	Tubulin alpha-1A chain OS=Homo sapiens GN=TUBA1A PE=1 SV=1	3	3	173.83	0.000709008	1.9475	RNS-Fam1	Ctl	1.07508e+06	1.07394e+06	891227	2.02275e+06	2.05564e+06	1.8425e+06	x	x	x
GELS_HUMAN	Gelsolin OS=Homo sapiens GN=GSN PE=1 SV=1	9	9	354.7	0.00073495	1.92477	Ctl	RNS-Fam1	451905	480760	402696	247382	210903	235491	x	x	x
ANGP1_HUMAN	Angiopoietin-1 OS=Homo sapiens GN=ANGPT1 PE=1 SV=2	3	3	125.99	0.000789463	4.85979	RNS-Fam1	Ctl	18961.1	13892.4	22673.7	82964.5	78692.6	108194	x	x	x
CO6A1_HUMAN	Collagen alpha-1(VI) chain OS=Homo sapiens GN=COL6A1 PE=1 SV=3	17	17	780.68	0.000794448	2.28181	Ctl	RNS-Fam1	2.05268e+06	2.70672e+06	2.18784e+06	1.07232e+06	1.01281e+06	959489	x	x	x
POSTN_HUMAN	Periostin OS=Homo sapiens GN=POSTN PE=1 SV=2	2	2	113.99	0.000822472	2.23724	RNS-Fam1	Ctl	14921.7	18888.6	16206.2	35483.9	34831.5	41583.5	x	x	x
LAMA4_HUMAN	Laminin subunit alpha-4 OS=Homo sapiens GN=LAMA4 PE=1 SV=4	7	7	225.73	0.000834476	4.21787	Ctl	RNS-Fam1	167579	199169	183329	57709	36510.5	36196.4	x	x	x
FLNC_HUMAN	Filamin-C OS=Homo sapiens GN=FLNC PE=1 SV=3	3	3	101.79	0.000853388	5.18365	Ctl	RNS-Fam1	13311.2	21107.6	13438	2562.35	3616.94	3052.97	x	x	x
PTX3_HUMAN;AN30A_HUMAN	Pentraxin-related protein PTX3 OS=Homo sapiens GN=PTX3 PE=1 SV=3	10	10	548.67	0.000895851	2.21437	Ctl	RNS-Fam1	1.1324e+07	9.23197e+06	8.69908e+06	4.5599e+06	4.06221e+06	4.58936e+06	x	x	x
WNT5A_HUMAN;WNT5B_HUMAN	Protein Wnt-5a OS=Homo sapiens GN=WNT5A PE=1 SV=2	5	5	202.75	0.000938002	2.79757	Ctl	RNS-Fam1	104291	96791.2	94130	42589.6	34315.4	28619.5	x	x	x
RS3_HUMAN	40S ribosomal protein S3 OS=Homo sapiens GN=RPS3 PE=1 SV=2	3	3	158.07	0.000993327	2.1699	Ctl	RNS-Fam1	89297.2	84139.4	69971.5	41313.1	35366.1	35495.8	x	x	x
PENK_HUMAN	Proenkephalin-A OS=Homo sapiens GN=PENK PE=1 SV=1	4	4	192.83	0.00105529	3.28232	Ctl	RNS-Fam1	69146.2	84306.1	92450.2	19991.9	25709.6	29215.7	x	x	x
MARCS_HUMAN	Myristoylated alanine-rich C-kinase substrate OS=Homo sapiens GN=MARCKS PE=1 SV=4	3	3	154.86	0.00111042	3.51334	RNS-Fam1	Ctl	17233.1	24937.6	25879.7	69834.4	91227.2	78022.6	x	x	x
FBLN2_HUMAN	Fibulin-2 OS=Homo sapiens GN=FBLN2 PE=1 SV=2	8	8	374.13	0.00115245	9.03184	Ctl	RNS-Fam1	259549	261615	218476	40875.7	24790.3	16226.6	x	x	x
FLRT2_HUMAN	Leucine-rich repeat transmembrane protein FLRT2 OS=Homo sapiens GN=FLRT2 PE=1 SV=1	2	2	79.65	0.00117413	3.02702	Ctl	RNS-Fam1	5376.34	7622.09	6329.23	2475.35	1826.28	2083.4	x	x	x
COFA1_HUMAN	Collagen alpha-1(XV) chain OS=Homo sapiens GN=COL15A1 PE=1 SV=2	3	3	130.13	0.00123375	26.341	Ctl	RNS-Fam1	10984.9	11213.2	10822.1	712.456	375.154	165.954	x	x	x
SPRC_HUMAN	SPARC OS=Homo sapiens GN=SPARC PE=1 SV=1	6	6	245.33	0.00127422	2.41519	RNS-Fam1	Ctl	1.35354e+06	1.47062e+06	1.63528e+06	3.60661e+06	3.00769e+06	4.15609e+06	x	x	x
ITIH2_HUMAN	Inter-alpha-trypsin inhibitor heavy chain H2 OS=Homo sapiens GN=ITIH2 PE=1 SV=2	4	4	166.04	0.0013028	3.27761	RNS-Fam1	Ctl	224063	319518	200152	737793	819334	880542	x	x	x
NUCL_HUMAN	Nucleolin OS=Homo sapiens GN=NCL PE=1 SV=3	6	6	195.03	0.00131526	2.76627	Ctl	RNS-Fam1	68662.5	80617.5	75706.6	21589.1	27083.2	32659.8	x	x	x
GAS6_HUMAN	Growth arrest-specific protein 6 OS=Homo sapiens GN=GAS6 PE=1 SV=2	5	5	274.74	0.00134553	1.88127	RNS-Fam1	Ctl	164511	195477	162266	334404	295587	352509	x	x	x
PDIA1_HUMAN	Protein disulfide-isomerase OS=Homo sapiens GN=P4HB PE=1 SV=3	3	3	112.66	0.00134761	2.44368	RNS-Fam1	Ctl	39915.9	57373.8	49085.3	128903	111488	117303	x	x	x
CATZ_HUMAN	Cathepsin Z OS=Homo sapiens GN=CTSZ PE=1 SV=1	3	3	149.93	0.00144337	2.0036	RNS-Fam1	Ctl	66338.4	79056.6	58087	134328	138768	134600	x	x	x
CO6A3_HUMAN	Collagen alpha-3(VI) chain OS=Homo sapiens GN=COL6A3 PE=1 SV=5	25	25	1179.51	0.00154691	2.06195	RNS-Fam1	Ctl	587835	668570	569468	1.06448e+06	1.32555e+06	1.37484e+06	x	x	x
AMD_HUMAN	Peptidyl-glycine alpha-amidating monooxygenase OS=Homo sapiens GN=PAM PE=1 SV=2	2	2	71.94	0.00160911	4.1028	Ctl	RNS-Fam1	7739.52	12246.4	8210.85	2799.03	1882.8	2190.72	x	x	x
CBPE_HUMAN	Carboxypeptidase E OS=Homo sapiens GN=CPE PE=1 SV=1	5	5	197.1	0.00161529	5.41271	Ctl	RNS-Fam1	176730	122239	167854	18958.3	35658	31629.4	x	x	x
UBA1_HUMAN	Ubiquitin-like modifier-activating enzyme 1 OS=Homo sapiens GN=UBA1 PE=1 SV=3	2	2	117.32	0.00165358	2.94042	Ctl	RNS-Fam1	32791.7	48414.2	34347.6	14718.3	13041.1	11538.9	x	x	x
LTBP2_HUMAN	Latent-transforming growth factor beta-binding protein 2 OS=Homo sapiens GN=LTBP2 PE=1 SV=3	3	3	116.6	0.00168596	2.25729	Ctl	RNS-Fam1	33541.2	47173.7	40948.8	16972.5	17456.5	19469.1	x	x	x
CSPG2_HUMAN	Versican core protein OS=Homo sapiens GN=VCAN PE=1 SV=3	5	5	200.56	0.00173951	4.07628	Ctl	RNS-Fam1	47364.5	62139.3	45542.9	11668	16788	9580.41	x	x	x
HTRA1_HUMAN	Serine protease HTRA1 OS=Homo sapiens GN=HTRA1 PE=1 SV=1	6	6	262.84	0.00177909	3.93535	Ctl	RNS-Fam1	571405	428509	436026	162523	94723.4	107636	x	x	x
PAI1_HUMAN	Plasminogen activator inhibitor 1 OS=Homo sapiens GN=SERPINE1 PE=1 SV=1	2	2	116.31	0.0018643	1.69627	RNS-Fam1	Ctl	81537.8	93640.9	76830.6	130629	149389	147458	x	x	x
FUBP2_HUMAN;FUBP3_HUMAN	Far upstream element-binding protein 2 OS=Homo sapiens GN=KHSRP PE=1 SV=4	3	3	103.31	0.0018736	3.02232	Ctl	RNS-Fam1	18083.5	16795.2	14753.5	4342.51	5055.32	7024.06	x	x	x
CATK_HUMAN	Cathepsin K OS=Homo sapiens GN=CTSK PE=1 SV=1	3	3	151.21	0.00202515	3.06732	Ctl	RNS-Fam1	154902	167900	136749	65342.3	40419	44060.3	x	x	x
FNDC1_HUMAN	Fibronectin type III domain-containing protein 1 OS=Homo sapiens GN=FNDC1 PE=2 SV=4	2	2	105.22	0.00212193	9.54133	Ctl	RNS-Fam1	5223.4	13908.4	10113.5	871.977	928.619	1264.51	x	x	x
ACTB_HUMAN;ACTBL_HUMAN;ACTBM_HUMAN;POTEE_HUMAN;POTEF_HUMAN;POTEI_HUMAN	Actin, cytoplasmic 1 OS=Homo sapiens GN=ACTB PE=1 SV=1	9	9	460.45	0.00212904	1.82612	RNS-Fam1	Ctl	1.68177e+06	1.94719e+06	1.5658e+06	3.29203e+06	2.81792e+06	3.37632e+06	x	x	x
AK1C1_HUMAN;AK1C2_HUMAN;AK1D1_HUMAN	Aldo-keto reductase family 1 member C1 OS=Homo sapiens GN=AKR1C1 PE=1 SV=1	2	2	68.35	0.00214198	4.48684	Ctl	RNS-Fam1	12919.6	8441.81	9420.84	3044.42	2139.43	1676.71	x	x	x
ROA1_HUMAN;RA1L2_HUMAN	Heterogeneous nuclear ribonucleoprotein A1 OS=Homo sapiens GN=HNRNPA1 PE=1 SV=5	3	3	139.44	0.00219815	2.94077	Ctl	RNS-Fam1	82234.8	101538	84237.6	37757.6	23144.8	30233.5	x	x	x
TR11B_HUMAN	Tumor necrosis factor receptor superfamily member 11B OS=Homo sapiens GN=TNFRSF11B PE=1 SV=3	2	2	79.94	0.00221952	1.89403	RNS-Fam1	Ctl	60503	69618.3	81641.9	140550	134817	125719	x	x	x
TBB5_HUMAN;TBB2B_HUMAN;TBB3_HUMAN;TBB6_HUMAN	Tubulin beta chain OS=Homo sapiens GN=TUBB PE=1 SV=2	6	6	264.9	0.00222542	1.96925	RNS-Fam1	Ctl	716548	680497	603778	1.49268e+06	1.32348e+06	1.12395e+06	x	x	x
HSP7C_HUMAN;HSP72_HUMAN	Heat shock cognate 71 kDa protein OS=Homo sapiens GN=HSPA8 PE=1 SV=1	11	11	507.47	0.00226076	1.79192	RNS-Fam1	Ctl	257697	318034	247011	469987	480798	523504	x	x	x
IC1_HUMAN	Plasma protease C1 inhibitor OS=Homo sapiens GN=SERPING1 PE=1 SV=2	4	4	162.27	0.00227664	5.8687	Ctl	RNS-Fam1	118503	176329	128406	21378.4	15805.5	34934	x	x	x
RAB5C_HUMAN	Ras-related protein Rab-5C OS=Homo sapiens GN=RAB5C PE=1 SV=2	2	2	87.63	0.00228241	1.66982	RNS-Fam1	Ctl	17175.9	21109.1	17408.5	33034	29540.7	30423.6	x	x	x
TSP2_HUMAN	Thrombospondin-2 OS=Homo sapiens GN=THBS2 PE=1 SV=2	8	8	291.17	0.00238643	1.77008	RNS-Fam1	Ctl	222061	273737	211040	409284	401841	440034	x	x	x
CKAP4_HUMAN	Cytoskeleton-associated protein 4 OS=Homo sapiens GN=CKAP4 PE=1 SV=2	8	8	387.04	0.00239783	2.47265	RNS-Fam1	Ctl	76354	83115.1	67985.1	147318	197330	217766	x	x	x
FBLN4_HUMAN	EGF-containing fibulin-like extracellular matrix protein 2 OS=Homo sapiens GN=EFEMP2 PE=1 SV=3	3	3	131.37	0.00246282	1.91889	Ctl	RNS-Fam1	229584	251678	216483	142524	107394	113702	x	x	x
FLNA_HUMAN;FLNB_HUMAN	Filamin-A OS=Homo sapiens GN=FLNA PE=1 SV=4	10	10	373.06	0.00268733	1.29382	Ctl	RNS-Fam1	477677	513356	502103	377432	367242	409379	x	x	x
STAT1_HUMAN	Signal transducer and activator of transcription 1-alpha/beta OS=Homo sapiens GN=STAT1 PE=1 SV=2	4	4	104.77	0.00271955	2.32459	RNS-Fam1	Ctl	44467.8	45833.8	50819.9	98515.3	136421	93112.9	x	x	x
MK_HUMAN	Midkine OS=Homo sapiens GN=MDK PE=1 SV=1	2	2	75.04	0.00275584	3.56209	Ctl	RNS-Fam1	27860.6	20815.3	26392.2	4909.5	7263.11	8901.52	x	x	x
CADH6_HUMAN	Cadherin-6 OS=Homo sapiens GN=CDH6 PE=1 SV=1	3	3	129.94	0.00276223	4.64477	RNS-Fam1	Ctl	6378.15	10397.1	5304.87	27661.9	32275.7	42619.4	x	x	x
VIME_HUMAN;DESM_HUMAN;GFAP_HUMAN;PERI_HUMAN	Vimentin OS=Homo sapiens GN=VIM PE=1 SV=4	20	20	869.14	0.00278325	1.61226	RNS-Fam1	Ctl	1.44389e+06	1.28925e+06	1.2034e+06	1.93883e+06	2.30359e+06	2.10432e+06	x	x	x
COPG1_HUMAN	Coatomer subunit gamma-1 OS=Homo sapiens GN=COPG1 PE=1 SV=1	2	2	93.57	0.00280832	1.80921	RNS-Fam1	Ctl	6743.52	6588.01	6891.52	11288.1	10880.7	14419	x	x	x
PD1L2_HUMAN	Programmed cell death 1 ligand 2 OS=Homo sapiens GN=PDCD1LG2 PE=1 SV=2	2	2	72.71	0.00284379	1.82224	RNS-Fam1	Ctl	7340.44	7064.23	6695	15091.8	11976.1	11380.8	x	x	x
FSCN1_HUMAN	Fascin OS=Homo sapiens GN=FSCN1 PE=1 SV=3	2	2	81.65	0.0028595	3.18275	Ctl	RNS-Fam1	8008.03	10266.9	8307.55	2015.22	3537.96	2798.84	x	x	x
PODN_HUMAN	Podocan OS=Homo sapiens GN=PODN PE=1 SV=2	3	3	122.85	0.00290927	2.65002	Ctl	RNS-Fam1	17997.5	20405.7	16764	5240.06	7058.65	8518.97	x	x	x
GDN_HUMAN	Glia-derived nexin OS=Homo sapiens GN=SERPINE2 PE=1 SV=1	10	10	441.24	0.00295466	2.48065	Ctl	RNS-Fam1	1.95752e+06	1.93341e+06	1.67963e+06	954885	678877	611843	x	x	x
CD44_HUMAN	CD44 antigen OS=Homo sapiens GN=CD44 PE=1 SV=3	4	4	180.23	0.00300778	1.94311	RNS-Fam1	Ctl	40329.7	56071.4	52881.3	93376.7	101658	95037.7	x	x	x
ANXA2_HUMAN;AXA2L_HUMAN	Annexin A2 OS=Homo sapiens GN=ANXA2 PE=1 SV=2	5	5	208.7	0.0030535	1.50115	Ctl	RNS-Fam1	545711	593979	499498	388659	363474	339825	x	x	x
TRXR1_HUMAN	Thioredoxin reductase 1, cytoplasmic OS=Homo sapiens GN=TXNRD1 PE=1 SV=3	2	2	60.16	0.00313592	7.14169	RNS-Fam1	Ctl	3523.29	5525.45	10608.1	50177	41744	48462.1	x	x	x
G3P_HUMAN	Glyceraldehyde-3-phosphate dehydrogenase OS=Homo sapiens GN=GAPDH PE=1 SV=3	4	4	138.39	0.00334987	1.7509	RNS-Fam1	Ctl	573810	721957	571251	1.19156e+06	1.05484e+06	1.02255e+06	x	x	x
PEDF_HUMAN	Pigment epithelium-derived factor OS=Homo sapiens GN=SERPINF1 PE=1 SV=4	11	11	533.55	0.00339078	3.67897	Ctl	RNS-Fam1	845772	1.24062e+06	844884	360430	224025	212311	x	x	x
IBP4_HUMAN	Insulin-like growth factor-binding protein 4 OS=Homo sapiens GN=IGFBP4 PE=1 SV=2	2	2	68.37	0.00341411	2.06818	Ctl	RNS-Fam1	37134.2	54545.9	42375.6	22521.4	20891.5	21405.3	x	x	x
TSG6_HUMAN	Tumor necrosis factor-inducible gene 6 protein OS=Homo sapiens GN=TNFAIP6 PE=1 SV=2	3	3	182.18	0.00367555	3.3396	Ctl	RNS-Fam1	150450	177421	122164	61170.5	36368.8	37217.7	x	x	x
ATPB_HUMAN	ATP synthase subunit beta, mitochondrial OS=Homo sapiens GN=ATP5B PE=1 SV=3	3	3	120.95	0.00380394	1.82514	RNS-Fam1	Ctl	33977.1	46513.7	36093.2	74632.9	67011.9	71137	x	x	x
RLA0_HUMAN;RLA0L_HUMAN	60S acidic ribosomal protein P0 OS=Homo sapiens GN=RPLP0 PE=1 SV=1	4	4	195.05	0.00382165	3.22146	Ctl	RNS-Fam1	47838.5	59829.5	46322.4	22096.7	13267.7	12437	x	x	x
MYL6_HUMAN;MYL6B_HUMAN	Myosin light polypeptide 6 OS=Homo sapiens GN=MYL6 PE=1 SV=2	4	4	118	0.00387584	2.69244	RNS-Fam1	Ctl	45121.2	51646.6	30816.9	100057	119735	123722	x	x	x
HNRPQ_HUMAN;HNRPR_HUMAN	Heterogeneous nuclear ribonucleoprotein Q OS=Homo sapiens GN=SYNCRIP PE=1 SV=2	3	3	97.71	0.00394681	2.30734	Ctl	RNS-Fam1	15054.2	17525.5	14074.4	8337	6490.9	5392	x	x	x
CO6A2_HUMAN	Collagen alpha-2(VI) chain OS=Homo sapiens GN=COL6A2 PE=1 SV=4	11	11	427.16	0.00409997	1.33126	RNS-Fam1	Ctl	393488	372915	338510	479562	480567	510802	x	x	x
1433E_HUMAN	14-3-3 protein epsilon OS=Homo sapiens GN=YWHAE PE=1 SV=1	2	2	73.24	0.00428044	1.6973	Ctl	RNS-Fam1	22816.3	19383.6	20705.4	10883.1	14207	11971.9	x	x	x
CALX_HUMAN	Calnexin OS=Homo sapiens GN=CANX PE=1 SV=2	2	2	94.11	0.00428722	2.06137	RNS-Fam1	Ctl	20083.5	20611.5	18903.2	34076.6	38027.6	50749.6	x	x	x
HNRPD_HUMAN	Heterogeneous nuclear ribonucleoprotein D0 OS=Homo sapiens GN=HNRNPD PE=1 SV=1	2	2	74.68	0.00431338	4.50868	Ctl	RNS-Fam1	38413	32466.5	34878.4	11682	4661.15	7113.39	x	x	x
ECHA_HUMAN	Trifunctional enzyme subunit alpha, mitochondrial OS=Homo sapiens GN=HADHA PE=1 SV=2	4	4	137.92	0.00435137	2.40074	RNS-Fam1	Ctl	13273	20112.5	15482.4	43435.7	32386.8	41496.9	x	x	x
PCOC1_HUMAN	Procollagen C-endopeptidase enhancer 1 OS=Homo sapiens GN=PCOLCE PE=1 SV=2	12	12	646.71	0.00447924	2.87174	Ctl	RNS-Fam1	4.2064e+06	4.59558e+06	3.76198e+06	2.01192e+06	1.22526e+06	1.13784e+06	x	x	x
LAMB1_HUMAN	Laminin subunit beta-1 OS=Homo sapiens GN=LAMB1 PE=1 SV=2	5	5	179.44	0.00462698	2.71818	Ctl	RNS-Fam1	123742	159030	121714	61303	36161	51343.9	x	x	x
SRSF1_HUMAN	Serine/arginine-rich splicing factor 1 OS=Homo sapiens GN=SRSF1 PE=1 SV=2	3	3	100.89	0.00463793	4.57021	Ctl	RNS-Fam1	50508.8	58966.5	31428.4	12479.6	6874.18	11477.1	x	x	x
ILF3_HUMAN	Interleukin enhancer-binding factor 3 OS=Homo sapiens GN=ILF3 PE=1 SV=3	2	2	53.13	0.00468253	4.20288	Ctl	RNS-Fam1	16310.6	17109.5	16425	2617.17	3059.82	6182.76	x	x	x
SRPX_HUMAN	Sushi repeat-containing protein SRPX OS=Homo sapiens GN=SRPX PE=1 SV=1	5	5	215.25	0.00497063	1.79153	RNS-Fam1	Ctl	147401	181014	135228	248012	278501	304119	x	x	x
IF4A1_HUMAN;IF4A3_HUMAN	Eukaryotic initiation factor 4A-I OS=Homo sapiens GN=EIF4A1 PE=1 SV=1	2	2	71.42	0.00512405	1.53842	RNS-Fam1	Ctl	44097.4	40166.6	41302.4	64699.6	56337	72137	x	x	x
MVP_HUMAN	Major vault protein OS=Homo sapiens GN=MVP PE=1 SV=4	2	2	99.77	0.00512493	6.91308	Ctl	RNS-Fam1	12056.9	37311.1	22030.8	3563.97	3129.36	3634.74	x	x	x
TFR1_HUMAN	Transferrin receptor protein 1 OS=Homo sapiens GN=TFRC PE=1 SV=2	6	6	214.74	0.00518206	3.05778	RNS-Fam1	Ctl	23583.6	32249.7	18262.1	60371.5	74512.3	91683.7	x	x	x
CAD13_HUMAN	Cadherin-13 OS=Homo sapiens GN=CDH13 PE=1 SV=1	2	2	73.47	0.00520311	3.50947	Ctl	RNS-Fam1	20396.2	27830.1	21357.9	9235.87	6155.98	4435.71	x	x	x
HNRPK_HUMAN	Heterogeneous nuclear ribonucleoprotein K OS=Homo sapiens GN=HNRNPK PE=1 SV=1	5	5	247.77	0.00525323	2.62313	Ctl	RNS-Fam1	174834	199281	130511	79349	60699.3	52327.1	x	x	x
ATPA_HUMAN	ATP synthase subunit alpha, mitochondrial OS=Homo sapiens GN=ATP5A1 PE=1 SV=1	4	4	147.35	0.0053882	1.89645	RNS-Fam1	Ctl	47685.1	60888.2	42764.8	102063	85480.5	99461.6	x	x	x
MYH9_HUMAN;MYH10_HUMAN	Myosin-9 OS=Homo sapiens GN=MYH9 PE=1 SV=4	6	6	229.72	0.00543964	2.11878	RNS-Fam1	Ctl	47161.3	47259	46176.7	79210.8	93496.5	125186	x	x	x
VPS35_HUMAN	Vacuolar protein sorting-associated protein 35 OS=Homo sapiens GN=VPS35 PE=1 SV=2	2	2	59.42	0.00549093	2.39648	Ctl	RNS-Fam1	9324.65	10755.3	6883.6	4235.5	3142.15	3873.66	x	x	x
MMP3_HUMAN	Stromelysin-1 OS=Homo sapiens GN=MMP3 PE=1 SV=2	7	7	328.44	0.00572871	1.3166	RNS-Fam1	Ctl	742358	861453	829683	1.11287e+06	1.02014e+06	1.07092e+06	x	x	x
MA1A1_HUMAN	Mannosyl-oligosaccharide 1,2-alpha-mannosidase IA OS=Homo sapiens GN=MAN1A1 PE=1 SV=3	2	2	90.04	0.005748	1.82995	Ctl	RNS-Fam1	79974.6	100072	75983.2	50825.3	40143	48941.9	x	x	x
HBA_HUMAN	Hemoglobin subunit alpha OS=Homo sapiens GN=HBA1 PE=1 SV=2	3	3	87.39	0.00611635	1.94372	RNS-Fam1	Ctl	86176.6	84661	62991.6	132201	171490	150807	x	x	x
PCBP1_HUMAN;PCBP2_HUMAN	Poly(rC)-binding protein 1 OS=Homo sapiens GN=PCBP1 PE=1 SV=2	4	4	124.21	0.00642848	1.94443	Ctl	RNS-Fam1	100633	114212	79909	51725.2	43958.3	55905.3	x	x	x
ENOA_HUMAN;ENOB_HUMAN	Alpha-enolase OS=Homo sapiens GN=ENO1 PE=1 SV=2	5	5	227.44	0.00662382	2.1724	Ctl	RNS-Fam1	511835	504755	460281	299010	188173	192651	x	x	x
HSPB1_HUMAN	Heat shock protein beta-1 OS=Homo sapiens GN=HSPB1 PE=1 SV=2	3	3	125	0.00671108	3.12751	Ctl	RNS-Fam1	57437.1	41293.8	47748.5	19706.4	17108.6	10020.8	x	x	x
TCPG_HUMAN	T-complex protein 1 subunit gamma OS=Homo sapiens GN=CCT3 PE=1 SV=4	2	2	85.62	0.00680837	1.71034	Ctl	RNS-Fam1	47817.9	38152.2	34419.3	23879.5	21943.8	24566	x	x	x
CALR_HUMAN	Calreticulin OS=Homo sapiens GN=CALR PE=1 SV=1	4	4	206.94	0.00699708	2.30501	Ctl	RNS-Fam1	363131	240951	312358	162767	112868	121951	x	x	x
LOXL2_HUMAN	Lysyl oxidase homolog 2 OS=Homo sapiens GN=LOXL2 PE=1 SV=1	2	2	70.03	0.00699737	2.01569	RNS-Fam1	Ctl	41607.7	55196.1	43452.6	78476.1	112737	91499.9	x	x	x
CO1A2_HUMAN	Collagen alpha-2(I) chain OS=Homo sapiens GN=COL1A2 PE=1 SV=7	38	38	1702.84	0.00709221	1.86197	RNS-Fam1	Ctl	5.15852e+06	6.57096e+06	5.87131e+06	8.87988e+06	1.17295e+07	1.21627e+07	x	x	x
ALBU_HUMAN	Serum albumin OS=Homo sapiens GN=ALB PE=1 SV=2	4	4	188.08	0.00729034	3.5922	RNS-Fam1	Ctl	1.77735e+06	3.37872e+06	1.38909e+06	7.31564e+06	7.7878e+06	8.40808e+06	x	x	x
CATF_HUMAN	Cathepsin F OS=Homo sapiens GN=CTSF PE=1 SV=1	2	2	61.97	0.007378	4.52933	Ctl	RNS-Fam1	13172.6	15824	17777.8	5344.73	1856.3	3125.96	x	x	x
CO3A1_HUMAN	Collagen alpha-1(III) chain OS=Homo sapiens GN=COL3A1 PE=1 SV=4	4	4	201.34	0.00746122	1.88325	Ctl	RNS-Fam1	63380.5	85613.5	80966.3	47953.9	37624.3	36529.9	x	x	x
SPB6_HUMAN;SPB8_HUMAN	Serpin B6 OS=Homo sapiens GN=SERPINB6 PE=1 SV=3	3	3	89.36	0.00762877	3.59481	Ctl	RNS-Fam1	15006.8	18882.5	14053.4	6811.33	3590.26	2935.05	x	x	x
AEBP1_HUMAN	Adipocyte enhancer-binding protein 1 OS=Homo sapiens GN=AEBP1 PE=1 SV=1	4	4	123.48	0.00765882	2.47411	Ctl	RNS-Fam1	111244	134811	108627	35702.7	43091.8	64562.9	x	x	x
CFAH_HUMAN	Complement factor H OS=Homo sapiens GN=CFH PE=1 SV=4	2	2	87.25	0.00805345	4.98838	Ctl	RNS-Fam1	15351.1	8151.14	7339.56	3066.97	1705.06	1410.71	x	x	x
TGM2_HUMAN	Protein-glutamine gamma-glutamyltransferase 2 OS=Homo sapiens GN=TGM2 PE=1 SV=2	3	3	100.28	0.00811759	6.03274	Ctl	RNS-Fam1	11252.2	15550.8	12507.8	3328.35	921.438	2266.45	x	x	x
PLTP_HUMAN	Phospholipid transfer protein OS=Homo sapiens GN=PLTP PE=1 SV=1	4	4	165.85	0.0085202	5.83497	Ctl	RNS-Fam1	60032.7	26021.3	50079.6	10221.9	4328.08	8780.63	x	x	x
H4_HUMAN	Histone H4 OS=Homo sapiens GN=HIST1H4A PE=1 SV=2	2	2	60.48	0.00866743	2.23663	Ctl	RNS-Fam1	21225.3	14591.1	15139.6	5989.72	7867.57	8925.2	x	x	x
LEG1_HUMAN	Galectin-1 OS=Homo sapiens GN=LGALS1 PE=1 SV=2	3	3	87.39	0.0087098	2.08259	RNS-Fam1	Ctl	201931	194981	130546	339366	418291	340821	x	x	x
CATB_HUMAN	Cathepsin B OS=Homo sapiens GN=CTSB PE=1 SV=3	5	5	173.31	0.00879915	1.76984	Ctl	RNS-Fam1	252757	277575	278521	186164	123900	146955	x	x	x
POP1_HUMAN	Ribonucleases P/MRP protein subunit POP1 OS=Homo sapiens GN=POP1 PE=1 SV=2	2	2	45.18	0.00881656	2.73655	RNS-Fam1	Ctl	6946.59	6545.46	7647.14	16788.9	13958	27101.5	x	x	x
OMD_HUMAN	Osteomodulin OS=Homo sapiens GN=OMD PE=1 SV=1	2	2	78.05	0.00903979	4.41759	Ctl	RNS-Fam1	26084.2	12228.7	27236.2	5782.09	5553.56	3502.53	x	x	x
DX39A_HUMAN	ATP-dependent RNA helicase DDX39A OS=Homo sapiens GN=DDX39A PE=1 SV=2	2	2	79.87	0.00992459	2.38042	Ctl	RNS-Fam1	27444.5	26967.6	27065.6	12106.6	7549.84	14571.9	x	x	x
RINI_HUMAN	Ribonuclease inhibitor OS=Homo sapiens GN=RNH1 PE=1 SV=2	6	6	321.68	0.00994253	2.50297	Ctl	RNS-Fam1	101364	127987	80766.4	54236.8	36228.9	33433.9	x	x	x
PXDN_HUMAN	Peroxidasin homolog OS=Homo sapiens GN=PXDN PE=1 SV=2	5	5	196.61	0.0107479	1.59012	Ctl	RNS-Fam1	114807	145349	117948	90823.1	73863.2	73096.7	x	x	x
HS90B_HUMAN;H90B2_HUMAN;H90B3_HUMAN;H90B4_HUMAN	Heat shock protein HSP 90-beta OS=Homo sapiens GN=HSP90AB1 PE=1 SV=4	4	4	130.66	0.0112164	1.89515	RNS-Fam1	Ctl	53535.6	59609	49791.4	86823.7	90945.3	131020	x	x	x
HNRPC_HUMAN;HNRC1_HUMAN	Heterogeneous nuclear ribonucleoproteins C1/C2 OS=Homo sapiens GN=HNRNPC PE=1 SV=4	3	3	152.47	0.0112815	3.45052	Ctl	RNS-Fam1	57305.7	44971.7	32597	19642	9620.04	9826.11	x	x	x
TGFB1_HUMAN	Transforming growth factor beta-1 OS=Homo sapiens GN=TGFB1 PE=1 SV=2	4	4	133.14	0.0114524	2.24163	Ctl	RNS-Fam1	55768.5	66290.6	47079.8	33436.7	21984.7	20032.2	x	x	x
COF1_HUMAN;COF2_HUMAN	Cofilin-1 OS=Homo sapiens GN=CFL1 PE=1 SV=3	3	3	87.48	0.011647	1.60005	RNS-Fam1	Ctl	95153.6	87829.3	68369.1	125013	132244	144918	x	x	x
NB5R3_HUMAN	NADH-cytochrome b5 reductase 3 OS=Homo sapiens GN=CYB5R3 PE=1 SV=3	2	2	84.57	0.0123103	2.89538	RNS-Fam1	Ctl	13944.6	25473.9	18457.2	76405.9	46373.2	44793.1	x	x	x
TRFL_HUMAN	Lactotransferrin OS=Homo sapiens GN=LTF PE=1 SV=6	2	2	89.09	0.0123616	3.2692	RNS-Fam1	Ctl	1.02132e+06	1.51094e+06	631358	3.0427e+06	2.91159e+06	4.3882e+06	x	x	x
FETA_HUMAN	Alpha-fetoprotein OS=Homo sapiens GN=AFP PE=1 SV=1	2	2	80.93	0.012525	2.67676	RNS-Fam1	Ctl	41217.5	69445.8	34163	115475	114715	157474	x	x	x
NAMPT_HUMAN	Nicotinamide phosphoribosyltransferase OS=Homo sapiens GN=NAMPT PE=1 SV=1	3	3	125.31	0.0126483	3.58016	Ctl	RNS-Fam1	32385.9	43860.6	32665	16214.8	8375.36	5830.69	x	x	x
LDHA_HUMAN;LDH6A_HUMAN	L-lactate dehydrogenase A chain OS=Homo sapiens GN=LDHA PE=1 SV=2	4	4	183.24	0.0127187	1.80743	Ctl	RNS-Fam1	809334	966425	669494	530313	424604	397973	x	x	x
SFRP1_HUMAN	Secreted frizzled-related protein 1 OS=Homo sapiens GN=SFRP1 PE=1 SV=1	2	2	62.17	0.0130604	5.24626	Ctl	RNS-Fam1	9375.88	15803.9	12762.4	3176.9	3069.83	985.508	x	x	x
RS9_HUMAN	40S ribosomal protein S9 OS=Homo sapiens GN=RPS9 PE=1 SV=3	2	2	67.78	0.0131116	2.73861	RNS-Fam1	Ctl	5620.91	6040.13	3759.42	13822.2	9879.94	18528.6	x	x	x
MXRA5_HUMAN	Matrix-remodeling-associated protein 5 OS=Homo sapiens GN=MXRA5 PE=1 SV=3	4	4	164.64	0.0134498	2.14652	Ctl	RNS-Fam1	28398	36743.8	23440	16690.7	10832.7	13744.2	x	x	x
GLGB_HUMAN	1,4-alpha-glucan-branching enzyme OS=Homo sapiens GN=GBE1 PE=1 SV=3	2	2	75.32	0.0136345	1.37273	RNS-Fam1	Ctl	18316.2	17863.5	17527.2	25403	27095	21227.3	x	x	x
ILF2_HUMAN	Interleukin enhancer-binding factor 2 OS=Homo sapiens GN=ILF2 PE=1 SV=2	2	2	102.93	0.0141146	3.68648	Ctl	RNS-Fam1	33237.2	49315.9	30564.6	16813.9	6745.52	7125.1	x	x	x
MX1_HUMAN	Interferon-induced GTP-binding protein Mx1 OS=Homo sapiens GN=MX1 PE=1 SV=4	2	2	53.44	0.014778	2.82798	RNS-Fam1	Ctl	3876.87	9073.36	4944.73	14172.1	17393.8	19040.7	x	x	x
CO1A1_HUMAN	Collagen alpha-1(I) chain OS=Homo sapiens GN=COL1A1 PE=1 SV=5	20	20	906.08	0.0151291	1.6663	RNS-Fam1	Ctl	2.23036e+06	2.95115e+06	2.29805e+06	3.56164e+06	4.06801e+06	4.83356e+06	x	x	x
5NTD_HUMAN	5'-nucleotidase OS=Homo sapiens GN=NT5E PE=1 SV=1	4	4	157.45	0.0164795	1.67665	RNS-Fam1	Ctl	87158.6	110519	78247.7	180460	140176	141995	x	x	x
LUM_HUMAN	Lumican OS=Homo sapiens GN=LUM PE=1 SV=2	3	3	120.72	0.016595	1.32209	RNS-Fam1	Ctl	39606.2	42836.9	43606.1	48782.1	59186.2	58679.5	x	x	x
SERPH_HUMAN	Serpin H1 OS=Homo sapiens GN=SERPINH1 PE=1 SV=2	9	9	433.3	0.0178827	1.37219	Ctl	RNS-Fam1	805550	709526	654332	574855	476256	529865	x	x	x
PRELP_HUMAN	Prolargin OS=Homo sapiens GN=PRELP PE=1 SV=1	2	2	83.51	0.0181637	1.6554	Ctl	RNS-Fam1	8524.71	10440.3	8258.68	5145.62	6686.99	4612.75	x	x	x
PDIA4_HUMAN	Protein disulfide-isomerase A4 OS=Homo sapiens GN=PDIA4 PE=1 SV=2	4	4	165.17	0.0201598	1.45497	RNS-Fam1	Ctl	25323.4	33026.2	33102.2	40195.7	45485.2	47378.6	x	x
TPIS_HUMAN	Triosephosphate isomerase OS=Homo sapiens GN=TPI1 PE=1 SV=3	2	2	66.39	0.0202369	2.30279	Ctl	RNS-Fam1	84982.5	114882	74110.9	54405.5	35988.2	28581.8	x	x
STOM_HUMAN;STML3_HUMAN	Erythrocyte band 7 integral membrane protein OS=Homo sapiens GN=STOM PE=1 SV=3	2	2	86.69	0.0202517	2.082	Ctl	RNS-Fam1	39184.5	42997.6	31954.1	22905.7	19491.2	12423.5	x	x
GDIB_HUMAN;GDIA_HUMAN	Rab GDP dissociation inhibitor beta OS=Homo sapiens GN=GDI2 PE=1 SV=2	4	4	244.37	0.021626	2.74798	Ctl	RNS-Fam1	63864.3	88013.5	71925.8	42375.8	22833.8	16233.4	x	x
AHNK_HUMAN	Neuroblast differentiation-associated protein AHNAK OS=Homo sapiens GN=AHNAK PE=1 SV=2	4	4	223.31	0.0232477	1.8342	Ctl	RNS-Fam1	76980.7	80823.2	61924.6	53022.3	32960.7	33812.5	x	x
AMPN_HUMAN	Aminopeptidase N OS=Homo sapiens GN=ANPEP PE=1 SV=4	2	2	90.13	0.0237368	2.35064	Ctl	RNS-Fam1	7625.98	12557.5	8653.94	3061.07	3445.28	5761.55	x	x
RCN1_HUMAN	Reticulocalbin-1 OS=Homo sapiens GN=RCN1 PE=1 SV=1	2	2	106.49	0.0247892	1.77728	RNS-Fam1	Ctl	11735.1	14872.6	14956	31355.4	22987.8	19527.1	x	x
ESM1_HUMAN	Endothelial cell-specific molecule 1 OS=Homo sapiens GN=ESM1 PE=1 SV=2	2	2	70.79	0.0252064	75.3091	Ctl	RNS-Fam1	4347.07	10043	4518.75	0	251.083	0	x	x
GSTP1_HUMAN	Glutathione S-transferase P OS=Homo sapiens GN=GSTP1 PE=1 SV=2	2	2	126.23	0.0254277	1.71196	Ctl	RNS-Fam1	119210	80452	90434.6	59050	46104.3	64298.2	x	x
AATM_HUMAN	Aspartate aminotransferase, mitochondrial OS=Homo sapiens GN=GOT2 PE=1 SV=3	2	2	97.19	0.0258555	2.20813	Ctl	RNS-Fam1	11411	13112	8527.51	6883.08	3462.57	4622.04	x	x
IBP7_HUMAN	Insulin-like growth factor-binding protein 7 OS=Homo sapiens GN=IGFBP7 PE=1 SV=1	6	6	264.61	0.0260886	1.86369	Ctl	RNS-Fam1	352705	373275	354673	271764	159685	148397	x	x
FBN1_HUMAN	Fibrillin-1 OS=Homo sapiens GN=FBN1 PE=1 SV=3	2	2	85.24	0.0261524	2.22531	Ctl	RNS-Fam1	133799	162964	107801	88029.5	46617.1	47155.2	x	x
COR1C_HUMAN	Coronin-1C OS=Homo sapiens GN=CORO1C PE=1 SV=1	2	2	120.44	0.0267834	2.65387	Ctl	RNS-Fam1	38847.9	26836	30935.7	19381.3	9640.53	7385.32	x	x
GRP78_HUMAN	78 kDa glucose-regulated protein OS=Homo sapiens GN=HSPA5 PE=1 SV=2	8	8	305.97	0.0270934	1.50054	RNS-Fam1	Ctl	253570	335946	263443	376405	409023	494472	x	x
PLOD2_HUMAN	Procollagen-lysine,2-oxoglutarate 5-dioxygenase 2 OS=Homo sapiens GN=PLOD2 PE=1 SV=2	3	3	104.24	0.0272666	2.33152	RNS-Fam1	Ctl	20011.2	30264.9	21911.7	35692.5	64418.6	68196.4	x	x
RAB10_HUMAN;RAB13_HUMAN	Ras-related protein Rab-10 OS=Homo sapiens GN=RAB10 PE=1 SV=1	2	2	75.92	0.0274252	1.97784	RNS-Fam1	Ctl	23588.1	23685.5	14365.3	48416.3	41356.5	32139	x	x
A2MG_HUMAN	Alpha-2-macroglobulin OS=Homo sapiens GN=A2M PE=1 SV=3	2	2	50.25	0.0275488	2.29444	RNS-Fam1	Ctl	31769.4	61200.1	27171.4	107618	82966.3	85071.7	x	x
CD14_HUMAN	Monocyte differentiation antigen CD14 OS=Homo sapiens GN=CD14 PE=1 SV=2	2	2	55.71	0.0279207	64.6881	RNS-Fam1	Ctl	372.735	0	2.547	3609.55	12319.3	8347.48	x	x
ANXA5_HUMAN	Annexin A5 OS=Homo sapiens GN=ANXA5 PE=1 SV=2	3	3	116.22	0.0283345	1.74765	Ctl	RNS-Fam1	88403.8	77422.8	65723.5	57592	39566.4	35334	x	x
PLBL2_HUMAN	Putative phospholipase B-like 2 OS=Homo sapiens GN=PLBD2 PE=1 SV=2	2	2	48.07	0.0292999	1.35306	RNS-Fam1	Ctl	1255.7	1098.65	1397.4	1734.7	1504.8	1836.85	x	x
AP2M1_HUMAN	AP-2 complex subunit mu OS=Homo sapiens GN=AP2M1 PE=1 SV=2	2	2	65.37	0.0301901	2.20014	RNS-Fam1	Ctl	11448.1	7972.76	10380.3	25522.8	13970.4	26073.6	x	x
SFRP4_HUMAN	Secreted frizzled-related protein 4 OS=Homo sapiens GN=SFRP4 PE=1 SV=2	2	2	116.51	0.0310855	1.7544	Ctl	RNS-Fam1	55893	33285.4	42614.6	24633.4	28485	22002.9	x	x
CAP1_HUMAN	Adenylyl cyclase-associated protein 1 OS=Homo sapiens GN=CAP1 PE=1 SV=5	2	2	108.05	0.0319481	4.1473	Ctl	RNS-Fam1	23420.2	17867.4	18776.3	8489.43	1530.96	4462.27	x	x
HEXA_HUMAN	Beta-hexosaminidase subunit alpha OS=Homo sapiens GN=HEXA PE=1 SV=2	2	2	55.03	0.0328679	3.16975	Ctl	RNS-Fam1	17764	27694.1	17666.4	11488.7	5151.16	3274.8	x	x
1C04_HUMAN;1A02_HUMAN;1A23_HUMAN;1A33_HUMAN;1B07_HUMAN;1B08_HUMAN;1B14_HUMAN;1B15_HUMAN;1B37_HUMAN;1B48_HUMAN;1C08_HUMAN	HLA class I histocompatibility antigen, Cw-4 alpha chain OS=Homo sapiens GN=HLA-C PE=1 SV=1	4	4	231.17	0.0358438	1.59451	Ctl	RNS-Fam1	92620.4	75500.7	97866.5	51962.4	44754.4	70097.9	x	x
LEG3_HUMAN	Galectin-3 OS=Homo sapiens GN=LGALS3 PE=1 SV=5	2	2	66.86	0.0365376	1.41744	Ctl	RNS-Fam1	8514.15	8038.14	11093.4	6158.59	6201.24	7144.09	x	x
KPYM_HUMAN	Pyruvate kinase PKM OS=Homo sapiens GN=PKM PE=1 SV=4	9	9	386.02	0.0387114	1.69818	Ctl	RNS-Fam1	774527	858352	716395	613045	437298	333068	x	x
PLOD3_HUMAN	Procollagen-lysine,2-oxoglutarate 5-dioxygenase 3 OS=Homo sapiens GN=PLOD3 PE=1 SV=1	5	5	181.48	0.0387158	1.34645	RNS-Fam1	Ctl	71478.8	90422	76686.4	99724.1	99169.1	122352	x	x
ANXA1_HUMAN	Annexin A1 OS=Homo sapiens GN=ANXA1 PE=1 SV=2	2	2	57.63	0.0390006	1.35306	Ctl	RNS-Fam1	30830.6	32608.7	27452.3	20587.9	20099.3	26487.7	x	x
ANXA6_HUMAN	Annexin A6 OS=Homo sapiens GN=ANXA6 PE=1 SV=3	6	6	187.57	0.0402809	1.12383	RNS-Fam1	Ctl	62321	62315	57761.5	66039.5	72419.2	66524.5	x	x
ALDOA_HUMAN	Fructose-bisphosphate aldolase A OS=Homo sapiens GN=ALDOA PE=1 SV=2	3	3	130.27	0.0406199	1.708	RNS-Fam1	Ctl	37369.6	38757.9	57589.7	77762.8	90270	60356.8	x	x
GNAI2_HUMAN;GNAI1_HUMAN	Guanine nucleotide-binding protein G(i) subunit alpha-2 OS=Homo sapiens GN=GNAI2 PE=1 SV=3	2	2	92.11	0.0415509	2.0434	Ctl	RNS-Fam1	31055.5	27896.4	42199.8	20356.4	18913.8	10231.6	x	x
RAB14_HUMAN	Ras-related protein Rab-14 OS=Homo sapiens GN=RAB14 PE=1 SV=4	2	2	49.76	0.0422211	1.6407	RNS-Fam1	Ctl	10885.8	8117.15	12073.3	17198.6	20303.6	13484.5	x	x
PRDX1_HUMAN;PRDX2_HUMAN;PRDX4_HUMAN	Peroxiredoxin-1 OS=Homo sapiens GN=PRDX1 PE=1 SV=1	2	2	84.63	0.0455188	1.71391	Ctl	RNS-Fam1	138104	83655.7	117658	60918.2	80972.6	56145.6	x	x
BRE1A_HUMAN	E3 ubiquitin-protein ligase BRE1A OS=Homo sapiens GN=RNF20 PE=1 SV=2	1	1	23.61	3.46778e-07	Infinity	Ctl	RNS-Fam1	3216.44	2081.48	2958.6	0	0	0	x		x
PROS_HUMAN	Vitamin K-dependent protein S OS=Homo sapiens GN=PROS1 PE=1 SV=1	1	1	22.68	2.39384e-06	Infinity	Ctl	RNS-Fam1	812.993	1536.29	1368.5	0	0	0	x		x
PTN_HUMAN	Pleiotrophin OS=Homo sapiens GN=PTN PE=1 SV=1	1	1	33.49	3.17736e-06	19690	Ctl	RNS-Fam1	1578.88	3036.91	1916.94	0	0.331779	0	x		x
E41L2_HUMAN	Band 4.1-like protein 2 OS=Homo sapiens GN=EPB41L2 PE=1 SV=1	1	1	26.69	6.81714e-06	Infinity	Ctl	RNS-Fam1	287.979	611.803	386.12	0	0	0	x		x
O5AC2_HUMAN	Olfactory receptor 5AC2 OS=Homo sapiens GN=OR5AC2 PE=3 SV=2	1	1	22.06	1.00195e-05	5.05274	RNS-Fam1	Ctl	3468.58	3499.78	3111.18	16960.2	15680.7	18288.4	x		x
IBP6_HUMAN	Insulin-like growth factor-binding protein 6 OS=Homo sapiens GN=IGFBP6 PE=1 SV=1	1	1	23.59	1.08329e-05	5.36527	Ctl	RNS-Fam1	27960.2	29976.7	26865.8	5669.55	5389.59	4746.72	x		x
PGFRL_HUMAN	Platelet-derived growth factor receptor-like protein OS=Homo sapiens GN=PDGFRL PE=1 SV=1	1	1	40.27	2.44835e-05	24.2085	Ctl	RNS-Fam1	6411.91	5702.81	6843.89	198.829	313.38	270.928	x		x
DDX17_HUMAN	Probable ATP-dependent RNA helicase DDX17 OS=Homo sapiens GN=DDX17 PE=1 SV=2	1	1	38.05	2.67389e-05	Infinity	Ctl	RNS-Fam1	996.616	328.639	506.31	0	0	0	x		x
PCP_HUMAN	Lysosomal Pro-X carboxypeptidase OS=Homo sapiens GN=PRCP PE=1 SV=1	1	1	22.87	3.37863e-05	2.09539	RNS-Fam1	Ctl	7063.43	7688.27	6911.97	14997.3	14792	15604.6	x		x
ALDOC_HUMAN	Fructose-bisphosphate aldolase C OS=Homo sapiens GN=ALDOC PE=1 SV=2	1	1	39.14	5.5813e-05	Infinity	Ctl	RNS-Fam1	24507.4	31031.6	4982.89	0	0	0	x		x
B4GT4_HUMAN	Beta-1,4-galactosyltransferase 4 OS=Homo sapiens GN=B4GALT4 PE=1 SV=1	1	1	28.43	5.6763e-05	22.4683	Ctl	RNS-Fam1	1176.73	1903.04	1670.94	62.2925	84.5575	64.5906	x		x
LAMA5_HUMAN	Laminin subunit alpha-5 OS=Homo sapiens GN=LAMA5 PE=1 SV=8	1	1	75.21	7.8896e-05	13.4639	Ctl	RNS-Fam1	15448.8	13280.8	12822.8	1197.39	750.664	1138.16	x		x
PSG1_HUMAN;PSG8_HUMAN	Pregnancy-specific beta-1-glycoprotein 1 OS=Homo sapiens GN=PSG1 PE=1 SV=1	1	1	38.96	0.000159912	Infinity	Ctl	RNS-Fam1	1276.48	231.32	876.995	0	0	0	x		x
TWF1_HUMAN	Twinfilin-1 OS=Homo sapiens GN=TWF1 PE=1 SV=3	1	1	22.78	0.000174774	5.79665	RNS-Fam1	Ctl	2019.62	2798.4	1931.76	12193	12300.9	14632.1	x		x
ZN638_HUMAN	Zinc finger protein 638 OS=Homo sapiens GN=ZNF638 PE=1 SV=2	1	1	45.07	0.000205414	3.78002	RNS-Fam1	Ctl	15720.7	17415.4	15064.3	70741.1	51311.3	60146.3	x		x
ZC3H3_HUMAN	Zinc finger CCCH domain-containing protein 3 OS=Homo sapiens GN=ZC3H3 PE=1 SV=3	1	1	25.55	0.00021682	8.85256	Ctl	RNS-Fam1	29990.7	30738.5	29262.2	3412.52	4351.13	2401.93	x		x
NPIA1_HUMAN	Nuclear pore complex-interacting protein family member A1 OS=Homo sapiens GN=NPIPA1 PE=2 SV=3	1	1	23.96	0.000269138	6.42627	Ctl	RNS-Fam1	183247	148869	181846	23307.3	22182.7	34488.1	x		x
MXRA7_HUMAN	Matrix-remodeling-associated protein 7 OS=Homo sapiens GN=MXRA7 PE=1 SV=1	1	1	28.08	0.000335482	5.25504	Ctl	RNS-Fam1	1704.39	1943.78	2059.3	271.518	413.876	400.701	x		x
RS5_HUMAN	40S ribosomal protein S5 OS=Homo sapiens GN=RPS5 PE=1 SV=4	1	1	25.87	0.000349975	5.9256	RNS-Fam1	Ctl	5044.66	5254.98	5788.11	41897	27015.8	26416.7	x		x
GARS_HUMAN	Glycine--tRNA ligase OS=Homo sapiens GN=GARS PE=1 SV=3	1	1	50.65	0.000401173	2.68027	RNS-Fam1	Ctl	12156	12363.8	13016.3	30748.1	30245.4	39613.6	x		x
CCD51_HUMAN	Coiled-coil domain-containing protein 51 OS=Homo sapiens GN=CCDC51 PE=1 SV=2	1	1	21.66	0.000405494	112.512	RNS-Fam1	Ctl	141.673	111.27	452.589	20313.3	30726.3	28341.1	x		x
IBP3_HUMAN	Insulin-like growth factor-binding protein 3 OS=Homo sapiens GN=IGFBP3 PE=1 SV=2	1	1	26.66	0.000431012	154.325	Ctl	RNS-Fam1	20586.5	17919.8	20968	94.0902	245.973	45.32	x		x
CNPD1_HUMAN	Protein CNPPD1 OS=Homo sapiens GN=CNPPD1 PE=2 SV=2	1	1	21.39	0.000535983	21.1106	RNS-Fam1	Ctl	5751.92	9932.36	13091.4	270195	194148	143129	x		x
HMGC2_HUMAN	3-hydroxymethyl-3-methylglutaryl-CoA lyase, cytoplasmic OS=Homo sapiens GN=HMGCLL1 PE=1 SV=3	1	1	28.09	0.000540768	3.41356	Ctl	RNS-Fam1	1.97439e+06	2.3087e+06	1.60907e+06	628682	511339	586083	x		x
VAT1_HUMAN	Synaptic vesicle membrane protein VAT-1 homolog OS=Homo sapiens GN=VAT1 PE=1 SV=2	1	1	23.29	0.000560397	16.3462	RNS-Fam1	Ctl	1038.4	639.48	1631.11	15758.5	16966.7	21364.1	x		x
EPDR1_HUMAN	Mammalian ependymin-related protein 1 OS=Homo sapiens GN=EPDR1 PE=1 SV=2	1	1	46.6	0.0006057	2.85942	RNS-Fam1	Ctl	4079.18	3675.93	3055.65	9956.41	9310.9	11645.2	x		x
EHD2_HUMAN	EH domain-containing protein 2 OS=Homo sapiens GN=EHD2 PE=1 SV=2	1	1	42.27	0.000649255	6.26426	Ctl	RNS-Fam1	38178.7	31540.3	26525.5	6596.6	4985.67	3781.8	x		x
AMPB_HUMAN	Aminopeptidase B OS=Homo sapiens GN=RNPEP PE=1 SV=2	1	1	26.08	0.000654922	2.81337	Ctl	RNS-Fam1	13344.3	12342.1	15135.2	4289.34	4485.24	5735.24	x		x
P5CS_HUMAN	Delta-1-pyrroline-5-carboxylate synthase OS=Homo sapiens GN=ALDH18A1 PE=1 SV=2	1	1	31.25	0.000681342	10.1807	Ctl	RNS-Fam1	19551.8	18911.3	18230.5	2848.18	1449.93	1270.61	x		x
ZFR2_HUMAN	Zinc finger RNA-binding protein 2 OS=Homo sapiens GN=ZFR2 PE=2 SV=3	1	1	24.21	0.000691654	9.28505	Ctl	RNS-Fam1	20076.7	21552.7	22423.2	2680.47	2860.34	1357.65	x		x
TTI2_HUMAN	TELO2-interacting protein 2 OS=Homo sapiens GN=TTI2 PE=1 SV=1	1	1	21.67	0.000699047	4.45599	RNS-Fam1	Ctl	1127.66	1539.69	973.751	6345.48	4835.44	5043.81	x		x
BGAL_HUMAN	Beta-galactosidase OS=Homo sapiens GN=GLB1 PE=1 SV=2	1	1	59.61	0.000744158	2.31607	RNS-Fam1	Ctl	9616.27	10885.6	8085.9	22259.4	23070.6	20881.1	x		x
ODO2_HUMAN	Dihydrolipoyllysine-residue succinyltransferase component of 2-oxoglutarate dehydrogenase complex, mitochondrial OS=Homo sapiens GN=DLST PE=1 SV=4	1	1	30.62	0.00076127	1.74479	RNS-Fam1	Ctl	914.974	1044.75	902.855	1613.99	1793.52	1587.1	x		x
GOLM1_HUMAN	Golgi membrane protein 1 OS=Homo sapiens GN=GOLM1 PE=1 SV=1	1	1	40.16	0.000782526	8.00348	Ctl	RNS-Fam1	4479.07	5404.29	6765.51	733.396	459.459	887.349	x		x
CCBE1_HUMAN	Collagen and calcium-binding EGF domain-containing protein 1 OS=Homo sapiens GN=CCBE1 PE=1 SV=1	1	1	27.63	0.000886203	2.84843	RNS-Fam1	Ctl	7046.71	8624.85	6628.58	18763.4	19843	24914	x		x
DDR1_HUMAN	Epithelial discoidin domain-containing receptor 1 OS=Homo sapiens GN=DDR1 PE=1 SV=1	1	1	23.47	0.000920267	5.42324	Ctl	RNS-Fam1	18645.7	14141.9	15421.6	4024.02	2211.7	2653.63	x		x
FAM9B_HUMAN	Protein FAM9B OS=Homo sapiens GN=FAM9B PE=1 SV=1	1	1	27.47	0.000938456	48.9038	Ctl	RNS-Fam1	36734.3	107287	34754.7	760.99	1690.91	1203.77	x		x
TRPM5_HUMAN	Transient receptor potential cation channel subfamily M member 5 OS=Homo sapiens GN=TRPM5 PE=2 SV=1	1	1	24.29	0.00107072	3.75882	Ctl	RNS-Fam1	24192.8	16372.1	21071	4480.92	6484.19	5432.59	x		x
RASD1_HUMAN	Dexamethasone-induced Ras-related protein 1 OS=Homo sapiens GN=RASD1 PE=1 SV=1	1	1	24.89	0.00107579	4.6408	Ctl	RNS-Fam1	31178.2	41221.9	29302.4	5634.38	9426.79	6853.69	x		x
PSA4_HUMAN	Proteasome subunit alpha type-4 OS=Homo sapiens GN=PSMA4 PE=1 SV=1	1	1	21.08	0.00114522	2.54763	Ctl	RNS-Fam1	2902.33	3057.97	2378.06	1187.02	1166.87	919.091	x		x
ATS1_HUMAN	A disintegrin and metalloproteinase with thrombospondin motifs 1 OS=Homo sapiens GN=ADAMTS1 PE=1 SV=4	1	1	66.13	0.00116034	3.61012	Ctl	RNS-Fam1	12800.2	10166.3	11260.4	4101.16	2781.33	2598.34	x		x
GALT2_HUMAN	Polypeptide N-acetylgalactosaminyltransferase 2 OS=Homo sapiens GN=GALNT2 PE=1 SV=1	1	1	26.61	0.00116491	3.77526	Ctl	RNS-Fam1	6446.99	9430.63	10055.8	2054.34	2163.3	2651.69	x		x
SNIP1_HUMAN	Smad nuclear-interacting protein 1 OS=Homo sapiens GN=SNIP1 PE=1 SV=1	1	1	23.24	0.0011806	3.47775	Ctl	RNS-Fam1	4747.96	3975.9	4634.94	1304.28	963.663	1573.27	x		x
DSG4_HUMAN	Desmoglein-4 OS=Homo sapiens GN=DSG4 PE=1 SV=1	1	1	21.76	0.00121835	8.05575	RNS-Fam1	Ctl	37575.8	74729.6	39090	328929	514703	375971	x		x
GPC6_HUMAN	Glypican-6 OS=Homo sapiens GN=GPC6 PE=1 SV=1	1	1	34.27	0.00122018	4.65075	Ctl	RNS-Fam1	4262.38	5172.46	4664.75	1154.47	679.432	1197.78	x		x
TPA_HUMAN	Tissue-type plasminogen activator OS=Homo sapiens GN=PLAT PE=1 SV=1	1	1	35.26	0.00127832	21.709	RNS-Fam1	Ctl	707.941	2324.79	945.973	20255.2	34982.9	31135.3	x		x
SYAC_HUMAN	Alanine--tRNA ligase, cytoplasmic OS=Homo sapiens GN=AARS PE=1 SV=2	1	1	27.16	0.00135151	2.72772	Ctl	RNS-Fam1	1757.91	2120.26	2157.11	593.752	758.658	860.165	x		x
IF172_HUMAN	Intraflagellar transport protein 172 homolog OS=Homo sapiens GN=IFT172 PE=1 SV=2	1	1	24.65	0.00136121	Infinity	RNS-Fam1	Ctl	0	0	0	3745.05	170.415	482.687	x		x
MDHM_HUMAN	Malate dehydrogenase, mitochondrial OS=Homo sapiens GN=MDH2 PE=1 SV=3	1	1	61.13	0.00139112	2.13339	RNS-Fam1	Ctl	12962.8	17796.7	14464.1	33960.6	31358.2	31160.9	x		x
ACSL1_HUMAN	Long-chain-fatty-acid--CoA ligase 1 OS=Homo sapiens GN=ACSL1 PE=1 SV=1	1	1	25.81	0.00139877	4.04593	Ctl	RNS-Fam1	2939.34	1961.92	2964.73	581.405	800.424	562.342	x		x
IQGA1_HUMAN	Ras GTPase-activating-like protein IQGAP1 OS=Homo sapiens GN=IQGAP1 PE=1 SV=1	1	1	105.49	0.00145754	4.97771	RNS-Fam1	Ctl	6110.8	8565.52	6774.08	28806.8	28934.3	49032.7	x		x
NOE1_HUMAN	Noelin OS=Homo sapiens GN=OLFM1 PE=1 SV=4	1	1	36.53	0.00148817	3.15561	Ctl	RNS-Fam1	2931.47	2875.88	4224.18	932.162	1032.88	1213.91	x		x
PKHA6_HUMAN	Pleckstrin homology domain-containing family A member 6 OS=Homo sapiens GN=PLEKHA6 PE=1 SV=4	1	1	22.76	0.00152669	4.65374	Ctl	RNS-Fam1	68304.5	82520.6	67140.3	15518.1	10633.6	20684.9	x		x
HPSE_HUMAN	Heparanase OS=Homo sapiens GN=HPSE PE=1 SV=2	1	1	21.68	0.0016191	80.293	RNS-Fam1	Ctl	2938.51	1530.29	4347.42	79958.5	222779	405142	x		x
TGFB2_HUMAN	Transforming growth factor beta-2 OS=Homo sapiens GN=TGFB2 PE=1 SV=1	1	1	38.4	0.00167632	2.60194	Ctl	RNS-Fam1	1663.78	1516.72	2171.85	647.815	778.229	631.015	x		x
MYDGF_HUMAN	Myeloid-derived growth factor OS=Homo sapiens GN=MYDGF PE=1 SV=1	1	1	22.65	0.00180896	1.84234	RNS-Fam1	Ctl	11900.3	13128.5	10682.6	22926.8	19483.8	23381.7	x		x
DEST_HUMAN	Destrin OS=Homo sapiens GN=DSTN PE=1 SV=3	1	1	43.39	0.00182174	2.03479	RNS-Fam1	Ctl	18509	15965.9	13770.6	33728.3	34660.2	29780.9	x		x
CCD40_HUMAN	Coiled-coil domain-containing protein 40 OS=Homo sapiens GN=CCDC40 PE=2 SV=2	1	1	23.77	0.00187735	3.96899	RNS-Fam1	Ctl	9588.97	11627.7	9225.37	27810.9	47207.1	45806.4	x		x
MOXD1_HUMAN	DBH-like monooxygenase protein 1 OS=Homo sapiens GN=MOXD1 PE=1 SV=1	1	1	23.32	0.00193476	7.34727	Ctl	RNS-Fam1	9409.18	10008.9	7878.07	1985.63	865.56	863.951	x		x
NUCKS_HUMAN	Nuclear ubiquitous casein and cyclin-dependent kinase substrate 1 OS=Homo sapiens GN=NUCKS1 PE=1 SV=1	1	1	27.7	0.00202723	2.39732	RNS-Fam1	Ctl	11104.7	15451.6	10920.2	27396.7	32643.7	29802.5	x		x
MED16_HUMAN	Mediator of RNA polymerase II transcription subunit 16 OS=Homo sapiens GN=MED16 PE=1 SV=2	1	1	22.41	0.00208564	4.12719	Ctl	RNS-Fam1	86143.5	71000.5	86307.9	13241.3	25753.1	19992.9	x		x
RAB1A_HUMAN	Ras-related protein Rab-1A OS=Homo sapiens GN=RAB1A PE=1 SV=3	1	1	29.15	0.00245112	8.43478	Ctl	RNS-Fam1	11253.4	13893.9	10984.8	711.337	2092.76	1479.6	x		x
TBB2A_HUMAN	Tubulin beta-2A chain OS=Homo sapiens GN=TUBB2A PE=1 SV=1	1	1	23.61	0.00257482	4.17025	Ctl	RNS-Fam1	28490.1	21761.6	25148.7	7730.34	3911.99	6438.23	x		x
A1BG_HUMAN	Alpha-1B-glycoprotein OS=Homo sapiens GN=A1BG PE=1 SV=4	1	1	24.63	0.00273536	4.99775	RNS-Fam1	Ctl	7687.66	9330.03	4115.37	33700.8	33102.6	38814.5	x		x
PGM1_HUMAN	Phosphoglucomutase-1 OS=Homo sapiens GN=PGM1 PE=1 SV=3	1	1	23.84	0.00273704	2.2311	Ctl	RNS-Fam1	2270.5	2469.38	2178.09	882.457	930.862	1287.39	x		x
TCPE_HUMAN	T-complex protein 1 subunit epsilon OS=Homo sapiens GN=CCT5 PE=1 SV=1	1	1	28.99	0.00297569	1.79969	RNS-Fam1	Ctl	13212.8	16664	12343.7	24530.7	25972.8	25480.3	x		x
NEGR1_HUMAN	Neuronal growth regulator 1 OS=Homo sapiens GN=NEGR1 PE=1 SV=3	1	1	23.44	0.00305511	3.63305	RNS-Fam1	Ctl	1771.39	1746.09	2455.05	6920.21	9445.31	5332.96	x		x
KALRN_HUMAN	Kalirin OS=Homo sapiens GN=KALRN PE=1 SV=2	1	1	23.31	0.00307517	3.77679	RNS-Fam1	Ctl	13903.6	21634.8	11308.4	70154.4	54692.8	52083.2	x		x
TSP3_HUMAN	Thrombospondin-3 OS=Homo sapiens GN=THBS3 PE=1 SV=1	1	1	23.29	0.0030757	3.34274	Ctl	RNS-Fam1	1308.24	981.173	1003.08	379.054	377.303	228.61	x		x
SPHM_HUMAN	N-sulphoglucosamine sulphohydrolase OS=Homo sapiens GN=SGSH PE=1 SV=1	1	1	46.75	0.00314701	1.61287	RNS-Fam1	Ctl	4469.7	4845.27	3929.48	6948.94	6669.6	7742.99	x		x
P4HA2_HUMAN	Prolyl 4-hydroxylase subunit alpha-2 OS=Homo sapiens GN=P4HA2 PE=1 SV=1	1	1	21.5	0.00317271	2.47839	RNS-Fam1	Ctl	3157.26	2034.97	2934.1	6060.18	7231.68	6848.32	x		x
SPAG7_HUMAN	Sperm-associated antigen 7 OS=Homo sapiens GN=SPAG7 PE=1 SV=2	1	1	23.97	0.00322256	3.25999	Ctl	RNS-Fam1	2302.4	3467.24	2056.68	658.754	849.365	892.601	x		x
RS21_HUMAN	40S ribosomal protein S21 OS=Homo sapiens GN=RPS21 PE=1 SV=1	1	1	26.33	0.00331217	54.5214	Ctl	RNS-Fam1	45.4871	17.5701	50.3755	0	0	2.08052	x		x
HNRPF_HUMAN	Heterogeneous nuclear ribonucleoprotein F OS=Homo sapiens GN=HNRNPF PE=1 SV=3	1	1	37.51	0.00336536	3.05432	Ctl	RNS-Fam1	9459.31	9082.97	7044.01	3604.16	2098.35	2674.56	x		x
TRY3_HUMAN	Trypsin-3 OS=Homo sapiens GN=PRSS3 PE=1 SV=2	1	1	61.36	0.00337527	7.25598	RNS-Fam1	Ctl	7080.46	8526.38	8077.43	29685.7	60474.8	81692.1	x		x
PPIC_HUMAN	Peptidyl-prolyl cis-trans isomerase C OS=Homo sapiens GN=PPIC PE=1 SV=1	1	1	40.35	0.00340808	5.50215	RNS-Fam1	Ctl	2091.04	3257.97	1539.51	17122.2	11073.8	9705.7	x		x
MORC3_HUMAN	MORC family CW-type zinc finger protein 3 OS=Homo sapiens GN=MORC3 PE=1 SV=3	1	1	23.83	0.00343485	5.81576	RNS-Fam1	Ctl	666.874	1066.64	1667.8	5458.05	8256.3	6066.9	x		x
PDIA6_HUMAN	Protein disulfide-isomerase A6 OS=Homo sapiens GN=PDIA6 PE=1 SV=1	1	1	52.43	0.00348679	1.42738	Ctl	RNS-Fam1	72391.5	70522.4	81527.7	54598.4	53939.1	48702.9	x		x
CC171_HUMAN	Coiled-coil domain-containing protein 171 OS=Homo sapiens GN=CCDC171 PE=2 SV=1	1	1	28	0.00384346	2.2284	RNS-Fam1	Ctl	144313	150853	98503.5	288956	287503	300792	x		x
FRPD1_HUMAN	FERM and PDZ domain-containing protein 1 OS=Homo sapiens GN=FRMPD1 PE=1 SV=1	1	1	36.23	0.00390408	1.84671	Ctl	RNS-Fam1	51931.7	64196.3	45878.5	29706.1	27904.6	30116.4	x		x
DNJA2_HUMAN	DnaJ homolog subfamily A member 2 OS=Homo sapiens GN=DNAJA2 PE=1 SV=1	1	1	45.54	0.00390432	1.72838	RNS-Fam1	Ctl	6534.41	4989.4	6629.58	10555.3	10310.3	10510.4	x		x
LYOX_HUMAN	Protein-lysine 6-oxidase OS=Homo sapiens GN=LOX PE=1 SV=2	1	1	49.71	0.00396103	1.99195	Ctl	RNS-Fam1	14099.4	18555.4	15919	8079.75	9329.98	6975.36	x		x
YD022_HUMAN	Putative uncharacterized protein FLJ45721 OS=Homo sapiens PE=5 SV=2	1	1	28.86	0.00410925	3.06062	RNS-Fam1	Ctl	16043	19344.3	12195.7	56530.6	52470.5	36632.7	x		x
LTBP1_HUMAN	Latent-transforming growth factor beta-binding protein 1 OS=Homo sapiens GN=LTBP1 PE=1 SV=4	1	1	54.21	0.00414363	6.06204	Ctl	RNS-Fam1	11121.6	14561.8	13273.7	1519.4	3587.29	1319.73	x		x
NUCB1_HUMAN	Nucleobindin-1 OS=Homo sapiens GN=NUCB1 PE=1 SV=4	1	1	48.29	0.00419942	1.67577	Ctl	RNS-Fam1	16885.3	21278.9	16222.9	11099.4	10414.2	10941.3	x		x
H2B1A_HUMAN	Histone H2B type 1-A OS=Homo sapiens GN=HIST1H2BA PE=1 SV=3	1	1	28.66	0.00436916	1.80735	Ctl	RNS-Fam1	25326.7	23804.5	21102.2	12010.7	11556.1	15293.2	x		x
RACK1_HUMAN	Receptor of activated protein C kinase 1 OS=Homo sapiens GN=RACK1 PE=1 SV=3	1	1	35.27	0.00448407	3.75246	Ctl	RNS-Fam1	36347.9	33969.6	33389.7	10639.6	11531.9	5465.59	x		x
ZN423_HUMAN	Zinc finger protein 423 OS=Homo sapiens GN=ZNF423 PE=1 SV=1	1	1	27.94	0.00451685	3.06402	Ctl	RNS-Fam1	36160	52389.8	32801.1	16062.7	10219.1	13323.3	x		x
LRC15_HUMAN	Leucine-rich repeat-containing protein 15 OS=Homo sapiens GN=LRRC15 PE=2 SV=2	1	1	45.64	0.00454474	2.77273	Ctl	RNS-Fam1	2583.49	2544.04	2899.76	657.83	1087.79	1149.47	x		x
CTHR1_HUMAN	Collagen triple helix repeat-containing protein 1 OS=Homo sapiens GN=CTHRC1 PE=1 SV=1	1	1	30.36	0.00462728	2.0036	RNS-Fam1	Ctl	50847.6	67011.3	44044.7	111386	107576	105428	x		x
SEM3C_HUMAN	Semaphorin-3C OS=Homo sapiens GN=SEMA3C PE=2 SV=2	1	1	33.29	0.00465945	5.05776	Ctl	RNS-Fam1	1742.55	1816.25	1299.59	173.479	415.955	371.147	x		x
FBN2_HUMAN	Fibrillin-2 OS=Homo sapiens GN=FBN2 PE=1 SV=3	1	1	31.09	0.00466453	20.418	RNS-Fam1	Ctl	1085.28	153.721	500.449	10976.5	14196.4	10343.2	x		x
VDAC2_HUMAN	Voltage-dependent anion-selective channel protein 2 OS=Homo sapiens GN=VDAC2 PE=1 SV=2	1	1	35.56	0.0046752	2.14225	RNS-Fam1	Ctl	10483.5	11904.1	8296.36	19037.2	21374.8	25320.9	x		x
EF1G_HUMAN	Elongation factor 1-gamma OS=Homo sapiens GN=EEF1G PE=1 SV=3	1	1	41.36	0.00484807	1.83244	RNS-Fam1	Ctl	3990.02	3258.58	4346.2	6216.01	7273.86	7756.92	x		x
GSHR_HUMAN	Glutathione reductase, mitochondrial OS=Homo sapiens GN=GSR PE=1 SV=2	1	1	26.09	0.00486376	8.46637	Ctl	RNS-Fam1	1404.08	2520.71	1302.61	334.822	175.169	107.44	x		x
CRLF1_HUMAN	Cytokine receptor-like factor 1 OS=Homo sapiens GN=CRLF1 PE=1 SV=1	1	1	64.46	0.00489297	5.98957	Ctl	RNS-Fam1	6284.96	6677.1	8043.33	556.987	1518.39	1431.61	x		x
RNH1_HUMAN	Ribonuclease H1 OS=Homo sapiens GN=RNASEH1 PE=1 SV=2	1	1	22.99	0.00489544	5.55636	RNS-Fam1	Ctl	4603.77	10266.5	3744.88	28773.9	39281.6	35377.1	x		x
S3TC1_HUMAN	SH3 domain and tetratricopeptide repeat-containing protein 1 OS=Homo sapiens GN=SH3TC1 PE=1 SV=3	1	1	26.09	0.00491841	2.35085	Ctl	RNS-Fam1	8814.45	7070.97	7079.27	2439.8	3643.93	3684.95	x		x
ADHX_HUMAN	Alcohol dehydrogenase class-3 OS=Homo sapiens GN=ADH5 PE=1 SV=4	1	1	31.99	0.00494813	3.83122	Ctl	RNS-Fam1	46795	31178.5	40793.8	13930	6679.67	10390.2	x		x
SNX9_HUMAN	Sorting nexin-9 OS=Homo sapiens GN=SNX9 PE=1 SV=1	1	1	48.56	0.00525097	4.71107	Ctl	RNS-Fam1	7926.77	8874.73	6564.11	2524.23	958.936	1476.56	x		x
ATL1_HUMAN	ADAMTS-like protein 1 OS=Homo sapiens GN=ADAMTSL1 PE=1 SV=4	1	1	35.14	0.00552381	20.2494	Ctl	RNS-Fam1	1190.83	3358.54	2279.1	60.3778	45.4593	231.381	x		x
CO2_HUMAN	Complement C2 OS=Homo sapiens GN=C2 PE=1 SV=2	1	1	31.56	0.00553304	3.45932	Ctl	RNS-Fam1	9802.31	8923.87	7702.28	3231.02	1558.58	2850.18	x		x
SC23A_HUMAN	Protein transport protein Sec23A OS=Homo sapiens GN=SEC23A PE=1 SV=2	1	1	31.4	0.00576761	2.22649	Ctl	RNS-Fam1	41871.1	36439.7	27835.8	16219.1	13431.5	18023.8	x		x
PSB5_HUMAN	Proteasome subunit beta type-5 OS=Homo sapiens GN=PSMB5 PE=1 SV=3	1	1	29.01	0.00598185	1.87278	Ctl	RNS-Fam1	10416	10738.7	7530.89	4918.14	5099.31	5299.7	x		x
CPXM2_HUMAN	Inactive carboxypeptidase-like protein X2 OS=Homo sapiens GN=CPXM2 PE=2 SV=3	1	1	47.15	0.00605289	1.69223	RNS-Fam1	Ctl	14747.5	19241.9	17289	25457.2	30154.2	31163.2	x		x
OAF_HUMAN	Out at first protein homolog OS=Homo sapiens GN=OAF PE=2 SV=1	1	1	40.72	0.00608288	6.89103	Ctl	RNS-Fam1	2298.93	5225.83	4145.81	330.775	507.179	855.633	x		x
RTN4_HUMAN	Reticulon-4 OS=Homo sapiens GN=RTN4 PE=1 SV=2	1	1	35.47	0.00611206	2.64277	RNS-Fam1	Ctl	2057.63	1993.06	3016.65	7066.39	6854.41	4756.54	x		x
LPAR1_HUMAN	Lysophosphatidic acid receptor 1 OS=Homo sapiens GN=LPAR1 PE=1 SV=3	1	1	54.32	0.00611473	2.53838	Ctl	RNS-Fam1	1921.08	3032.84	2765.66	954.561	1226.16	860.421	x		x
TR19L_HUMAN	Tumor necrosis factor receptor superfamily member 19L OS=Homo sapiens GN=RELT PE=1 SV=1	1	1	22.7	0.00614554	2.75719	RNS-Fam1	Ctl	24711.5	31301.8	22109	95983.7	58569.9	60844.4	x		x
B2MG_HUMAN	Beta-2-microglobulin OS=Homo sapiens GN=B2M PE=1 SV=1	1	1	30.59	0.00620437	1.50675	RNS-Fam1	Ctl	14590.6	14309.9	13258.1	20783.5	23979.6	18759.6	x		x
FETUA_HUMAN	Alpha-2-HS-glycoprotein OS=Homo sapiens GN=AHSG PE=1 SV=1	1	1	37.74	0.00626427	2.32936	Ctl	RNS-Fam1	1.05456e+06	1.27533e+06	817021	537990	411105	401881	x		x
EMD_HUMAN	Emerin OS=Homo sapiens GN=EMD PE=1 SV=1	1	1	29.27	0.00629023	2.59951	Ctl	RNS-Fam1	6492.36	6303.98	6379.09	3031.6	1642.77	2702.19	x		x
ANTR1_HUMAN	Anthrax toxin receptor 1 OS=Homo sapiens GN=ANTXR1 PE=1 SV=2	1	1	33.83	0.00638351	5.31529	RNS-Fam1	Ctl	15703.4	11188.2	11533.4	36647.7	70160.9	97431.5	x		x
ESYT1_HUMAN	Extended synaptotagmin-1 OS=Homo sapiens GN=ESYT1 PE=1 SV=1	1	1	39.91	0.00658954	1.92794	RNS-Fam1	Ctl	1849.75	2603.18	2433.79	3988.34	5079.1	4209.77	x		x
FA81B_HUMAN	Protein FAM81B OS=Homo sapiens GN=FAM81B PE=1 SV=3	1	1	23.02	0.00659395	3.18567	Ctl	RNS-Fam1	5112.96	4402.05	8656.25	1728.68	2161.48	1813.91	x		x
HMCN1_HUMAN	Hemicentin-1 OS=Homo sapiens GN=HMCN1 PE=1 SV=2	1	1	23.54	0.00663764	3.53607	RNS-Fam1	Ctl	5644.33	10951.8	5246.5	29709.5	26250.9	21276.7	x		x
DPYL3_HUMAN	Dihydropyrimidinase-related protein 3 OS=Homo sapiens GN=DPYSL3 PE=1 SV=1	1	1	61.13	0.00666583	1.65919	Ctl	RNS-Fam1	18225.3	20395.7	19682.9	11503.9	13718.8	9917.32	x		x
CH3L1_HUMAN	Chitinase-3-like protein 1 OS=Homo sapiens GN=CHI3L1 PE=1 SV=2	1	1	22.85	0.00688991	4.89806	Ctl	RNS-Fam1	4182.42	5551.46	3951.53	824.601	502.908	1466.54	x		x
NOG1_HUMAN	Nucleolar GTP-binding protein 1 OS=Homo sapiens GN=GTPBP4 PE=1 SV=3	1	1	26.86	0.00695051	2.72837	RNS-Fam1	Ctl	22082.1	26576.8	15391.5	70900.7	56590.7	47261.8	x		x
ANAG_HUMAN	Alpha-N-acetylglucosaminidase OS=Homo sapiens GN=NAGLU PE=1 SV=2	1	1	49.33	0.00695195	7.73456	Ctl	RNS-Fam1	4477.57	6637.97	4248.64	1248.92	349.81	387.704	x		x
GGH_HUMAN	Gamma-glutamyl hydrolase OS=Homo sapiens GN=GGH PE=1 SV=2	1	1	50.24	0.00712523	3.20464	Ctl	RNS-Fam1	5725.25	6388.89	4542.43	2461.14	1178.95	1557.55	x		x
ADT1_HUMAN	ADP/ATP translocase 1 OS=Homo sapiens GN=SLC25A4 PE=1 SV=4	1	1	24.21	0.00716924	1.71982	RNS-Fam1	Ctl	8121.63	9576.89	7139.69	13971.5	12744.1	16001.6	x		x
RET4_HUMAN	Retinol-binding protein 4 OS=Homo sapiens GN=RBP4 PE=1 SV=3	1	1	26.67	0.00767178	8.80729	RNS-Fam1	Ctl	237.935	340.997	315.376	4367.58	2397.04	1111.8	x		x
SRPX2_HUMAN	Sushi repeat-containing protein SRPX2 OS=Homo sapiens GN=SRPX2 PE=1 SV=1	1	1	47.99	0.00769953	1.59691	Ctl	RNS-Fam1	32526.7	37048.7	31965	24851	19247.9	19486.8	x		x
SPON2_HUMAN	Spondin-2 OS=Homo sapiens GN=SPON2 PE=1 SV=3	1	1	29.78	0.00776271	5.77862	Ctl	RNS-Fam1	62610.8	78099	50890.1	19638.3	7214.03	6304.4	x		x
MXRA8_HUMAN	Matrix remodeling-associated protein 8 OS=Homo sapiens GN=MXRA8 PE=1 SV=1	1	1	50.87	0.00778392	1.9148	Ctl	RNS-Fam1	4599.48	5897.74	5988.97	2712.17	3443.73	2453.99	x		x
ESPL1_HUMAN	Separin OS=Homo sapiens GN=ESPL1 PE=1 SV=3	1	1	23.44	0.0079056	2.5217	RNS-Fam1	Ctl	11115.6	17243.1	14428.6	42695.6	38155.1	27045.7	x		x
TBB4B_HUMAN;TBB4A_HUMAN;TBB8_HUMAN	Tubulin beta-4B chain OS=Homo sapiens GN=TUBB4B PE=1 SV=1	1	1	28.83	0.00792571	2.49977	RNS-Fam1	Ctl	10397.5	9931.36	6659.37	25280.4	24829	17355	x		x
T3HPD_HUMAN	Trans-3-hydroxy-L-proline dehydratase OS=Homo sapiens GN=L3HYPDH PE=1 SV=2	1	1	26.83	0.00794111	4.42034	Ctl	RNS-Fam1	1371.52	1501.8	1140.9	309.379	155.064	443.68	x		x
PEBP1_HUMAN	Phosphatidylethanolamine-binding protein 1 OS=Homo sapiens GN=PEBP1 PE=1 SV=3	1	1	22.25	0.00812243	1.9246	RNS-Fam1	Ctl	5897.4	7837.2	7381.39	13970.2	15609.4	11060.2	x		x
ACOXL_HUMAN	Acyl-coenzyme A oxidase-like protein OS=Homo sapiens GN=ACOXL PE=2 SV=3	1	1	28.77	0.00829105	7.69033	RNS-Fam1	Ctl	1223.65	1711.83	589.667	5121.3	8379.17	13609.1	x		x
NET1_HUMAN	Netrin-1 OS=Homo sapiens GN=NTN1 PE=1 SV=2	1	1	38.37	0.00836835	4.24477	Ctl	RNS-Fam1	640.552	676.517	842.261	101.456	128.095	279.152	x		x
HNRDL_HUMAN;ROAA_HUMAN	Heterogeneous nuclear ribonucleoprotein D-like OS=Homo sapiens GN=HNRNPDL PE=1 SV=3	1	1	41.45	0.00857381	1.77334	Ctl	RNS-Fam1	4686.91	6326.56	4335.73	2922.97	2937.47	2795.1	x		x
IMB1_HUMAN	Importin subunit beta-1 OS=Homo sapiens GN=KPNB1 PE=1 SV=2	1	1	22.89	0.00874811	2.3401	Ctl	RNS-Fam1	7313.54	6130.88	10433.6	3413.05	2954.13	3836.65	x		x
TCPA_HUMAN	T-complex protein 1 subunit alpha OS=Homo sapiens GN=TCP1 PE=1 SV=1	1	1	24.76	0.00889461	1.39839	Ctl	RNS-Fam1	7676.02	7240	6203.86	4748.29	5186.45	5168.24	x		x
TEAD3_HUMAN	Transcriptional enhancer factor TEF-5 OS=Homo sapiens GN=TEAD3 PE=1 SV=2	1	1	21.81	0.00915145	319.12	Ctl	RNS-Fam1	2177.76	8599.58	1559.85	0	0	38.66	x		x
CO5A1_HUMAN	Collagen alpha-1(V) chain OS=Homo sapiens GN=COL5A1 PE=1 SV=3	1	1	32.21	0.0092915	1.94808	Ctl	RNS-Fam1	7428.95	10021.2	7801.31	5236.43	3623.15	4102.66	x		x
UBP47_HUMAN	Ubiquitin carboxyl-terminal hydrolase 47 OS=Homo sapiens GN=USP47 PE=1 SV=3	1	1	29.91	0.00941355	2.14131	Ctl	RNS-Fam1	5190.62	6242.48	6098.16	3318.97	1969.22	2898.96	x		x
ML12A_HUMAN	Myosin regulatory light chain 12A OS=Homo sapiens GN=MYL12A PE=1 SV=2	1	1	40.06	0.00965135	2.27455	RNS-Fam1	Ctl	5721.26	3544.14	5266.18	10755.7	9223.77	13073.2	x		x
FBRL_HUMAN	rRNA 2'-O-methyltransferase fibrillarin OS=Homo sapiens GN=FBL PE=1 SV=2	1	1	31.28	0.00992046	6.94756	Ctl	RNS-Fam1	5509.21	8073.58	3655.96	1361.24	374.103	745.924	x		x
DKK3_HUMAN	Dickkopf-related protein 3 OS=Homo sapiens GN=DKK3 PE=1 SV=2	1	1	56.77	0.0100873	2.059	RNS-Fam1	Ctl	32828.1	54008.5	35122.9	84083.3	77011.4	90020.4	x		x
GBB4_HUMAN	Guanine nucleotide-binding protein subunit beta-4 OS=Homo sapiens GN=GNB4 PE=1 SV=3	1	1	42.43	0.0101177	2.24269	Ctl	RNS-Fam1	2929.52	3503.13	2630.27	1563.03	1520.79	957.275	x		x
APAF_HUMAN	Apoptotic protease-activating factor 1 OS=Homo sapiens GN=APAF1 PE=1 SV=2	1	1	23.44	0.0103402	2.9971	Ctl	RNS-Fam1	24616.5	15564.2	20903.5	8736.67	4387.39	7257.01	x		x
LIMC1_HUMAN	LIM and calponin homology domains-containing protein 1 OS=Homo sapiens GN=LIMCH1 PE=1 SV=4	1	1	21.54	0.0104545	2.40036	Ctl	RNS-Fam1	52882.9	41220.8	49617.7	14149.1	26775.8	18950.1	x		x
GNS_HUMAN	N-acetylglucosamine-6-sulfatase OS=Homo sapiens GN=GNS PE=1 SV=3	1	1	53.78	0.0105082	2.24828	Ctl	RNS-Fam1	16585.6	15011	18925.1	9897.2	5475.11	7098.97	x		x
VITRN_HUMAN	Vitrin OS=Homo sapiens GN=VIT PE=2 SV=1	1	1	23.73	0.0106004	132.347	Ctl	RNS-Fam1	2619.85	3448.15	1849.5	0	58.6512	1.17252	x		x
ITPR2_HUMAN	Inositol 1,4,5-trisphosphate receptor type 2 OS=Homo sapiens GN=ITPR2 PE=1 SV=2	1	1	22.22	0.010825	9.40614	Ctl	RNS-Fam1	2779.13	1456.79	2240.27	114.293	91.3201	482.893	x		x
WDR1_HUMAN	WD repeat-containing protein 1 OS=Homo sapiens GN=WDR1 PE=1 SV=4	1	1	33.21	0.0108571	1.64704	RNS-Fam1	Ctl	40075.6	33925	29329.4	51528.8	54449.9	64210.2	x		x
SRC8_HUMAN	Src substrate cortactin OS=Homo sapiens GN=CTTN PE=1 SV=2	1	1	24.42	0.0110989	1.82772	Ctl	RNS-Fam1	9724.9	13486.8	9162.35	5269.17	6207.26	6236.42	x		x
TRIM2_HUMAN	Tripartite motif-containing protein 2 OS=Homo sapiens GN=TRIM2 PE=1 SV=1	1	1	21.44	0.0113206	9.52548	Ctl	RNS-Fam1	5969.99	10069.7	4025.06	1424.56	360.6	321.265	x		x
ADA10_HUMAN	Disintegrin and metalloproteinase domain-containing protein 10 OS=Homo sapiens GN=ADAM10 PE=1 SV=1	1	1	23.66	0.0115959	9.32427	Ctl	RNS-Fam1	6699.97	6974.82	6686.99	776.932	1219.57	187.235	x		x
VASN_HUMAN	Vasorin OS=Homo sapiens GN=VASN PE=1 SV=1	1	1	26.58	0.011671	7.12336	Ctl	RNS-Fam1	3310.91	3576.24	3824.66	181.902	318.942	1002.92	x		x
XRCC6_HUMAN	X-ray repair cross-complementing protein 6 OS=Homo sapiens GN=XRCC6 PE=1 SV=2	1	1	37.86	0.0119844	8.77727	Ctl	RNS-Fam1	9815.99	10389.1	6725.77	1803.24	294.554	970.454	x		x
C1QT1_HUMAN	Complement C1q tumor necrosis factor-related protein 1 OS=Homo sapiens GN=C1QTNF1 PE=1 SV=1	1	1	37.34	0.0120544	1.774	RNS-Fam1	Ctl	11232.3	11761.3	12012.4	16470.2	20130.3	25500.1	x		x
EFTU_HUMAN	Elongation factor Tu, mitochondrial OS=Homo sapiens GN=TUFM PE=1 SV=2	1	1	25.33	0.0122858	7.91324	RNS-Fam1	Ctl	809.427	376.672	1921.24	11909.7	6315.49	6363.9	x		x
MAP4_HUMAN	Microtubule-associated protein 4 OS=Homo sapiens GN=MAP4 PE=1 SV=3	1	1	31.04	0.0122869	5.48302	RNS-Fam1	Ctl	818.185	3174.34	1317.16	9544.72	12265.5	7302.88	x		x
N42L2_HUMAN	NEDD4-binding protein 2-like 2 OS=Homo sapiens GN=N4BP2L2 PE=1 SV=1	1	1	32.99	0.0126191	2.19152	Ctl	RNS-Fam1	30715.7	27374.8	34083.5	13490.8	10019.9	18548.7	x		x
MMS19_HUMAN	MMS19 nucleotide excision repair protein homolog OS=Homo sapiens GN=MMS19 PE=1 SV=2	1	1	22.25	0.0128059	2.79099	Ctl	RNS-Fam1	33609.6	55973.1	27762.5	15669.2	14944.2	11430.8	x		x
EXOC7_HUMAN	Exocyst complex component 7 OS=Homo sapiens GN=EXOC7 PE=1 SV=3	1	1	23.21	0.0129897	3.57192	RNS-Fam1	Ctl	3507.44	6518.97	2740.42	20362.1	11538.9	13701.1	x		x
VAV3_HUMAN	Guanine nucleotide exchange factor VAV3 OS=Homo sapiens GN=VAV3 PE=1 SV=1	1	1	22.13	0.0130113	4.42391	RNS-Fam1	Ctl	2170.95	7327.66	2777.76	19026.9	15153.5	20129.2	x		x
TERA_HUMAN	Transitional endoplasmic reticulum ATPase OS=Homo sapiens GN=VCP PE=1 SV=4	1	1	67.95	0.0134546	1.82057	RNS-Fam1	Ctl	19531.6	13832.2	18994.7	26636.4	32408.8	36277.1	x		x
1433Z_HUMAN	14-3-3 protein zeta/delta OS=Homo sapiens GN=YWHAZ PE=1 SV=1	1	1	53.08	0.0138504	6.78302	Ctl	RNS-Fam1	15444.9	4538.76	8683.21	1999.17	1433.49	793.611	x		x
DBNL_HUMAN	Drebrin-like protein OS=Homo sapiens GN=DBNL PE=1 SV=1	1	1	62.56	0.0140107	1.91787	Ctl	RNS-Fam1	3059.78	4183.27	4906	1932.37	2019.69	2382.6	x		x
PZP_HUMAN	Pregnancy zone protein OS=Homo sapiens GN=PZP PE=1 SV=4	1	1	34.89	0.0141989	3.35933	RNS-Fam1	Ctl	9066.06	5432.13	9348.7	39677.6	19908.1	20523.9	x		x
ECHB_HUMAN	Trifunctional enzyme subunit beta, mitochondrial OS=Homo sapiens GN=HADHB PE=1 SV=3	1	1	24	0.0144892	1.41751	RNS-Fam1	Ctl	5767.63	5262.92	5401.76	6620.02	8088.3	8584.63	x		x
MFAP4_HUMAN	Microfibril-associated glycoprotein 4 OS=Homo sapiens GN=MFAP4 PE=1 SV=2	1	1	59.42	0.0146512	17.8512	Ctl	RNS-Fam1	94594.1	12801	34652.2	2705.09	3806.69	1445.52	x		x
CLU_HUMAN	Clustered mitochondria protein homolog OS=Homo sapiens GN=CLUH PE=1 SV=2	1	1	21.99	0.0147616	74.6053	Ctl	RNS-Fam1	1737.27	2003.94	1763.09	1.72991	0	72.049	x		x
CADH7_HUMAN	Cadherin-7 OS=Homo sapiens GN=CDH7 PE=2 SV=2	1	1	30.17	0.0150506	3.07512	RNS-Fam1	Ctl	1815.23	4778.78	2448.82	9123.55	8216.05	10468.2	x		x
RENR_HUMAN	Renin receptor OS=Homo sapiens GN=ATP6AP2 PE=1 SV=2	1	1	42.21	0.0153362	2.29363	Ctl	RNS-Fam1	17550	26506.8	15336.3	8060.91	7211.37	10622.5	x		x
LSAMP_HUMAN	Limbic system-associated membrane protein OS=Homo sapiens GN=LSAMP PE=1 SV=2	1	1	32.45	0.0156363	2.80212	Ctl	RNS-Fam1	48060.5	27915.6	61635.8	15564.2	18633.6	14912	x		x
RGMB_HUMAN	RGM domain family member B OS=Homo sapiens GN=RGMB PE=1 SV=3	1	1	26.52	0.0157969	2.45455	RNS-Fam1	Ctl	4785.09	7490.38	3376.66	13785	12975.7	11658.3	x		x
INHBA_HUMAN	Inhibin beta A chain OS=Homo sapiens GN=INHBA PE=1 SV=2	1	1	48.66	0.0159414	4.41035	RNS-Fam1	Ctl	3171.14	1544.5	2345	6690.47	7553.02	16896.4	x		x
SRSF2_HUMAN	Serine/arginine-rich splicing factor 2 OS=Homo sapiens GN=SRSF2 PE=1 SV=4	1	1	37.43	0.0159558	1.60917	RNS-Fam1	Ctl	5212.48	4416.13	3986.41	6993.42	8570.18	6345.25	x		x
COGA1_HUMAN	Collagen alpha-1(XVI) chain OS=Homo sapiens GN=COL16A1 PE=1 SV=2	1	1	22.79	0.0171018	2.10459	Ctl	RNS-Fam1	14723.2	19053.9	14761.4	10450.5	5794.42	6818.27	x		x
PSB6_HUMAN	Proteasome subunit beta type-6 OS=Homo sapiens GN=PSMB6 PE=1 SV=4	1	1	38.76	0.0176067	2.48446	Ctl	RNS-Fam1	5780.39	3897.13	4579.35	2046.8	2474.83	1216.78	x		x
RL18A_HUMAN	60S ribosomal protein L18a OS=Homo sapiens GN=RPL18A PE=1 SV=2	1	1	57.6	0.0179338	2.64281	Ctl	RNS-Fam1	29916.8	21379.3	35146	15400.3	7448.62	9859.46	x		x
MEP1A_HUMAN	Meprin A subunit alpha OS=Homo sapiens GN=MEP1A PE=1 SV=2	1	1	23.53	0.0180035	2.52934	Ctl	RNS-Fam1	176023	123959	142296	72981.6	35365.6	66512	x		x
1A32_HUMAN;1A01_HUMAN	HLA class I histocompatibility antigen, A-32 alpha chain OS=Homo sapiens GN=HLA-A PE=1 SV=2	1	1	71.06	0.0180217	6.95933	Ctl	RNS-Fam1	21636.2	29295.5	31427.8	5802.19	4985.49	1046.72	x		x
RPN1_HUMAN	Dolichyl-diphosphooligosaccharide--protein glycosyltransferase subunit 1 OS=Homo sapiens GN=RPN1 PE=1 SV=1	1	1	45.14	0.0181121	2.57949	RNS-Fam1	Ctl	2005.47	3539.66	4121.08	6680.08	7949.88	10304	x		x
THBG_HUMAN	Thyroxine-binding globulin OS=Homo sapiens GN=SERPINA7 PE=1 SV=2	1	1	65.74	0.0185246	4.97106	RNS-Fam1	Ctl	2465.77	5616.01	1635.72	19373.8	19638.9	9293.58	x		x
IGG1_HUMAN	Immunoglobulin gamma-1 heavy chain OS=Homo sapiens PE=1 SV=1	1	1	24.18	0.0187309	4.3196	Ctl	RNS-Fam1	21133.8	15582.9	11058.1	4921.89	1623.31	4514.84	x		x
CATL1_HUMAN	Cathepsin L1 OS=Homo sapiens GN=CTSL PE=1 SV=2	1	1	26.57	0.0188047	1.96816	Ctl	RNS-Fam1	63475.5	73679.4	45345.9	35918	25502.2	31306.5	x		x
AIFM1_HUMAN	Apoptosis-inducing factor 1, mitochondrial OS=Homo sapiens GN=AIFM1 PE=1 SV=1	1	1	23.13	0.0190084	3.12361	RNS-Fam1	Ctl	501.495	590.835	857.48	1224.66	2030.78	2835.01	x		x
TCPQ_HUMAN	T-complex protein 1 subunit theta OS=Homo sapiens GN=CCT8 PE=1 SV=4	1	1	32.94	0.0191789	2.02725	Ctl	RNS-Fam1	16069.2	14864.6	11813.5	9198.87	5149.1	6738.4	x		x
H2A1A_HUMAN	Histone H2A type 1-A OS=Homo sapiens GN=HIST1H2AA PE=1 SV=3	1	1	29.47	0.0191855	2.00196	Ctl	RNS-Fam1	19866.9	20011.1	14074.8	7056.34	8359.16	11534.5	x		x
NTRI_HUMAN	Neurotrimin OS=Homo sapiens GN=NTM PE=1 SV=1	1	1	33.04	0.0191877	1.52766	RNS-Fam1	Ctl	2505.58	3476.38	3541.33	4993.7	4631.66	4923.03	x		x
XRCC5_HUMAN	X-ray repair cross-complementing protein 5 OS=Homo sapiens GN=XRCC5 PE=1 SV=3	1	1	77.45	0.0193523	1.91185	Ctl	RNS-Fam1	2188.48	2844.97	3490.07	1429.34	1252.24	1776.67	x		x
TARSH_HUMAN	Target of Nesh-SH3 OS=Homo sapiens GN=ABI3BP PE=1 SV=1	1	1	29.4	0.0193592	5.48861	Ctl	RNS-Fam1	2432	2261.97	1727.14	142.094	786.87	240.934	x		x
B4GA1_HUMAN	Beta-1,4-glucuronyltransferase 1 OS=Homo sapiens GN=B4GAT1 PE=1 SV=1	1	1	27.89	0.0196024	1.69942	Ctl	RNS-Fam1	6435.48	7033.73	5592.73	4346.75	2867.51	4002.45	x		x
THYG_HUMAN	Thyroglobulin OS=Homo sapiens GN=TG PE=1 SV=5	1	1	24.71	0.019903	2.61761	Ctl	RNS-Fam1	6148.18	3619.33	4392.67	1172.62	1818.19	2418.77	x
AMBP_HUMAN	Protein AMBP OS=Homo sapiens GN=AMBP PE=1 SV=1	1	1	23.89	0.0199882	7.42108	RNS-Fam1	Ctl	1241.44	2703.94	1674.52	22894.2	13812.2	4999.27	x
CPNE1_HUMAN	Copine-1 OS=Homo sapiens GN=CPNE1 PE=1 SV=1	1	1	48.69	0.0203333	2.3629	Ctl	RNS-Fam1	6224.68	5473.05	4410.45	3234.04	2061.68	1521.4	x
OVOS1_HUMAN	Ovostatin homolog 1 OS=Homo sapiens GN=OVOS1 PE=2 SV=2	1	1	22.79	0.020349	3.08052	RNS-Fam1	Ctl	240026	489139	208201	1.14668e+06	1.07324e+06	667652	x
NCBP2_HUMAN	Nuclear cap-binding protein subunit 2 OS=Homo sapiens GN=NCBP2 PE=1 SV=1	1	1	25.74	0.0204121	3.19978	Ctl	RNS-Fam1	7394.03	5518.13	6553.22	1752.89	3277.57	1052.9	x
ROA3_HUMAN	Heterogeneous nuclear ribonucleoprotein A3 OS=Homo sapiens GN=HNRNPA3 PE=1 SV=2	1	1	69.92	0.0206962	2.76165	Ctl	RNS-Fam1	17447.8	18151	15758	3240.72	6963.89	8391.8	x
RAN_HUMAN	GTP-binding nuclear protein Ran OS=Homo sapiens GN=RAN PE=1 SV=3	1	1	32.37	0.0209231	1.8918	RNS-Fam1	Ctl	8999.04	11477.4	7461.19	16025.2	21963.8	14863.4	x
GFPT1_HUMAN	Glutamine--fructose-6-phosphate aminotransferase [isomerizing] 1 OS=Homo sapiens GN=GFPT1 PE=1 SV=3	1	1	30.34	0.0210915	2.56759	RNS-Fam1	Ctl	2172.48	2627.97	1089.74	5364.43	4517.51	5241.69	x
MMP10_HUMAN	Stromelysin-2 OS=Homo sapiens GN=MMP10 PE=1 SV=1	1	1	53.21	0.0212572	8.38386	Ctl	RNS-Fam1	3384.59	4933.43	2956.38	777.51	93.1208	474.143	x
PRGC2_HUMAN	Peroxisome proliferator-activated receptor gamma coactivator 1-beta OS=Homo sapiens GN=PPARGC1B PE=1 SV=2	1	1	31.74	0.021259	3.78686	Ctl	RNS-Fam1	24647.3	11571.2	30892.7	4219.73	7984.03	5518.37	x
PGK1_HUMAN	Phosphoglycerate kinase 1 OS=Homo sapiens GN=PGK1 PE=1 SV=3	1	1	41.91	0.0217631	3.53455	RNS-Fam1	Ctl	9365.11	5495.11	3134.76	14616.8	21969.6	27017.9	x
PTHR_HUMAN	Parathyroid hormone-related protein OS=Homo sapiens GN=PTHLH PE=1 SV=1	1	1	36.87	0.0220844	7.36795	Ctl	RNS-Fam1	386.682	531.28	321.585	41.1115	113.95	13.1738	x
IPO5_HUMAN	Importin-5 OS=Homo sapiens GN=IPO5 PE=1 SV=4	1	1	27.05	0.0222987	80.119	Ctl	RNS-Fam1	2934.52	2458.16	1298.12	0	50.3214	33.1895	x
HMGA1_HUMAN	High mobility group protein HMG-I/HMG-Y OS=Homo sapiens GN=HMGA1 PE=1 SV=3	1	1	30.16	0.0223479	25.6726	Ctl	RNS-Fam1	154.34	269.381	139.842	0	0	21.952	x
SC24D_HUMAN	Protein transport protein Sec24D OS=Homo sapiens GN=SEC24D PE=1 SV=2	1	1	36.58	0.0224248	1.43875	Ctl	RNS-Fam1	4066.77	4447.02	5324.08	2837.54	3469.48	3310.98	x
MMP14_HUMAN	Matrix metalloproteinase-14 OS=Homo sapiens GN=MMP14 PE=1 SV=3	1	1	46.39	0.0225626	3.54558	Ctl	RNS-Fam1	6668.9	3761.24	5633.07	736.951	2274.49	1519.04	x
LAMA1_HUMAN	Laminin subunit alpha-1 OS=Homo sapiens GN=LAMA1 PE=1 SV=2	1	1	41.39	0.0231238	5.4832	Ctl	RNS-Fam1	438.21	1085.67	554.832	222.355	51.6831	105.067	x
CAB45_HUMAN	45 kDa calcium-binding protein OS=Homo sapiens GN=SDF4 PE=1 SV=1	1	1	78.62	0.0231389	3.11137	RNS-Fam1	Ctl	5567.52	15190.5	7683.96	29215.8	21744.5	37533	x
TXND5_HUMAN	Thioredoxin domain-containing protein 5 OS=Homo sapiens GN=TXNDC5 PE=1 SV=2	1	1	24.36	0.0231852	1.51	Ctl	RNS-Fam1	6398.65	8081.29	7648.53	5569.22	4068.76	5016.68	x
G6PI_HUMAN	Glucose-6-phosphate isomerase OS=Homo sapiens GN=GPI PE=1 SV=4	1	1	22.51	0.0233697	1.96221	Ctl	RNS-Fam1	12926	14173.7	12010.2	8372.5	7139.63	4419.42	x
ACTA_HUMAN	Actin, aortic smooth muscle OS=Homo sapiens GN=ACTA2 PE=1 SV=1	1	1	52.63	0.0237002	2.11111	RNS-Fam1	Ctl	30113.3	31525.8	20304	76583.6	49041.5	47366.4	x
DDX46_HUMAN	Probable ATP-dependent RNA helicase DDX46 OS=Homo sapiens GN=DDX46 PE=1 SV=2	1	1	25.56	0.0238129	2.31211	RNS-Fam1	Ctl	2355.83	4310.86	3371.81	5865.9	7200.28	10143.9	x
DERM_HUMAN	Dermatopontin OS=Homo sapiens GN=DPT PE=1 SV=2	1	1	36.83	0.0238545	1.96111	Ctl	RNS-Fam1	9398.93	9755.22	5565.57	4210.4	4223.14	4171.41	x
TARA_HUMAN	TRIO and F-actin-binding protein OS=Homo sapiens GN=TRIOBP PE=1 SV=3	1	1	22.37	0.0242435	1.95152	RNS-Fam1	Ctl	40470.4	53131.8	29432.5	73052.6	71340.1	95712.4	x
CLC11_HUMAN	C-type lectin domain family 11 member A OS=Homo sapiens GN=CLEC11A PE=1 SV=1	1	1	22.37	0.0244275	2.21133	Ctl	RNS-Fam1	16283.7	18581.1	24287.7	12133.6	8564.66	6051.47	x
FST_HUMAN	Follistatin OS=Homo sapiens GN=FST PE=1 SV=2	1	1	37.36	0.0244925	6.87303	Ctl	RNS-Fam1	3660.48	3942.53	8067.39	1313.81	209.502	756.672	x
EXT1_HUMAN	Exostosin-1 OS=Homo sapiens GN=EXT1 PE=1 SV=2	1	1	25.09	0.0250249	1.43808	Ctl	RNS-Fam1	8326.54	7720.34	6215.28	5655.19	4700.28	5125.01	x
RHG01_HUMAN	Rho GTPase-activating protein 1 OS=Homo sapiens GN=ARHGAP1 PE=1 SV=1	1	1	49.9	0.0253247	2.39314	Ctl	RNS-Fam1	4365.22	5434.56	4091.86	2971.13	1287.63	1546.01	x
SPSY_HUMAN	Spermine synthase OS=Homo sapiens GN=SMS PE=1 SV=2	1	1	34.37	0.0254063	3.303	Ctl	RNS-Fam1	946.143	2277.61	1689.16	594.642	586.45	306.316	x
HS71L_HUMAN	Heat shock 70 kDa protein 1-like OS=Homo sapiens GN=HSPA1L PE=1 SV=2	1	1	29.28	0.025655	1.77422	Ctl	RNS-Fam1	55171.2	55315.5	57145.4	21688.4	37317.3	35476.3	x
PAI2_HUMAN	Plasminogen activator inhibitor 2 OS=Homo sapiens GN=SERPINB2 PE=1 SV=2	1	1	30.96	0.0257201	2.14795	RNS-Fam1	Ctl	4482.99	8382.91	4765.29	11712.6	10648.8	15509.5	x
IMA1_HUMAN	Importin subunit alpha-1 OS=Homo sapiens GN=KPNA2 PE=1 SV=1	1	1	53.04	0.02611	85.7655	RNS-Fam1	Ctl	0	443.475	0	15912.5	14166.2	7956.09	x
CAN2_HUMAN	Calpain-2 catalytic subunit OS=Homo sapiens GN=CAPN2 PE=1 SV=6	1	1	24.37	0.0261962	1.86595	RNS-Fam1	Ctl	5030.24	3614.25	5742.58	7470.79	8258.77	11116	x
HNRPM_HUMAN	Heterogeneous nuclear ribonucleoprotein M OS=Homo sapiens GN=HNRNPM PE=1 SV=3	1	1	38.13	0.0262421	3.05512	Ctl	RNS-Fam1	21155	22722.4	14294	10704.4	4514.6	3821.59	x
PSMD2_HUMAN	26S proteasome non-ATPase regulatory subunit 2 OS=Homo sapiens GN=PSMD2 PE=1 SV=3	1	1	62.49	0.0264954	1.78157	Ctl	RNS-Fam1	15636.4	14637	16320.6	8857.02	6142.73	11153.6	x
ARF4_HUMAN	ADP-ribosylation factor 4 OS=Homo sapiens GN=ARF4 PE=1 SV=3	1	1	33.4	0.0269355	2.10479	RNS-Fam1	Ctl	17162.6	19369	9310.59	35158.7	30810.8	30518.6	x
ARC1B_HUMAN	Actin-related protein 2/3 complex subunit 1B OS=Homo sapiens GN=ARPC1B PE=1 SV=3	1	1	35.37	0.0271473	2.22679	Ctl	RNS-Fam1	17898.2	17927.2	23041.3	12018.1	9011.89	5405.72	x
DCR1C_HUMAN	Protein artemis OS=Homo sapiens GN=DCLRE1C PE=1 SV=2	1	1	26.1	0.027641	1.5402	RNS-Fam1	Ctl	7212.18	9139.78	9446.07	15415.6	11117.1	13201.3	x
RB11A_HUMAN	Ras-related protein Rab-11A OS=Homo sapiens GN=RAB11A PE=1 SV=3	1	1	25.97	0.0278503	2.34076	RNS-Fam1	Ctl	3186.42	6016.65	2480.56	10298.8	8235.11	8814.62	x
RL27A_HUMAN	60S ribosomal protein L27a OS=Homo sapiens GN=RPL27A PE=1 SV=2	1	1	38.23	0.0278703	2.08147	RNS-Fam1	Ctl	11542	12467.7	7570.67	28936.3	18015.9	18781.4	x
EIF3F_HUMAN	Eukaryotic translation initiation factor 3 subunit F OS=Homo sapiens GN=EIF3F PE=1 SV=1	1	1	41.13	0.0283382	2.01242	Ctl	RNS-Fam1	4648.25	4667.02	5956.47	2811.07	3140.99	1636.67	x
ARP2_HUMAN	Actin-related protein 2 OS=Homo sapiens GN=ACTR2 PE=1 SV=1	1	1	43.23	0.0283657	1.9338	Ctl	RNS-Fam1	3916.15	3111.53	4656.7	2605.45	1483.11	1953.63	x
CXL17_HUMAN	C-X-C motif chemokine 17 OS=Homo sapiens GN=CXCL17 PE=1 SV=1	1	1	30.83	0.0287235	56.1612	Ctl	RNS-Fam1	12876.2	598.653	9371.77	45.4865	242.757	118.561	x
PSMD5_HUMAN	26S proteasome non-ATPase regulatory subunit 5 OS=Homo sapiens GN=PSMD5 PE=1 SV=3	1	1	30.2	0.0289147	39.0561	Ctl	RNS-Fam1	1344.26	2439.39	1639.89	0	0	138.865	x
PAPP1_HUMAN	Pappalysin-1 OS=Homo sapiens GN=PAPPA PE=1 SV=3	1	1	36.91	0.0291017	2.4402	RNS-Fam1	Ctl	3399.18	1326.8	2644.39	5286.9	6573.45	6124.83	x
KCC2D_HUMAN	Calcium/calmodulin-dependent protein kinase type II subunit delta OS=Homo sapiens GN=CAMK2D PE=1 SV=3	1	1	57.67	0.0293974	3.25681	RNS-Fam1	Ctl	9500.86	2515.43	4056.96	18228.4	19666.9	14452.1	x
MYPN_HUMAN	Myopalladin OS=Homo sapiens GN=MYPN PE=1 SV=2	1	1	21.84	0.0299907	1.53009	RNS-Fam1	Ctl	6221.62	7576.42	5971.55	12065.4	9750	8433.76	x
ADK_HUMAN	Adenosine kinase OS=Homo sapiens GN=ADK PE=1 SV=2	1	1	25.84	0.0305735	2.37939	RNS-Fam1	Ctl	2991.86	1373.56	2767.78	4987.48	4858.93	7126.28	x
CLIP1_HUMAN	CAP-Gly domain-containing linker protein 1 OS=Homo sapiens GN=CLIP1 PE=1 SV=2	1	1	21.89	0.0306473	1.59871	RNS-Fam1	Ctl	7604.75	5641.18	9260.94	11647.4	11422.8	12911.7	x
FSTL1_HUMAN	Follistatin-related protein 1 OS=Homo sapiens GN=FSTL1 PE=1 SV=1	1	1	45.64	0.0309042	6.51017	Ctl	RNS-Fam1	15992.6	13045.2	17912.2	5805.89	513.732	892.173	x
PRS23_HUMAN	Serine protease 23 OS=Homo sapiens GN=PRSS23 PE=1 SV=1	1	1	38.65	0.0311792	3.23468	Ctl	RNS-Fam1	5150.57	5908.62	3831.48	2176.2	1772.34	654.906	x
TLN1_HUMAN	Talin-1 OS=Homo sapiens GN=TLN1 PE=1 SV=3	1	1	23.59	0.0312934	1.61748	Ctl	RNS-Fam1	2830.41	4058.42	3267.65	1911.09	2545.65	1822.45	x
CSRP1_HUMAN	Cysteine and glycine-rich protein 1 OS=Homo sapiens GN=CSRP1 PE=1 SV=3	1	1	33.92	0.0314639	2.47018	RNS-Fam1	Ctl	9619.43	15619.9	6872.49	23174.4	20818	35329.7	x
PCYOX_HUMAN	Prenylcysteine oxidase 1 OS=Homo sapiens GN=PCYOX1 PE=1 SV=3	1	1	23.99	0.0315149	1.90355	RNS-Fam1	Ctl	21738.2	28822.7	14913	42302.9	35498.2	46831.5	x
RPC1_HUMAN	DNA-directed RNA polymerase III subunit RPC1 OS=Homo sapiens GN=POLR3A PE=1 SV=2	1	1	40.77	0.0316756	11.1117	Ctl	RNS-Fam1	90281.4	12611	79392.7	4241.07	7493.53	4670.19	x
EGLN_HUMAN	Endoglin OS=Homo sapiens GN=ENG PE=1 SV=2	1	1	32.66	0.0321106	9.78216	RNS-Fam1	Ctl	17.772	175.762	244.452	1269.07	1078.09	1937.3	x
CO6_HUMAN	Complement component C6 OS=Homo sapiens GN=C6 PE=1 SV=3	1	1	43.97	0.0329128	1.50804	RNS-Fam1	Ctl	34286.3	51647.6	49081.8	70931.5	63606.9	69070.2	x
MLH1_HUMAN	DNA mismatch repair protein Mlh1 OS=Homo sapiens GN=MLH1 PE=1 SV=1	1	1	29.63	0.0331187	2.13606	RNS-Fam1	Ctl	147787	282815	201075	589985	403055	356260	x
CD166_HUMAN	CD166 antigen OS=Homo sapiens GN=ALCAM PE=1 SV=2	1	1	78.44	0.0331647	2.54785	Ctl	RNS-Fam1	10226	9095.87	9230.85	2978.35	2047.52	6180.73	x
CEMIP_HUMAN	Cell migration-inducing and hyaluronan-binding protein OS=Homo sapiens GN=CEMIP PE=1 SV=2	1	1	34.74	0.0333864	2.24119	Ctl	RNS-Fam1	8403.14	13920.7	14303.7	7342.92	5174.22	3825.74	x
NPC2_HUMAN	Epididymal secretory protein E1 OS=Homo sapiens GN=NPC2 PE=1 SV=1	1	1	33.81	0.0339517	2.65007	RNS-Fam1	Ctl	3991.65	7670.68	3973.7	15528.5	17349.1	8558.93	x
NQO1_HUMAN	NAD(P)H dehydrogenase [quinone] 1 OS=Homo sapiens GN=NQO1 PE=1 SV=1	1	1	39.04	0.0343093	2.94315	Ctl	RNS-Fam1	6613.69	4307.64	5807.57	3285.07	983.74	1415.2	x
FUBP1_HUMAN	Far upstream element-binding protein 1 OS=Homo sapiens GN=FUBP1 PE=1 SV=3	1	1	37.83	0.0347801	1.95538	Ctl	RNS-Fam1	4352.16	7983.74	5730.61	2447.49	3284.26	3507.62	x
CE85L_HUMAN	Centrosomal protein of 85 kDa-like OS=Homo sapiens GN=CEP85L PE=1 SV=1	1	1	28.04	0.0349606	3.4362	RNS-Fam1	Ctl	197.629	328.983	316.206	452.975	1131.74	1311.37	x
NFASC_HUMAN	Neurofascin OS=Homo sapiens GN=NFASC PE=1 SV=4	1	1	34.89	0.0355314	5.4571	RNS-Fam1	Ctl	330.495	183.767	573.042	795.84	1843.58	3294.1	x
POF1B_HUMAN	Protein POF1B OS=Homo sapiens GN=POF1B PE=1 SV=3	1	1	22.84	0.0356601	1.97857	RNS-Fam1	Ctl	487610	781362	435166	1.44028e+06	988092	943384	x
KCTD8_HUMAN	BTB/POZ domain-containing protein KCTD8 OS=Homo sapiens GN=KCTD8 PE=2 SV=1	1	1	32.41	0.0357833	4.29088	Ctl	RNS-Fam1	3730.71	5040.45	5586.78	2213.3	790.809	342.043	x
ADH1A_HUMAN	Alcohol dehydrogenase 1A OS=Homo sapiens GN=ADH1A PE=1 SV=2	1	1	29.19	0.0358248	26.2191	Ctl	RNS-Fam1	805.747	1260.55	1191.6	0	115.983	8.27364	x
SAHH_HUMAN	Adenosylhomocysteinase OS=Homo sapiens GN=AHCY PE=1 SV=4	1	1	26.59	0.0366726	1.71569	Ctl	RNS-Fam1	7715.28	5128.51	4972.59	3420.78	2907.68	4055.92	x
DFNA5_HUMAN	Non-syndromic hearing impairment protein 5 OS=Homo sapiens GN=DFNA5 PE=1 SV=2	1	1	36.25	0.036846	2.42892	Ctl	RNS-Fam1	1424.52	1921.15	2577.96	1090.41	483.82	864.559	x
CC136_HUMAN	Coiled-coil domain-containing protein 136 OS=Homo sapiens GN=CCDC136 PE=1 SV=3	1	1	23.69	0.0376067	8.17819	Ctl	RNS-Fam1	9648.2	10158.2	1896.47	1330.77	432.503	890.478	x
CLIC4_HUMAN	Chloride intracellular channel protein 4 OS=Homo sapiens GN=CLIC4 PE=1 SV=4	1	1	24.48	0.0378976	2.31836	Ctl	RNS-Fam1	70754.3	42444.5	82505.3	38839.6	20621.7	24953.7	x
1433G_HUMAN	14-3-3 protein gamma OS=Homo sapiens GN=YWHAG PE=1 SV=2	1	1	42.33	0.0381612	1.58326	Ctl	RNS-Fam1	19204	23891.1	18513.3	12014.2	16410.4	10487.8	x
PTGR1_HUMAN	Prostaglandin reductase 1 OS=Homo sapiens GN=PTGR1 PE=1 SV=2	1	1	24.02	0.038328	12.7129	Ctl	RNS-Fam1	5377.11	7115.77	4719.8	858.281	28.0037	467.665	x
TPP1_HUMAN	Tripeptidyl-peptidase 1 OS=Homo sapiens GN=TPP1 PE=1 SV=2	1	1	36.45	0.0384418	4.4384	Ctl	RNS-Fam1	3135.39	2306.4	4082.98	1429.83	210.469	505.69	x
CCD80_HUMAN	Coiled-coil domain-containing protein 80 OS=Homo sapiens GN=CCDC80 PE=1 SV=1	1	1	47.64	0.0385808	1.96991	Ctl	RNS-Fam1	1363.89	2197	2161.45	1221.28	702.925	980.667	x
EPCR_HUMAN	Endothelial protein C receptor OS=Homo sapiens GN=PROCR PE=1 SV=1	1	1	33.38	0.0391016	2.71116	Ctl	RNS-Fam1	7150.78	11456.4	6855.15	4745.79	3017.42	1628.46	x
CD9_HUMAN	CD9 antigen OS=Homo sapiens GN=CD9 PE=1 SV=4	1	1	31.38	0.0394955	2.88618	Ctl	RNS-Fam1	3124.13	6196.92	2464.03	1933.99	1084.62	1064.67	x
THIM_HUMAN	3-ketoacyl-CoA thiolase, mitochondrial OS=Homo sapiens GN=ACAA2 PE=1 SV=2	1	1	41.4	0.0396713	2.13989	Ctl	RNS-Fam1	6488.71	7001.66	4282.12	3204.39	1751.16	3349.79	x
FADS1_HUMAN	Fatty acid desaturase 1 OS=Homo sapiens GN=FADS1 PE=1 SV=3	1	1	24.29	0.0399066	28.3665	RNS-Fam1	Ctl	0	109.767	0	917.733	1873.66	322.324	x
GRN_HUMAN	Granulins OS=Homo sapiens GN=GRN PE=1 SV=2	1	1	24.94	0.0401158	2.28215	Ctl	RNS-Fam1	10555.7	6355.02	7243.16	3821.54	2090.09	4672.17	x
CASP2_HUMAN	Caspase-2 OS=Homo sapiens GN=CASP2 PE=1 SV=2	1	1	21.56	0.0403289	1.52313	RNS-Fam1	Ctl	159254	124962	124727	200776	170607	251489	x
PCDGF_HUMAN	Protocadherin gamma-B3 OS=Homo sapiens GN=PCDHGB3 PE=1 SV=4	1	1	29.92	0.040402	1.67034	RNS-Fam1	Ctl	7261.08	7065.49	8182.49	12936.6	9087.83	15573.4	x
ERAP1_HUMAN	Endoplasmic reticulum aminopeptidase 1 OS=Homo sapiens GN=ERAP1 PE=1 SV=3	1	1	47.31	0.0405509	2.1602	Ctl	RNS-Fam1	4919.6	7142.87	5616.99	1605.52	2786.62	3792.05	x
THIO_HUMAN	Thioredoxin OS=Homo sapiens GN=TXN PE=1 SV=3	1	1	23.97	0.0411185	6.36597	RNS-Fam1	Ctl	464.087	104.192	564.334	1252.2	4287.79	1670.2	x
AP2A1_HUMAN	AP-2 complex subunit alpha-1 OS=Homo sapiens GN=AP2A1 PE=1 SV=3	1	1	24.99	0.0415801	2.38656	Ctl	RNS-Fam1	4854.96	7007.88	4530.67	3164.92	1236.47	2467.69	x
NCOR1_HUMAN	Nuclear receptor corepressor 1 OS=Homo sapiens GN=NCOR1 PE=1 SV=2	1	1	27.26	0.0417684	1.56338	Ctl	RNS-Fam1	7561.18	8486.43	6238.65	5876.13	3819.77	4559.29	x
COPB2_HUMAN	Coatomer subunit beta' OS=Homo sapiens GN=COPB2 PE=1 SV=2	1	1	41.89	0.0417696	1.99567	Ctl	RNS-Fam1	11319.3	10989.1	8239.97	7124.29	3260.55	4922.52	x
B4GT1_HUMAN	Beta-1,4-galactosyltransferase 1 OS=Homo sapiens GN=B4GALT1 PE=1 SV=5	1	1	21.7	0.0420011	141.751	RNS-Fam1	Ctl	0	24.3818	495.789	1804.19	30810.4	41120.2	x
SDHA_HUMAN	Succinate dehydrogenase [ubiquinone] flavoprotein subunit, mitochondrial OS=Homo sapiens GN=SDHA PE=1 SV=2	1	1	47.46	0.0421509	48.3288	Ctl	RNS-Fam1	7508.6	332.775	3221.24	118.846	102.342	7.71468	x
PTGDS_HUMAN	Prostaglandin-H2 D-isomerase OS=Homo sapiens GN=PTGDS PE=1 SV=1	1	1	67.32	0.0423586	2.03874	Ctl	RNS-Fam1	24291.9	24056.4	26018.1	19178.3	8317.17	8981.18	x
CLIC1_HUMAN	Chloride intracellular channel protein 1 OS=Homo sapiens GN=CLIC1 PE=1 SV=4	1	1	71.94	0.0424193	3.67816	Ctl	RNS-Fam1	9946.53	10750.2	6538.79	3925.07	807.495	2672.09	x
1433F_HUMAN	14-3-3 protein eta OS=Homo sapiens GN=YWHAH PE=1 SV=4	1	1	25.41	0.0424265	3.16009	Ctl	RNS-Fam1	3604.22	7079.27	3466.67	2267.93	719.814	1490.03	x
SEPT2_HUMAN	Septin-2 OS=Homo sapiens GN=SEPT2 PE=1 SV=1	1	1	24.25	0.0424401	2.3859	Ctl	RNS-Fam1	13574.1	6752.05	16138.3	5789.66	4949.76	4543.94	x
PGRC2_HUMAN	Membrane-associated progesterone receptor component 2 OS=Homo sapiens GN=PGRMC2 PE=1 SV=1	1	1	32.51	0.0428168	1.79146	RNS-Fam1	Ctl	3053.76	3013.76	1737.16	4194.69	4242.13	5544.99	x
PP1A_HUMAN	Serine/threonine-protein phosphatase PP1-alpha catalytic subunit OS=Homo sapiens GN=PPP1CA PE=1 SV=1	1	1	42.22	0.0431123	31.0989	Ctl	RNS-Fam1	3086.38	404.218	1499.56	160.461	0	0	x
SEC13_HUMAN	Protein SEC13 homolog OS=Homo sapiens GN=SEC13 PE=1 SV=3	1	1	47.92	0.0433589	2.08359	Ctl	RNS-Fam1	11621.6	10448.3	8580.36	7168.03	2951.66	4590.6	x
FKBP9_HUMAN	Peptidyl-prolyl cis-trans isomerase FKBP9 OS=Homo sapiens GN=FKBP9 PE=1 SV=2	1	1	29.17	0.043809	1.35083	Ctl	RNS-Fam1	22585.2	28690.2	22266.3	16013	19079.7	19349	x
NOV_HUMAN	Protein NOV homolog OS=Homo sapiens GN=NOV PE=1 SV=1	1	1	73.27	0.0438256	3.69408	Ctl	RNS-Fam1	890.291	2349.01	2512.45	849.768	323.603	383.65	x
FUCO_HUMAN	Tissue alpha-L-fucosidase OS=Homo sapiens GN=FUCA1 PE=1 SV=4	1	1	78.46	0.0441351	4.37553	RNS-Fam1	Ctl	37730.6	6495.54	32680.9	87766.8	100294	148449	x
GSTO1_HUMAN	Glutathione S-transferase omega-1 OS=Homo sapiens GN=GSTO1 PE=1 SV=2	1	1	32.85	0.044514	2.36146	Ctl	RNS-Fam1	8054.57	7299.08	6713.79	5225.08	2418.84	1700.93	x
ADCL2_HUMAN	Arylacetamide deacetylase-like 2 OS=Homo sapiens GN=AADACL2 PE=2 SV=3	1	1	21.65	0.0447074	2.71873	Ctl	RNS-Fam1	14103.5	12868	12266.7	4133.46	8216.09	2082.97	x
APOA1_HUMAN	Apolipoprotein A-I OS=Homo sapiens GN=APOA1 PE=1 SV=1	1	1	37.35	0.0448771	1.97379	Ctl	RNS-Fam1	155578	156456	97981.6	91421	67687.5	48621.6	x
MRP2_HUMAN	Canalicular multispecific organic anion transporter 1 OS=Homo sapiens GN=ABCC2 PE=1 SV=3	1	1	25.26	0.0462623	6.88078	Ctl	RNS-Fam1	6307.71	1315.11	6624.17	417.042	1260.69	392.817	x
FBLN5_HUMAN	Fibulin-5 OS=Homo sapiens GN=FBLN5 PE=1 SV=1	1	1	57.76	0.0464381	7.82562	Ctl	RNS-Fam1	33832	20686	26912.6	5513.35	4539.11	353.174	x
SFPQ_HUMAN	Splicing factor, proline- and glutamine-rich OS=Homo sapiens GN=SFPQ PE=1 SV=2	1	1	27.31	0.0466451	1.89475	RNS-Fam1	Ctl	8564.87	8394.89	4152.71	14479.5	12472.5	13050.8	x
A4_HUMAN	Amyloid-beta A4 protein OS=Homo sapiens GN=APP PE=1 SV=3	1	1	64.07	0.0472892	2.59275	Ctl	RNS-Fam1	16275.6	13114.2	13865.4	2465.35	5170.29	9047.53	x
PFD5_HUMAN	Prefoldin subunit 5 OS=Homo sapiens GN=PFDN5 PE=1 SV=2	1	1	25.7	0.0478977	2.75825	RNS-Fam1	Ctl	3770.15	2062.97	3839.31	4931.13	12956.8	8791.05	x
ITIH3_HUMAN	Inter-alpha-trypsin inhibitor heavy chain H3 OS=Homo sapiens GN=ITIH3 PE=1 SV=2	1	1	42.06	0.0482667	2.76433	RNS-Fam1	Ctl	5992.77	13296.7	3141.76	19482.5	23140.5	19384.4	x
EIF3B_HUMAN	Eukaryotic translation initiation factor 3 subunit B OS=Homo sapiens GN=EIF3B PE=1 SV=3	1	1	75.45	0.0483254	2.24528	Ctl	RNS-Fam1	4973.42	9688.59	8441.87	2291.56	4663.81	3334.58	x
HSP74_HUMAN	Heat shock 70 kDa protein 4 OS=Homo sapiens GN=HSPA4 PE=1 SV=4	1	1	26.49	0.0486175	2.65497	RNS-Fam1	Ctl	425730	919612	258845	1.62178e+06	1.076e+06	1.56128e+06	x
STC1_HUMAN	Stanniocalcin-1 OS=Homo sapiens GN=STC1 PE=1 SV=1	1	1	41.57	0.0487869	1.39322	RNS-Fam1	Ctl	14912.6	14977.5	19144.4	26530.6	19883.3	21902.1	x
TAGL_HUMAN	Transgelin OS=Homo sapiens GN=TAGLN PE=1 SV=4	1	1	39.77	0.0487911	1.66719	RNS-Fam1	Ctl	5116.39	7542.6	4102.25	8128.75	10438.9	9376.47	x
TCPH_HUMAN	T-complex protein 1 subunit eta OS=Homo sapiens GN=CCT7 PE=1 SV=2	1	1	38.61	0.0488223	1.63414	Ctl	RNS-Fam1	10494.2	10868.7	10293.5	9051.51	5038.87	5281.56	x
TRFE_HUMAN	Serotransferrin OS=Homo sapiens GN=TF PE=1 SV=3	1	1	21.34	0.0494418	2.0903	RNS-Fam1	Ctl	59533.4	107249	41362.4	125008	142832	167245	x
CAV1_HUMAN	Caveolin-1 OS=Homo sapiens GN=CAV1 PE=1 SV=4	1	1	32.2	0.0497036	3.5527	Ctl	RNS-Fam1	30264.2	26160.3	11533.2	10804.4	5295.21	3028.82	x
SRSF3_HUMAN	Serine/arginine-rich splicing factor 3 OS=Homo sapiens GN=SRSF3 PE=1 SV=1	1	1	44.22	0.0497353	1.60966	Ctl	RNS-Fam1	14313.4	10283.5	8774.32	6037.9	8001.17	6692.72	x
F10A1_HUMAN	Hsc70-interacting protein OS=Homo sapiens GN=ST13 PE=1 SV=2	1	1	32.83	0.0498367	1.78864	Ctl	RNS-Fam1	11651.9	11001.2	10382.7	8141.46	3832.86	6495.47	x
PLST_HUMAN	Plastin-3 OS=Homo sapiens GN=PLS3 PE=1 SV=4	1	1	31.53	0.0499384	2.18701	Ctl	RNS-Fam1	3516.56	6188.64	4412.62	3190	1878.96	1386.33	x
KS6A6_HUMAN	Ribosomal protein S6 kinase alpha-6 OS=Homo sapiens GN=RPS6KA6 PE=1 SV=1	1	1	26.59	0.0499445	6.60163	Ctl	RNS-Fam1	54947.1	16359.1	106895	13103.6	8673.52	5216.34	x
CAPG_HUMAN	Macrophage-capping protein OS=Homo sapiens GN=CAPG PE=1 SV=2	2	2	106.44	0.050785	3.14126	RNS-Fam1	Ctl	33795	50116.7	27297.4	200762	81826.7	66748.2		x
ACTN4_HUMAN;SPTN4_HUMAN	Alpha-actinin-4 OS=Homo sapiens GN=ACTN4 PE=1 SV=2	9	9	277.61	0.0522758	1.41784	Ctl	RNS-Fam1	198373	171121	173040	102481	123073	157095		x
PSA3_HUMAN	Proteasome subunit alpha type-3 OS=Homo sapiens GN=PSMA3 PE=1 SV=2	2	2	77.78	0.0637137	1.29171	RNS-Fam1	Ctl	6091.72	6826.55	5297.14	7238.47	8960.59	7329.98		x
BAG2_HUMAN	BAG family molecular chaperone regulator 2 OS=Homo sapiens GN=BAG2 PE=1 SV=1	2	2	51.78	0.0662285	1.61272	RNS-Fam1	Ctl	7885.94	4836.01	5756.25	10388.5	11776.9	7634.82		x
HS90A_HUMAN;HS902_HUMAN;HS905_HUMAN	Heat shock protein HSP 90-alpha OS=Homo sapiens GN=HSP90AA1 PE=1 SV=5	3	3	137.04	0.0712271	1.35612	Ctl	RNS-Fam1	99726	72470.7	84961.8	53678.2	64660.2	71290.1		x
PPIA_HUMAN	Peptidyl-prolyl cis-trans isomerase A OS=Homo sapiens GN=PPIA PE=1 SV=2	3	3	111.79	0.078229	1.41524	RNS-Fam1	Ctl	85738.6	54519.3	53002.6	96019.1	89174.2	88316.4		x
CATD_HUMAN	Cathepsin D OS=Homo sapiens GN=CTSD PE=1 SV=1	4	4	144.71	0.083073	1.4264	Ctl	RNS-Fam1	19776.7	24088.2	26593	20909.4	15108.7	13377.5		x
OLFL1_HUMAN	Olfactomedin-like protein 1 OS=Homo sapiens GN=OLFML1 PE=1 SV=2	2	2	72.39	0.0869535	4.08259	RNS-Fam1	Ctl	29792.7	26075.1	18454.5	155664	29337.6	118426		x
SODC_HUMAN	Superoxide dismutase [Cu-Zn] OS=Homo sapiens GN=SOD1 PE=1 SV=2	2	2	114.33	0.0915081	1.50451	Ctl	RNS-Fam1	90351.6	94337.2	65388.1	68547.7	56563.1	41107.1		x
IBP2_HUMAN	Insulin-like growth factor-binding protein 2 OS=Homo sapiens GN=IGFBP2 PE=1 SV=2	4	4	189.92	0.0917769	1.47547	Ctl	RNS-Fam1	115192	103188	121795	53893.7	101881	74778.7		x
ECM1_HUMAN	Extracellular matrix protein 1 OS=Homo sapiens GN=ECM1 PE=1 SV=2	3	3	105.2	0.0962379	1.18326	RNS-Fam1	Ctl	38553.7	34353.4	35874	42244.8	38167.3	48304.5		x
HS71A_HUMAN	Heat shock 70 kDa protein 1A OS=Homo sapiens GN=HSPA1A PE=1 SV=1	2	2	120.85	0.102166	1.28046	Ctl	RNS-Fam1	98781.3	124331	87336.9	80559.8	74663.3	87228.8		x
EF2_HUMAN	Elongation factor 2 OS=Homo sapiens GN=EEF2 PE=1 SV=4	3	3	120.41	0.102734	1.32351	RNS-Fam1	Ctl	58049.3	76354	57271.4	70745.9	84871.1	98066.9		x
SYDC_HUMAN	Aspartate--tRNA ligase, cytoplasmic OS=Homo sapiens GN=DARS PE=1 SV=2	2	2	69.87	0.102891	1.11897	RNS-Fam1	Ctl	17532.5	18689.2	16957.2	18127.4	20906.1	20471.9		x
1433T_HUMAN;1433B_HUMAN	14-3-3 protein theta OS=Homo sapiens GN=YWHAQ PE=1 SV=1	3	3	135.02	0.102937	1.28564	RNS-Fam1	Ctl	76259.6	85105.4	56205.9	90126.2	92333.1	97258.1		x
OLFL3_HUMAN	Olfactomedin-like protein 3 OS=Homo sapiens GN=OLFML3 PE=2 SV=1	5	5	265.63	0.10389	1.23163	Ctl	RNS-Fam1	175101	209866	208572	167693	136134	178086		x
COEA1_HUMAN	Collagen alpha-1(XIV) chain OS=Homo sapiens GN=COL14A1 PE=1 SV=3	5	5	159.84	0.112437	1.54516	Ctl	RNS-Fam1	26558	29363.8	26204.7	10530.4	22413.4	20206.8		x
P3H1_HUMAN	Prolyl 3-hydroxylase 1 OS=Homo sapiens GN=P3H1 PE=1 SV=2	3	3	95.59	0.119952	1.37438	Ctl	RNS-Fam1	99190.6	79473.5	85212.5	48720.2	59277.4	83998.6		x
GANAB_HUMAN	Neutral alpha-glucosidase AB OS=Homo sapiens GN=GANAB PE=1 SV=3	2	2	68.43	0.121144	1.79517	RNS-Fam1	Ctl	9547.08	14096.5	11241.9	12024.3	23347.6	27253.4		x
MOES_HUMAN;EZRI_HUMAN	Moesin OS=Homo sapiens GN=MSN PE=1 SV=3	4	4	167.85	0.121443	1.12148	Ctl	RNS-Fam1	129459	112776	125575	101324	110022	116622		x
FBLN3_HUMAN	EGF-containing fibulin-like extracellular matrix protein 1 OS=Homo sapiens GN=EFEMP1 PE=1 SV=2	9	9	372.23	0.123909	1.46355	RNS-Fam1	Ctl	303248	342450	320509	325455	592476	496159		x
PPIB_HUMAN	Peptidyl-prolyl cis-trans isomerase B OS=Homo sapiens GN=PPIB PE=1 SV=2	3	3	126.42	0.133171	1.4047	Ctl	RNS-Fam1	74203.8	100716	66021.3	71968.3	46227.9	53328.5		x
TIMP2_HUMAN	Metalloproteinase inhibitor 2 OS=Homo sapiens GN=TIMP2 PE=1 SV=2	5	5	224.17	0.166269	1.35212	RNS-Fam1	Ctl	269245	342707	180788	364735	390067	317077		x
ACTN1_HUMAN;ACTN2_HUMAN;ACTN3_HUMAN	Alpha-actinin-1 OS=Homo sapiens GN=ACTN1 PE=1 SV=2	2	2	72.41	0.178325	1.64562	RNS-Fam1	Ctl	30933.7	32974.1	43717.3	34694.6	59574.8	82840.5		x
EF1A1_HUMAN;EF1A2_HUMAN	Elongation factor 1-alpha 1 OS=Homo sapiens GN=EEF1A1 PE=1 SV=1	3	3	107.41	0.183914	1.19288	RNS-Fam1	Ctl	792103	893737	651891	1.00553e+06	814405	968703		x
RS3A_HUMAN	40S ribosomal protein S3a OS=Homo sapiens GN=RPS3A PE=1 SV=2	2	2	64.08	0.214498	1.1338	RNS-Fam1	Ctl	15048.2	12840.5	13993.9	17541.5	16117.6	13827.4		x
TKT_HUMAN	Transketolase OS=Homo sapiens GN=TKT PE=1 SV=3	3	3	97.48	0.231889	1.15334	Ctl	RNS-Fam1	32387.5	34239.8	28658.1	23097	27922.5	31597.5		x
LG3BP_HUMAN	Galectin-3-binding protein OS=Homo sapiens GN=LGALS3BP PE=1 SV=1	4	4	208.39	0.24153	1.15006	Ctl	RNS-Fam1	142997	117261	127658	95215.9	113150	128935		x
PAMR1_HUMAN	Inactive serine protease PAMR1 OS=Homo sapiens GN=PAMR1 PE=1 SV=1	2	2	82.82	0.26488	1.19835	RNS-Fam1	Ctl	19831.3	25650.4	23014.4	22400.6	26716.7	32965.1		x
ENPL_HUMAN	Endoplasmin OS=Homo sapiens GN=HSP90B1 PE=1 SV=1	6	6	257.19	0.301681	1.32019	RNS-Fam1	Ctl	164895	192655	228706	200247	212073	361651		x
MMP2_HUMAN	72 kDa type IV collagenase OS=Homo sapiens GN=MMP2 PE=1 SV=2	16	16	739.2	0.363276	1.05942	Ctl	RNS-Fam1	2.4606e+06	2.68123e+06	2.32531e+06	2.52577e+06	2.23003e+06	2.29255e+06		x
C1S_HUMAN;MASP1_HUMAN	Complement C1s subcomponent OS=Homo sapiens GN=C1S PE=1 SV=1	11	11	437.27	0.36366	1.08613	Ctl	RNS-Fam1	666555	787561	761229	602251	684835	752587		x
GPC1_HUMAN	Glypican-1 OS=Homo sapiens GN=GPC1 PE=1 SV=2	3	3	103.63	0.386311	1.13784	Ctl	RNS-Fam1	36469.7	41564.5	29810.9	37268.2	29901.7	27610.4		x
RS4X_HUMAN;RS4Y1_HUMAN;RS4Y2_HUMAN	40S ribosomal protein S4, X isoform OS=Homo sapiens GN=RPS4X PE=1 SV=2	3	3	131.37	0.390743	1.15328	RNS-Fam1	Ctl	70344.1	64163.1	43805.9	77240.9	68844.4	59560		x
IF4B_HUMAN	Eukaryotic translation initiation factor 4B OS=Homo sapiens GN=EIF4B PE=1 SV=2	2	2	80.42	0.413858	1.18146	Ctl	RNS-Fam1	2502.05	1968.6	2641.36	1382.11	1901.41	2736.13		x
PDIA3_HUMAN	Protein disulfide-isomerase A3 OS=Homo sapiens GN=PDIA3 PE=1 SV=4	5	5	208.82	0.557696	1.07648	Ctl	RNS-Fam1	34173.4	38640.5	30490.8	25732.4	34775.1	35457.6		x
EF1D_HUMAN	Elongation factor 1-delta OS=Homo sapiens GN=EEF1D PE=1 SV=5	2	2	68.65	0.633032	1.10371	Ctl	RNS-Fam1	17288	10532.3	15307.1	13673.6	12597.8	12803.5		x
HNRPU_HUMAN	Heterogeneous nuclear ribonucleoprotein U OS=Homo sapiens GN=HNRNPU PE=1 SV=6	2	2	93.21	0.727873	1.04906	Ctl	RNS-Fam1	55469.3	48408.8	67896.7	56547	50100	57093.8		x
CBR1_HUMAN;CBR3_HUMAN	Carbonyl reductase [NADPH] 1 OS=Homo sapiens GN=CBR1 PE=1 SV=3	3	3	118.46	0.770607	1.04065	Ctl	RNS-Fam1	24226.6	17803.6	20841.8	23749.2	13354.8	23312		x
PGS2_HUMAN	Decorin OS=Homo sapiens GN=DCN PE=1 SV=1	7	7	310.69	0.77754	1.03624	RNS-Fam1	Ctl	787261	1.14703e+06	722747	774745	959960	1.01863e+06		x
ANGL2_HUMAN;ANGL6_HUMAN	Angiopoietin-related protein 2 OS=Homo sapiens GN=ANGPTL2 PE=1 SV=1	5	5	259.37	0.777899	1.04653	Ctl	RNS-Fam1	53050.4	38719.1	54400.7	42091	46312.4	51268.3		x
CH60_HUMAN	60 kDa heat shock protein, mitochondrial OS=Homo sapiens GN=HSPD1 PE=1 SV=2	4	4	127.78	0.789349	1.02042	Ctl	RNS-Fam1	41872.6	41543.6	39043.4	49419.1	36207.4	34382		x
TCPB_HUMAN	T-complex protein 1 subunit beta OS=Homo sapiens GN=CCT2 PE=1 SV=4	2	2	96.01	0.796369	1.06049	Ctl	RNS-Fam1	17440.4	10698.5	11453.1	16592.6	10937.9	9803.39		x
CFAB_HUMAN	Complement factor B OS=Homo sapiens GN=CFB PE=1 SV=2	7	7	261.3	0.840265	1.01669	Ctl	RNS-Fam1	360534	401908	332500	278802	358070	440100		x
NPM_HUMAN	Nucleophosmin OS=Homo sapiens GN=NPM1 PE=1 SV=2	4	4	171.56	0.920727	1.01246	RNS-Fam1	Ctl	13330.5	14762.4	11711.9	10145.7	18864.5	11290.4		x
	Supplementary Table S1: All proteins identified-secretome-controls-RNS1-RNS2

## Sheet: Ctl_vs_FAM20C_RNS_family2
Ctl_vs_FAM20C_RNS_family2									Normalized abundance
									Ctl			FAM20C_RNS_Family2			Tags
Accession	Description	Peptide count	Peptides used for quantitation	Confidence score	Anova (p)	Max fold change	Highest mean condition	Lowest mean condition	Surn_Ctl_01	Surn_Ctl_02	Surn_Ctl_03	Surn_FAM20C_RNS_fam2_01	Surn_FAM20C_RNS_fam2_02	Surn_FAM20C_RNS_fam2_03	Anova p-value <= 0.05	Peptide > 1	Power > 0.8
HEXA_HUMAN	Beta-hexosaminidase subunit alpha OS=Homo sapiens GN=HEXA PE=1 SV=2	5	5	207.44	2.24024e-05	1.95346	Ctl	RNS-Fam2	44119.8	47131.3	46402.9	24463.1	23290.6	22713.2	x	x	x
PSG4_HUMAN;PSG11_HUMAN	Pregnancy-specific beta-1-glycoprotein 4 OS=Homo sapiens GN=PSG4 PE=2 SV=3	6	6	174.17	2.43516e-05	6.10658	Ctl	RNS-Fam2	227537	213546	192947	31215.2	33564.1	39048	x	x	x
COCA1_HUMAN	Collagen alpha-1(XII) chain OS=Homo sapiens GN=COL12A1 PE=1 SV=2	25	25	1112.76	2.79089e-05	1.98744	Ctl	RNS-Fam2	1.19247e+06	1.25864e+06	1.17987e+06	638725	587461	600777	x	x	x
IBP7_HUMAN	Insulin-like growth factor-binding protein 7 OS=Homo sapiens GN=IGFBP7 PE=1 SV=1	6	6	270.16	3.8406e-05	3.32103	Ctl	RNS-Fam2	487202	561854	522988	162521	166614	144225	x	x	x
IBP2_HUMAN	Insulin-like growth factor-binding protein 2 OS=Homo sapiens GN=IGFBP2 PE=1 SV=2	3	3	101.15	4.26372e-05	2.81706	Ctl	RNS-Fam2	43755.3	42942.3	46900.8	15216	14906.7	17302.1	x	x	x
CAP1_HUMAN	Adenylyl cyclase-associated protein 1 OS=Homo sapiens GN=CAP1 PE=1 SV=5	3	3	137.66	5.48776e-05	6.97916	Ctl	RNS-Fam2	36549.5	31301.7	32849.3	5789.26	4312.93	4326.55	x	x	x
CTHR1_HUMAN	Collagen triple helix repeat-containing protein 1 OS=Homo sapiens GN=CTHRC1 PE=1 SV=1	5	5	215.9	0.000118853	3.26055	Ctl	RNS-Fam2	198952	213667	208225	68948.3	54128.2	67334.4	x	x	x
TBA1A_HUMAN;TBA3C_HUMAN;TBA3E_HUMAN;TBAL3_HUMAN	Tubulin alpha-1A chain OS=Homo sapiens GN=TUBA1A PE=1 SV=1	4	4	147.8	0.000147304	1.72191	Ctl	RNS-Fam2	321540	303151	301180	187247	182385	168069	x	x	x
C1R_HUMAN;C1RL_HUMAN	Complement C1r subcomponent OS=Homo sapiens GN=C1R PE=1 SV=2	14	14	677.88	0.000150629	1.91781	Ctl	RNS-Fam2	3.10066e+06	2.72534e+06	2.85318e+06	1.58687e+06	1.44798e+06	1.49072e+06	x	x	x
ARC1B_HUMAN	Actin-related protein 2/3 complex subunit 1B OS=Homo sapiens GN=ARPC1B PE=1 SV=3	2	2	57.3	0.00016315	2.25286	Ctl	RNS-Fam2	25913.7	25629.4	29591.6	11710.6	12887	11416.5	x	x	x
CATK_HUMAN	Cathepsin K OS=Homo sapiens GN=CTSK PE=1 SV=1	2	2	110.43	0.000169218	3.89375	Ctl	RNS-Fam2	107110	103271	82618.7	22592.1	27616.4	25040.1	x	x	x
NID2_HUMAN	Nidogen-2 OS=Homo sapiens GN=NID2 PE=1 SV=3	3	3	125.7	0.000178924	1.91035	RNS-Fam2	Ctl	42071.4	49393.5	44752.3	84551.3	87734	87937.9	x	x	x
ANGL2_HUMAN	Angiopoietin-related protein 2 OS=Homo sapiens GN=ANGPTL2 PE=1 SV=1	7	7	391.57	0.000184806	2.64808	RNS-Fam2	Ctl	93329.9	112971	101849	258543	258642	298821	x	x	x
MMP1_HUMAN	Interstitial collagenase OS=Homo sapiens GN=MMP1 PE=1 SV=3	19	19	960.43	0.000187446	2.14908	Ctl	RNS-Fam2	1.69968e+07	1.91361e+07	1.87749e+07	7.78189e+06	8.78514e+06	8.98244e+06	x	x	x
COR1C_HUMAN	Coronin-1C OS=Homo sapiens GN=CORO1C PE=1 SV=1	2	2	113.71	0.000189002	4.37222	Ctl	RNS-Fam2	46364.2	35812.7	46280.7	10370.2	10553.3	8456.84	x	x	x
G3P_HUMAN;G3PT_HUMAN	Glyceraldehyde-3-phosphate dehydrogenase OS=Homo sapiens GN=GAPDH PE=1 SV=3	3	3	182.34	0.000223626	2.81895	Ctl	RNS-Fam2	923950	939925	789915	280237	345086	316089	x	x	x
QSOX1_HUMAN	Sulfhydryl oxidase 1 OS=Homo sapiens GN=QSOX1 PE=1 SV=3	15	15	816.74	0.000231525	2.24806	RNS-Fam2	Ctl	1.23461e+06	1.31171e+06	1.15465e+06	3.02298e+06	2.5179e+06	2.77913e+06	x	x	x
PGS1_HUMAN	Biglycan OS=Homo sapiens GN=BGN PE=1 SV=2	2	2	105.55	0.000235708	3.54938	Ctl	RNS-Fam2	74907.7	72473.4	59641.4	16746.8	20612.7	20966.9	x	x	x
PCOC1_HUMAN	Procollagen C-endopeptidase enhancer 1 OS=Homo sapiens GN=PCOLCE PE=1 SV=2	9	9	503.22	0.000240174	2.4555	Ctl	RNS-Fam2	4.06612e+06	4.3143e+06	3.47447e+06	1.65811e+06	1.66093e+06	1.50885e+06	x	x	x
KPYM_HUMAN;KPYR_HUMAN	Pyruvate kinase PKM OS=Homo sapiens GN=PKM PE=1 SV=4	5	5	277.82	0.00024174	4.40038	Ctl	RNS-Fam2	743218	817322	680765	136904	174952	197487	x	x	x
B4GT1_HUMAN	Beta-1,4-galactosyltransferase 1 OS=Homo sapiens GN=B4GALT1 PE=1 SV=5	2	2	64.76	0.000268615	3.13363	RNS-Fam2	Ctl	42196.5	48543	42523.1	158478	119217	139900	x	x	x
LRC15_HUMAN	Leucine-rich repeat-containing protein 15 OS=Homo sapiens GN=LRRC15 PE=2 SV=2	2	2	75.6	0.000269736	5.09913	RNS-Fam2	Ctl	6497.98	4543.57	5369.59	32899.2	24914.4	25869.1	x	x	x
EMIL1_HUMAN	EMILIN-1 OS=Homo sapiens GN=EMILIN1 PE=1 SV=3	2	2	71.23	0.000287143	1.92817	Ctl	RNS-Fam2	14766.4	16236.8	13750.3	8155.06	7492.07	7563.24	x	x	x
TENA_HUMAN	Tenascin OS=Homo sapiens GN=TNC PE=1 SV=3	7	7	364.77	0.000321199	2.39801	Ctl	RNS-Fam2	392261	424923	345086	147310	168261	169109	x	x	x
RENR_HUMAN	Renin receptor OS=Homo sapiens GN=ATP6AP2 PE=1 SV=2	2	2	61.87	0.000353517	2.76008	RNS-Fam2	Ctl	5018.08	4768.7	4171.9	11674.2	14700.1	12152.7	x	x	x
SEPT2_HUMAN	Septin-2 OS=Homo sapiens GN=SEPT2 PE=1 SV=1	3	3	143.26	0.000363052	2.93355	Ctl	RNS-Fam2	18200.6	22454.8	22229	6691.21	8140.43	6604.66	x	x	x
LAMA4_HUMAN	Laminin subunit alpha-4 OS=Homo sapiens GN=LAMA4 PE=1 SV=4	6	6	184.53	0.000398564	2.80907	Ctl	RNS-Fam2	140778	172016	158843	50134.9	53441.8	64321.2	x	x	x
CALX_HUMAN	Calnexin OS=Homo sapiens GN=CANX PE=1 SV=2	2	2	87.69	0.000423445	1.84028	Ctl	RNS-Fam2	18918.7	22258.6	20827.9	10545.8	11648.3	11499.3	x	x	x
ITIH5_HUMAN	Inter-alpha-trypsin inhibitor heavy chain H5 OS=Homo sapiens GN=ITIH5 PE=2 SV=2	2	2	95.26	0.000447626	10.542	RNS-Fam2	Ctl	380.799	498.002	253.248	4879.75	3565.83	3488.48	x	x	x
GDIB_HUMAN	Rab GDP dissociation inhibitor beta OS=Homo sapiens GN=GDI2 PE=1 SV=2	4	4	220.55	0.000492753	2.76548	Ctl	RNS-Fam2	60161.9	82370.9	68303.4	26185.9	23683.3	26369.3	x	x	x
MMP3_HUMAN;MMP10_HUMAN	Stromelysin-1 OS=Homo sapiens GN=MMP3 PE=1 SV=2	9	9	422.64	0.000496688	2.8967	RNS-Fam2	Ctl	1.22604e+06	1.32066e+06	1.37692e+06	3.1914e+06	3.71878e+06	4.45539e+06	x	x	x
LYOX_HUMAN	Protein-lysine 6-oxidase OS=Homo sapiens GN=LOX PE=1 SV=2	4	4	180.84	0.000513682	1.8397	Ctl	RNS-Fam2	62939	67234.9	64739.9	37523.9	31440.9	36983.9	x	x	x
PLEC_HUMAN	Plectin OS=Homo sapiens GN=PLEC PE=1 SV=3	4	4	195.68	0.000537851	1.93353	Ctl	RNS-Fam2	47561.6	53049.9	42998.6	23635.3	25232.1	25406.1	x	x	x
1433Z_HUMAN	14-3-3 protein zeta/delta OS=Homo sapiens GN=YWHAZ PE=1 SV=1	3	3	176.74	0.000539771	5.39715	Ctl	RNS-Fam2	29306.7	20071.7	21530.4	4667.02	3415.47	5055.7	x	x	x
HNRPU_HUMAN	Heterogeneous nuclear ribonucleoprotein U OS=Homo sapiens GN=HNRNPU PE=1 SV=6	2	2	93.21	0.000541477	3.00592	Ctl	RNS-Fam2	55469.3	48408.8	67896.7	20699.2	18716.9	17729.4	x	x	x
THY1_HUMAN	Thy-1 membrane glycoprotein OS=Homo sapiens GN=THY1 PE=1 SV=2	2	2	137.48	0.000565177	3.17819	Ctl	RNS-Fam2	125379	132810	92811.9	34791.1	37440.2	38208.9	x	x	x
FINC_HUMAN	Fibronectin OS=Homo sapiens GN=FN1 PE=1 SV=4	30	30	1350.02	0.000570475	2.0923	Ctl	RNS-Fam2	3.72941e+06	4.11659e+06	3.81174e+06	1.88605e+06	2.05717e+06	1.62849e+06	x	x	x
FST_HUMAN	Follistatin OS=Homo sapiens GN=FST PE=1 SV=2	3	3	152.33	0.00058457	17.5286	Ctl	RNS-Fam2	5367.15	6785.68	10618.4	283.309	433.472	582.306	x	x	x
ANXA5_HUMAN	Annexin A5 OS=Homo sapiens GN=ANXA5 PE=1 SV=2	10	10	409.02	0.000671594	3.57608	Ctl	RNS-Fam2	395511	412489	345237	94981.7	92103.5	135401	x	x	x
SERA_HUMAN	D-3-phosphoglycerate dehydrogenase OS=Homo sapiens GN=PHGDH PE=1 SV=4	4	4	179.69	0.000681627	2.47211	Ctl	RNS-Fam2	22424.5	23342.7	21212	10755.7	8246.43	8091.73	x	x	x
ACTN4_HUMAN	Alpha-actinin-4 OS=Homo sapiens GN=ACTN4 PE=1 SV=2	6	6	225.34	0.000709898	2.065	Ctl	RNS-Fam2	293719	274707	249882	147664	119783	128827	x	x	x
MFGM_HUMAN	Lactadherin OS=Homo sapiens GN=MFGE8 PE=1 SV=2	13	13	730.5	0.000713316	2.78959	Ctl	RNS-Fam2	2.60475e+06	2.43415e+06	2.2444e+06	876028	1.01748e+06	717380	x	x	x
IBP3_HUMAN	Insulin-like growth factor-binding protein 3 OS=Homo sapiens GN=IGFBP3 PE=1 SV=2	4	4	117.34	0.00075871	14.957	Ctl	RNS-Fam2	34369.2	45649.9	32427.1	2117.92	1495.12	3904.94	x	x	x
GARS_HUMAN	Glycine--tRNA ligase OS=Homo sapiens GN=GARS PE=1 SV=3	2	2	58.12	0.00104034	2.08929	Ctl	RNS-Fam2	26868.3	24178.8	20880.7	10732.1	11194.8	12500.1	x	x	x
SFRP2_HUMAN	Secreted frizzled-related protein 2 OS=Homo sapiens GN=SFRP2 PE=1 SV=2	2	2	55.8	0.00114479	3.84074	RNS-Fam2	Ctl	20081.6	26898.2	15729.6	74234.6	89023	77592.8	x	x	x
LG3BP_HUMAN	Galectin-3-binding protein OS=Homo sapiens GN=LGALS3BP PE=1 SV=1	9	9	387.09	0.00118957	2.3111	RNS-Fam2	Ctl	484949	589170	466611	1.17377e+06	1.0459e+06	1.34111e+06	x	x	x
AHNK_HUMAN	Neuroblast differentiation-associated protein AHNAK OS=Homo sapiens GN=AHNAK PE=1 SV=2	3	3	167.56	0.00129195	3.47899	Ctl	RNS-Fam2	66316.4	68929.7	52040	20361.3	19810.5	13661.7	x	x	x
RINI_HUMAN	Ribonuclease inhibitor OS=Homo sapiens GN=RNH1 PE=1 SV=2	9	9	432.91	0.00130325	3.09855	Ctl	RNS-Fam2	162276	170159	126977	53083.4	55751.4	39431.8	x	x	x
GDN_HUMAN	Glia-derived nexin OS=Homo sapiens GN=SERPINE2 PE=1 SV=1	10	10	480.76	0.00136324	2.34997	Ctl	RNS-Fam2	2.33694e+06	2.45409e+06	2.04695e+06	797208	1.05498e+06	1.05762e+06	x	x	x
DPYL3_HUMAN;DPYL1_HUMAN	Dihydropyrimidinase-related protein 3 OS=Homo sapiens GN=DPYSL3 PE=1 SV=1	2	2	77.08	0.00137476	2.58068	RNS-Fam2	Ctl	10055.8	11342.8	10938	23660.7	25542.8	34246.9	x	x	x
FLNC_HUMAN	Filamin-C OS=Homo sapiens GN=FLNC PE=1 SV=3	4	4	131.74	0.00143504	4.61577	Ctl	RNS-Fam2	23767.5	33944	26501.3	5811.93	7962.4	4470.24	x	x	x
SERPH_HUMAN	Serpin H1 OS=Homo sapiens GN=SERPINH1 PE=1 SV=2	7	7	284.11	0.00147002	2.59683	Ctl	RNS-Fam2	424364	305979	301099	144230	130100	122863	x	x	x
CO5A2_HUMAN;CO2A1_HUMAN	Collagen alpha-2(V) chain OS=Homo sapiens GN=COL5A2 PE=1 SV=3	2	2	48.74	0.00166029	4.19461	RNS-Fam2	Ctl	5390.84	7753.19	7430.34	21549.8	28514.7	36237	x	x	x
SPRC_HUMAN	SPARC OS=Homo sapiens GN=SPARC PE=1 SV=1	6	6	262.19	0.00166052	1.7893	RNS-Fam2	Ctl	1.0789e+06	1.34781e+06	1.25698e+06	2.28305e+06	2.28816e+06	2.02002e+06	x	x	x
LAMB2_HUMAN	Laminin subunit beta-2 OS=Homo sapiens GN=LAMB2 PE=1 SV=2	14	14	667.87	0.00174231	2.39555	Ctl	RNS-Fam2	602426	780951	572976	300227	277155	239278	x	x	x
CD109_HUMAN	CD109 antigen OS=Homo sapiens GN=CD109 PE=1 SV=2	2	2	56.22	0.00174385	4.92244	Ctl	RNS-Fam2	6374.22	9112.22	7968.19	1311.38	2235.99	1217.47	x	x	x
ANXA2_HUMAN;AXA2L_HUMAN	Annexin A2 OS=Homo sapiens GN=ANXA2 PE=1 SV=2	9	9	554.73	0.00190013	2.31344	Ctl	RNS-Fam2	1.41032e+06	1.10533e+06	1.1418e+06	620931	490179	469845	x	x	x
UGDH_HUMAN	UDP-glucose 6-dehydrogenase OS=Homo sapiens GN=UGDH PE=1 SV=1	5	5	198.73	0.00191442	2.70697	Ctl	RNS-Fam2	39984.1	49323	35804.9	18382.7	13041.1	14794.6	x	x	x
TIMP1_HUMAN	Metalloproteinase inhibitor 1 OS=Homo sapiens GN=TIMP1 PE=1 SV=1	2	2	112.9	0.0019234	2.8027	Ctl	RNS-Fam2	3.96072e+06	4.2264e+06	3.91546e+06	1.06136e+06	1.64663e+06	1.61019e+06	x	x	x
MAMC2_HUMAN	MAM domain-containing protein 2 OS=Homo sapiens GN=MAMDC2 PE=2 SV=3	3	3	124.7	0.00193188	3.0666	Ctl	RNS-Fam2	4327.19	6120.65	4639.21	1952.68	1321.08	1646.04	x	x	x
FBLN1_HUMAN	Fibulin-1 OS=Homo sapiens GN=FBLN1 PE=1 SV=4	11	11	447.1	0.00197941	2.80236	Ctl	RNS-Fam2	3.00367e+06	2.40029e+06	2.60129e+06	1.09052e+06	724781	1.04131e+06	x	x	x
SPON1_HUMAN	Spondin-1 OS=Homo sapiens GN=SPON1 PE=1 SV=2	4	4	147.01	0.00198383	2.63303	Ctl	RNS-Fam2	53872.1	81997.6	58454.5	24440.2	23333.8	26028.6	x	x	x
VINC_HUMAN	Vinculin OS=Homo sapiens GN=VCL PE=1 SV=4	3	3	110.46	0.00201798	3.66053	Ctl	RNS-Fam2	23823.4	36558	23097.7	8933.47	6288.45	7583.27	x	x	x
6PGD_HUMAN	6-phosphogluconate dehydrogenase, decarboxylating OS=Homo sapiens GN=PGD PE=1 SV=3	2	2	93.81	0.00210734	3.65355	Ctl	RNS-Fam2	26564.5	22852.9	29809.7	9388.43	5215.62	7080.95	x	x	x
BTD_HUMAN	Biotinidase OS=Homo sapiens GN=BTD PE=1 SV=2	2	2	99.61	0.00214514	1.72751	RNS-Fam2	Ctl	16809.2	17510.1	16280.8	30265.9	25088.6	32057.7	x	x	x
GRP75_HUMAN	Stress-70 protein, mitochondrial OS=Homo sapiens GN=HSPA9 PE=1 SV=2	2	2	122.26	0.00227185	1.45809	Ctl	RNS-Fam2	33000.8	31920.2	33852.2	24430.3	20441.8	22869.3	x	x	x
RAB5C_HUMAN;RAB5A_HUMAN	Ras-related protein Rab-5C OS=Homo sapiens GN=RAB5C PE=1 SV=2	2	2	90.94	0.00231264	2.9483	Ctl	RNS-Fam2	13330.9	16943.1	15213.8	6569.19	4021.63	4837.68	x	x	x
ANXA6_HUMAN	Annexin A6 OS=Homo sapiens GN=ANXA6 PE=1 SV=3	4	4	169.28	0.00233145	4.99514	Ctl	RNS-Fam2	66732.1	60289.1	60173.9	8857.9	9680.51	18937.1	x	x	x
PAI1_HUMAN	Plasminogen activator inhibitor 1 OS=Homo sapiens GN=SERPINE1 PE=1 SV=1	2	2	147.32	0.00241301	2.93464	RNS-Fam2	Ctl	220087	235251	170443	560827	765244	510367	x	x	x
TGFB2_HUMAN	Transforming growth factor beta-2 OS=Homo sapiens GN=TGFB2 PE=1 SV=1	3	3	134.38	0.00260043	2.29516	RNS-Fam2	Ctl	10882.9	11472.3	9007.64	21673	21344.9	28964.8	x	x	x
NB5R3_HUMAN	NADH-cytochrome b5 reductase 3 OS=Homo sapiens GN=CYB5R3 PE=1 SV=3	2	2	83.33	0.00261307	4.41355	Ctl	RNS-Fam2	24461.7	26558.7	18535.2	3445.35	5648.41	6665.8	x	x	x
IF4A1_HUMAN	Eukaryotic initiation factor 4A-I OS=Homo sapiens GN=EIF4A1 PE=1 SV=1	3	3	138.99	0.00267172	2.10635	Ctl	RNS-Fam2	51934.5	48563.1	42461	18869.1	26329	22672.1	x	x	x
SFRP1_HUMAN	Secreted frizzled-related protein 1 OS=Homo sapiens GN=SFRP1 PE=1 SV=1	3	3	85	0.0027292	4.57828	Ctl	RNS-Fam2	15042.7	17091.5	22564.9	3951.44	5334.59	2661.48	x	x	x
TGM2_HUMAN	Protein-glutamine gamma-glutamyltransferase 2 OS=Homo sapiens GN=TGM2 PE=1 SV=2	2	2	71.49	0.00273212	3.81075	RNS-Fam2	Ctl	6152.25	7703.96	8716.12	38770.6	25396	21850.9	x	x	x
GNAI2_HUMAN;GNAI1_HUMAN	Guanine nucleotide-binding protein G(i) subunit alpha-2 OS=Homo sapiens GN=GNAI2 PE=1 SV=3	3	3	113.02	0.00285213	3.21553	Ctl	RNS-Fam2	41943.6	40100.9	50068.8	11023.8	18655.8	11406.4	x	x	x
AEBP1_HUMAN	Adipocyte enhancer-binding protein 1 OS=Homo sapiens GN=AEBP1 PE=1 SV=1	3	3	157.48	0.00286619	2.2316	Ctl	RNS-Fam2	36313.3	54716.9	45157	21159.9	19378.8	20487.9	x	x	x
HNRPR_HUMAN;HNRPQ_HUMAN	Heterogeneous nuclear ribonucleoprotein R OS=Homo sapiens GN=HNRNPR PE=1 SV=1	2	2	70.2	0.00286678	1.76065	Ctl	RNS-Fam2	11157.5	13102.4	11889.4	7521.37	7116.06	5894.41	x	x	x
TCPE_HUMAN	T-complex protein 1 subunit epsilon OS=Homo sapiens GN=CCT5 PE=1 SV=1	2	2	105.89	0.00287391	1.08162	RNS-Fam2	Ctl	22456.1	21930	22275.2	23692.3	23920.2	24489.6	x	x	x
1433E_HUMAN	14-3-3 protein epsilon OS=Homo sapiens GN=YWHAE PE=1 SV=1	2	2	73.24	0.00304027	4.58173	Ctl	RNS-Fam2	22816.3	19383.6	20705.4	4901.28	6104.31	2724.03	x	x	x
HTRA1_HUMAN	Serine protease HTRA1 OS=Homo sapiens GN=HTRA1 PE=1 SV=1	4	4	185.04	0.00305358	2.29286	Ctl	RNS-Fam2	292903	305046	237171	97666	136257	130303	x	x	x
LAMC1_HUMAN	Laminin subunit gamma-1 OS=Homo sapiens GN=LAMC1 PE=1 SV=3	7	7	323.01	0.00316388	2.11435	Ctl	RNS-Fam2	240581	307765	229389	113504	141472	112860	x	x	x
FBLN4_HUMAN	EGF-containing fibulin-like extracellular matrix protein 2 OS=Homo sapiens GN=EFEMP2 PE=1 SV=3	2	2	83.11	0.00323636	6.89539	Ctl	RNS-Fam2	50264.2	45148.5	44542.8	9333.33	7656.83	3306.79	x	x	x
TR11B_HUMAN	Tumor necrosis factor receptor superfamily member 11B OS=Homo sapiens GN=TNFRSF11B PE=1 SV=3	2	2	79.94	0.00332073	1.84098	RNS-Fam2	Ctl	60503	69618.3	81641.9	118729	139160	131963	x	x	x
IL6_HUMAN	Interleukin-6 OS=Homo sapiens GN=IL6 PE=1 SV=1	2	2	100.71	0.00333757	8.72903	RNS-Fam2	Ctl	6595.67	6741.85	6166.07	31993.1	42661.4	95593	x	x	x
CH60_HUMAN	60 kDa heat shock protein, mitochondrial OS=Homo sapiens GN=HSPD1 PE=1 SV=2	2	2	85.25	0.00336707	2.44142	Ctl	RNS-Fam2	15934.3	17764.3	16416.5	5285.53	6588.34	8653.11	x	x	x
UROK_HUMAN	Urokinase-type plasminogen activator OS=Homo sapiens GN=PLAU PE=1 SV=2	2	2	75.95	0.00347282	2.5143	RNS-Fam2	Ctl	6657.79	9788.8	7228.71	16414.2	20677.7	22434.8	x	x	x
MXRA5_HUMAN	Matrix-remodeling-associated protein 5 OS=Homo sapiens GN=MXRA5 PE=1 SV=3	2	2	59.68	0.00356919	4.06628	Ctl	RNS-Fam2	19513.7	26126	15950.7	6326.42	5361.46	3458.73	x	x	x
PGRC2_HUMAN;PGRC1_HUMAN	Membrane-associated progesterone receptor component 2 OS=Homo sapiens GN=PGRMC2 PE=1 SV=1	2	2	60.97	0.00358722	2.53075	Ctl	RNS-Fam2	8949.05	10394	6782.05	2953.14	3434.11	3935.82	x	x	x
CATD_HUMAN	Cathepsin D OS=Homo sapiens GN=CTSD PE=1 SV=1	3	3	115.28	0.00372957	1.39597	RNS-Fam2	Ctl	18985.7	21111.2	21014.7	28265.8	30619.4	26424.9	x	x	x
PRDX6_HUMAN	Peroxiredoxin-6 OS=Homo sapiens GN=PRDX6 PE=1 SV=3	3	3	136.06	0.00373502	4.74435	Ctl	RNS-Fam2	29577.8	30841.9	19040.3	4019.34	4690.38	8038.64	x	x	x
PODN_HUMAN	Podocan OS=Homo sapiens GN=PODN PE=1 SV=2	5	5	157.53	0.00378405	2.20041	RNS-Fam2	Ctl	32055.8	35646.8	27208.4	74851.6	56105.7	77886	x	x	x
PLTP_HUMAN	Phospholipid transfer protein OS=Homo sapiens GN=PLTP PE=1 SV=1	3	3	117.41	0.00378518	3.87285	Ctl	RNS-Fam2	29514.8	14292.3	23673.8	5552.88	5689.36	6181.85	x	x	x
ISLR_HUMAN	Immunoglobulin superfamily containing leucine-rich repeat protein OS=Homo sapiens GN=ISLR PE=2 SV=1	3	3	84.53	0.00423292	2.26093	Ctl	RNS-Fam2	113008	135238	93328.2	45644.5	59575.2	45856.9	x	x	x
LEG1_HUMAN	Galectin-1 OS=Homo sapiens GN=LGALS1 PE=1 SV=2	3	3	94.82	0.00430902	1.99853	RNS-Fam2	Ctl	62131.9	67740.9	52153.3	101661	123855	138269	x	x	x
CAN2_HUMAN	Calpain-2 catalytic subunit OS=Homo sapiens GN=CAPN2 PE=1 SV=6	2	2	46.96	0.0043645	6.8236	Ctl	RNS-Fam2	13856.6	10500.9	15819.6	3163.35	1031.21	1693.41	x	x	x
PLOD2_HUMAN	Procollagen-lysine,2-oxoglutarate 5-dioxygenase 2 OS=Homo sapiens GN=PLOD2 PE=1 SV=2	5	5	197.63	0.00437531	2.02089	RNS-Fam2	Ctl	55937.8	70662.6	50982.3	117595	105386	135894	x	x	x
PTGR1_HUMAN	Prostaglandin reductase 1 OS=Homo sapiens GN=PTGR1 PE=1 SV=2	2	2	67.3	0.00467923	5.40009	Ctl	RNS-Fam2	11001.7	14533.2	12424.1	1228.7	3397.14	2403.48	x	x	x
CFAB_HUMAN	Complement factor B OS=Homo sapiens GN=CFB PE=1 SV=2	16	16	745.04	0.00478061	2.1472	RNS-Fam2	Ctl	1.16476e+06	1.3757e+06	1.06123e+06	2.23006e+06	2.33624e+06	3.16726e+06	x	x	x
IBP5_HUMAN	Insulin-like growth factor-binding protein 5 OS=Homo sapiens GN=IGFBP5 PE=1 SV=1	2	2	56.14	0.00497094	1.54362	Ctl	RNS-Fam2	40169.1	49206.3	51164.6	30631.2	29459.7	30954.8	x	x	x
LOXL2_HUMAN	Lysyl oxidase homolog 2 OS=Homo sapiens GN=LOXL2 PE=1 SV=1	4	4	138.87	0.00510259	2.93455	Ctl	RNS-Fam2	89339.4	106245	86243.9	41979.5	32107.4	21951.1	x	x	x
SERC_HUMAN	Phosphoserine aminotransferase OS=Homo sapiens GN=PSAT1 PE=1 SV=2	2	2	74.11	0.005148	3.31789	Ctl	RNS-Fam2	14686.2	18114.2	11911	3049.65	4841.88	5584.3	x	x	x
CD44_HUMAN	CD44 antigen OS=Homo sapiens GN=CD44 PE=1 SV=3	2	2	61.52	0.00517577	1.73931	RNS-Fam2	Ctl	32548.4	38391	42720	58069	69123	70496.9	x	x	x
RS3_HUMAN	40S ribosomal protein S3 OS=Homo sapiens GN=RPS3 PE=1 SV=2	2	2	75.84	0.00525294	2.12288	Ctl	RNS-Fam2	47240	52350.4	34374.8	19256.8	22096.7	21751.8	x	x	x
VDAC1_HUMAN	Voltage-dependent anion-selective channel protein 1 OS=Homo sapiens GN=VDAC1 PE=1 SV=2	3	3	79.85	0.00534274	5.88483	Ctl	RNS-Fam2	12035.2	20486.8	11096.4	2812.9	3224.76	1374.36	x	x	x
1B40_HUMAN;1A80_HUMAN;1B13_HUMAN;1B49_HUMAN;HLAH_HUMAN	HLA class I histocompatibility antigen, B-40 alpha chain OS=Homo sapiens GN=HLA-B PE=1 SV=1	3	3	143.58	0.00537601	3.20923	Ctl	RNS-Fam2	30401.8	24373.4	40987.9	12571.7	7482.83	9785.36	x	x	x
FLNA_HUMAN	Filamin-A OS=Homo sapiens GN=FLNA PE=1 SV=4	6	6	281.6	0.00546802	1.55156	Ctl	RNS-Fam2	403008	475653	425736	275331	251454	313915	x	x	x
POSTN_HUMAN	Periostin OS=Homo sapiens GN=POSTN PE=1 SV=2	3	3	162.85	0.00561674	2.08022	RNS-Fam2	Ctl	18652.5	18325.3	15980.8	43738.1	37735.4	28691.8	x	x	x
LDHA_HUMAN	L-lactate dehydrogenase A chain OS=Homo sapiens GN=LDHA PE=1 SV=2	3	3	107.89	0.00563045	2.8792	Ctl	RNS-Fam2	171543	170788	144579	40747.1	49881.9	78483.8	x	x	x
ATPA_HUMAN	ATP synthase subunit alpha, mitochondrial OS=Homo sapiens GN=ATP5A1 PE=1 SV=1	5	5	235.96	0.00591775	1.64877	Ctl	RNS-Fam2	59700.1	64745.7	47787.6	33776.3	35063.4	35622.1	x	x	x
PLOD3_HUMAN	Procollagen-lysine,2-oxoglutarate 5-dioxygenase 3 OS=Homo sapiens GN=PLOD3 PE=1 SV=1	5	5	261.45	0.00599559	1.56532	RNS-Fam2	Ctl	78852.8	93419.2	82269.4	122811	124621	151006	x	x	x
SVEP1_HUMAN	Sushi, von Willebrand factor type A, EGF and pentraxin domain-containing protein 1 OS=Homo sapiens GN=SVEP1 PE=1 SV=3	2	2	86.6	0.00601337	1.54796	RNS-Fam2	Ctl	9509.27	10160.7	9969.58	14248.7	17770.4	13861.8	x	x	x
GANAB_HUMAN	Neutral alpha-glucosidase AB OS=Homo sapiens GN=GANAB PE=1 SV=3	6	6	176.52	0.00618698	1.70514	RNS-Fam2	Ctl	58805.4	68500.7	57290.9	104771	89916.2	120077	x	x	x
DDX3X_HUMAN;DDX3Y_HUMAN	ATP-dependent RNA helicase DDX3X OS=Homo sapiens GN=DDX3X PE=1 SV=3	2	2	98.96	0.00629433	1.94266	Ctl	RNS-Fam2	13413.8	11997.5	13754.4	8422	5675.88	6062.88	x	x	x
VASN_HUMAN	Vasorin OS=Homo sapiens GN=VASN PE=1 SV=1	6	6	220.64	0.00633022	1.90102	RNS-Fam2	Ctl	142231	144877	122711	266160	209335	303579	x	x	x
PLST_HUMAN;PLSI_HUMAN;PLSL_HUMAN	Plastin-3 OS=Homo sapiens GN=PLS3 PE=1 SV=4	3	3	109.78	0.00636649	1.80808	Ctl	RNS-Fam2	21394.3	23171.4	19508.3	10226.2	14323.5	10888	x	x	x
COFA1_HUMAN	Collagen alpha-1(XV) chain OS=Homo sapiens GN=COL15A1 PE=1 SV=2	3	3	130.13	0.00644442	12.946	Ctl	RNS-Fam2	10984.9	11213.2	10822.1	883.597	1429.69	237.322	x	x	x
SYWC_HUMAN	Tryptophan--tRNA ligase, cytoplasmic OS=Homo sapiens GN=WARS PE=1 SV=2	2	2	82.59	0.0068889	5.46286	Ctl	RNS-Fam2	14526.3	11675	9324.69	2096.14	3318.42	1088.63	x	x	x
CLC11_HUMAN	C-type lectin domain family 11 member A OS=Homo sapiens GN=CLEC11A PE=1 SV=1	2	2	109.31	0.00695316	1.5788	RNS-Fam2	Ctl	27829.2	34748.8	29351.3	47502.6	43833.5	53801.5	x	x	x
MASP1_HUMAN	Mannan-binding lectin serine protease 1 OS=Homo sapiens GN=MASP1 PE=1 SV=3	2	2	71.92	0.00695638	2.36388	RNS-Fam2	Ctl	114802	186829	121366	376221	335511	288179	x	x	x
BAG2_HUMAN	BAG family molecular chaperone regulator 2 OS=Homo sapiens GN=BAG2 PE=1 SV=1	2	2	51.78	0.00741011	3.81076	Ctl	RNS-Fam2	7885.94	4836.01	5756.25	2429.81	1162.9	1256.24	x	x	x
MYH9_HUMAN;MYH10_HUMAN	Myosin-9 OS=Homo sapiens GN=MYH9 PE=1 SV=4	3	3	101.51	0.00768289	1.92337	Ctl	RNS-Fam2	23844.2	20802.2	21827.6	13871.5	11764.2	8925.53	x	x	x
PPIA_HUMAN	Peptidyl-prolyl cis-trans isomerase A OS=Homo sapiens GN=PPIA PE=1 SV=2	2	2	75.85	0.00771439	4.37298	Ctl	RNS-Fam2	36299.1	24713.4	18816.2	4576.17	4509.75	9169.04	x	x	x
PLOD1_HUMAN;ARHGI_HUMAN	Procollagen-lysine,2-oxoglutarate 5-dioxygenase 1 OS=Homo sapiens GN=PLOD1 PE=1 SV=2	5	5	193.52	0.00801541	1.40595	RNS-Fam2	Ctl	164065	169897	148316	230989	202494	244579	x	x	x
ENOA_HUMAN	Alpha-enolase OS=Homo sapiens GN=ENO1 PE=1 SV=2	5	5	218.84	0.00819905	1.60233	Ctl	RNS-Fam2	544891	560476	499408	289523	317301	394705	x	x	x
PEPD_HUMAN	Xaa-Pro dipeptidase OS=Homo sapiens GN=PEPD PE=1 SV=3	2	2	111.52	0.00895459	2.74771	Ctl	RNS-Fam2	12305.5	10582.6	14933.2	3627.84	6510.78	3626.01	x	x	x
VIME_HUMAN;DESM_HUMAN;GFAP_HUMAN;PERI_HUMAN	Vimentin OS=Homo sapiens GN=VIM PE=1 SV=4	20	20	947.21	0.00906993	2.27192	RNS-Fam2	Ctl	1.98691e+06	2.04705e+06	1.54506e+06	3.27379e+06	4.00418e+06	5.39707e+06	x	x	x
CATZ_HUMAN	Cathepsin Z OS=Homo sapiens GN=CTSZ PE=1 SV=1	5	5	248.24	0.00912215	1.64945	RNS-Fam2	Ctl	153029	197461	143166	264141	254873	295247	x	x	x
FBLN2_HUMAN	Fibulin-2 OS=Homo sapiens GN=FBLN2 PE=1 SV=2	7	7	328.12	0.00935204	1.82093	Ctl	RNS-Fam2	226209	225152	189369	109423	144571	97875.1	x	x	x
WNT5A_HUMAN	Protein Wnt-5a OS=Homo sapiens GN=WNT5A PE=1 SV=2	3	3	95.62	0.0096343	1.69312	RNS-Fam2	Ctl	17984.7	22426.8	15825.6	28609.1	34235.3	32371.8	x	x	x
RS3A_HUMAN	40S ribosomal protein S3a OS=Homo sapiens GN=RPS3A PE=1 SV=2	2	2	75.25	0.00990816	2.60704	Ctl	RNS-Fam2	13206.6	9019.73	9459.4	5144.64	4162.58	2846.69	x	x	x
TLN1_HUMAN	Talin-1 OS=Homo sapiens GN=TLN1 PE=1 SV=3	4	4	133.53	0.0101775	1.83863	Ctl	RNS-Fam2	13418.1	19226.3	17321.4	8809.67	7973.65	10392.2	x	x	x
ROA1_HUMAN;RA1L2_HUMAN	Heterogeneous nuclear ribonucleoprotein A1 OS=Homo sapiens GN=HNRNPA1 PE=1 SV=5	3	3	87.18	0.0102163	3.11004	Ctl	RNS-Fam2	64554.1	72588.6	58486.1	13707.8	17136.4	32058.1	x	x	x
CLIC1_HUMAN	Chloride intracellular channel protein 1 OS=Homo sapiens GN=CLIC1 PE=1 SV=4	2	2	95.23	0.0102699	2.04393	Ctl	RNS-Fam2	40166.8	40632.7	26603	19153.6	17961.5	15432.1	x	x	x
ALBU_HUMAN	Serum albumin OS=Homo sapiens GN=ALB PE=1 SV=2	3	3	92.78	0.0104421	2.69648	Ctl	RNS-Fam2	83142.7	109339	58488.7	24931.2	36944.9	31197	x	x	x
FETUA_HUMAN	Alpha-2-HS-glycoprotein OS=Homo sapiens GN=AHSG PE=1 SV=1	2	2	105.88	0.0105403	1.86361	Ctl	RNS-Fam2	1.54116e+06	1.84056e+06	1.1782e+06	857236	824484	765108	x	x	x
TSP2_HUMAN	Thrombospondin-2 OS=Homo sapiens GN=THBS2 PE=1 SV=2	11	11	501.88	0.0106147	1.72599	RNS-Fam2	Ctl	376413	507282	334833	702817	688614	711740	x	x	x
CALR_HUMAN	Calreticulin OS=Homo sapiens GN=CALR PE=1 SV=1	3	3	167.79	0.0106877	2.22723	Ctl	RNS-Fam2	342317	208297	293908	108507	120980	149694	x	x	x
PCBP1_HUMAN;PCBP2_HUMAN	Poly(rC)-binding protein 1 OS=Homo sapiens GN=PCBP1 PE=1 SV=2	2	2	71.27	0.0108073	1.76489	Ctl	RNS-Fam2	78779.8	79724.2	58134.2	45776.6	41074.6	35897.6	x	x	x
HS90B_HUMAN;H90B2_HUMAN;H90B3_HUMAN;H90B4_HUMAN;HS904_HUMAN	Heat shock protein HSP 90-beta OS=Homo sapiens GN=HSP90AB1 PE=1 SV=4	3	3	79.87	0.0114805	1.96571	RNS-Fam2	Ctl	80279.5	71250.1	61661.9	113784	129310	175978	x	x	x
EF1G_HUMAN	Elongation factor 1-gamma OS=Homo sapiens GN=EEF1G PE=1 SV=3	2	2	78.48	0.011573	1.71276	Ctl	RNS-Fam2	34860.3	29583.3	29202.5	19610.4	20580.6	14484.7	x	x	x
ROA2_HUMAN	Heterogeneous nuclear ribonucleoproteins A2/B1 OS=Homo sapiens GN=HNRNPA2B1 PE=1 SV=2	3	3	112.97	0.0117096	4.00249	Ctl	RNS-Fam2	89575.7	67409.1	61881.2	10429.4	14020.6	30232.6	x	x	x
CCD80_HUMAN	Coiled-coil domain-containing protein 80 OS=Homo sapiens GN=CCDC80 PE=1 SV=1	2	2	76.47	0.0117099	2.15008	RNS-Fam2	Ctl	2053.6	2963.72	2706.25	4240.01	5687.05	6679.3	x	x	x
LMNA_HUMAN	Prelamin-A/C OS=Homo sapiens GN=LMNA PE=1 SV=1	16	16	762.34	0.0120143	1.46312	RNS-Fam2	Ctl	1.18136e+06	1.33307e+06	1.05957e+06	1.69823e+06	1.59524e+06	1.93571e+06	x	x	x
CO1A1_HUMAN	Collagen alpha-1(I) chain OS=Homo sapiens GN=COL1A1 PE=1 SV=5	22	22	875.64	0.0121439	1.80625	RNS-Fam2	Ctl	1.23943e+06	1.739e+06	1.29789e+06	2.5271e+06	2.21311e+06	2.98391e+06	x	x	x
CO3A1_HUMAN	Collagen alpha-1(III) chain OS=Homo sapiens GN=COL3A1 PE=1 SV=4	6	6	240.54	0.0124285	1.49926	RNS-Fam2	Ctl	449076	473127	364570	679444	670327	579432	x	x	x
CO2_HUMAN	Complement C2 OS=Homo sapiens GN=C2 PE=1 SV=2	2	2	68.67	0.0126174	1.71413	Ctl	RNS-Fam2	12651.9	12725.4	11679.2	5579.72	7515.42	8523.12	x	x	x
KCD12_HUMAN;KCD16_HUMAN	BTB/POZ domain-containing protein KCTD12 OS=Homo sapiens GN=KCTD12 PE=1 SV=1	2	2	67.44	0.0127608	2.1646	Ctl	RNS-Fam2	24229.5	18694.5	17394.4	10335.9	10825.6	6704.39	x	x	x
CALD1_HUMAN	Caldesmon OS=Homo sapiens GN=CALD1 PE=1 SV=3	3	3	123.51	0.0132634	6.29824	RNS-Fam2	Ctl	9607.44	11723.5	8146.35	28908.8	47757	108989	x	x	x
ADHX_HUMAN	Alcohol dehydrogenase class-3 OS=Homo sapiens GN=ADH5 PE=1 SV=4	2	2	52.29	0.0135516	2.12802	Ctl	RNS-Fam2	48866.4	33571.1	43369.5	25125.5	15329.6	18664.1	x	x	x
MMP2_HUMAN	72 kDa type IV collagenase OS=Homo sapiens GN=MMP2 PE=1 SV=2	15	15	602.36	0.0138113	1.43643	RNS-Fam2	Ctl	1.85008e+06	2.19751e+06	1.88633e+06	2.58969e+06	2.71042e+06	3.22356e+06	x	x	x
HNRH1_HUMAN;HNRPF_HUMAN	Heterogeneous nuclear ribonucleoprotein H OS=Homo sapiens GN=HNRNPH1 PE=1 SV=4	2	2	78.84	0.0144475	1.53029	Ctl	RNS-Fam2	64961.8	61258.1	47431.2	39996.6	36234.2	37244.9	x	x	x
CO6A2_HUMAN	Collagen alpha-2(VI) chain OS=Homo sapiens GN=COL6A2 PE=1 SV=4	4	4	191.61	0.0144696	1.51537	Ctl	RNS-Fam2	248382	221707	229974	129230	151932	180814	x	x	x
TBB5_HUMAN;TBB1_HUMAN;TBB2A_HUMAN;TBB3_HUMAN	Tubulin beta chain OS=Homo sapiens GN=TUBB PE=1 SV=2	5	5	232.19	0.0157242	1.82121	Ctl	RNS-Fam2	324447	312246	266813	190835	182524	122744	x	x	x
CO1A2_HUMAN	Collagen alpha-2(I) chain OS=Homo sapiens GN=COL1A2 PE=1 SV=7	42	42	1985.25	0.0160361	1.4521	RNS-Fam2	Ctl	1.05612e+07	1.33713e+07	1.15251e+07	1.68109e+07	1.54728e+07	1.92045e+07	x	x	x
RACK1_HUMAN	Receptor of activated protein C kinase 1 OS=Homo sapiens GN=RACK1 PE=1 SV=3	2	2	76.14	0.016532	2.86489	Ctl	RNS-Fam2	52954.7	55267.7	45638.7	23799.7	20195.1	9711.14	x	x	x
FNDC1_HUMAN	Fibronectin type III domain-containing protein 1 OS=Homo sapiens GN=FNDC1 PE=2 SV=4	2	2	69.41	0.0172467	3.09406	Ctl	RNS-Fam2	9799.79	19338.2	10815.8	4125.09	5795.72	2992.24	x	x	x
GRP78_HUMAN	78 kDa glucose-regulated protein OS=Homo sapiens GN=HSPA5 PE=1 SV=2	5	5	200.64	0.017305	1.98814	RNS-Fam2	Ctl	461756	585462	455507	785045	901804	1.30078e+06	x	x	x
1433T_HUMAN;1433B_HUMAN	14-3-3 protein theta OS=Homo sapiens GN=YWHAQ PE=1 SV=1	4	4	185.39	0.0174923	1.40293	Ctl	RNS-Fam2	58127.9	52622.5	46064.9	34467.3	36056.3	41253.4	x	x	x
HNRPC_HUMAN	Heterogeneous nuclear ribonucleoproteins C1/C2 OS=Homo sapiens GN=HNRNPC PE=1 SV=4	2	2	127.79	0.0180509	2.16318	Ctl	RNS-Fam2	54583.1	40499.5	29077	17167.4	21266.7	18962.8	x	x	x
PEDF_HUMAN	Pigment epithelium-derived factor OS=Homo sapiens GN=SERPINF1 PE=1 SV=4	8	8	345.08	0.0182196	1.97805	Ctl	RNS-Fam2	582349	830614	538439	259079	354538	372910	x	x	x
RAB10_HUMAN;RAB12_HUMAN;RAB13_HUMAN	Ras-related protein Rab-10 OS=Homo sapiens GN=RAB10 PE=1 SV=1	2	2	53.12	0.0189882	1.62858	Ctl	RNS-Fam2	53340.8	64015.9	42365	31750.7	35066.9	31256.7	x	x	x
CAVN1_HUMAN	Caveolae-associated protein 1 OS=Homo sapiens GN=CAVIN1 PE=1 SV=1	2	2	77.44	0.0191892	1.70162	Ctl	RNS-Fam2	34280.4	23542.6	31810.6	19671	15116.1	17888.3	x	x	x
CLUS_HUMAN	Clusterin OS=Homo sapiens GN=CLU PE=1 SV=1	3	3	153.17	0.0198267	2.00592	Ctl	RNS-Fam2	214944	202857	185300	74107.1	87025.5	139528	x	x
LAMB1_HUMAN	Laminin subunit beta-1 OS=Homo sapiens GN=LAMB1 PE=1 SV=2	2	2	74.2	0.0206882	1.57039	Ctl	RNS-Fam2	109103	129517	105421	81434.3	79146.8	58499.4	x	x
PDIA1_HUMAN	Protein disulfide-isomerase OS=Homo sapiens GN=P4HB PE=1 SV=3	5	5	182.88	0.0208403	1.50855	RNS-Fam2	Ctl	86900	92052.8	81406	112799	121705	158261	x	x
HEXB_HUMAN	Beta-hexosaminidase subunit beta OS=Homo sapiens GN=HEXB PE=1 SV=3	3	3	107.64	0.0209186	2.20914	RNS-Fam2	Ctl	12441.6	18988.9	18396.6	45586.8	26230.3	38257.8	x	x
COPB2_HUMAN	Coatomer subunit beta' OS=Homo sapiens GN=COPB2 PE=1 SV=2	2	2	100.27	0.0213322	1.81058	Ctl	RNS-Fam2	20752.9	21831.2	15945.8	8162	12392.1	11772.6	x	x
PGS2_HUMAN	Decorin OS=Homo sapiens GN=DCN PE=1 SV=1	9	9	371	0.0223481	3.52855	RNS-Fam2	Ctl	755069	1.18333e+06	754578	1.76428e+06	2.83894e+06	4.8991e+06	x	x
CKAP4_HUMAN	Cytoskeleton-associated protein 4 OS=Homo sapiens GN=CKAP4 PE=1 SV=2	7	7	401.62	0.0227984	1.35412	Ctl	RNS-Fam2	76205.7	77415.5	64575.3	58890.2	47742.2	54502.7	x	x
C1S_HUMAN	Complement C1s subcomponent OS=Homo sapiens GN=C1S PE=1 SV=1	10	10	346.6	0.0241449	1.68144	RNS-Fam2	Ctl	1.62614e+06	1.99096e+06	1.47134e+06	2.62572e+06	2.40792e+06	3.52227e+06	x	x
GELS_HUMAN	Gelsolin OS=Homo sapiens GN=GSN PE=1 SV=1	8	8	225.59	0.0247242	1.40226	RNS-Fam2	Ctl	411353	438566	366472	534040	510748	660912	x	x
GNS_HUMAN	N-acetylglucosamine-6-sulfatase OS=Homo sapiens GN=GNS PE=1 SV=3	2	2	75.29	0.0257725	1.61098	RNS-Fam2	Ctl	35714.6	42300.1	36222.2	50050.9	57900.4	76082.5	x	x
EF2_HUMAN	Elongation factor 2 OS=Homo sapiens GN=EEF2 PE=1 SV=4	5	5	192.4	0.0264206	1.65544	RNS-Fam2	Ctl	167661	200029	154225	252260	249859	361879	x	x
BMP1_HUMAN	Bone morphogenetic protein 1 OS=Homo sapiens GN=BMP1 PE=1 SV=2	2	2	70.12	0.0265468	2.84311	RNS-Fam2	Ctl	6771.55	11180.1	8853.58	16116.2	21848.3	38245.9	x	x
PDIA4_HUMAN	Protein disulfide-isomerase A4 OS=Homo sapiens GN=PDIA4 PE=1 SV=2	5	5	123.75	0.0266688	1.54602	RNS-Fam2	Ctl	35378.1	30198.1	28683.8	41879.8	44467.5	59380.9	x	x
DPP2_HUMAN	Dipeptidyl peptidase 2 OS=Homo sapiens GN=DPP7 PE=1 SV=3	2	2	63.78	0.0294053	8.19894	Ctl	RNS-Fam2	1500.91	2654.14	2079.41	372.833	41.6321	345.933	x	x
MLH1_HUMAN	DNA mismatch repair protein Mlh1 OS=Homo sapiens GN=MLH1 PE=1 SV=1	2	2	51.11	0.0297972	1.95373	RNS-Fam2	Ctl	197313	388917	240062	480046	611963	522344	x	x
PAI2_HUMAN	Plasminogen activator inhibitor 2 OS=Homo sapiens GN=SERPINB2 PE=1 SV=2	2	2	56.28	0.0314317	2.80453	RNS-Fam2	Ctl	4810.99	8386.27	4864.95	9916.86	17520.3	23218.9	x	x
CO6A1_HUMAN	Collagen alpha-1(VI) chain OS=Homo sapiens GN=COL6A1 PE=1 SV=3	13	13	673.61	0.0326028	1.30255	Ctl	RNS-Fam2	1.39401e+06	1.67289e+06	1.58923e+06	1.3437e+06	1.104e+06	1.12692e+06	x	x
FBLN3_HUMAN	EGF-containing fibulin-like extracellular matrix protein 1 OS=Homo sapiens GN=EFEMP1 PE=1 SV=2	2	2	88.46	0.0346397	4.55334	RNS-Fam2	Ctl	62581.7	90588.3	65857	129236	324848	543220	x	x
HS90A_HUMAN;XPP3_HUMAN	Heat shock protein HSP 90-alpha OS=Homo sapiens GN=HSP90AA1 PE=1 SV=5	2	2	85.37	0.0348794	1.35562	RNS-Fam2	Ctl	51047	44153.4	37074.6	60726	55706.2	62882.4	x	x
TSP1_HUMAN	Thrombospondin-1 OS=Homo sapiens GN=THBS1 PE=1 SV=2	16	16	838.1	0.0369654	1.27979	RNS-Fam2	Ctl	3.18527e+06	3.18887e+06	2.54493e+06	3.73126e+06	3.63759e+06	4.04566e+06	x	x
LUM_HUMAN	Lumican OS=Homo sapiens GN=LUM PE=1 SV=2	2	2	59.29	0.0392652	3.30671	Ctl	RNS-Fam2	26172.1	10004.9	31487.3	7715.95	6508.15	6238.65	x	x
FSCN1_HUMAN	Fascin OS=Homo sapiens GN=FSCN1 PE=1 SV=3	3	3	115.62	0.0487799	1.30474	RNS-Fam2	Ctl	88706.8	98087.1	95847.2	104983	121669	142121	x	x
EDIL3_HUMAN	EGF-like repeat and discoidin I-like domain-containing protein 3 OS=Homo sapiens GN=EDIL3 PE=1 SV=1	1	1	31.33	2.19395e-07	Infinity	RNS-Fam2	Ctl	0	0	0	1882.12	2284.16	1539.74	x		x
PGM1_HUMAN	Phosphoglucomutase-1 OS=Homo sapiens GN=PGM1 PE=1 SV=3	1	1	22.09	3.00984e-07	Infinity	Ctl	RNS-Fam2	447.341	526.322	641.791	0	0	0	x		x
BRE1A_HUMAN	E3 ubiquitin-protein ligase BRE1A OS=Homo sapiens GN=RNF20 PE=1 SV=2	1	1	23.61	3.46778e-07	Infinity	Ctl	RNS-Fam2	3216.44	2081.48	2958.6	0	0	0	x		x
PRDX5_HUMAN	Peroxiredoxin-5, mitochondrial OS=Homo sapiens GN=PRDX5 PE=1 SV=4	1	1	39.86	1.64074e-06	Infinity	Ctl	RNS-Fam2	2335.23	1962.63	1246.03	0	0	0	x		x
CAN1_HUMAN	Calpain-1 catalytic subunit OS=Homo sapiens GN=CAPN1 PE=1 SV=1	1	1	27.33	3.28753e-06	Infinity	Ctl	RNS-Fam2	1776.65	860.869	1418.31	0	0	0	x		x
CALU_HUMAN	Calumenin OS=Homo sapiens GN=CALU PE=1 SV=2	1	1	31.69	2.3828e-05	Infinity	RNS-Fam2	Ctl	0	0	0	900.605	2399.23	2982.26	x		x
ZC3H3_HUMAN	Zinc finger CCCH domain-containing protein 3 OS=Homo sapiens GN=ZC3H3 PE=1 SV=3	1	1	25.55	2.79361e-05	2.22537	RNS-Fam2	Ctl	29990.7	30738.5	29262.2	68890.6	62241.6	69132.4	x		x
SYTL5_HUMAN	Synaptotagmin-like protein 5 OS=Homo sapiens GN=SYTL5 PE=1 SV=1	1	1	26.22	3.52174e-05	45392.4	Ctl	RNS-Fam2	8233.62	12612.5	2958.92	0	0	0.524428	x		x
CISY_HUMAN	Citrate synthase, mitochondrial OS=Homo sapiens GN=CS PE=1 SV=2	1	1	24.81	4.92272e-05	Infinity	Ctl	RNS-Fam2	167.192	552.032	337.097	0	0	0	x		x
SF3B2_HUMAN	Splicing factor 3B subunit 2 OS=Homo sapiens GN=SF3B2 PE=1 SV=2	1	1	32.88	6.19502e-05	Infinity	Ctl	RNS-Fam2	2324.38	2729.58	638.612	0	0	0	x		x
BC11B_HUMAN	B-cell lymphoma/leukemia 11B OS=Homo sapiens GN=BCL11B PE=1 SV=1	1	1	20.8	0.00010692	256.027	RNS-Fam2	Ctl	265.731	669.283	559.989	76807.8	151421	154532	x		x
PSG1_HUMAN;PSG8_HUMAN	Pregnancy-specific beta-1-glycoprotein 1 OS=Homo sapiens GN=PSG1 PE=1 SV=1	1	1	38.96	0.000159912	Infinity	Ctl	RNS-Fam2	1276.48	231.32	876.995	0	0	0	x		x
SPON2_HUMAN	Spondin-2 OS=Homo sapiens GN=SPON2 PE=1 SV=3	1	1	29.78	0.000195407	5.84714	Ctl	RNS-Fam2	62610.8	78099	50890.1	11448.8	11478.4	9840.95	x		x
PRS6A_HUMAN	26S proteasome regulatory subunit 6A OS=Homo sapiens GN=PSMC3 PE=1 SV=3	1	1	36.65	0.000195999	9.88172	Ctl	RNS-Fam2	5544.95	6193.79	3606.31	490.699	573.212	488.961	x		x
VAT1_HUMAN	Synaptic vesicle membrane protein VAT-1 homolog OS=Homo sapiens GN=VAT1 PE=1 SV=2	1	1	23.29	0.000197057	37.031	RNS-Fam2	Ctl	1038.4	639.48	1631.11	46735.9	39929.1	35870.3	x		x
PKHA6_HUMAN	Pleckstrin homology domain-containing family A member 6 OS=Homo sapiens GN=PLEKHA6 PE=1 SV=4	1	1	22.76	0.000235714	3.18085	Ctl	RNS-Fam2	68304.5	82520.6	67140.3	22641.3	25504.8	20378.2	x		x
ZN638_HUMAN	Zinc finger protein 638 OS=Homo sapiens GN=ZNF638 PE=1 SV=2	1	1	45.07	0.000237545	1.87348	RNS-Fam2	Ctl	15720.7	17415.4	15064.3	28814.7	29938.4	31549.3	x		x
PSG5_HUMAN	Pregnancy-specific beta-1-glycoprotein 5 OS=Homo sapiens GN=PSG5 PE=1 SV=3	1	1	38.96	0.000240643	15.0325	Ctl	RNS-Fam2	22367.7	19386.9	18521.8	836.315	1615.89	1557.53	x		x
NAMPT_HUMAN	Nicotinamide phosphoribosyltransferase OS=Homo sapiens GN=NAMPT PE=1 SV=1	1	1	43.96	0.000259083	13.6507	Ctl	RNS-Fam2	9052.15	8617.14	5049.81	510.851	483.307	670.161	x		x
STC1_HUMAN	Stanniocalcin-1 OS=Homo sapiens GN=STC1 PE=1 SV=1	1	1	41.57	0.000311605	3.89306	RNS-Fam2	Ctl	14912.6	14977.5	19144.4	74026.6	56027.8	60839.9	x		x
COMP_HUMAN	Cartilage oligomeric matrix protein OS=Homo sapiens GN=COMP PE=1 SV=2	1	1	46.98	0.00034126	Infinity	Ctl	RNS-Fam2	502.189	4560.74	720.708	0	0	0	x		x
ACOXL_HUMAN	Acyl-coenzyme A oxidase-like protein OS=Homo sapiens GN=ACOXL PE=2 SV=3	1	1	28.77	0.000367541	31.7866	RNS-Fam2	Ctl	1223.65	1711.83	589.667	36814.8	34614.5	40623.3	x		x
ANGP1_HUMAN	Angiopoietin-1 OS=Homo sapiens GN=ANGPT1 PE=1 SV=2	1	1	38.73	0.000377709	5.31784	Ctl	RNS-Fam2	6496.01	5323.89	8772.61	1366.3	1215.58	1290.46	x		x
SRCRL_HUMAN	Soluble scavenger receptor cysteine-rich domain-containing protein SSC5D OS=Homo sapiens GN=SSC5D PE=1 SV=3	1	1	38.28	0.000419506	2.58562	RNS-Fam2	Ctl	3276.31	3066.4	3401.06	7886.64	7502.74	9804.32	x		x
MSMB_HUMAN	Beta-microseminoprotein OS=Homo sapiens GN=MSMB PE=1 SV=1	1	1	21.84	0.000431113	17.6178	Ctl	RNS-Fam2	5787.71	5139.87	8583.68	420.946	458.968	227.562	x		x
B4GA1_HUMAN	Beta-1,4-glucuronyltransferase 1 OS=Homo sapiens GN=B4GAT1 PE=1 SV=1	1	1	27.89	0.000474417	2.5475	Ctl	RNS-Fam2	6435.48	7033.73	5592.73	2310.92	2796.57	2375.11	x		x
DNS2A_HUMAN	Deoxyribonuclease-2-alpha OS=Homo sapiens GN=DNASE2 PE=1 SV=2	1	1	49.07	0.000526203	2.90823	RNS-Fam2	Ctl	4733.67	5557.87	5031.61	12927	13996.9	17639.4	x		x
SARDH_HUMAN	Sarcosine dehydrogenase, mitochondrial OS=Homo sapiens GN=SARDH PE=1 SV=1	1	1	24.2	0.000651195	4.88297	Ctl	RNS-Fam2	3180.55	2635.27	4303.38	761.996	588.081	722.266	x		x
XRCC6_HUMAN	X-ray repair cross-complementing protein 6 OS=Homo sapiens GN=XRCC6 PE=1 SV=2	1	1	37.86	0.000658122	7.62597	Ctl	RNS-Fam2	9815.99	10389.1	6725.77	836.723	1256.71	1438.03	x		x
CLN5_HUMAN	Ceroid-lipofuscinosis neuronal protein 5 OS=Homo sapiens GN=CLN5 PE=1 SV=2	1	1	23.96	0.000699694	10.1765	Ctl	RNS-Fam2	4233.2	4447.21	3910.52	448.375	548.69	240.192	x		x
ILK_HUMAN	Integrin-linked protein kinase OS=Homo sapiens GN=ILK PE=1 SV=2	1	1	31.3	0.000741652	6.71382	Ctl	RNS-Fam2	2670.87	3028.77	1886.27	480.88	288.31	360.706	x		x
SRPX2_HUMAN	Sushi repeat-containing protein SRPX2 OS=Homo sapiens GN=SRPX2 PE=1 SV=1	1	1	47.99	0.000761489	1.68557	RNS-Fam2	Ctl	32526.7	37048.7	31965	60353.3	56807.5	53992.7	x		x
GLGB_HUMAN	1,4-alpha-glucan-branching enzyme OS=Homo sapiens GN=GBE1 PE=1 SV=3	1	1	28.11	0.000774523	1.62776	RNS-Fam2	Ctl	12800.3	12913.7	11767.9	19644.3	19232.6	22134.7	x		x
APOA1_HUMAN	Apolipoprotein A-I OS=Homo sapiens GN=APOA1 PE=1 SV=1	1	1	37.35	0.000784126	5.75465	Ctl	RNS-Fam2	155578	156456	97981.6	18906.3	25621.4	26721.8	x		x
STOM_HUMAN	Erythrocyte band 7 integral membrane protein OS=Homo sapiens GN=STOM PE=1 SV=3	1	1	45.56	0.000788077	3.42292	Ctl	RNS-Fam2	13184	14276.2	10779.5	3028.69	4353.28	3789.68	x		x
CPNE2_HUMAN	Copine-2 OS=Homo sapiens GN=CPNE2 PE=1 SV=3	1	1	41.58	0.000795412	4.17757	Ctl	RNS-Fam2	4571.99	4813.98	5061.25	1335.27	824.761	1298.25	x		x
TRY3_HUMAN	Trypsin-3 OS=Homo sapiens GN=PRSS3 PE=1 SV=2	1	1	61.36	0.0008535	9.38678	RNS-Fam2	Ctl	7080.46	8526.38	8077.43	66562	47721.7	108035	x		x
CBPQ_HUMAN	Carboxypeptidase Q OS=Homo sapiens GN=CPQ PE=1 SV=1	1	1	49.15	0.000888773	1.65696	RNS-Fam2	Ctl	12035.7	11543	10719.1	17325.7	19300.6	20203.7	x		x
RHG01_HUMAN	Rho GTPase-activating protein 1 OS=Homo sapiens GN=ARHGAP1 PE=1 SV=1	1	1	49.9	0.000941772	3.07171	Ctl	RNS-Fam2	4365.22	5434.56	4091.86	1736.59	1251.25	1534.6	x		x
1B44_HUMAN	HLA class I histocompatibility antigen, B-44 alpha chain OS=Homo sapiens GN=HLA-B PE=1 SV=1	1	1	40.56	0.00094926	2.96511	Ctl	RNS-Fam2	1002.39	749.757	763.071	240.137	315.122	293.011	x		x
FBLN5_HUMAN	Fibulin-5 OS=Homo sapiens GN=FBLN5 PE=1 SV=1	1	1	21.35	0.00100066	1.88849	Ctl	RNS-Fam2	191850	198979	167881	106662	89067	100122	x		x
ANTR1_HUMAN	Anthrax toxin receptor 1 OS=Homo sapiens GN=ANTXR1 PE=1 SV=2	1	1	33.83	0.00104311	3.04544	RNS-Fam2	Ctl	15703.4	11188.2	11533.4	35117.8	37012.5	44890.6	x		x
HPSE_HUMAN	Heparanase OS=Homo sapiens GN=HPSE PE=1 SV=2	1	1	21.68	0.00104727	72.3766	RNS-Fam2	Ctl	2938.51	1530.29	4347.42	393295	119727	125065	x		x
FKB10_HUMAN	Peptidyl-prolyl cis-trans isomerase FKBP10 OS=Homo sapiens GN=FKBP10 PE=1 SV=1	1	1	43.45	0.00120956	Infinity	RNS-Fam2	Ctl	0	0	0	218.335	3110.64	5100.26	x		x
RS21_HUMAN	40S ribosomal protein S21 OS=Homo sapiens GN=RPS21 PE=1 SV=1	1	1	26.33	0.00126206	649.96	RNS-Fam2	Ctl	45.4871	17.5701	50.3755	16070.6	4966.54	52689.6	x		x
TALDO_HUMAN	Transaldolase OS=Homo sapiens GN=TALDO1 PE=1 SV=2	1	1	44.16	0.00129881	3.56344	Ctl	RNS-Fam2	5125.52	7559.86	4534.2	1561.88	1613.65	1656.76	x		x
STC2_HUMAN	Stanniocalcin-2 OS=Homo sapiens GN=STC2 PE=1 SV=1	1	1	30.81	0.00136566	67.3508	RNS-Fam2	Ctl	278.417	76.4362	113.386	4432.95	12751	14352.3	x		x
TUT7_HUMAN	Terminal uridylyltransferase 7 OS=Homo sapiens GN=ZCCHC6 PE=1 SV=1	1	1	26.55	0.00143685	1.97624	RNS-Fam2	Ctl	97998.4	111902	95809.5	193030	180972	230153	x		x
ZN423_HUMAN	Zinc finger protein 423 OS=Homo sapiens GN=ZNF423 PE=1 SV=1	1	1	27.94	0.00162257	3.2031	Ctl	RNS-Fam2	36160	52389.8	32801.1	12247.8	13877.7	11759.9	x		x
PDGFD_HUMAN	Platelet-derived growth factor D OS=Homo sapiens GN=PDGFD PE=1 SV=1	1	1	51.39	0.00169138	1.6588	Ctl	RNS-Fam2	6604.93	6336.93	5556.35	3459.84	3682.6	4009.1	x		x
GBRE_HUMAN	Gamma-aminobutyric acid receptor subunit epsilon OS=Homo sapiens GN=GABRE PE=2 SV=2	1	1	20.41	0.00172801	3.53678	RNS-Fam2	Ctl	5904.29	7130.21	3976.13	20771.9	19433	19957.9	x		x
HNRPM_HUMAN	Heterogeneous nuclear ribonucleoprotein M OS=Homo sapiens GN=HNRNPM PE=1 SV=3	1	1	38.13	0.00191096	5.08771	Ctl	RNS-Fam2	21155	22722.4	14294	2856.09	5142.04	3435.59	x		x
UFO_HUMAN	Tyrosine-protein kinase receptor UFO OS=Homo sapiens GN=AXL PE=1 SV=3	1	1	41.7	0.00192344	2.13366	RNS-Fam2	Ctl	31791.1	29330.8	26735.6	68473.2	51693.4	67291.4	x		x
BASI_HUMAN	Basigin OS=Homo sapiens GN=BSG PE=1 SV=2	1	1	33.48	0.00199383	2.05402	Ctl	RNS-Fam2	4221.15	4026.72	3489.96	1715.81	1767.74	2231.02	x		x
ZFR2_HUMAN	Zinc finger RNA-binding protein 2 OS=Homo sapiens GN=ZFR2 PE=2 SV=3	1	1	24.21	0.00205236	5.07182	Ctl	RNS-Fam2	20076.7	21552.7	22423.2	2518.05	5131.61	4979.46	x		x
P4HA2_HUMAN	Prolyl 4-hydroxylase subunit alpha-2 OS=Homo sapiens GN=P4HA2 PE=1 SV=1	1	1	21.5	0.00210746	3.15533	RNS-Fam2	Ctl	3157.26	2034.97	2934.1	10099.3	8117.58	7424.37	x		x
TPM3_HUMAN	Tropomyosin alpha-3 chain OS=Homo sapiens GN=TPM3 PE=1 SV=2	1	1	42.87	0.00214202	3.82404	Ctl	RNS-Fam2	5158.38	5234.15	4726.21	1782.21	1257.74	913.654	x		x
EXT2_HUMAN	Exostosin-2 OS=Homo sapiens GN=EXT2 PE=1 SV=1	1	1	32.77	0.00229871	2.65199	RNS-Fam2	Ctl	3837.73	4775.59	3181.75	9606.87	9513.63	12159.9	x		x
CPXM2_HUMAN	Inactive carboxypeptidase-like protein X2 OS=Homo sapiens GN=CPXM2 PE=2 SV=3	1	1	20.17	0.00237773	2.41467	Ctl	RNS-Fam2	70206.9	67423.2	55811.6	24164.9	32750.7	23195.4	x		x
HSPB1_HUMAN	Heat shock protein beta-1 OS=Homo sapiens GN=HSPB1 PE=1 SV=2	1	1	36.2	0.00242335	3.99021	Ctl	RNS-Fam2	16933.5	20009.5	11412.3	3189.07	4541.29	4388.13	x		x
C1QT1_HUMAN	Complement C1q tumor necrosis factor-related protein 1 OS=Homo sapiens GN=C1QTNF1 PE=1 SV=1	1	1	73.46	0.00264996	3.70818	RNS-Fam2	Ctl	12243.2	12818	13967.5	34574.3	44255.1	65895.7	x		x
TIMP2_HUMAN	Metalloproteinase inhibitor 2 OS=Homo sapiens GN=TIMP2 PE=1 SV=2	1	1	37.56	0.002748	3.60832	Ctl	RNS-Fam2	10429.2	7508.05	9615.64	3473.81	2135.33	2026.79	x		x
DKK3_HUMAN	Dickkopf-related protein 3 OS=Homo sapiens GN=DKK3 PE=1 SV=2	1	1	56.77	0.00286456	2.70085	RNS-Fam2	Ctl	32828.1	54008.5	35122.9	109379	107800	112216	x		x
HNRDL_HUMAN	Heterogeneous nuclear ribonucleoprotein D-like OS=Homo sapiens GN=HNRNPDL PE=1 SV=3	1	1	52.67	0.00288606	3.83087	Ctl	RNS-Fam2	37177.4	30618.6	33345.4	5710.5	11365.3	9325.86	x		x
SEM3C_HUMAN	Semaphorin-3C OS=Homo sapiens GN=SEMA3C PE=2 SV=2	1	1	33.29	0.00295988	2.51655	RNS-Fam2	Ctl	1742.55	1816.25	1299.59	3344.03	4611.62	4270.75	x		x
THIL_HUMAN	Acetyl-CoA acetyltransferase, mitochondrial OS=Homo sapiens GN=ACAT1 PE=1 SV=1	1	1	58.06	0.00316495	7.84608	Ctl	RNS-Fam2	14005.6	7552.71	10544	2131.15	1142.5	817.861	x		x
ACTZ_HUMAN	Alpha-centractin OS=Homo sapiens GN=ACTR1A PE=1 SV=1	1	1	26.1	0.0031767	2.07114	Ctl	RNS-Fam2	6208.21	7248.39	9068.71	3610.84	3467.6	3797.39	x		x
NEGR1_HUMAN	Neuronal growth regulator 1 OS=Homo sapiens GN=NEGR1 PE=1 SV=3	1	1	23.44	0.00339443	3.82605	RNS-Fam2	Ctl	1771.39	1746.09	2455.05	6573.79	10488.7	5788.7	x		x
APOE_HUMAN	Apolipoprotein E OS=Homo sapiens GN=APOE PE=1 SV=1	1	1	31.08	0.0034877	2.4114	Ctl	RNS-Fam2	18510.3	18950.5	21825.1	7134.21	10540.6	6910.85	x		x
IF4B_HUMAN	Eukaryotic translation initiation factor 4B OS=Homo sapiens GN=EIF4B PE=1 SV=2	1	1	23.91	0.00358941	16.9079	RNS-Fam2	Ctl	602.808	194.094	436.514	4380.75	4771.92	11701.8	x		x
LAMA5_HUMAN	Laminin subunit alpha-5 OS=Homo sapiens GN=LAMA5 PE=1 SV=8	1	1	75.21	0.00361858	4.19498	Ctl	RNS-Fam2	15448.8	13280.8	12822.8	3716.14	4218.26	1970.88	x		x
TRIM2_HUMAN	Tripartite motif-containing protein 2 OS=Homo sapiens GN=TRIM2 PE=1 SV=1	1	1	21.44	0.00368993	6.13769	Ctl	RNS-Fam2	5969.99	10069.7	4025.06	1252.34	1153.99	862.766	x		x
PRELP_HUMAN	Prolargin OS=Homo sapiens GN=PRELP PE=1 SV=1	1	1	53.47	0.00373771	2.3538	RNS-Fam2	Ctl	7969.4	10222.1	7549.77	22157	22255	16177.9	x		x
FBRL_HUMAN	rRNA 2'-O-methyltransferase fibrillarin OS=Homo sapiens GN=FBL PE=1 SV=2	1	1	31.28	0.00375084	13.4817	Ctl	RNS-Fam2	5509.21	8073.58	3655.96	715.642	191.448	371.587	x		x
CCD51_HUMAN	Coiled-coil domain-containing protein 51 OS=Homo sapiens GN=CCDC51 PE=1 SV=2	1	1	21.66	0.00377271	24.3432	RNS-Fam2	Ctl	141.673	111.27	452.589	7659.01	2691.27	6824.66	x		x
RAI1_HUMAN	Retinoic acid-induced protein 1 OS=Homo sapiens GN=RAI1 PE=1 SV=2	1	1	23.98	0.00378642	4.52507	RNS-Fam2	Ctl	648.637	780.707	943.252	2995.57	2529.31	5211.27	x		x
MRC2_HUMAN	C-type mannose receptor 2 OS=Homo sapiens GN=MRC2 PE=1 SV=2	1	1	43.92	0.00410621	1.93022	Ctl	RNS-Fam2	3054.41	2406.2	2991.13	1533.9	1235.63	1609.1	x		x
MFAP4_HUMAN	Microfibril-associated glycoprotein 4 OS=Homo sapiens GN=MFAP4 PE=1 SV=2	1	1	59.42	0.00422425	68.1759	Ctl	RNS-Fam2	94594.1	12801	34652.2	547.642	325.238	1210.66	x		x
SIAT6_HUMAN	CMP-N-acetylneuraminate-beta-1,4-galactoside alpha-2,3-sialyltransferase OS=Homo sapiens GN=ST3GAL3 PE=1 SV=1	1	1	22.76	0.0043693	2.14559	RNS-Fam2	Ctl	11806.9	7989.71	10032.7	18610.9	21852.8	23537.8	x		x
HNRPK_HUMAN	Heterogeneous nuclear ribonucleoprotein K OS=Homo sapiens GN=HNRNPK PE=1 SV=1	1	1	64.78	0.00513646	3.13473	Ctl	RNS-Fam2	50400.7	39680.1	30717	10193	16733.9	11608.5	x		x
TPP1_HUMAN	Tripeptidyl-peptidase 1 OS=Homo sapiens GN=TPP1 PE=1 SV=2	1	1	36.45	0.00514465	6.91145	Ctl	RNS-Fam2	3135.39	2306.4	4082.98	683.146	466.076	228.893	x		x
CC112_HUMAN	Coiled-coil domain-containing protein 112 OS=Homo sapiens GN=CCDC112 PE=1 SV=2	1	1	20.46	0.00520166	2.13951	RNS-Fam2	Ctl	5107.18	4913	6725.96	13989	10045.6	11793.9	x		x
CEMIP_HUMAN	Cell migration-inducing and hyaluronan-binding protein OS=Homo sapiens GN=CEMIP PE=1 SV=2	1	1	50.09	0.00541618	6.20277	RNS-Fam2	Ctl	861.033	448.377	830.594	4026.66	2726.75	6520.56	x		x
DSG4_HUMAN	Desmoglein-4 OS=Homo sapiens GN=DSG4 PE=1 SV=1	1	1	21.76	0.00546884	6.09124	RNS-Fam2	Ctl	37575.8	74729.6	39090	204657	256057	461472	x		x
1A32_HUMAN;1A01_HUMAN;1A02_HUMAN;1A03_HUMAN;1A23_HUMAN;1C05_HUMAN	HLA class I histocompatibility antigen, A-32 alpha chain OS=Homo sapiens GN=HLA-A PE=1 SV=2	1	1	71.06	0.00559059	11.6208	Ctl	RNS-Fam2	21636.2	29295.5	31427.8	797.756	3980.05	2309.45	x		x
THIM_HUMAN	3-ketoacyl-CoA thiolase, mitochondrial OS=Homo sapiens GN=ACAA2 PE=1 SV=2	1	1	41.4	0.00570053	4.10889	Ctl	RNS-Fam2	6488.71	7001.66	4282.12	1823.93	1602.54	898.912	x		x
GSTM3_HUMAN	Glutathione S-transferase Mu 3 OS=Homo sapiens GN=GSTM3 PE=1 SV=3	1	1	24.89	0.00591172	260.502	Ctl	RNS-Fam2	3623.2	2734.66	1333.45	0	0.732705	28.7923	x		x
SND1_HUMAN	Staphylococcal nuclease domain-containing protein 1 OS=Homo sapiens GN=SND1 PE=1 SV=1	1	1	44.45	0.00611425	2.26426	Ctl	RNS-Fam2	4597.27	3930.26	5287.48	1957.85	1612.12	2531.36	x		x
ANT3_HUMAN	Antithrombin-III OS=Homo sapiens GN=SERPINC1 PE=1 SV=1	1	1	40.91	0.0061555	3.3506	Ctl	RNS-Fam2	67854.5	99370.5	53010.3	16558.8	24061.7	25109.5	x		x
PGFRL_HUMAN	Platelet-derived growth factor receptor-like protein OS=Homo sapiens GN=PDGFRL PE=1 SV=1	1	1	20.99	0.00646781	7.83527	Ctl	RNS-Fam2	40806.5	12550	27724.2	3253.49	2647.28	4447.4	x		x
ACSL1_HUMAN	Long-chain-fatty-acid--CoA ligase 1 OS=Homo sapiens GN=ACSL1 PE=1 SV=1	1	1	25.81	0.00661333	2.67073	RNS-Fam2	Ctl	2939.34	1961.92	2964.73	8490.93	7124.52	5392.44	x		x
PCDA9_HUMAN	Protocadherin alpha-9 OS=Homo sapiens GN=PCDHA9 PE=2 SV=1	1	1	24.15	0.00670995	8.30638	RNS-Fam2	Ctl	5223.27	18894	11194.2	62284.3	123425	107601	x		x
AP2M1_HUMAN	AP-2 complex subunit mu OS=Homo sapiens GN=AP2M1 PE=1 SV=2	1	1	28.5	0.00677608	3.82549	Ctl	RNS-Fam2	2237.79	1795.27	1307	575.145	291.923	528.845	x		x
PSA2_HUMAN	Proteasome subunit alpha type-2 OS=Homo sapiens GN=PSMA2 PE=1 SV=2	1	1	54.48	0.00684655	1.68038	RNS-Fam2	Ctl	4205.11	4551.4	4708.09	6400.27	7372.38	8853.01	x		x
TB182_HUMAN	182 kDa tankyrase-1-binding protein OS=Homo sapiens GN=TNKS1BP1 PE=1 SV=4	1	1	20.3	0.00694582	3.29609	RNS-Fam2	Ctl	34358.5	64097.6	42082.8	113847	161380	188002	x		x
PDIA6_HUMAN	Protein disulfide-isomerase A6 OS=Homo sapiens GN=PDIA6 PE=1 SV=1	1	1	34.65	0.00701435	4.19614	Ctl	RNS-Fam2	7019.84	3420.56	6626.58	1574.05	1514.07	979.181	x		x
GPC1_HUMAN	Glypican-1 OS=Homo sapiens GN=GPC1 PE=1 SV=2	1	1	49.26	0.00705553	2.90915	Ctl	RNS-Fam2	17471.2	22775.2	13316.9	5057.02	5408.07	7946.89	x		x
HMGC2_HUMAN	3-hydroxymethyl-3-methylglutaryl-CoA lyase, cytoplasmic OS=Homo sapiens GN=HMGCLL1 PE=1 SV=3	1	1	28.09	0.00734963	1.74617	Ctl	RNS-Fam2	1.97439e+06	2.3087e+06	1.60907e+06	1.09469e+06	1.19448e+06	1.08516e+06	x		x
WDR1_HUMAN	WD repeat-containing protein 1 OS=Homo sapiens GN=WDR1 PE=1 SV=4	1	1	49.51	0.00757774	7.09621	Ctl	RNS-Fam2	11682.2	20657.3	12797.2	1208.85	1282.33	3869.49	x		x
SRSF1_HUMAN	Serine/arginine-rich splicing factor 1 OS=Homo sapiens GN=SRSF1 PE=1 SV=2	1	1	41.45	0.00757892	2.03112	RNS-Fam2	Ctl	4842.1	7468.03	5882.39	14020.4	11947.4	10983.3	x		x
ECM1_HUMAN	Extracellular matrix protein 1 OS=Homo sapiens GN=ECM1 PE=1 SV=2	1	1	29.3	0.00759425	2.19205	Ctl	RNS-Fam2	6836.3	6928.13	7456.51	2974.66	4248.79	2457.4	x		x
DDR1_HUMAN	Epithelial discoidin domain-containing receptor 1 OS=Homo sapiens GN=DDR1 PE=1 SV=1	1	1	23.47	0.00781356	5.28593	Ctl	RNS-Fam2	18645.7	14141.9	15421.6	4230.29	3514.02	1375.95	x		x
HSP74_HUMAN	Heat shock 70 kDa protein 4 OS=Homo sapiens GN=HSPA4 PE=1 SV=4	1	1	41.35	0.0078535	4.24217	Ctl	RNS-Fam2	3226.03	7371.11	6574.01	1122.32	1661.85	1263.56	x		x
P4HA1_HUMAN	Prolyl 4-hydroxylase subunit alpha-1 OS=Homo sapiens GN=P4HA1 PE=1 SV=2	1	1	47.87	0.00785463	7.73317	Ctl	RNS-Fam2	5406.46	1760.68	4828.71	699.702	379.805	471.713	x		x
TBX3_HUMAN	T-box transcription factor TBX3 OS=Homo sapiens GN=TBX3 PE=1 SV=4	1	1	26.21	0.00804651	1.69314	Ctl	RNS-Fam2	143035	169312	148119	74433.9	95659.7	101866	x		x
BGLR_HUMAN	Beta-glucuronidase OS=Homo sapiens GN=GUSB PE=1 SV=2	1	1	24.64	0.00825687	4.10077	Ctl	RNS-Fam2	240.564	589.308	310.004	100.695	80.0893	97.1814	x		x
DCR1C_HUMAN	Protein artemis OS=Homo sapiens GN=DCLRE1C PE=1 SV=2	1	1	26.1	0.00825902	1.70384	RNS-Fam2	Ctl	7212.18	9139.78	9446.07	13486	13711.2	16758.7	x		x
MXRA8_HUMAN	Matrix remodeling-associated protein 8 OS=Homo sapiens GN=MXRA8 PE=1 SV=1	1	1	50.87	0.00833365	2.19011	Ctl	RNS-Fam2	4599.48	5897.74	5988.97	2891.22	2772.56	1863.79	x		x
SODM_HUMAN	Superoxide dismutase [Mn], mitochondrial OS=Homo sapiens GN=SOD2 PE=1 SV=2	1	1	39.49	0.0084736	3.09457	Ctl	RNS-Fam2	6299.3	3763.74	7325.56	1610.94	2287.89	1720.24	x		x
MXRA7_HUMAN	Matrix-remodeling-associated protein 7 OS=Homo sapiens GN=MXRA7 PE=1 SV=1	1	1	28.08	0.00862038	2.38879	Ctl	RNS-Fam2	1704.39	1943.78	2059.3	885.023	961.279	542.977	x		x
RECQ1_HUMAN	ATP-dependent DNA helicase Q1 OS=Homo sapiens GN=RECQL PE=1 SV=3	1	1	20.26	0.00862622	2.4743	Ctl	RNS-Fam2	5985.36	6593.94	4759.9	3063.82	1723.38	2220.5	x		x
NAGAB_HUMAN	Alpha-N-acetylgalactosaminidase OS=Homo sapiens GN=NAGA PE=1 SV=2	1	1	36	0.0088528	2.47032	Ctl	RNS-Fam2	1720.04	2743.68	1774.66	790.232	706.569	1028.53	x		x
IGF2_HUMAN	Insulin-like growth factor II OS=Homo sapiens GN=IGF2 PE=1 SV=1	1	1	33.98	0.00885516	2.95091	RNS-Fam2	Ctl	1493.24	1664.22	1750.8	3542.19	3930.79	7010.85	x		x
ARPC2_HUMAN	Actin-related protein 2/3 complex subunit 2 OS=Homo sapiens GN=ARPC2 PE=1 SV=1	1	1	30.01	0.00892447	3.93839	Ctl	RNS-Fam2	5511.65	5142.51	4918.58	1348.1	1923.86	682.126	x		x
ACADV_HUMAN	Very long-chain specific acyl-CoA dehydrogenase, mitochondrial OS=Homo sapiens GN=ACADVL PE=1 SV=1	1	1	20.84	0.00905276	3.78272	Ctl	RNS-Fam2	13753.9	12252	14964.4	4440.52	4515.21	1875.18	x		x
PK1L3_HUMAN	Polycystic kidney disease protein 1-like 3 OS=Homo sapiens GN=PKD1L3 PE=1 SV=1	1	1	22.22	0.00937181	3.43309	RNS-Fam2	Ctl	1100.02	588.992	1353.8	3761.92	2771.16	3913.12	x		x
COBA1_HUMAN	Collagen alpha-1(XI) chain OS=Homo sapiens GN=COL11A1 PE=1 SV=4	1	1	60.66	0.00944959	43.4572	RNS-Fam2	Ctl	36.1067	2.45843	44.3542	1353.05	1195.39	1055.01	x		x
LMAN1_HUMAN	Protein ERGIC-53 OS=Homo sapiens GN=LMAN1 PE=1 SV=2	1	1	47.8	0.0103766	2.25608	Ctl	RNS-Fam2	12725	12760	9987.74	5513.96	6478.49	3730.72	x		x
RAB14_HUMAN	Ras-related protein Rab-14 OS=Homo sapiens GN=RAB14 PE=1 SV=4	1	1	23.81	0.0103818	2.35226	Ctl	RNS-Fam2	2124.95	2340.34	2078.45	734.152	736.755	1310.99	x		x
CADH6_HUMAN	Cadherin-6 OS=Homo sapiens GN=CDH6 PE=1 SV=1	1	1	32.17	0.0109191	3.73351	RNS-Fam2	Ctl	2133.88	3345.53	1431.32	5912.64	9726.98	10161.6	x		x
C1QT5_HUMAN	Complement C1q tumor necrosis factor-related protein 5 OS=Homo sapiens GN=C1QTNF5 PE=1 SV=1	1	1	27.55	0.0109775	2.17953	Ctl	RNS-Fam2	7858.65	6824.64	5843.93	2330.15	3993.73	3094.33	x		x
EMD_HUMAN	Emerin OS=Homo sapiens GN=EMD PE=1 SV=1	1	1	29.27	0.0110457	1.83175	Ctl	RNS-Fam2	6492.36	6303.98	6379.09	4236.07	3597.22	2635.07	x		x
FUBP2_HUMAN	Far upstream element-binding protein 2 OS=Homo sapiens GN=KHSRP PE=1 SV=4	1	1	25.97	0.0112575	2.21751	RNS-Fam2	Ctl	2976.25	2348.81	2339.31	4671.73	4786.01	7538.12	x		x
ETFB_HUMAN	Electron transfer flavoprotein subunit beta OS=Homo sapiens GN=ETFB PE=1 SV=3	1	1	43.65	0.0113535	1.7868	Ctl	RNS-Fam2	3445.89	2527.79	2530.16	1845.23	1454.05	1459.98	x		x
FKBP9_HUMAN	Peptidyl-prolyl cis-trans isomerase FKBP9 OS=Homo sapiens GN=FKBP9 PE=1 SV=2	1	1	29.17	0.0116537	1.59295	RNS-Fam2	Ctl	22585.2	28690.2	22266.3	37286.6	35523.4	44338.5	x		x
FLRT2_HUMAN	Leucine-rich repeat transmembrane protein FLRT2 OS=Homo sapiens GN=FLRT2 PE=1 SV=1	1	1	37.31	0.0117979	1.96523	RNS-Fam2	Ctl	1941.77	2957.61	1942.73	4768.46	3863.91	4813.91	x		x
SCRN1_HUMAN	Secernin-1 OS=Homo sapiens GN=SCRN1 PE=1 SV=2	1	1	47.68	0.0118076	1.88707	RNS-Fam2	Ctl	6218.48	6337.54	5815.83	14673.4	9152.78	10842.7	x		x
O5AC2_HUMAN	Olfactory receptor 5AC2 OS=Homo sapiens GN=OR5AC2 PE=3 SV=2	1	1	22.06	0.012042	2.28192	RNS-Fam2	Ctl	3468.58	3499.78	3111.18	5343.52	7798.57	9858.61	x		x
AATM_HUMAN	Aspartate aminotransferase, mitochondrial OS=Homo sapiens GN=GOT2 PE=1 SV=3	1	1	50.15	0.0126267	3.94617	Ctl	RNS-Fam2	4521.16	5680.58	2887.51	719.518	1704.9	892.529	x		x
SPSY_HUMAN	Spermine synthase OS=Homo sapiens GN=SMS PE=1 SV=2	1	1	34.37	0.0126418	4.58608	Ctl	RNS-Fam2	946.143	2277.61	1689.16	210.188	437.853	423.224	x		x
RS4X_HUMAN	40S ribosomal protein S4, X isoform OS=Homo sapiens GN=RPS4X PE=1 SV=2	1	1	39.38	0.0128959	22.2547	Ctl	RNS-Fam2	11569.6	14384.3	7244.7	953.86	472.633	65.2669	x		x
SPHM_HUMAN	N-sulphoglucosamine sulphohydrolase OS=Homo sapiens GN=SGSH PE=1 SV=1	1	1	46.75	0.0128964	1.34337	RNS-Fam2	Ctl	4469.7	4845.27	3929.48	5764.29	6333.25	5694.64	x		x
FUBP1_HUMAN	Far upstream element-binding protein 1 OS=Homo sapiens GN=FUBP1 PE=1 SV=3	1	1	37.83	0.0129415	2.68418	RNS-Fam2	Ctl	4352.16	7983.74	5730.61	15101.9	12412.3	20979.6	x		x
DPP3_HUMAN	Dipeptidyl peptidase 3 OS=Homo sapiens GN=DPP3 PE=1 SV=2	1	1	32.75	0.0134931	1.75906	RNS-Fam2	Ctl	4344.91	5106.17	3983.43	6720.92	7253.32	9657.92	x		x
LAMP1_HUMAN	Lysosome-associated membrane glycoprotein 1 OS=Homo sapiens GN=LAMP1 PE=1 SV=3	1	1	45.87	0.0137302	426.509	Ctl	RNS-Fam2	15285.2	254.701	4643.75	12.4737	18.5162	16.333	x		x
CAPZB_HUMAN	F-actin-capping protein subunit beta OS=Homo sapiens GN=CAPZB PE=1 SV=4	1	1	23.9	0.0138246	2.53403	Ctl	RNS-Fam2	24331.2	31758	20334	6732.9	11832.8	11593.1	x		x
AP2A1_HUMAN	AP-2 complex subunit alpha-1 OS=Homo sapiens GN=AP2A1 PE=1 SV=3	1	1	24.99	0.0140352	2.1035	Ctl	RNS-Fam2	4854.96	7007.88	4530.67	3181.67	2160.09	2451.7	x		x
CPNE1_HUMAN	Copine-1 OS=Homo sapiens GN=CPNE1 PE=1 SV=1	1	1	48.69	0.0141304	3.34318	Ctl	RNS-Fam2	6224.68	5473.05	4410.45	837.807	1995.74	1984.68	x		x
PROS_HUMAN	Vitamin K-dependent protein S OS=Homo sapiens GN=PROS1 PE=1 SV=1	1	1	22.68	0.0143716	2.87135	RNS-Fam2	Ctl	812.993	1536.29	1368.5	2722.52	3195.65	4756.88	x		x
TBA1B_HUMAN;TBA4A_HUMAN	Tubulin alpha-1B chain OS=Homo sapiens GN=TUBA1B PE=1 SV=1	1	1	43.97	0.0144401	2.48108	Ctl	RNS-Fam2	224272	138207	176566	69215.5	95530.9	52515.8	x		x
RHOA_HUMAN	Transforming protein RhoA OS=Homo sapiens GN=RHOA PE=1 SV=1	1	1	32.49	0.0144971	3.73098	Ctl	RNS-Fam2	10473.3	12306.2	4988.95	1984.94	3080.62	2377.11	x		x
PPIC_HUMAN	Peptidyl-prolyl cis-trans isomerase C OS=Homo sapiens GN=PPIC PE=1 SV=1	1	1	40.35	0.0145846	2.36205	RNS-Fam2	Ctl	2091.04	3257.97	1539.51	5408.5	5135.89	5726.62	x		x
EGLN_HUMAN	Endoglin OS=Homo sapiens GN=ENG PE=1 SV=2	1	1	32.66	0.0151509	23.1806	RNS-Fam2	Ctl	17.772	175.762	244.452	2435.91	2349.62	5367.26	x		x
AL7A1_HUMAN	Alpha-aminoadipic semialdehyde dehydrogenase OS=Homo sapiens GN=ALDH7A1 PE=1 SV=5	1	1	20.18	0.015212	5.02856	Ctl	RNS-Fam2	3416.86	5190.32	2193.98	582.949	1176.47	388.541	x		x
FRPD1_HUMAN	FERM and PDZ domain-containing protein 1 OS=Homo sapiens GN=FRMPD1 PE=1 SV=1	1	1	36.23	0.015238	1.76488	Ctl	RNS-Fam2	51931.7	64196.3	45878.5	26049.5	29197.5	36547.6	x		x
ECHA_HUMAN	Trifunctional enzyme subunit alpha, mitochondrial OS=Homo sapiens GN=HADHA PE=1 SV=2	1	1	21.45	0.0154532	1.48219	Ctl	RNS-Fam2	3993.35	3926.61	4961.17	2783.08	3248.11	2659.4	x		x
ATL1_HUMAN	ADAMTS-like protein 1 OS=Homo sapiens GN=ADAMTSL1 PE=1 SV=4	1	1	35.14	0.01583	3.21218	RNS-Fam2	Ctl	1190.83	3358.54	2279.1	7604.26	6354.81	7975.15	x		x
VDAC2_HUMAN	Voltage-dependent anion-selective channel protein 2 OS=Homo sapiens GN=VDAC2 PE=1 SV=2	1	1	58.58	0.0160575	3.64863	Ctl	RNS-Fam2	3523.61	5092.91	2441.36	594.168	1062.56	1373.96	x		x
SEPT7_HUMAN	Septin-7 OS=Homo sapiens GN=SEPT7 PE=1 SV=2	1	1	52.01	0.0162775	2.25034	Ctl	RNS-Fam2	4115.28	5174.59	3701.9	1618.76	2678.11	1476.36	x		x
PSMD2_HUMAN	26S proteasome non-ATPase regulatory subunit 2 OS=Homo sapiens GN=PSMD2 PE=1 SV=3	1	1	34.74	0.0163865	1.95221	RNS-Fam2	Ctl	2208.75	3064.09	2667.57	4185.71	4725.97	6589.69	x		x
NPIA1_HUMAN	Nuclear pore complex-interacting protein family member A1 OS=Homo sapiens GN=NPIPA1 PE=2 SV=3	1	1	23.96	0.0165074	1.43902	Ctl	RNS-Fam2	183247	148869	181846	132214	107017	117930	x		x
NQO1_HUMAN	NAD(P)H dehydrogenase [quinone] 1 OS=Homo sapiens GN=NQO1 PE=1 SV=1	1	1	39.04	0.0169205	2.77073	Ctl	RNS-Fam2	6613.69	4307.64	5807.57	3036.05	1589.94	1411.74	x		x
AMPB_HUMAN	Aminopeptidase B OS=Homo sapiens GN=RNPEP PE=1 SV=2	1	1	26.08	0.016962	2.55108	Ctl	RNS-Fam2	13344.3	12342.1	15135.2	3144.73	5787.41	7069.57	x		x
HBB_HUMAN	Hemoglobin subunit beta OS=Homo sapiens GN=HBB PE=1 SV=2	1	1	44.41	0.0173106	2.39818	RNS-Fam2	Ctl	64854.8	32007.2	53765.2	137427	124345	99459.7	x		x
ACTN1_HUMAN;ACTN2_HUMAN;ACTN3_HUMAN	Alpha-actinin-1 OS=Homo sapiens GN=ACTN1 PE=1 SV=2	1	1	40.17	0.0175989	4.40553	RNS-Fam2	Ctl	807.331	525.261	1919.83	4870.47	3476.45	5981.72	x		x
CAV1_HUMAN	Caveolin-1 OS=Homo sapiens GN=CAV1 PE=1 SV=4	1	1	32.2	0.0179929	9.3867	Ctl	RNS-Fam2	30264.2	26160.3	11533.2	3287.14	3298.48	654.168	x		x
4F2_HUMAN	4F2 cell-surface antigen heavy chain OS=Homo sapiens GN=SLC3A2 PE=1 SV=3	1	1	47.95	0.0181072	2.03318	RNS-Fam2	Ctl	2767.78	2894.21	3228.89	6297.74	7548.17	4230.81	x		x
OMD_HUMAN	Osteomodulin OS=Homo sapiens GN=OMD PE=1 SV=1	1	1	26.79	0.0183389	3.80213	Ctl	RNS-Fam2	4400.94	3616.5	4554.31	1774.6	491.012	1040.89	x		x
TENX_HUMAN	Tenascin-X OS=Homo sapiens GN=TNXB PE=1 SV=4	1	1	29.72	0.0186733	80.5108	Ctl	RNS-Fam2	2911.5	1720.56	3242.53	0	97.8079	0	x		x
PRDX1_HUMAN	Peroxiredoxin-1 OS=Homo sapiens GN=PRDX1 PE=1 SV=1	1	1	49.29	0.0198758	3.71348	Ctl	RNS-Fam2	39071.6	26967.3	25221.3	4672.17	5416.65	14486.6	x
PZP_HUMAN	Pregnancy zone protein OS=Homo sapiens GN=PZP PE=1 SV=4	1	1	34.89	0.0199467	2.935	Ctl	RNS-Fam2	9066.06	5432.13	9348.7	1933.08	2102.64	4089.29	x
RS14_HUMAN	40S ribosomal protein S14 OS=Homo sapiens GN=RPS14 PE=1 SV=3	1	1	47.08	0.0202948	2.81523	Ctl	RNS-Fam2	19265	19386.2	9764.4	5858.33	4280.41	7058.99	x
MYL6_HUMAN	Myosin light polypeptide 6 OS=Homo sapiens GN=MYL6 PE=1 SV=2	1	1	53.55	0.0206865	6.41159	Ctl	RNS-Fam2	6914.92	9844.44	5717.27	1624.32	1557.47	323.836	x
TCPB_HUMAN	T-complex protein 1 subunit beta OS=Homo sapiens GN=CCT2 PE=1 SV=4	1	1	36.02	0.0208372	3.31366	RNS-Fam2	Ctl	221.51	633.076	435.574	1859.68	1281.67	1133.8	x
COMT_HUMAN	Catechol O-methyltransferase OS=Homo sapiens GN=COMT PE=1 SV=2	1	1	22.63	0.0208648	4.16556	Ctl	RNS-Fam2	6437.74	2189.04	2534.88	1082.3	865.689	731.524	x
CO5A1_HUMAN	Collagen alpha-1(V) chain OS=Homo sapiens GN=COL5A1 PE=1 SV=3	1	1	21.85	0.0210452	2.35624	RNS-Fam2	Ctl	1823.09	2196.45	3800.07	5116.88	6008.4	7299.62	x
YD022_HUMAN	Putative uncharacterized protein FLJ45721 OS=Homo sapiens PE=5 SV=2	1	1	28.86	0.0215048	3.18421	RNS-Fam2	Ctl	16043	19344.3	12195.7	27553.6	58644.7	65316.1	x
KIF2C_HUMAN	Kinesin-like protein KIF2C OS=Homo sapiens GN=KIF2C PE=1 SV=2	1	1	21.74	0.0215931	1.54085	RNS-Fam2	Ctl	64750.6	77981.5	56177.6	88445.2	105428	112617	x
OST48_HUMAN	Dolichyl-diphosphooligosaccharide--protein glycosyltransferase 48 kDa subunit OS=Homo sapiens GN=DDOST PE=1 SV=4	1	1	38.45	0.0216174	2.15139	Ctl	RNS-Fam2	8374.98	9854.67	6754.68	3449.66	5326.67	2836.79	x
LMAN2_HUMAN	Vesicular integral-membrane protein VIP36 OS=Homo sapiens GN=LMAN2 PE=1 SV=1	1	1	32.06	0.02204	2.0591	Ctl	RNS-Fam2	15817.3	14410.2	14123.9	9122.52	7804.78	4611.92	x
LPAR1_HUMAN	Lysophosphatidic acid receptor 1 OS=Homo sapiens GN=LPAR1 PE=1 SV=3	1	1	54.32	0.0224159	3.69061	Ctl	RNS-Fam2	1921.08	3032.84	2765.66	843.158	944.931	303.595	x
FADS1_HUMAN	Fatty acid desaturase 1 OS=Homo sapiens GN=FADS1 PE=1 SV=3	1	1	24.29	0.0233211	141.046	RNS-Fam2	Ctl	0	109.767	0	900.375	2913.35	11668.5	x
RS5_HUMAN	40S ribosomal protein S5 OS=Homo sapiens GN=RPS5 PE=1 SV=4	1	1	25.87	0.0235067	5.10689	RNS-Fam2	Ctl	5044.66	5254.98	5788.11	10333.3	37043	34782.1	x
PLCD4_HUMAN	1-phosphatidylinositol 4,5-bisphosphate phosphodiesterase delta-4 OS=Homo sapiens GN=PLCD4 PE=2 SV=1	1	1	24.36	0.0239447	5.59862	Ctl	RNS-Fam2	1252.75	1381.07	1496.58	262.93	65.2146	409.608	x
DNJA2_HUMAN	DnaJ homolog subfamily A member 2 OS=Homo sapiens GN=DNAJA2 PE=1 SV=1	1	1	45.54	0.0243844	1.66844	RNS-Fam2	Ctl	6534.41	4989.4	6629.58	10337.2	8109.29	11841.3	x
5NTD_HUMAN	5'-nucleotidase OS=Homo sapiens GN=NT5E PE=1 SV=1	1	1	47.44	0.0247263	1.71738	Ctl	RNS-Fam2	32276.4	42764.1	33490.2	16013.6	23637.6	23544.4	x
ILF3_HUMAN	Interleukin enhancer-binding factor 3 OS=Homo sapiens GN=ILF3 PE=1 SV=3	1	1	28.56	0.024778	3.00991	Ctl	RNS-Fam2	6944.68	4891.34	8169.99	2235.24	3232.63	1178.84	x
RS9_HUMAN	40S ribosomal protein S9 OS=Homo sapiens GN=RPS9 PE=1 SV=3	1	1	27.13	0.0249715	1.62377	RNS-Fam2	Ctl	2274.04	3081.31	2280.02	4846.71	4071.65	3479.76	x
CSF1_HUMAN	Macrophage colony-stimulating factor 1 OS=Homo sapiens GN=CSF1 PE=1 SV=2	1	1	28.11	0.0250089	1.41128	RNS-Fam2	Ctl	29119.4	37448.3	27736	44705.2	47113.9	41269.8	x
PCKGM_HUMAN	Phosphoenolpyruvate carboxykinase [GTP], mitochondrial OS=Homo sapiens GN=PCK2 PE=1 SV=3	1	1	36.87	0.0254286	3.85244	Ctl	RNS-Fam2	2894.08	6880.89	2383.09	788.744	999.299	1367.9	x
COEA1_HUMAN	Collagen alpha-1(XIV) chain OS=Homo sapiens GN=COL14A1 PE=1 SV=3	1	1	21.89	0.0256273	6.91558	RNS-Fam2	Ctl	853.721	243.2	1256.5	3296.4	3897.54	9081.37	x
G6PD_HUMAN	Glucose-6-phosphate 1-dehydrogenase OS=Homo sapiens GN=G6PD PE=1 SV=4	1	1	52.73	0.0260045	4.12985	Ctl	RNS-Fam2	22792.6	6603.83	13028.7	4247.47	3290.69	2734.63	x
PRS8_HUMAN	26S proteasome regulatory subunit 8 OS=Homo sapiens GN=PSMC5 PE=1 SV=1	1	1	67.33	0.0262385	1.64948	RNS-Fam2	Ctl	5877.87	6414.99	6789.43	12711.7	10740	8024.14	x
SAHH_HUMAN	Adenosylhomocysteinase OS=Homo sapiens GN=AHCY PE=1 SV=4	1	1	34.66	0.026484	1.68989	Ctl	RNS-Fam2	8561.65	7399.19	9408.03	3941.61	4687.38	6383.15	x
TETN_HUMAN	Tetranectin OS=Homo sapiens GN=CLEC3B PE=1 SV=3	1	1	23.01	0.0269375	2.07584	Ctl	RNS-Fam2	4061.47	4058.43	2624.68	2088.04	1851.68	1236.3	x
SPB6_HUMAN	Serpin B6 OS=Homo sapiens GN=SERPINB6 PE=1 SV=3	1	1	23.76	0.0270706	1.91794	Ctl	RNS-Fam2	8180.97	9256.34	7306.26	4592.26	5414.26	2894.62	x
GSTO1_HUMAN	Glutathione S-transferase omega-1 OS=Homo sapiens GN=GSTO1 PE=1 SV=2	1	1	32.85	0.0272566	1.59814	Ctl	RNS-Fam2	8054.57	7299.08	6713.79	3530.67	5536.02	4741.49	x
RS8_HUMAN	40S ribosomal protein S8 OS=Homo sapiens GN=RPS8 PE=1 SV=2	1	1	53.37	0.0285957	2.48323	Ctl	RNS-Fam2	30240.4	18002.1	15012.7	10905	8369.14	6198.81	x
SMRD2_HUMAN	SWI/SNF-related matrix-associated actin-dependent regulator of chromatin subfamily D member 2 OS=Homo sapiens GN=SMARCD2 PE=1 SV=3	1	1	20.46	0.0288529	1.4035	RNS-Fam2	Ctl	129847	150322	111337	194120	163502	191856	x
TWF1_HUMAN	Twinfilin-1 OS=Homo sapiens GN=TWF1 PE=1 SV=3	1	1	22.78	0.0288858	3.53061	RNS-Fam2	Ctl	2019.62	2798.4	1931.76	5056.27	5150.12	13624.4	x
SC31A_HUMAN	Protein transport protein Sec31A OS=Homo sapiens GN=SEC31A PE=1 SV=3	1	1	47.58	0.0289754	1.5998	Ctl	RNS-Fam2	20387.3	19340.4	14506	13441.5	9986.76	10472	x
P3H1_HUMAN	Prolyl 3-hydroxylase 1 OS=Homo sapiens GN=P3H1 PE=1 SV=2	1	1	22.64	0.0289951	2.55325	RNS-Fam2	Ctl	5140.73	9791.32	3489.52	15672.5	13959.9	17402.5	x
MICU1_HUMAN	Calcium uptake protein 1, mitochondrial OS=Homo sapiens GN=MICU1 PE=1 SV=1	1	1	26.78	0.0290218	41.4262	Ctl	RNS-Fam2	1469.37	3002.17	1454.14	0	0	143.042	x
T3HPD_HUMAN	Trans-3-hydroxy-L-proline dehydratase OS=Homo sapiens GN=L3HYPDH PE=1 SV=2	1	1	26.83	0.029087	2.42818	Ctl	RNS-Fam2	1371.52	1501.8	1140.9	308.274	788.316	556.588	x
VITRN_HUMAN	Vitrin OS=Homo sapiens GN=VIT PE=2 SV=1	1	1	23.73	0.0293988	1.90055	Ctl	RNS-Fam2	2619.85	3448.15	1849.5	1430.21	1284.38	1451.31	x
MAP1B_HUMAN	Microtubule-associated protein 1B OS=Homo sapiens GN=MAP1B PE=1 SV=2	1	1	66.02	0.0294826	1.54793	RNS-Fam2	Ctl	13396.8	12734.5	9394.57	19312	15718.2	19961.3	x
DCBD2_HUMAN	Discoidin, CUB and LCCL domain-containing protein 2 OS=Homo sapiens GN=DCBLD2 PE=1 SV=1	1	1	37.25	0.0298446	3.03866	RNS-Fam2	Ctl	1052.1	3022.93	1157.96	3884.44	5863.58	6153.25	x
IPO5_HUMAN	Importin-5 OS=Homo sapiens GN=IPO5 PE=1 SV=4	1	1	27.05	0.0298635	16.7797	Ctl	RNS-Fam2	2934.52	2458.16	1298.12	9.87863	210.389	178.476	x
RL18A_HUMAN	60S ribosomal protein L18a OS=Homo sapiens GN=RPL18A PE=1 SV=2	1	1	57.6	0.0304333	2.79478	Ctl	RNS-Fam2	29916.8	21379.3	35146	12084.3	13556.7	5288.8	x
PDC6I_HUMAN	Programmed cell death 6-interacting protein OS=Homo sapiens GN=PDCD6IP PE=1 SV=1	1	1	22.22	0.0305024	1.80682	RNS-Fam2	Ctl	2682.95	3354.13	2374.19	5018.85	3834.89	6343.88	x
AATC_HUMAN	Aspartate aminotransferase, cytoplasmic OS=Homo sapiens GN=GOT1 PE=1 SV=3	1	1	45.09	0.0309021	2.04631	RNS-Fam2	Ctl	30304.6	34775.3	28756.4	44410.6	59111.7	88496.1	x
TBB4B_HUMAN;TBB4A_HUMAN	Tubulin beta-4B chain OS=Homo sapiens GN=TUBB4B PE=1 SV=1	1	1	28.83	0.0313612	1.81139	RNS-Fam2	Ctl	10397.5	9931.36	6659.37	20233.5	13716.2	14936.4	x
PPGB_HUMAN	Lysosomal protective protein OS=Homo sapiens GN=CTSA PE=1 SV=2	1	1	32.34	0.0314697	2.5433	RNS-Fam2	Ctl	534.683	1331.89	722.95	2434.66	2533.47	1617.81	x
ERF1_HUMAN	Eukaryotic peptide chain release factor subunit 1 OS=Homo sapiens GN=ETF1 PE=1 SV=3	1	1	39.7	0.0315741	3.55188	Ctl	RNS-Fam2	1310.68	4090.39	3017.12	609.434	943.946	816.689	x
ENPP2_HUMAN	Ectonucleotide pyrophosphatase/phosphodiesterase family member 2 OS=Homo sapiens GN=ENPP2 PE=1 SV=3	1	1	36.84	0.0316209	2.84504	Ctl	RNS-Fam2	17210.1	19253.1	26824.8	12347.4	5770.21	4127.5	x
COR1B_HUMAN	Coronin-1B OS=Homo sapiens GN=CORO1B PE=1 SV=1	1	1	27.28	0.031882	2.29158	Ctl	RNS-Fam2	3268.34	2267.75	2715.63	722.735	1720.24	1157.92	x
CLIC4_HUMAN	Chloride intracellular channel protein 4 OS=Homo sapiens GN=CLIC4 PE=1 SV=4	1	1	54.35	0.0319885	3.19347	Ctl	RNS-Fam2	10603.4	15420.2	6318.89	4214.87	3953.91	1958.91	x
SC23A_HUMAN	Protein transport protein Sec23A OS=Homo sapiens GN=SEC23A PE=1 SV=2	1	1	39.11	0.0322297	2.01859	Ctl	RNS-Fam2	11441.8	14237	15889.3	5233.6	5421.9	9937.15	x
AGM1_HUMAN	Phosphoacetylglucosamine mutase OS=Homo sapiens GN=PGM3 PE=1 SV=1	1	1	36.71	0.032274	33.1477	Ctl	RNS-Fam2	1353.66	2134.38	818.353	0	0	129.915	x
PXDN_HUMAN	Peroxidasin homolog OS=Homo sapiens GN=PXDN PE=1 SV=2	1	1	33.51	0.0327355	2.42076	Ctl	RNS-Fam2	9368.83	14078.8	9816.49	6033.25	5122.32	2585.65	x
H15_HUMAN	Histone H1.5 OS=Homo sapiens GN=HIST1H1B PE=1 SV=3	1	1	45.35	0.0330342	2.70299	Ctl	RNS-Fam2	17196.6	17793.6	12917.7	9092.22	2976.24	5655.62	x
FA81B_HUMAN	Protein FAM81B OS=Homo sapiens GN=FAM81B PE=1 SV=3	1	1	23.02	0.0331293	3.58068	Ctl	RNS-Fam2	5112.96	4402.05	8656.25	2210.98	2144.27	719.551	x
ILF2_HUMAN	Interleukin enhancer-binding factor 2 OS=Homo sapiens GN=ILF2 PE=1 SV=2	1	1	55.65	0.0341256	1.76639	Ctl	RNS-Fam2	16515.7	19173.7	15479.5	11738.9	10617	6612.16	x
MFAP2_HUMAN	Microfibrillar-associated protein 2 OS=Homo sapiens GN=MFAP2 PE=2 SV=1	1	1	22.02	0.034204	1.5777	Ctl	RNS-Fam2	13614.7	14706.4	10812.4	8603.59	9617.77	6582.84	x
ALDOC_HUMAN	Fructose-bisphosphate aldolase C OS=Homo sapiens GN=ALDOC PE=1 SV=2	1	1	39.14	0.035263	76.2455	Ctl	RNS-Fam2	24507.4	31031.6	4982.89	0	793.778	0	x
SYNE2_HUMAN	Nesprin-2 OS=Homo sapiens GN=SYNE2 PE=1 SV=3	1	1	26.85	0.0352689	1.82685	RNS-Fam2	Ctl	118031	176542	116854	205456	224836	321325	x
BGAL_HUMAN	Beta-galactosidase OS=Homo sapiens GN=GLB1 PE=1 SV=2	1	1	29.4	0.0352814	4.28416	Ctl	RNS-Fam2	3610.78	5015.08	4343.92	298.123	1935.95	793.309	x
ECHB_HUMAN	Trifunctional enzyme subunit beta, mitochondrial OS=Homo sapiens GN=HADHB PE=1 SV=3	1	1	24	0.0353964	1.60396	Ctl	RNS-Fam2	5767.63	5262.92	5401.76	3754.36	4040.82	2449.62	x
DDAH2_HUMAN	N(G),N(G)-dimethylarginine dimethylaminohydrolase 2 OS=Homo sapiens GN=DDAH2 PE=1 SV=1	1	1	22.62	0.035902	1.86051	RNS-Fam2	Ctl	55930.4	56490.7	88280.7	130823	148150	94433.6	x
GDIA_HUMAN	Rab GDP dissociation inhibitor alpha OS=Homo sapiens GN=GDI1 PE=1 SV=2	1	1	35.4	0.0359517	2.47064	Ctl	RNS-Fam2	12226.2	16384.1	9292.29	2931.35	5729.8	6680.08	x
SEP11_HUMAN	Septin-11 OS=Homo sapiens GN=SEPT11 PE=1 SV=3	1	1	20.31	0.0360893	1.69059	Ctl	RNS-Fam2	13163.1	18776.8	13906.5	11523.5	7879.59	7715.49	x
RS7_HUMAN	40S ribosomal protein S7 OS=Homo sapiens GN=RPS7 PE=1 SV=1	1	1	47.77	0.0363533	3.76883	Ctl	RNS-Fam2	3194.35	4208.01	2121.05	315.483	1051.41	1160	x
NUCL_HUMAN	Nucleolin OS=Homo sapiens GN=NCL PE=1 SV=3	1	1	41.62	0.0364896	4.5824	Ctl	RNS-Fam2	4359.84	2128.02	8235.84	1142.94	624.476	1445.68	x
RAP1A_HUMAN	Ras-related protein Rap-1A OS=Homo sapiens GN=RAP1A PE=1 SV=1	1	1	26.4	0.0365979	2.65884	Ctl	RNS-Fam2	17776.6	25837	11186.2	4654.34	9062.53	6893.55	x
RLA0_HUMAN	60S acidic ribosomal protein P0 OS=Homo sapiens GN=RPLP0 PE=1 SV=1	1	1	42.12	0.0367524	1.87331	Ctl	RNS-Fam2	17207.8	22725.8	14419.7	7240.42	9287.14	12486.9	x
ANXA4_HUMAN	Annexin A4 OS=Homo sapiens GN=ANXA4 PE=1 SV=4	1	1	43.63	0.0375872	1.92136	Ctl	RNS-Fam2	5257.63	5357.03	5611.87	3195.7	3541.77	1707.87	x
AAPK1_HUMAN	5'-AMP-activated protein kinase catalytic subunit alpha-1 OS=Homo sapiens GN=PRKAA1 PE=1 SV=4	1	1	20.21	0.0376449	11.9953	RNS-Fam2	Ctl	4983.74	10728.2	9433	36401.1	31904	233317	x
EPCR_HUMAN	Endothelial protein C receptor OS=Homo sapiens GN=PROCR PE=1 SV=1	1	1	33.38	0.0377485	1.91441	RNS-Fam2	Ctl	7150.78	11456.4	6855.15	12353.5	16457.3	19934.6	x
ITPR2_HUMAN	Inositol 1,4,5-trisphosphate receptor type 2 OS=Homo sapiens GN=ITPR2 PE=1 SV=2	1	1	22.22	0.0381344	2.0309	RNS-Fam2	Ctl	2779.13	1456.79	2240.27	3875.67	3593.97	5682.85	x
SHOC2_HUMAN	Leucine-rich repeat protein SHOC-2 OS=Homo sapiens GN=SHOC2 PE=1 SV=2	1	1	39.38	0.0381745	1.63735	RNS-Fam2	Ctl	59109	45446.3	82144.6	102603	103110	99980	x
CLCF1_HUMAN	Cardiotrophin-like cytokine factor 1 OS=Homo sapiens GN=CLCF1 PE=1 SV=1	1	1	21.61	0.0382506	3.82327	RNS-Fam2	Ctl	5224.29	2184.39	6099.08	22371.4	20679.6	8592.83	x
NPTX1_HUMAN	Neuronal pentraxin-1 OS=Homo sapiens GN=NPTX1 PE=2 SV=2	1	1	71.18	0.0385934	3.03771	Ctl	RNS-Fam2	2452.5	2728.12	2854.77	415.665	549.179	1680.37	x
ADK_HUMAN	Adenosine kinase OS=Homo sapiens GN=ADK PE=1 SV=2	1	1	25.84	0.038756	2.4439	Ctl	RNS-Fam2	2991.86	1373.56	2767.78	901.919	778.966	1237.9	x
H12_HUMAN	Histone H1.2 OS=Homo sapiens GN=HIST1H1C PE=1 SV=2	1	1	46.4	0.0389949	3.91088	Ctl	RNS-Fam2	9786.55	7405.71	5618.8	3825.63	1319.3	687.79	x
TRFL_HUMAN	Lactotransferrin OS=Homo sapiens GN=LTF PE=1 SV=6	1	1	47.77	0.0390065	2.81329	RNS-Fam2	Ctl	10684	25015.4	8274.77	29309.5	43546.9	50855.5	x
TPIS_HUMAN	Triosephosphate isomerase OS=Homo sapiens GN=TPI1 PE=1 SV=3	1	1	21.55	0.039388	2.80815	Ctl	RNS-Fam2	16269.6	9171.9	15381.7	2505.18	4602.47	7429.76	x
CH3L1_HUMAN	Chitinase-3-like protein 1 OS=Homo sapiens GN=CHI3L1 PE=1 SV=2	1	1	22.85	0.0396777	2.15418	Ctl	RNS-Fam2	4182.42	5551.46	3951.53	1240.17	2230.87	2881.92	x
NCOR1_HUMAN	Nuclear receptor corepressor 1 OS=Homo sapiens GN=NCOR1 PE=1 SV=2	1	1	27.26	0.04005	1.72714	Ctl	RNS-Fam2	7561.18	8486.43	6238.65	3743.01	5798.36	3362.17	x
NET1_HUMAN	Netrin-1 OS=Homo sapiens GN=NTN1 PE=1 SV=2	1	1	38.37	0.0403431	18.4029	Ctl	RNS-Fam2	640.552	676.517	842.261	117.337	0	0	x
ADH1A_HUMAN	Alcohol dehydrogenase 1A OS=Homo sapiens GN=ADH1A PE=1 SV=2	1	1	29.19	0.0404523	20.6279	Ctl	RNS-Fam2	805.747	1260.55	1191.6	0	0	157.936	x
MYOF_HUMAN	Myoferlin OS=Homo sapiens GN=MYOF PE=1 SV=1	1	1	35.48	0.0407773	6.51439	Ctl	RNS-Fam2	4649.27	5970.92	4970.25	1579.25	701.225	112.759	x
FMOD_HUMAN	Fibromodulin OS=Homo sapiens GN=FMOD PE=1 SV=2	1	1	24.42	0.040836	1.96023	RNS-Fam2	Ctl	4961.22	4662.29	7033.82	11543.8	13656.8	7451.75	x
AK1C1_HUMAN	Aldo-keto reductase family 1 member C1 OS=Homo sapiens GN=AKR1C1 PE=1 SV=1	1	1	45.8	0.0409118	1.68212	Ctl	RNS-Fam2	5936.89	4997.65	3735.65	3466.65	2864.55	2390.03	x
PCDGK_HUMAN	Protocadherin gamma-C3 OS=Homo sapiens GN=PCDHGC3 PE=1 SV=1	1	1	31.17	0.0412789	1.40992	RNS-Fam2	Ctl	3856.06	5624.28	4907.44	6717.56	7309.93	6258.08	x
DYH5_HUMAN	Dynein heavy chain 5, axonemal OS=Homo sapiens GN=DNAH5 PE=1 SV=3	1	1	21.15	0.0415001	1.82361	RNS-Fam2	Ctl	4429.33	2534.28	4553.65	6668.41	6073.94	8260.65	x
ARP3_HUMAN	Actin-related protein 3 OS=Homo sapiens GN=ACTR3 PE=1 SV=3	1	1	21.03	0.0417248	3.39996	Ctl	RNS-Fam2	23181.2	44850	19567	9353.05	12448.4	3963.1	x
FUCO_HUMAN	Tissue alpha-L-fucosidase OS=Homo sapiens GN=FUCA1 PE=1 SV=4	1	1	78.46	0.0417328	4.92082	RNS-Fam2	Ctl	37730.6	6495.54	32680.9	88550.1	105585	184310	x
SCRB2_HUMAN	Lysosome membrane protein 2 OS=Homo sapiens GN=SCARB2 PE=1 SV=2	1	1	37.89	0.042338	1.83794	Ctl	RNS-Fam2	13046.3	10936.2	16776.7	5121.58	8299.4	8755.61	x
TRXR1_HUMAN	Thioredoxin reductase 1, cytoplasmic OS=Homo sapiens GN=TXNRD1 PE=1 SV=3	1	1	31.71	0.0434148	8.80064	RNS-Fam2	Ctl	962.437	2374.86	5060.29	10799.1	10611.4	52493.7	x
PRS7_HUMAN	26S proteasome regulatory subunit 7 OS=Homo sapiens GN=PSMC2 PE=1 SV=3	1	1	72.27	0.0435891	1.4223	RNS-Fam2	Ctl	5952.9	6995.84	4754.24	8330.32	9205.34	7643.28	x
UBAC1_HUMAN	Ubiquitin-associated domain-containing protein 1 OS=Homo sapiens GN=UBAC1 PE=1 SV=1	1	1	27.59	0.0441724	5.40735	Ctl	RNS-Fam2	2114.22	3201	3690.28	154.619	1385.14	125.658	x
APOH_HUMAN	Beta-2-glycoprotein 1 OS=Homo sapiens GN=APOH PE=1 SV=3	1	1	38.05	0.0449456	2.4232	Ctl	RNS-Fam2	2516.06	4899.64	3869.54	932.249	2184.2	1540.72	x
NUCKS_HUMAN	Nuclear ubiquitous casein and cyclin-dependent kinase substrate 1 OS=Homo sapiens GN=NUCKS1 PE=1 SV=1	1	1	27.7	0.0452594	2.23738	RNS-Fam2	Ctl	11104.7	15451.6	10920.2	16835.9	28782.6	38230.5	x
TCTP_HUMAN	Translationally-controlled tumor protein OS=Homo sapiens GN=TPT1 PE=1 SV=1	1	1	21.16	0.0456484	1.51952	Ctl	RNS-Fam2	3032.94	3169.67	3781.98	2811.68	1833.79	1925.42	x
AMPL_HUMAN	Cytosol aminopeptidase OS=Homo sapiens GN=LAP3 PE=1 SV=3	1	1	41.08	0.0457432	1.74374	RNS-Fam2	Ctl	16352.2	26555.3	24330.7	43268.4	44139	29838.5	x
CCD40_HUMAN	Coiled-coil domain-containing protein 40 OS=Homo sapiens GN=CCDC40 PE=2 SV=2	1	1	23.77	0.0460577	2.68242	RNS-Fam2	Ctl	9588.97	11627.7	9225.37	15153.4	23092	43413.1	x
A1BG_HUMAN	Alpha-1B-glycoprotein OS=Homo sapiens GN=A1BG PE=1 SV=4	1	1	24.63	0.0463411	2.40083	RNS-Fam2	Ctl	7687.66	9330.03	4115.37	11769.5	15973.4	22993.9	x
PSB5_HUMAN	Proteasome subunit beta type-5 OS=Homo sapiens GN=PSMB5 PE=1 SV=3	1	1	29.79	0.0470989	1.90559	Ctl	RNS-Fam2	14184.9	11773.4	10333.2	8195.73	6921.31	3927.69	x
RS2_HUMAN	40S ribosomal protein S2 OS=Homo sapiens GN=RPS2 PE=1 SV=2	1	1	27.46	0.0471194	1.50153	RNS-Fam2	Ctl	7799.04	8520.43	6647.65	13254.4	8953	12278.5	x
UBFL1_HUMAN	Upstream-binding factor 1-like protein 1 OS=Homo sapiens GN=UBTFL1 PE=3 SV=1	1	1	22.4	0.0471432	8.40467	RNS-Fam2	Ctl	158.379	462.747	401.166	6300.55	1057.05	1234.42	x
TAGL_HUMAN	Transgelin OS=Homo sapiens GN=TAGLN PE=1 SV=4	1	1	39.77	0.0472359	1.7795	RNS-Fam2	Ctl	5116.39	7542.6	4102.25	8013.15	11808.5	10005	x
TCPD_HUMAN	T-complex protein 1 subunit delta OS=Homo sapiens GN=CCT4 PE=1 SV=4	1	1	23.93	0.0473643	1.40288	Ctl	RNS-Fam2	8292.74	10308.2	7278.14	6257.95	5489.37	6699.71	x
RGMB_HUMAN	RGM domain family member B OS=Homo sapiens GN=RGMB PE=1 SV=3	1	1	26.52	0.0476118	1.97564	RNS-Fam2	Ctl	4785.09	7490.38	3376.66	10366.7	12214.6	8341.67	x
RL24_HUMAN	60S ribosomal protein L24 OS=Homo sapiens GN=RPL24 PE=1 SV=1	1	1	30.33	0.0481046	2.22801	Ctl	RNS-Fam2	7067.94	6599.29	3245.08	2372.76	3042.26	2175.75	x
ADRM1_HUMAN	Proteasomal ubiquitin receptor ADRM1 OS=Homo sapiens GN=ADRM1 PE=1 SV=2	1	1	50.91	0.04878	1.40727	RNS-Fam2	Ctl	2584.84	2581.25	3717.28	4180.83	3892.39	4428.12	x
GBB4_HUMAN	Guanine nucleotide-binding protein subunit beta-4 OS=Homo sapiens GN=GNB4 PE=1 SV=3	1	1	42.43	0.048842	2.48651	Ctl	RNS-Fam2	2929.52	3503.13	2630.27	645.005	2145.61	854.231	x
GBB1_HUMAN	Guanine nucleotide-binding protein G(I)/G(S)/G(T) subunit beta-1 OS=Homo sapiens GN=GNB1 PE=1 SV=3	1	1	23.65	0.0498092	3.07604	Ctl	RNS-Fam2	4041.73	2007.21	2716.65	582.891	1778.28	488.465	x
NAGK_HUMAN	N-acetyl-D-glucosamine kinase OS=Homo sapiens GN=NAGK PE=1 SV=4	2	2	66.91	0.0654765	1.3124	Ctl	RNS-Fam2	6216.35	4922.96	6453.17	4927.49	4535.91	3941.44		x
BGH3_HUMAN	Transforming growth factor-beta-induced protein ig-h3 OS=Homo sapiens GN=TGFBI PE=1 SV=1	9	9	300.84	0.0771046	1.44246	RNS-Fam2	Ctl	667544	780738	531329	793500	914251	1.14775e+06		x
PENK_HUMAN	Proenkephalin-A OS=Homo sapiens GN=PENK PE=1 SV=1	3	3	161.84	0.0812307	1.31381	Ctl	RNS-Fam2	73945.3	80826.4	100952	70409.7	56231.8	68002.4		x
HSP7C_HUMAN;HS71L_HUMAN;HSP72_HUMAN	Heat shock cognate 71 kDa protein OS=Homo sapiens GN=HSPA8 PE=1 SV=1	6	6	257.86	0.0960523	1.2405	RNS-Fam2	Ctl	485395	478199	449012	512933	544896	694502		x
CAD13_HUMAN	Cadherin-13 OS=Homo sapiens GN=CDH13 PE=1 SV=1	3	3	142.57	0.0982765	1.32395	RNS-Fam2	Ctl	27053.9	36633.8	29703.3	34448.6	41424.1	47772.1		x
CATB_HUMAN	Cathepsin B OS=Homo sapiens GN=CTSB PE=1 SV=3	5	5	266.3	0.103978	1.29593	RNS-Fam2	Ctl	412663	480867	434815	622094	643983	455367		x
MA1A1_HUMAN	Mannosyl-oligosaccharide 1,2-alpha-mannosidase IA OS=Homo sapiens GN=MAN1A1 PE=1 SV=3	2	2	61.97	0.106475	1.16021	RNS-Fam2	Ctl	37350	44250.2	37372.5	45499.7	42687.3	49846.3		x
PRDX3_HUMAN	Thioredoxin-dependent peroxide reductase, mitochondrial OS=Homo sapiens GN=PRDX3 PE=1 SV=3	2	2	50.96	0.107312	1.14985	RNS-Fam2	Ctl	19862.1	19233.5	19192	22365.8	19842.9	24813.3		x
ENPL_HUMAN;ENPLL_HUMAN	Endoplasmin OS=Homo sapiens GN=HSP90B1 PE=1 SV=1	7	7	226.45	0.117241	1.1248	Ctl	RNS-Fam2	241107	289901	272597	231352	235595	247496		x
ANXA1_HUMAN	Annexin A1 OS=Homo sapiens GN=ANXA1 PE=1 SV=2	3	3	146.25	0.11884	1.19407	Ctl	RNS-Fam2	88182.4	108974	86685.9	78263.4	73117.2	86329.9		x
1C04_HUMAN;1C01_HUMAN;1C03_HUMAN;1C08_HUMAN	HLA class I histocompatibility antigen, Cw-4 alpha chain OS=Homo sapiens GN=HLA-C PE=1 SV=1	4	4	231.17	0.145855	1.17552	Ctl	RNS-Fam2	92620.4	75500.7	97866.5	81045.7	73144.7	72081.7		x
AMD_HUMAN	Peptidyl-glycine alpha-amidating monooxygenase OS=Homo sapiens GN=PAM PE=1 SV=2	3	3	122.16	0.15434	1.29706	RNS-Fam2	Ctl	19014	21061.3	18423.9	21278	22250.4	32348.5		x
MOES_HUMAN;EZRI_HUMAN	Moesin OS=Homo sapiens GN=MSN PE=1 SV=3	4	4	129.54	0.172045	1.40105	Ctl	RNS-Fam2	72989.2	40228.9	60152	35970.6	43023.3	44749.1		x
ACTB_HUMAN;ACTA_HUMAN;ACTBL_HUMAN;ACTBM_HUMAN;POTEE_HUMAN;POTEI_HUMAN	Actin, cytoplasmic 1 OS=Homo sapiens GN=ACTB PE=1 SV=1	8	8	380.56	0.173694	1.34161	RNS-Fam2	Ctl	1.78883e+06	2.17327e+06	1.70734e+06	1.90772e+06	2.48653e+06	3.21192e+06		x
PAMR1_HUMAN	Inactive serine protease PAMR1 OS=Homo sapiens GN=PAMR1 PE=1 SV=1	2	2	70.55	0.176449	1.27859	RNS-Fam2	Ctl	50502.7	60675.8	47721.3	54501.9	65073.9	83592.6		x
LOXL1_HUMAN	Lysyl oxidase homolog 1 OS=Homo sapiens GN=LOXL1 PE=1 SV=2	3	3	130.87	0.178204	1.65589	RNS-Fam2	Ctl	8039.22	7917.42	10084.1	15898	8064.95	19157.7		x
DDX17_HUMAN;DDX5_HUMAN	Probable ATP-dependent RNA helicase DDX17 OS=Homo sapiens GN=DDX17 PE=1 SV=2	2	2	70.75	0.17862	1.81736	Ctl	RNS-Fam2	11891.1	11619.7	6251.41	7016.69	2462.08	6897.88		x
PTX3_HUMAN	Pentraxin-related protein PTX3 OS=Homo sapiens GN=PTX3 PE=1 SV=3	7	7	327.9	0.181378	1.461	RNS-Fam2	Ctl	2.27455e+06	2.71281e+06	2.04441e+06	3.89603e+06	4.15946e+06	2.21794e+06		x
GLCM_HUMAN	Glucosylceramidase OS=Homo sapiens GN=GBA PE=1 SV=3	3	3	88.74	0.194307	1.22603	Ctl	RNS-Fam2	51426.3	35655.8	36282.8	34523.9	31938.5	34159.2		x
PCP_HUMAN	Lysosomal Pro-X carboxypeptidase OS=Homo sapiens GN=PRCP PE=1 SV=1	2	2	57.91	0.20765	1.21925	Ctl	RNS-Fam2	20439.7	26847.9	17889.1	17030.2	17635.6	18790.7		x
TCPG_HUMAN	T-complex protein 1 subunit gamma OS=Homo sapiens GN=CCT3 PE=1 SV=4	2	2	87.2	0.239871	1.24464	Ctl	RNS-Fam2	44332.9	51046.1	31596.7	32461.8	35745.7	33810.4		x
TCPH_HUMAN	T-complex protein 1 subunit eta OS=Homo sapiens GN=CCT7 PE=1 SV=2	2	2	54.91	0.26018	1.17138	Ctl	RNS-Fam2	7090.35	8196.7	7629.66	5118.95	7846.2	6598.78		x
TERA_HUMAN	Transitional endoplasmic reticulum ATPase OS=Homo sapiens GN=VCP PE=1 SV=4	3	3	117.1	0.27215	1.07948	RNS-Fam2	Ctl	89627.5	96982.7	83938.2	99218.1	89440.3	103394		x
LDHB_HUMAN	L-lactate dehydrogenase B chain OS=Homo sapiens GN=LDHB PE=1 SV=2	2	2	86.76	0.33501	1.29047	RNS-Fam2	Ctl	82443.1	72869.6	76638.9	68889.2	94720	135717		x
CO3_HUMAN	Complement C3 OS=Homo sapiens GN=C3 PE=1 SV=2	24	24	990.41	0.336588	1.07135	RNS-Fam2	Ctl	1.60036e+06	1.7886e+06	1.56844e+06	1.67312e+06	1.6964e+06	1.94159e+06		x
NPM_HUMAN	Nucleophosmin OS=Homo sapiens GN=NPM1 PE=1 SV=2	4	4	171.56	0.342306	1.6332	RNS-Fam2	Ctl	13330.5	14762.4	11711.9	10514.6	19630.3	34864.3		x
ATPB_HUMAN	ATP synthase subunit beta, mitochondrial OS=Homo sapiens GN=ATP5B PE=1 SV=3	3	3	170.01	0.387559	1.11435	Ctl	RNS-Fam2	44513.6	45787.6	45542.2	31028.1	44770.3	46105.5		x
PDIA3_HUMAN	Protein disulfide-isomerase A3 OS=Homo sapiens GN=PDIA3 PE=1 SV=4	6	6	244.98	0.395224	1.03835	Ctl	RNS-Fam2	161290	171266	171118	171198	151577	162296		x
OLFL3_HUMAN	Olfactomedin-like protein 3 OS=Homo sapiens GN=OLFML3 PE=2 SV=1	4	4	190.4	0.417209	1.12636	RNS-Fam2	Ctl	111673	143171	136768	176439	139157	125498		x
NID1_HUMAN	Nidogen-1 OS=Homo sapiens GN=NID1 PE=1 SV=3	2	2	53.08	0.465554	1.19816	Ctl	RNS-Fam2	13511.3	13162.9	11240.1	12153.5	14691.4	4798.85		x
DAG1_HUMAN	Dystroglycan OS=Homo sapiens GN=DAG1 PE=1 SV=2	2	2	69.54	0.529403	1.08524	RNS-Fam2	Ctl	70273	89273.8	62787.6	69060.3	86065.4	86160.9		x
PGBM_HUMAN	Basement membrane-specific heparan sulfate proteoglycan core protein OS=Homo sapiens GN=HSPG2 PE=1 SV=4	6	6	258.74	0.55867	1.03678	RNS-Fam2	Ctl	248770	260278	212439	248974	253854	245194		x
ADA10_HUMAN	Disintegrin and metalloproteinase domain-containing protein 10 OS=Homo sapiens GN=ADAM10 PE=1 SV=1	3	3	88.08	0.597988	1.07975	Ctl	RNS-Fam2	11710.8	11392.8	11079.3	13204.1	11525	6928.83		x
COGA1_HUMAN	Collagen alpha-1(XVI) chain OS=Homo sapiens GN=COL16A1 PE=1 SV=2	3	3	87.57	0.675398	1.06004	RNS-Fam2	Ctl	18152	22897.3	19062.4	25406.1	18500.2	19814.4		x
SODE_HUMAN	Extracellular superoxide dismutase [Cu-Zn] OS=Homo sapiens GN=SOD3 PE=1 SV=2	4	4	202.84	0.70096	1.02529	Ctl	RNS-Fam2	226560	229655	244967	247065	236896	199923		x
CO6A3_HUMAN	Collagen alpha-3(VI) chain OS=Homo sapiens GN=COL6A3 PE=1 SV=5	14	14	532.64	0.769734	1.03911	Ctl	RNS-Fam2	166106	223513	173292	182853	171075	187796		x
NEUR1_HUMAN	Sialidase-1 OS=Homo sapiens GN=NEU1 PE=1 SV=1	2	2	105.32	0.776338	1.04278	Ctl	RNS-Fam2	2612.19	2731.24	1988.72	2680.24	2329.14	2021.98		x
EF1A1_HUMAN;EF1A2_HUMAN	Elongation factor 1-alpha 1 OS=Homo sapiens GN=EEF1A1 PE=1 SV=1	5	5	212.75	0.7829	1.03502	Ctl	RNS-Fam2	873117	933216	712527	674776	806007	952847		x
ALDOA_HUMAN	Fructose-bisphosphate aldolase A OS=Homo sapiens GN=ALDOA PE=1 SV=2	5	5	238.77	0.784536	1.25968	RNS-Fam2	Ctl	82975.5	123232	131217	71685	107063	246299		x
FSTL1_HUMAN	Follistatin-related protein 1 OS=Homo sapiens GN=FSTL1 PE=1 SV=1	3	3	111.21	0.788907	1.02237	Ctl	RNS-Fam2	162845	175088	174881	127982	181062	192549		x
CBPE_HUMAN	Carboxypeptidase E OS=Homo sapiens GN=CPE PE=1 SV=1	3	3	90.43	0.826336	1.01782	Ctl	RNS-Fam2	41511.2	36577.5	42324.4	41949.1	43305.6	33050.2		x
TKT_HUMAN	Transketolase OS=Homo sapiens GN=TKT PE=1 SV=3	2	2	88.25	0.835639	1.18416	RNS-Fam2	Ctl	36275.7	9312.74	22919	11742.8	19441.2	49939.7		x
GOLM1_HUMAN	Golgi membrane protein 1 OS=Homo sapiens GN=GOLM1 PE=1 SV=1	2	2	66.21	0.846246	1.03228	Ctl	RNS-Fam2	4798.65	6400.17	7096.17	6265.25	4381.78	7075.8		x
SODC_HUMAN	Superoxide dismutase [Cu-Zn] OS=Homo sapiens GN=SOD1 PE=1 SV=2	2	2	89.19	0.929311	1.16048	RNS-Fam2	Ctl	23114.5	15658.3	12697	6984.96	15088.8	37655.9		x
MDHM_HUMAN	Malate dehydrogenase, mitochondrial OS=Homo sapiens GN=MDH2 PE=1 SV=3	4	4	207	0.950647	1.00254	Ctl	RNS-Fam2	47656.5	63851.3	47929.6	55399.6	51348.8	52284.7		x
HS71A_HUMAN;HSP77_HUMAN	Heat shock 70 kDa protein 1A OS=Homo sapiens GN=HSPA1A PE=1 SV=1	2	2	80.85	0.988719	1.14249	RNS-Fam2	Ctl	18821.3	19380.3	17349.6	11419.7	14530.1	37517		x
SRPX_HUMAN	Sushi repeat-containing protein SRPX OS=Homo sapiens GN=SRPX PE=1 SV=1	3	3	92.56	0.998197	1.00122	RNS-Fam2	Ctl	41248.3	54287.6	46346.1	42680.9	43754.6	55619.3		x
