# Supplementary material for: Gingival proteomics reveals the role of TGF beta and YAP/TAZ signaling in Raine syndrome fibrosis
Source: Sci Rep. 2024 Apr 25;14:9497. doi: 10.1038/s41598-024-59713-0 (PMC11045870; doi:10.1038/s41598-024-59713-0)
Supplement: Supplementary file 4 — Supplementary Table S2. [file 41598_2024_59713_MOESM4_ESM.xlsx]

## Sheet: Family1
Accession	Description	Max fold change	Highest mean condition		ECM	Vesicles	Other
ISLR_HUMAN	Immunoglobulin superfamily containing leucine-rich repeat protein OS=Homo sapiens GN=ISLR PE=2 SV=1	101.119	Ctl				X
COFA1_HUMAN	Collagen alpha-1(XV) chain OS=Homo sapiens GN=COL15A1 PE=1 SV=2	26.341	Ctl		X
TENX_HUMAN	Tenascin-X OS=Homo sapiens GN=TNXB PE=1 SV=4	20.2944	Ctl		X
FNDC1_HUMAN	Fibronectin type III domain-containing protein 1 OS=Homo sapiens GN=FNDC1 PE=2 SV=4	9.54133	Ctl		X
EMIL1_HUMAN	EMILIN-1 OS=Homo sapiens GN=EMILIN1 PE=1 SV=3	9.39924	Ctl		X
FBLN2_HUMAN	Fibulin-2 OS=Homo sapiens GN=FBLN2 PE=1 SV=2	9.03184	Ctl		X
MMP1_HUMAN	Interstitial collagenase OS=Homo sapiens GN=MMP1 PE=1 SV=3	8.44817	Ctl		X
SPON1_HUMAN	Spondin-1 OS=Homo sapiens GN=SPON1 PE=1 SV=2	8.16993	Ctl		X
PGS1_HUMAN	Biglycan OS=Homo sapiens GN=BGN PE=1 SV=2	7.98419	Ctl		X
LOXL3_HUMAN	Lysyl oxidase homolog 3 OS=Homo sapiens GN=LOXL3 PE=1 SV=1	7.46225	Ctl		X
TENA_HUMAN	Tenascin OS=Homo sapiens GN=TNC PE=1 SV=3	6.98491	Ctl		X
MVP_HUMAN	Major vault protein OS=Homo sapiens GN=MVP PE=1 SV=4	6.91308	Ctl			X
TIMP1_HUMAN	Metalloproteinase inhibitor 1 OS=Homo sapiens GN=TIMP1 PE=1 SV=1	6.2673	Ctl		X
H12_HUMAN;H11_HUMAN	Histone H1.2 OS=Homo sapiens GN=HIST1H1C PE=1 SV=2	6.22206	Ctl		X
LYAG_HUMAN	Lysosomal alpha-glucosidase OS=Homo sapiens GN=GAA PE=1 SV=4	6.19976	Ctl			X
LAMC1_HUMAN	Laminin subunit gamma-1 OS=Homo sapiens GN=LAMC1 PE=1 SV=3	6.1141	Ctl		X
TGM2_HUMAN	Protein-glutamine gamma-glutamyltransferase 2 OS=Homo sapiens GN=TGM2 PE=1 SV=2	6.03274	Ctl			X
H15_HUMAN	Histone H1.5 OS=Homo sapiens GN=HIST1H1B PE=1 SV=3	5.9547	Ctl			X
IC1_HUMAN	Plasma protease C1 inhibitor OS=Homo sapiens GN=SERPING1 PE=1 SV=2	5.8687	Ctl		X
PLTP_HUMAN	Phospholipid transfer protein OS=Homo sapiens GN=PLTP PE=1 SV=1	5.83497	Ctl			X
NID1_HUMAN	Nidogen-1 OS=Homo sapiens GN=NID1 PE=1 SV=3	5.76833	Ctl		X
VINC_HUMAN	Vinculin OS=Homo sapiens GN=VCL PE=1 SV=4	5.56625	Ctl		X
CBPE_HUMAN	Carboxypeptidase E OS=Homo sapiens GN=CPE PE=1 SV=1	5.41271	Ctl			X
MFGM_HUMAN	Lactadherin OS=Homo sapiens GN=MFGE8 PE=1 SV=2	5.31609	Ctl				X
SFRP1_HUMAN	Secreted frizzled-related protein 1 OS=Homo sapiens GN=SFRP1 PE=1 SV=1	5.24626	Ctl		X
LAMB2_HUMAN	Laminin subunit beta-2 OS=Homo sapiens GN=LAMB2 PE=1 SV=2	5.22878	Ctl		X
FLNC_HUMAN	Filamin-C OS=Homo sapiens GN=FLNC PE=1 SV=3	5.18365	Ctl		X
FMOD_HUMAN	Fibromodulin OS=Homo sapiens GN=FMOD PE=1 SV=2	5.1177	Ctl		X
CFAH_HUMAN	Complement factor H OS=Homo sapiens GN=CFH PE=1 SV=4	4.98838	Ctl				X
ENPP2_HUMAN	Ectonucleotide pyrophosphatase/phosphodiesterase family member 2 OS=Homo sapiens GN=ENPP2 PE=1 SV=3	4.96919	Ctl				X
SODE_HUMAN	Extracellular superoxide dismutase [Cu-Zn] OS=Homo sapiens GN=SOD3 PE=1 SV=2	4.89812	Ctl			X
BGH3_HUMAN	Transforming growth factor-beta-induced protein ig-h3 OS=Homo sapiens GN=TGFBI PE=1 SV=1	4.59949	Ctl		X
SRSF1_HUMAN	Serine/arginine-rich splicing factor 1 OS=Homo sapiens GN=SRSF1 PE=1 SV=2	4.57021	Ctl			X
CATF_HUMAN	Cathepsin F OS=Homo sapiens GN=CTSF PE=1 SV=1	4.52933	Ctl				X
HNRPD_HUMAN	Heterogeneous nuclear ribonucleoprotein D0 OS=Homo sapiens GN=HNRNPD PE=1 SV=1	4.50868	Ctl			X
AK1C1_HUMAN;AK1C2_HUMAN;AK1D1_HUMAN	Aldo-keto reductase family 1 member C1 OS=Homo sapiens GN=AKR1C1 PE=1 SV=1	4.48684	Ctl			X
OMD_HUMAN	Osteomodulin OS=Homo sapiens GN=OMD PE=1 SV=1	4.41759	Ctl		X
LAMA4_HUMAN	Laminin subunit alpha-4 OS=Homo sapiens GN=LAMA4 PE=1 SV=4	4.21787	Ctl		X
ILF3_HUMAN	Interleukin enhancer-binding factor 3 OS=Homo sapiens GN=ILF3 PE=1 SV=3	4.20288	Ctl			X
IBP5_HUMAN	Insulin-like growth factor-binding protein 5 OS=Homo sapiens GN=IGFBP5 PE=1 SV=1	4.1404	Ctl		X
AMD_HUMAN	Peptidyl-glycine alpha-amidating monooxygenase OS=Homo sapiens GN=PAM PE=1 SV=2	4.1028	Ctl			X
CSPG2_HUMAN	Versican core protein OS=Homo sapiens GN=VCAN PE=1 SV=3	4.07628	Ctl		X
HTRA1_HUMAN	Serine protease HTRA1 OS=Homo sapiens GN=HTRA1 PE=1 SV=1	3.93535	Ctl		X
ROA2_HUMAN	Heterogeneous nuclear ribonucleoproteins A2/B1 OS=Homo sapiens GN=HNRNPA2B1 PE=1 SV=2	3.895	Ctl			X
ILF2_HUMAN	Interleukin enhancer-binding factor 2 OS=Homo sapiens GN=ILF2 PE=1 SV=2	3.68648	Ctl			X
PEDF_HUMAN	Pigment epithelium-derived factor OS=Homo sapiens GN=SERPINF1 PE=1 SV=4	3.67897	Ctl		X
CLUS_HUMAN	Clusterin OS=Homo sapiens GN=CLU PE=1 SV=1	3.65639	Ctl				X
SPB6_HUMAN;SPB8_HUMAN	Serpin B6 OS=Homo sapiens GN=SERPINB6 PE=1 SV=3	3.59481	Ctl		X
NAMPT_HUMAN	Nicotinamide phosphoribosyltransferase OS=Homo sapiens GN=NAMPT PE=1 SV=1	3.58016	Ctl			X
MK_HUMAN	Midkine OS=Homo sapiens GN=MDK PE=1 SV=1	3.56209	Ctl		X
CAD13_HUMAN	Cadherin-13 OS=Homo sapiens GN=CDH13 PE=1 SV=1	3.50947	Ctl				X
MFAP2_HUMAN	Microfibrillar-associated protein 2 OS=Homo sapiens GN=MFAP2 PE=2 SV=1	3.49172	Ctl			X
HNRPC_HUMAN;HNRC1_HUMAN	Heterogeneous nuclear ribonucleoproteins C1/C2 OS=Homo sapiens GN=HNRNPC PE=1 SV=4	3.45052	Ctl			X
TSG6_HUMAN	Tumor necrosis factor-inducible gene 6 protein OS=Homo sapiens GN=TNFAIP6 PE=1 SV=2	3.3396	Ctl				X
PENK_HUMAN	Proenkephalin-A OS=Homo sapiens GN=PENK PE=1 SV=1	3.28232	Ctl		X
RLA0_HUMAN;RLA0L_HUMAN	60S acidic ribosomal protein P0 OS=Homo sapiens GN=RPLP0 PE=1 SV=1	3.22146	Ctl			X
DPYL2_HUMAN;DPYL1_HUMAN	Dihydropyrimidinase-related protein 2 OS=Homo sapiens GN=DPYSL2 PE=1 SV=1	3.21076	Ctl				X
FSCN1_HUMAN	Fascin OS=Homo sapiens GN=FSCN1 PE=1 SV=3	3.18275	Ctl		X
COCA1_HUMAN	Collagen alpha-1(XII) chain OS=Homo sapiens GN=COL12A1 PE=1 SV=2	3.16142	Ctl		X
HSPB1_HUMAN	Heat shock protein beta-1 OS=Homo sapiens GN=HSPB1 PE=1 SV=2	3.12751	Ctl				X
C1R_HUMAN;C1RL_HUMAN	Complement C1r subcomponent OS=Homo sapiens GN=C1R PE=1 SV=2	3.07778	Ctl				X
CATK_HUMAN	Cathepsin K OS=Homo sapiens GN=CTSK PE=1 SV=1	3.06732	Ctl				X
FLRT2_HUMAN	Leucine-rich repeat transmembrane protein FLRT2 OS=Homo sapiens GN=FLRT2 PE=1 SV=1	3.02702	Ctl				X
FUBP2_HUMAN;FUBP3_HUMAN	Far upstream element-binding protein 2 OS=Homo sapiens GN=KHSRP PE=1 SV=4	3.02232	Ctl			X
LOXL1_HUMAN	Lysyl oxidase homolog 1 OS=Homo sapiens GN=LOXL1 PE=1 SV=2	2.99059	Ctl		X
ROA1_HUMAN;RA1L2_HUMAN	Heterogeneous nuclear ribonucleoprotein A1 OS=Homo sapiens GN=HNRNPA1 PE=1 SV=5	2.94077	Ctl			X
UBA1_HUMAN	Ubiquitin-like modifier-activating enzyme 1 OS=Homo sapiens GN=UBA1 PE=1 SV=3	2.94042	Ctl			X
FBLN1_HUMAN	Fibulin-1 OS=Homo sapiens GN=FBLN1 PE=1 SV=4	2.93726	Ctl		X
PCOC1_HUMAN	Procollagen C-endopeptidase enhancer 1 OS=Homo sapiens GN=PCOLCE PE=1 SV=2	2.87174	Ctl		X
PEPD_HUMAN	Xaa-Pro dipeptidase OS=Homo sapiens GN=PEPD PE=1 SV=3	2.83273	Ctl				X
WNT5A_HUMAN;WNT5B_HUMAN	Protein Wnt-5a OS=Homo sapiens GN=WNT5A PE=1 SV=2	2.79757	Ctl		X
NUCL_HUMAN	Nucleolin OS=Homo sapiens GN=NCL PE=1 SV=3	2.76627	Ctl			X
LAMB1_HUMAN	Laminin subunit beta-1 OS=Homo sapiens GN=LAMB1 PE=1 SV=2	2.71818	Ctl		X
PODN_HUMAN	Podocan OS=Homo sapiens GN=PODN PE=1 SV=2	2.65002	Ctl		X
HNRPK_HUMAN	Heterogeneous nuclear ribonucleoprotein K OS=Homo sapiens GN=HNRNPK PE=1 SV=1	2.62313	Ctl			X
RINI_HUMAN	Ribonuclease inhibitor OS=Homo sapiens GN=RNH1 PE=1 SV=2	2.50297	Ctl			X
GDN_HUMAN	Glia-derived nexin OS=Homo sapiens GN=SERPINE2 PE=1 SV=1	2.48065	Ctl		X
AEBP1_HUMAN	Adipocyte enhancer-binding protein 1 OS=Homo sapiens GN=AEBP1 PE=1 SV=1	2.47411	Ctl		X
CO3_HUMAN	Complement C3 OS=Homo sapiens GN=C3 PE=1 SV=2	2.41455	Ctl				X
VPS35_HUMAN	Vacuolar protein sorting-associated protein 35 OS=Homo sapiens GN=VPS35 PE=1 SV=2	2.39648	Ctl			X
DX39A_HUMAN	ATP-dependent RNA helicase DDX39A OS=Homo sapiens GN=DDX39A PE=1 SV=2	2.38042	Ctl			X
HNRPQ_HUMAN;HNRPR_HUMAN	Heterogeneous nuclear ribonucleoprotein Q OS=Homo sapiens GN=SYNCRIP PE=1 SV=2	2.30734	Ctl			X
CALR_HUMAN	Calreticulin OS=Homo sapiens GN=CALR PE=1 SV=1	2.30501	Ctl		X
CO6A1_HUMAN	Collagen alpha-1(VI) chain OS=Homo sapiens GN=COL6A1 PE=1 SV=3	2.28181	Ctl		X
LTBP2_HUMAN	Latent-transforming growth factor beta-binding protein 2 OS=Homo sapiens GN=LTBP2 PE=1 SV=3	2.25729	Ctl		X
TGFB1_HUMAN	Transforming growth factor beta-1 OS=Homo sapiens GN=TGFB1 PE=1 SV=2	2.24163	Ctl		X
LMNA_HUMAN;LMNB1_HUMAN;LMNB2_HUMAN	Prelamin-A/C OS=Homo sapiens GN=LMNA PE=1 SV=1	2.23919	Ctl			X
H4_HUMAN	Histone H4 OS=Homo sapiens GN=HIST1H4A PE=1 SV=2	2.23663	Ctl			X
PTX3_HUMAN;AN30A_HUMAN	Pentraxin-related protein PTX3 OS=Homo sapiens GN=PTX3 PE=1 SV=3	2.21437	Ctl		X
PLEC_HUMAN;EPIPL_HUMAN	Plectin OS=Homo sapiens GN=PLEC PE=1 SV=3	2.1919	Ctl		X
ENOA_HUMAN;ENOB_HUMAN	Alpha-enolase OS=Homo sapiens GN=ENO1 PE=1 SV=2	2.1724	Ctl			X
RS3_HUMAN	40S ribosomal protein S3 OS=Homo sapiens GN=RPS3 PE=1 SV=2	2.1699	Ctl			X
NID2_HUMAN;LRP8_HUMAN	Nidogen-2 OS=Homo sapiens GN=NID2 PE=1 SV=3	2.16351	Ctl		X
MXRA5_HUMAN	Matrix-remodeling-associated protein 5 OS=Homo sapiens GN=MXRA5 PE=1 SV=3	2.14652	Ctl		X
IBP4_HUMAN	Insulin-like growth factor-binding protein 4 OS=Homo sapiens GN=IGFBP4 PE=1 SV=2	2.06818	Ctl		X
6PGD_HUMAN	6-phosphogluconate dehydrogenase, decarboxylating OS=Homo sapiens GN=PGD PE=1 SV=3	2.06237	Ctl			X
PGBM_HUMAN	Basement membrane-specific heparan sulfate proteoglycan core protein OS=Homo sapiens GN=HSPG2 PE=1 SV=4	2.03368	Ctl		X
DPP2_HUMAN	Dipeptidyl peptidase 2 OS=Homo sapiens GN=DPP7 PE=1 SV=3	2.01959	Ctl				X
PCBP1_HUMAN;PCBP2_HUMAN	Poly(rC)-binding protein 1 OS=Homo sapiens GN=PCBP1 PE=1 SV=2	1.94443	Ctl			X
GELS_HUMAN	Gelsolin OS=Homo sapiens GN=GSN PE=1 SV=1	1.92477	Ctl		X
FBLN4_HUMAN	EGF-containing fibulin-like extracellular matrix protein 2 OS=Homo sapiens GN=EFEMP2 PE=1 SV=3	1.91889	Ctl		X
CO3A1_HUMAN	Collagen alpha-1(III) chain OS=Homo sapiens GN=COL3A1 PE=1 SV=4	1.88325	Ctl		X
MA1A1_HUMAN	Mannosyl-oligosaccharide 1,2-alpha-mannosidase IA OS=Homo sapiens GN=MAN1A1 PE=1 SV=3	1.82995	Ctl			X
LDHA_HUMAN;LDH6A_HUMAN	L-lactate dehydrogenase A chain OS=Homo sapiens GN=LDHA PE=1 SV=2	1.80743	Ctl			X
FINC_HUMAN	Fibronectin OS=Homo sapiens GN=FN1 PE=1 SV=4	1.77698	Ctl		X
SVEP1_HUMAN	Sushi, von Willebrand factor type A, EGF and pentraxin domain-containing protein 1 OS=Homo sapiens GN=SVEP1 PE=1 SV=3	1.7736	Ctl		X
CATB_HUMAN	Cathepsin B OS=Homo sapiens GN=CTSB PE=1 SV=3	1.76984	Ctl				X
TCPG_HUMAN	T-complex protein 1 subunit gamma OS=Homo sapiens GN=CCT3 PE=1 SV=4	1.71034	Ctl			X
1433E_HUMAN	14-3-3 protein epsilon OS=Homo sapiens GN=YWHAE PE=1 SV=1	1.6973	Ctl				X
PRELP_HUMAN	Prolargin OS=Homo sapiens GN=PRELP PE=1 SV=1	1.6554	Ctl		X
PXDN_HUMAN	Peroxidasin homolog OS=Homo sapiens GN=PXDN PE=1 SV=2	1.59012	Ctl			X
ANXA2_HUMAN;AXA2L_HUMAN	Annexin A2 OS=Homo sapiens GN=ANXA2 PE=1 SV=2	1.50115	Ctl				X
SERPH_HUMAN	Serpin H1 OS=Homo sapiens GN=SERPINH1 PE=1 SV=2	1.37219	Ctl		X
FLNA_HUMAN;FLNB_HUMAN	Filamin-A OS=Homo sapiens GN=FLNA PE=1 SV=4	1.29382	Ctl				X
MAMC2_HUMAN	MAM domain-containing protein 2 OS=Homo sapiens GN=MAMDC2 PE=2 SV=3	12.3125	RNS-Fam1		X
CO8A1_HUMAN	Collagen alpha-1(VIII) chain OS=Homo sapiens GN=COL8A1 PE=1 SV=2	9.45834	RNS-Fam1		X
IL6_HUMAN	Interleukin-6 OS=Homo sapiens GN=IL6 PE=1 SV=1	8.65997	RNS-Fam1		X
TRXR1_HUMAN	Thioredoxin reductase 1, cytoplasmic OS=Homo sapiens GN=TXNRD1 PE=1 SV=3	7.14169	RNS-Fam1			X
PSG5_HUMAN	Pregnancy-specific beta-1-glycoprotein 5 OS=Homo sapiens GN=PSG5 PE=1 SV=3	7.10761	RNS-Fam1				X
NPTX1_HUMAN	Neuronal pentraxin-1 OS=Homo sapiens GN=NPTX1 PE=2 SV=2	6.30182	RNS-Fam1		X
ANGP1_HUMAN	Angiopoietin-1 OS=Homo sapiens GN=ANGPT1 PE=1 SV=2	4.85979	RNS-Fam1		X
CADH6_HUMAN	Cadherin-6 OS=Homo sapiens GN=CDH6 PE=1 SV=1	4.64477	RNS-Fam1				X
APOL2_HUMAN	Apolipoprotein L2 OS=Homo sapiens GN=APOL2 PE=1 SV=1	4.63599	RNS-Fam1				X
CO5A2_HUMAN;CO2A1_HUMAN	Collagen alpha-2(V) chain OS=Homo sapiens GN=COL5A2 PE=1 SV=3	4.36804	RNS-Fam1		X
CALD1_HUMAN	Caldesmon OS=Homo sapiens GN=CALD1 PE=1 SV=3	3.64949	RNS-Fam1		X
ALBU_HUMAN	Serum albumin OS=Homo sapiens GN=ALB PE=1 SV=2	3.5922	RNS-Fam1				X
MARCS_HUMAN	Myristoylated alanine-rich C-kinase substrate OS=Homo sapiens GN=MARCKS PE=1 SV=4	3.51334	RNS-Fam1				X
AATC_HUMAN	Aspartate aminotransferase, cytoplasmic OS=Homo sapiens GN=GOT1 PE=1 SV=3	3.48955	RNS-Fam1			X
FKB10_HUMAN	Peptidyl-prolyl cis-trans isomerase FKBP10 OS=Homo sapiens GN=FKBP10 PE=1 SV=1	3.34746	RNS-Fam1			X
ITIH2_HUMAN	Inter-alpha-trypsin inhibitor heavy chain H2 OS=Homo sapiens GN=ITIH2 PE=1 SV=2	3.27761	RNS-Fam1		X
TRFL_HUMAN	Lactotransferrin OS=Homo sapiens GN=LTF PE=1 SV=6	3.2692	RNS-Fam1		X
TFR1_HUMAN	Transferrin receptor protein 1 OS=Homo sapiens GN=TFRC PE=1 SV=2	3.05778	RNS-Fam1				X
MYOF_HUMAN	Myoferlin OS=Homo sapiens GN=MYOF PE=1 SV=1	2.95455	RNS-Fam1		X
TSP1_HUMAN;RHG35_HUMAN	Thrombospondin-1 OS=Homo sapiens GN=THBS1 PE=1 SV=2	2.94768	RNS-Fam1		X
QSOX1_HUMAN	Sulfhydryl oxidase 1 OS=Homo sapiens GN=QSOX1 PE=1 SV=3	2.93357	RNS-Fam1		X
NB5R3_HUMAN	NADH-cytochrome b5 reductase 3 OS=Homo sapiens GN=CYB5R3 PE=1 SV=3	2.89538	RNS-Fam1			X
MX1_HUMAN	Interferon-induced GTP-binding protein Mx1 OS=Homo sapiens GN=MX1 PE=1 SV=4	2.82798	RNS-Fam1			X
CAVN1_HUMAN	Caveolae-associated protein 1 OS=Homo sapiens GN=CAVIN1 PE=1 SV=1	2.80792	RNS-Fam1			X
RS9_HUMAN	40S ribosomal protein S9 OS=Homo sapiens GN=RPS9 PE=1 SV=3	2.73861	RNS-Fam1			X
POP1_HUMAN	Ribonucleases P/MRP protein subunit POP1 OS=Homo sapiens GN=POP1 PE=1 SV=2	2.73655	RNS-Fam1			X
MYL6_HUMAN;MYL6B_HUMAN	Myosin light polypeptide 6 OS=Homo sapiens GN=MYL6 PE=1 SV=2	2.69244	RNS-Fam1				X
FETA_HUMAN	Alpha-fetoprotein OS=Homo sapiens GN=AFP PE=1 SV=1	2.67676	RNS-Fam1				X
CKAP4_HUMAN	Cytoskeleton-associated protein 4 OS=Homo sapiens GN=CKAP4 PE=1 SV=2	2.47265	RNS-Fam1			X
PDIA1_HUMAN	Protein disulfide-isomerase OS=Homo sapiens GN=P4HB PE=1 SV=3	2.44368	RNS-Fam1			X
SPRC_HUMAN	SPARC OS=Homo sapiens GN=SPARC PE=1 SV=1	2.41519	RNS-Fam1		X
ECHA_HUMAN	Trifunctional enzyme subunit alpha, mitochondrial OS=Homo sapiens GN=HADHA PE=1 SV=2	2.40074	RNS-Fam1			X
STAT1_HUMAN	Signal transducer and activator of transcription 1-alpha/beta OS=Homo sapiens GN=STAT1 PE=1 SV=2	2.32459	RNS-Fam1				X
CALU_HUMAN	Calumenin OS=Homo sapiens GN=CALU PE=1 SV=2	2.29123	RNS-Fam1		X
POSTN_HUMAN	Periostin OS=Homo sapiens GN=POSTN PE=1 SV=2	2.23724	RNS-Fam1		X
4F2_HUMAN	4F2 cell-surface antigen heavy chain OS=Homo sapiens GN=SLC3A2 PE=1 SV=3	2.15076	RNS-Fam1		X
MYH9_HUMAN;MYH10_HUMAN	Myosin-9 OS=Homo sapiens GN=MYH9 PE=1 SV=4	2.11878	RNS-Fam1				X
LEG1_HUMAN	Galectin-1 OS=Homo sapiens GN=LGALS1 PE=1 SV=2	2.08259	RNS-Fam1				X
CO6A3_HUMAN	Collagen alpha-3(VI) chain OS=Homo sapiens GN=COL6A3 PE=1 SV=5	2.06195	RNS-Fam1		X
CALX_HUMAN	Calnexin OS=Homo sapiens GN=CANX PE=1 SV=2	2.06137	RNS-Fam1			X
EDIL3_HUMAN	EGF-like repeat and discoidin I-like domain-containing protein 3 OS=Homo sapiens GN=EDIL3 PE=1 SV=1	2.05918	RNS-Fam1		X
PSG4_HUMAN;PSG11_HUMAN	Pregnancy-specific beta-1-glycoprotein 4 OS=Homo sapiens GN=PSG4 PE=2 SV=3	2.03132	RNS-Fam1		X
LOXL2_HUMAN	Lysyl oxidase homolog 2 OS=Homo sapiens GN=LOXL2 PE=1 SV=1	2.01569	RNS-Fam1		X
CATZ_HUMAN	Cathepsin Z OS=Homo sapiens GN=CTSZ PE=1 SV=1	2.0036	RNS-Fam1				X
TBB5_HUMAN;TBB2B_HUMAN;TBB3_HUMAN;TBB6_HUMAN	Tubulin beta chain OS=Homo sapiens GN=TUBB PE=1 SV=2	1.96925	RNS-Fam1			X
TBA1A_HUMAN;TBA3C_HUMAN;TBA4A_HUMAN	Tubulin alpha-1A chain OS=Homo sapiens GN=TUBA1A PE=1 SV=1	1.9475	RNS-Fam1			X
HBA_HUMAN	Hemoglobin subunit alpha OS=Homo sapiens GN=HBA1 PE=1 SV=2	1.94372	RNS-Fam1			X
CD44_HUMAN	CD44 antigen OS=Homo sapiens GN=CD44 PE=1 SV=3	1.94311	RNS-Fam1		X
ATPA_HUMAN	ATP synthase subunit alpha, mitochondrial OS=Homo sapiens GN=ATP5A1 PE=1 SV=1	1.89645	RNS-Fam1			X
HS90B_HUMAN;H90B2_HUMAN;H90B3_HUMAN;H90B4_HUMAN	Heat shock protein HSP 90-beta OS=Homo sapiens GN=HSP90AB1 PE=1 SV=4	1.89515	RNS-Fam1				X
TR11B_HUMAN	Tumor necrosis factor receptor superfamily member 11B OS=Homo sapiens GN=TNFRSF11B PE=1 SV=3	1.89403	RNS-Fam1		X
PRDX6_HUMAN	Peroxiredoxin-6 OS=Homo sapiens GN=PRDX6 PE=1 SV=3	1.89187	RNS-Fam1				X
GAS6_HUMAN	Growth arrest-specific protein 6 OS=Homo sapiens GN=GAS6 PE=1 SV=2	1.88127	RNS-Fam1		X
CO1A2_HUMAN	Collagen alpha-2(I) chain OS=Homo sapiens GN=COL1A2 PE=1 SV=7	1.86197	RNS-Fam1		X
ACTB_HUMAN;ACTBL_HUMAN;ACTBM_HUMAN;POTEE_HUMAN;POTEF_HUMAN;POTEI_HUMAN	Actin, cytoplasmic 1 OS=Homo sapiens GN=ACTB PE=1 SV=1	1.82612	RNS-Fam1			X
ATPB_HUMAN	ATP synthase subunit beta, mitochondrial OS=Homo sapiens GN=ATP5B PE=1 SV=3	1.82514	RNS-Fam1			X
PD1L2_HUMAN	Programmed cell death 1 ligand 2 OS=Homo sapiens GN=PDCD1LG2 PE=1 SV=2	1.82224	RNS-Fam1			X
COPG1_HUMAN	Coatomer subunit gamma-1 OS=Homo sapiens GN=COPG1 PE=1 SV=1	1.80921	RNS-Fam1			X
HSP7C_HUMAN;HSP72_HUMAN	Heat shock cognate 71 kDa protein OS=Homo sapiens GN=HSPA8 PE=1 SV=1	1.79192	RNS-Fam1				X
SRPX_HUMAN	Sushi repeat-containing protein SRPX OS=Homo sapiens GN=SRPX PE=1 SV=1	1.79153	RNS-Fam1		X
TSP2_HUMAN	Thrombospondin-2 OS=Homo sapiens GN=THBS2 PE=1 SV=2	1.77008	RNS-Fam1		X
G3P_HUMAN	Glyceraldehyde-3-phosphate dehydrogenase OS=Homo sapiens GN=GAPDH PE=1 SV=3	1.7509	RNS-Fam1			X
PLOD1_HUMAN	Procollagen-lysine,2-oxoglutarate 5-dioxygenase 1 OS=Homo sapiens GN=PLOD1 PE=1 SV=2	1.72506	RNS-Fam1		X
PAI1_HUMAN	Plasminogen activator inhibitor 1 OS=Homo sapiens GN=SERPINE1 PE=1 SV=1	1.69627	RNS-Fam1		X
5NTD_HUMAN	5'-nucleotidase OS=Homo sapiens GN=NT5E PE=1 SV=1	1.67665	RNS-Fam1			X
RAB5C_HUMAN	Ras-related protein Rab-5C OS=Homo sapiens GN=RAB5C PE=1 SV=2	1.66982	RNS-Fam1			X
CO1A1_HUMAN	Collagen alpha-1(I) chain OS=Homo sapiens GN=COL1A1 PE=1 SV=5	1.6663	RNS-Fam1		X
VIME_HUMAN;DESM_HUMAN;GFAP_HUMAN;PERI_HUMAN	Vimentin OS=Homo sapiens GN=VIM PE=1 SV=4	1.61226	RNS-Fam1		X
COF1_HUMAN;COF2_HUMAN	Cofilin-1 OS=Homo sapiens GN=CFL1 PE=1 SV=3	1.60005	RNS-Fam1			X
IF4A1_HUMAN;IF4A3_HUMAN	Eukaryotic initiation factor 4A-I OS=Homo sapiens GN=EIF4A1 PE=1 SV=1	1.53842	RNS-Fam1			X
GRP75_HUMAN	Stress-70 protein, mitochondrial OS=Homo sapiens GN=HSPA9 PE=1 SV=2	1.41643	RNS-Fam1			X
GLGB_HUMAN	1,4-alpha-glucan-branching enzyme OS=Homo sapiens GN=GBE1 PE=1 SV=3	1.37273	RNS-Fam1				X
CO6A2_HUMAN	Collagen alpha-2(VI) chain OS=Homo sapiens GN=COL6A2 PE=1 SV=4	1.33126	RNS-Fam1		X
LUM_HUMAN	Lumican OS=Homo sapiens GN=LUM PE=1 SV=2	1.32209	RNS-Fam1		X
MMP3_HUMAN	Stromelysin-1 OS=Homo sapiens GN=MMP3 PE=1 SV=2	1.3166	RNS-Fam1		X

## Sheet: Family2
Accession	Description	Max fold change	Highest mean condition		ECM	Vesicles	Other
FST_HUMAN	Follistatin OS=Homo sapiens GN=FST PE=1 SV=2	17.5286	Ctl		X
IBP3_HUMAN	Insulin-like growth factor-binding protein 3 OS=Homo sapiens GN=IGFBP3 PE=1 SV=2	14.957	Ctl		X
COFA1_HUMAN	Collagen alpha-1(XV) chain OS=Homo sapiens GN=COL15A1 PE=1 SV=2	12.946	Ctl		X
CAP1_HUMAN	Adenylyl cyclase-associated protein 1 OS=Homo sapiens GN=CAP1 PE=1 SV=5	6.97916	Ctl			X
FBLN4_HUMAN	EGF-containing fibulin-like extracellular matrix protein 2 OS=Homo sapiens GN=EFEMP2 PE=1 SV=3	6.89539	Ctl		X
CAN2_HUMAN	Calpain-2 catalytic subunit OS=Homo sapiens GN=CAPN2 PE=1 SV=6	6.8236	Ctl		X
PSG4_HUMAN;PSG11_HUMAN	Pregnancy-specific beta-1-glycoprotein 4 OS=Homo sapiens GN=PSG4 PE=2 SV=3	6.10658	Ctl		X
VDAC1_HUMAN	Voltage-dependent anion-selective channel protein 1 OS=Homo sapiens GN=VDAC1 PE=1 SV=2	5.88483	Ctl			X
SYWC_HUMAN	Tryptophan--tRNA ligase, cytoplasmic OS=Homo sapiens GN=WARS PE=1 SV=2	5.46286	Ctl			X
PTGR1_HUMAN	Prostaglandin reductase 1 OS=Homo sapiens GN=PTGR1 PE=1 SV=2	5.40009	Ctl			X
1433Z_HUMAN	14-3-3 protein zeta/delta OS=Homo sapiens GN=YWHAZ PE=1 SV=1	5.39715	Ctl			X
ANXA6_HUMAN	Annexin A6 OS=Homo sapiens GN=ANXA6 PE=1 SV=3	4.99514	Ctl				X
CD109_HUMAN	CD109 antigen OS=Homo sapiens GN=CD109 PE=1 SV=2	4.92244	Ctl		X
PRDX6_HUMAN	Peroxiredoxin-6 OS=Homo sapiens GN=PRDX6 PE=1 SV=3	4.74435	Ctl			X
FLNC_HUMAN	Filamin-C OS=Homo sapiens GN=FLNC PE=1 SV=3	4.61577	Ctl		X
1433E_HUMAN	14-3-3 protein epsilon OS=Homo sapiens GN=YWHAE PE=1 SV=1	4.58173	Ctl			X
SFRP1_HUMAN	Secreted frizzled-related protein 1 OS=Homo sapiens GN=SFRP1 PE=1 SV=1	4.57828	Ctl		X
NB5R3_HUMAN	NADH-cytochrome b5 reductase 3 OS=Homo sapiens GN=CYB5R3 PE=1 SV=3	4.41355	Ctl			X
KPYM_HUMAN;KPYR_HUMAN	Pyruvate kinase PKM OS=Homo sapiens GN=PKM PE=1 SV=4	4.40038	Ctl			X
PPIA_HUMAN	Peptidyl-prolyl cis-trans isomerase A OS=Homo sapiens GN=PPIA PE=1 SV=2	4.37298	Ctl			X
COR1C_HUMAN	Coronin-1C OS=Homo sapiens GN=CORO1C PE=1 SV=1	4.37222	Ctl			X
MXRA5_HUMAN	Matrix-remodeling-associated protein 5 OS=Homo sapiens GN=MXRA5 PE=1 SV=3	4.06628	Ctl		X
ROA2_HUMAN	Heterogeneous nuclear ribonucleoproteins A2/B1 OS=Homo sapiens GN=HNRNPA2B1 PE=1 SV=2	4.00249	Ctl			X
CATK_HUMAN	Cathepsin K OS=Homo sapiens GN=CTSK PE=1 SV=1	3.89375	Ctl			X
PLTP_HUMAN	Phospholipid transfer protein OS=Homo sapiens GN=PLTP PE=1 SV=1	3.87285	Ctl			X
BAG2_HUMAN	BAG family molecular chaperone regulator 2 OS=Homo sapiens GN=BAG2 PE=1 SV=1	3.81076	Ctl			X
VINC_HUMAN	Vinculin OS=Homo sapiens GN=VCL PE=1 SV=4	3.66053	Ctl		X
6PGD_HUMAN	6-phosphogluconate dehydrogenase, decarboxylating OS=Homo sapiens GN=PGD PE=1 SV=3	3.65355	Ctl			X
ANXA5_HUMAN	Annexin A5 OS=Homo sapiens GN=ANXA5 PE=1 SV=2	3.57608	Ctl		X
PGS1_HUMAN	Biglycan OS=Homo sapiens GN=BGN PE=1 SV=2	3.54938	Ctl		X
AHNK_HUMAN	Neuroblast differentiation-associated protein AHNAK OS=Homo sapiens GN=AHNAK PE=1 SV=2	3.47899	Ctl			X
IBP7_HUMAN	Insulin-like growth factor-binding protein 7 OS=Homo sapiens GN=IGFBP7 PE=1 SV=1	3.32103	Ctl		X
SERC_HUMAN	Phosphoserine aminotransferase OS=Homo sapiens GN=PSAT1 PE=1 SV=2	3.31789	Ctl			X
CTHR1_HUMAN	Collagen triple helix repeat-containing protein 1 OS=Homo sapiens GN=CTHRC1 PE=1 SV=1	3.26055	Ctl		X
GNAI2_HUMAN;GNAI1_HUMAN	Guanine nucleotide-binding protein G(i) subunit alpha-2 OS=Homo sapiens GN=GNAI2 PE=1 SV=3	3.21553	Ctl			X
1B40_HUMAN;1A80_HUMAN;1B13_HUMAN;1B49_HUMAN;HLAH_HUMAN	HLA class I histocompatibility antigen, B-40 alpha chain OS=Homo sapiens GN=HLA-B PE=1 SV=1	3.20923	Ctl			X
THY1_HUMAN	Thy-1 membrane glycoprotein OS=Homo sapiens GN=THY1 PE=1 SV=2	3.17819	Ctl		X
ROA1_HUMAN;RA1L2_HUMAN	Heterogeneous nuclear ribonucleoprotein A1 OS=Homo sapiens GN=HNRNPA1 PE=1 SV=5	3.11004	Ctl			X
RINI_HUMAN	Ribonuclease inhibitor OS=Homo sapiens GN=RNH1 PE=1 SV=2	3.09855	Ctl			X
FNDC1_HUMAN	Fibronectin type III domain-containing protein 1 OS=Homo sapiens GN=FNDC1 PE=2 SV=4	3.09406	Ctl		X
MAMC2_HUMAN	MAM domain-containing protein 2 OS=Homo sapiens GN=MAMDC2 PE=2 SV=3	3.0666	Ctl		X
HNRPU_HUMAN	Heterogeneous nuclear ribonucleoprotein U OS=Homo sapiens GN=HNRNPU PE=1 SV=6	3.00592	Ctl			X
RAB5C_HUMAN;RAB5A_HUMAN	Ras-related protein Rab-5C OS=Homo sapiens GN=RAB5C PE=1 SV=2	2.9483	Ctl			X
LOXL2_HUMAN	Lysyl oxidase homolog 2 OS=Homo sapiens GN=LOXL2 PE=1 SV=1	2.93455	Ctl		X
SEPT2_HUMAN	Septin-2 OS=Homo sapiens GN=SEPT2 PE=1 SV=1	2.93355	Ctl		X
LDHA_HUMAN	L-lactate dehydrogenase A chain OS=Homo sapiens GN=LDHA PE=1 SV=2	2.8792	Ctl			X
RACK1_HUMAN	Receptor of activated protein C kinase 1 OS=Homo sapiens GN=RACK1 PE=1 SV=3	2.86489	Ctl			X
G3P_HUMAN;G3PT_HUMAN	Glyceraldehyde-3-phosphate dehydrogenase OS=Homo sapiens GN=GAPDH PE=1 SV=3	2.81895	Ctl			X
IBP2_HUMAN	Insulin-like growth factor-binding protein 2 OS=Homo sapiens GN=IGFBP2 PE=1 SV=2	2.81706	Ctl		X
LAMA4_HUMAN	Laminin subunit alpha-4 OS=Homo sapiens GN=LAMA4 PE=1 SV=4	2.80907	Ctl		X
TIMP1_HUMAN	Metalloproteinase inhibitor 1 OS=Homo sapiens GN=TIMP1 PE=1 SV=1	2.8027	Ctl		X
FBLN1_HUMAN	Fibulin-1 OS=Homo sapiens GN=FBLN1 PE=1 SV=4	2.80236	Ctl		X
MFGM_HUMAN	Lactadherin OS=Homo sapiens GN=MFGE8 PE=1 SV=2	2.78959	Ctl		X
GDIB_HUMAN	Rab GDP dissociation inhibitor beta OS=Homo sapiens GN=GDI2 PE=1 SV=2	2.76548	Ctl			X
PEPD_HUMAN	Xaa-Pro dipeptidase OS=Homo sapiens GN=PEPD PE=1 SV=3	2.74771	Ctl			X
UGDH_HUMAN	UDP-glucose 6-dehydrogenase OS=Homo sapiens GN=UGDH PE=1 SV=1	2.70697	Ctl			X
ALBU_HUMAN	Serum albumin OS=Homo sapiens GN=ALB PE=1 SV=2	2.69648	Ctl				X
SPON1_HUMAN	Spondin-1 OS=Homo sapiens GN=SPON1 PE=1 SV=2	2.63303	Ctl		X
RS3A_HUMAN	40S ribosomal protein S3a OS=Homo sapiens GN=RPS3A PE=1 SV=2	2.60704	Ctl		X
SERPH_HUMAN	Serpin H1 OS=Homo sapiens GN=SERPINH1 PE=1 SV=2	2.59683	Ctl				X
PGRC2_HUMAN;PGRC1_HUMAN	Membrane-associated progesterone receptor component 2 OS=Homo sapiens GN=PGRMC2 PE=1 SV=1	2.53075	Ctl			X
SERA_HUMAN	D-3-phosphoglycerate dehydrogenase OS=Homo sapiens GN=PHGDH PE=1 SV=4	2.47211	Ctl		X
PCOC1_HUMAN	Procollagen C-endopeptidase enhancer 1 OS=Homo sapiens GN=PCOLCE PE=1 SV=2	2.4555	Ctl			X
CH60_HUMAN	60 kDa heat shock protein, mitochondrial OS=Homo sapiens GN=HSPD1 PE=1 SV=2	2.44142	Ctl			X
TENA_HUMAN	Tenascin OS=Homo sapiens GN=TNC PE=1 SV=3	2.39801	Ctl		X
LAMB2_HUMAN	Laminin subunit beta-2 OS=Homo sapiens GN=LAMB2 PE=1 SV=2	2.39555	Ctl		X
GDN_HUMAN	Glia-derived nexin OS=Homo sapiens GN=SERPINE2 PE=1 SV=1	2.34997	Ctl		X
ANXA2_HUMAN;AXA2L_HUMAN	Annexin A2 OS=Homo sapiens GN=ANXA2 PE=1 SV=2	2.31344	Ctl				X
HTRA1_HUMAN	Serine protease HTRA1 OS=Homo sapiens GN=HTRA1 PE=1 SV=1	2.29286	Ctl		X
ISLR_HUMAN	Immunoglobulin superfamily containing leucine-rich repeat protein OS=Homo sapiens GN=ISLR PE=2 SV=1	2.26093	Ctl				X
ARC1B_HUMAN	Actin-related protein 2/3 complex subunit 1B OS=Homo sapiens GN=ARPC1B PE=1 SV=3	2.25286	Ctl			X
AEBP1_HUMAN	Adipocyte enhancer-binding protein 1 OS=Homo sapiens GN=AEBP1 PE=1 SV=1	2.2316	Ctl		X
CALR_HUMAN	Calreticulin OS=Homo sapiens GN=CALR PE=1 SV=1	2.22723	Ctl		X
KCD12_HUMAN;KCD16_HUMAN	BTB/POZ domain-containing protein KCTD12 OS=Homo sapiens GN=KCTD12 PE=1 SV=1	2.1646	Ctl				X
HNRPC_HUMAN	Heterogeneous nuclear ribonucleoproteins C1/C2 OS=Homo sapiens GN=HNRNPC PE=1 SV=4	2.16318	Ctl			X
MMP1_HUMAN	Interstitial collagenase OS=Homo sapiens GN=MMP1 PE=1 SV=3	2.14908	Ctl		X
ADHX_HUMAN	Alcohol dehydrogenase class-3 OS=Homo sapiens GN=ADH5 PE=1 SV=4	2.12802	Ctl			X
RS3_HUMAN	40S ribosomal protein S3 OS=Homo sapiens GN=RPS3 PE=1 SV=2	2.12288	Ctl			X
LAMC1_HUMAN	Laminin subunit gamma-1 OS=Homo sapiens GN=LAMC1 PE=1 SV=3	2.11435	Ctl		X
IF4A1_HUMAN	Eukaryotic initiation factor 4A-I OS=Homo sapiens GN=EIF4A1 PE=1 SV=1	2.10635	Ctl			X
FINC_HUMAN	Fibronectin OS=Homo sapiens GN=FN1 PE=1 SV=4	2.0923	Ctl		X
GARS_HUMAN	Glycine--tRNA ligase OS=Homo sapiens GN=GARS PE=1 SV=3	2.08929	Ctl			X
ACTN4_HUMAN	Alpha-actinin-4 OS=Homo sapiens GN=ACTN4 PE=1 SV=2	2.065	Ctl			X
CLIC1_HUMAN	Chloride intracellular channel protein 1 OS=Homo sapiens GN=CLIC1 PE=1 SV=4	2.04393	Ctl				X
COCA1_HUMAN	Collagen alpha-1(XII) chain OS=Homo sapiens GN=COL12A1 PE=1 SV=2	1.98744	Ctl		X
PEDF_HUMAN	Pigment epithelium-derived factor OS=Homo sapiens GN=SERPINF1 PE=1 SV=4	1.97805	Ctl		X
HEXA_HUMAN	Beta-hexosaminidase subunit alpha OS=Homo sapiens GN=HEXA PE=1 SV=2	1.95346	Ctl			X
DDX3X_HUMAN;DDX3Y_HUMAN	ATP-dependent RNA helicase DDX3X OS=Homo sapiens GN=DDX3X PE=1 SV=3	1.94266	Ctl			X
PLEC_HUMAN	Plectin OS=Homo sapiens GN=PLEC PE=1 SV=3	1.93353	Ctl		X
EMIL1_HUMAN	EMILIN-1 OS=Homo sapiens GN=EMILIN1 PE=1 SV=3	1.92817	Ctl		X
MYH9_HUMAN;MYH10_HUMAN	Myosin-9 OS=Homo sapiens GN=MYH9 PE=1 SV=4	1.92337	Ctl			X
C1R_HUMAN;C1RL_HUMAN	Complement C1r subcomponent OS=Homo sapiens GN=C1R PE=1 SV=2	1.91781	Ctl				X
FETUA_HUMAN	Alpha-2-HS-glycoprotein OS=Homo sapiens GN=AHSG PE=1 SV=1	1.86361	Ctl				X
CALX_HUMAN	Calnexin OS=Homo sapiens GN=CANX PE=1 SV=2	1.84028	Ctl			X
LYOX_HUMAN	Protein-lysine 6-oxidase OS=Homo sapiens GN=LOX PE=1 SV=2	1.8397	Ctl		X
TLN1_HUMAN	Talin-1 OS=Homo sapiens GN=TLN1 PE=1 SV=3	1.83863	Ctl				X
TBB5_HUMAN;TBB1_HUMAN;TBB2A_HUMAN;TBB3_HUMAN	Tubulin beta chain OS=Homo sapiens GN=TUBB PE=1 SV=2	1.82121	Ctl			X
FBLN2_HUMAN	Fibulin-2 OS=Homo sapiens GN=FBLN2 PE=1 SV=2	1.82093	Ctl		X
PLST_HUMAN;PLSI_HUMAN;PLSL_HUMAN	Plastin-3 OS=Homo sapiens GN=PLS3 PE=1 SV=4	1.80808	Ctl				X
PCBP1_HUMAN;PCBP2_HUMAN	Poly(rC)-binding protein 1 OS=Homo sapiens GN=PCBP1 PE=1 SV=2	1.76489	Ctl			X
HNRPR_HUMAN;HNRPQ_HUMAN	Heterogeneous nuclear ribonucleoprotein R OS=Homo sapiens GN=HNRNPR PE=1 SV=1	1.76065	Ctl			X
TBA1A_HUMAN;TBA3C_HUMAN;TBA3E_HUMAN;TBAL3_HUMAN	Tubulin alpha-1A chain OS=Homo sapiens GN=TUBA1A PE=1 SV=1	1.72191	Ctl				X
CO2_HUMAN	Complement C2 OS=Homo sapiens GN=C2 PE=1 SV=2	1.71413	Ctl				X
EF1G_HUMAN	Elongation factor 1-gamma OS=Homo sapiens GN=EEF1G PE=1 SV=3	1.71276	Ctl			X
CAVN1_HUMAN	Caveolae-associated protein 1 OS=Homo sapiens GN=CAVIN1 PE=1 SV=1	1.70162	Ctl			X
ATPA_HUMAN	ATP synthase subunit alpha, mitochondrial OS=Homo sapiens GN=ATP5A1 PE=1 SV=1	1.64877	Ctl			X
RAB10_HUMAN;RAB12_HUMAN;RAB13_HUMAN	Ras-related protein Rab-10 OS=Homo sapiens GN=RAB10 PE=1 SV=1	1.62858	Ctl			X
ENOA_HUMAN	Alpha-enolase OS=Homo sapiens GN=ENO1 PE=1 SV=2	1.60233	Ctl			X
FLNA_HUMAN	Filamin-A OS=Homo sapiens GN=FLNA PE=1 SV=4	1.55156	Ctl		X
IBP5_HUMAN	Insulin-like growth factor-binding protein 5 OS=Homo sapiens GN=IGFBP5 PE=1 SV=1	1.54362	Ctl		X
HNRH1_HUMAN;HNRPF_HUMAN	Heterogeneous nuclear ribonucleoprotein H OS=Homo sapiens GN=HNRNPH1 PE=1 SV=4	1.53029	Ctl			X
CO6A2_HUMAN	Collagen alpha-2(VI) chain OS=Homo sapiens GN=COL6A2 PE=1 SV=4	1.51537	Ctl		X
GRP75_HUMAN	Stress-70 protein, mitochondrial OS=Homo sapiens GN=HSPA9 PE=1 SV=2	1.45809	Ctl			X
1433T_HUMAN;1433B_HUMAN	14-3-3 protein theta OS=Homo sapiens GN=YWHAQ PE=1 SV=1	1.40293	Ctl			X
ITIH5_HUMAN	Inter-alpha-trypsin inhibitor heavy chain H5 OS=Homo sapiens GN=ITIH5 PE=2 SV=2	10.542	RNS-Fam2		X
IL6_HUMAN	Interleukin-6 OS=Homo sapiens GN=IL6 PE=1 SV=1	8.72903	RNS-Fam2		X
CALD1_HUMAN	Caldesmon OS=Homo sapiens GN=CALD1 PE=1 SV=3	6.29824	RNS-Fam2		X
LRC15_HUMAN	Leucine-rich repeat-containing protein 15 OS=Homo sapiens GN=LRRC15 PE=2 SV=2	5.09913	RNS-Fam2			X
CO5A2_HUMAN;CO2A1_HUMAN	Collagen alpha-2(V) chain OS=Homo sapiens GN=COL5A2 PE=1 SV=3	4.19461	RNS-Fam2		X
SFRP2_HUMAN	Secreted frizzled-related protein 2 OS=Homo sapiens GN=SFRP2 PE=1 SV=2	3.84074	RNS-Fam2		X
TGM2_HUMAN	Protein-glutamine gamma-glutamyltransferase 2 OS=Homo sapiens GN=TGM2 PE=1 SV=2	3.81075	RNS-Fam2			X
B4GT1_HUMAN	Beta-1,4-galactosyltransferase 1 OS=Homo sapiens GN=B4GALT1 PE=1 SV=5	3.13363	RNS-Fam2			X
PAI1_HUMAN	Plasminogen activator inhibitor 1 OS=Homo sapiens GN=SERPINE1 PE=1 SV=1	2.93464	RNS-Fam2		X
MMP3_HUMAN;MMP10_HUMAN	Stromelysin-1 OS=Homo sapiens GN=MMP3 PE=1 SV=2	2.8967	RNS-Fam2		X
RENR_HUMAN	Renin receptor OS=Homo sapiens GN=ATP6AP2 PE=1 SV=2	2.76008	RNS-Fam2			X
ANGL2_HUMAN	Angiopoietin-related protein 2 OS=Homo sapiens GN=ANGPTL2 PE=1 SV=1	2.64808	RNS-Fam2		X
DPYL3_HUMAN;DPYL1_HUMAN	Dihydropyrimidinase-related protein 3 OS=Homo sapiens GN=DPYSL3 PE=1 SV=1	2.58068	RNS-Fam2			X
UROK_HUMAN	Urokinase-type plasminogen activator OS=Homo sapiens GN=PLAU PE=1 SV=2	2.5143	RNS-Fam2		X
MASP1_HUMAN	Mannan-binding lectin serine protease 1 OS=Homo sapiens GN=MASP1 PE=1 SV=3	2.36388	RNS-Fam2		X
LG3BP_HUMAN	Galectin-3-binding protein OS=Homo sapiens GN=LGALS3BP PE=1 SV=1	2.3111	RNS-Fam2			X
TGFB2_HUMAN	Transforming growth factor beta-2 OS=Homo sapiens GN=TGFB2 PE=1 SV=1	2.29516	RNS-Fam2		X
VIME_HUMAN;DESM_HUMAN;GFAP_HUMAN;PERI_HUMAN	Vimentin OS=Homo sapiens GN=VIM PE=1 SV=4	2.27192	RNS-Fam2		X
QSOX1_HUMAN	Sulfhydryl oxidase 1 OS=Homo sapiens GN=QSOX1 PE=1 SV=3	2.24806	RNS-Fam2		X
PODN_HUMAN	Podocan OS=Homo sapiens GN=PODN PE=1 SV=2	2.20041	RNS-Fam2		X
CCD80_HUMAN	Coiled-coil domain-containing protein 80 OS=Homo sapiens GN=CCDC80 PE=1 SV=1	2.15008	RNS-Fam2			X
CFAB_HUMAN	Complement factor B OS=Homo sapiens GN=CFB PE=1 SV=2	2.1472	RNS-Fam2				X
POSTN_HUMAN	Periostin OS=Homo sapiens GN=POSTN PE=1 SV=2	2.08022	RNS-Fam2		X
PLOD2_HUMAN	Procollagen-lysine,2-oxoglutarate 5-dioxygenase 2 OS=Homo sapiens GN=PLOD2 PE=1 SV=2	2.02089	RNS-Fam2		X
LEG1_HUMAN	Galectin-1 OS=Homo sapiens GN=LGALS1 PE=1 SV=2	1.99853	RNS-Fam2				X
GRP78_HUMAN	78 kDa glucose-regulated protein OS=Homo sapiens GN=HSPA5 PE=1 SV=2	1.98814	RNS-Fam2			X
HS90B_HUMAN;H90B2_HUMAN;H90B3_HUMAN;H90B4_HUMAN;HS904_HUMAN	Heat shock protein HSP 90-beta OS=Homo sapiens GN=HSP90AB1 PE=1 SV=4	1.96571	RNS-Fam2			X
NID2_HUMAN	Nidogen-2 OS=Homo sapiens GN=NID2 PE=1 SV=3	1.91035	RNS-Fam2		X
VASN_HUMAN	Vasorin OS=Homo sapiens GN=VASN PE=1 SV=1	1.90102	RNS-Fam2		X
TR11B_HUMAN	Tumor necrosis factor receptor superfamily member 11B OS=Homo sapiens GN=TNFRSF11B PE=1 SV=3	1.84098	RNS-Fam2		X
CO1A1_HUMAN	Collagen alpha-1(I) chain OS=Homo sapiens GN=COL1A1 PE=1 SV=5	1.80625	RNS-Fam2		X
SPRC_HUMAN	SPARC OS=Homo sapiens GN=SPARC PE=1 SV=1	1.7893	RNS-Fam2		X
CD44_HUMAN	CD44 antigen OS=Homo sapiens GN=CD44 PE=1 SV=3	1.73931	RNS-Fam2		X
BTD_HUMAN	Biotinidase OS=Homo sapiens GN=BTD PE=1 SV=2	1.72751	RNS-Fam2			X
TSP2_HUMAN	Thrombospondin-2 OS=Homo sapiens GN=THBS2 PE=1 SV=2	1.72599	RNS-Fam2		X
GANAB_HUMAN	Neutral alpha-glucosidase AB OS=Homo sapiens GN=GANAB PE=1 SV=3	1.70514	RNS-Fam2			X
WNT5A_HUMAN	Protein Wnt-5a OS=Homo sapiens GN=WNT5A PE=1 SV=2	1.69312	RNS-Fam2				X
CATZ_HUMAN	Cathepsin Z OS=Homo sapiens GN=CTSZ PE=1 SV=1	1.64945	RNS-Fam2		X
CLC11_HUMAN	C-type lectin domain family 11 member A OS=Homo sapiens GN=CLEC11A PE=1 SV=1	1.5788	RNS-Fam2		X
PLOD3_HUMAN	Procollagen-lysine,2-oxoglutarate 5-dioxygenase 3 OS=Homo sapiens GN=PLOD3 PE=1 SV=1	1.56532	RNS-Fam2		X
SVEP1_HUMAN	Sushi, von Willebrand factor type A, EGF and pentraxin domain-containing protein 1 OS=Homo sapiens GN=SVEP1 PE=1 SV=3	1.54796	RNS-Fam2		X
CO3A1_HUMAN	Collagen alpha-1(III) chain OS=Homo sapiens GN=COL3A1 PE=1 SV=4	1.49926	RNS-Fam2		X
LMNA_HUMAN	Prelamin-A/C OS=Homo sapiens GN=LMNA PE=1 SV=1	1.46312	RNS-Fam2			X
CO1A2_HUMAN	Collagen alpha-2(I) chain OS=Homo sapiens GN=COL1A2 PE=1 SV=7	1.4521	RNS-Fam2		X
MMP2_HUMAN	72 kDa type IV collagenase OS=Homo sapiens GN=MMP2 PE=1 SV=2	1.43643	RNS-Fam2		X
PLOD1_HUMAN;ARHGI_HUMAN	Procollagen-lysine,2-oxoglutarate 5-dioxygenase 1 OS=Homo sapiens GN=PLOD1 PE=1 SV=2	1.40595	RNS-Fam2		X
CATD_HUMAN	Cathepsin D OS=Homo sapiens GN=CTSD PE=1 SV=1	1.39597	RNS-Fam2				X
TCPE_HUMAN	T-complex protein 1 subunit epsilon OS=Homo sapiens GN=CCT5 PE=1 SV=1	1.08162	RNS-Fam2			X

## Sheet: lower abundance in RNS
		Family 1	Family 2	Mean Fold	ECM	secreted	Other
Accession	Description	Max fold	Max Fold
1433E_HUMAN	14-3-3 protein epsilon OS=Homo sapiens GN=YWHAE PE=1 SV=1	1.6973	4.58173	3.13951			X
6PGD_HUMAN	6-phosphogluconate dehydrogenase, decarboxylating OS=Homo sapiens GN=PGD PE=1 SV=3	2.06237	3.65355	2.85796
AEBP1_HUMAN	Adipocyte enhancer-binding protein 1 OS=Homo sapiens GN=AEBP1 PE=1 SV=1	2.47411	2.2316	2.35286	X
ANXA2_HUMAN;AXA2L_HUMAN	Annexin A2 OS=Homo sapiens GN=ANXA2 PE=1 SV=2	1.50115	2.31344	1.90729		X
C1R_HUMAN;C1RL_HUMAN	Complement C1r subcomponent OS=Homo sapiens GN=C1R PE=1 SV=2	3.07778	1.91781	2.4978		X
CALR_HUMAN	Calreticulin OS=Homo sapiens GN=CALR PE=1 SV=1	2.30501	2.22723	2.26612	X
CATK_HUMAN	Cathepsin K OS=Homo sapiens GN=CTSK PE=1 SV=1	3.06732	3.89375	3.48053			X
COCA1_HUMAN	Collagen alpha-1(XII) chain OS=Homo sapiens GN=COL12A1 PE=1 SV=2	3.16142	1.98744	2.57443	X
COFA1_HUMAN	Collagen alpha-1(XV) chain OS=Homo sapiens GN=COL15A1 PE=1 SV=2	26.341	12.946	19.6435	X
EMIL1_HUMAN	EMILIN-1 OS=Homo sapiens GN=EMILIN1 PE=1 SV=3	9.39924	1.92817	5.66371	X
ENOA_HUMAN;ENOB_HUMAN	Alpha-enolase OS=Homo sapiens GN=ENO1 PE=1 SV=2	2.1724	1.60233	1.88736			X
FBLN1_HUMAN	Fibulin-1 OS=Homo sapiens GN=FBLN1 PE=1 SV=4	2.93726	2.80236	2.86981	X
FBLN2_HUMAN	Fibulin-2 OS=Homo sapiens GN=FBLN2 PE=1 SV=2	9.03184	1.82093	5.42638	X
FBLN4_HUMAN	EGF-containing fibulin-like extracellular matrix protein 2 OS=Homo sapiens GN=EFEMP2 PE=1 SV=3	1.91889	6.89539	4.40714	X
FINC_HUMAN	Fibronectin OS=Homo sapiens GN=FN1 PE=1 SV=4	1.77698	2.0923	1.93464	X
FLNA_HUMAN;FLNB_HUMAN	Filamin-A OS=Homo sapiens GN=FLNA PE=1 SV=4	1.29382	1.55156	1.42269	X
FLNC_HUMAN	Filamin-C OS=Homo sapiens GN=FLNC PE=1 SV=3	5.18365	4.61577	4.89971	X
FNDC1_HUMAN	Fibronectin type III domain-containing protein 1 OS=Homo sapiens GN=FNDC1 PE=2 SV=4	9.54133	3.09406	6.3177	X
GDN_HUMAN	Glia-derived nexin OS=Homo sapiens GN=SERPINE2 PE=1 SV=1	2.48065	2.34997	2.41531	X
HTRA1_HUMAN	Serine protease HTRA1 OS=Homo sapiens GN=HTRA1 PE=1 SV=1	3.93535	2.29286	3.11411	X
IBP5_HUMAN	Insulin-like growth factor-binding protein 5 OS=Homo sapiens GN=IGFBP5 PE=1 SV=1	4.1404	1.54362	2.84201	X
LAMA4_HUMAN	Laminin subunit alpha-4 OS=Homo sapiens GN=LAMA4 PE=1 SV=4	4.21787	2.80907	3.51347	X
LAMB2_HUMAN	Laminin subunit beta-2 OS=Homo sapiens GN=LAMB2 PE=1 SV=2	5.22878	2.39555	3.81217	X
LAMC1_HUMAN	Laminin subunit gamma-1 OS=Homo sapiens GN=LAMC1 PE=1 SV=3	6.1141	2.11435	4.11423	X
LDHA_HUMAN;LDH6A_HUMAN	L-lactate dehydrogenase A chain OS=Homo sapiens GN=LDHA PE=1 SV=2	1.80743	2.8792	2.34332			X
MFGM_HUMAN	Lactadherin OS=Homo sapiens GN=MFGE8 PE=1 SV=2	5.31609	2.78959	4.05284	X
MMP1_HUMAN	Interstitial collagenase OS=Homo sapiens GN=MMP1 PE=1 SV=3	8.44817	2.14908	5.29863	X
MXRA5_HUMAN	Matrix-remodeling-associated protein 5 OS=Homo sapiens GN=MXRA5 PE=1 SV=3	2.14652	4.06628	3.1064	X
PCBP1_HUMAN;PCBP2_HUMAN	Poly(rC)-binding protein 1 OS=Homo sapiens GN=PCBP1 PE=1 SV=2	1.94443	1.76489	1.85466	X
PCOC1_HUMAN	Procollagen C-endopeptidase enhancer 1 OS=Homo sapiens GN=PCOLCE PE=1 SV=2	2.87174	2.4555	2.66362	X
PEDF_HUMAN	Pigment epithelium-derived factor OS=Homo sapiens GN=SERPINF1 PE=1 SV=4	3.67897	1.97805	2.82851	X
PEPD_HUMAN	Xaa-Pro dipeptidase OS=Homo sapiens GN=PEPD PE=1 SV=3	2.83273	2.74771	2.79022			X
PGS1_HUMAN	Biglycan OS=Homo sapiens GN=BGN PE=1 SV=2	7.98419	3.54938	5.76679	X
PLEC_HUMAN;EPIPL_HUMAN	Plectin OS=Homo sapiens GN=PLEC PE=1 SV=3	2.1919	1.93353	2.06272	X
PLTP_HUMAN	Phospholipid transfer protein OS=Homo sapiens GN=PLTP PE=1 SV=1	5.83497	3.87285	4.85391			X
ROA1_HUMAN;RA1L2_HUMAN	Heterogeneous nuclear ribonucleoprotein A1 OS=Homo sapiens GN=HNRNPA1 PE=1 SV=5	2.94077	3.11004	3.02541			X
ROA2_HUMAN	Heterogeneous nuclear ribonucleoproteins A2/B1 OS=Homo sapiens GN=HNRNPA2B1 PE=1 SV=2	3.895	4.00249	3.94874			X
RS3_HUMAN	40S ribosomal protein S3 OS=Homo sapiens GN=RPS3 PE=1 SV=2	2.1699	2.12288	2.14639			X
SERPH_HUMAN	Serpin H1 OS=Homo sapiens GN=SERPINH1 PE=1 SV=2	1.37219	2.59683	1.98451	X
SFRP1_HUMAN	Secreted frizzled-related protein 1 OS=Homo sapiens GN=SFRP1 PE=1 SV=1	5.24626	4.57828	4.91227	X
SPON1_HUMAN	Spondin-1 OS=Homo sapiens GN=SPON1 PE=1 SV=2	8.16993	2.63303	5.40148	X
TENA_HUMAN	Tenascin OS=Homo sapiens GN=TNC PE=1 SV=3	6.98491	2.39801	4.69146	X
TIMP1_HUMAN	Metalloproteinase inhibitor 1 OS=Homo sapiens GN=TIMP1 PE=1 SV=1	6.2673	2.8027	4.535	X
VINC_HUMAN	Vinculin OS=Homo sapiens GN=VCL PE=1 SV=4	5.56625	3.66053	4.61339	X

## Sheet: higher abundance in RNS
Supplementary Table S2: Differentially expressed proteins-secretome-CTLvsRNS
		Family 1	Family 2	Mean Fold	ECM	Secreted	Other
Accession	Description	Max fold	Max Fold
CALD1_HUMAN	Caldesmon OS=Homo sapiens GN=CALD1 PE=1 SV=3	3.64949	6.29824	4.97386	X
CATZ_HUMAN	Cathepsin Z OS=Homo sapiens GN=CTSZ PE=1 SV=1	2.0036	1.64945	1.82652		X
CD44_HUMAN	CD44 antigen OS=Homo sapiens GN=CD44 PE=1 SV=3	1.94311	1.73931	1.84121	X
CO1A1_HUMAN	Collagen alpha-1(I) chain OS=Homo sapiens GN=COL1A1 PE=1 SV=5	1.6663	1.80625	1.73628	X
CO1A2_HUMAN	Collagen alpha-2(I) chain OS=Homo sapiens GN=COL1A2 PE=1 SV=7	1.86197	1.4521	1.65704	X
CO5A2_HUMAN	Collagen alpha-2(V) chain OS=Homo sapiens GN=COL5A2 PE=1 SV=3	4.36804	4.19461	4.28132	X
HS90B_HUMAN	Heat shock protein HSP 90-beta OS=Homo sapiens GN=HSP90AB1 PE=1 SV=4	1.89515	1.96571	1.93043			X
IL6_HUMAN	Interleukin-6 OS=Homo sapiens GN=IL6 PE=1 SV=1	8.65997	8.72903	8.6945	X
LEG1_HUMAN	Galectin-1 OS=Homo sapiens GN=LGALS1 PE=1 SV=2	2.08259	1.99853	2.04056	X
MMP3_HUMAN	Stromelysin-1 OS=Homo sapiens GN=MMP3 PE=1 SV=2	1.3166	2.8967	2.10665	X
PAI1_HUMAN	Plasminogen activator inhibitor 1 OS=Homo sapiens GN=SERPINE1 PE=1 SV=1	1.69627	2.93464	2.31546	X
PLOD1_HUMAN	Procollagen-lysine,2-oxoglutarate 5-dioxygenase 1 OS=Homo sapiens GN=PLOD1 PE=1 SV=2	1.72506	1.40595	1.56551	X
POSTN_HUMAN	Periostin OS=Homo sapiens GN=POSTN PE=1 SV=2	2.23724	2.08022	2.15873	X
QSOX1_HUMAN	Sulfhydryl oxidase 1 OS=Homo sapiens GN=QSOX1 PE=1 SV=3	2.93357	2.24806	2.59081	X
SPRC_HUMAN	SPARC OS=Homo sapiens GN=SPARC PE=1 SV=1	2.41519	1.7893	2.10224	X
TR11B_HUMAN	Tumor necrosis factor receptor superfamily member 11B OS=Homo sapiens GN=TNFRSF11B PE=1 SV=3	1.89403	1.84098	1.86751	X
TSP2_HUMAN	Thrombospondin-2 OS=Homo sapiens GN=THBS2 PE=1 SV=2	1.77008	1.72599	1.74803	X
VIME_HUMAN	Vimentin OS=Homo sapiens GN=VIM PE=1 SV=4	1.61226	2.27192	1.94209	X
