# Supplementary material for: Gingival proteomics reveals the role of TGF beta and YAP/TAZ signaling in Raine syndrome fibrosis
Source: Sci Rep. 2024 Apr 25;14:9497. doi: 10.1038/s41598-024-59713-0 (PMC11045870; doi:10.1038/s41598-024-59713-0)
Supplement: Supplementary file 5 — Supplementary Table S3. [file 41598_2024_59713_MOESM5_ESM.xlsx]

## Sheet: common dowregulated
#category	term ID	term description	observed gene count	background gene count	strength	false discovery rate	matching proteins in your network (IDs)	matching proteins in your network (labels)
GO Process	GO:0030198	Extracellular matrix organization	18	338	1.37	2.57e-16	9606.ENSP00000218388,9606.ENSP00000230538,9606.ENSP00000258341,9606.ENSP00000265131,9606.ENSP00000271651,9606.ENSP00000309953,9606.ENSP00000322788,9606.ENSP00000325146,9606.ENSP00000327336,9606.ENSP00000331544,9606.ENSP00000346032,9606.ENSP00000346839,9606.ENSP00000357980,9606.ENSP00000364140,9606.ENSP00000369677,9606.ENSP00000384169,9606.ENSP00000388325,9606.ENSP00000434412	TIMP1,LAMA4,LAMC1,TNC,CTSK,EFEMP2,MMP1,COL12A1,BGN,FBLN1,ANXA2,FN1,HTRA1,COL15A1,EMILIN1,FBLN2,LAMB2,SERPINH1
GO Process	GO:0010811	Positive regulation of cell-substrate adhesion	7	124	1.4	6.75e-05	9606.ENSP00000220772,9606.ENSP00000320866,9606.ENSP00000331544,9606.ENSP00000346839,9606.ENSP00000358866,9606.ENSP00000369677,9606.ENSP00000384169	SFRP1,CALR,FBLN1,FN1,FLNA,EMILIN1,FBLN2
GO Process	GO:0010810	Regulation of cell-substrate adhesion	8	212	1.22	8.89e-05	9606.ENSP00000211998,9606.ENSP00000220772,9606.ENSP00000320866,9606.ENSP00000331544,9606.ENSP00000346839,9606.ENSP00000358866,9606.ENSP00000369677,9606.ENSP00000384169	VCL,SFRP1,CALR,FBLN1,FN1,FLNA,EMILIN1,FBLN2
GO Process	GO:0030155	Regulation of cell adhesion	12	712	0.87	0.00011	9606.ENSP00000211998,9606.ENSP00000220772,9606.ENSP00000230538,9606.ENSP00000265131,9606.ENSP00000278572,9606.ENSP00000320866,9606.ENSP00000331544,9606.ENSP00000346839,9606.ENSP00000358866,9606.ENSP00000369677,9606.ENSP00000384169,9606.ENSP00000415786	VCL,SFRP1,LAMA4,TNC,RPS3,CALR,FBLN1,FN1,FLNA,EMILIN1,FBLN2,SERPINE2
GO Process	GO:0052547	Regulation of peptidase activity	10	449	1.0	0.00012	9606.ENSP00000218388,9606.ENSP00000223061,9606.ENSP00000254722,9606.ENSP00000264335,9606.ENSP00000278572,9606.ENSP00000331544,9606.ENSP00000346032,9606.ENSP00000346839,9606.ENSP00000415786,9606.ENSP00000434412	TIMP1,PCOLCE,SERPINF1,YWHAE,RPS3,FBLN1,ANXA2,FN1,SERPINE2,SERPINH1
GO Process	GO:0007155	Cell adhesion	13	925	0.8	0.00013	9606.ENSP00000211998,9606.ENSP00000230538,9606.ENSP00000258341,9606.ENSP00000265131,9606.ENSP00000268150,9606.ENSP00000325146,9606.ENSP00000346032,9606.ENSP00000346839,9606.ENSP00000358866,9606.ENSP00000364140,9606.ENSP00000369677,9606.ENSP00000388325,9606.ENSP00000460236	VCL,LAMA4,LAMC1,TNC,MFGE8,COL12A1,ANXA2,FN1,FLNA,COL15A1,EMILIN1,LAMB2,SPON1
GO Process	GO:0030162	Regulation of proteolysis	12	747	0.85	0.00013	9606.ENSP00000218388,9606.ENSP00000223061,9606.ENSP00000234590,9606.ENSP00000254722,9606.ENSP00000264335,9606.ENSP00000278572,9606.ENSP00000331544,9606.ENSP00000346032,9606.ENSP00000346839,9606.ENSP00000415786,9606.ENSP00000434412,9606.ENSP00000460236	TIMP1,PCOLCE,ENO1,SERPINF1,YWHAE,RPS3,FBLN1,ANXA2,FN1,SERPINE2,SERPINH1,SPON1
GO Process	GO:0051248	Negative regulation of protein metabolic process	14	1096	0.75	0.00013	9606.ENSP00000218388,9606.ENSP00000220772,9606.ENSP00000233813,9606.ENSP00000254722,9606.ENSP00000264335,9606.ENSP00000278572,9606.ENSP00000320866,9606.ENSP00000331544,9606.ENSP00000346032,9606.ENSP00000358866,9606.ENSP00000369677,9606.ENSP00000415786,9606.ENSP00000434412,9606.ENSP00000460236	TIMP1,SFRP1,IGFBP5,SERPINF1,YWHAE,RPS3,CALR,FBLN1,ANXA2,FLNA,EMILIN1,SERPINE2,SERPINH1,SPON1
GO Process	GO:0016043	Cellular component organization	29	5447	0.37	0.00020	9606.ENSP00000211998,9606.ENSP00000218388,9606.ENSP00000230538,9606.ENSP00000258341,9606.ENSP00000264335,9606.ENSP00000265131,9606.ENSP00000268150,9606.ENSP00000271651,9606.ENSP00000278572,9606.ENSP00000309953,9606.ENSP00000320866,9606.ENSP00000322788,9606.ENSP00000323856,9606.ENSP00000325146,9606.ENSP00000327145,9606.ENSP00000327336,9606.ENSP00000331544,9606.ENSP00000346032,9606.ENSP00000346694,…	VCL,TIMP1,LAMA4,LAMC1,YWHAE,TNC,MFGE8,CTSK,RPS3,EFEMP2,CALR,MMP1,PLEC,COL12A1,FLNC,BGN,FBLN1,ANXA2,HNRNPA2B1,FN1,HTRA1,FLNA,COL15A1,EMILIN1,FBLN2,LAMB2,SERPINE2,PLTP,SERPINH1
GO Process	GO:2000146	Negative regulation of cell motility	8	278	1.11	0.00022	9606.ENSP00000211998,9606.ENSP00000218388,9606.ENSP00000220772,9606.ENSP00000233813,9606.ENSP00000254722,9606.ENSP00000320866,9606.ENSP00000331544,9606.ENSP00000369677	VCL,TIMP1,SFRP1,IGFBP5,SERPINF1,CALR,FBLN1,EMILIN1
GO Process	GO:0030334	Regulation of cell migration	12	865	0.79	0.00033	9606.ENSP00000211998,9606.ENSP00000218388,9606.ENSP00000220772,9606.ENSP00000230538,9606.ENSP00000233813,9606.ENSP00000254722,9606.ENSP00000320866,9606.ENSP00000331544,9606.ENSP00000346839,9606.ENSP00000358866,9606.ENSP00000369677,9606.ENSP00000415786	VCL,TIMP1,SFRP1,LAMA4,IGFBP5,SERPINF1,CALR,FBLN1,FN1,FLNA,EMILIN1,SERPINE2
GO Process	GO:0032963	Collagen metabolic process	5	63	1.55	0.00036	9606.ENSP00000244137,9606.ENSP00000271651,9606.ENSP00000322788,9606.ENSP00000364140,9606.ENSP00000434412	PEPD,CTSK,MMP1,COL15A1,SERPINH1
GO Process	GO:0022617	Extracellular matrix disassembly	5	66	1.53	0.00038	9606.ENSP00000218388,9606.ENSP00000258341,9606.ENSP00000271651,9606.ENSP00000322788,9606.ENSP00000357980	TIMP1,LAMC1,CTSK,MMP1,HTRA1
GO Process	GO:0008284	Positive regulation of cell population proliferation	12	919	0.76	0.00043	9606.ENSP00000218388,9606.ENSP00000220772,9606.ENSP00000233813,9606.ENSP00000258341,9606.ENSP00000265131,9606.ENSP00000278572,9606.ENSP00000320866,9606.ENSP00000331544,9606.ENSP00000346032,9606.ENSP00000346839,9606.ENSP00000357980,9606.ENSP00000358866	TIMP1,SFRP1,IGFBP5,LAMC1,TNC,RPS3,CALR,FBLN1,ANXA2,FN1,HTRA1,FLNA
GO Process	GO:0030336	Negative regulation of cell migration	7	262	1.07	0.0012	9606.ENSP00000211998,9606.ENSP00000218388,9606.ENSP00000220772,9606.ENSP00000233813,9606.ENSP00000254722,9606.ENSP00000320866,9606.ENSP00000369677	VCL,TIMP1,SFRP1,IGFBP5,SERPINF1,CALR,EMILIN1
GO Process	GO:0032269	Negative regulation of cellular protein metabolic process	12	1043	0.71	0.0012	9606.ENSP00000218388,9606.ENSP00000220772,9606.ENSP00000233813,9606.ENSP00000254722,9606.ENSP00000264335,9606.ENSP00000278572,9606.ENSP00000320866,9606.ENSP00000331544,9606.ENSP00000346032,9606.ENSP00000369677,9606.ENSP00000415786,9606.ENSP00000434412	TIMP1,SFRP1,IGFBP5,SERPINF1,YWHAE,RPS3,CALR,FBLN1,ANXA2,EMILIN1,SERPINE2,SERPINH1
GO Process	GO:0051172	Negative regulation of nitrogen compound metabolic process	18	2429	0.52	0.0012	9606.ENSP00000218388,9606.ENSP00000220772,9606.ENSP00000223357,9606.ENSP00000233813,9606.ENSP00000234590,9606.ENSP00000254722,9606.ENSP00000264335,9606.ENSP00000278572,9606.ENSP00000320866,9606.ENSP00000331544,9606.ENSP00000341826,9606.ENSP00000346032,9606.ENSP00000346694,9606.ENSP00000358866,9606.ENSP00000369677,9606.ENSP00000415786,9606.ENSP00000434412,9606.ENSP00000460236	TIMP1,SFRP1,AEBP1,IGFBP5,ENO1,SERPINF1,YWHAE,RPS3,CALR,FBLN1,HNRNPA1,ANXA2,HNRNPA2B1,FLNA,EMILIN1,SERPINE2,SERPINH1,SPON1
GO Process	GO:0009611	Response to wounding	9	532	0.88	0.0013	9606.ENSP00000211998,9606.ENSP00000218388,9606.ENSP00000265131,9606.ENSP00000323856,9606.ENSP00000331544,9606.ENSP00000346839,9606.ENSP00000358866,9606.ENSP00000388325,9606.ENSP00000415786	VCL,TIMP1,TNC,PLEC,FBLN1,FN1,FLNA,LAMB2,SERPINE2
GO Process	GO:0030574	Collagen catabolic process	4	43	1.62	0.0017	9606.ENSP00000244137,9606.ENSP00000271651,9606.ENSP00000322788,9606.ENSP00000364140	PEPD,CTSK,MMP1,COL15A1
GO Process	GO:0009892	Negative regulation of metabolic process	20	3124	0.45	0.0019	9606.ENSP00000218388,9606.ENSP00000220772,9606.ENSP00000223357,9606.ENSP00000230538,9606.ENSP00000233813,9606.ENSP00000234590,9606.ENSP00000254722,9606.ENSP00000264335,9606.ENSP00000278572,9606.ENSP00000320866,9606.ENSP00000331544,9606.ENSP00000341826,9606.ENSP00000346032,9606.ENSP00000346694,9606.ENSP00000346839,9606.ENSP00000358866,9606.ENSP00000369677,9606.ENSP00000415786,9606.ENSP00000434412,…	TIMP1,SFRP1,AEBP1,LAMA4,IGFBP5,ENO1,SERPINF1,YWHAE,RPS3,CALR,FBLN1,HNRNPA1,ANXA2,HNRNPA2B1,FN1,FLNA,EMILIN1,SERPINE2,SERPINH1,SPON1
GO Process	GO:0045785	Positive regulation of cell adhesion	8	423	0.92	0.0020	9606.ENSP00000220772,9606.ENSP00000278572,9606.ENSP00000320866,9606.ENSP00000331544,9606.ENSP00000346839,9606.ENSP00000358866,9606.ENSP00000369677,9606.ENSP00000384169	SFRP1,RPS3,CALR,FBLN1,FN1,FLNA,EMILIN1,FBLN2
GO Process	GO:0010605	Negative regulation of macromolecule metabolic process	19	2875	0.47	0.0022	9606.ENSP00000218388,9606.ENSP00000220772,9606.ENSP00000223357,9606.ENSP00000233813,9606.ENSP00000234590,9606.ENSP00000254722,9606.ENSP00000264335,9606.ENSP00000278572,9606.ENSP00000320866,9606.ENSP00000331544,9606.ENSP00000341826,9606.ENSP00000346032,9606.ENSP00000346694,9606.ENSP00000346839,9606.ENSP00000358866,9606.ENSP00000369677,9606.ENSP00000415786,9606.ENSP00000434412,9606.ENSP00000460236	TIMP1,SFRP1,AEBP1,IGFBP5,ENO1,SERPINF1,YWHAE,RPS3,CALR,FBLN1,HNRNPA1,ANXA2,HNRNPA2B1,FN1,FLNA,EMILIN1,SERPINE2,SERPINH1,SPON1
GO Process	GO:0042060	Wound healing	8	439	0.91	0.0024	9606.ENSP00000211998,9606.ENSP00000218388,9606.ENSP00000265131,9606.ENSP00000323856,9606.ENSP00000331544,9606.ENSP00000346839,9606.ENSP00000358866,9606.ENSP00000415786	VCL,TIMP1,TNC,PLEC,FBLN1,FN1,FLNA,SERPINE2
GO Process	GO:0031324	Negative regulation of cellular metabolic process	18	2630	0.48	0.0026	9606.ENSP00000218388,9606.ENSP00000220772,9606.ENSP00000223357,9606.ENSP00000233813,9606.ENSP00000234590,9606.ENSP00000254722,9606.ENSP00000264335,9606.ENSP00000278572,9606.ENSP00000320866,9606.ENSP00000331544,9606.ENSP00000341826,9606.ENSP00000346032,9606.ENSP00000346694,9606.ENSP00000358866,9606.ENSP00000369677,9606.ENSP00000415786,9606.ENSP00000434412,9606.ENSP00000460236	TIMP1,SFRP1,AEBP1,IGFBP5,ENO1,SERPINF1,YWHAE,RPS3,CALR,FBLN1,HNRNPA1,ANXA2,HNRNPA2B1,FLNA,EMILIN1,SERPINE2,SERPINH1,SPON1
GO Process	GO:0051128	Regulation of cellular component organization	17	2402	0.5	0.0033	9606.ENSP00000211998,9606.ENSP00000220772,9606.ENSP00000223357,9606.ENSP00000233813,9606.ENSP00000234590,9606.ENSP00000254722,9606.ENSP00000264335,9606.ENSP00000278572,9606.ENSP00000320866,9606.ENSP00000322788,9606.ENSP00000341826,9606.ENSP00000346032,9606.ENSP00000346694,9606.ENSP00000346839,9606.ENSP00000358866,9606.ENSP00000369677,9606.ENSP00000415786	VCL,SFRP1,AEBP1,IGFBP5,ENO1,SERPINF1,YWHAE,RPS3,CALR,MMP1,HNRNPA1,ANXA2,HNRNPA2B1,FN1,FLNA,EMILIN1,SERPINE2
GO Process	GO:0019538	Protein metabolic process	23	4251	0.38	0.0034	9606.ENSP00000218388,9606.ENSP00000220772,9606.ENSP00000223061,9606.ENSP00000223357,9606.ENSP00000233813,9606.ENSP00000244137,9606.ENSP00000258341,9606.ENSP00000264335,9606.ENSP00000265131,9606.ENSP00000268150,9606.ENSP00000271651,9606.ENSP00000278572,9606.ENSP00000320866,9606.ENSP00000322788,9606.ENSP00000327336,9606.ENSP00000331544,9606.ENSP00000346032,9606.ENSP00000346839,9606.ENSP00000357980,…	TIMP1,SFRP1,PCOLCE,AEBP1,IGFBP5,PEPD,LAMC1,YWHAE,TNC,MFGE8,CTSK,RPS3,CALR,MMP1,BGN,FBLN1,ANXA2,FN1,HTRA1,FLNA,LAMB2,SERPINH1,C1R
GO Process	GO:0042127	Regulation of cell population proliferation	14	1642	0.58	0.0034	9606.ENSP00000218388,9606.ENSP00000220772,9606.ENSP00000233813,9606.ENSP00000254722,9606.ENSP00000258341,9606.ENSP00000265131,9606.ENSP00000278572,9606.ENSP00000320866,9606.ENSP00000331544,9606.ENSP00000346032,9606.ENSP00000346839,9606.ENSP00000357980,9606.ENSP00000358866,9606.ENSP00000415786	TIMP1,SFRP1,IGFBP5,SERPINF1,LAMC1,TNC,RPS3,CALR,FBLN1,ANXA2,FN1,HTRA1,FLNA,SERPINE2
GO Process	GO:0009653	Anatomical structure morphogenesis	16	2165	0.52	0.0036	9606.ENSP00000211998,9606.ENSP00000220772,9606.ENSP00000233813,9606.ENSP00000258341,9606.ENSP00000265131,9606.ENSP00000268150,9606.ENSP00000325146,9606.ENSP00000346032,9606.ENSP00000346839,9606.ENSP00000357980,9606.ENSP00000358866,9606.ENSP00000364140,9606.ENSP00000369677,9606.ENSP00000388325,9606.ENSP00000415786,9606.ENSP00000434412	VCL,SFRP1,IGFBP5,LAMC1,TNC,MFGE8,COL12A1,ANXA2,FN1,HTRA1,FLNA,COL15A1,EMILIN1,LAMB2,SERPINE2,SERPINH1
GO Process	GO:0048518	Positive regulation of biological process	28	6112	0.31	0.0036	9606.ENSP00000218388,9606.ENSP00000220772,9606.ENSP00000223061,9606.ENSP00000233813,9606.ENSP00000234590,9606.ENSP00000254722,9606.ENSP00000258341,9606.ENSP00000264335,9606.ENSP00000265131,9606.ENSP00000268150,9606.ENSP00000278572,9606.ENSP00000305556,9606.ENSP00000320866,9606.ENSP00000322788,9606.ENSP00000331544,9606.ENSP00000341826,9606.ENSP00000346032,9606.ENSP00000346694,9606.ENSP00000346839,…	TIMP1,SFRP1,PCOLCE,IGFBP5,ENO1,SERPINF1,LAMC1,YWHAE,TNC,MFGE8,RPS3,PCBP1,CALR,MMP1,FBLN1,HNRNPA1,ANXA2,HNRNPA2B1,FN1,HTRA1,FLNA,EMILIN1,FBLN2,SERPINE2,PLTP,C1R,LDHA,SPON1
GO Process	GO:0051241	Negative regulation of multicellular organismal process	12	1231	0.64	0.0043	9606.ENSP00000218388,9606.ENSP00000220772,9606.ENSP00000230538,9606.ENSP00000233813,9606.ENSP00000254722,9606.ENSP00000271651,9606.ENSP00000320866,9606.ENSP00000331544,9606.ENSP00000346032,9606.ENSP00000346839,9606.ENSP00000369677,9606.ENSP00000415786	TIMP1,SFRP1,LAMA4,IGFBP5,SERPINF1,CTSK,CALR,FBLN1,ANXA2,FN1,EMILIN1,SERPINE2
GO Process	GO:0034330	Cell junction organization	8	493	0.86	0.0045	9606.ENSP00000211998,9606.ENSP00000258341,9606.ENSP00000265131,9606.ENSP00000323856,9606.ENSP00000327145,9606.ENSP00000346839,9606.ENSP00000358866,9606.ENSP00000388325	VCL,LAMC1,TNC,PLEC,FLNC,FN1,FLNA,LAMB2
GO Process	GO:0043687	Post-translational protein modification	7	360	0.94	0.0051	9606.ENSP00000218388,9606.ENSP00000233813,9606.ENSP00000258341,9606.ENSP00000265131,9606.ENSP00000268150,9606.ENSP00000346839,9606.ENSP00000388325	TIMP1,IGFBP5,LAMC1,TNC,MFGE8,FN1,LAMB2
GO Process	GO:0009888	Tissue development	14	1760	0.55	0.0062	9606.ENSP00000211998,9606.ENSP00000218388,9606.ENSP00000220772,9606.ENSP00000233813,9606.ENSP00000258341,9606.ENSP00000265131,9606.ENSP00000320866,9606.ENSP00000325146,9606.ENSP00000327336,9606.ENSP00000346839,9606.ENSP00000358866,9606.ENSP00000388325,9606.ENSP00000415786,9606.ENSP00000434412	VCL,TIMP1,SFRP1,IGFBP5,LAMC1,TNC,CALR,COL12A1,BGN,FN1,FLNA,LAMB2,SERPINE2,SERPINH1
GO Process	GO:0010951	Negative regulation of endopeptidase activity	6	248	1.03	0.0064	9606.ENSP00000218388,9606.ENSP00000254722,9606.ENSP00000264335,9606.ENSP00000346032,9606.ENSP00000415786,9606.ENSP00000434412	TIMP1,SERPINF1,YWHAE,ANXA2,SERPINE2,SERPINH1
GO Process	GO:0048522	Positive regulation of cellular process	26	5579	0.32	0.0069	9606.ENSP00000218388,9606.ENSP00000220772,9606.ENSP00000223061,9606.ENSP00000233813,9606.ENSP00000234590,9606.ENSP00000254722,9606.ENSP00000258341,9606.ENSP00000264335,9606.ENSP00000265131,9606.ENSP00000268150,9606.ENSP00000278572,9606.ENSP00000305556,9606.ENSP00000320866,9606.ENSP00000322788,9606.ENSP00000331544,9606.ENSP00000341826,9606.ENSP00000346032,9606.ENSP00000346694,9606.ENSP00000346839,…	TIMP1,SFRP1,PCOLCE,IGFBP5,ENO1,SERPINF1,LAMC1,YWHAE,TNC,MFGE8,RPS3,PCBP1,CALR,MMP1,FBLN1,HNRNPA1,ANXA2,HNRNPA2B1,FN1,HTRA1,FLNA,EMILIN1,FBLN2,SERPINE2,LDHA,SPON1
GO Process	GO:0048513	Animal organ development	19	3197	0.42	0.0072	9606.ENSP00000218388,9606.ENSP00000220772,9606.ENSP00000233813,9606.ENSP00000254722,9606.ENSP00000258341,9606.ENSP00000264335,9606.ENSP00000265131,9606.ENSP00000320866,9606.ENSP00000325146,9606.ENSP00000327336,9606.ENSP00000346032,9606.ENSP00000346839,9606.ENSP00000357980,9606.ENSP00000358866,9606.ENSP00000369677,9606.ENSP00000388325,9606.ENSP00000415786,9606.ENSP00000434412,9606.ENSP00000445175	TIMP1,SFRP1,IGFBP5,SERPINF1,LAMC1,YWHAE,TNC,CALR,COL12A1,BGN,ANXA2,FN1,HTRA1,FLNA,EMILIN1,LAMB2,SERPINE2,SERPINH1,LDHA
GO Process	GO:1901564	Organonitrogen compound metabolic process	25	5244	0.33	0.0073	9606.ENSP00000218388,9606.ENSP00000220772,9606.ENSP00000223061,9606.ENSP00000223357,9606.ENSP00000233813,9606.ENSP00000234590,9606.ENSP00000244137,9606.ENSP00000258341,9606.ENSP00000264335,9606.ENSP00000265131,9606.ENSP00000268150,9606.ENSP00000271651,9606.ENSP00000278572,9606.ENSP00000320866,9606.ENSP00000322788,9606.ENSP00000327336,9606.ENSP00000331544,9606.ENSP00000346032,9606.ENSP00000346839,…	TIMP1,SFRP1,PCOLCE,AEBP1,IGFBP5,ENO1,PEPD,LAMC1,YWHAE,TNC,MFGE8,CTSK,RPS3,CALR,MMP1,BGN,FBLN1,ANXA2,FN1,HTRA1,FLNA,LAMB2,SERPINH1,C1R,LDHA
GO Process	GO:0044238	Primary metabolic process	30	7332	0.26	0.0099	9606.ENSP00000218388,9606.ENSP00000220772,9606.ENSP00000223061,9606.ENSP00000223357,9606.ENSP00000233813,9606.ENSP00000234590,9606.ENSP00000244137,9606.ENSP00000258341,9606.ENSP00000264335,9606.ENSP00000265131,9606.ENSP00000268150,9606.ENSP00000270776,9606.ENSP00000271651,9606.ENSP00000278572,9606.ENSP00000305556,9606.ENSP00000320866,9606.ENSP00000322788,9606.ENSP00000327336,9606.ENSP00000331544,…	TIMP1,SFRP1,PCOLCE,AEBP1,IGFBP5,ENO1,PEPD,LAMC1,YWHAE,TNC,MFGE8,PGD,CTSK,RPS3,PCBP1,CALR,MMP1,BGN,FBLN1,HNRNPA1,ANXA2,HNRNPA2B1,FN1,HTRA1,FLNA,LAMB2,PLTP,SERPINH1,C1R,LDHA
GO Process	GO:0034329	Cell junction assembly	6	280	0.98	0.0108	9606.ENSP00000211998,9606.ENSP00000258341,9606.ENSP00000323856,9606.ENSP00000327145,9606.ENSP00000346839,9606.ENSP00000358866	VCL,LAMC1,PLEC,FLNC,FN1,FLNA
GO Process	GO:0052548	Regulation of endopeptidase activity	7	418	0.87	0.0108	9606.ENSP00000218388,9606.ENSP00000254722,9606.ENSP00000264335,9606.ENSP00000278572,9606.ENSP00000346032,9606.ENSP00000415786,9606.ENSP00000434412	TIMP1,SERPINF1,YWHAE,RPS3,ANXA2,SERPINE2,SERPINH1
GO Process	GO:0007275	Multicellular organism development	24	5023	0.33	0.0110	9606.ENSP00000211998,9606.ENSP00000218388,9606.ENSP00000220772,9606.ENSP00000223061,9606.ENSP00000233813,9606.ENSP00000254722,9606.ENSP00000258341,9606.ENSP00000264335,9606.ENSP00000265131,9606.ENSP00000268150,9606.ENSP00000320866,9606.ENSP00000325146,9606.ENSP00000327336,9606.ENSP00000331544,9606.ENSP00000346032,9606.ENSP00000346839,9606.ENSP00000357980,9606.ENSP00000358866,9606.ENSP00000364140,…	VCL,TIMP1,SFRP1,PCOLCE,IGFBP5,SERPINF1,LAMC1,YWHAE,TNC,MFGE8,CALR,COL12A1,BGN,FBLN1,ANXA2,FN1,HTRA1,FLNA,COL15A1,EMILIN1,LAMB2,SERPINE2,SERPINH1,LDHA
GO Process	GO:0048145	Regulation of fibroblast proliferation	4	83	1.33	0.0110	9606.ENSP00000220772,9606.ENSP00000331544,9606.ENSP00000346032,9606.ENSP00000346839	SFRP1,FBLN1,ANXA2,FN1
GO Process	GO:0048856	Anatomical structure development	25	5402	0.31	0.0112	9606.ENSP00000211998,9606.ENSP00000218388,9606.ENSP00000220772,9606.ENSP00000223061,9606.ENSP00000233813,9606.ENSP00000254722,9606.ENSP00000258341,9606.ENSP00000264335,9606.ENSP00000265131,9606.ENSP00000268150,9606.ENSP00000320866,9606.ENSP00000325146,9606.ENSP00000327145,9606.ENSP00000327336,9606.ENSP00000331544,9606.ENSP00000346032,9606.ENSP00000346839,9606.ENSP00000357980,9606.ENSP00000358866,…	VCL,TIMP1,SFRP1,PCOLCE,IGFBP5,SERPINF1,LAMC1,YWHAE,TNC,MFGE8,CALR,COL12A1,FLNC,BGN,FBLN1,ANXA2,FN1,HTRA1,FLNA,COL15A1,EMILIN1,LAMB2,SERPINE2,SERPINH1,LDHA
GO Process	GO:0085029	Extracellular matrix assembly	3	29	1.66	0.0119	9606.ENSP00000309953,9606.ENSP00000369677,9606.ENSP00000388325	EFEMP2,EMILIN1,LAMB2
GO Process	GO:1904237	Positive regulation of substrate-dependent cell migration, cell attachment to substrate	2	3	2.47	0.0119	9606.ENSP00000331544,9606.ENSP00000346839	FBLN1,FN1
GO Process	GO:0031589	Cell-substrate adhesion	5	182	1.09	0.0135	9606.ENSP00000211998,9606.ENSP00000258341,9606.ENSP00000346839,9606.ENSP00000369677,9606.ENSP00000388325	VCL,LAMC1,FN1,EMILIN1,LAMB2
GO Process	GO:0051130	Positive regulation of cellular component organization	11	1209	0.61	0.0135	9606.ENSP00000220772,9606.ENSP00000254722,9606.ENSP00000264335,9606.ENSP00000278572,9606.ENSP00000322788,9606.ENSP00000341826,9606.ENSP00000346032,9606.ENSP00000346694,9606.ENSP00000346839,9606.ENSP00000358866,9606.ENSP00000369677	SFRP1,SERPINF1,YWHAE,RPS3,MMP1,HNRNPA1,ANXA2,HNRNPA2B1,FN1,FLNA,EMILIN1
GO Process	GO:0048731	System development	22	4426	0.34	0.0146	9606.ENSP00000211998,9606.ENSP00000218388,9606.ENSP00000220772,9606.ENSP00000233813,9606.ENSP00000254722,9606.ENSP00000258341,9606.ENSP00000264335,9606.ENSP00000265131,9606.ENSP00000268150,9606.ENSP00000320866,9606.ENSP00000325146,9606.ENSP00000327336,9606.ENSP00000346032,9606.ENSP00000346839,9606.ENSP00000357980,9606.ENSP00000358866,9606.ENSP00000364140,9606.ENSP00000369677,9606.ENSP00000388325,…	VCL,TIMP1,SFRP1,IGFBP5,SERPINF1,LAMC1,YWHAE,TNC,MFGE8,CALR,COL12A1,BGN,ANXA2,FN1,HTRA1,FLNA,COL15A1,EMILIN1,LAMB2,SERPINE2,SERPINH1,LDHA
GO Process	GO:0048771	Tissue remodeling	4	96	1.27	0.0158	9606.ENSP00000218388,9606.ENSP00000233813,9606.ENSP00000271651,9606.ENSP00000327336	TIMP1,IGFBP5,CTSK,BGN
GO Process	GO:0051246	Regulation of protein metabolic process	17	2828	0.43	0.0158	9606.ENSP00000218388,9606.ENSP00000220772,9606.ENSP00000223061,9606.ENSP00000233813,9606.ENSP00000234590,9606.ENSP00000254722,9606.ENSP00000264335,9606.ENSP00000278572,9606.ENSP00000320866,9606.ENSP00000331544,9606.ENSP00000346032,9606.ENSP00000346839,9606.ENSP00000358866,9606.ENSP00000369677,9606.ENSP00000415786,9606.ENSP00000434412,9606.ENSP00000460236	TIMP1,SFRP1,PCOLCE,IGFBP5,ENO1,SERPINF1,YWHAE,RPS3,CALR,FBLN1,ANXA2,FN1,FLNA,EMILIN1,SERPINE2,SERPINH1,SPON1
GO Process	GO:0051336	Regulation of hydrolase activity	11	1284	0.58	0.0213	9606.ENSP00000218388,9606.ENSP00000220772,9606.ENSP00000223061,9606.ENSP00000254722,9606.ENSP00000264335,9606.ENSP00000278572,9606.ENSP00000331544,9606.ENSP00000346032,9606.ENSP00000346839,9606.ENSP00000415786,9606.ENSP00000434412	TIMP1,SFRP1,PCOLCE,SERPINF1,YWHAE,RPS3,FBLN1,ANXA2,FN1,SERPINE2,SERPINH1
GO Process	GO:1904026	Regulation of collagen fibril organization	2	5	2.25	0.0213	9606.ENSP00000223357,9606.ENSP00000369677	AEBP1,EMILIN1
GO Process	GO:0006807	Nitrogen compound metabolic process	28	6852	0.26	0.0214	9606.ENSP00000218388,9606.ENSP00000220772,9606.ENSP00000223061,9606.ENSP00000223357,9606.ENSP00000233813,9606.ENSP00000234590,9606.ENSP00000244137,9606.ENSP00000258341,9606.ENSP00000264335,9606.ENSP00000265131,9606.ENSP00000268150,9606.ENSP00000271651,9606.ENSP00000278572,9606.ENSP00000305556,9606.ENSP00000320866,9606.ENSP00000322788,9606.ENSP00000327336,9606.ENSP00000331544,9606.ENSP00000341826,…	TIMP1,SFRP1,PCOLCE,AEBP1,IGFBP5,ENO1,PEPD,LAMC1,YWHAE,TNC,MFGE8,CTSK,RPS3,PCBP1,CALR,MMP1,BGN,FBLN1,HNRNPA1,ANXA2,HNRNPA2B1,FN1,HTRA1,FLNA,LAMB2,SERPINH1,C1R,LDHA
GO Process	GO:0044403	Symbiotic process	9	865	0.67	0.0232	9606.ENSP00000264335,9606.ENSP00000278572,9606.ENSP00000305556,9606.ENSP00000322788,9606.ENSP00000331544,9606.ENSP00000341826,9606.ENSP00000346032,9606.ENSP00000346694,9606.ENSP00000346839	YWHAE,RPS3,PCBP1,MMP1,FBLN1,HNRNPA1,ANXA2,HNRNPA2B1,FN1
GO Process	GO:0071704	Organic substance metabolic process	30	7755	0.24	0.0242	9606.ENSP00000218388,9606.ENSP00000220772,9606.ENSP00000223061,9606.ENSP00000223357,9606.ENSP00000233813,9606.ENSP00000234590,9606.ENSP00000244137,9606.ENSP00000258341,9606.ENSP00000264335,9606.ENSP00000265131,9606.ENSP00000268150,9606.ENSP00000270776,9606.ENSP00000271651,9606.ENSP00000278572,9606.ENSP00000305556,9606.ENSP00000320866,9606.ENSP00000322788,9606.ENSP00000327336,9606.ENSP00000331544,…	TIMP1,SFRP1,PCOLCE,AEBP1,IGFBP5,ENO1,PEPD,LAMC1,YWHAE,TNC,MFGE8,PGD,CTSK,RPS3,PCBP1,CALR,MMP1,BGN,FBLN1,HNRNPA1,ANXA2,HNRNPA2B1,FN1,HTRA1,FLNA,LAMB2,PLTP,SERPINH1,C1R,LDHA
GO Process	GO:0043170	Macromolecule metabolic process	26	6137	0.28	0.0266	9606.ENSP00000218388,9606.ENSP00000220772,9606.ENSP00000223061,9606.ENSP00000223357,9606.ENSP00000233813,9606.ENSP00000244137,9606.ENSP00000258341,9606.ENSP00000264335,9606.ENSP00000265131,9606.ENSP00000268150,9606.ENSP00000271651,9606.ENSP00000278572,9606.ENSP00000305556,9606.ENSP00000320866,9606.ENSP00000322788,9606.ENSP00000327336,9606.ENSP00000331544,9606.ENSP00000341826,9606.ENSP00000346032,…	TIMP1,SFRP1,PCOLCE,AEBP1,IGFBP5,PEPD,LAMC1,YWHAE,TNC,MFGE8,CTSK,RPS3,PCBP1,CALR,MMP1,BGN,FBLN1,HNRNPA1,ANXA2,HNRNPA2B1,FN1,HTRA1,FLNA,LAMB2,SERPINH1,C1R
GO Process	GO:1901164	Negative regulation of trophoblast cell migration	2	6	2.17	0.0266	9606.ENSP00000218388,9606.ENSP00000320866	TIMP1,CALR
GO Process	GO:0007044	Cell-substrate junction assembly	3	43	1.49	0.0278	9606.ENSP00000258341,9606.ENSP00000323856,9606.ENSP00000346839	LAMC1,PLEC,FN1
GO Process	GO:0008152	Metabolic process	31	8298	0.22	0.0278	9606.ENSP00000218388,9606.ENSP00000220772,9606.ENSP00000223061,9606.ENSP00000223357,9606.ENSP00000233813,9606.ENSP00000234590,9606.ENSP00000244137,9606.ENSP00000258341,9606.ENSP00000264335,9606.ENSP00000265131,9606.ENSP00000268150,9606.ENSP00000270776,9606.ENSP00000271651,9606.ENSP00000278572,9606.ENSP00000305556,9606.ENSP00000320866,9606.ENSP00000322788,9606.ENSP00000327336,9606.ENSP00000331544,…	TIMP1,SFRP1,PCOLCE,AEBP1,IGFBP5,ENO1,PEPD,LAMC1,YWHAE,TNC,MFGE8,PGD,CTSK,RPS3,PCBP1,CALR,MMP1,BGN,FBLN1,HNRNPA1,ANXA2,HNRNPA2B1,FN1,HTRA1,FLNA,COL15A1,LAMB2,PLTP,SERPINH1,C1R,LDHA
GO Process	GO:0010033	Response to organic substance	17	3011	0.4	0.0278	9606.ENSP00000217939,9606.ENSP00000218388,9606.ENSP00000220772,9606.ENSP00000223061,9606.ENSP00000233813,9606.ENSP00000254722,9606.ENSP00000265131,9606.ENSP00000278572,9606.ENSP00000320866,9606.ENSP00000322788,9606.ENSP00000341826,9606.ENSP00000346032,9606.ENSP00000346694,9606.ENSP00000346839,9606.ENSP00000358866,9606.ENSP00000434412,9606.ENSP00000445175	MXRA5,TIMP1,SFRP1,PCOLCE,IGFBP5,SERPINF1,TNC,RPS3,CALR,MMP1,HNRNPA1,ANXA2,HNRNPA2B1,FN1,FLNA,SERPINH1,LDHA
GO Process	GO:0032268	Regulation of cellular protein metabolic process	16	2693	0.42	0.0278	9606.ENSP00000218388,9606.ENSP00000220772,9606.ENSP00000223061,9606.ENSP00000233813,9606.ENSP00000234590,9606.ENSP00000254722,9606.ENSP00000264335,9606.ENSP00000278572,9606.ENSP00000320866,9606.ENSP00000331544,9606.ENSP00000346032,9606.ENSP00000346839,9606.ENSP00000369677,9606.ENSP00000415786,9606.ENSP00000434412,9606.ENSP00000460236	TIMP1,SFRP1,PCOLCE,IGFBP5,ENO1,SERPINF1,YWHAE,RPS3,CALR,FBLN1,ANXA2,FN1,EMILIN1,SERPINE2,SERPINH1,SPON1
GO Process	GO:0048519	Negative regulation of biological process	24	5389	0.3	0.0278	9606.ENSP00000211998,9606.ENSP00000218388,9606.ENSP00000220772,9606.ENSP00000223357,9606.ENSP00000230538,9606.ENSP00000233813,9606.ENSP00000234590,9606.ENSP00000254722,9606.ENSP00000264335,9606.ENSP00000265131,9606.ENSP00000271651,9606.ENSP00000278572,9606.ENSP00000320866,9606.ENSP00000331544,9606.ENSP00000341826,9606.ENSP00000346032,9606.ENSP00000346694,9606.ENSP00000346839,9606.ENSP00000357980,…	VCL,TIMP1,SFRP1,AEBP1,LAMA4,IGFBP5,ENO1,SERPINF1,YWHAE,TNC,CTSK,RPS3,CALR,FBLN1,HNRNPA1,ANXA2,HNRNPA2B1,FN1,HTRA1,FLNA,EMILIN1,SERPINE2,SERPINH1,SPON1
GO Process	GO:0060560	Developmental growth involved in morphogenesis	4	116	1.19	0.0278	9606.ENSP00000211998,9606.ENSP00000220772,9606.ENSP00000265131,9606.ENSP00000388325	VCL,SFRP1,TNC,LAMB2
GO Process	GO:0030199	Collagen fibril organization	3	46	1.46	0.0305	9606.ENSP00000325146,9606.ENSP00000346032,9606.ENSP00000434412	COL12A1,ANXA2,SERPINH1
GO Process	GO:0032879	Regulation of localization	16	2740	0.41	0.0305	9606.ENSP00000211998,9606.ENSP00000218388,9606.ENSP00000220772,9606.ENSP00000230538,9606.ENSP00000233813,9606.ENSP00000254722,9606.ENSP00000264335,9606.ENSP00000268150,9606.ENSP00000320866,9606.ENSP00000331544,9606.ENSP00000346032,9606.ENSP00000346839,9606.ENSP00000358866,9606.ENSP00000369677,9606.ENSP00000415786,9606.ENSP00000417138	VCL,TIMP1,SFRP1,LAMA4,IGFBP5,SERPINF1,YWHAE,MFGE8,CALR,FBLN1,ANXA2,FN1,FLNA,EMILIN1,SERPINE2,PLTP
GO Process	GO:0045862	Positive regulation of proteolysis	6	377	0.85	0.0327	9606.ENSP00000223061,9606.ENSP00000234590,9606.ENSP00000278572,9606.ENSP00000331544,9606.ENSP00000346839,9606.ENSP00000460236	PCOLCE,ENO1,RPS3,FBLN1,FN1,SPON1
GO Process	GO:0002576	Platelet degranulation	4	129	1.14	0.0346	9606.ENSP00000211998,9606.ENSP00000218388,9606.ENSP00000346839,9606.ENSP00000358866	VCL,TIMP1,FN1,FLNA
GO Process	GO:0022414	Reproductive process	11	1400	0.54	0.0346	9606.ENSP00000220772,9606.ENSP00000233813,9606.ENSP00000254722,9606.ENSP00000265131,9606.ENSP00000268150,9606.ENSP00000320866,9606.ENSP00000331544,9606.ENSP00000357980,9606.ENSP00000358866,9606.ENSP00000415786,9606.ENSP00000417138	SFRP1,IGFBP5,SERPINF1,TNC,MFGE8,CALR,FBLN1,HTRA1,FLNA,SERPINE2,PLTP
GO Process	GO:0034446	Substrate adhesion-dependent cell spreading	3	49	1.43	0.0346	9606.ENSP00000258341,9606.ENSP00000346839,9606.ENSP00000388325	LAMC1,FN1,LAMB2
GO Process	GO:0048146	Positive regulation of fibroblast proliferation	3	52	1.41	0.0390	9606.ENSP00000331544,9606.ENSP00000346032,9606.ENSP00000346839	FBLN1,ANXA2,FN1
GO Process	GO:0042177	Negative regulation of protein catabolic process	4	135	1.12	0.0398	9606.ENSP00000218388,9606.ENSP00000346032,9606.ENSP00000358866,9606.ENSP00000415786	TIMP1,ANXA2,FLNA,SERPINE2
GO Process	GO:0048251	Elastic fiber assembly	2	9	1.99	0.0399	9606.ENSP00000309953,9606.ENSP00000369677	EFEMP2,EMILIN1
GO Process	GO:1900024	Regulation of substrate adhesion-dependent cell spreading	3	53	1.4	0.0399	9606.ENSP00000320866,9606.ENSP00000331544,9606.ENSP00000358866	CALR,FBLN1,FLNA
GO Process	GO:0009719	Response to endogenous stimulus	11	1447	0.53	0.0419	9606.ENSP00000217939,9606.ENSP00000218388,9606.ENSP00000220772,9606.ENSP00000233813,9606.ENSP00000254722,9606.ENSP00000265131,9606.ENSP00000320866,9606.ENSP00000341826,9606.ENSP00000346032,9606.ENSP00000358866,9606.ENSP00000445175	MXRA5,TIMP1,SFRP1,IGFBP5,SERPINF1,TNC,CALR,HNRNPA1,ANXA2,FLNA,LDHA
GO Process	GO:0048523	Negative regulation of cellular process	22	4874	0.3	0.0429	9606.ENSP00000211998,9606.ENSP00000218388,9606.ENSP00000220772,9606.ENSP00000223357,9606.ENSP00000233813,9606.ENSP00000234590,9606.ENSP00000254722,9606.ENSP00000264335,9606.ENSP00000265131,9606.ENSP00000278572,9606.ENSP00000320866,9606.ENSP00000331544,9606.ENSP00000341826,9606.ENSP00000346032,9606.ENSP00000346694,9606.ENSP00000346839,9606.ENSP00000357980,9606.ENSP00000358866,9606.ENSP00000369677,…	VCL,TIMP1,SFRP1,AEBP1,IGFBP5,ENO1,SERPINF1,YWHAE,TNC,RPS3,CALR,FBLN1,HNRNPA1,ANXA2,HNRNPA2B1,FN1,HTRA1,FLNA,EMILIN1,SERPINE2,SERPINH1,SPON1
GO Process	GO:0051093	Negative regulation of developmental process	9	983	0.61	0.0429	9606.ENSP00000218388,9606.ENSP00000220772,9606.ENSP00000233813,9606.ENSP00000254722,9606.ENSP00000271651,9606.ENSP00000320866,9606.ENSP00000331544,9606.ENSP00000346032,9606.ENSP00000369677	TIMP1,SFRP1,IGFBP5,SERPINF1,CTSK,CALR,FBLN1,ANXA2,EMILIN1
GO Process	GO:0016032	Viral process	8	776	0.66	0.0439	9606.ENSP00000264335,9606.ENSP00000278572,9606.ENSP00000305556,9606.ENSP00000322788,9606.ENSP00000331544,9606.ENSP00000341826,9606.ENSP00000346032,9606.ENSP00000346694	YWHAE,RPS3,PCBP1,MMP1,FBLN1,HNRNPA1,ANXA2,HNRNPA2B1
GO Process	GO:2000242	Negative regulation of reproductive process	3	58	1.36	0.0484	9606.ENSP00000218388,9606.ENSP00000254722,9606.ENSP00000320866	TIMP1,SERPINF1,CALR
GO Process	GO:0010629	Negative regulation of gene expression	13	2014	0.46	0.0489	9606.ENSP00000220772,9606.ENSP00000223357,9606.ENSP00000233813,9606.ENSP00000234590,9606.ENSP00000254722,9606.ENSP00000278572,9606.ENSP00000320866,9606.ENSP00000331544,9606.ENSP00000346694,9606.ENSP00000346839,9606.ENSP00000358866,9606.ENSP00000369677,9606.ENSP00000415786	SFRP1,AEBP1,IGFBP5,ENO1,SERPINF1,RPS3,CALR,FBLN1,HNRNPA2B1,FN1,FLNA,EMILIN1,SERPINE2
GO Function	GO:0005201	Extracellular matrix structural constituent	14	119	1.72	6.76e-17	9606.ENSP00000217939,9606.ENSP00000230538,9606.ENSP00000258341,9606.ENSP00000265131,9606.ENSP00000309953,9606.ENSP00000325146,9606.ENSP00000327336,9606.ENSP00000331544,9606.ENSP00000346839,9606.ENSP00000364140,9606.ENSP00000369677,9606.ENSP00000384169,9606.ENSP00000388325,9606.ENSP00000460236	MXRA5,LAMA4,LAMC1,TNC,EFEMP2,COL12A1,BGN,FBLN1,FN1,COL15A1,EMILIN1,FBLN2,LAMB2,SPON1
GO Function	GO:0005198	Structural molecule activity	17	635	1.08	2.90e-11	9606.ENSP00000211998,9606.ENSP00000217939,9606.ENSP00000230538,9606.ENSP00000258341,9606.ENSP00000265131,9606.ENSP00000278572,9606.ENSP00000309953,9606.ENSP00000323856,9606.ENSP00000325146,9606.ENSP00000327336,9606.ENSP00000331544,9606.ENSP00000346839,9606.ENSP00000364140,9606.ENSP00000369677,9606.ENSP00000384169,9606.ENSP00000388325,9606.ENSP00000460236	VCL,MXRA5,LAMA4,LAMC1,TNC,RPS3,EFEMP2,PLEC,COL12A1,BGN,FBLN1,FN1,COL15A1,EMILIN1,FBLN2,LAMB2,SPON1
GO Function	GO:0050839	Cell adhesion molecule binding	14	538	1.06	9.51e-09	9606.ENSP00000211998,9606.ENSP00000234590,9606.ENSP00000264335,9606.ENSP00000268150,9606.ENSP00000305556,9606.ENSP00000320866,9606.ENSP00000323856,9606.ENSP00000331544,9606.ENSP00000346032,9606.ENSP00000346839,9606.ENSP00000358866,9606.ENSP00000369677,9606.ENSP00000388325,9606.ENSP00000445175	VCL,ENO1,YWHAE,MFGE8,PCBP1,CALR,PLEC,FBLN1,ANXA2,FN1,FLNA,EMILIN1,LAMB2,LDHA
GO Function	GO:0061134	Peptidase regulator activity	8	226	1.2	3.61e-05	9606.ENSP00000218388,9606.ENSP00000223061,9606.ENSP00000254722,9606.ENSP00000331544,9606.ENSP00000346032,9606.ENSP00000346839,9606.ENSP00000415786,9606.ENSP00000434412	TIMP1,PCOLCE,SERPINF1,FBLN1,ANXA2,FN1,SERPINE2,SERPINH1
GO Function	GO:0044877	Protein-containing complex binding	14	1216	0.71	0.00017	9606.ENSP00000223061,9606.ENSP00000223357,9606.ENSP00000264335,9606.ENSP00000268150,9606.ENSP00000271651,9606.ENSP00000278572,9606.ENSP00000320866,9606.ENSP00000331544,9606.ENSP00000346839,9606.ENSP00000358866,9606.ENSP00000369677,9606.ENSP00000388325,9606.ENSP00000417138,9606.ENSP00000434412	PCOLCE,AEBP1,YWHAE,MFGE8,CTSK,RPS3,CALR,FBLN1,FN1,FLNA,EMILIN1,LAMB2,PLTP,SERPINH1
GO Function	GO:0005518	Collagen binding	5	68	1.51	0.00033	9606.ENSP00000223061,9606.ENSP00000223357,9606.ENSP00000271651,9606.ENSP00000346839,9606.ENSP00000434412	PCOLCE,AEBP1,CTSK,FN1,SERPINH1
GO Function	GO:0045296	Cadherin binding	8	334	1.03	0.00037	9606.ENSP00000211998,9606.ENSP00000234590,9606.ENSP00000264335,9606.ENSP00000305556,9606.ENSP00000323856,9606.ENSP00000346032,9606.ENSP00000358866,9606.ENSP00000445175	VCL,ENO1,YWHAE,PCBP1,PLEC,ANXA2,FLNA,LDHA
GO Function	GO:0005178	Integrin binding	6	147	1.26	0.00046	9606.ENSP00000268150,9606.ENSP00000320866,9606.ENSP00000331544,9606.ENSP00000346839,9606.ENSP00000369677,9606.ENSP00000388325	MFGE8,CALR,FBLN1,FN1,EMILIN1,LAMB2
GO Function	GO:0005515	Protein binding	31	7026	0.29	0.0012	9606.ENSP00000211998,9606.ENSP00000218388,9606.ENSP00000220772,9606.ENSP00000223357,9606.ENSP00000230538,9606.ENSP00000233813,9606.ENSP00000234590,9606.ENSP00000264335,9606.ENSP00000265131,9606.ENSP00000268150,9606.ENSP00000271651,9606.ENSP00000278572,9606.ENSP00000305556,9606.ENSP00000320866,9606.ENSP00000323856,9606.ENSP00000327145,9606.ENSP00000331544,9606.ENSP00000341826,9606.ENSP00000346032,…	VCL,TIMP1,SFRP1,AEBP1,LAMA4,IGFBP5,ENO1,YWHAE,TNC,MFGE8,CTSK,RPS3,PCBP1,CALR,PLEC,FLNC,FBLN1,HNRNPA1,ANXA2,HNRNPA2B1,FN1,HTRA1,FLNA,EMILIN1,LAMB2,SERPINE2,PLTP,SERPINH1,C1R,LDHA,SPON1
GO Function	GO:0098847	Sequence-specific single stranded DNA binding	3	14	1.98	0.0023	9606.ENSP00000305556,9606.ENSP00000341826,9606.ENSP00000346694	PCBP1,HNRNPA1,HNRNPA2B1
GO Function	GO:0001968	Fibronectin binding	3	27	1.69	0.0121	9606.ENSP00000233813,9606.ENSP00000271651,9606.ENSP00000331544	IGFBP5,CTSK,FBLN1
GO Function	GO:0042802	Identical protein binding	14	1896	0.52	0.0122	9606.ENSP00000220772,9606.ENSP00000234590,9606.ENSP00000264335,9606.ENSP00000327145,9606.ENSP00000331544,9606.ENSP00000341826,9606.ENSP00000346032,9606.ENSP00000346694,9606.ENSP00000346839,9606.ENSP00000357980,9606.ENSP00000358866,9606.ENSP00000369677,9606.ENSP00000438615,9606.ENSP00000445175	SFRP1,ENO1,YWHAE,FLNC,FBLN1,HNRNPA1,ANXA2,HNRNPA2B1,FN1,HTRA1,FLNA,EMILIN1,C1R,LDHA
GO Function	GO:0004866	Endopeptidase inhibitor activity	5	181	1.09	0.0146	9606.ENSP00000218388,9606.ENSP00000254722,9606.ENSP00000346032,9606.ENSP00000415786,9606.ENSP00000434412	TIMP1,SERPINF1,ANXA2,SERPINE2,SERPINH1
GO Function	GO:0004867	Serine-type endopeptidase inhibitor activity	4	98	1.26	0.0161	9606.ENSP00000254722,9606.ENSP00000346032,9606.ENSP00000415786,9606.ENSP00000434412	SERPINF1,ANXA2,SERPINE2,SERPINH1
GO Function	GO:0043394	Proteoglycan binding	3	37	1.56	0.0187	9606.ENSP00000265131,9606.ENSP00000271651,9606.ENSP00000346839	TNC,CTSK,FN1
GO Function	GO:0016504	Peptidase activator activity	3	41	1.51	0.0235	9606.ENSP00000223061,9606.ENSP00000331544,9606.ENSP00000346839	PCOLCE,FBLN1,FN1
GO Function	GO:0030023	Extracellular matrix constituent conferring elasticity	2	7	2.1	0.0299	9606.ENSP00000369677,9606.ENSP00000384169	EMILIN1,FBLN2
GO Function	GO:0005539	Glycosaminoglycan binding	5	240	0.97	0.0345	9606.ENSP00000220772,9606.ENSP00000223061,9606.ENSP00000327336,9606.ENSP00000346839,9606.ENSP00000415786	SFRP1,PCOLCE,BGN,FN1,SERPINE2
GO Function	GO:0050840	Extracellular matrix binding	3	56	1.38	0.0462	9606.ENSP00000327336,9606.ENSP00000346032,9606.ENSP00000384169	BGN,ANXA2,FBLN2
GO Function	GO:0098505	G-rich strand telomeric DNA binding	2	10	1.95	0.0462	9606.ENSP00000341826,9606.ENSP00000346694	HNRNPA1,HNRNPA2B1
GO Component	GO:0005576	Extracellular region	43	4166	0.66	9.16e-25	9606.ENSP00000211998,9606.ENSP00000217939,9606.ENSP00000218388,9606.ENSP00000220772,9606.ENSP00000223061,9606.ENSP00000223357,9606.ENSP00000230538,9606.ENSP00000233813,9606.ENSP00000234590,9606.ENSP00000244137,9606.ENSP00000254722,9606.ENSP00000258341,9606.ENSP00000264335,9606.ENSP00000265131,9606.ENSP00000268150,9606.ENSP00000270776,9606.ENSP00000271651,9606.ENSP00000278572,9606.ENSP00000297267,…	VCL,MXRA5,TIMP1,SFRP1,PCOLCE,AEBP1,LAMA4,IGFBP5,ENO1,PEPD,SERPINF1,LAMC1,YWHAE,TNC,MFGE8,PGD,CTSK,RPS3,FNDC1,PCBP1,EFEMP2,CALR,MMP1,PLEC,COL12A1,BGN,FBLN1,HNRNPA1,ANXA2,HNRNPA2B1,FN1,HTRA1,FLNA,COL15A1,EMILIN1,FBLN2,LAMB2,SERPINE2,PLTP,SERPINH1,C1R,LDHA,SPON1
GO Component	GO:0031012	Extracellular matrix	25	527	1.32	9.16e-25	9606.ENSP00000217939,9606.ENSP00000218388,9606.ENSP00000220772,9606.ENSP00000223357,9606.ENSP00000230538,9606.ENSP00000254722,9606.ENSP00000258341,9606.ENSP00000265131,9606.ENSP00000268150,9606.ENSP00000309953,9606.ENSP00000320866,9606.ENSP00000322788,9606.ENSP00000325146,9606.ENSP00000327336,9606.ENSP00000331544,9606.ENSP00000346032,9606.ENSP00000346839,9606.ENSP00000357980,9606.ENSP00000364140,…	MXRA5,TIMP1,SFRP1,AEBP1,LAMA4,SERPINF1,LAMC1,TNC,MFGE8,EFEMP2,CALR,MMP1,COL12A1,BGN,FBLN1,ANXA2,FN1,HTRA1,COL15A1,EMILIN1,FBLN2,LAMB2,SERPINE2,SERPINH1,SPON1
GO Component	GO:0005615	Extracellular space	40	3195	0.75	1.56e-24	9606.ENSP00000211998,9606.ENSP00000217939,9606.ENSP00000218388,9606.ENSP00000220772,9606.ENSP00000223061,9606.ENSP00000223357,9606.ENSP00000230538,9606.ENSP00000233813,9606.ENSP00000234590,9606.ENSP00000244137,9606.ENSP00000254722,9606.ENSP00000258341,9606.ENSP00000264335,9606.ENSP00000265131,9606.ENSP00000268150,9606.ENSP00000270776,9606.ENSP00000271651,9606.ENSP00000278572,9606.ENSP00000305556,…	VCL,MXRA5,TIMP1,SFRP1,PCOLCE,AEBP1,LAMA4,IGFBP5,ENO1,PEPD,SERPINF1,LAMC1,YWHAE,TNC,MFGE8,PGD,CTSK,RPS3,PCBP1,EFEMP2,CALR,PLEC,COL12A1,BGN,FBLN1,HNRNPA1,ANXA2,HNRNPA2B1,FN1,HTRA1,FLNA,COL15A1,EMILIN1,LAMB2,SERPINE2,PLTP,SERPINH1,C1R,LDHA,SPON1
GO Component	GO:0062023	Collagen-containing extracellular matrix	23	396	1.41	1.56e-24	9606.ENSP00000217939,9606.ENSP00000218388,9606.ENSP00000220772,9606.ENSP00000223357,9606.ENSP00000230538,9606.ENSP00000254722,9606.ENSP00000258341,9606.ENSP00000265131,9606.ENSP00000268150,9606.ENSP00000309953,9606.ENSP00000320866,9606.ENSP00000325146,9606.ENSP00000327336,9606.ENSP00000331544,9606.ENSP00000346032,9606.ENSP00000346839,9606.ENSP00000357980,9606.ENSP00000364140,9606.ENSP00000369677,…	MXRA5,TIMP1,SFRP1,AEBP1,LAMA4,SERPINF1,LAMC1,TNC,MFGE8,EFEMP2,CALR,COL12A1,BGN,FBLN1,ANXA2,FN1,HTRA1,COL15A1,EMILIN1,FBLN2,LAMB2,SERPINE2,SERPINH1
GO Component	GO:1903561	Extracellular vesicle	35	2121	0.87	1.91e-23	9606.ENSP00000211998,9606.ENSP00000217939,9606.ENSP00000218388,9606.ENSP00000220772,9606.ENSP00000223061,9606.ENSP00000223357,9606.ENSP00000230538,9606.ENSP00000234590,9606.ENSP00000244137,9606.ENSP00000254722,9606.ENSP00000258341,9606.ENSP00000264335,9606.ENSP00000268150,9606.ENSP00000270776,9606.ENSP00000278572,9606.ENSP00000305556,9606.ENSP00000309953,9606.ENSP00000320866,9606.ENSP00000323856,…	VCL,MXRA5,TIMP1,SFRP1,PCOLCE,AEBP1,LAMA4,ENO1,PEPD,SERPINF1,LAMC1,YWHAE,MFGE8,PGD,RPS3,PCBP1,EFEMP2,CALR,PLEC,COL12A1,BGN,FBLN1,HNRNPA1,ANXA2,HNRNPA2B1,FN1,HTRA1,FLNA,COL15A1,EMILIN1,FBLN2,LAMB2,SERPINE2,C1R,LDHA
GO Component	GO:0070062	Extracellular exosome	33	2099	0.84	7.03e-21	9606.ENSP00000211998,9606.ENSP00000217939,9606.ENSP00000218388,9606.ENSP00000220772,9606.ENSP00000223061,9606.ENSP00000223357,9606.ENSP00000230538,9606.ENSP00000234590,9606.ENSP00000244137,9606.ENSP00000254722,9606.ENSP00000258341,9606.ENSP00000264335,9606.ENSP00000268150,9606.ENSP00000270776,9606.ENSP00000278572,9606.ENSP00000305556,9606.ENSP00000309953,9606.ENSP00000320866,9606.ENSP00000323856,…	VCL,MXRA5,TIMP1,SFRP1,PCOLCE,AEBP1,LAMA4,ENO1,PEPD,SERPINF1,LAMC1,YWHAE,MFGE8,PGD,RPS3,PCBP1,EFEMP2,CALR,PLEC,COL12A1,BGN,FBLN1,HNRNPA1,ANXA2,HNRNPA2B1,FN1,HTRA1,FLNA,COL15A1,EMILIN1,LAMB2,C1R,LDHA
GO Component	GO:0031982	Vesicle	36	3879	0.62	3.84e-16	9606.ENSP00000211998,9606.ENSP00000217939,9606.ENSP00000218388,9606.ENSP00000220772,9606.ENSP00000223061,9606.ENSP00000223357,9606.ENSP00000230538,9606.ENSP00000234590,9606.ENSP00000244137,9606.ENSP00000254722,9606.ENSP00000258341,9606.ENSP00000264335,9606.ENSP00000268150,9606.ENSP00000270776,9606.ENSP00000271651,9606.ENSP00000278572,9606.ENSP00000305556,9606.ENSP00000309953,9606.ENSP00000320866,…	VCL,MXRA5,TIMP1,SFRP1,PCOLCE,AEBP1,LAMA4,ENO1,PEPD,SERPINF1,LAMC1,YWHAE,MFGE8,PGD,CTSK,RPS3,PCBP1,EFEMP2,CALR,PLEC,COL12A1,BGN,FBLN1,HNRNPA1,ANXA2,HNRNPA2B1,FN1,HTRA1,FLNA,COL15A1,EMILIN1,FBLN2,LAMB2,SERPINE2,C1R,LDHA
GO Component	GO:0005604	Basement membrane	11	96	1.71	9.39e-14	9606.ENSP00000218388,9606.ENSP00000230538,9606.ENSP00000254722,9606.ENSP00000258341,9606.ENSP00000265131,9606.ENSP00000309953,9606.ENSP00000331544,9606.ENSP00000346032,9606.ENSP00000346839,9606.ENSP00000364140,9606.ENSP00000388325	TIMP1,LAMA4,SERPINF1,LAMC1,TNC,EFEMP2,FBLN1,ANXA2,FN1,COL15A1,LAMB2
GO Component	GO:0005788	Endoplasmic reticulum lumen	12	308	1.24	6.52e-10	9606.ENSP00000218388,9606.ENSP00000233813,9606.ENSP00000258341,9606.ENSP00000265131,9606.ENSP00000268150,9606.ENSP00000320866,9606.ENSP00000325146,9606.ENSP00000346839,9606.ENSP00000364140,9606.ENSP00000388325,9606.ENSP00000434412,9606.ENSP00000460236	TIMP1,IGFBP5,LAMC1,TNC,MFGE8,CALR,COL12A1,FN1,COL15A1,LAMB2,SERPINH1,SPON1
GO Component	GO:0043227	Membrane-bounded organelle	42	12427	0.18	0.00011	9606.ENSP00000211998,9606.ENSP00000217939,9606.ENSP00000218388,9606.ENSP00000220772,9606.ENSP00000223061,9606.ENSP00000223357,9606.ENSP00000230538,9606.ENSP00000233813,9606.ENSP00000234590,9606.ENSP00000244137,9606.ENSP00000254722,9606.ENSP00000258341,9606.ENSP00000264335,9606.ENSP00000265131,9606.ENSP00000268150,9606.ENSP00000270776,9606.ENSP00000271651,9606.ENSP00000278572,9606.ENSP00000297267,…	VCL,MXRA5,TIMP1,SFRP1,PCOLCE,AEBP1,LAMA4,IGFBP5,ENO1,PEPD,SERPINF1,LAMC1,YWHAE,TNC,MFGE8,PGD,CTSK,RPS3,FNDC1,PCBP1,EFEMP2,CALR,PLEC,COL12A1,BGN,FBLN1,HNRNPA1,ANXA2,HNRNPA2B1,FN1,HTRA1,FLNA,COL15A1,EMILIN1,FBLN2,LAMB2,SERPINE2,PLTP,SERPINH1,C1R,LDHA,SPON1
GO Component	GO:0043226	Organelle	43	13515	0.15	0.00025	9606.ENSP00000211998,9606.ENSP00000217939,9606.ENSP00000218388,9606.ENSP00000220772,9606.ENSP00000223061,9606.ENSP00000223357,9606.ENSP00000230538,9606.ENSP00000233813,9606.ENSP00000234590,9606.ENSP00000244137,9606.ENSP00000254722,9606.ENSP00000258341,9606.ENSP00000264335,9606.ENSP00000265131,9606.ENSP00000268150,9606.ENSP00000270776,9606.ENSP00000271651,9606.ENSP00000278572,9606.ENSP00000297267,…	VCL,MXRA5,TIMP1,SFRP1,PCOLCE,AEBP1,LAMA4,IGFBP5,ENO1,PEPD,SERPINF1,LAMC1,YWHAE,TNC,MFGE8,PGD,CTSK,RPS3,FNDC1,PCBP1,EFEMP2,CALR,PLEC,COL12A1,FLNC,BGN,FBLN1,HNRNPA1,ANXA2,HNRNPA2B1,FN1,HTRA1,FLNA,COL15A1,EMILIN1,FBLN2,LAMB2,SERPINE2,PLTP,SERPINH1,C1R,LDHA,SPON1
GO Component	GO:0005925	Focal adhesion	8	405	0.94	0.00043	9606.ENSP00000211998,9606.ENSP00000264335,9606.ENSP00000265131,9606.ENSP00000278572,9606.ENSP00000320866,9606.ENSP00000323856,9606.ENSP00000327145,9606.ENSP00000358866	VCL,YWHAE,TNC,RPS3,CALR,PLEC,FLNC,FLNA
GO Component	GO:0005783	Endoplasmic reticulum	13	1438	0.6	0.0013	9606.ENSP00000218388,9606.ENSP00000233813,9606.ENSP00000258341,9606.ENSP00000265131,9606.ENSP00000268150,9606.ENSP00000278572,9606.ENSP00000320866,9606.ENSP00000325146,9606.ENSP00000346839,9606.ENSP00000364140,9606.ENSP00000388325,9606.ENSP00000434412,9606.ENSP00000460236	TIMP1,IGFBP5,LAMC1,TNC,MFGE8,RPS3,CALR,COL12A1,FN1,COL15A1,LAMB2,SERPINH1,SPON1
GO Component	GO:0042383	Sarcolemma	5	132	1.23	0.0014	9606.ENSP00000211998,9606.ENSP00000323856,9606.ENSP00000327145,9606.ENSP00000327336,9606.ENSP00000346032	VCL,PLEC,FLNC,BGN,ANXA2
GO Component	GO:0043034	Costamere	3	19	1.85	0.0016	9606.ENSP00000211998,9606.ENSP00000323856,9606.ENSP00000327145	VCL,PLEC,FLNC
GO Component	GO:0043260	laminin-11 complex	2	3	2.47	0.0046	9606.ENSP00000258341,9606.ENSP00000388325	LAMC1,LAMB2
GO Component	GO:0070161	Anchoring junction	9	820	0.69	0.0069	9606.ENSP00000211998,9606.ENSP00000264335,9606.ENSP00000265131,9606.ENSP00000278572,9606.ENSP00000320866,9606.ENSP00000323856,9606.ENSP00000327145,9606.ENSP00000346032,9606.ENSP00000358866	VCL,YWHAE,TNC,RPS3,CALR,PLEC,FLNC,ANXA2,FLNA
GO Component	GO:0030016	Myofibril	5	227	0.99	0.0141	9606.ENSP00000211998,9606.ENSP00000234590,9606.ENSP00000323856,9606.ENSP00000327145,9606.ENSP00000358866	VCL,ENO1,PLEC,FLNC,FLNA
GO Component	GO:0009986	Cell surface	8	824	0.64	0.0342	9606.ENSP00000220772,9606.ENSP00000234590,9606.ENSP00000268150,9606.ENSP00000271651,9606.ENSP00000320866,9606.ENSP00000327336,9606.ENSP00000346032,9606.ENSP00000415786	SFRP1,ENO1,MFGE8,CTSK,CALR,BGN,ANXA2,SERPINE2
STRING clusters	CL:16429	Collagen formation, and Defective B3GALTL causes Peters-plus syndrome (PpS)	12	168	1.5	1.83e-11	9606.ENSP00000218388,9606.ENSP00000223061,9606.ENSP00000254722,9606.ENSP00000309953,9606.ENSP00000322788,9606.ENSP00000325146,9606.ENSP00000331544,9606.ENSP00000364140,9606.ENSP00000384169,9606.ENSP00000415786,9606.ENSP00000434412,9606.ENSP00000460236	TIMP1,PCOLCE,SERPINF1,EFEMP2,MMP1,COL12A1,FBLN1,COL15A1,FBLN2,SERPINE2,SERPINH1,SPON1
STRING clusters	CL:16430	Collagen formation, and Matrix metalloproteinases	11	129	1.58	2.35e-11	9606.ENSP00000218388,9606.ENSP00000223061,9606.ENSP00000254722,9606.ENSP00000309953,9606.ENSP00000322788,9606.ENSP00000325146,9606.ENSP00000331544,9606.ENSP00000364140,9606.ENSP00000384169,9606.ENSP00000415786,9606.ENSP00000434412	TIMP1,PCOLCE,SERPINF1,EFEMP2,MMP1,COL12A1,FBLN1,COL15A1,FBLN2,SERPINE2,SERPINH1
STRING clusters	CL:16569	Mixed, incl. Elastic fibre formation, and Matrix metalloproteinases	7	58	1.73	1.25e-07	9606.ENSP00000218388,9606.ENSP00000309953,9606.ENSP00000322788,9606.ENSP00000325146,9606.ENSP00000331544,9606.ENSP00000384169,9606.ENSP00000415786	TIMP1,EFEMP2,MMP1,COL12A1,FBLN1,FBLN2,SERPINE2
STRING clusters	CL:16805	Protein complex involved in cell adhesion, and MET activates PTK2 signaling	5	57	1.59	0.00024	9606.ENSP00000230538,9606.ENSP00000258341,9606.ENSP00000346839,9606.ENSP00000369677,9606.ENSP00000388325	LAMA4,LAMC1,FN1,EMILIN1,LAMB2
STRING clusters	CL:16644	Elastic fiber, and Fibulin-2	3	5	2.43	0.00044	9606.ENSP00000309953,9606.ENSP00000331544,9606.ENSP00000384169	EFEMP2,FBLN1,FBLN2
STRING clusters	CL:16570	Mixed, incl. Matrix metalloproteinases, and Dissolution of Fibrin Clot	4	36	1.69	0.00086	9606.ENSP00000218388,9606.ENSP00000322788,9606.ENSP00000325146,9606.ENSP00000415786	TIMP1,MMP1,COL12A1,SERPINE2
STRING clusters	CL:1454	Mixed, incl. negative regulation of mRNA splicing, via spliceosome, and RNPHF zinc finger	3	15	1.95	0.0029	9606.ENSP00000305556,9606.ENSP00000341826,9606.ENSP00000346694	PCBP1,HNRNPA1,HNRNPA2B1
STRING clusters	CL:16432	Collagen biosynthesis and modifying enzymes	4	66	1.43	0.0055	9606.ENSP00000223061,9606.ENSP00000254722,9606.ENSP00000364140,9606.ENSP00000434412	PCOLCE,SERPINF1,COL15A1,SERPINH1
STRING clusters	CL:16571	Mixed, incl. Dissolution of Fibrin Clot, and negative regulation of metallopeptidase activity	3	20	1.82	0.0055	9606.ENSP00000218388,9606.ENSP00000322788,9606.ENSP00000415786	TIMP1,MMP1,SERPINE2
STRING clusters	CL:16575	Mixed, incl. Conjunctivochalasis, and Metalloproteinase inhibitor 1	2	5	2.25	0.0245	9606.ENSP00000218388,9606.ENSP00000322788	TIMP1,MMP1
STRING clusters	CL:16813	Mixed, incl. laminin-10 complex, and sprouting of injured axon	2	7	2.1	0.0398	9606.ENSP00000258341,9606.ENSP00000388325	LAMC1,LAMB2
KEGG	hsa04510	Focal adhesion	8	198	1.25	5.57e-06	9606.ENSP00000211998,9606.ENSP00000230538,9606.ENSP00000258341,9606.ENSP00000265131,9606.ENSP00000327145,9606.ENSP00000346839,9606.ENSP00000358866,9606.ENSP00000388325	VCL,LAMA4,LAMC1,TNC,FLNC,FN1,FLNA,LAMB2
KEGG	hsa04512	ECM-receptor interaction	5	88	1.4	0.00034	9606.ENSP00000230538,9606.ENSP00000258341,9606.ENSP00000265131,9606.ENSP00000346839,9606.ENSP00000388325	LAMA4,LAMC1,TNC,FN1,LAMB2
KEGG	hsa05146	Amoebiasis	5	100	1.35	0.00041	9606.ENSP00000211998,9606.ENSP00000230538,9606.ENSP00000258341,9606.ENSP00000346839,9606.ENSP00000388325	VCL,LAMA4,LAMC1,FN1,LAMB2
KEGG	hsa05222	Small cell lung cancer	4	92	1.29	0.0053	9606.ENSP00000230538,9606.ENSP00000258341,9606.ENSP00000346839,9606.ENSP00000388325	LAMA4,LAMC1,FN1,LAMB2
KEGG	hsa04151	PI3K-Akt signaling pathway	6	350	0.88	0.0091	9606.ENSP00000230538,9606.ENSP00000258341,9606.ENSP00000264335,9606.ENSP00000265131,9606.ENSP00000346839,9606.ENSP00000388325	LAMA4,LAMC1,YWHAE,TNC,FN1,LAMB2
KEGG	hsa05165	Human papillomavirus infection	5	325	0.84	0.0465	9606.ENSP00000230538,9606.ENSP00000258341,9606.ENSP00000265131,9606.ENSP00000346839,9606.ENSP00000388325	LAMA4,LAMC1,TNC,FN1,LAMB2
Reactome	HSA-1474244	Extracellular matrix organization	19	301	1.45	1.36e-19	9606.ENSP00000218388,9606.ENSP00000223061,9606.ENSP00000230538,9606.ENSP00000258341,9606.ENSP00000265131,9606.ENSP00000271651,9606.ENSP00000309953,9606.ENSP00000322788,9606.ENSP00000323856,9606.ENSP00000325146,9606.ENSP00000327336,9606.ENSP00000331544,9606.ENSP00000346839,9606.ENSP00000357980,9606.ENSP00000364140,9606.ENSP00000369677,9606.ENSP00000384169,9606.ENSP00000388325,9606.ENSP00000434412	TIMP1,PCOLCE,LAMA4,LAMC1,TNC,CTSK,EFEMP2,MMP1,PLEC,COL12A1,BGN,FBLN1,FN1,HTRA1,COL15A1,EMILIN1,FBLN2,LAMB2,SERPINH1
Reactome	HSA-381426	Regulation of Insulin-like Growth Factor (IGF) transport and uptake by Insulin-like Growth Factor Binding Proteins (IGFBPs)	8	124	1.46	5.34e-07	9606.ENSP00000218388,9606.ENSP00000233813,9606.ENSP00000258341,9606.ENSP00000265131,9606.ENSP00000268150,9606.ENSP00000322788,9606.ENSP00000346839,9606.ENSP00000388325	TIMP1,IGFBP5,LAMC1,TNC,MFGE8,MMP1,FN1,LAMB2
Reactome	HSA-1474228	Degradation of the extracellular matrix	8	140	1.41	8.87e-07	9606.ENSP00000218388,9606.ENSP00000258341,9606.ENSP00000271651,9606.ENSP00000322788,9606.ENSP00000325146,9606.ENSP00000346839,9606.ENSP00000357980,9606.ENSP00000364140	TIMP1,LAMC1,CTSK,MMP1,COL12A1,FN1,HTRA1,COL15A1
Reactome	HSA-8957275	Post-translational protein phosphorylation	7	107	1.46	3.25e-06	9606.ENSP00000218388,9606.ENSP00000233813,9606.ENSP00000258341,9606.ENSP00000265131,9606.ENSP00000268150,9606.ENSP00000346839,9606.ENSP00000388325	TIMP1,IGFBP5,LAMC1,TNC,MFGE8,FN1,LAMB2
Reactome	HSA-3000178	ECM proteoglycans	6	76	1.55	1.20e-05	9606.ENSP00000230538,9606.ENSP00000258341,9606.ENSP00000265131,9606.ENSP00000327336,9606.ENSP00000346839,9606.ENSP00000388325	LAMA4,LAMC1,TNC,BGN,FN1,LAMB2
Reactome	HSA-2129379	Molecules associated with elastic fibres	5	38	1.77	1.47e-05	9606.ENSP00000309953,9606.ENSP00000331544,9606.ENSP00000346839,9606.ENSP00000369677,9606.ENSP00000384169	EFEMP2,FBLN1,FN1,EMILIN1,FBLN2
Reactome	HSA-3000171	Non-integrin membrane-ECM interactions	5	59	1.58	8.44e-05	9606.ENSP00000230538,9606.ENSP00000258341,9606.ENSP00000265131,9606.ENSP00000346839,9606.ENSP00000388325	LAMA4,LAMC1,TNC,FN1,LAMB2
Reactome	HSA-8874081	MET activates PTK2 signaling	4	30	1.77	0.00023	9606.ENSP00000230538,9606.ENSP00000258341,9606.ENSP00000346839,9606.ENSP00000388325	LAMA4,LAMC1,FN1,LAMB2
Reactome	HSA-1474290	Collagen formation	5	90	1.39	0.00049	9606.ENSP00000223061,9606.ENSP00000323856,9606.ENSP00000325146,9606.ENSP00000364140,9606.ENSP00000434412	PCOLCE,PLEC,COL12A1,COL15A1,SERPINH1
Reactome	HSA-2022090	Assembly of collagen fibrils and other multimeric structures	4	61	1.46	0.0024	9606.ENSP00000223061,9606.ENSP00000323856,9606.ENSP00000325146,9606.ENSP00000364140	PCOLCE,PLEC,COL12A1,COL15A1
Reactome	HSA-1442490	Collagen degradation	4	64	1.44	0.0027	9606.ENSP00000271651,9606.ENSP00000322788,9606.ENSP00000325146,9606.ENSP00000364140	CTSK,MMP1,COL12A1,COL15A1
Reactome	HSA-1650814	Collagen biosynthesis and modifying enzymes	4	67	1.42	0.0030	9606.ENSP00000223061,9606.ENSP00000325146,9606.ENSP00000364140,9606.ENSP00000434412	PCOLCE,COL12A1,COL15A1,SERPINH1
Reactome	HSA-3000157	Laminin interactions	3	30	1.65	0.0074	9606.ENSP00000230538,9606.ENSP00000258341,9606.ENSP00000388325	LAMA4,LAMC1,LAMB2
Reactome	HSA-1592389	Activation of Matrix Metalloproteinases	3	33	1.61	0.0091	9606.ENSP00000218388,9606.ENSP00000271651,9606.ENSP00000322788	TIMP1,CTSK,MMP1
Reactome	HSA-114608	Platelet degranulation	4	127	1.15	0.0253	9606.ENSP00000211998,9606.ENSP00000218388,9606.ENSP00000346839,9606.ENSP00000358866	VCL,TIMP1,FN1,FLNA
Reactome	HSA-109582	Hemostasis	7	605	0.71	0.0425	9606.ENSP00000211998,9606.ENSP00000218388,9606.ENSP00000322788,9606.ENSP00000346032,9606.ENSP00000346839,9606.ENSP00000358866,9606.ENSP00000415786	VCL,TIMP1,MMP1,ANXA2,FN1,FLNA,SERPINE2
WikiPathways	WP306	Focal adhesion	8	196	1.26	1.04e-05	9606.ENSP00000211998,9606.ENSP00000230538,9606.ENSP00000258341,9606.ENSP00000265131,9606.ENSP00000327145,9606.ENSP00000346839,9606.ENSP00000358866,9606.ENSP00000388325	VCL,LAMA4,LAMC1,TNC,FLNC,FN1,FLNA,LAMB2
WikiPathways	WP2911	miRNA targets in ECM and membrane receptors	4	22	1.91	0.00011	9606.ENSP00000230538,9606.ENSP00000258341,9606.ENSP00000346839,9606.ENSP00000388325	LAMA4,LAMC1,FN1,LAMB2
WikiPathways	WP3888	VEGFA-VEGFR2 signaling pathway	7	428	0.86	0.0107	9606.ENSP00000211998,9606.ENSP00000264335,9606.ENSP00000270776,9606.ENSP00000320866,9606.ENSP00000346839,9606.ENSP00000357980,9606.ENSP00000445175	VCL,YWHAE,PGD,CALR,FN1,HTRA1,LDHA
WikiPathways	WP453	Inflammatory response pathway	3	30	1.65	0.0107	9606.ENSP00000258341,9606.ENSP00000346839,9606.ENSP00000388325	LAMC1,FN1,LAMB2
WikiPathways	WP4658	Small cell lung cancer	4	95	1.27	0.0107	9606.ENSP00000230538,9606.ENSP00000258341,9606.ENSP00000346839,9606.ENSP00000388325	LAMA4,LAMC1,FN1,LAMB2
WikiPathways	WP4290	Metabolic reprogramming in colon cancer	3	42	1.5	0.0158	9606.ENSP00000234590,9606.ENSP00000270776,9606.ENSP00000445175	ENO1,PGD,LDHA
WikiPathways	WP2814	Mammary gland development pathway - Puberty (Stage 2 of 4)	2	13	1.84	0.0352	9606.ENSP00000218388,9606.ENSP00000346839	TIMP1,FN1
WikiPathways	WP4629	Aerobic glycolysis	2	12	1.87	0.0352	9606.ENSP00000234590,9606.ENSP00000445175	ENO1,LDHA
WikiPathways	WP4754	IL-18 signaling pathway	5	270	0.92	0.0352	9606.ENSP00000218388,9606.ENSP00000234590,9606.ENSP00000322788,9606.ENSP00000346839,9606.ENSP00000460236	TIMP1,ENO1,MMP1,FN1,SPON1
WikiPathways	WP5049	Glycolysis in senescence	2	11	1.91	0.0352	9606.ENSP00000234590,9606.ENSP00000445175	ENO1,LDHA
WikiPathways	WP3932	Focal adhesion: PI3K-Akt-mTOR-signaling pathway	5	302	0.87	0.0369	9606.ENSP00000230538,9606.ENSP00000258341,9606.ENSP00000265131,9606.ENSP00000346839,9606.ENSP00000388325	LAMA4,LAMC1,TNC,FN1,LAMB2
Monarch	HP:0002814	Abnormality of the lower limb	18	1509	0.72	1.44e-05	9606.ENSP00000211998,9606.ENSP00000223357,9606.ENSP00000230538,9606.ENSP00000244137,9606.ENSP00000254722,9606.ENSP00000271651,9606.ENSP00000309953,9606.ENSP00000322788,9606.ENSP00000323856,9606.ENSP00000325146,9606.ENSP00000327145,9606.ENSP00000327336,9606.ENSP00000331544,9606.ENSP00000346839,9606.ENSP00000358866,9606.ENSP00000388325,9606.ENSP00000434412,9606.ENSP00000438615	VCL,AEBP1,LAMA4,PEPD,SERPINF1,CTSK,EFEMP2,MMP1,PLEC,COL12A1,FLNC,BGN,FBLN1,FN1,FLNA,LAMB2,SERPINH1,C1R
Monarch	HP:0003019	Abnormality of the wrist	7	121	1.41	6.65e-05	9606.ENSP00000223357,9606.ENSP00000325146,9606.ENSP00000327336,9606.ENSP00000331544,9606.ENSP00000346839,9606.ENSP00000358866,9606.ENSP00000388325	AEBP1,COL12A1,BGN,FBLN1,FN1,FLNA,LAMB2
Monarch	HP:0001075	Atrophic scars	5	35	1.8	9.23e-05	9606.ENSP00000223357,9606.ENSP00000322788,9606.ENSP00000323856,9606.ENSP00000325146,9606.ENSP00000438615	AEBP1,MMP1,PLEC,COL12A1,C1R
Monarch	HP:0002817	Abnormality of the upper limb	16	1428	0.7	9.83e-05	9606.ENSP00000211998,9606.ENSP00000223357,9606.ENSP00000230538,9606.ENSP00000244137,9606.ENSP00000271651,9606.ENSP00000309953,9606.ENSP00000322788,9606.ENSP00000323856,9606.ENSP00000325146,9606.ENSP00000327145,9606.ENSP00000327336,9606.ENSP00000331544,9606.ENSP00000346839,9606.ENSP00000358866,9606.ENSP00000388325,9606.ENSP00000438615	VCL,AEBP1,LAMA4,PEPD,CTSK,EFEMP2,MMP1,PLEC,COL12A1,FLNC,BGN,FBLN1,FN1,FLNA,LAMB2,C1R
Monarch	HP:0001155	Abnormality of the hand	13	908	0.8	0.00013	9606.ENSP00000211998,9606.ENSP00000230538,9606.ENSP00000244137,9606.ENSP00000271651,9606.ENSP00000322788,9606.ENSP00000323856,9606.ENSP00000325146,9606.ENSP00000327145,9606.ENSP00000327336,9606.ENSP00000331544,9606.ENSP00000358866,9606.ENSP00000388325,9606.ENSP00000438615	VCL,LAMA4,PEPD,CTSK,MMP1,PLEC,COL12A1,FLNC,BGN,FBLN1,FLNA,LAMB2,C1R
Monarch	HP:0001626	Abnormality of the cardiovascular system	20	2435	0.56	0.00013	9606.ENSP00000211998,9606.ENSP00000223357,9606.ENSP00000230538,9606.ENSP00000244137,9606.ENSP00000254722,9606.ENSP00000271651,9606.ENSP00000309953,9606.ENSP00000320866,9606.ENSP00000322788,9606.ENSP00000323856,9606.ENSP00000327145,9606.ENSP00000327336,9606.ENSP00000341826,9606.ENSP00000346694,9606.ENSP00000346839,9606.ENSP00000357980,9606.ENSP00000358866,9606.ENSP00000388325,9606.ENSP00000434412,…	VCL,AEBP1,LAMA4,PEPD,SERPINF1,CTSK,EFEMP2,CALR,MMP1,PLEC,FLNC,BGN,HNRNPA1,HNRNPA2B1,FN1,HTRA1,FLNA,LAMB2,SERPINH1,C1R
Monarch	HP:0011844	Abnormal appendicular skeleton morphology	13	916	0.8	0.00013	9606.ENSP00000223357,9606.ENSP00000244137,9606.ENSP00000254722,9606.ENSP00000271651,9606.ENSP00000309953,9606.ENSP00000325146,9606.ENSP00000327336,9606.ENSP00000331544,9606.ENSP00000341826,9606.ENSP00000346694,9606.ENSP00000346839,9606.ENSP00000358866,9606.ENSP00000434412	AEBP1,PEPD,SERPINF1,CTSK,EFEMP2,COL12A1,BGN,FBLN1,HNRNPA1,HNRNPA2B1,FN1,FLNA,SERPINH1
Monarch	HP:0003236	Elevated circulating creatine kinase concentration	8	256	1.14	0.00014	9606.ENSP00000211998,9606.ENSP00000230538,9606.ENSP00000323856,9606.ENSP00000325146,9606.ENSP00000327145,9606.ENSP00000341826,9606.ENSP00000346694,9606.ENSP00000445175	VCL,LAMA4,PLEC,COL12A1,FLNC,HNRNPA1,HNRNPA2B1,LDHA
Monarch	HP:0002795	Abnormal respiratory system physiology	9	377	1.03	0.00015	9606.ENSP00000244137,9606.ENSP00000254722,9606.ENSP00000325146,9606.ENSP00000327145,9606.ENSP00000341826,9606.ENSP00000346694,9606.ENSP00000358866,9606.ENSP00000388325,9606.ENSP00000434412	PEPD,SERPINF1,COL12A1,FLNC,HNRNPA1,HNRNPA2B1,FLNA,LAMB2,SERPINH1
Monarch	HP:0011025	Abnormal cardiovascular system physiology	14	1168	0.73	0.00015	9606.ENSP00000211998,9606.ENSP00000254722,9606.ENSP00000309953,9606.ENSP00000320866,9606.ENSP00000323856,9606.ENSP00000327145,9606.ENSP00000327336,9606.ENSP00000341826,9606.ENSP00000346694,9606.ENSP00000346839,9606.ENSP00000357980,9606.ENSP00000358866,9606.ENSP00000388325,9606.ENSP00000434412	VCL,SERPINF1,EFEMP2,CALR,PLEC,FLNC,BGN,HNRNPA1,HNRNPA2B1,FN1,HTRA1,FLNA,LAMB2,SERPINH1
Monarch	HP:0002515	Waddling gait	6	111	1.38	0.00019	9606.ENSP00000325146,9606.ENSP00000327145,9606.ENSP00000341826,9606.ENSP00000346694,9606.ENSP00000346839,9606.ENSP00000388325	COL12A1,FLNC,HNRNPA1,HNRNPA2B1,FN1,LAMB2
Monarch	HP:0000925	Abnormality of the vertebral column	14	1252	0.7	0.00026	9606.ENSP00000223357,9606.ENSP00000254722,9606.ENSP00000271651,9606.ENSP00000323856,9606.ENSP00000325146,9606.ENSP00000327336,9606.ENSP00000341826,9606.ENSP00000346694,9606.ENSP00000346839,9606.ENSP00000357980,9606.ENSP00000358866,9606.ENSP00000388325,9606.ENSP00000434412,9606.ENSP00000438615	AEBP1,SERPINF1,CTSK,PLEC,COL12A1,BGN,HNRNPA1,HNRNPA2B1,FN1,HTRA1,FLNA,LAMB2,SERPINH1,C1R
Monarch	HP:0002597	Abnormality of the vasculature	16	1673	0.63	0.00026	9606.ENSP00000223357,9606.ENSP00000244137,9606.ENSP00000254722,9606.ENSP00000271651,9606.ENSP00000309953,9606.ENSP00000320866,9606.ENSP00000322788,9606.ENSP00000323856,9606.ENSP00000327145,9606.ENSP00000327336,9606.ENSP00000346839,9606.ENSP00000357980,9606.ENSP00000358866,9606.ENSP00000388325,9606.ENSP00000434412,9606.ENSP00000438615	AEBP1,PEPD,SERPINF1,CTSK,EFEMP2,CALR,MMP1,PLEC,FLNC,BGN,FN1,HTRA1,FLNA,LAMB2,SERPINH1,C1R
Monarch	HP:0002644	Abnormality of pelvic girdle bone morphology	9	419	0.98	0.00026	9606.ENSP00000223357,9606.ENSP00000244137,9606.ENSP00000271651,9606.ENSP00000309953,9606.ENSP00000325146,9606.ENSP00000327336,9606.ENSP00000331544,9606.ENSP00000346839,9606.ENSP00000358866	AEBP1,PEPD,CTSK,EFEMP2,COL12A1,BGN,FBLN1,FN1,FLNA
Monarch	HP:0002659	Increased susceptibility to fractures	7	207	1.18	0.00027	9606.ENSP00000254722,9606.ENSP00000271651,9606.ENSP00000309953,9606.ENSP00000341826,9606.ENSP00000346694,9606.ENSP00000346839,9606.ENSP00000434412	SERPINF1,CTSK,EFEMP2,HNRNPA1,HNRNPA2B1,FN1,SERPINH1
Monarch	HP:0002715	Abnormality of the immune system	16	1700	0.62	0.00027	9606.ENSP00000211998,9606.ENSP00000223357,9606.ENSP00000230538,9606.ENSP00000244137,9606.ENSP00000265131,9606.ENSP00000271651,9606.ENSP00000309953,9606.ENSP00000320866,9606.ENSP00000322788,9606.ENSP00000323856,9606.ENSP00000327145,9606.ENSP00000358866,9606.ENSP00000364140,9606.ENSP00000388325,9606.ENSP00000438615,9606.ENSP00000445175	VCL,AEBP1,LAMA4,PEPD,TNC,CTSK,EFEMP2,CALR,MMP1,PLEC,FLNC,FLNA,COL15A1,LAMB2,C1R,LDHA
Monarch	HP:0011842	Abnormal skeletal morphology	19	2573	0.52	0.00053	9606.ENSP00000223357,9606.ENSP00000244137,9606.ENSP00000254722,9606.ENSP00000271651,9606.ENSP00000309953,9606.ENSP00000322788,9606.ENSP00000323856,9606.ENSP00000325146,9606.ENSP00000327145,9606.ENSP00000327336,9606.ENSP00000331544,9606.ENSP00000341826,9606.ENSP00000346694,9606.ENSP00000346839,9606.ENSP00000357980,9606.ENSP00000358866,9606.ENSP00000388325,9606.ENSP00000434412,9606.ENSP00000438615	AEBP1,PEPD,SERPINF1,CTSK,EFEMP2,MMP1,PLEC,COL12A1,FLNC,BGN,FBLN1,HNRNPA1,HNRNPA2B1,FN1,HTRA1,FLNA,LAMB2,SERPINH1,C1R
Monarch	HP:0100491	Abnormality of lower limb joint	9	479	0.92	0.00058	9606.ENSP00000223357,9606.ENSP00000309953,9606.ENSP00000322788,9606.ENSP00000325146,9606.ENSP00000327145,9606.ENSP00000327336,9606.ENSP00000331544,9606.ENSP00000358866,9606.ENSP00000388325	AEBP1,EFEMP2,MMP1,COL12A1,FLNC,BGN,FBLN1,FLNA,LAMB2
Monarch	HP:0003457	EMG abnormality	7	240	1.11	0.00059	9606.ENSP00000211998,9606.ENSP00000230538,9606.ENSP00000323856,9606.ENSP00000325146,9606.ENSP00000341826,9606.ENSP00000346694,9606.ENSP00000388325	VCL,LAMA4,PLEC,COL12A1,HNRNPA1,HNRNPA2B1,LAMB2
Monarch	HP:0000592	Blue sclerae	5	83	1.43	0.00072	9606.ENSP00000254722,9606.ENSP00000271651,9606.ENSP00000325146,9606.ENSP00000434412,9606.ENSP00000438615	SERPINF1,CTSK,COL12A1,SERPINH1,C1R
Monarch	HP:0002086	Abnormality of the respiratory system	15	1638	0.61	0.00072	9606.ENSP00000211998,9606.ENSP00000244137,9606.ENSP00000254722,9606.ENSP00000271651,9606.ENSP00000309953,9606.ENSP00000322788,9606.ENSP00000323856,9606.ENSP00000325146,9606.ENSP00000327145,9606.ENSP00000327336,9606.ENSP00000341826,9606.ENSP00000346694,9606.ENSP00000358866,9606.ENSP00000388325,9606.ENSP00000434412	VCL,PEPD,SERPINF1,CTSK,EFEMP2,MMP1,PLEC,COL12A1,FLNC,BGN,HNRNPA1,HNRNPA2B1,FLNA,LAMB2,SERPINH1
Monarch	HP:0003011	Abnormality of the musculature	18	2380	0.53	0.00072	9606.ENSP00000211998,9606.ENSP00000223357,9606.ENSP00000230538,9606.ENSP00000309953,9606.ENSP00000320866,9606.ENSP00000322788,9606.ENSP00000323856,9606.ENSP00000325146,9606.ENSP00000327145,9606.ENSP00000327336,9606.ENSP00000331544,9606.ENSP00000341826,9606.ENSP00000346694,9606.ENSP00000357980,9606.ENSP00000358866,9606.ENSP00000388325,9606.ENSP00000434412,9606.ENSP00000445175	VCL,AEBP1,LAMA4,EFEMP2,CALR,MMP1,PLEC,COL12A1,FLNC,BGN,FBLN1,HNRNPA1,HNRNPA2B1,HTRA1,FLNA,LAMB2,SERPINH1,LDHA
Monarch	HP:0100699	Scarring	6	162	1.22	0.00081	9606.ENSP00000223357,9606.ENSP00000322788,9606.ENSP00000323856,9606.ENSP00000325146,9606.ENSP00000358866,9606.ENSP00000438615	AEBP1,MMP1,PLEC,COL12A1,FLNA,C1R
Monarch	HP:0001760	Abnormal foot morphology	13	1254	0.66	0.00097	9606.ENSP00000211998,9606.ENSP00000223357,9606.ENSP00000230538,9606.ENSP00000244137,9606.ENSP00000271651,9606.ENSP00000323856,9606.ENSP00000325146,9606.ENSP00000327336,9606.ENSP00000331544,9606.ENSP00000346839,9606.ENSP00000358866,9606.ENSP00000388325,9606.ENSP00000438615	VCL,AEBP1,LAMA4,PEPD,CTSK,PLEC,COL12A1,BGN,FBLN1,FN1,FLNA,LAMB2,C1R
Monarch	HP:0003701	Proximal muscle weakness	6	172	1.19	0.0010	9606.ENSP00000323856,9606.ENSP00000325146,9606.ENSP00000327145,9606.ENSP00000341826,9606.ENSP00000346694,9606.ENSP00000388325	PLEC,COL12A1,FLNC,HNRNPA1,HNRNPA2B1,LAMB2
Monarch	HP:0001238	Slender finger	6	178	1.18	0.0011	9606.ENSP00000223357,9606.ENSP00000244137,9606.ENSP00000309953,9606.ENSP00000325146,9606.ENSP00000358866,9606.ENSP00000438615	AEBP1,PEPD,EFEMP2,COL12A1,FLNA,C1R
Monarch	HP:0002460	Distal muscle weakness	6	177	1.18	0.0011	9606.ENSP00000323856,9606.ENSP00000325146,9606.ENSP00000327145,9606.ENSP00000341826,9606.ENSP00000346694,9606.ENSP00000388325	PLEC,COL12A1,FLNC,HNRNPA1,HNRNPA2B1,LAMB2
Monarch	HP:0002808	Kyphosis	8	406	0.94	0.0011	9606.ENSP00000223357,9606.ENSP00000254722,9606.ENSP00000271651,9606.ENSP00000325146,9606.ENSP00000327336,9606.ENSP00000346839,9606.ENSP00000358866,9606.ENSP00000434412	AEBP1,SERPINF1,CTSK,COL12A1,BGN,FN1,FLNA,SERPINH1
Monarch	HP:0030791	Abnormal jaw morphology	11	883	0.74	0.0011	9606.ENSP00000223357,9606.ENSP00000244137,9606.ENSP00000254722,9606.ENSP00000271651,9606.ENSP00000309953,9606.ENSP00000325146,9606.ENSP00000327336,9606.ENSP00000358866,9606.ENSP00000388325,9606.ENSP00000434412,9606.ENSP00000438615	AEBP1,PEPD,SERPINF1,CTSK,EFEMP2,COL12A1,BGN,FLNA,LAMB2,SERPINH1,C1R
Monarch	HP:0001933	Subcutaneous hemorrhage	6	189	1.15	0.0014	9606.ENSP00000223357,9606.ENSP00000244137,9606.ENSP00000320866,9606.ENSP00000323856,9606.ENSP00000358866,9606.ENSP00000438615	AEBP1,PEPD,CALR,PLEC,FLNA,C1R
Monarch	HP:0000765	Abnormal thorax morphology	10	744	0.78	0.0015	9606.ENSP00000223357,9606.ENSP00000254722,9606.ENSP00000271651,9606.ENSP00000309953,9606.ENSP00000325146,9606.ENSP00000327336,9606.ENSP00000346839,9606.ENSP00000358866,9606.ENSP00000388325,9606.ENSP00000434412	AEBP1,SERPINF1,CTSK,EFEMP2,COL12A1,BGN,FN1,FLNA,LAMB2,SERPINH1
Monarch	HP:0001635	Congestive heart failure	6	193	1.14	0.0015	9606.ENSP00000211998,9606.ENSP00000309953,9606.ENSP00000327145,9606.ENSP00000341826,9606.ENSP00000346694,9606.ENSP00000358866	VCL,EFEMP2,FLNC,HNRNPA1,HNRNPA2B1,FLNA
Monarch	EFO:0007937	Blood protein measurement	15	1815	0.57	0.0016	9606.ENSP00000220772,9606.ENSP00000233813,9606.ENSP00000234590,9606.ENSP00000254722,9606.ENSP00000258341,9606.ENSP00000265131,9606.ENSP00000268150,9606.ENSP00000297267,9606.ENSP00000322788,9606.ENSP00000346839,9606.ENSP00000364140,9606.ENSP00000415786,9606.ENSP00000417138,9606.ENSP00000438615,9606.ENSP00000460236	SFRP1,IGFBP5,ENO1,SERPINF1,LAMC1,TNC,MFGE8,FNDC1,MMP1,FN1,COL15A1,SERPINE2,PLTP,C1R,SPON1
Monarch	HP:0001388	Joint laxity	6	200	1.13	0.0017	9606.ENSP00000254722,9606.ENSP00000309953,9606.ENSP00000325146,9606.ENSP00000358866,9606.ENSP00000434412,9606.ENSP00000438615	SERPINF1,EFEMP2,COL12A1,FLNA,SERPINH1,C1R
Monarch	HP:0003330	Abnormal bone structure	7	315	0.99	0.0017	9606.ENSP00000254722,9606.ENSP00000271651,9606.ENSP00000327336,9606.ENSP00000341826,9606.ENSP00000346694,9606.ENSP00000358866,9606.ENSP00000434412	SERPINF1,CTSK,BGN,HNRNPA1,HNRNPA2B1,FLNA,SERPINH1
Monarch	HP:0011804	Abnormal muscle physiology	16	2082	0.53	0.0017	9606.ENSP00000211998,9606.ENSP00000223357,9606.ENSP00000230538,9606.ENSP00000309953,9606.ENSP00000320866,9606.ENSP00000323856,9606.ENSP00000325146,9606.ENSP00000327145,9606.ENSP00000331544,9606.ENSP00000341826,9606.ENSP00000346694,9606.ENSP00000357980,9606.ENSP00000358866,9606.ENSP00000388325,9606.ENSP00000434412,9606.ENSP00000445175	VCL,AEBP1,LAMA4,EFEMP2,CALR,PLEC,COL12A1,FLNC,FBLN1,HNRNPA1,HNRNPA2B1,HTRA1,FLNA,LAMB2,SERPINH1,LDHA
Monarch	HP:0100871	Abnormality of the palm	7	318	0.99	0.0018	9606.ENSP00000211998,9606.ENSP00000230538,9606.ENSP00000244137,9606.ENSP00000323856,9606.ENSP00000327336,9606.ENSP00000358866,9606.ENSP00000438615	VCL,LAMA4,PEPD,PLEC,BGN,FLNA,C1R
Monarch	HP:0000520	Proptosis	6	215	1.09	0.0020	9606.ENSP00000244137,9606.ENSP00000271651,9606.ENSP00000309953,9606.ENSP00000327336,9606.ENSP00000358866,9606.ENSP00000434412	PEPD,CTSK,EFEMP2,BGN,FLNA,SERPINH1
Monarch	HP:0000951	Abnormality of the skin	15	1892	0.55	0.0020	9606.ENSP00000211998,9606.ENSP00000223357,9606.ENSP00000230538,9606.ENSP00000244137,9606.ENSP00000265131,9606.ENSP00000271651,9606.ENSP00000309953,9606.ENSP00000320866,9606.ENSP00000322788,9606.ENSP00000323856,9606.ENSP00000325146,9606.ENSP00000358866,9606.ENSP00000364140,9606.ENSP00000438615,9606.ENSP00000445175	VCL,AEBP1,LAMA4,PEPD,TNC,CTSK,EFEMP2,CALR,MMP1,PLEC,COL12A1,FLNA,COL15A1,C1R,LDHA
Monarch	HP:0002645	Wormian bones	4	54	1.52	0.0020	9606.ENSP00000254722,9606.ENSP00000271651,9606.ENSP00000358866,9606.ENSP00000434412	SERPINF1,CTSK,FLNA,SERPINH1
Monarch	HP:0003198	Myopathy	6	216	1.09	0.0020	9606.ENSP00000211998,9606.ENSP00000230538,9606.ENSP00000323856,9606.ENSP00000325146,9606.ENSP00000327145,9606.ENSP00000388325	VCL,LAMA4,PLEC,COL12A1,FLNC,LAMB2
Monarch	HP:0003307	Hyperlordosis	5	121	1.26	0.0020	9606.ENSP00000271651,9606.ENSP00000325146,9606.ENSP00000341826,9606.ENSP00000346694,9606.ENSP00000346839	CTSK,COL12A1,HNRNPA1,HNRNPA2B1,FN1
Monarch	HP:0004348	Abnormality of bone mineral density	8	469	0.88	0.0020	9606.ENSP00000223357,9606.ENSP00000244137,9606.ENSP00000254722,9606.ENSP00000271651,9606.ENSP00000322788,9606.ENSP00000323856,9606.ENSP00000358866,9606.ENSP00000434412	AEBP1,PEPD,SERPINF1,CTSK,MMP1,PLEC,FLNA,SERPINH1
Monarch	HP:0012649	Increased inflammatory response	11	984	0.7	0.0020	9606.ENSP00000223357,9606.ENSP00000244137,9606.ENSP00000265131,9606.ENSP00000271651,9606.ENSP00000309953,9606.ENSP00000322788,9606.ENSP00000323856,9606.ENSP00000358866,9606.ENSP00000364140,9606.ENSP00000438615,9606.ENSP00000445175	AEBP1,PEPD,TNC,CTSK,EFEMP2,MMP1,PLEC,FLNA,COL15A1,C1R,LDHA
Monarch	HP:0001507	Growth abnormality	16	2181	0.51	0.0022	9606.ENSP00000244137,9606.ENSP00000254722,9606.ENSP00000271651,9606.ENSP00000309953,9606.ENSP00000320866,9606.ENSP00000322788,9606.ENSP00000323856,9606.ENSP00000325146,9606.ENSP00000327145,9606.ENSP00000327336,9606.ENSP00000341826,9606.ENSP00000346694,9606.ENSP00000346839,9606.ENSP00000358866,9606.ENSP00000434412,9606.ENSP00000438615	PEPD,SERPINF1,CTSK,EFEMP2,CALR,MMP1,PLEC,COL12A1,FLNC,BGN,HNRNPA1,HNRNPA2B1,FN1,FLNA,SERPINH1,C1R
Monarch	HP:0001871	Abnormality of blood and blood-forming tissues	12	1216	0.64	0.0022	9606.ENSP00000211998,9606.ENSP00000223357,9606.ENSP00000230538,9606.ENSP00000244137,9606.ENSP00000271651,9606.ENSP00000320866,9606.ENSP00000322788,9606.ENSP00000323856,9606.ENSP00000327145,9606.ENSP00000346839,9606.ENSP00000358866,9606.ENSP00000438615	VCL,AEBP1,LAMA4,PEPD,CTSK,CALR,MMP1,PLEC,FLNC,FN1,FLNA,C1R
Monarch	HP:0004302	Functional motor deficit	6	227	1.07	0.0023	9606.ENSP00000320866,9606.ENSP00000323856,9606.ENSP00000325146,9606.ENSP00000327145,9606.ENSP00000388325,9606.ENSP00000445175	CALR,PLEC,COL12A1,FLNC,LAMB2,LDHA
Monarch	HP:0008067	Abnormally lax or hyperextensible skin	5	129	1.24	0.0023	9606.ENSP00000223357,9606.ENSP00000309953,9606.ENSP00000325146,9606.ENSP00000358866,9606.ENSP00000438615	AEBP1,EFEMP2,COL12A1,FLNA,C1R
Monarch	HP:0100807	Long fingers	6	224	1.08	0.0023	9606.ENSP00000223357,9606.ENSP00000244137,9606.ENSP00000309953,9606.ENSP00000325146,9606.ENSP00000358866,9606.ENSP00000438615	AEBP1,PEPD,EFEMP2,COL12A1,FLNA,C1R
Monarch	HP:0000277	Abnormal mandible morphology	10	840	0.72	0.0025	9606.ENSP00000223357,9606.ENSP00000244137,9606.ENSP00000254722,9606.ENSP00000271651,9606.ENSP00000309953,9606.ENSP00000325146,9606.ENSP00000358866,9606.ENSP00000388325,9606.ENSP00000434412,9606.ENSP00000438615	AEBP1,PEPD,SERPINF1,CTSK,EFEMP2,COL12A1,FLNA,LAMB2,SERPINH1,C1R
Monarch	HP:0000347	Micrognathia	9	658	0.78	0.0025	9606.ENSP00000223357,9606.ENSP00000244137,9606.ENSP00000254722,9606.ENSP00000271651,9606.ENSP00000309953,9606.ENSP00000325146,9606.ENSP00000358866,9606.ENSP00000434412,9606.ENSP00000438615	AEBP1,PEPD,SERPINF1,CTSK,EFEMP2,COL12A1,FLNA,SERPINH1,C1R
Monarch	HP:0001166	Arachnodactyly	5	133	1.22	0.0025	9606.ENSP00000223357,9606.ENSP00000244137,9606.ENSP00000309953,9606.ENSP00000358866,9606.ENSP00000438615	AEBP1,PEPD,EFEMP2,FLNA,C1R
Monarch	HP:0000974	Hyperextensible skin	4	63	1.45	0.0026	9606.ENSP00000223357,9606.ENSP00000325146,9606.ENSP00000358866,9606.ENSP00000438615	AEBP1,COL12A1,FLNA,C1R
Monarch	HP:0030875	Abnormality of pulmonary circulation	5	136	1.21	0.0026	9606.ENSP00000254722,9606.ENSP00000327145,9606.ENSP00000358866,9606.ENSP00000388325,9606.ENSP00000434412	SERPINF1,FLNC,FLNA,LAMB2,SERPINH1
Monarch	HP:0000118	Phenotypic abnormality	25	5134	0.34	0.0027	9606.ENSP00000211998,9606.ENSP00000223357,9606.ENSP00000230538,9606.ENSP00000244137,9606.ENSP00000254722,9606.ENSP00000265131,9606.ENSP00000271651,9606.ENSP00000309953,9606.ENSP00000320866,9606.ENSP00000322788,9606.ENSP00000323856,9606.ENSP00000325146,9606.ENSP00000327145,9606.ENSP00000327336,9606.ENSP00000331544,9606.ENSP00000341826,9606.ENSP00000346694,9606.ENSP00000346839,9606.ENSP00000357980,…	VCL,AEBP1,LAMA4,PEPD,SERPINF1,TNC,CTSK,EFEMP2,CALR,MMP1,PLEC,COL12A1,FLNC,BGN,FBLN1,HNRNPA1,HNRNPA2B1,FN1,HTRA1,FLNA,COL15A1,LAMB2,SERPINH1,C1R,LDHA
Monarch	HP:0000153	Abnormality of the mouth	15	1994	0.52	0.0027	9606.ENSP00000223357,9606.ENSP00000244137,9606.ENSP00000254722,9606.ENSP00000271651,9606.ENSP00000309953,9606.ENSP00000322788,9606.ENSP00000323856,9606.ENSP00000325146,9606.ENSP00000327336,9606.ENSP00000331544,9606.ENSP00000341826,9606.ENSP00000358866,9606.ENSP00000388325,9606.ENSP00000434412,9606.ENSP00000438615	AEBP1,PEPD,SERPINF1,CTSK,EFEMP2,MMP1,PLEC,COL12A1,BGN,FBLN1,HNRNPA1,FLNA,LAMB2,SERPINH1,C1R
Monarch	HP:0001574	Abnormality of the integument	16	2269	0.5	0.0027	9606.ENSP00000211998,9606.ENSP00000223357,9606.ENSP00000230538,9606.ENSP00000244137,9606.ENSP00000265131,9606.ENSP00000271651,9606.ENSP00000309953,9606.ENSP00000320866,9606.ENSP00000322788,9606.ENSP00000323856,9606.ENSP00000325146,9606.ENSP00000357980,9606.ENSP00000358866,9606.ENSP00000364140,9606.ENSP00000438615,9606.ENSP00000445175	VCL,AEBP1,LAMA4,PEPD,TNC,CTSK,EFEMP2,CALR,MMP1,PLEC,COL12A1,HTRA1,FLNA,COL15A1,C1R,LDHA
Monarch	HP:0003272	Abnormal hip bone morphology	7	361	0.94	0.0027	9606.ENSP00000223357,9606.ENSP00000244137,9606.ENSP00000309953,9606.ENSP00000325146,9606.ENSP00000327336,9606.ENSP00000331544,9606.ENSP00000358866	AEBP1,PEPD,EFEMP2,COL12A1,BGN,FBLN1,FLNA
Monarch	HP:0010674	Abnormality of the curvature of the vertebral column	10	860	0.71	0.0027	9606.ENSP00000254722,9606.ENSP00000271651,9606.ENSP00000325146,9606.ENSP00000341826,9606.ENSP00000346694,9606.ENSP00000346839,9606.ENSP00000358866,9606.ENSP00000388325,9606.ENSP00000434412,9606.ENSP00000438615	SERPINF1,CTSK,COL12A1,HNRNPA1,HNRNPA2B1,FN1,FLNA,LAMB2,SERPINH1,C1R
Monarch	HP:0011061	Abnormality of dental structure	6	238	1.05	0.0027	9606.ENSP00000244137,9606.ENSP00000254722,9606.ENSP00000271651,9606.ENSP00000322788,9606.ENSP00000323856,9606.ENSP00000434412	PEPD,SERPINF1,CTSK,MMP1,PLEC,SERPINH1
Monarch	HP:0025142	Constitutional symptom	10	864	0.71	0.0027	9606.ENSP00000271651,9606.ENSP00000320866,9606.ENSP00000322788,9606.ENSP00000323856,9606.ENSP00000327145,9606.ENSP00000341826,9606.ENSP00000346694,9606.ENSP00000357980,9606.ENSP00000358866,9606.ENSP00000445175	CTSK,CALR,MMP1,PLEC,FLNC,HNRNPA1,HNRNPA2B1,HTRA1,FLNA,LDHA
Monarch	HP:0030680	Abnormality of cardiovascular system morphology	13	1488	0.59	0.0027	9606.ENSP00000211998,9606.ENSP00000223357,9606.ENSP00000230538,9606.ENSP00000309953,9606.ENSP00000322788,9606.ENSP00000327145,9606.ENSP00000327336,9606.ENSP00000341826,9606.ENSP00000346694,9606.ENSP00000346839,9606.ENSP00000357980,9606.ENSP00000358866,9606.ENSP00000388325	VCL,AEBP1,LAMA4,EFEMP2,MMP1,FLNC,BGN,HNRNPA1,HNRNPA2B1,FN1,HTRA1,FLNA,LAMB2
Monarch	HP:0200034	Papule	4	64	1.44	0.0027	9606.ENSP00000223357,9606.ENSP00000244137,9606.ENSP00000323856,9606.ENSP00000445175	AEBP1,PEPD,PLEC,LDHA
Monarch	HP:0003549	Abnormality of connective tissue	12	1294	0.62	0.0029	9606.ENSP00000211998,9606.ENSP00000223357,9606.ENSP00000230538,9606.ENSP00000254722,9606.ENSP00000309953,9606.ENSP00000322788,9606.ENSP00000323856,9606.ENSP00000325146,9606.ENSP00000327336,9606.ENSP00000358866,9606.ENSP00000434412,9606.ENSP00000438615	VCL,AEBP1,LAMA4,SERPINF1,EFEMP2,MMP1,PLEC,COL12A1,BGN,FLNA,SERPINH1,C1R
Monarch	HP:0000478	Abnormality of the eye	18	2876	0.44	0.0031	9606.ENSP00000223357,9606.ENSP00000244137,9606.ENSP00000254722,9606.ENSP00000271651,9606.ENSP00000309953,9606.ENSP00000320866,9606.ENSP00000322788,9606.ENSP00000323856,9606.ENSP00000325146,9606.ENSP00000327336,9606.ENSP00000331544,9606.ENSP00000341826,9606.ENSP00000346694,9606.ENSP00000357980,9606.ENSP00000358866,9606.ENSP00000388325,9606.ENSP00000434412,9606.ENSP00000438615	AEBP1,PEPD,SERPINF1,CTSK,EFEMP2,CALR,MMP1,PLEC,COL12A1,BGN,FBLN1,HNRNPA1,HNRNPA2B1,HTRA1,FLNA,LAMB2,SERPINH1,C1R
Monarch	HP:0004347	Weakness of muscles of respiration	3	22	1.78	0.0031	9606.ENSP00000325146,9606.ENSP00000341826,9606.ENSP00000346694	COL12A1,HNRNPA1,HNRNPA2B1
Monarch	HP:0008065	Aplasia/Hypoplasia of the skin	5	149	1.17	0.0031	9606.ENSP00000244137,9606.ENSP00000322788,9606.ENSP00000323856,9606.ENSP00000358866,9606.ENSP00000438615	PEPD,MMP1,PLEC,FLNA,C1R
Monarch	HP:0011805	Abnormal skeletal muscle morphology	13	1538	0.58	0.0031	9606.ENSP00000211998,9606.ENSP00000230538,9606.ENSP00000309953,9606.ENSP00000322788,9606.ENSP00000323856,9606.ENSP00000325146,9606.ENSP00000327145,9606.ENSP00000327336,9606.ENSP00000341826,9606.ENSP00000346694,9606.ENSP00000358866,9606.ENSP00000388325,9606.ENSP00000445175	VCL,LAMA4,EFEMP2,MMP1,PLEC,COL12A1,FLNC,BGN,HNRNPA1,HNRNPA2B1,FLNA,LAMB2,LDHA
Monarch	HP:0000014	Abnormality of the bladder	7	385	0.91	0.0032	9606.ENSP00000309953,9606.ENSP00000322788,9606.ENSP00000323856,9606.ENSP00000341826,9606.ENSP00000346694,9606.ENSP00000357980,9606.ENSP00000358866	EFEMP2,MMP1,PLEC,HNRNPA1,HNRNPA2B1,HTRA1,FLNA
Monarch	HP:0002797	Osteolysis	4	73	1.39	0.0034	9606.ENSP00000271651,9606.ENSP00000341826,9606.ENSP00000346694,9606.ENSP00000358866	CTSK,HNRNPA1,HNRNPA2B1,FLNA
Monarch	HP:0011314	Abnormality of long bone morphology	8	549	0.81	0.0037	9606.ENSP00000254722,9606.ENSP00000271651,9606.ENSP00000327336,9606.ENSP00000341826,9606.ENSP00000346694,9606.ENSP00000346839,9606.ENSP00000358866,9606.ENSP00000434412	SERPINF1,CTSK,BGN,HNRNPA1,HNRNPA2B1,FN1,FLNA,SERPINH1
Monarch	HP:0011849	Abnormal bone ossification	5	158	1.15	0.0039	9606.ENSP00000254722,9606.ENSP00000271651,9606.ENSP00000327336,9606.ENSP00000358866,9606.ENSP00000434412	SERPINF1,CTSK,BGN,FLNA,SERPINH1
Monarch	HP:0001384	Abnormal hip joint morphology	6	274	0.99	0.0045	9606.ENSP00000223357,9606.ENSP00000309953,9606.ENSP00000325146,9606.ENSP00000327336,9606.ENSP00000331544,9606.ENSP00000358866	AEBP1,EFEMP2,COL12A1,BGN,FBLN1,FLNA
Monarch	HP:0001892	Abnormal bleeding	7	411	0.88	0.0045	9606.ENSP00000223357,9606.ENSP00000244137,9606.ENSP00000320866,9606.ENSP00000323856,9606.ENSP00000346839,9606.ENSP00000358866,9606.ENSP00000438615	AEBP1,PEPD,CALR,PLEC,FN1,FLNA,C1R
Monarch	HP:0001382	Joint hypermobility	6	278	0.98	0.0047	9606.ENSP00000223357,9606.ENSP00000309953,9606.ENSP00000325146,9606.ENSP00000327336,9606.ENSP00000358866,9606.ENSP00000438615	AEBP1,EFEMP2,COL12A1,BGN,FLNA,C1R
Monarch	HP:0001446	Abnormality of the musculature of the upper limbs	5	168	1.12	0.0050	9606.ENSP00000323856,9606.ENSP00000325146,9606.ENSP00000327145,9606.ENSP00000358866,9606.ENSP00000388325	PLEC,COL12A1,FLNC,FLNA,LAMB2
Monarch	HP:0011843	Abnormality of musculoskeletal physiology	7	423	0.87	0.0051	9606.ENSP00000271651,9606.ENSP00000325146,9606.ENSP00000327145,9606.ENSP00000327336,9606.ENSP00000331544,9606.ENSP00000358866,9606.ENSP00000388325	CTSK,COL12A1,FLNC,BGN,FBLN1,FLNA,LAMB2
Monarch	HP:0000973	Cutis laxa	4	84	1.33	0.0052	9606.ENSP00000223357,9606.ENSP00000309953,9606.ENSP00000358866,9606.ENSP00000438615	AEBP1,EFEMP2,FLNA,C1R
Monarch	HP:0001939	Abnormality of metabolism/homeostasis	15	2167	0.49	0.0053	9606.ENSP00000211998,9606.ENSP00000223357,9606.ENSP00000230538,9606.ENSP00000244137,9606.ENSP00000320866,9606.ENSP00000322788,9606.ENSP00000323856,9606.ENSP00000325146,9606.ENSP00000327145,9606.ENSP00000341826,9606.ENSP00000346694,9606.ENSP00000346839,9606.ENSP00000358866,9606.ENSP00000388325,9606.ENSP00000445175	VCL,AEBP1,LAMA4,PEPD,CALR,MMP1,PLEC,COL12A1,FLNC,HNRNPA1,HNRNPA2B1,FN1,FLNA,LAMB2,LDHA
Monarch	HP:0000079	Abnormality of the urinary system	13	1657	0.54	0.0055	9606.ENSP00000244137,9606.ENSP00000309953,9606.ENSP00000322788,9606.ENSP00000323856,9606.ENSP00000341826,9606.ENSP00000346694,9606.ENSP00000346839,9606.ENSP00000357980,9606.ENSP00000358866,9606.ENSP00000388325,9606.ENSP00000434412,9606.ENSP00000438615,9606.ENSP00000445175	PEPD,EFEMP2,MMP1,PLEC,HNRNPA1,HNRNPA2B1,FN1,HTRA1,FLNA,LAMB2,SERPINH1,C1R,LDHA
Monarch	HP:0003310	Abnormality of the odontoid process	3	29	1.66	0.0055	9606.ENSP00000327336,9606.ENSP00000346839,9606.ENSP00000358866	BGN,FN1,FLNA
Monarch	HP:0012083	Ubiquitin-positive cerebral inclusion bodies	2	3	2.47	0.0055	9606.ENSP00000341826,9606.ENSP00000346694	HNRNPA1,HNRNPA2B1
Monarch	HP:0100872	Abnormality of the plantar skin of foot	5	175	1.1	0.0055	9606.ENSP00000211998,9606.ENSP00000230538,9606.ENSP00000244137,9606.ENSP00000323856,9606.ENSP00000438615	VCL,LAMA4,PEPD,PLEC,C1R
Monarch	HP:0001627	Abnormal heart morphology	11	1204	0.61	0.0060	9606.ENSP00000211998,9606.ENSP00000223357,9606.ENSP00000230538,9606.ENSP00000309953,9606.ENSP00000322788,9606.ENSP00000327145,9606.ENSP00000341826,9606.ENSP00000346694,9606.ENSP00000346839,9606.ENSP00000358866,9606.ENSP00000388325	VCL,AEBP1,LAMA4,EFEMP2,MMP1,FLNC,HNRNPA1,HNRNPA2B1,FN1,FLNA,LAMB2
Monarch	HP:0002648	Abnormality of calvarial morphology	6	299	0.95	0.0060	9606.ENSP00000254722,9606.ENSP00000323856,9606.ENSP00000341826,9606.ENSP00000346694,9606.ENSP00000358866,9606.ENSP00000434412	SERPINF1,PLEC,HNRNPA1,HNRNPA2B1,FLNA,SERPINH1
Monarch	HP:0002979	Bowing of the legs	5	181	1.09	0.0060	9606.ENSP00000244137,9606.ENSP00000254722,9606.ENSP00000346839,9606.ENSP00000358866,9606.ENSP00000434412	PEPD,SERPINF1,FN1,FLNA,SERPINH1
Monarch	HP:0040069	Abnormal lower limb bone morphology	7	442	0.85	0.0060	9606.ENSP00000223357,9606.ENSP00000254722,9606.ENSP00000327336,9606.ENSP00000331544,9606.ENSP00000346839,9606.ENSP00000358866,9606.ENSP00000434412	AEBP1,SERPINF1,BGN,FBLN1,FN1,FLNA,SERPINH1
Monarch	HP:0000929	Abnormal skull morphology	14	1955	0.5	0.0063	9606.ENSP00000223357,9606.ENSP00000244137,9606.ENSP00000254722,9606.ENSP00000271651,9606.ENSP00000309953,9606.ENSP00000323856,9606.ENSP00000325146,9606.ENSP00000327336,9606.ENSP00000341826,9606.ENSP00000346694,9606.ENSP00000358866,9606.ENSP00000388325,9606.ENSP00000434412,9606.ENSP00000438615	AEBP1,PEPD,SERPINF1,CTSK,EFEMP2,PLEC,COL12A1,BGN,HNRNPA1,HNRNPA2B1,FLNA,LAMB2,SERPINH1,C1R
Monarch	HP:0001373	Joint dislocation	6	303	0.94	0.0063	9606.ENSP00000223357,9606.ENSP00000309953,9606.ENSP00000325146,9606.ENSP00000327336,9606.ENSP00000331544,9606.ENSP00000358866	AEBP1,EFEMP2,COL12A1,BGN,FBLN1,FLNA
Monarch	HP:0002683	Abnormality of the calvaria	7	447	0.84	0.0063	9606.ENSP00000254722,9606.ENSP00000271651,9606.ENSP00000323856,9606.ENSP00000341826,9606.ENSP00000346694,9606.ENSP00000358866,9606.ENSP00000434412	SERPINF1,CTSK,PLEC,HNRNPA1,HNRNPA2B1,FLNA,SERPINH1
Monarch	HP:0002839	Urinary bladder sphincter dysfunction	3	32	1.62	0.0064	9606.ENSP00000322788,9606.ENSP00000341826,9606.ENSP00000346694	MMP1,HNRNPA1,HNRNPA2B1
Monarch	HP:0002815	Abnormality of the knee	5	186	1.08	0.0065	9606.ENSP00000223357,9606.ENSP00000325146,9606.ENSP00000327145,9606.ENSP00000358866,9606.ENSP00000388325	AEBP1,COL12A1,FLNC,FLNA,LAMB2
Monarch	HP:0006389	Limited knee flexion	2	4	2.35	0.0071	9606.ENSP00000327145,9606.ENSP00000358866	FLNC,FLNA
Monarch	HP:0000164	Abnormality of the dentition	9	822	0.69	0.0075	9606.ENSP00000223357,9606.ENSP00000244137,9606.ENSP00000254722,9606.ENSP00000271651,9606.ENSP00000322788,9606.ENSP00000323856,9606.ENSP00000358866,9606.ENSP00000434412,9606.ENSP00000438615	AEBP1,PEPD,SERPINF1,CTSK,MMP1,PLEC,FLNA,SERPINH1,C1R
Monarch	HP:0000977	Soft skin	3	35	1.58	0.0079	9606.ENSP00000309953,9606.ENSP00000325146,9606.ENSP00000438615	EFEMP2,COL12A1,C1R
Monarch	HP:0000163	Abnormal oral cavity morphology	8	644	0.74	0.0081	9606.ENSP00000223357,9606.ENSP00000271651,9606.ENSP00000322788,9606.ENSP00000323856,9606.ENSP00000325146,9606.ENSP00000327336,9606.ENSP00000358866,9606.ENSP00000438615	AEBP1,CTSK,MMP1,PLEC,COL12A1,BGN,FLNA,C1R
Monarch	HP:0000234	Abnormality of the head	17	2868	0.42	0.0081	9606.ENSP00000223357,9606.ENSP00000244137,9606.ENSP00000254722,9606.ENSP00000271651,9606.ENSP00000309953,9606.ENSP00000322788,9606.ENSP00000323856,9606.ENSP00000325146,9606.ENSP00000327145,9606.ENSP00000327336,9606.ENSP00000331544,9606.ENSP00000341826,9606.ENSP00000346694,9606.ENSP00000358866,9606.ENSP00000388325,9606.ENSP00000434412,9606.ENSP00000438615	AEBP1,PEPD,SERPINF1,CTSK,EFEMP2,MMP1,PLEC,COL12A1,FLNC,BGN,FBLN1,HNRNPA1,HNRNPA2B1,FLNA,LAMB2,SERPINH1,C1R
Monarch	HP:0000236	Abnormality of the anterior fontanelle	4	102	1.24	0.0081	9606.ENSP00000254722,9606.ENSP00000271651,9606.ENSP00000358866,9606.ENSP00000434412	SERPINF1,CTSK,FLNA,SERPINH1
Monarch	HP:0003398	Abnormal synaptic transmission at the neuromuscular junction	4	100	1.25	0.0081	9606.ENSP00000323856,9606.ENSP00000327145,9606.ENSP00000341826,9606.ENSP00000388325	PLEC,FLNC,HNRNPA1,LAMB2
Monarch	HP:0011356	Regional abnormality of skin	6	324	0.92	0.0081	9606.ENSP00000211998,9606.ENSP00000230538,9606.ENSP00000244137,9606.ENSP00000323856,9606.ENSP00000438615,9606.ENSP00000445175	VCL,LAMA4,PEPD,PLEC,C1R,LDHA
Monarch	HP:0003805	Rimmed vacuoles	3	37	1.56	0.0083	9606.ENSP00000325146,9606.ENSP00000341826,9606.ENSP00000346694	COL12A1,HNRNPA1,HNRNPA2B1
Monarch	HP:0004400	Abnormality of the pylorus	4	103	1.24	0.0083	9606.ENSP00000309953,9606.ENSP00000323856,9606.ENSP00000358866,9606.ENSP00000434412	EFEMP2,PLEC,FLNA,SERPINH1
Monarch	HP:0001510	Growth delay	12	1526	0.54	0.0085	9606.ENSP00000254722,9606.ENSP00000271651,9606.ENSP00000309953,9606.ENSP00000322788,9606.ENSP00000323856,9606.ENSP00000327336,9606.ENSP00000341826,9606.ENSP00000346694,9606.ENSP00000346839,9606.ENSP00000358866,9606.ENSP00000434412,9606.ENSP00000438615	SERPINF1,CTSK,EFEMP2,MMP1,PLEC,BGN,HNRNPA1,HNRNPA2B1,FN1,FLNA,SERPINH1,C1R
Monarch	HP:0003202	Skeletal muscle atrophy	7	484	0.81	0.0085	9606.ENSP00000323856,9606.ENSP00000325146,9606.ENSP00000327145,9606.ENSP00000341826,9606.ENSP00000346694,9606.ENSP00000358866,9606.ENSP00000388325	PLEC,COL12A1,FLNC,HNRNPA1,HNRNPA2B1,FLNA,LAMB2
Monarch	HP:0004937	Pulmonary artery aneurysm	2	5	2.25	0.0085	9606.ENSP00000309953,9606.ENSP00000327336	EFEMP2,BGN
Monarch	HP:0010668	Abnormality of the zygomatic bone	5	204	1.04	0.0085	9606.ENSP00000244137,9606.ENSP00000271651,9606.ENSP00000327336,9606.ENSP00000358866,9606.ENSP00000434412	PEPD,CTSK,BGN,FLNA,SERPINH1
Monarch	HP:0002982	Tibial bowing	3	39	1.53	0.0092	9606.ENSP00000254722,9606.ENSP00000358866,9606.ENSP00000434412	SERPINF1,FLNA,SERPINH1
Monarch	HP:0000023	Inguinal hernia	5	211	1.02	0.0095	9606.ENSP00000223357,9606.ENSP00000309953,9606.ENSP00000358866,9606.ENSP00000434412,9606.ENSP00000438615	AEBP1,EFEMP2,FLNA,SERPINH1,C1R
Monarch	HP:0011729	Abnormality of joint mobility	6	341	0.89	0.0095	9606.ENSP00000325146,9606.ENSP00000327145,9606.ENSP00000327336,9606.ENSP00000331544,9606.ENSP00000358866,9606.ENSP00000388325	COL12A1,FLNC,BGN,FBLN1,FLNA,LAMB2
Monarch	HP:0000271	Abnormality of the face	16	2644	0.43	0.0096	9606.ENSP00000223357,9606.ENSP00000244137,9606.ENSP00000254722,9606.ENSP00000271651,9606.ENSP00000309953,9606.ENSP00000322788,9606.ENSP00000323856,9606.ENSP00000325146,9606.ENSP00000327145,9606.ENSP00000327336,9606.ENSP00000331544,9606.ENSP00000341826,9606.ENSP00000358866,9606.ENSP00000388325,9606.ENSP00000434412,9606.ENSP00000438615	AEBP1,PEPD,SERPINF1,CTSK,EFEMP2,MMP1,PLEC,COL12A1,FLNC,BGN,FBLN1,HNRNPA1,FLNA,LAMB2,SERPINH1,C1R
Monarch	HP:0003324	Generalized muscle weakness	4	110	1.21	0.0097	9606.ENSP00000323856,9606.ENSP00000325146,9606.ENSP00000341826,9606.ENSP00000388325	PLEC,COL12A1,HNRNPA1,LAMB2
Monarch	HP:0000926	Platyspondyly	4	111	1.2	0.0099	9606.ENSP00000254722,9606.ENSP00000327336,9606.ENSP00000358866,9606.ENSP00000434412	SERPINF1,BGN,FLNA,SERPINH1
Monarch	HP:0002827	Hip dislocation	5	215	1.01	0.0099	9606.ENSP00000223357,9606.ENSP00000309953,9606.ENSP00000325146,9606.ENSP00000331544,9606.ENSP00000358866	AEBP1,EFEMP2,COL12A1,FBLN1,FLNA
Monarch	HP:0002857	Genu valgum	4	111	1.2	0.0099	9606.ENSP00000244137,9606.ENSP00000346839,9606.ENSP00000358866,9606.ENSP00000434412	PEPD,FN1,FLNA,SERPINH1
Monarch	HP:0004303	Abnormal muscle fiber morphology	5	214	1.02	0.0099	9606.ENSP00000325146,9606.ENSP00000327145,9606.ENSP00000341826,9606.ENSP00000346694,9606.ENSP00000388325	COL12A1,FLNC,HNRNPA1,HNRNPA2B1,LAMB2
Monarch	HP:0040211	Abnormal skin morphology of the palm	5	215	1.01	0.0099	9606.ENSP00000211998,9606.ENSP00000230538,9606.ENSP00000244137,9606.ENSP00000323856,9606.ENSP00000438615	VCL,LAMA4,PEPD,PLEC,C1R
Monarch	EFO:0004298	Cardiovascular measurement	15	2382	0.45	0.0103	9606.ENSP00000211998,9606.ENSP00000220772,9606.ENSP00000244137,9606.ENSP00000258341,9606.ENSP00000264335,9606.ENSP00000297267,9606.ENSP00000323856,9606.ENSP00000325146,9606.ENSP00000331544,9606.ENSP00000346839,9606.ENSP00000364140,9606.ENSP00000388325,9606.ENSP00000415786,9606.ENSP00000417138,9606.ENSP00000460236	VCL,SFRP1,PEPD,LAMC1,YWHAE,FNDC1,PLEC,COL12A1,FBLN1,FN1,COL15A1,LAMB2,SERPINE2,PLTP,SPON1
Monarch	HP:0003304	Spondylolysis	2	6	2.17	0.0103	9606.ENSP00000271651,9606.ENSP00000358866	CTSK,FLNA
Monarch	EFO:0003843	Pain	6	356	0.87	0.0104	9606.ENSP00000320866,9606.ENSP00000322788,9606.ENSP00000341826,9606.ENSP00000346694,9606.ENSP00000357980,9606.ENSP00000358866	CALR,MMP1,HNRNPA1,HNRNPA2B1,HTRA1,FLNA
Monarch	HP:0000009	Functional abnormality of the bladder	5	219	1.01	0.0104	9606.ENSP00000309953,9606.ENSP00000322788,9606.ENSP00000341826,9606.ENSP00000346694,9606.ENSP00000358866	EFEMP2,MMP1,HNRNPA1,HNRNPA2B1,FLNA
Monarch	HP:0002092	Pulmonary arterial hypertension	4	114	1.19	0.0104	9606.ENSP00000254722,9606.ENSP00000358866,9606.ENSP00000388325,9606.ENSP00000434412	SERPINF1,FLNA,LAMB2,SERPINH1
Monarch	HP:0002813	Abnormality of limb bone morphology	8	691	0.71	0.0104	9606.ENSP00000223357,9606.ENSP00000254722,9606.ENSP00000271651,9606.ENSP00000327336,9606.ENSP00000331544,9606.ENSP00000346839,9606.ENSP00000358866,9606.ENSP00000434412	AEBP1,SERPINF1,CTSK,BGN,FBLN1,FN1,FLNA,SERPINH1
Monarch	HP:0002981	Abnormality of the calf	4	114	1.19	0.0104	9606.ENSP00000254722,9606.ENSP00000327336,9606.ENSP00000358866,9606.ENSP00000434412	SERPINF1,BGN,FLNA,SERPINH1
Monarch	HP:0003458	EMG: myopathic abnormalities	4	114	1.19	0.0104	9606.ENSP00000323856,9606.ENSP00000325146,9606.ENSP00000341826,9606.ENSP00000346694	PLEC,COL12A1,HNRNPA1,HNRNPA2B1
Monarch	HP:0004437	Cranial hyperostosis	3	43	1.49	0.0104	9606.ENSP00000341826,9606.ENSP00000346694,9606.ENSP00000358866	HNRNPA1,HNRNPA2B1,FLNA
Monarch	HP:0011368	Epidermal thickening	6	357	0.87	0.0104	9606.ENSP00000211998,9606.ENSP00000230538,9606.ENSP00000244137,9606.ENSP00000323856,9606.ENSP00000325146,9606.ENSP00000445175	VCL,LAMA4,PEPD,PLEC,COL12A1,LDHA
Monarch	HP:0000766	Abnormal sternum morphology	6	363	0.87	0.0111	9606.ENSP00000223357,9606.ENSP00000309953,9606.ENSP00000325146,9606.ENSP00000327336,9606.ENSP00000346839,9606.ENSP00000358866	AEBP1,EFEMP2,COL12A1,BGN,FN1,FLNA
Monarch	HP:0003468	Abnormal vertebral morphology	6	363	0.87	0.0111	9606.ENSP00000254722,9606.ENSP00000271651,9606.ENSP00000327336,9606.ENSP00000346839,9606.ENSP00000358866,9606.ENSP00000434412	SERPINF1,CTSK,BGN,FN1,FLNA,SERPINH1
Monarch	HP:0011355	Localized skin lesion	7	527	0.77	0.0114	9606.ENSP00000223357,9606.ENSP00000244137,9606.ENSP00000322788,9606.ENSP00000323856,9606.ENSP00000358866,9606.ENSP00000438615,9606.ENSP00000445175	AEBP1,PEPD,MMP1,PLEC,FLNA,C1R,LDHA
Monarch	HP:0012372	Abnormal eye morphology	9	916	0.64	0.0117	9606.ENSP00000223357,9606.ENSP00000254722,9606.ENSP00000271651,9606.ENSP00000322788,9606.ENSP00000325146,9606.ENSP00000358866,9606.ENSP00000388325,9606.ENSP00000434412,9606.ENSP00000438615	AEBP1,SERPINF1,CTSK,MMP1,COL12A1,FLNA,LAMB2,SERPINH1,C1R
Monarch	HP:0001297	Stroke	4	123	1.16	0.0122	9606.ENSP00000320866,9606.ENSP00000327145,9606.ENSP00000357980,9606.ENSP00000358866	CALR,FLNC,HTRA1,FLNA
Monarch	HP:0001488	Bilateral ptosis	3	48	1.44	0.0132	9606.ENSP00000223357,9606.ENSP00000323856,9606.ENSP00000388325	AEBP1,PLEC,LAMB2
Monarch	HP:0004322	Short stature	10	1154	0.59	0.0132	9606.ENSP00000254722,9606.ENSP00000271651,9606.ENSP00000323856,9606.ENSP00000327336,9606.ENSP00000341826,9606.ENSP00000346694,9606.ENSP00000346839,9606.ENSP00000358866,9606.ENSP00000434412,9606.ENSP00000438615	SERPINF1,CTSK,PLEC,BGN,HNRNPA1,HNRNPA2B1,FN1,FLNA,SERPINH1,C1R
Monarch	HP:0003367	Abnormal femoral neck morphology	4	127	1.15	0.0135	9606.ENSP00000254722,9606.ENSP00000327336,9606.ENSP00000346839,9606.ENSP00000358866	SERPINF1,BGN,FN1,FLNA
Monarch	HP:0000962	Hyperkeratosis	5	240	0.97	0.0136	9606.ENSP00000211998,9606.ENSP00000230538,9606.ENSP00000244137,9606.ENSP00000323856,9606.ENSP00000325146	VCL,LAMA4,PEPD,PLEC,COL12A1
Monarch	HP:0002756	Pathologic fracture	3	49	1.43	0.0136	9606.ENSP00000309953,9606.ENSP00000341826,9606.ENSP00000346694	EFEMP2,HNRNPA1,HNRNPA2B1
Monarch	HP:0011121	Abnormality of skin morphology	12	1649	0.51	0.0136	9606.ENSP00000211998,9606.ENSP00000223357,9606.ENSP00000230538,9606.ENSP00000244137,9606.ENSP00000309953,9606.ENSP00000320866,9606.ENSP00000322788,9606.ENSP00000323856,9606.ENSP00000325146,9606.ENSP00000358866,9606.ENSP00000438615,9606.ENSP00000445175	VCL,AEBP1,LAMA4,PEPD,EFEMP2,CALR,MMP1,PLEC,COL12A1,FLNA,C1R,LDHA
Monarch	HP:0100659	Abnormal cerebral vascular morphology	6	381	0.85	0.0136	9606.ENSP00000320866,9606.ENSP00000327145,9606.ENSP00000327336,9606.ENSP00000346839,9606.ENSP00000357980,9606.ENSP00000358866	CALR,FLNC,BGN,FN1,HTRA1,FLNA
Monarch	HP:0008780	Congenital bilateral hip dislocation	2	8	2.05	0.0137	9606.ENSP00000325146,9606.ENSP00000331544	COL12A1,FBLN1
Monarch	HP:0002757	Recurrent fractures	4	129	1.14	0.0138	9606.ENSP00000254722,9606.ENSP00000271651,9606.ENSP00000346839,9606.ENSP00000434412	SERPINF1,CTSK,FN1,SERPINH1
Monarch	HP:0000670	Carious teeth	4	130	1.14	0.0141	9606.ENSP00000244137,9606.ENSP00000271651,9606.ENSP00000322788,9606.ENSP00000323856	PEPD,CTSK,MMP1,PLEC
Monarch	HP:0000978	Bruising susceptibility	4	130	1.14	0.0141	9606.ENSP00000223357,9606.ENSP00000323856,9606.ENSP00000358866,9606.ENSP00000438615	AEBP1,PLEC,FLNA,C1R
Monarch	HP:0002300	Mutism	3	51	1.42	0.0147	9606.ENSP00000323856,9606.ENSP00000341826,9606.ENSP00000346694	PLEC,HNRNPA1,HNRNPA2B1
Monarch	HP:0001288	Gait disturbance	9	958	0.62	0.0150	9606.ENSP00000323856,9606.ENSP00000325146,9606.ENSP00000327145,9606.ENSP00000341826,9606.ENSP00000346694,9606.ENSP00000346839,9606.ENSP00000357980,9606.ENSP00000358866,9606.ENSP00000388325	PLEC,COL12A1,FLNC,HNRNPA1,HNRNPA2B1,FN1,HTRA1,FLNA,LAMB2
Monarch	EFO:0005278	Cardiovascular disease biomarker measurement	14	2232	0.45	0.0156	9606.ENSP00000220772,9606.ENSP00000244137,9606.ENSP00000258341,9606.ENSP00000264335,9606.ENSP00000297267,9606.ENSP00000323856,9606.ENSP00000325146,9606.ENSP00000331544,9606.ENSP00000346839,9606.ENSP00000364140,9606.ENSP00000388325,9606.ENSP00000415786,9606.ENSP00000417138,9606.ENSP00000460236	SFRP1,PEPD,LAMC1,YWHAE,FNDC1,PLEC,COL12A1,FBLN1,FN1,COL15A1,LAMB2,SERPINE2,PLTP,SPON1
Monarch	HP:0003312	Abnormal form of the vertebral bodies	5	251	0.95	0.0156	9606.ENSP00000254722,9606.ENSP00000327336,9606.ENSP00000346839,9606.ENSP00000358866,9606.ENSP00000434412	SERPINF1,BGN,FN1,FLNA,SERPINH1
Monarch	HP:0004490	Calvarial hyperostosis	2	9	1.99	0.0157	9606.ENSP00000341826,9606.ENSP00000346694	HNRNPA1,HNRNPA2B1
Monarch	HP:0012622	Chronic kidney disease	4	136	1.12	0.0157	9606.ENSP00000322788,9606.ENSP00000346839,9606.ENSP00000388325,9606.ENSP00000445175	MMP1,FN1,LAMB2,LDHA
Monarch	HP:0030838	Hip pain	2	9	1.99	0.0157	9606.ENSP00000341826,9606.ENSP00000346694	HNRNPA1,HNRNPA2B1
Monarch	HP:0000707	Abnormality of the nervous system	18	3470	0.36	0.0160	9606.ENSP00000223357,9606.ENSP00000244137,9606.ENSP00000271651,9606.ENSP00000309953,9606.ENSP00000320866,9606.ENSP00000322788,9606.ENSP00000323856,9606.ENSP00000325146,9606.ENSP00000327145,9606.ENSP00000327336,9606.ENSP00000331544,9606.ENSP00000341826,9606.ENSP00000346694,9606.ENSP00000346839,9606.ENSP00000357980,9606.ENSP00000358866,9606.ENSP00000388325,9606.ENSP00000445175	AEBP1,PEPD,CTSK,EFEMP2,CALR,MMP1,PLEC,COL12A1,FLNC,BGN,FBLN1,HNRNPA1,HNRNPA2B1,FN1,HTRA1,FLNA,LAMB2,LDHA
Monarch	HP:0012638	Abnormal nervous system physiology	17	3153	0.38	0.0162	9606.ENSP00000223357,9606.ENSP00000244137,9606.ENSP00000271651,9606.ENSP00000309953,9606.ENSP00000320866,9606.ENSP00000322788,9606.ENSP00000323856,9606.ENSP00000325146,9606.ENSP00000327145,9606.ENSP00000331544,9606.ENSP00000341826,9606.ENSP00000346694,9606.ENSP00000346839,9606.ENSP00000357980,9606.ENSP00000358866,9606.ENSP00000388325,9606.ENSP00000445175	AEBP1,PEPD,CTSK,EFEMP2,CALR,MMP1,PLEC,COL12A1,FLNC,FBLN1,HNRNPA1,HNRNPA2B1,FN1,HTRA1,FLNA,LAMB2,LDHA
Monarch	HP:0002093	Respiratory insufficiency	7	578	0.73	0.0170	9606.ENSP00000309953,9606.ENSP00000323856,9606.ENSP00000325146,9606.ENSP00000327145,9606.ENSP00000341826,9606.ENSP00000358866,9606.ENSP00000388325	EFEMP2,PLEC,COL12A1,FLNC,HNRNPA1,FLNA,LAMB2
Monarch	EFO:0003765	Sign or symptom	7	580	0.73	0.0172	9606.ENSP00000320866,9606.ENSP00000322788,9606.ENSP00000323856,9606.ENSP00000341826,9606.ENSP00000346694,9606.ENSP00000357980,9606.ENSP00000358866	CALR,MMP1,PLEC,HNRNPA1,HNRNPA2B1,HTRA1,FLNA
Monarch	HP:0001850	Abnormality of the tarsal bones	3	56	1.38	0.0177	9606.ENSP00000223357,9606.ENSP00000331544,9606.ENSP00000358866	AEBP1,FBLN1,FLNA
Monarch	HP:0002164	Nail dysplasia	4	145	1.09	0.0192	9606.ENSP00000271651,9606.ENSP00000322788,9606.ENSP00000323856,9606.ENSP00000358866	CTSK,MMP1,PLEC,FLNA
Monarch	HP:0000123	Nephritis	3	58	1.36	0.0193	9606.ENSP00000309953,9606.ENSP00000322788,9606.ENSP00000438615	EFEMP2,MMP1,C1R
Monarch	HP:0006481	Abnormality of primary teeth	3	58	1.36	0.0193	9606.ENSP00000271651,9606.ENSP00000358866,9606.ENSP00000438615	CTSK,FLNA,C1R
Monarch	HP:0045040	Abnormal lactate dehydrogenase level	3	58	1.36	0.0193	9606.ENSP00000320866,9606.ENSP00000323856,9606.ENSP00000445175	CALR,PLEC,LDHA
Monarch	HP:0000982	Palmoplantar keratoderma	4	147	1.08	0.0197	9606.ENSP00000211998,9606.ENSP00000230538,9606.ENSP00000244137,9606.ENSP00000323856	VCL,LAMA4,PEPD,PLEC
Monarch	HP:0000174	Abnormal palate morphology	5	271	0.91	0.0199	9606.ENSP00000223357,9606.ENSP00000271651,9606.ENSP00000325146,9606.ENSP00000327336,9606.ENSP00000358866	AEBP1,CTSK,COL12A1,BGN,FLNA
Monarch	HP:0002688	Absent frontal sinuses	2	11	1.91	0.0202	9606.ENSP00000271651,9606.ENSP00000358866	CTSK,FLNA
Monarch	HP:0005897	Severe generalized osteoporosis	2	11	1.91	0.0202	9606.ENSP00000254722,9606.ENSP00000434412	SERPINF1,SERPINH1
Monarch	HP:0009937	Facial hirsutism	2	11	1.91	0.0202	9606.ENSP00000244137,9606.ENSP00000358866	PEPD,FLNA
Monarch	HP:0200097	Oral mucosal blisters	2	11	1.91	0.0202	9606.ENSP00000322788,9606.ENSP00000323856	MMP1,PLEC
Monarch	HP:0003557	Increased variability in muscle fiber diameter	3	61	1.34	0.0209	9606.ENSP00000325146,9606.ENSP00000341826,9606.ENSP00000346694	COL12A1,HNRNPA1,HNRNPA2B1
Monarch	HP:0011297	Abnormal digit morphology	10	1263	0.55	0.0218	9606.ENSP00000223357,9606.ENSP00000244137,9606.ENSP00000271651,9606.ENSP00000309953,9606.ENSP00000323856,9606.ENSP00000325146,9606.ENSP00000327336,9606.ENSP00000331544,9606.ENSP00000358866,9606.ENSP00000438615	AEBP1,PEPD,CTSK,EFEMP2,PLEC,COL12A1,BGN,FBLN1,FLNA,C1R
Monarch	HP:0002793	Abnormal pattern of respiration	7	624	0.7	0.0240	9606.ENSP00000211998,9606.ENSP00000271651,9606.ENSP00000323856,9606.ENSP00000325146,9606.ENSP00000327145,9606.ENSP00000341826,9606.ENSP00000388325	VCL,CTSK,PLEC,COL12A1,FLNC,HNRNPA1,LAMB2
Monarch	HP:0002650	Scoliosis	8	832	0.63	0.0248	9606.ENSP00000254722,9606.ENSP00000271651,9606.ENSP00000325146,9606.ENSP00000346839,9606.ENSP00000358866,9606.ENSP00000388325,9606.ENSP00000434412,9606.ENSP00000438615	SERPINF1,CTSK,COL12A1,FN1,FLNA,LAMB2,SERPINH1,C1R
Monarch	HP:0001638	Cardiomyopathy	6	452	0.77	0.0260	9606.ENSP00000211998,9606.ENSP00000230538,9606.ENSP00000322788,9606.ENSP00000327145,9606.ENSP00000341826,9606.ENSP00000346694	VCL,LAMA4,MMP1,FLNC,HNRNPA1,HNRNPA2B1
Monarch	HP:0003700	Generalized amyotrophy	3	67	1.3	0.0260	9606.ENSP00000325146,9606.ENSP00000341826,9606.ENSP00000346694	COL12A1,HNRNPA1,HNRNPA2B1
Monarch	HP:0025031	Abnormality of the digestive system	14	2389	0.42	0.0261	9606.ENSP00000223357,9606.ENSP00000244137,9606.ENSP00000271651,9606.ENSP00000309953,9606.ENSP00000320866,9606.ENSP00000322788,9606.ENSP00000323856,9606.ENSP00000327145,9606.ENSP00000341826,9606.ENSP00000346694,9606.ENSP00000358866,9606.ENSP00000388325,9606.ENSP00000434412,9606.ENSP00000438615	AEBP1,PEPD,CTSK,EFEMP2,CALR,MMP1,PLEC,FLNC,HNRNPA1,HNRNPA2B1,FLNA,LAMB2,SERPINH1,C1R
Monarch	HP:0000077	Abnormality of the kidney	9	1075	0.57	0.0278	9606.ENSP00000309953,9606.ENSP00000322788,9606.ENSP00000323856,9606.ENSP00000346839,9606.ENSP00000358866,9606.ENSP00000388325,9606.ENSP00000434412,9606.ENSP00000438615,9606.ENSP00000445175	EFEMP2,MMP1,PLEC,FN1,FLNA,LAMB2,SERPINH1,C1R,LDHA
Monarch	HP:0003023	Bowing of limbs due to multiple fractures	2	14	1.8	0.0280	9606.ENSP00000254722,9606.ENSP00000434412	SERPINF1,SERPINH1
Monarch	HP:0005758	Basilar impression	2	14	1.8	0.0280	9606.ENSP00000254722,9606.ENSP00000434412	SERPINF1,SERPINH1
Monarch	HP:0006248	Limited wrist movement	2	14	1.8	0.0280	9606.ENSP00000358866,9606.ENSP00000388325	FLNA,LAMB2
Monarch	HP:0012227	Urethral stricture	2	14	1.8	0.0280	9606.ENSP00000322788,9606.ENSP00000323856	MMP1,PLEC
Monarch	HP:0100578	Lipoatrophy	3	70	1.28	0.0280	9606.ENSP00000211998,9606.ENSP00000230538,9606.ENSP00000358866	VCL,LAMA4,FLNA
Monarch	HP:0001374	Congenital hip dislocation	3	72	1.27	0.0299	9606.ENSP00000325146,9606.ENSP00000331544,9606.ENSP00000358866	COL12A1,FBLN1,FLNA
Monarch	HP:0001191	Abnormal carpal morphology	3	73	1.26	0.0306	9606.ENSP00000327336,9606.ENSP00000331544,9606.ENSP00000358866	BGN,FBLN1,FLNA
Monarch	HP:0001763	Pes planus	5	308	0.86	0.0306	9606.ENSP00000223357,9606.ENSP00000325146,9606.ENSP00000327336,9606.ENSP00000346839,9606.ENSP00000358866	AEBP1,COL12A1,BGN,FN1,FLNA
Monarch	HP:0002205	Recurrent respiratory infections	6	473	0.75	0.0306	9606.ENSP00000244137,9606.ENSP00000309953,9606.ENSP00000323856,9606.ENSP00000327145,9606.ENSP00000358866,9606.ENSP00000388325	PEPD,EFEMP2,PLEC,FLNC,FLNA,LAMB2
Monarch	HP:0003834	Shoulder dislocation	2	15	1.77	0.0306	9606.ENSP00000223357,9606.ENSP00000358866	AEBP1,FLNA
Monarch	HP:0011035	Abnormal renal cortex morphology	4	174	1.01	0.0307	9606.ENSP00000322788,9606.ENSP00000323856,9606.ENSP00000346839,9606.ENSP00000388325	MMP1,PLEC,FN1,LAMB2
Monarch	HP:0002652	Skeletal dysplasia	4	176	1.0	0.0318	9606.ENSP00000271651,9606.ENSP00000327336,9606.ENSP00000346839,9606.ENSP00000358866	CTSK,BGN,FN1,FLNA
Monarch	HP:0009122	Aplasia/hypoplasia affecting bones of the axial skeleton	4	177	1.0	0.0323	9606.ENSP00000271651,9606.ENSP00000327336,9606.ENSP00000346839,9606.ENSP00000358866	CTSK,BGN,FN1,FLNA
Monarch	HP:0009771	Osteolytic defects of the phalanges of the hand	2	16	1.74	0.0332	9606.ENSP00000271651,9606.ENSP00000358866	CTSK,FLNA
Monarch	HP:0000260	Wide anterior fontanel	3	77	1.24	0.0343	9606.ENSP00000254722,9606.ENSP00000358866,9606.ENSP00000434412	SERPINF1,FLNA,SERPINH1
Monarch	HP:0001421	Abnormality of the musculature of the hand	3	77	1.24	0.0343	9606.ENSP00000327145,9606.ENSP00000358866,9606.ENSP00000388325	FLNC,FLNA,LAMB2
Monarch	HP:0002938	Lumbar hyperlordosis	3	77	1.24	0.0343	9606.ENSP00000323856,9606.ENSP00000325146,9606.ENSP00000327336	PLEC,COL12A1,BGN
Monarch	HP:0003388	Easy fatigability	3	78	1.23	0.0349	9606.ENSP00000320866,9606.ENSP00000388325,9606.ENSP00000445175	CALR,LAMB2,LDHA
Monarch	HP:0003560	Muscular dystrophy	3	78	1.23	0.0349	9606.ENSP00000323856,9606.ENSP00000325146,9606.ENSP00000341826	PLEC,COL12A1,HNRNPA1
Monarch	HP:0000272	Malar flattening	4	184	0.99	0.0357	9606.ENSP00000271651,9606.ENSP00000327336,9606.ENSP00000358866,9606.ENSP00000434412	CTSK,BGN,FLNA,SERPINH1
Monarch	HP:0002442	Dyscalculia	2	17	1.72	0.0357	9606.ENSP00000341826,9606.ENSP00000346694	HNRNPA1,HNRNPA2B1
Monarch	HP:0005474	Decreased calvarial ossification	2	17	1.72	0.0357	9606.ENSP00000254722,9606.ENSP00000434412	SERPINF1,SERPINH1
Monarch	HP:0006335	Persistence of primary teeth	2	17	1.72	0.0357	9606.ENSP00000271651,9606.ENSP00000358866	CTSK,FLNA
Monarch	HP:0008364	Abnormality of the calcaneus	2	17	1.72	0.0357	9606.ENSP00000223357,9606.ENSP00000358866	AEBP1,FLNA
Monarch	HP:0000963	Thin skin	3	80	1.22	0.0362	9606.ENSP00000244137,9606.ENSP00000358866,9606.ENSP00000438615	PEPD,FLNA,C1R
Monarch	HP:0002617	Vascular dilatation	4	186	0.98	0.0362	9606.ENSP00000223357,9606.ENSP00000309953,9606.ENSP00000327336,9606.ENSP00000358866	AEBP1,EFEMP2,BGN,FLNA
Monarch	HP:0003691	Scapular winging	3	80	1.22	0.0362	9606.ENSP00000325146,9606.ENSP00000358866,9606.ENSP00000388325	COL12A1,FLNA,LAMB2
Monarch	HP:0001596	Alopecia	4	187	0.98	0.0365	9606.ENSP00000223357,9606.ENSP00000322788,9606.ENSP00000323856,9606.ENSP00000357980	AEBP1,MMP1,PLEC,HTRA1
Monarch	HP:0002007	Frontal bossing	5	330	0.83	0.0370	9606.ENSP00000254722,9606.ENSP00000271651,9606.ENSP00000327336,9606.ENSP00000358866,9606.ENSP00000434412	SERPINF1,CTSK,BGN,FLNA,SERPINH1
Monarch	EFO:0007905	Joint hypermobility measurement	2	18	1.69	0.0378	9606.ENSP00000297267,9606.ENSP00000325146	FNDC1,COL12A1
Monarch	HP:0009073	Progressive proximal muscle weakness	2	18	1.69	0.0378	9606.ENSP00000323856,9606.ENSP00000325146	PLEC,COL12A1
Monarch	HP:0012548	Fatty replacement of skeletal muscle	2	18	1.69	0.0378	9606.ENSP00000341826,9606.ENSP00000346694	HNRNPA1,HNRNPA2B1
Monarch	HP:0002869	Flared iliac wing	2	19	1.67	0.0410	9606.ENSP00000327336,9606.ENSP00000358866	BGN,FLNA
Monarch	HP:0011830	Abnormal oral mucosa morphology	4	195	0.96	0.0412	9606.ENSP00000223357,9606.ENSP00000322788,9606.ENSP00000323856,9606.ENSP00000438615	AEBP1,MMP1,PLEC,C1R
Monarch	HP:0012379	Abnormal enzyme/coenzyme activity	4	198	0.95	0.0433	9606.ENSP00000320866,9606.ENSP00000323856,9606.ENSP00000388325,9606.ENSP00000445175	CALR,PLEC,LAMB2,LDHA
Monarch	HP:0002719	Recurrent infections	7	721	0.64	0.0438	9606.ENSP00000244137,9606.ENSP00000309953,9606.ENSP00000323856,9606.ENSP00000327145,9606.ENSP00000358866,9606.ENSP00000388325,9606.ENSP00000438615	PEPD,EFEMP2,PLEC,FLNC,FLNA,LAMB2,C1R
Monarch	HP:0001056	Milia	2	20	1.65	0.0442	9606.ENSP00000322788,9606.ENSP00000323856	MMP1,PLEC
Monarch	HP:0001058	Poor wound healing	2	20	1.65	0.0442	9606.ENSP00000325146,9606.ENSP00000438615	COL12A1,C1R
Monarch	HP:0002691	Platybasia	2	20	1.65	0.0442	9606.ENSP00000254722,9606.ENSP00000434412	SERPINF1,SERPINH1
Monarch	HP:0008921	Neonatal short-limb short stature	2	20	1.65	0.0442	9606.ENSP00000254722,9606.ENSP00000434412	SERPINF1,SERPINH1
Monarch	HP:0002094	Dyspnea	5	350	0.8	0.0451	9606.ENSP00000211998,9606.ENSP00000323856,9606.ENSP00000327145,9606.ENSP00000341826,9606.ENSP00000388325	VCL,PLEC,FLNC,HNRNPA1,LAMB2
Monarch	HP:0003325	Limb-girdle muscle weakness	3	89	1.18	0.0451	9606.ENSP00000323856,9606.ENSP00000325146,9606.ENSP00000327145	PLEC,COL12A1,FLNC
Monarch	HP:0011495	Abnormal corneal epithelium morphology	3	90	1.17	0.0462	9606.ENSP00000223357,9606.ENSP00000322788,9606.ENSP00000323856	AEBP1,MMP1,PLEC
Monarch	HP:0003179	Protrusio acetabuli	2	21	1.63	0.0468	9606.ENSP00000254722,9606.ENSP00000434412	SERPINF1,SERPINH1
Monarch	HP:0001653	Mitral regurgitation	3	91	1.17	0.0473	9606.ENSP00000327145,9606.ENSP00000327336,9606.ENSP00000358866	FLNC,BGN,FLNA
Monarch	HP:0003043	Abnormal shoulder morphology	3	91	1.17	0.0473	9606.ENSP00000223357,9606.ENSP00000325146,9606.ENSP00000358866	AEBP1,COL12A1,FLNA
Monarch	HP:0002359	Frequent falls	3	93	1.16	0.0496	9606.ENSP00000323856,9606.ENSP00000325146,9606.ENSP00000388325	PLEC,COL12A1,LAMB2
Monarch	HP:0005855	Multiple prenatal fractures	2	22	1.61	0.0500	9606.ENSP00000254722,9606.ENSP00000434412	SERPINF1,SERPINH1
DISEASES	DOID:65	Connective tissue disease	10	715	0.79	0.0155	9606.ENSP00000223357,9606.ENSP00000254722,9606.ENSP00000271651,9606.ENSP00000309953,9606.ENSP00000323856,9606.ENSP00000325146,9606.ENSP00000357980,9606.ENSP00000358866,9606.ENSP00000434412,9606.ENSP00000438615	AEBP1,SERPINF1,CTSK,EFEMP2,PLEC,COL12A1,HTRA1,FLNA,SERPINH1,C1R
DISEASES	DOID:7	Disease of anatomical entity	24	4452	0.38	0.0155	9606.ENSP00000211998,9606.ENSP00000223357,9606.ENSP00000230538,9606.ENSP00000254722,9606.ENSP00000258341,9606.ENSP00000264335,9606.ENSP00000265131,9606.ENSP00000268150,9606.ENSP00000271651,9606.ENSP00000297267,9606.ENSP00000309953,9606.ENSP00000320866,9606.ENSP00000323856,9606.ENSP00000325146,9606.ENSP00000327145,9606.ENSP00000327336,9606.ENSP00000341826,9606.ENSP00000346694,9606.ENSP00000346839,…	VCL,AEBP1,LAMA4,SERPINF1,LAMC1,YWHAE,TNC,MFGE8,CTSK,FNDC1,EFEMP2,CALR,PLEC,COL12A1,FLNC,BGN,HNRNPA1,HNRNPA2B1,FN1,HTRA1,FLNA,LAMB2,SERPINH1,C1R
DISEASES	DOID:13359	Ehlers-Danlos syndrome	3	23	1.76	0.0292	9606.ENSP00000223357,9606.ENSP00000325146,9606.ENSP00000438615	AEBP1,COL12A1,C1R
DISEASES	DOID:17	Musculoskeletal system disease	11	1074	0.66	0.0292	9606.ENSP00000223357,9606.ENSP00000254722,9606.ENSP00000271651,9606.ENSP00000309953,9606.ENSP00000323856,9606.ENSP00000325146,9606.ENSP00000327145,9606.ENSP00000357980,9606.ENSP00000358866,9606.ENSP00000434412,9606.ENSP00000438615	AEBP1,SERPINF1,CTSK,EFEMP2,PLEC,COL12A1,FLNC,HTRA1,FLNA,SERPINH1,C1R
DISEASES	DOID:0080096	Myofibrillar myopathy 5	2	3	2.47	0.0396	9606.ENSP00000327145,9606.ENSP00000358866	FLNC,FLNA
DISEASES	DOID:070355	Multisystem proteinopathy	2	3	2.47	0.0396	9606.ENSP00000341826,9606.ENSP00000346694	HNRNPA1,HNRNPA2B1
DISEASES	DOID:1287	Cardiovascular system disease	7	454	0.84	0.0396	9606.ENSP00000211998,9606.ENSP00000230538,9606.ENSP00000268150,9606.ENSP00000327145,9606.ENSP00000327336,9606.ENSP00000358866,9606.ENSP00000434412	VCL,LAMA4,MFGE8,FLNC,BGN,FLNA,SERPINH1
DISEASES	DOID:4	Disease	26	5921	0.29	0.0396	9606.ENSP00000211998,9606.ENSP00000223357,9606.ENSP00000230538,9606.ENSP00000244137,9606.ENSP00000254722,9606.ENSP00000258341,9606.ENSP00000264335,9606.ENSP00000265131,9606.ENSP00000268150,9606.ENSP00000271651,9606.ENSP00000297267,9606.ENSP00000309953,9606.ENSP00000320866,9606.ENSP00000323856,9606.ENSP00000325146,9606.ENSP00000327145,9606.ENSP00000327336,9606.ENSP00000341826,9606.ENSP00000346694,…	VCL,AEBP1,LAMA4,PEPD,SERPINF1,LAMC1,YWHAE,TNC,MFGE8,CTSK,FNDC1,EFEMP2,CALR,PLEC,COL12A1,FLNC,BGN,HNRNPA1,HNRNPA2B1,FN1,HTRA1,FLNA,LAMB2,SERPINH1,C1R,LDHA
TISSUES	BTO:0000421	Connective tissue	19	871	0.99	1.84e-11	9606.ENSP00000223357,9606.ENSP00000234590,9606.ENSP00000264335,9606.ENSP00000265131,9606.ENSP00000271651,9606.ENSP00000305556,9606.ENSP00000309953,9606.ENSP00000320866,9606.ENSP00000322788,9606.ENSP00000327145,9606.ENSP00000327336,9606.ENSP00000341826,9606.ENSP00000346032,9606.ENSP00000346694,9606.ENSP00000346839,9606.ENSP00000357980,9606.ENSP00000384169,9606.ENSP00000417138,9606.ENSP00000434412	AEBP1,ENO1,YWHAE,TNC,CTSK,PCBP1,EFEMP2,CALR,MMP1,FLNC,BGN,HNRNPA1,ANXA2,HNRNPA2B1,FN1,HTRA1,FBLN2,PLTP,SERPINH1
TISSUES	BTO:0000759	Liver	25	1882	0.77	1.84e-11	9606.ENSP00000211998,9606.ENSP00000218388,9606.ENSP00000234590,9606.ENSP00000244137,9606.ENSP00000254722,9606.ENSP00000258341,9606.ENSP00000264335,9606.ENSP00000265131,9606.ENSP00000270776,9606.ENSP00000278572,9606.ENSP00000305556,9606.ENSP00000320866,9606.ENSP00000323856,9606.ENSP00000325146,9606.ENSP00000327145,9606.ENSP00000327336,9606.ENSP00000341826,9606.ENSP00000346032,9606.ENSP00000346694,…	VCL,TIMP1,ENO1,PEPD,SERPINF1,LAMC1,YWHAE,TNC,PGD,RPS3,PCBP1,CALR,PLEC,COL12A1,FLNC,BGN,HNRNPA1,ANXA2,HNRNPA2B1,FN1,FLNA,PLTP,SERPINH1,C1R,LDHA
TISSUES	BTO:0003099	Internal female genital organ	28	2593	0.68	1.84e-11	9606.ENSP00000211998,9606.ENSP00000218388,9606.ENSP00000223061,9606.ENSP00000233813,9606.ENSP00000234590,9606.ENSP00000244137,9606.ENSP00000264335,9606.ENSP00000278572,9606.ENSP00000309953,9606.ENSP00000320866,9606.ENSP00000322788,9606.ENSP00000323856,9606.ENSP00000327145,9606.ENSP00000327336,9606.ENSP00000331544,9606.ENSP00000341826,9606.ENSP00000346032,9606.ENSP00000346694,9606.ENSP00000346839,…	VCL,TIMP1,PCOLCE,IGFBP5,ENO1,PEPD,YWHAE,RPS3,EFEMP2,CALR,MMP1,PLEC,FLNC,BGN,FBLN1,HNRNPA1,ANXA2,HNRNPA2B1,FN1,HTRA1,FLNA,COL15A1,EMILIN1,FBLN2,SERPINE2,PLTP,SERPINH1,LDHA
TISSUES	BTO:0000088	Cardiovascular system	19	1005	0.92	7.15e-11	9606.ENSP00000211998,9606.ENSP00000218388,9606.ENSP00000220772,9606.ENSP00000223061,9606.ENSP00000223357,9606.ENSP00000230538,9606.ENSP00000234590,9606.ENSP00000258341,9606.ENSP00000264335,9606.ENSP00000270776,9606.ENSP00000322788,9606.ENSP00000327145,9606.ENSP00000327336,9606.ENSP00000346032,9606.ENSP00000346839,9606.ENSP00000358866,9606.ENSP00000417138,9606.ENSP00000434412,9606.ENSP00000445175	VCL,TIMP1,SFRP1,PCOLCE,AEBP1,LAMA4,ENO1,LAMC1,YWHAE,PGD,MMP1,FLNC,BGN,ANXA2,FN1,FLNA,PLTP,SERPINH1,LDHA
TISSUES	BTO:0001078	Placenta	20	1176	0.88	7.15e-11	9606.ENSP00000223061,9606.ENSP00000233813,9606.ENSP00000234590,9606.ENSP00000244137,9606.ENSP00000264335,9606.ENSP00000278572,9606.ENSP00000309953,9606.ENSP00000320866,9606.ENSP00000323856,9606.ENSP00000327336,9606.ENSP00000331544,9606.ENSP00000341826,9606.ENSP00000346032,9606.ENSP00000346839,9606.ENSP00000357980,9606.ENSP00000364140,9606.ENSP00000415786,9606.ENSP00000417138,9606.ENSP00000434412,…	PCOLCE,IGFBP5,ENO1,PEPD,YWHAE,RPS3,EFEMP2,CALR,PLEC,BGN,FBLN1,HNRNPA1,ANXA2,FN1,HTRA1,COL15A1,SERPINE2,PLTP,SERPINH1,LDHA
TISSUES	BTO:0000345	Digestive gland	27	2645	0.66	7.72e-11	9606.ENSP00000211998,9606.ENSP00000218388,9606.ENSP00000230538,9606.ENSP00000234590,9606.ENSP00000244137,9606.ENSP00000254722,9606.ENSP00000258341,9606.ENSP00000264335,9606.ENSP00000265131,9606.ENSP00000268150,9606.ENSP00000270776,9606.ENSP00000278572,9606.ENSP00000305556,9606.ENSP00000320866,9606.ENSP00000323856,9606.ENSP00000325146,9606.ENSP00000327145,9606.ENSP00000327336,9606.ENSP00000341826,…	VCL,TIMP1,LAMA4,ENO1,PEPD,SERPINF1,LAMC1,YWHAE,TNC,MFGE8,PGD,RPS3,PCBP1,CALR,PLEC,COL12A1,FLNC,BGN,HNRNPA1,ANXA2,HNRNPA2B1,FN1,FLNA,PLTP,SERPINH1,C1R,LDHA
TISSUES	BTO:0000174	Embryonic structure	24	2132	0.7	4.01e-10	9606.ENSP00000211998,9606.ENSP00000223061,9606.ENSP00000233813,9606.ENSP00000234590,9606.ENSP00000244137,9606.ENSP00000264335,9606.ENSP00000278572,9606.ENSP00000309953,9606.ENSP00000320866,9606.ENSP00000323856,9606.ENSP00000325146,9606.ENSP00000327145,9606.ENSP00000327336,9606.ENSP00000331544,9606.ENSP00000341826,9606.ENSP00000346032,9606.ENSP00000346839,9606.ENSP00000357980,9606.ENSP00000358866,…	VCL,PCOLCE,IGFBP5,ENO1,PEPD,YWHAE,RPS3,EFEMP2,CALR,PLEC,COL12A1,FLNC,BGN,FBLN1,HNRNPA1,ANXA2,FN1,HTRA1,FLNA,COL15A1,SERPINE2,PLTP,SERPINH1,LDHA
TISSUES	BTO:0000083	Female reproductive system	35	5799	0.43	2.21e-09	9606.ENSP00000211998,9606.ENSP00000218388,9606.ENSP00000223061,9606.ENSP00000233813,9606.ENSP00000234590,9606.ENSP00000244137,9606.ENSP00000254722,9606.ENSP00000258341,9606.ENSP00000264335,9606.ENSP00000268150,9606.ENSP00000270776,9606.ENSP00000271651,9606.ENSP00000278572,9606.ENSP00000305556,9606.ENSP00000309953,9606.ENSP00000320866,9606.ENSP00000322788,9606.ENSP00000323856,9606.ENSP00000327145,…	VCL,TIMP1,PCOLCE,IGFBP5,ENO1,PEPD,SERPINF1,LAMC1,YWHAE,MFGE8,PGD,CTSK,RPS3,PCBP1,EFEMP2,CALR,MMP1,PLEC,FLNC,BGN,FBLN1,HNRNPA1,ANXA2,HNRNPA2B1,FN1,HTRA1,FLNA,COL15A1,EMILIN1,FBLN2,LAMB2,SERPINE2,PLTP,SERPINH1,LDHA
TISSUES	BTO:0001486	Skeletal system	18	1203	0.82	6.61e-09	9606.ENSP00000218388,9606.ENSP00000223357,9606.ENSP00000233813,9606.ENSP00000234590,9606.ENSP00000254722,9606.ENSP00000258341,9606.ENSP00000265131,9606.ENSP00000271651,9606.ENSP00000327145,9606.ENSP00000327336,9606.ENSP00000341826,9606.ENSP00000346032,9606.ENSP00000346839,9606.ENSP00000357980,9606.ENSP00000417138,9606.ENSP00000434412,9606.ENSP00000438615,9606.ENSP00000445175	TIMP1,AEBP1,IGFBP5,ENO1,SERPINF1,LAMC1,TNC,CTSK,FLNC,BGN,HNRNPA1,ANXA2,FN1,HTRA1,PLTP,SERPINH1,C1R,LDHA
TISSUES	BTO:0001488	Endocrine gland	35	6036	0.41	6.61e-09	9606.ENSP00000211998,9606.ENSP00000218388,9606.ENSP00000223357,9606.ENSP00000230538,9606.ENSP00000234590,9606.ENSP00000244137,9606.ENSP00000254722,9606.ENSP00000258341,9606.ENSP00000264335,9606.ENSP00000265131,9606.ENSP00000268150,9606.ENSP00000270776,9606.ENSP00000271651,9606.ENSP00000278572,9606.ENSP00000297267,9606.ENSP00000305556,9606.ENSP00000320866,9606.ENSP00000322788,9606.ENSP00000323856,…	VCL,TIMP1,AEBP1,LAMA4,ENO1,PEPD,SERPINF1,LAMC1,YWHAE,TNC,MFGE8,PGD,CTSK,RPS3,FNDC1,PCBP1,CALR,MMP1,PLEC,COL12A1,FLNC,BGN,FBLN1,HNRNPA1,ANXA2,HNRNPA2B1,FN1,FLNA,FBLN2,LAMB2,SERPINE2,PLTP,SERPINH1,C1R,LDHA
TISSUES	BTO:0001253	Skin	17	1069	0.85	8.63e-09	9606.ENSP00000234590,9606.ENSP00000244137,9606.ENSP00000268150,9606.ENSP00000271651,9606.ENSP00000278572,9606.ENSP00000305556,9606.ENSP00000320866,9606.ENSP00000322788,9606.ENSP00000327336,9606.ENSP00000341826,9606.ENSP00000346032,9606.ENSP00000346839,9606.ENSP00000358866,9606.ENSP00000415786,9606.ENSP00000434412,9606.ENSP00000438615,9606.ENSP00000445175	ENO1,PEPD,MFGE8,CTSK,RPS3,PCBP1,CALR,MMP1,BGN,HNRNPA1,ANXA2,FN1,FLNA,SERPINE2,SERPINH1,C1R,LDHA
TISSUES	BTO:0000562	Heart	14	695	0.95	2.90e-08	9606.ENSP00000211998,9606.ENSP00000220772,9606.ENSP00000223061,9606.ENSP00000230538,9606.ENSP00000258341,9606.ENSP00000264335,9606.ENSP00000270776,9606.ENSP00000327145,9606.ENSP00000346032,9606.ENSP00000346839,9606.ENSP00000358866,9606.ENSP00000417138,9606.ENSP00000434412,9606.ENSP00000445175	VCL,SFRP1,PCOLCE,LAMA4,LAMC1,YWHAE,PGD,FLNC,ANXA2,FN1,FLNA,PLTP,SERPINH1,LDHA
TISSUES	BTO:0000634	Integument	21	1970	0.68	2.90e-08	9606.ENSP00000211998,9606.ENSP00000223357,9606.ENSP00000234590,9606.ENSP00000244137,9606.ENSP00000258341,9606.ENSP00000268150,9606.ENSP00000271651,9606.ENSP00000278572,9606.ENSP00000305556,9606.ENSP00000320866,9606.ENSP00000322788,9606.ENSP00000327336,9606.ENSP00000341826,9606.ENSP00000346032,9606.ENSP00000346839,9606.ENSP00000358866,9606.ENSP00000415786,9606.ENSP00000417138,9606.ENSP00000434412,…	VCL,AEBP1,ENO1,PEPD,LAMC1,MFGE8,CTSK,RPS3,PCBP1,CALR,MMP1,BGN,HNRNPA1,ANXA2,FN1,FLNA,SERPINE2,PLTP,SERPINH1,C1R,LDHA
TISSUES	BTO:0000763	Lung	17	1162	0.81	2.90e-08	9606.ENSP00000218388,9606.ENSP00000230538,9606.ENSP00000233813,9606.ENSP00000234590,9606.ENSP00000264335,9606.ENSP00000270776,9606.ENSP00000278572,9606.ENSP00000320866,9606.ENSP00000322788,9606.ENSP00000327145,9606.ENSP00000327336,9606.ENSP00000341826,9606.ENSP00000346032,9606.ENSP00000346839,9606.ENSP00000358866,9606.ENSP00000434412,9606.ENSP00000445175	TIMP1,LAMA4,IGFBP5,ENO1,YWHAE,PGD,RPS3,CALR,MMP1,FLNC,BGN,HNRNPA1,ANXA2,FN1,FLNA,SERPINH1,LDHA
TISSUES	BTO:0001085	Vascular system	11	398	1.09	1.12e-07	9606.ENSP00000211998,9606.ENSP00000218388,9606.ENSP00000223357,9606.ENSP00000234590,9606.ENSP00000258341,9606.ENSP00000322788,9606.ENSP00000327336,9606.ENSP00000346032,9606.ENSP00000346839,9606.ENSP00000417138,9606.ENSP00000434412	VCL,TIMP1,AEBP1,ENO1,LAMC1,MMP1,BGN,ANXA2,FN1,PLTP,SERPINH1
TISSUES	BTO:0001491	Viscus	30	5020	0.42	3.85e-07	9606.ENSP00000211998,9606.ENSP00000218388,9606.ENSP00000230538,9606.ENSP00000234590,9606.ENSP00000244137,9606.ENSP00000254722,9606.ENSP00000258341,9606.ENSP00000264335,9606.ENSP00000265131,9606.ENSP00000268150,9606.ENSP00000270776,9606.ENSP00000271651,9606.ENSP00000278572,9606.ENSP00000305556,9606.ENSP00000320866,9606.ENSP00000323856,9606.ENSP00000325146,9606.ENSP00000327145,9606.ENSP00000327336,…	VCL,TIMP1,LAMA4,ENO1,PEPD,SERPINF1,LAMC1,YWHAE,TNC,MFGE8,PGD,CTSK,RPS3,PCBP1,CALR,PLEC,COL12A1,FLNC,BGN,FBLN1,HNRNPA1,ANXA2,HNRNPA2B1,FN1,FLNA,LAMB2,PLTP,SERPINH1,C1R,LDHA
TISSUES	BTO:0000775	Lymphocyte	12	648	0.92	1.24e-06	9606.ENSP00000211998,9606.ENSP00000234590,9606.ENSP00000264335,9606.ENSP00000278572,9606.ENSP00000305556,9606.ENSP00000323856,9606.ENSP00000341826,9606.ENSP00000346032,9606.ENSP00000346694,9606.ENSP00000346839,9606.ENSP00000358866,9606.ENSP00000445175	VCL,ENO1,YWHAE,RPS3,PCBP1,PLEC,HNRNPA1,ANXA2,HNRNPA2B1,FN1,FLNA,LDHA
TISSUES	BTO:0000089	Blood	17	1675	0.65	4.10e-06	9606.ENSP00000211998,9606.ENSP00000218388,9606.ENSP00000234590,9606.ENSP00000264335,9606.ENSP00000270776,9606.ENSP00000271651,9606.ENSP00000278572,9606.ENSP00000305556,9606.ENSP00000323856,9606.ENSP00000327145,9606.ENSP00000341826,9606.ENSP00000346032,9606.ENSP00000346694,9606.ENSP00000346839,9606.ENSP00000358866,9606.ENSP00000369677,9606.ENSP00000445175	VCL,TIMP1,ENO1,YWHAE,PGD,CTSK,RPS3,PCBP1,PLEC,FLNC,HNRNPA1,ANXA2,HNRNPA2B1,FN1,FLNA,EMILIN1,LDHA
TISSUES	BTO:0000975	Ovary	10	482	0.97	7.63e-06	9606.ENSP00000211998,9606.ENSP00000218388,9606.ENSP00000234590,9606.ENSP00000278572,9606.ENSP00000322788,9606.ENSP00000327145,9606.ENSP00000346032,9606.ENSP00000358866,9606.ENSP00000434412,9606.ENSP00000445175	VCL,TIMP1,ENO1,RPS3,MMP1,FLNC,ANXA2,FLNA,SERPINH1,LDHA
TISSUES	BTO:0000439	Eye	12	786	0.83	8.50e-06	9606.ENSP00000211998,9606.ENSP00000233813,9606.ENSP00000234590,9606.ENSP00000254722,9606.ENSP00000268150,9606.ENSP00000278572,9606.ENSP00000320866,9606.ENSP00000325146,9606.ENSP00000341826,9606.ENSP00000346032,9606.ENSP00000346839,9606.ENSP00000445175	VCL,IGFBP5,ENO1,SERPINF1,MFGE8,RPS3,CALR,COL12A1,HNRNPA1,ANXA2,FN1,LDHA
TISSUES	BTO:0000545	Gut	5	56	1.6	1.66e-05	9606.ENSP00000211998,9606.ENSP00000323856,9606.ENSP00000325146,9606.ENSP00000327145,9606.ENSP00000358866	VCL,PLEC,COL12A1,FLNC,FLNA
TISSUES	BTO:0000058	Alimentary canal	17	1865	0.61	1.67e-05	9606.ENSP00000211998,9606.ENSP00000234590,9606.ENSP00000264335,9606.ENSP00000278572,9606.ENSP00000305556,9606.ENSP00000320866,9606.ENSP00000323856,9606.ENSP00000325146,9606.ENSP00000327145,9606.ENSP00000341826,9606.ENSP00000346032,9606.ENSP00000346694,9606.ENSP00000346839,9606.ENSP00000358866,9606.ENSP00000434412,9606.ENSP00000438615,9606.ENSP00000445175	VCL,ENO1,YWHAE,RPS3,PCBP1,CALR,PLEC,COL12A1,FLNC,HNRNPA1,ANXA2,HNRNPA2B1,FN1,FLNA,SERPINH1,C1R,LDHA
TISSUES	BTO:0000227	Central nervous system	29	5558	0.37	1.74e-05	9606.ENSP00000220772,9606.ENSP00000223061,9606.ENSP00000223357,9606.ENSP00000230538,9606.ENSP00000233813,9606.ENSP00000234590,9606.ENSP00000244137,9606.ENSP00000254722,9606.ENSP00000264335,9606.ENSP00000265131,9606.ENSP00000268150,9606.ENSP00000270776,9606.ENSP00000278572,9606.ENSP00000305556,9606.ENSP00000309953,9606.ENSP00000320866,9606.ENSP00000323856,9606.ENSP00000327145,9606.ENSP00000327336,…	SFRP1,PCOLCE,AEBP1,LAMA4,IGFBP5,ENO1,PEPD,SERPINF1,YWHAE,TNC,MFGE8,PGD,RPS3,PCBP1,EFEMP2,CALR,PLEC,FLNC,BGN,FBLN1,HNRNPA1,ANXA2,HNRNPA2B1,FN1,FLNA,SERPINE2,PLTP,SERPINH1,LDHA
TISSUES	BTO:0000988	Pancreas	10	568	0.89	2.74e-05	9606.ENSP00000218388,9606.ENSP00000230538,9606.ENSP00000234590,9606.ENSP00000268150,9606.ENSP00000278572,9606.ENSP00000320866,9606.ENSP00000327145,9606.ENSP00000346032,9606.ENSP00000346839,9606.ENSP00000358866	TIMP1,LAMA4,ENO1,MFGE8,RPS3,CALR,FLNC,ANXA2,FN1,FLNA
TISSUES	BTO:0000753	Lymphoid tissue	15	1496	0.65	2.92e-05	9606.ENSP00000211998,9606.ENSP00000234590,9606.ENSP00000264335,9606.ENSP00000271651,9606.ENSP00000278572,9606.ENSP00000297267,9606.ENSP00000305556,9606.ENSP00000323856,9606.ENSP00000327336,9606.ENSP00000341826,9606.ENSP00000346032,9606.ENSP00000346694,9606.ENSP00000346839,9606.ENSP00000358866,9606.ENSP00000445175	VCL,ENO1,YWHAE,CTSK,RPS3,FNDC1,PCBP1,PLEC,BGN,HNRNPA1,ANXA2,HNRNPA2B1,FN1,FLNA,LDHA
TISSUES	BTO:0001129	Prostate gland	9	446	0.95	3.38e-05	9606.ENSP00000211998,9606.ENSP00000234590,9606.ENSP00000278572,9606.ENSP00000320866,9606.ENSP00000327145,9606.ENSP00000341826,9606.ENSP00000346032,9606.ENSP00000358866,9606.ENSP00000445175	VCL,ENO1,RPS3,CALR,FLNC,HNRNPA1,ANXA2,FLNA,LDHA
TISSUES	BTO:0000140	Bone	6	138	1.29	4.08e-05	9606.ENSP00000223357,9606.ENSP00000234590,9606.ENSP00000271651,9606.ENSP00000327336,9606.ENSP00000346032,9606.ENSP00000346839	AEBP1,ENO1,CTSK,BGN,ANXA2,FN1
TISSUES	BTO:0000570	Hematopoietic system	19	2543	0.52	4.08e-05	9606.ENSP00000211998,9606.ENSP00000218388,9606.ENSP00000234590,9606.ENSP00000264335,9606.ENSP00000270776,9606.ENSP00000271651,9606.ENSP00000278572,9606.ENSP00000297267,9606.ENSP00000305556,9606.ENSP00000323856,9606.ENSP00000327145,9606.ENSP00000327336,9606.ENSP00000341826,9606.ENSP00000346032,9606.ENSP00000346694,9606.ENSP00000346839,9606.ENSP00000358866,9606.ENSP00000369677,9606.ENSP00000445175	VCL,TIMP1,ENO1,YWHAE,PGD,CTSK,RPS3,FNDC1,PCBP1,PLEC,FLNC,BGN,HNRNPA1,ANXA2,HNRNPA2B1,FN1,FLNA,EMILIN1,LDHA
TISSUES	BTO:0001489	Whole body	42	12619	0.17	6.31e-05	9606.ENSP00000211998,9606.ENSP00000218388,9606.ENSP00000220772,9606.ENSP00000223061,9606.ENSP00000223357,9606.ENSP00000230538,9606.ENSP00000233813,9606.ENSP00000234590,9606.ENSP00000244137,9606.ENSP00000254722,9606.ENSP00000258341,9606.ENSP00000264335,9606.ENSP00000265131,9606.ENSP00000268150,9606.ENSP00000270776,9606.ENSP00000271651,9606.ENSP00000278572,9606.ENSP00000297267,9606.ENSP00000305556,…	VCL,TIMP1,SFRP1,PCOLCE,AEBP1,LAMA4,IGFBP5,ENO1,PEPD,SERPINF1,LAMC1,YWHAE,TNC,MFGE8,PGD,CTSK,RPS3,FNDC1,PCBP1,EFEMP2,CALR,MMP1,PLEC,COL12A1,FLNC,BGN,FBLN1,HNRNPA1,ANXA2,HNRNPA2B1,FN1,HTRA1,FLNA,COL15A1,EMILIN1,FBLN2,LAMB2,SERPINE2,PLTP,SERPINH1,C1R,LDHA
TISSUES	BTO:0000586	Colonic cancer cell	7	249	1.1	7.02e-05	9606.ENSP00000234590,9606.ENSP00000278572,9606.ENSP00000320866,9606.ENSP00000323856,9606.ENSP00000341826,9606.ENSP00000346032,9606.ENSP00000346694	ENO1,RPS3,CALR,PLEC,HNRNPA1,ANXA2,HNRNPA2B1
TISSUES	BTO:0001424	Uterus	12	1020	0.72	8.26e-05	9606.ENSP00000211998,9606.ENSP00000218388,9606.ENSP00000233813,9606.ENSP00000234590,9606.ENSP00000244137,9606.ENSP00000278572,9606.ENSP00000327336,9606.ENSP00000341826,9606.ENSP00000346694,9606.ENSP00000346839,9606.ENSP00000384169,9606.ENSP00000445175	VCL,TIMP1,IGFBP5,ENO1,PEPD,RPS3,BGN,HNRNPA1,HNRNPA2B1,FN1,FBLN2,LDHA
TISSUES	BTO:0000511	Gastrointestinal tract	15	1680	0.6	9.19e-05	9606.ENSP00000211998,9606.ENSP00000234590,9606.ENSP00000264335,9606.ENSP00000278572,9606.ENSP00000305556,9606.ENSP00000320866,9606.ENSP00000327145,9606.ENSP00000341826,9606.ENSP00000346032,9606.ENSP00000346694,9606.ENSP00000346839,9606.ENSP00000358866,9606.ENSP00000434412,9606.ENSP00000438615,9606.ENSP00000445175	VCL,ENO1,YWHAE,RPS3,PCBP1,CALR,FLNC,HNRNPA1,ANXA2,HNRNPA2B1,FN1,FLNA,SERPINH1,C1R,LDHA
TISSUES	BTO:0000393	Endothelium	6	170	1.2	0.00011	9606.ENSP00000211998,9606.ENSP00000223357,9606.ENSP00000258341,9606.ENSP00000346032,9606.ENSP00000346839,9606.ENSP00000417138	VCL,AEBP1,LAMC1,ANXA2,FN1,PLTP
TISSUES	BTO:0000493	Gall bladder	4	39	1.66	0.00011	9606.ENSP00000211998,9606.ENSP00000258341,9606.ENSP00000327145,9606.ENSP00000358866	VCL,LAMC1,FLNC,FLNA
TISSUES	BTO:0001415	Umbilical cord	5	95	1.37	0.00011	9606.ENSP00000346032,9606.ENSP00000346839,9606.ENSP00000364140,9606.ENSP00000417138,9606.ENSP00000445175	ANXA2,FN1,COL15A1,PLTP,LDHA
TISSUES	BTO:0004850	Bone marrow cell	6	170	1.2	0.00011	9606.ENSP00000218388,9606.ENSP00000233813,9606.ENSP00000254722,9606.ENSP00000346839,9606.ENSP00000417138,9606.ENSP00000438615	TIMP1,IGFBP5,SERPINF1,FN1,PLTP,C1R
TISSUES	BTO:0003092	Urinary system	12	1155	0.66	0.00025	9606.ENSP00000211998,9606.ENSP00000234590,9606.ENSP00000244137,9606.ENSP00000278572,9606.ENSP00000327145,9606.ENSP00000327336,9606.ENSP00000341826,9606.ENSP00000346032,9606.ENSP00000346839,9606.ENSP00000358866,9606.ENSP00000434412,9606.ENSP00000445175	VCL,ENO1,PEPD,RPS3,FLNC,BGN,HNRNPA1,ANXA2,FN1,FLNA,SERPINH1,LDHA
TISSUES	BTO:0001244	Urinary tract	12	1159	0.66	0.00026	9606.ENSP00000211998,9606.ENSP00000234590,9606.ENSP00000244137,9606.ENSP00000278572,9606.ENSP00000327145,9606.ENSP00000327336,9606.ENSP00000341826,9606.ENSP00000346032,9606.ENSP00000346839,9606.ENSP00000358866,9606.ENSP00000434412,9606.ENSP00000445175	VCL,ENO1,PEPD,RPS3,FLNC,BGN,HNRNPA1,ANXA2,FN1,FLNA,SERPINH1,LDHA
TISSUES	BTO:0000452	Fibroblast	6	213	1.1	0.00033	9606.ENSP00000322788,9606.ENSP00000327145,9606.ENSP00000341826,9606.ENSP00000346839,9606.ENSP00000384169,9606.ENSP00000434412	MMP1,FLNC,HNRNPA1,FN1,FBLN2,SERPINH1
TISSUES	BTO:0001176	Endothelial cell	5	133	1.22	0.00050	9606.ENSP00000211998,9606.ENSP00000258341,9606.ENSP00000346032,9606.ENSP00000346839,9606.ENSP00000417138	VCL,LAMC1,ANXA2,FN1,PLTP
TISSUES	BTO:0000648	Intestine	12	1249	0.63	0.00051	9606.ENSP00000211998,9606.ENSP00000234590,9606.ENSP00000278572,9606.ENSP00000320866,9606.ENSP00000327145,9606.ENSP00000341826,9606.ENSP00000346032,9606.ENSP00000346694,9606.ENSP00000346839,9606.ENSP00000358866,9606.ENSP00000438615,9606.ENSP00000445175	VCL,ENO1,RPS3,CALR,FLNC,HNRNPA1,ANXA2,HNRNPA2B1,FN1,FLNA,C1R,LDHA
TISSUES	BTO:0000206	Cartilage	4	69	1.41	0.00071	9606.ENSP00000265131,9606.ENSP00000346839,9606.ENSP00000357980,9606.ENSP00000434412	TNC,FN1,HTRA1,SERPINH1
TISSUES	BTO:0000255	Brain cell line	5	145	1.19	0.00071	9606.ENSP00000211998,9606.ENSP00000234590,9606.ENSP00000320866,9606.ENSP00000341826,9606.ENSP00000346694	VCL,ENO1,CALR,HNRNPA1,HNRNPA2B1
TISSUES	BTO:0000282	Head	28	6329	0.29	0.00071	9606.ENSP00000211998,9606.ENSP00000220772,9606.ENSP00000223061,9606.ENSP00000223357,9606.ENSP00000230538,9606.ENSP00000233813,9606.ENSP00000234590,9606.ENSP00000244137,9606.ENSP00000254722,9606.ENSP00000264335,9606.ENSP00000265131,9606.ENSP00000268150,9606.ENSP00000270776,9606.ENSP00000278572,9606.ENSP00000305556,9606.ENSP00000309953,9606.ENSP00000320866,9606.ENSP00000325146,9606.ENSP00000327336,…	VCL,SFRP1,PCOLCE,AEBP1,LAMA4,IGFBP5,ENO1,PEPD,SERPINF1,YWHAE,TNC,MFGE8,PGD,RPS3,PCBP1,EFEMP2,CALR,COL12A1,BGN,FBLN1,HNRNPA1,ANXA2,HNRNPA2B1,FN1,SERPINE2,PLTP,SERPINH1,LDHA
TISSUES	BTO:0000180	Cervical carcinoma cell	6	271	0.99	0.0011	9606.ENSP00000211998,9606.ENSP00000234590,9606.ENSP00000341826,9606.ENSP00000346694,9606.ENSP00000346839,9606.ENSP00000445175	VCL,ENO1,HNRNPA1,HNRNPA2B1,FN1,LDHA
TISSUES	BTO:0000142	Brain	25	5462	0.31	0.0018	9606.ENSP00000220772,9606.ENSP00000223061,9606.ENSP00000223357,9606.ENSP00000230538,9606.ENSP00000233813,9606.ENSP00000234590,9606.ENSP00000244137,9606.ENSP00000264335,9606.ENSP00000265131,9606.ENSP00000268150,9606.ENSP00000270776,9606.ENSP00000278572,9606.ENSP00000305556,9606.ENSP00000309953,9606.ENSP00000320866,9606.ENSP00000327336,9606.ENSP00000331544,9606.ENSP00000341826,9606.ENSP00000346032,…	SFRP1,PCOLCE,AEBP1,LAMA4,IGFBP5,ENO1,PEPD,YWHAE,TNC,MFGE8,PGD,RPS3,PCBP1,EFEMP2,CALR,BGN,FBLN1,HNRNPA1,ANXA2,HNRNPA2B1,FN1,SERPINE2,PLTP,SERPINH1,LDHA
TISSUES	BTO:0000042	Animal	43	14895	0.11	0.0029	9606.ENSP00000211998,9606.ENSP00000217939,9606.ENSP00000218388,9606.ENSP00000220772,9606.ENSP00000223061,9606.ENSP00000223357,9606.ENSP00000230538,9606.ENSP00000233813,9606.ENSP00000234590,9606.ENSP00000244137,9606.ENSP00000254722,9606.ENSP00000258341,9606.ENSP00000264335,9606.ENSP00000265131,9606.ENSP00000268150,9606.ENSP00000270776,9606.ENSP00000271651,9606.ENSP00000278572,9606.ENSP00000297267,…	VCL,MXRA5,TIMP1,SFRP1,PCOLCE,AEBP1,LAMA4,IGFBP5,ENO1,PEPD,SERPINF1,LAMC1,YWHAE,TNC,MFGE8,PGD,CTSK,RPS3,FNDC1,PCBP1,EFEMP2,CALR,MMP1,PLEC,COL12A1,FLNC,BGN,FBLN1,HNRNPA1,ANXA2,HNRNPA2B1,FN1,HTRA1,FLNA,COL15A1,EMILIN1,FBLN2,LAMB2,SERPINE2,PLTP,SERPINH1,C1R,LDHA
TISSUES	BTO:0000141	Bone marrow	7	478	0.81	0.0029	9606.ENSP00000218388,9606.ENSP00000233813,9606.ENSP00000254722,9606.ENSP00000346839,9606.ENSP00000417138,9606.ENSP00000438615,9606.ENSP00000445175	TIMP1,IGFBP5,SERPINF1,FN1,PLTP,C1R,LDHA
TISSUES	BTO:0001853	Vascular endothelium	4	104	1.23	0.0030	9606.ENSP00000223357,9606.ENSP00000346032,9606.ENSP00000346839,9606.ENSP00000417138	AEBP1,ANXA2,FN1,PLTP
TISSUES	BTO:0000132	Blood platelet	6	337	0.9	0.0032	9606.ENSP00000211998,9606.ENSP00000218388,9606.ENSP00000264335,9606.ENSP00000327145,9606.ENSP00000358866,9606.ENSP00000369677	VCL,TIMP1,YWHAE,FLNC,FLNA,EMILIN1
TISSUES	BTO:0001102	Blood vessel	6	337	0.9	0.0032	9606.ENSP00000211998,9606.ENSP00000223357,9606.ENSP00000258341,9606.ENSP00000346032,9606.ENSP00000346839,9606.ENSP00000417138	VCL,AEBP1,LAMC1,ANXA2,FN1,PLTP
TISSUES	BTO:0001490	Other source	3	40	1.52	0.0035	9606.ENSP00000211998,9606.ENSP00000323856,9606.ENSP00000358866	VCL,PLEC,FLNA
TISSUES	BTO:0000828	Throat	5	216	1.01	0.0037	9606.ENSP00000234590,9606.ENSP00000271651,9606.ENSP00000322788,9606.ENSP00000346032,9606.ENSP00000346839	ENO1,CTSK,MMP1,ANXA2,FN1
TISSUES	BTO:0000772	Lymphoblast	5	235	0.98	0.0053	9606.ENSP00000264335,9606.ENSP00000278572,9606.ENSP00000346032,9606.ENSP00000346694,9606.ENSP00000445175	YWHAE,RPS3,ANXA2,HNRNPA2B1,LDHA
TISSUES	BTO:0004296	Umbilical vein endothelial cell	3	48	1.44	0.0055	9606.ENSP00000346032,9606.ENSP00000346839,9606.ENSP00000417138	ANXA2,FN1,PLTP
TISSUES	BTO:0000254	Female reproductive gland	16	2783	0.41	0.0057	9606.ENSP00000211998,9606.ENSP00000218388,9606.ENSP00000234590,9606.ENSP00000264335,9606.ENSP00000268150,9606.ENSP00000278572,9606.ENSP00000320866,9606.ENSP00000322788,9606.ENSP00000327145,9606.ENSP00000341826,9606.ENSP00000346032,9606.ENSP00000358866,9606.ENSP00000384169,9606.ENSP00000415786,9606.ENSP00000434412,9606.ENSP00000445175	VCL,TIMP1,ENO1,YWHAE,MFGE8,RPS3,CALR,MMP1,FLNC,HNRNPA1,ANXA2,FLNA,FBLN2,SERPINE2,SERPINH1,LDHA
TISSUES	BTO:0000671	Kidney	9	941	0.63	0.0057	9606.ENSP00000234590,9606.ENSP00000244137,9606.ENSP00000278572,9606.ENSP00000327336,9606.ENSP00000341826,9606.ENSP00000346032,9606.ENSP00000346839,9606.ENSP00000434412,9606.ENSP00000445175	ENO1,PEPD,RPS3,BGN,HNRNPA1,ANXA2,FN1,SERPINH1,LDHA
TISSUES	BTO:0000583	Bone marrow cancer cell	6	395	0.83	0.0065	9606.ENSP00000211998,9606.ENSP00000234590,9606.ENSP00000271651,9606.ENSP00000323856,9606.ENSP00000341826,9606.ENSP00000445175	VCL,ENO1,CTSK,PLEC,HNRNPA1,LDHA
TISSUES	BTO:0000453	Fibroblast cell line	3	54	1.39	0.0069	9606.ENSP00000220772,9606.ENSP00000254722,9606.ENSP00000322788	SFRP1,SERPINF1,MMP1
TISSUES	BTO:0000782	T-lymphocyte	5	255	0.94	0.0069	9606.ENSP00000234590,9606.ENSP00000323856,9606.ENSP00000341826,9606.ENSP00000346839,9606.ENSP00000358866	ENO1,PLEC,HNRNPA1,FN1,FLNA
TISSUES	BTO:0000091	Ascites	3	58	1.36	0.0083	9606.ENSP00000234590,9606.ENSP00000346032,9606.ENSP00000445175	ENO1,ANXA2,LDHA
TISSUES	BTO:0000123	Bladder	5	274	0.91	0.0091	9606.ENSP00000211998,9606.ENSP00000258341,9606.ENSP00000327145,9606.ENSP00000346032,9606.ENSP00000358866	VCL,LAMC1,FLNC,ANXA2,FLNA
TISSUES	BTO:0001363	Testis	12	1756	0.48	0.0091	9606.ENSP00000211998,9606.ENSP00000234590,9606.ENSP00000264335,9606.ENSP00000278572,9606.ENSP00000327145,9606.ENSP00000341826,9606.ENSP00000346032,9606.ENSP00000358866,9606.ENSP00000384169,9606.ENSP00000415786,9606.ENSP00000434412,9606.ENSP00000445175	VCL,ENO1,YWHAE,RPS3,FLNC,HNRNPA1,ANXA2,FLNA,FBLN2,SERPINE2,SERPINH1,LDHA
TISSUES	BTO:0001023	Ovary cancer cell	3	61	1.34	0.0093	9606.ENSP00000323856,9606.ENSP00000341826,9606.ENSP00000346694	PLEC,HNRNPA1,HNRNPA2B1
TISSUES	BTO:0001421	Uterine cervix	5	277	0.9	0.0093	9606.ENSP00000218388,9606.ENSP00000234590,9606.ENSP00000278572,9606.ENSP00000341826,9606.ENSP00000445175	TIMP1,ENO1,RPS3,HNRNPA1,LDHA
TISSUES	BTO:0001702	Left atrium	3	61	1.34	0.0093	9606.ENSP00000211998,9606.ENSP00000327145,9606.ENSP00000358866	VCL,FLNC,FLNA
TISSUES	BTO:0001158	Rectum	3	62	1.33	0.0094	9606.ENSP00000211998,9606.ENSP00000327145,9606.ENSP00000358866	VCL,FLNC,FLNA
TISSUES	BTO:0000431	Excretory gland	10	1277	0.54	0.0101	9606.ENSP00000234590,9606.ENSP00000244137,9606.ENSP00000268150,9606.ENSP00000278572,9606.ENSP00000327336,9606.ENSP00000341826,9606.ENSP00000346032,9606.ENSP00000346839,9606.ENSP00000434412,9606.ENSP00000445175	ENO1,PEPD,MFGE8,RPS3,BGN,HNRNPA1,ANXA2,FN1,SERPINH1,LDHA
TISSUES	BTO:0000161	Lung fibroblast cell line	2	13	1.84	0.0110	9606.ENSP00000220772,9606.ENSP00000254722	SFRP1,SERPINF1
TISSUES	BTO:0001307	Stomach	5	291	0.88	0.0110	9606.ENSP00000234590,9606.ENSP00000278572,9606.ENSP00000346032,9606.ENSP00000346839,9606.ENSP00000445175	ENO1,RPS3,ANXA2,FN1,LDHA
TISSUES	BTO:0001539	Parenchyma	2	14	1.8	0.0121	9606.ENSP00000218388,9606.ENSP00000346839	TIMP1,FN1
TISSUES	BTO:0001485	Muscular system	9	1121	0.55	0.0158	9606.ENSP00000223357,9606.ENSP00000234590,9606.ENSP00000254722,9606.ENSP00000278572,9606.ENSP00000309953,9606.ENSP00000322788,9606.ENSP00000327145,9606.ENSP00000346839,9606.ENSP00000445175	AEBP1,ENO1,SERPINF1,RPS3,EFEMP2,MMP1,FLNC,FN1,LDHA
TISSUES	BTO:0003096	Internal male genital organ	13	2229	0.41	0.0187	9606.ENSP00000211998,9606.ENSP00000234590,9606.ENSP00000264335,9606.ENSP00000278572,9606.ENSP00000320866,9606.ENSP00000327145,9606.ENSP00000341826,9606.ENSP00000346032,9606.ENSP00000358866,9606.ENSP00000384169,9606.ENSP00000415786,9606.ENSP00000434412,9606.ENSP00000445175	VCL,ENO1,YWHAE,RPS3,CALR,FLNC,HNRNPA1,ANXA2,FLNA,FBLN2,SERPINE2,SERPINH1,LDHA
TISSUES	BTO:0000379	Embryo	7	708	0.64	0.0195	9606.ENSP00000211998,9606.ENSP00000309953,9606.ENSP00000323856,9606.ENSP00000325146,9606.ENSP00000327145,9606.ENSP00000346839,9606.ENSP00000358866	VCL,EFEMP2,PLEC,COL12A1,FLNC,FN1,FLNA
TISSUES	BTO:0000604	Adenocarcinoma cell	6	524	0.71	0.0219	9606.ENSP00000244137,9606.ENSP00000268150,9606.ENSP00000278572,9606.ENSP00000346032,9606.ENSP00000346839,9606.ENSP00000445175	PEPD,MFGE8,RPS3,ANXA2,FN1,LDHA
TISSUES	BTO:0001271	Leukemia cell	8	949	0.57	0.0225	9606.ENSP00000211998,9606.ENSP00000234590,9606.ENSP00000264335,9606.ENSP00000278572,9606.ENSP00000305556,9606.ENSP00000341826,9606.ENSP00000346694,9606.ENSP00000445175	VCL,ENO1,YWHAE,RPS3,PCBP1,HNRNPA1,HNRNPA2B1,LDHA
TISSUES	BTO:0001279	Spinal cord	4	213	0.92	0.0267	9606.ENSP00000254722,9606.ENSP00000323856,9606.ENSP00000327145,9606.ENSP00000358866	SERPINF1,PLEC,FLNC,FLNA
TISSUES	BTO:0001418	Urinary bladder	4	217	0.91	0.0282	9606.ENSP00000211998,9606.ENSP00000327145,9606.ENSP00000346032,9606.ENSP00000358866	VCL,FLNC,ANXA2,FLNA
TISSUES	BTO:0000959	Esophagus	3	105	1.1	0.0334	9606.ENSP00000234590,9606.ENSP00000358866,9606.ENSP00000445175	ENO1,FLNA,LDHA
TISSUES	BTO:0000394	Aorta endothelium	2	32	1.44	0.0478	9606.ENSP00000223357,9606.ENSP00000346839	AEBP1,FN1
TISSUES	BTO:0000080	Male reproductive gland	13	2505	0.36	0.0484	9606.ENSP00000211998,9606.ENSP00000234590,9606.ENSP00000264335,9606.ENSP00000278572,9606.ENSP00000320866,9606.ENSP00000327145,9606.ENSP00000341826,9606.ENSP00000346032,9606.ENSP00000358866,9606.ENSP00000384169,9606.ENSP00000415786,9606.ENSP00000434412,9606.ENSP00000445175	VCL,ENO1,YWHAE,RPS3,CALR,FLNC,HNRNPA1,ANXA2,FLNA,FBLN2,SERPINE2,SERPINH1,LDHA
COMPARTMENTS	GOCC:0005576	Extracellular region	32	2035	0.84	5.92e-19	9606.ENSP00000211998,9606.ENSP00000218388,9606.ENSP00000220772,9606.ENSP00000223061,9606.ENSP00000230538,9606.ENSP00000233813,9606.ENSP00000234590,9606.ENSP00000254722,9606.ENSP00000258341,9606.ENSP00000265131,9606.ENSP00000268150,9606.ENSP00000271651,9606.ENSP00000309953,9606.ENSP00000320866,9606.ENSP00000322788,9606.ENSP00000325146,9606.ENSP00000327336,9606.ENSP00000331544,9606.ENSP00000341826,…	VCL,TIMP1,SFRP1,PCOLCE,LAMA4,IGFBP5,ENO1,SERPINF1,LAMC1,TNC,MFGE8,CTSK,EFEMP2,CALR,MMP1,COL12A1,BGN,FBLN1,HNRNPA1,ANXA2,HNRNPA2B1,FN1,HTRA1,FLNA,COL15A1,EMILIN1,FBLN2,LAMB2,SERPINE2,PLTP,C1R,LDHA
COMPARTMENTS	GOCC:0031012	Extracellular matrix	16	253	1.45	3.43e-16	9606.ENSP00000218388,9606.ENSP00000220772,9606.ENSP00000230538,9606.ENSP00000258341,9606.ENSP00000265131,9606.ENSP00000309953,9606.ENSP00000325146,9606.ENSP00000327336,9606.ENSP00000331544,9606.ENSP00000346032,9606.ENSP00000346839,9606.ENSP00000364140,9606.ENSP00000369677,9606.ENSP00000384169,9606.ENSP00000388325,9606.ENSP00000415786	TIMP1,SFRP1,LAMA4,LAMC1,TNC,EFEMP2,COL12A1,BGN,FBLN1,ANXA2,FN1,COL15A1,EMILIN1,FBLN2,LAMB2,SERPINE2
COMPARTMENTS	GOCC:0062023	Collagen-containing extracellular matrix	15	197	1.53	3.43e-16	9606.ENSP00000218388,9606.ENSP00000220772,9606.ENSP00000230538,9606.ENSP00000258341,9606.ENSP00000265131,9606.ENSP00000309953,9606.ENSP00000325146,9606.ENSP00000327336,9606.ENSP00000346032,9606.ENSP00000346839,9606.ENSP00000364140,9606.ENSP00000369677,9606.ENSP00000384169,9606.ENSP00000388325,9606.ENSP00000415786	TIMP1,SFRP1,LAMA4,LAMC1,TNC,EFEMP2,COL12A1,BGN,ANXA2,FN1,COL15A1,EMILIN1,FBLN2,LAMB2,SERPINE2
COMPARTMENTS	GOCC:0005615	Extracellular space	20	985	0.96	4.09e-12	9606.ENSP00000211998,9606.ENSP00000218388,9606.ENSP00000220772,9606.ENSP00000233813,9606.ENSP00000234590,9606.ENSP00000254722,9606.ENSP00000258341,9606.ENSP00000268150,9606.ENSP00000271651,9606.ENSP00000320866,9606.ENSP00000327336,9606.ENSP00000331544,9606.ENSP00000341826,9606.ENSP00000346032,9606.ENSP00000346694,9606.ENSP00000346839,9606.ENSP00000415786,9606.ENSP00000417138,9606.ENSP00000438615,…	VCL,TIMP1,SFRP1,IGFBP5,ENO1,SERPINF1,LAMC1,MFGE8,CTSK,CALR,BGN,FBLN1,HNRNPA1,ANXA2,HNRNPA2B1,FN1,SERPINE2,PLTP,C1R,LDHA
COMPARTMENTS	GOCC:1903561	Extracellular vesicle	14	444	1.15	3.31e-10	9606.ENSP00000211998,9606.ENSP00000218388,9606.ENSP00000220772,9606.ENSP00000234590,9606.ENSP00000254722,9606.ENSP00000268150,9606.ENSP00000320866,9606.ENSP00000341826,9606.ENSP00000346032,9606.ENSP00000346694,9606.ENSP00000346839,9606.ENSP00000358866,9606.ENSP00000438615,9606.ENSP00000445175	VCL,TIMP1,SFRP1,ENO1,SERPINF1,MFGE8,CALR,HNRNPA1,ANXA2,HNRNPA2B1,FN1,FLNA,C1R,LDHA
COMPARTMENTS	GOCC:0005604	Basement membrane	8	62	1.76	9.21e-10	9606.ENSP00000218388,9606.ENSP00000230538,9606.ENSP00000258341,9606.ENSP00000309953,9606.ENSP00000346032,9606.ENSP00000346839,9606.ENSP00000364140,9606.ENSP00000388325	TIMP1,LAMA4,LAMC1,EFEMP2,ANXA2,FN1,COL15A1,LAMB2
COMPARTMENTS	GOCC:0070062	Extracellular exosome	11	368	1.12	1.52e-07	9606.ENSP00000218388,9606.ENSP00000220772,9606.ENSP00000234590,9606.ENSP00000254722,9606.ENSP00000268150,9606.ENSP00000320866,9606.ENSP00000341826,9606.ENSP00000346032,9606.ENSP00000346694,9606.ENSP00000346839,9606.ENSP00000445175	TIMP1,SFRP1,ENO1,SERPINF1,MFGE8,CALR,HNRNPA1,ANXA2,HNRNPA2B1,FN1,LDHA
COMPARTMENTS	GOCC:0031982	Vesicle	18	2051	0.59	4.34e-05	9606.ENSP00000211998,9606.ENSP00000218388,9606.ENSP00000220772,9606.ENSP00000234590,9606.ENSP00000254722,9606.ENSP00000258341,9606.ENSP00000268150,9606.ENSP00000271651,9606.ENSP00000305556,9606.ENSP00000320866,9606.ENSP00000341826,9606.ENSP00000346032,9606.ENSP00000346694,9606.ENSP00000346839,9606.ENSP00000358866,9606.ENSP00000415786,9606.ENSP00000438615,9606.ENSP00000445175	VCL,TIMP1,SFRP1,ENO1,SERPINF1,LAMC1,MFGE8,CTSK,PCBP1,CALR,HNRNPA1,ANXA2,HNRNPA2B1,FN1,FLNA,SERPINE2,C1R,LDHA
COMPARTMENTS	GOCC:0043256	Laminin complex	4	25	1.85	0.00012	9606.ENSP00000230538,9606.ENSP00000258341,9606.ENSP00000346839,9606.ENSP00000388325	LAMA4,LAMC1,FN1,LAMB2
COMPARTMENTS	GOCC:0005925	Focal adhesion	7	255	1.09	0.00037	9606.ENSP00000211998,9606.ENSP00000264335,9606.ENSP00000265131,9606.ENSP00000320866,9606.ENSP00000323856,9606.ENSP00000327145,9606.ENSP00000358866	VCL,YWHAE,TNC,CALR,PLEC,FLNC,FLNA
COMPARTMENTS	GOCC:0043034	Costamere	3	13	2.01	0.0010	9606.ENSP00000211998,9606.ENSP00000323856,9606.ENSP00000327145	VCL,PLEC,FLNC
COMPARTMENTS	GOCC:0043260	laminin-11 complex	2	3	2.47	0.0081	9606.ENSP00000258341,9606.ENSP00000388325	LAMC1,LAMB2
COMPARTMENTS	GOCC:0005606	laminin-1 complex	2	5	2.25	0.0158	9606.ENSP00000258341,9606.ENSP00000346839	LAMC1,FN1
COMPARTMENTS	GOCC:0099512	Supramolecular fiber	7	490	0.8	0.0158	9606.ENSP00000211998,9606.ENSP00000309953,9606.ENSP00000323856,9606.ENSP00000327145,9606.ENSP00000331544,9606.ENSP00000346839,9606.ENSP00000358866	VCL,EFEMP2,PLEC,FLNC,FBLN1,FN1,FLNA
COMPARTMENTS	GOCC:0034668	Integrin alpha4-beta1 complex	2	7	2.1	0.0225	9606.ENSP00000346839,9606.ENSP00000369677	FN1,EMILIN1
COMPARTMENTS	GOCC:0008305	Integrin complex	3	50	1.43	0.0252	9606.ENSP00000323856,9606.ENSP00000346839,9606.ENSP00000369677	PLEC,FN1,EMILIN1
COMPARTMENTS	GOCC:0032991	Protein-containing complex	23	5142	0.3	0.0252	9606.ENSP00000211998,9606.ENSP00000230538,9606.ENSP00000233813,9606.ENSP00000234590,9606.ENSP00000244137,9606.ENSP00000258341,9606.ENSP00000278572,9606.ENSP00000320866,9606.ENSP00000323856,9606.ENSP00000325146,9606.ENSP00000341826,9606.ENSP00000346032,9606.ENSP00000346694,9606.ENSP00000346839,9606.ENSP00000357980,9606.ENSP00000358866,9606.ENSP00000364140,9606.ENSP00000369677,9606.ENSP00000388325,…	VCL,LAMA4,IGFBP5,ENO1,PEPD,LAMC1,RPS3,CALR,PLEC,COL12A1,HNRNPA1,ANXA2,HNRNPA2B1,FN1,HTRA1,FLNA,COL15A1,EMILIN1,LAMB2,SERPINE2,PLTP,C1R,LDHA
COMPARTMENTS	GOCC:0071953	Elastic fiber	2	8	2.05	0.0252	9606.ENSP00000309953,9606.ENSP00000331544	EFEMP2,FBLN1
COMPARTMENTS	GOCC:0099080	Supramolecular complex	8	769	0.67	0.0285	9606.ENSP00000211998,9606.ENSP00000305556,9606.ENSP00000309953,9606.ENSP00000323856,9606.ENSP00000327145,9606.ENSP00000331544,9606.ENSP00000346839,9606.ENSP00000358866	VCL,PCBP1,EFEMP2,PLEC,FLNC,FBLN1,FN1,FLNA
COMPARTMENTS	GOCC:0110165	Cellular anatomical entity	41	13853	0.12	0.0285	9606.ENSP00000211998,9606.ENSP00000218388,9606.ENSP00000220772,9606.ENSP00000223061,9606.ENSP00000230538,9606.ENSP00000233813,9606.ENSP00000234590,9606.ENSP00000244137,9606.ENSP00000254722,9606.ENSP00000258341,9606.ENSP00000264335,9606.ENSP00000265131,9606.ENSP00000268150,9606.ENSP00000270776,9606.ENSP00000271651,9606.ENSP00000278572,9606.ENSP00000297267,9606.ENSP00000305556,9606.ENSP00000309953,…	VCL,TIMP1,SFRP1,PCOLCE,LAMA4,IGFBP5,ENO1,PEPD,SERPINF1,LAMC1,YWHAE,TNC,MFGE8,PGD,CTSK,RPS3,FNDC1,PCBP1,EFEMP2,CALR,MMP1,PLEC,COL12A1,FLNC,BGN,FBLN1,HNRNPA1,ANXA2,HNRNPA2B1,FN1,HTRA1,FLNA,COL15A1,EMILIN1,FBLN2,LAMB2,SERPINE2,PLTP,SERPINH1,C1R,LDHA
COMPARTMENTS	GOCC:0005788	Endoplasmic reticulum lumen	4	150	1.07	0.0359	9606.ENSP00000268150,9606.ENSP00000320866,9606.ENSP00000346839,9606.ENSP00000434412	MFGE8,CALR,FN1,SERPINH1
COMPARTMENTS	GOCC:0009986	Cell surface	6	433	0.79	0.0371	9606.ENSP00000220772,9606.ENSP00000234590,9606.ENSP00000320866,9606.ENSP00000327336,9606.ENSP00000346032,9606.ENSP00000415786	SFRP1,ENO1,CALR,BGN,ANXA2,SERPINE2
COMPARTMENTS	GOCC:0098637	Protein complex involved in cell-matrix adhesion	2	13	1.84	0.0434	9606.ENSP00000346839,9606.ENSP00000369677	FN1,EMILIN1
UniProt Keywords	KW-0964	Secreted	31	1818	0.88	1.32e-19	9606.ENSP00000217939,9606.ENSP00000218388,9606.ENSP00000220772,9606.ENSP00000223061,9606.ENSP00000223357,9606.ENSP00000230538,9606.ENSP00000233813,9606.ENSP00000254722,9606.ENSP00000258341,9606.ENSP00000265131,9606.ENSP00000268150,9606.ENSP00000271651,9606.ENSP00000297267,9606.ENSP00000309953,9606.ENSP00000320866,9606.ENSP00000322788,9606.ENSP00000325146,9606.ENSP00000327336,9606.ENSP00000331544,…	MXRA5,TIMP1,SFRP1,PCOLCE,AEBP1,LAMA4,IGFBP5,SERPINF1,LAMC1,TNC,MFGE8,CTSK,FNDC1,EFEMP2,CALR,MMP1,COL12A1,BGN,FBLN1,ANXA2,HNRNPA2B1,FN1,HTRA1,COL15A1,EMILIN1,FBLN2,LAMB2,SERPINE2,PLTP,C1R,SPON1
UniProt Keywords	KW-0272	Extracellular matrix	15	265	1.4	7.70e-15	9606.ENSP00000230538,9606.ENSP00000258341,9606.ENSP00000265131,9606.ENSP00000320866,9606.ENSP00000322788,9606.ENSP00000325146,9606.ENSP00000327336,9606.ENSP00000331544,9606.ENSP00000346032,9606.ENSP00000346839,9606.ENSP00000364140,9606.ENSP00000369677,9606.ENSP00000384169,9606.ENSP00000388325,9606.ENSP00000460236	LAMA4,LAMC1,TNC,CALR,MMP1,COL12A1,BGN,FBLN1,ANXA2,FN1,COL15A1,EMILIN1,FBLN2,LAMB2,SPON1
UniProt Keywords	KW-0732	Signal	30	3233	0.62	8.74e-12	9606.ENSP00000217939,9606.ENSP00000218388,9606.ENSP00000220772,9606.ENSP00000223061,9606.ENSP00000223357,9606.ENSP00000230538,9606.ENSP00000233813,9606.ENSP00000254722,9606.ENSP00000258341,9606.ENSP00000265131,9606.ENSP00000268150,9606.ENSP00000271651,9606.ENSP00000297267,9606.ENSP00000309953,9606.ENSP00000320866,9606.ENSP00000322788,9606.ENSP00000325146,9606.ENSP00000327336,9606.ENSP00000331544,…	MXRA5,TIMP1,SFRP1,PCOLCE,AEBP1,LAMA4,IGFBP5,SERPINF1,LAMC1,TNC,MFGE8,CTSK,FNDC1,EFEMP2,CALR,MMP1,COL12A1,BGN,FBLN1,FN1,HTRA1,COL15A1,EMILIN1,FBLN2,LAMB2,SERPINE2,PLTP,SERPINH1,C1R,SPON1
UniProt Keywords	KW-0325	Glycoprotein	29	4349	0.47	1.27e-07	9606.ENSP00000217939,9606.ENSP00000218388,9606.ENSP00000220772,9606.ENSP00000223061,9606.ENSP00000223357,9606.ENSP00000230538,9606.ENSP00000233813,9606.ENSP00000254722,9606.ENSP00000258341,9606.ENSP00000265131,9606.ENSP00000268150,9606.ENSP00000271651,9606.ENSP00000297267,9606.ENSP00000309953,9606.ENSP00000320866,9606.ENSP00000322788,9606.ENSP00000325146,9606.ENSP00000327336,9606.ENSP00000331544,…	MXRA5,TIMP1,SFRP1,PCOLCE,AEBP1,LAMA4,IGFBP5,SERPINF1,LAMC1,TNC,MFGE8,CTSK,FNDC1,EFEMP2,CALR,MMP1,COL12A1,BGN,FBLN1,FN1,COL15A1,EMILIN1,FBLN2,LAMB2,SERPINE2,PLTP,SERPINH1,C1R,SPON1
UniProt Keywords	KW-1015	Disulfide bond	25	3304	0.53	3.44e-07	9606.ENSP00000217939,9606.ENSP00000218388,9606.ENSP00000220772,9606.ENSP00000223061,9606.ENSP00000230538,9606.ENSP00000233813,9606.ENSP00000258341,9606.ENSP00000265131,9606.ENSP00000268150,9606.ENSP00000271651,9606.ENSP00000309953,9606.ENSP00000320866,9606.ENSP00000322788,9606.ENSP00000325146,9606.ENSP00000327336,9606.ENSP00000331544,9606.ENSP00000346839,9606.ENSP00000357980,9606.ENSP00000364140,…	MXRA5,TIMP1,SFRP1,PCOLCE,LAMA4,IGFBP5,LAMC1,TNC,MFGE8,CTSK,EFEMP2,CALR,MMP1,COL12A1,BGN,FBLN1,FN1,HTRA1,COL15A1,EMILIN1,FBLN2,LAMB2,PLTP,C1R,SPON1
UniProt Keywords	KW-0130	Cell adhesion	11	474	1.01	7.82e-07	9606.ENSP00000211998,9606.ENSP00000230538,9606.ENSP00000258341,9606.ENSP00000265131,9606.ENSP00000268150,9606.ENSP00000325146,9606.ENSP00000346839,9606.ENSP00000364140,9606.ENSP00000369677,9606.ENSP00000388325,9606.ENSP00000460236	VCL,LAMA4,LAMC1,TNC,MFGE8,COL12A1,FN1,COL15A1,EMILIN1,LAMB2,SPON1
UniProt Keywords	KW-0677	Repeat	27	4729	0.4	1.72e-05	9606.ENSP00000211998,9606.ENSP00000217939,9606.ENSP00000223061,9606.ENSP00000230538,9606.ENSP00000258341,9606.ENSP00000265131,9606.ENSP00000268150,9606.ENSP00000297267,9606.ENSP00000305556,9606.ENSP00000309953,9606.ENSP00000320866,9606.ENSP00000322788,9606.ENSP00000323856,9606.ENSP00000325146,9606.ENSP00000327145,9606.ENSP00000327336,9606.ENSP00000331544,9606.ENSP00000341826,9606.ENSP00000346032,…	VCL,MXRA5,PCOLCE,LAMA4,LAMC1,TNC,MFGE8,FNDC1,PCBP1,EFEMP2,CALR,MMP1,PLEC,COL12A1,FLNC,BGN,FBLN1,HNRNPA1,ANXA2,HNRNPA2B1,FN1,FLNA,COL15A1,FBLN2,LAMB2,C1R,SPON1
UniProt Keywords	KW-0084	Basement membrane	4	39	1.66	0.00022	9606.ENSP00000230538,9606.ENSP00000258341,9606.ENSP00000346032,9606.ENSP00000388325	LAMA4,LAMC1,ANXA2,LAMB2
UniProt Keywords	KW-0245	EGF-like domain	6	229	1.07	0.0010	9606.ENSP00000265131,9606.ENSP00000268150,9606.ENSP00000309953,9606.ENSP00000331544,9606.ENSP00000384169,9606.ENSP00000438615	TNC,MFGE8,EFEMP2,FBLN1,FBLN2,C1R
UniProt Keywords	KW-0225	Disease mutation	19	3145	0.43	0.0013	9606.ENSP00000211998,9606.ENSP00000223357,9606.ENSP00000230538,9606.ENSP00000244137,9606.ENSP00000265131,9606.ENSP00000271651,9606.ENSP00000309953,9606.ENSP00000323856,9606.ENSP00000325146,9606.ENSP00000327145,9606.ENSP00000327336,9606.ENSP00000341826,9606.ENSP00000346694,9606.ENSP00000346839,9606.ENSP00000357980,9606.ENSP00000358866,9606.ENSP00000388325,9606.ENSP00000438615,9606.ENSP00000445175	VCL,AEBP1,LAMA4,PEPD,TNC,CTSK,EFEMP2,PLEC,COL12A1,FLNC,BGN,HNRNPA1,HNRNPA2B1,FN1,HTRA1,FLNA,LAMB2,C1R,LDHA
UniProt Keywords	KW-9995	Disease	21	3996	0.37	0.0029	9606.ENSP00000211998,9606.ENSP00000223357,9606.ENSP00000230538,9606.ENSP00000244137,9606.ENSP00000254722,9606.ENSP00000265131,9606.ENSP00000271651,9606.ENSP00000309953,9606.ENSP00000323856,9606.ENSP00000325146,9606.ENSP00000327145,9606.ENSP00000327336,9606.ENSP00000341826,9606.ENSP00000346694,9606.ENSP00000346839,9606.ENSP00000357980,9606.ENSP00000358866,9606.ENSP00000388325,9606.ENSP00000434412,…	VCL,AEBP1,LAMA4,PEPD,SERPINF1,TNC,CTSK,EFEMP2,PLEC,COL12A1,FLNC,BGN,HNRNPA1,HNRNPA2B1,FN1,HTRA1,FLNA,LAMB2,SERPINH1,C1R,LDHA
UniProt Keywords	KW-0424	Laminin EGF-like domain	3	30	1.65	0.0031	9606.ENSP00000230538,9606.ENSP00000258341,9606.ENSP00000388325	LAMA4,LAMC1,LAMB2
UniProt Keywords	KW-0379	Hydroxylation	4	140	1.1	0.0157	9606.ENSP00000234590,9606.ENSP00000325146,9606.ENSP00000364140,9606.ENSP00000438615	ENO1,COL12A1,COL15A1,C1R
UniProt Keywords	KW-0248	Ehlers-Danlos syndrome	2	17	1.72	0.0397	9606.ENSP00000223357,9606.ENSP00000438615	AEBP1,C1R
UniProt Keywords	KW-0176	Collagen	3	82	1.21	0.0411	9606.ENSP00000325146,9606.ENSP00000364140,9606.ENSP00000369677	COL12A1,COL15A1,EMILIN1
UniProt Keywords	KW-0177	Collagen degradation	2	18	1.69	0.0411	9606.ENSP00000244137,9606.ENSP00000322788	PEPD,MMP1
UniProt Keywords	KW-0122	Cardiomyopathy	3	86	1.19	0.0416	9606.ENSP00000211998,9606.ENSP00000230538,9606.ENSP00000327145	VCL,LAMA4,FLNC
UniProt Keywords	KW-0340	Growth factor binding	2	20	1.65	0.0416	9606.ENSP00000233813,9606.ENSP00000357980	IGFBP5,HTRA1
UniProt Keywords	KW-0945	Host-virus interaction	6	534	0.7	0.0438	9606.ENSP00000264335,9606.ENSP00000322788,9606.ENSP00000331544,9606.ENSP00000341826,9606.ENSP00000346032,9606.ENSP00000346694	YWHAE,MMP1,FBLN1,HNRNPA1,ANXA2,HNRNPA2B1
UniProt Keywords	KW-1065	Osteogenesis imperfecta	2	23	1.59	0.0483	9606.ENSP00000254722,9606.ENSP00000434412	SERPINF1,SERPINH1
InterPro	IPR000742	EGF-like domain	9	233	1.23	1.89e-05	9606.ENSP00000230538,9606.ENSP00000258341,9606.ENSP00000265131,9606.ENSP00000268150,9606.ENSP00000309953,9606.ENSP00000331544,9606.ENSP00000384169,9606.ENSP00000388325,9606.ENSP00000438615	LAMA4,LAMC1,TNC,MFGE8,EFEMP2,FBLN1,FBLN2,LAMB2,C1R
InterPro	IPR009030	Growth factor receptor cysteine-rich domain superfamily	5	125	1.25	0.0354	9606.ENSP00000233813,9606.ENSP00000309953,9606.ENSP00000331544,9606.ENSP00000357980,9606.ENSP00000384169	IGFBP5,EFEMP2,FBLN1,HTRA1,FBLN2
SMART	SM00033	Calponin homology domain	3	55	1.38	0.0373	9606.ENSP00000323856,9606.ENSP00000327145,9606.ENSP00000358866	PLEC,FLNC,FLNA
SMART	SM00060	Fibronectin type 3 domain	5	176	1.1	0.0373	9606.ENSP00000265131,9606.ENSP00000297267,9606.ENSP00000325146,9606.ENSP00000327145,9606.ENSP00000346839	TNC,FNDC1,COL12A1,FLNC,FN1
SMART	SM00104	Anaphylatoxin homologous domain	2	6	2.17	0.0373	9606.ENSP00000331544,9606.ENSP00000384169	FBLN1,FBLN2
SMART	SM00179	Calcium-binding EGF-like domain	4	94	1.28	0.0373	9606.ENSP00000309953,9606.ENSP00000331544,9606.ENSP00000384169,9606.ENSP00000438615	EFEMP2,FBLN1,FBLN2,C1R
SMART	SM00180	Laminin-type epidermal growth factor-like domai	3	32	1.62	0.0373	9606.ENSP00000230538,9606.ENSP00000258341,9606.ENSP00000388325	LAMA4,LAMC1,LAMB2
SMART	SM00181	Epidermal growth factor-like domain.	5	201	1.04	0.0373	9606.ENSP00000265131,9606.ENSP00000268150,9606.ENSP00000309953,9606.ENSP00000331544,9606.ENSP00000384169	TNC,MFGE8,EFEMP2,FBLN1,FBLN2
SMART	SM00557	Filamin-type immunoglobulin domains	2	8	2.05	0.0373	9606.ENSP00000327145,9606.ENSP00000358866	FLNC,FLNA
SMART	SM00121	Insulin growth factor-binding protein homologues	2	12	1.87	0.0399	9606.ENSP00000233813,9606.ENSP00000357980	IGFBP5,HTRA1
SMART	SM00643	Netrin C-terminal Domain	2	13	1.84	0.0409	9606.ENSP00000220772,9606.ENSP00000223061	SFRP1,PCOLCE
SMART	SM00001	EGF domain, unclasssified subfamily	3	73	1.26	0.0476	9606.ENSP00000258341,9606.ENSP00000265131,9606.ENSP00000309953	LAMC1,TNC,EFEMP2
SMART	SM00136	Laminin N-terminal domain (domain VI)	2	15	1.77	0.0476	9606.ENSP00000258341,9606.ENSP00000388325	LAMC1,LAMB2

## Sheet: common upregulated
#category	term ID	term description	observed gene count	background gene count	strength	false discovery rate	matching proteins in your network (IDs)	matching proteins in your network (labels)
GO Process	GO:0030198	Extracellular matrix organization	10	338	1.51	1.37e-09	9606.ENSP00000223095,9606.ENSP00000225964,9606.ENSP00000231061,9606.ENSP00000297268,9606.ENSP00000297350,9606.ENSP00000299855,9606.ENSP00000356574,9606.ENSP00000364000,9606.ENSP00000369071,9606.ENSP00000398632	SERPINE1,COL1A1,SPARC,COL1A2,TNFRSF11B,MMP3,QSOX1,COL5A2,POSTN,CD44
GO Process	GO:0051093	Negative regulation of developmental process	10	983	1.04	1.39e-05	9606.ENSP00000215909,9606.ENSP00000217131,9606.ENSP00000223095,9606.ENSP00000231061,9606.ENSP00000297350,9606.ENSP00000355751,9606.ENSP00000364000,9606.ENSP00000369071,9606.ENSP00000385675,9606.ENSP00000446007	LGALS1,CTSZ,SERPINE1,SPARC,TNFRSF11B,THBS2,COL5A2,POSTN,IL6,VIM
GO Process	GO:0071310	Cellular response to organic substance	13	2369	0.78	1.88e-05	9606.ENSP00000215909,9606.ENSP00000223095,9606.ENSP00000225964,9606.ENSP00000231061,9606.ENSP00000297268,9606.ENSP00000297350,9606.ENSP00000299855,9606.ENSP00000360609,9606.ENSP00000364000,9606.ENSP00000369071,9606.ENSP00000385675,9606.ENSP00000398632,9606.ENSP00000446007	LGALS1,SERPINE1,COL1A1,SPARC,COL1A2,TNFRSF11B,MMP3,HSP90AB1,COL5A2,POSTN,IL6,CD44,VIM
GO Process	GO:0034097	Response to cytokine	10	1101	0.99	2.46e-05	9606.ENSP00000225964,9606.ENSP00000231061,9606.ENSP00000297268,9606.ENSP00000297350,9606.ENSP00000299855,9606.ENSP00000360609,9606.ENSP00000369071,9606.ENSP00000385675,9606.ENSP00000398632,9606.ENSP00000446007	COL1A1,SPARC,COL1A2,TNFRSF11B,MMP3,HSP90AB1,POSTN,IL6,CD44,VIM
GO Process	GO:1901700	Response to oxygen-containing compound	11	1567	0.88	3.60e-05	9606.ENSP00000215909,9606.ENSP00000223095,9606.ENSP00000225964,9606.ENSP00000231061,9606.ENSP00000297268,9606.ENSP00000299855,9606.ENSP00000360609,9606.ENSP00000364000,9606.ENSP00000369071,9606.ENSP00000385675,9606.ENSP00000446007	LGALS1,SERPINE1,COL1A1,SPARC,COL1A2,MMP3,HSP90AB1,COL5A2,POSTN,IL6,VIM
GO Process	GO:0050793	Regulation of developmental process	13	2648	0.73	4.22e-05	9606.ENSP00000215909,9606.ENSP00000217131,9606.ENSP00000223095,9606.ENSP00000225964,9606.ENSP00000231061,9606.ENSP00000297350,9606.ENSP00000355751,9606.ENSP00000360609,9606.ENSP00000364000,9606.ENSP00000369071,9606.ENSP00000385675,9606.ENSP00000398632,9606.ENSP00000446007	LGALS1,CTSZ,SERPINE1,COL1A1,SPARC,TNFRSF11B,THBS2,HSP90AB1,COL5A2,POSTN,IL6,CD44,VIM
GO Process	GO:0051241	Negative regulation of multicellular organismal process	10	1231	0.95	4.43e-05	9606.ENSP00000215909,9606.ENSP00000217131,9606.ENSP00000223095,9606.ENSP00000231061,9606.ENSP00000297350,9606.ENSP00000355751,9606.ENSP00000360609,9606.ENSP00000364000,9606.ENSP00000385675,9606.ENSP00000446007	LGALS1,CTSZ,SERPINE1,SPARC,TNFRSF11B,THBS2,HSP90AB1,COL5A2,IL6,VIM
GO Process	GO:0071345	Cellular response to cytokine stimulus	9	1013	0.98	0.00011	9606.ENSP00000225964,9606.ENSP00000297268,9606.ENSP00000297350,9606.ENSP00000299855,9606.ENSP00000360609,9606.ENSP00000369071,9606.ENSP00000385675,9606.ENSP00000398632,9606.ENSP00000446007	COL1A1,COL1A2,TNFRSF11B,MMP3,HSP90AB1,POSTN,IL6,CD44,VIM
GO Process	GO:0010812	Negative regulation of cell-substrate adhesion	4	62	1.85	0.00037	9606.ENSP00000215909,9606.ENSP00000223095,9606.ENSP00000225964,9606.ENSP00000369071	LGALS1,SERPINE1,COL1A1,POSTN
GO Process	GO:0010243	Response to organonitrogen compound	8	987	0.95	0.0012	9606.ENSP00000225964,9606.ENSP00000231061,9606.ENSP00000297268,9606.ENSP00000299855,9606.ENSP00000360609,9606.ENSP00000364000,9606.ENSP00000385675,9606.ENSP00000446007	COL1A1,SPARC,COL1A2,MMP3,HSP90AB1,COL5A2,IL6,VIM
GO Process	GO:0048519	Negative regulation of biological process	15	5389	0.48	0.0012	9606.ENSP00000215909,9606.ENSP00000217131,9606.ENSP00000223095,9606.ENSP00000225964,9606.ENSP00000231061,9606.ENSP00000297350,9606.ENSP00000299855,9606.ENSP00000355751,9606.ENSP00000356574,9606.ENSP00000360609,9606.ENSP00000364000,9606.ENSP00000369071,9606.ENSP00000385675,9606.ENSP00000398632,9606.ENSP00000446007	LGALS1,CTSZ,SERPINE1,COL1A1,SPARC,TNFRSF11B,MMP3,THBS2,QSOX1,HSP90AB1,COL5A2,POSTN,IL6,CD44,VIM
GO Process	GO:0009719	Response to endogenous stimulus	9	1447	0.83	0.0015	9606.ENSP00000225964,9606.ENSP00000231061,9606.ENSP00000297268,9606.ENSP00000297350,9606.ENSP00000364000,9606.ENSP00000369071,9606.ENSP00000385675,9606.ENSP00000398632,9606.ENSP00000446007	COL1A1,SPARC,COL1A2,TNFRSF11B,COL5A2,POSTN,IL6,CD44,VIM
GO Process	GO:1901701	Cellular response to oxygen-containing compound	8	1055	0.92	0.0016	9606.ENSP00000215909,9606.ENSP00000223095,9606.ENSP00000225964,9606.ENSP00000297268,9606.ENSP00000299855,9606.ENSP00000364000,9606.ENSP00000385675,9606.ENSP00000446007	LGALS1,SERPINE1,COL1A1,COL1A2,MMP3,COL5A2,IL6,VIM
GO Process	GO:0001775	Cell activation	8	1075	0.91	0.0017	9606.ENSP00000215909,9606.ENSP00000217131,9606.ENSP00000225964,9606.ENSP00000297268,9606.ENSP00000356574,9606.ENSP00000360609,9606.ENSP00000385675,9606.ENSP00000398632	LGALS1,CTSZ,COL1A1,COL1A2,QSOX1,HSP90AB1,IL6,CD44
GO Process	GO:0022603	Regulation of anatomical structure morphogenesis	8	1095	0.9	0.0018	9606.ENSP00000223095,9606.ENSP00000231061,9606.ENSP00000297350,9606.ENSP00000355751,9606.ENSP00000364000,9606.ENSP00000369071,9606.ENSP00000385675,9606.ENSP00000398632	SERPINE1,SPARC,TNFRSF11B,THBS2,COL5A2,POSTN,IL6,CD44
GO Process	GO:0051239	Regulation of multicellular organismal process	12	3227	0.61	0.0018	9606.ENSP00000215909,9606.ENSP00000217131,9606.ENSP00000223095,9606.ENSP00000225964,9606.ENSP00000231061,9606.ENSP00000297350,9606.ENSP00000355751,9606.ENSP00000360609,9606.ENSP00000364000,9606.ENSP00000369071,9606.ENSP00000385675,9606.ENSP00000446007	LGALS1,CTSZ,SERPINE1,COL1A1,SPARC,TNFRSF11B,THBS2,HSP90AB1,COL5A2,POSTN,IL6,VIM
GO Process	GO:0001501	Skeletal system development	6	499	1.12	0.0024	9606.ENSP00000225964,9606.ENSP00000231061,9606.ENSP00000297268,9606.ENSP00000297350,9606.ENSP00000364000,9606.ENSP00000398632	COL1A1,SPARC,COL1A2,TNFRSF11B,COL5A2,CD44
GO Process	GO:2000026	Regulation of multicellular organismal development	10	2096	0.71	0.0024	9606.ENSP00000215909,9606.ENSP00000217131,9606.ENSP00000223095,9606.ENSP00000225964,9606.ENSP00000231061,9606.ENSP00000297350,9606.ENSP00000355751,9606.ENSP00000364000,9606.ENSP00000385675,9606.ENSP00000446007	LGALS1,CTSZ,SERPINE1,COL1A1,SPARC,TNFRSF11B,THBS2,COL5A2,IL6,VIM
GO Process	GO:0009611	Response to wounding	6	532	1.09	0.0033	9606.ENSP00000215909,9606.ENSP00000225964,9606.ENSP00000231061,9606.ENSP00000297268,9606.ENSP00000385675,9606.ENSP00000398632	LGALS1,COL1A1,SPARC,COL1A2,IL6,CD44
GO Process	GO:0006950	Response to stress	12	3485	0.57	0.0035	9606.ENSP00000196061,9606.ENSP00000215909,9606.ENSP00000223095,9606.ENSP00000225964,9606.ENSP00000231061,9606.ENSP00000297268,9606.ENSP00000299855,9606.ENSP00000360609,9606.ENSP00000369071,9606.ENSP00000385675,9606.ENSP00000398632,9606.ENSP00000446007	PLOD1,LGALS1,SERPINE1,COL1A1,SPARC,COL1A2,MMP3,HSP90AB1,POSTN,IL6,CD44,VIM
GO Process	GO:0010721	Negative regulation of cell development	5	330	1.22	0.0050	9606.ENSP00000215909,9606.ENSP00000217131,9606.ENSP00000369071,9606.ENSP00000385675,9606.ENSP00000446007	LGALS1,CTSZ,POSTN,IL6,VIM
GO Process	GO:0048731	System development	13	4426	0.5	0.0052	9606.ENSP00000215909,9606.ENSP00000217131,9606.ENSP00000223095,9606.ENSP00000225964,9606.ENSP00000231061,9606.ENSP00000297268,9606.ENSP00000297350,9606.ENSP00000360609,9606.ENSP00000364000,9606.ENSP00000369071,9606.ENSP00000385675,9606.ENSP00000398632,9606.ENSP00000446007	LGALS1,CTSZ,SERPINE1,COL1A1,SPARC,COL1A2,TNFRSF11B,HSP90AB1,COL5A2,POSTN,IL6,CD44,VIM
GO Process	GO:0030199	Collagen fibril organization	3	46	1.85	0.0054	9606.ENSP00000225964,9606.ENSP00000297268,9606.ENSP00000364000	COL1A1,COL1A2,COL5A2
GO Process	GO:0007584	Response to nutrient	4	160	1.43	0.0059	9606.ENSP00000225964,9606.ENSP00000231061,9606.ENSP00000297350,9606.ENSP00000369071	COL1A1,SPARC,TNFRSF11B,POSTN
GO Process	GO:0048856	Anatomical structure development	14	5402	0.45	0.0060	9606.ENSP00000196061,9606.ENSP00000215909,9606.ENSP00000217131,9606.ENSP00000223095,9606.ENSP00000225964,9606.ENSP00000231061,9606.ENSP00000297268,9606.ENSP00000297350,9606.ENSP00000360609,9606.ENSP00000364000,9606.ENSP00000369071,9606.ENSP00000385675,9606.ENSP00000398632,9606.ENSP00000446007	PLOD1,LGALS1,CTSZ,SERPINE1,COL1A1,SPARC,COL1A2,TNFRSF11B,HSP90AB1,COL5A2,POSTN,IL6,CD44,VIM
GO Process	GO:0002366	Leukocyte activation involved in immune response	6	626	1.02	0.0061	9606.ENSP00000215909,9606.ENSP00000217131,9606.ENSP00000356574,9606.ENSP00000360609,9606.ENSP00000385675,9606.ENSP00000398632	LGALS1,CTSZ,QSOX1,HSP90AB1,IL6,CD44
GO Process	GO:0016043	Cellular component organization	14	5447	0.45	0.0061	9606.ENSP00000217131,9606.ENSP00000223095,9606.ENSP00000225964,9606.ENSP00000231061,9606.ENSP00000297268,9606.ENSP00000297350,9606.ENSP00000299855,9606.ENSP00000356574,9606.ENSP00000360609,9606.ENSP00000364000,9606.ENSP00000369071,9606.ENSP00000385675,9606.ENSP00000398632,9606.ENSP00000446007	CTSZ,SERPINE1,COL1A1,SPARC,COL1A2,TNFRSF11B,MMP3,QSOX1,HSP90AB1,COL5A2,POSTN,IL6,CD44,VIM
GO Process	GO:0032940	Secretion by cell	7	979	0.89	0.0061	9606.ENSP00000217131,9606.ENSP00000223095,9606.ENSP00000231061,9606.ENSP00000356574,9606.ENSP00000360609,9606.ENSP00000385675,9606.ENSP00000398632	CTSZ,SERPINE1,SPARC,QSOX1,HSP90AB1,IL6,CD44
GO Process	GO:0045595	Regulation of cell differentiation	9	1874	0.72	0.0061	9606.ENSP00000215909,9606.ENSP00000217131,9606.ENSP00000223095,9606.ENSP00000225964,9606.ENSP00000360609,9606.ENSP00000364000,9606.ENSP00000369071,9606.ENSP00000385675,9606.ENSP00000446007	LGALS1,CTSZ,SERPINE1,COL1A1,HSP90AB1,COL5A2,POSTN,IL6,VIM
GO Process	GO:0010757	Negative regulation of plasminogen activation	2	6	2.56	0.0077	9606.ENSP00000217131,9606.ENSP00000223095	CTSZ,SERPINE1
GO Process	GO:0019221	Cytokine-mediated signaling pathway	6	678	0.98	0.0078	9606.ENSP00000297268,9606.ENSP00000297350,9606.ENSP00000299855,9606.ENSP00000385675,9606.ENSP00000398632,9606.ENSP00000446007	COL1A2,TNFRSF11B,MMP3,IL6,CD44,VIM
GO Process	GO:0048513	Animal organ development	11	3197	0.57	0.0078	9606.ENSP00000215909,9606.ENSP00000217131,9606.ENSP00000223095,9606.ENSP00000225964,9606.ENSP00000231061,9606.ENSP00000297268,9606.ENSP00000360609,9606.ENSP00000364000,9606.ENSP00000385675,9606.ENSP00000398632,9606.ENSP00000446007	LGALS1,CTSZ,SERPINE1,COL1A1,SPARC,COL1A2,HSP90AB1,COL5A2,IL6,CD44,VIM
GO Process	GO:0045055	Regulated exocytosis	6	697	0.97	0.0084	9606.ENSP00000217131,9606.ENSP00000223095,9606.ENSP00000231061,9606.ENSP00000356574,9606.ENSP00000360609,9606.ENSP00000398632	CTSZ,SERPINE1,SPARC,QSOX1,HSP90AB1,CD44
GO Process	GO:0032963	Collagen metabolic process	3	63	1.71	0.0088	9606.ENSP00000225964,9606.ENSP00000297268,9606.ENSP00000299855	COL1A1,COL1A2,MMP3
GO Process	GO:0030155	Regulation of cell adhesion	6	712	0.96	0.0090	9606.ENSP00000215909,9606.ENSP00000223095,9606.ENSP00000225964,9606.ENSP00000369071,9606.ENSP00000385675,9606.ENSP00000398632	LGALS1,SERPINE1,COL1A1,POSTN,IL6,CD44
GO Process	GO:0045596	Negative regulation of cell differentiation	6	728	0.95	0.0094	9606.ENSP00000215909,9606.ENSP00000217131,9606.ENSP00000364000,9606.ENSP00000369071,9606.ENSP00000385675,9606.ENSP00000446007	LGALS1,CTSZ,COL5A2,POSTN,IL6,VIM
GO Process	GO:0048523	Negative regulation of cellular process	13	4874	0.46	0.0094	9606.ENSP00000215909,9606.ENSP00000217131,9606.ENSP00000223095,9606.ENSP00000225964,9606.ENSP00000231061,9606.ENSP00000299855,9606.ENSP00000356574,9606.ENSP00000360609,9606.ENSP00000364000,9606.ENSP00000369071,9606.ENSP00000385675,9606.ENSP00000398632,9606.ENSP00000446007	LGALS1,CTSZ,SERPINE1,COL1A1,SPARC,MMP3,QSOX1,HSP90AB1,COL5A2,POSTN,IL6,CD44,VIM
GO Process	GO:0065008	Regulation of biological quality	12	4042	0.51	0.0094	9606.ENSP00000215909,9606.ENSP00000217131,9606.ENSP00000223095,9606.ENSP00000225964,9606.ENSP00000231061,9606.ENSP00000297268,9606.ENSP00000297350,9606.ENSP00000355751,9606.ENSP00000360609,9606.ENSP00000369071,9606.ENSP00000385675,9606.ENSP00000446007	LGALS1,CTSZ,SERPINE1,COL1A1,SPARC,COL1A2,TNFRSF11B,THBS2,HSP90AB1,POSTN,IL6,VIM
GO Process	GO:0042060	Wound healing	5	439	1.09	0.0100	9606.ENSP00000225964,9606.ENSP00000231061,9606.ENSP00000297268,9606.ENSP00000385675,9606.ENSP00000398632	COL1A1,SPARC,COL1A2,IL6,CD44
GO Process	GO:0050896	Response to stimulus	16	8046	0.33	0.0100	9606.ENSP00000196061,9606.ENSP00000215909,9606.ENSP00000217131,9606.ENSP00000223095,9606.ENSP00000225964,9606.ENSP00000231061,9606.ENSP00000297268,9606.ENSP00000297350,9606.ENSP00000299855,9606.ENSP00000356574,9606.ENSP00000360609,9606.ENSP00000364000,9606.ENSP00000369071,9606.ENSP00000385675,9606.ENSP00000398632,9606.ENSP00000446007	PLOD1,LGALS1,CTSZ,SERPINE1,COL1A1,SPARC,COL1A2,TNFRSF11B,MMP3,QSOX1,HSP90AB1,COL5A2,POSTN,IL6,CD44,VIM
GO Process	GO:0071230	Cellular response to amino acid stimulus	3	69	1.67	0.0100	9606.ENSP00000225964,9606.ENSP00000297268,9606.ENSP00000364000	COL1A1,COL1A2,COL5A2
GO Process	GO:0097435	Supramolecular fiber organization	5	480	1.05	0.0137	9606.ENSP00000225964,9606.ENSP00000297268,9606.ENSP00000360609,9606.ENSP00000364000,9606.ENSP00000446007	COL1A1,COL1A2,HSP90AB1,COL5A2,VIM
GO Process	GO:0043589	Skin morphogenesis	2	11	2.3	0.0139	9606.ENSP00000225964,9606.ENSP00000297268	COL1A1,COL1A2
GO Process	GO:0033273	Response to vitamin	3	84	1.59	0.0146	9606.ENSP00000225964,9606.ENSP00000231061,9606.ENSP00000369071	COL1A1,SPARC,POSTN
GO Process	GO:0002446	Neutrophil mediated immunity	5	495	1.04	0.0149	9606.ENSP00000217131,9606.ENSP00000356574,9606.ENSP00000360609,9606.ENSP00000385675,9606.ENSP00000398632	CTSZ,QSOX1,HSP90AB1,IL6,CD44
GO Process	GO:0071363	Cellular response to growth factor stimulus	5	494	1.04	0.0149	9606.ENSP00000225964,9606.ENSP00000231061,9606.ENSP00000297268,9606.ENSP00000369071,9606.ENSP00000398632	COL1A1,SPARC,COL1A2,POSTN,CD44
GO Process	GO:0033993	Response to lipid	6	858	0.88	0.0174	9606.ENSP00000223095,9606.ENSP00000225964,9606.ENSP00000231061,9606.ENSP00000369071,9606.ENSP00000385675,9606.ENSP00000446007	SERPINE1,COL1A1,SPARC,POSTN,IL6,VIM
GO Process	GO:0030335	Positive regulation of cell migration	5	522	1.02	0.0178	9606.ENSP00000223095,9606.ENSP00000225964,9606.ENSP00000231061,9606.ENSP00000369071,9606.ENSP00000385675	SERPINE1,COL1A1,SPARC,POSTN,IL6
GO Process	GO:0001503	Ossification	4	265	1.22	0.0179	9606.ENSP00000225964,9606.ENSP00000231061,9606.ENSP00000297268,9606.ENSP00000364000	COL1A1,SPARC,COL1A2,COL5A2
GO Process	GO:0045779	Negative regulation of bone resorption	2	14	2.19	0.0182	9606.ENSP00000297350,9606.ENSP00000385675	TNFRSF11B,IL6
GO Process	GO:0010035	Response to inorganic substance	5	538	1.0	0.0193	9606.ENSP00000225964,9606.ENSP00000231061,9606.ENSP00000297350,9606.ENSP00000299855,9606.ENSP00000385675	COL1A1,SPARC,TNFRSF11B,MMP3,IL6
GO Process	GO:0051128	Regulation of cellular component organization	9	2402	0.61	0.0204	9606.ENSP00000215909,9606.ENSP00000217131,9606.ENSP00000223095,9606.ENSP00000231061,9606.ENSP00000299855,9606.ENSP00000355751,9606.ENSP00000385675,9606.ENSP00000398632,9606.ENSP00000446007	LGALS1,CTSZ,SERPINE1,SPARC,MMP3,THBS2,IL6,CD44,VIM
GO Process	GO:0014070	Response to organic cyclic compound	6	911	0.85	0.0211	9606.ENSP00000215909,9606.ENSP00000225964,9606.ENSP00000231061,9606.ENSP00000360609,9606.ENSP00000369071,9606.ENSP00000385675	LGALS1,COL1A1,SPARC,HSP90AB1,POSTN,IL6
GO Process	GO:0050768	Negative regulation of neurogenesis	4	287	1.18	0.0215	9606.ENSP00000215909,9606.ENSP00000217131,9606.ENSP00000385675,9606.ENSP00000446007	LGALS1,CTSZ,IL6,VIM
GO Process	GO:0044344	Cellular response to fibroblast growth factor stimulus	3	108	1.48	0.0224	9606.ENSP00000225964,9606.ENSP00000369071,9606.ENSP00000398632	COL1A1,POSTN,CD44
GO Process	GO:0002376	Immune system process	9	2481	0.6	0.0229	9606.ENSP00000215909,9606.ENSP00000217131,9606.ENSP00000225964,9606.ENSP00000297268,9606.ENSP00000356574,9606.ENSP00000360609,9606.ENSP00000385675,9606.ENSP00000398632,9606.ENSP00000446007	LGALS1,CTSZ,COL1A1,COL1A2,QSOX1,HSP90AB1,IL6,CD44,VIM
GO Process	GO:0033138	Positive regulation of peptidyl-serine phosphorylation	3	112	1.46	0.0242	9606.ENSP00000360609,9606.ENSP00000385675,9606.ENSP00000398632	HSP90AB1,IL6,CD44
GO Process	GO:0045765	Regulation of angiogenesis	4	303	1.16	0.0242	9606.ENSP00000223095,9606.ENSP00000231061,9606.ENSP00000355751,9606.ENSP00000385675	SERPINE1,SPARC,THBS2,IL6
GO Process	GO:0016525	Negative regulation of angiogenesis	3	117	1.45	0.0259	9606.ENSP00000223095,9606.ENSP00000231061,9606.ENSP00000355751	SERPINE1,SPARC,THBS2
GO Process	GO:0032496	Response to lipopolysaccharide	4	313	1.14	0.0259	9606.ENSP00000223095,9606.ENSP00000231061,9606.ENSP00000385675,9606.ENSP00000446007	SERPINE1,SPARC,IL6,VIM
GO Process	GO:0050900	Leukocyte migration	4	316	1.14	0.0261	9606.ENSP00000225964,9606.ENSP00000297268,9606.ENSP00000385675,9606.ENSP00000398632	COL1A1,COL1A2,IL6,CD44
GO Process	GO:0042476	Odontogenesis	3	120	1.43	0.0266	9606.ENSP00000223095,9606.ENSP00000225964,9606.ENSP00000297268	SERPINE1,COL1A1,COL1A2
GO Process	GO:0002576	Platelet degranulation	3	129	1.4	0.0311	9606.ENSP00000223095,9606.ENSP00000231061,9606.ENSP00000356574	SERPINE1,SPARC,QSOX1
GO Process	GO:1901699	Cellular response to nitrogen compound	5	645	0.93	0.0317	9606.ENSP00000225964,9606.ENSP00000297268,9606.ENSP00000299855,9606.ENSP00000364000,9606.ENSP00000446007	COL1A1,COL1A2,MMP3,COL5A2,VIM
GO Process	GO:0030168	Platelet activation	3	135	1.38	0.0332	9606.ENSP00000225964,9606.ENSP00000297268,9606.ENSP00000385675	COL1A1,COL1A2,IL6
GO Process	GO:0071295	Cellular response to vitamin	2	24	1.96	0.0332	9606.ENSP00000225964,9606.ENSP00000369071	COL1A1,POSTN
GO Process	GO:0045861	Negative regulation of proteolysis	4	356	1.09	0.0356	9606.ENSP00000217131,9606.ENSP00000223095,9606.ENSP00000360609,9606.ENSP00000398632	CTSZ,SERPINE1,HSP90AB1,CD44
GO Process	GO:0032501	Multicellular organismal process	14	6933	0.34	0.0386	9606.ENSP00000215909,9606.ENSP00000217131,9606.ENSP00000223095,9606.ENSP00000225964,9606.ENSP00000231061,9606.ENSP00000297268,9606.ENSP00000297350,9606.ENSP00000354826,9606.ENSP00000360609,9606.ENSP00000364000,9606.ENSP00000369071,9606.ENSP00000385675,9606.ENSP00000398632,9606.ENSP00000446007	LGALS1,CTSZ,SERPINE1,COL1A1,SPARC,COL1A2,TNFRSF11B,CALD1,HSP90AB1,COL5A2,POSTN,IL6,CD44,VIM
GO Process	GO:0006955	Immune response	7	1588	0.68	0.0413	9606.ENSP00000215909,9606.ENSP00000217131,9606.ENSP00000356574,9606.ENSP00000360609,9606.ENSP00000385675,9606.ENSP00000398632,9606.ENSP00000446007	LGALS1,CTSZ,QSOX1,HSP90AB1,IL6,CD44,VIM
GO Process	GO:0071560	Cellular response to transforming growth factor beta stimulus	3	149	1.34	0.0420	9606.ENSP00000225964,9606.ENSP00000297268,9606.ENSP00000369071	COL1A1,COL1A2,POSTN
GO Process	GO:0009653	Anatomical structure morphogenesis	8	2165	0.6	0.0431	9606.ENSP00000217131,9606.ENSP00000223095,9606.ENSP00000225964,9606.ENSP00000297268,9606.ENSP00000360609,9606.ENSP00000364000,9606.ENSP00000369071,9606.ENSP00000398632	CTSZ,SERPINE1,COL1A1,COL1A2,HSP90AB1,COL5A2,POSTN,CD44
GO Process	GO:0010977	Negative regulation of neuron projection development	3	151	1.33	0.0431	9606.ENSP00000215909,9606.ENSP00000217131,9606.ENSP00000446007	LGALS1,CTSZ,VIM
GO Process	GO:0085029	Extracellular matrix assembly	2	29	1.87	0.0434	9606.ENSP00000297268,9606.ENSP00000356574	COL1A2,QSOX1
GO Function	GO:0030020	Extracellular matrix structural constituent conferring tensile strength	3	28	2.07	0.0093	9606.ENSP00000225964,9606.ENSP00000297268,9606.ENSP00000364000	COL1A1,COL1A2,COL5A2
GO Component	GO:0031012	Extracellular matrix	11	527	1.36	2.76e-10	9606.ENSP00000215909,9606.ENSP00000217131,9606.ENSP00000223095,9606.ENSP00000225964,9606.ENSP00000231061,9606.ENSP00000297268,9606.ENSP00000297350,9606.ENSP00000299855,9606.ENSP00000355751,9606.ENSP00000364000,9606.ENSP00000369071	LGALS1,CTSZ,SERPINE1,COL1A1,SPARC,COL1A2,TNFRSF11B,MMP3,THBS2,COL5A2,POSTN
GO Component	GO:0005615	Extracellular space	16	3195	0.74	2.22e-08	9606.ENSP00000196061,9606.ENSP00000215909,9606.ENSP00000217131,9606.ENSP00000223095,9606.ENSP00000225964,9606.ENSP00000231061,9606.ENSP00000297268,9606.ENSP00000297350,9606.ENSP00000299855,9606.ENSP00000356574,9606.ENSP00000360609,9606.ENSP00000364000,9606.ENSP00000369071,9606.ENSP00000385675,9606.ENSP00000398632,9606.ENSP00000446007	PLOD1,LGALS1,CTSZ,SERPINE1,COL1A1,SPARC,COL1A2,TNFRSF11B,MMP3,QSOX1,HSP90AB1,COL5A2,POSTN,IL6,CD44,VIM
GO Component	GO:0062023	Collagen-containing extracellular matrix	9	396	1.39	2.22e-08	9606.ENSP00000215909,9606.ENSP00000217131,9606.ENSP00000223095,9606.ENSP00000225964,9606.ENSP00000231061,9606.ENSP00000297268,9606.ENSP00000355751,9606.ENSP00000364000,9606.ENSP00000369071	LGALS1,CTSZ,SERPINE1,COL1A1,SPARC,COL1A2,THBS2,COL5A2,POSTN
GO Component	GO:0005576	Extracellular region	17	4166	0.65	2.39e-08	9606.ENSP00000196061,9606.ENSP00000215909,9606.ENSP00000217131,9606.ENSP00000223095,9606.ENSP00000225964,9606.ENSP00000231061,9606.ENSP00000297268,9606.ENSP00000297350,9606.ENSP00000299855,9606.ENSP00000355751,9606.ENSP00000356574,9606.ENSP00000360609,9606.ENSP00000364000,9606.ENSP00000369071,9606.ENSP00000385675,9606.ENSP00000398632,9606.ENSP00000446007	PLOD1,LGALS1,CTSZ,SERPINE1,COL1A1,SPARC,COL1A2,TNFRSF11B,MMP3,THBS2,QSOX1,HSP90AB1,COL5A2,POSTN,IL6,CD44,VIM
GO Component	GO:0005788	Endoplasmic reticulum lumen	7	308	1.39	2.42e-06	9606.ENSP00000215909,9606.ENSP00000217131,9606.ENSP00000225964,9606.ENSP00000297268,9606.ENSP00000356574,9606.ENSP00000364000,9606.ENSP00000385675	LGALS1,CTSZ,COL1A1,COL1A2,QSOX1,COL5A2,IL6
GO Component	GO:0005583	Fibrillar collagen trimer	3	12	2.43	8.34e-05	9606.ENSP00000225964,9606.ENSP00000297268,9606.ENSP00000364000	COL1A1,COL1A2,COL5A2
GO Component	GO:0030141	Secretory granule	8	845	1.01	8.34e-05	9606.ENSP00000217131,9606.ENSP00000223095,9606.ENSP00000225964,9606.ENSP00000231061,9606.ENSP00000355751,9606.ENSP00000356574,9606.ENSP00000360609,9606.ENSP00000398632	CTSZ,SERPINE1,COL1A1,SPARC,THBS2,QSOX1,HSP90AB1,CD44
GO Component	GO:0012505	Endomembrane system	14	4542	0.53	0.00025	9606.ENSP00000196061,9606.ENSP00000215909,9606.ENSP00000217131,9606.ENSP00000223095,9606.ENSP00000225964,9606.ENSP00000231061,9606.ENSP00000297268,9606.ENSP00000355751,9606.ENSP00000356574,9606.ENSP00000360609,9606.ENSP00000364000,9606.ENSP00000369071,9606.ENSP00000385675,9606.ENSP00000398632	PLOD1,LGALS1,CTSZ,SERPINE1,COL1A1,SPARC,COL1A2,THBS2,QSOX1,HSP90AB1,COL5A2,POSTN,IL6,CD44
GO Component	GO:0031091	Platelet alpha granule	4	91	1.68	0.00025	9606.ENSP00000223095,9606.ENSP00000231061,9606.ENSP00000355751,9606.ENSP00000356574	SERPINE1,SPARC,THBS2,QSOX1
GO Component	GO:0005584	Collagen type I trimer	2	2	3.04	0.00062	9606.ENSP00000225964,9606.ENSP00000297268	COL1A1,COL1A2
GO Component	GO:0034774	Secretory granule lumen	5	324	1.22	0.0011	9606.ENSP00000217131,9606.ENSP00000223095,9606.ENSP00000231061,9606.ENSP00000356574,9606.ENSP00000360609	CTSZ,SERPINE1,SPARC,QSOX1,HSP90AB1
GO Component	GO:0005783	Endoplasmic reticulum	8	1438	0.78	0.0019	9606.ENSP00000196061,9606.ENSP00000215909,9606.ENSP00000217131,9606.ENSP00000225964,9606.ENSP00000297268,9606.ENSP00000356574,9606.ENSP00000364000,9606.ENSP00000385675	PLOD1,LGALS1,CTSZ,COL1A1,COL1A2,QSOX1,COL5A2,IL6
GO Component	GO:0031982	Vesicle	12	3879	0.53	0.0020	9606.ENSP00000196061,9606.ENSP00000215909,9606.ENSP00000217131,9606.ENSP00000223095,9606.ENSP00000225964,9606.ENSP00000231061,9606.ENSP00000297268,9606.ENSP00000355751,9606.ENSP00000356574,9606.ENSP00000360609,9606.ENSP00000398632,9606.ENSP00000446007	PLOD1,LGALS1,CTSZ,SERPINE1,COL1A1,SPARC,COL1A2,THBS2,QSOX1,HSP90AB1,CD44,VIM
GO Component	GO:0031093	Platelet alpha granule lumen	3	68	1.68	0.0032	9606.ENSP00000223095,9606.ENSP00000231061,9606.ENSP00000356574	SERPINE1,SPARC,QSOX1
GO Component	GO:0070062	Extracellular exosome	9	2099	0.67	0.0032	9606.ENSP00000196061,9606.ENSP00000215909,9606.ENSP00000217131,9606.ENSP00000223095,9606.ENSP00000297268,9606.ENSP00000356574,9606.ENSP00000360609,9606.ENSP00000398632,9606.ENSP00000446007	PLOD1,LGALS1,CTSZ,SERPINE1,COL1A2,QSOX1,HSP90AB1,CD44,VIM
GO Component	GO:0031410	Cytoplasmic vesicle	9	2386	0.61	0.0073	9606.ENSP00000217131,9606.ENSP00000223095,9606.ENSP00000225964,9606.ENSP00000231061,9606.ENSP00000355751,9606.ENSP00000356574,9606.ENSP00000360609,9606.ENSP00000398632,9606.ENSP00000446007	CTSZ,SERPINE1,COL1A1,SPARC,THBS2,QSOX1,HSP90AB1,CD44,VIM
GO Component	GO:0009986	Cell surface	5	824	0.82	0.0474	9606.ENSP00000215909,9606.ENSP00000217131,9606.ENSP00000231061,9606.ENSP00000360609,9606.ENSP00000398632	LGALS1,CTSZ,SPARC,HSP90AB1,CD44
STRING clusters	CL:16429	Collagen formation, and Defective B3GALTL causes Peters-plus syndrome (PpS)	10	168	1.81	5.57e-13	9606.ENSP00000196061,9606.ENSP00000223095,9606.ENSP00000225964,9606.ENSP00000231061,9606.ENSP00000297268,9606.ENSP00000299855,9606.ENSP00000355751,9606.ENSP00000364000,9606.ENSP00000369071,9606.ENSP00000398632	PLOD1,SERPINE1,COL1A1,SPARC,COL1A2,MMP3,THBS2,COL5A2,POSTN,CD44
STRING clusters	CL:16430	Collagen formation, and Matrix metalloproteinases	9	129	1.88	2.30e-12	9606.ENSP00000196061,9606.ENSP00000223095,9606.ENSP00000225964,9606.ENSP00000231061,9606.ENSP00000297268,9606.ENSP00000299855,9606.ENSP00000364000,9606.ENSP00000369071,9606.ENSP00000398632	PLOD1,SERPINE1,COL1A1,SPARC,COL1A2,MMP3,COL5A2,POSTN,CD44
STRING clusters	CL:16512	Fibrillar collagen, C-terminal, and Lateral cystocele	4	12	2.56	1.03e-06	9606.ENSP00000225964,9606.ENSP00000231061,9606.ENSP00000297268,9606.ENSP00000364000	COL1A1,SPARC,COL1A2,COL5A2
STRING clusters	CL:16433	Collagen biosynthesis and modifying enzymes	5	57	1.98	2.03e-06	9606.ENSP00000196061,9606.ENSP00000225964,9606.ENSP00000231061,9606.ENSP00000297268,9606.ENSP00000364000	PLOD1,COL1A1,SPARC,COL1A2,COL5A2
STRING clusters	CL:16514	Collagen type I trimer, and Lateral cystocele	3	5	2.81	2.07e-05	9606.ENSP00000225964,9606.ENSP00000231061,9606.ENSP00000297268	COL1A1,SPARC,COL1A2
STRING clusters	CL:16569	Mixed, incl. Elastic fibre formation, and Matrix metalloproteinases	4	58	1.87	0.00014	9606.ENSP00000223095,9606.ENSP00000299855,9606.ENSP00000369071,9606.ENSP00000398632	SERPINE1,MMP3,POSTN,CD44
STRING clusters	CL:16571	Mixed, incl. Dissolution of Fibrin Clot, and negative regulation of metallopeptidase activity	3	20	2.21	0.00052	9606.ENSP00000223095,9606.ENSP00000299855,9606.ENSP00000398632	SERPINE1,MMP3,CD44
STRING clusters	CL:16572	Peptidase M10A, cysteine switch, zinc binding site, and negative regulation of metallopeptidase activity	2	12	2.26	0.0273	9606.ENSP00000299855,9606.ENSP00000398632	MMP3,CD44
KEGG	hsa04512	ECM-receptor interaction	4	88	1.69	0.00045	9606.ENSP00000225964,9606.ENSP00000297268,9606.ENSP00000355751,9606.ENSP00000398632	COL1A1,COL1A2,THBS2,CD44
KEGG	hsa04933	AGE-RAGE signaling pathway in diabetic complications	4	98	1.65	0.00045	9606.ENSP00000223095,9606.ENSP00000225964,9606.ENSP00000297268,9606.ENSP00000385675	SERPINE1,COL1A1,COL1A2,IL6
KEGG	hsa04151	PI3K-Akt signaling pathway	5	350	1.19	0.0015	9606.ENSP00000225964,9606.ENSP00000297268,9606.ENSP00000355751,9606.ENSP00000360609,9606.ENSP00000385675	COL1A1,COL1A2,THBS2,HSP90AB1,IL6
KEGG	hsa04657	IL-17 signaling pathway	3	92	1.55	0.0072	9606.ENSP00000299855,9606.ENSP00000360609,9606.ENSP00000385675	MMP3,HSP90AB1,IL6
KEGG	hsa04974	Protein digestion and absorption	3	100	1.51	0.0073	9606.ENSP00000225964,9606.ENSP00000297268,9606.ENSP00000364000	COL1A1,COL1A2,COL5A2
KEGG	hsa05146	Amoebiasis	3	100	1.51	0.0073	9606.ENSP00000225964,9606.ENSP00000297268,9606.ENSP00000385675	COL1A1,COL1A2,IL6
KEGG	hsa04510	Focal adhesion	3	198	1.22	0.0346	9606.ENSP00000225964,9606.ENSP00000297268,9606.ENSP00000355751	COL1A1,COL1A2,THBS2
KEGG	hsa05144	Malaria	2	46	1.67	0.0346	9606.ENSP00000355751,9606.ENSP00000385675	THBS2,IL6
KEGG	hsa05169	Epstein-Barr virus infection	3	193	1.23	0.0346	9606.ENSP00000385675,9606.ENSP00000398632,9606.ENSP00000446007	IL6,CD44,VIM
KEGG	hsa05205	Proteoglycans in cancer	3	196	1.22	0.0346	9606.ENSP00000225964,9606.ENSP00000297268,9606.ENSP00000398632	COL1A1,COL1A2,CD44
Reactome	HSA-1474244	Extracellular matrix organization	8	301	1.46	2.91e-07	9606.ENSP00000196061,9606.ENSP00000223095,9606.ENSP00000225964,9606.ENSP00000231061,9606.ENSP00000297268,9606.ENSP00000299855,9606.ENSP00000364000,9606.ENSP00000398632	PLOD1,SERPINE1,COL1A1,SPARC,COL1A2,MMP3,COL5A2,CD44
Reactome	HSA-3000178	ECM proteoglycans	5	76	1.85	9.53e-06	9606.ENSP00000223095,9606.ENSP00000225964,9606.ENSP00000231061,9606.ENSP00000297268,9606.ENSP00000364000	SERPINE1,COL1A1,SPARC,COL1A2,COL5A2
Reactome	HSA-1474290	Collagen formation	5	90	1.78	1.43e-05	9606.ENSP00000196061,9606.ENSP00000225964,9606.ENSP00000297268,9606.ENSP00000299855,9606.ENSP00000364000	PLOD1,COL1A1,COL1A2,MMP3,COL5A2
Reactome	HSA-1474228	Degradation of the extracellular matrix	5	140	1.59	8.94e-05	9606.ENSP00000225964,9606.ENSP00000297268,9606.ENSP00000299855,9606.ENSP00000364000,9606.ENSP00000398632	COL1A1,COL1A2,MMP3,COL5A2,CD44
Reactome	HSA-1442490	Collagen degradation	4	64	1.83	0.00014	9606.ENSP00000225964,9606.ENSP00000297268,9606.ENSP00000299855,9606.ENSP00000364000	COL1A1,COL1A2,MMP3,COL5A2
Reactome	HSA-1650814	Collagen biosynthesis and modifying enzymes	4	67	1.81	0.00014	9606.ENSP00000196061,9606.ENSP00000225964,9606.ENSP00000297268,9606.ENSP00000364000	PLOD1,COL1A1,COL1A2,COL5A2
Reactome	HSA-2022090	Assembly of collagen fibrils and other multimeric structures	4	61	1.85	0.00014	9606.ENSP00000225964,9606.ENSP00000297268,9606.ENSP00000299855,9606.ENSP00000364000	COL1A1,COL1A2,MMP3,COL5A2
Reactome	HSA-216083	Integrin cell surface interactions	4	85	1.71	0.00032	9606.ENSP00000225964,9606.ENSP00000297268,9606.ENSP00000364000,9606.ENSP00000398632	COL1A1,COL1A2,COL5A2,CD44
Reactome	HSA-168256	Immune System	10	1956	0.74	0.00050	9606.ENSP00000217131,9606.ENSP00000225964,9606.ENSP00000297268,9606.ENSP00000297350,9606.ENSP00000299855,9606.ENSP00000356574,9606.ENSP00000360609,9606.ENSP00000385675,9606.ENSP00000398632,9606.ENSP00000446007	CTSZ,COL1A1,COL1A2,TNFRSF11B,MMP3,QSOX1,HSP90AB1,IL6,CD44,VIM
Reactome	HSA-3000170	Syndecan interactions	3	27	2.08	0.00057	9606.ENSP00000225964,9606.ENSP00000297268,9606.ENSP00000364000	COL1A1,COL1A2,COL5A2
Reactome	HSA-6785807	Interleukin-4 and Interleukin-13 signaling	4	107	1.61	0.00057	9606.ENSP00000297268,9606.ENSP00000299855,9606.ENSP00000385675,9606.ENSP00000446007	COL1A2,MMP3,IL6,VIM
Reactome	HSA-76002	Platelet activation, signaling and aggregation	5	260	1.32	0.00059	9606.ENSP00000223095,9606.ENSP00000225964,9606.ENSP00000231061,9606.ENSP00000297268,9606.ENSP00000356574	SERPINE1,COL1A1,SPARC,COL1A2,QSOX1
Reactome	HSA-8874081	MET activates PTK2 signaling	3	30	2.04	0.00059	9606.ENSP00000225964,9606.ENSP00000297268,9606.ENSP00000364000	COL1A1,COL1A2,COL5A2
Reactome	HSA-2173782	Binding and Uptake of Ligands by Scavenger Receptors	3	41	1.9	0.0013	9606.ENSP00000225964,9606.ENSP00000231061,9606.ENSP00000297268	COL1A1,SPARC,COL1A2
Reactome	HSA-8948216	Collagen chain trimerization	3	44	1.87	0.0014	9606.ENSP00000225964,9606.ENSP00000297268,9606.ENSP00000364000	COL1A1,COL1A2,COL5A2
Reactome	HSA-109582	Hemostasis	6	605	1.03	0.0015	9606.ENSP00000223095,9606.ENSP00000225964,9606.ENSP00000231061,9606.ENSP00000297268,9606.ENSP00000356574,9606.ENSP00000398632	SERPINE1,COL1A1,SPARC,COL1A2,QSOX1,CD44
Reactome	HSA-1280215	Cytokine Signaling in Immune system	6	681	0.98	0.0028	9606.ENSP00000297268,9606.ENSP00000297350,9606.ENSP00000299855,9606.ENSP00000385675,9606.ENSP00000398632,9606.ENSP00000446007	COL1A2,TNFRSF11B,MMP3,IL6,CD44,VIM
Reactome	HSA-430116	GP1b-IX-V activation signalling	2	12	2.26	0.0075	9606.ENSP00000225964,9606.ENSP00000297268	COL1A1,COL1A2
Reactome	HSA-9006934	Signaling by Receptor Tyrosine Kinases	5	502	1.03	0.0075	9606.ENSP00000225964,9606.ENSP00000231061,9606.ENSP00000297268,9606.ENSP00000355751,9606.ENSP00000364000	COL1A1,SPARC,COL1A2,THBS2,COL5A2
Reactome	HSA-2214320	Anchoring fibril formation	2	15	2.16	0.0102	9606.ENSP00000225964,9606.ENSP00000297268	COL1A1,COL1A2
Reactome	HSA-75892	Platelet Adhesion to exposed collagen	2	15	2.16	0.0102	9606.ENSP00000225964,9606.ENSP00000297268	COL1A1,COL1A2
Reactome	HSA-8957275	Post-translational protein phosphorylation	3	107	1.48	0.0115	9606.ENSP00000215909,9606.ENSP00000356574,9606.ENSP00000385675	LGALS1,QSOX1,IL6
Reactome	HSA-2243919	Crosslinking of collagen fibrils	2	18	2.08	0.0125	9606.ENSP00000225964,9606.ENSP00000297268	COL1A1,COL1A2
Reactome	HSA-3000480	Scavenging by Class A Receptors	2	18	2.08	0.0125	9606.ENSP00000225964,9606.ENSP00000297268	COL1A1,COL1A2
Reactome	HSA-381426	Regulation of Insulin-like Growth Factor (IGF) transport and uptake by Insulin-like Growth Factor Binding Proteins (IGFBPs)	3	124	1.42	0.0157	9606.ENSP00000215909,9606.ENSP00000356574,9606.ENSP00000385675	LGALS1,QSOX1,IL6
Reactome	HSA-114608	Platelet degranulation	3	127	1.41	0.0162	9606.ENSP00000223095,9606.ENSP00000231061,9606.ENSP00000356574	SERPINE1,SPARC,QSOX1
Reactome	HSA-9613829	Chaperone Mediated Autophagy	2	22	1.99	0.0162	9606.ENSP00000360609,9606.ENSP00000446007	HSP90AB1,VIM
Reactome	HSA-202733	Cell surface interactions at the vascular wall	3	138	1.37	0.0187	9606.ENSP00000225964,9606.ENSP00000297268,9606.ENSP00000398632	COL1A1,COL1A2,CD44
Reactome	HSA-162582	Signal Transduction	9	2741	0.55	0.0201	9606.ENSP00000223095,9606.ENSP00000225964,9606.ENSP00000231061,9606.ENSP00000297268,9606.ENSP00000299855,9606.ENSP00000355751,9606.ENSP00000360609,9606.ENSP00000364000,9606.ENSP00000385675	SERPINE1,COL1A1,SPARC,COL1A2,MMP3,THBS2,HSP90AB1,COL5A2,IL6
Reactome	HSA-114604	GPVI-mediated activation cascade	2	34	1.81	0.0315	9606.ENSP00000225964,9606.ENSP00000297268	COL1A1,COL1A2
Reactome	HSA-76009	Platelet Aggregation (Plug Formation)	2	39	1.75	0.0386	9606.ENSP00000225964,9606.ENSP00000297268	COL1A1,COL1A2
Reactome	HSA-6798695	Neutrophil degranulation	4	473	0.96	0.0476	9606.ENSP00000217131,9606.ENSP00000356574,9606.ENSP00000360609,9606.ENSP00000398632	CTSZ,QSOX1,HSP90AB1,CD44
WikiPathways	WP4786	Type I collagen synthesis in the context of osteogenesis imperfecta	4	33	2.12	2.19e-05	9606.ENSP00000196061,9606.ENSP00000225964,9606.ENSP00000297268,9606.ENSP00000297350	PLOD1,COL1A1,COL1A2,TNFRSF11B
WikiPathways	WP615	Senescence and autophagy in cancer	5	105	1.71	2.19e-05	9606.ENSP00000223095,9606.ENSP00000225964,9606.ENSP00000231061,9606.ENSP00000385675,9606.ENSP00000398632	SERPINE1,COL1A1,SPARC,IL6,CD44
WikiPathways	WP3967	miR-509-3p alteration of YAP1/ECM axis	3	17	2.28	0.00017	9606.ENSP00000225964,9606.ENSP00000231061,9606.ENSP00000355751	COL1A1,SPARC,THBS2
WikiPathways	WP2911	miRNA targets in ECM and membrane receptors	3	22	2.17	0.00025	9606.ENSP00000297268,9606.ENSP00000355751,9606.ENSP00000364000	COL1A2,THBS2,COL5A2
WikiPathways	WP4754	IL-18 signaling pathway	5	270	1.3	0.00053	9606.ENSP00000225964,9606.ENSP00000297268,9606.ENSP00000297350,9606.ENSP00000299855,9606.ENSP00000385675	COL1A1,COL1A2,TNFRSF11B,MMP3,IL6
WikiPathways	WP3932	Focal adhesion: PI3K-Akt-mTOR-signaling pathway	5	302	1.26	0.00075	9606.ENSP00000225964,9606.ENSP00000297268,9606.ENSP00000355751,9606.ENSP00000360609,9606.ENSP00000364000	COL1A1,COL1A2,THBS2,HSP90AB1,COL5A2
WikiPathways	WP4172	PI3K-Akt signaling pathway	5	336	1.21	0.0011	9606.ENSP00000225964,9606.ENSP00000297268,9606.ENSP00000355751,9606.ENSP00000360609,9606.ENSP00000385675	COL1A1,COL1A2,THBS2,HSP90AB1,IL6
WikiPathways	WP306	Focal adhesion	4	196	1.35	0.0024	9606.ENSP00000225964,9606.ENSP00000297268,9606.ENSP00000355751,9606.ENSP00000364000	COL1A1,COL1A2,THBS2,COL5A2
WikiPathways	WP322	Osteoblast signaling	2	14	2.19	0.0072	9606.ENSP00000225964,9606.ENSP00000297350	COL1A1,TNFRSF11B
WikiPathways	WP3668	Hypothesized pathways in pathogenesis of cardiovascular disease	2	25	1.94	0.0187	9606.ENSP00000223095,9606.ENSP00000369071	SERPINE1,POSTN
WikiPathways	WP453	Inflammatory response pathway	2	30	1.86	0.0240	9606.ENSP00000225964,9606.ENSP00000297268	COL1A1,COL1A2
WikiPathways	WP5113	Antiviral and anti-inflammatory effects of Nrf2 on SARS-CoV-2 pathway	2	31	1.85	0.0240	9606.ENSP00000299855,9606.ENSP00000385675	MMP3,IL6
WikiPathways	WP3617	Photodynamic therapy-induced NF-kB survival signaling	2	35	1.79	0.0272	9606.ENSP00000299855,9606.ENSP00000385675	MMP3,IL6
WikiPathways	WP1533	Vitamin B12 metabolism	2	50	1.64	0.0480	9606.ENSP00000223095,9606.ENSP00000385675	SERPINE1,IL6
WikiPathways	WP3646	Hepatitis C and hepatocellular carcinoma	2	49	1.65	0.0480	9606.ENSP00000385675,9606.ENSP00000398632	IL6,CD44
Monarch	HP:0001058	Poor wound healing	5	20	2.43	1.86e-07	9606.ENSP00000196061,9606.ENSP00000223095,9606.ENSP00000225964,9606.ENSP00000297268,9606.ENSP00000364000	PLOD1,SERPINE1,COL1A1,COL1A2,COL5A2
Monarch	HP:0000977	Soft skin	5	35	2.19	1.14e-06	9606.ENSP00000196061,9606.ENSP00000225964,9606.ENSP00000231061,9606.ENSP00000297268,9606.ENSP00000364000	PLOD1,COL1A1,SPARC,COL1A2,COL5A2
Monarch	HP:0025019	Arterial rupture	4	8	2.74	1.14e-06	9606.ENSP00000196061,9606.ENSP00000225964,9606.ENSP00000297268,9606.ENSP00000364000	PLOD1,COL1A1,COL1A2,COL5A2
Monarch	HP:0000015	Bladder diverticulum	4	14	2.49	3.76e-06	9606.ENSP00000196061,9606.ENSP00000225964,9606.ENSP00000297268,9606.ENSP00000364000	PLOD1,COL1A1,COL1A2,COL5A2
Monarch	HP:0001030	Fragile skin	4	34	2.11	5.97e-05	9606.ENSP00000196061,9606.ENSP00000225964,9606.ENSP00000297268,9606.ENSP00000364000	PLOD1,COL1A1,COL1A2,COL5A2
Monarch	HP:0001075	Atrophic scars	4	35	2.09	5.97e-05	9606.ENSP00000196061,9606.ENSP00000225964,9606.ENSP00000297268,9606.ENSP00000364000	PLOD1,COL1A1,COL1A2,COL5A2
Monarch	HP:0000993	Molluscoid pseudotumors	3	6	2.74	6.01e-05	9606.ENSP00000196061,9606.ENSP00000225964,9606.ENSP00000364000	PLOD1,COL1A1,COL5A2
Monarch	HP:0031869	Recurrent joint dislocation	3	7	2.67	7.73e-05	9606.ENSP00000225964,9606.ENSP00000297268,9606.ENSP00000364000	COL1A1,COL1A2,COL5A2
Monarch	HP:0001787	Abnormal delivery	4	43	2.0	7.83e-05	9606.ENSP00000196061,9606.ENSP00000225964,9606.ENSP00000297268,9606.ENSP00000364000	PLOD1,COL1A1,COL1A2,COL5A2
Monarch	HP:0001788	Premature rupture of membranes	3	8	2.61	8.85e-05	9606.ENSP00000196061,9606.ENSP00000225964,9606.ENSP00000364000	PLOD1,COL1A1,COL5A2
Monarch	HP:0008780	Congenital bilateral hip dislocation	3	8	2.61	8.85e-05	9606.ENSP00000196061,9606.ENSP00000225964,9606.ENSP00000297268	PLOD1,COL1A1,COL1A2
Monarch	HP:0005005	Femoral bowing present at birth, straightening with time	3	10	2.51	0.00013	9606.ENSP00000225964,9606.ENSP00000231061,9606.ENSP00000297268	COL1A1,SPARC,COL1A2
Monarch	HP:0001027	Soft, doughy skin	3	11	2.47	0.00016	9606.ENSP00000225964,9606.ENSP00000297268,9606.ENSP00000364000	COL1A1,COL1A2,COL5A2
Monarch	HP:0003321	Biconcave flattened vertebrae	3	12	2.43	0.00018	9606.ENSP00000225964,9606.ENSP00000231061,9606.ENSP00000297268	COL1A1,SPARC,COL1A2
Monarch	HP:0100699	Scarring	5	162	1.53	0.00019	9606.ENSP00000196061,9606.ENSP00000225964,9606.ENSP00000297268,9606.ENSP00000297350,9606.ENSP00000364000	PLOD1,COL1A1,COL1A2,TNFRSF11B,COL5A2
Monarch	HP:0000974	Hyperextensible skin	4	63	1.84	0.00020	9606.ENSP00000196061,9606.ENSP00000225964,9606.ENSP00000297268,9606.ENSP00000364000	PLOD1,COL1A1,COL1A2,COL5A2
Monarch	HP:0005294	Arterial dissection	3	13	2.4	0.00020	9606.ENSP00000196061,9606.ENSP00000225964,9606.ENSP00000364000	PLOD1,COL1A1,COL5A2
Monarch	HP:0003023	Bowing of limbs due to multiple fractures	3	14	2.37	0.00022	9606.ENSP00000225964,9606.ENSP00000231061,9606.ENSP00000297268	COL1A1,SPARC,COL1A2
Monarch	HP:0000362	Otosclerosis	3	15	2.34	0.00025	9606.ENSP00000225964,9606.ENSP00000231061,9606.ENSP00000297268	COL1A1,SPARC,COL1A2
Monarch	HP:0003834	Shoulder dislocation	3	15	2.34	0.00025	9606.ENSP00000225964,9606.ENSP00000297268,9606.ENSP00000364000	COL1A1,COL1A2,COL5A2
Monarch	HP:0001374	Congenital hip dislocation	4	72	1.78	0.00027	9606.ENSP00000196061,9606.ENSP00000225964,9606.ENSP00000297268,9606.ENSP00000364000	PLOD1,COL1A1,COL1A2,COL5A2
Monarch	HP:0001933	Subcutaneous hemorrhage	5	189	1.46	0.00029	9606.ENSP00000196061,9606.ENSP00000223095,9606.ENSP00000225964,9606.ENSP00000297268,9606.ENSP00000364000	PLOD1,SERPINE1,COL1A1,COL1A2,COL5A2
Monarch	HP:0000592	Blue sclerae	4	83	1.72	0.00042	9606.ENSP00000196061,9606.ENSP00000225964,9606.ENSP00000231061,9606.ENSP00000297268	PLOD1,COL1A1,SPARC,COL1A2
Monarch	HP:0001634	Mitral valve prolapse	4	86	1.7	0.00045	9606.ENSP00000196061,9606.ENSP00000225964,9606.ENSP00000297268,9606.ENSP00000364000	PLOD1,COL1A1,COL1A2,COL5A2
Monarch	HP:0001892	Abnormal bleeding	6	411	1.2	0.00045	9606.ENSP00000196061,9606.ENSP00000223095,9606.ENSP00000225964,9606.ENSP00000231061,9606.ENSP00000297268,9606.ENSP00000364000	PLOD1,SERPINE1,COL1A1,SPARC,COL1A2,COL5A2
Monarch	HP:0004349	Reduced bone mineral density	6	414	1.2	0.00045	9606.ENSP00000196061,9606.ENSP00000225964,9606.ENSP00000231061,9606.ENSP00000297268,9606.ENSP00000297350,9606.ENSP00000364000	PLOD1,COL1A1,SPARC,COL1A2,TNFRSF11B,COL5A2
Monarch	HP:0032153	Joint subluxation	3	22	2.17	0.00046	9606.ENSP00000196061,9606.ENSP00000225964,9606.ENSP00000297268	PLOD1,COL1A1,COL1A2
Monarch	HP:0000939	Osteoporosis	5	230	1.37	0.00054	9606.ENSP00000196061,9606.ENSP00000225964,9606.ENSP00000231061,9606.ENSP00000297268,9606.ENSP00000297350	PLOD1,COL1A1,SPARC,COL1A2,TNFRSF11B
Monarch	HP:0031653	Abnormal heart valve physiology	3	27	2.08	0.00072	9606.ENSP00000225964,9606.ENSP00000297268,9606.ENSP00000364000	COL1A1,COL1A2,COL5A2
Monarch	HP:0000703	Dentinogenesis imperfecta	3	28	2.07	0.00077	9606.ENSP00000225964,9606.ENSP00000231061,9606.ENSP00000297268	COL1A1,SPARC,COL1A2
Monarch	EFO:0000319	Cardiovascular disease	5	293	1.27	0.0013	9606.ENSP00000196061,9606.ENSP00000225964,9606.ENSP00000297268,9606.ENSP00000355751,9606.ENSP00000364000	PLOD1,COL1A1,COL1A2,THBS2,COL5A2
Monarch	HP:0000978	Bruising susceptibility	4	130	1.52	0.0013	9606.ENSP00000196061,9606.ENSP00000225964,9606.ENSP00000297268,9606.ENSP00000364000	PLOD1,COL1A1,COL1A2,COL5A2
Monarch	HP:0002757	Recurrent fractures	4	129	1.53	0.0013	9606.ENSP00000225964,9606.ENSP00000231061,9606.ENSP00000297268,9606.ENSP00000297350	COL1A1,SPARC,COL1A2,TNFRSF11B
Monarch	HP:0002999	Patellar dislocation	3	36	1.96	0.0013	9606.ENSP00000196061,9606.ENSP00000225964,9606.ENSP00000364000	PLOD1,COL1A1,COL5A2
Monarch	HP:0001622	Premature birth	4	135	1.51	0.0014	9606.ENSP00000223095,9606.ENSP00000225964,9606.ENSP00000297268,9606.ENSP00000364000	SERPINE1,COL1A1,COL1A2,COL5A2
Monarch	HP:0025014	Subcutaneous spheroids	2	3	2.86	0.0016	9606.ENSP00000225964,9606.ENSP00000364000	COL1A1,COL5A2
Monarch	HP:0002761	Generalized joint laxity	3	42	1.89	0.0018	9606.ENSP00000196061,9606.ENSP00000225964,9606.ENSP00000364000	PLOD1,COL1A1,COL5A2
Monarch	HP:0025509	Piezogenic pedal papules	2	4	2.74	0.0022	9606.ENSP00000225964,9606.ENSP00000364000	COL1A1,COL5A2
Monarch	HP:0030009	Cervical insufficiency	2	4	2.74	0.0022	9606.ENSP00000225964,9606.ENSP00000364000	COL1A1,COL5A2
Monarch	HP:0004872	Incisional hernia	2	5	2.64	0.0030	9606.ENSP00000225964,9606.ENSP00000364000	COL1A1,COL5A2
Monarch	HP:0002645	Wormian bones	3	54	1.78	0.0032	9606.ENSP00000225964,9606.ENSP00000231061,9606.ENSP00000297268	COL1A1,SPARC,COL1A2
Monarch	HP:0002758	Osteoarthritis	3	56	1.77	0.0034	9606.ENSP00000225964,9606.ENSP00000297268,9606.ENSP00000364000	COL1A1,COL1A2,COL5A2
Monarch	HP:0000139	Uterine prolapse	2	6	2.56	0.0037	9606.ENSP00000225964,9606.ENSP00000364000	COL1A1,COL5A2
Monarch	HP:0001270	Motor delay	6	674	0.99	0.0037	9606.ENSP00000196061,9606.ENSP00000225964,9606.ENSP00000231061,9606.ENSP00000297268,9606.ENSP00000297350,9606.ENSP00000364000	PLOD1,COL1A1,SPARC,COL1A2,TNFRSF11B,COL5A2
Monarch	HP:0002617	Vascular dilatation	4	186	1.37	0.0037	9606.ENSP00000196061,9606.ENSP00000225964,9606.ENSP00000297268,9606.ENSP00000364000	PLOD1,COL1A1,COL1A2,COL5A2
Monarch	HP:0003771	Pulp calcification	2	6	2.56	0.0037	9606.ENSP00000225964,9606.ENSP00000364000	COL1A1,COL5A2
Monarch	HP:0005623	Absent ossification of calvaria	2	6	2.56	0.0037	9606.ENSP00000225964,9606.ENSP00000297268	COL1A1,COL1A2
Monarch	HP:0010749	Blepharochalasis	2	6	2.56	0.0037	9606.ENSP00000225964,9606.ENSP00000364000	COL1A1,COL5A2
Monarch	HP:0001482	Subcutaneous nodule	3	61	1.73	0.0039	9606.ENSP00000225964,9606.ENSP00000297350,9606.ENSP00000364000	COL1A1,TNFRSF11B,COL5A2
Monarch	HP:0002808	Kyphosis	5	406	1.13	0.0040	9606.ENSP00000196061,9606.ENSP00000225964,9606.ENSP00000231061,9606.ENSP00000297268,9606.ENSP00000297350	PLOD1,COL1A1,SPARC,COL1A2,TNFRSF11B
Monarch	HP:0006243	Phalangeal dislocation	2	7	2.49	0.0042	9606.ENSP00000225964,9606.ENSP00000364000	COL1A1,COL5A2
Monarch	HP:0010750	Dermatochalasis	2	7	2.49	0.0042	9606.ENSP00000225964,9606.ENSP00000364000	COL1A1,COL5A2
Monarch	HP:0001388	Joint laxity	4	200	1.34	0.0044	9606.ENSP00000196061,9606.ENSP00000225964,9606.ENSP00000297268,9606.ENSP00000364000	PLOD1,COL1A1,COL1A2,COL5A2
Monarch	HP:0000023	Inguinal hernia	4	211	1.31	0.0051	9606.ENSP00000196061,9606.ENSP00000225964,9606.ENSP00000297268,9606.ENSP00000364000	PLOD1,COL1A1,COL1A2,COL5A2
Monarch	HP:0000938	Osteopenia	4	219	1.3	0.0056	9606.ENSP00000196061,9606.ENSP00000225964,9606.ENSP00000297268,9606.ENSP00000364000	PLOD1,COL1A1,COL1A2,COL5A2
Monarch	HP:0002683	Abnormality of the calvaria	5	447	1.08	0.0056	9606.ENSP00000196061,9606.ENSP00000225964,9606.ENSP00000231061,9606.ENSP00000297268,9606.ENSP00000297350	PLOD1,COL1A1,SPARC,COL1A2,TNFRSF11B
Monarch	HP:0006367	Crumpled long bones	2	9	2.38	0.0056	9606.ENSP00000225964,9606.ENSP00000297268	COL1A1,COL1A2
Monarch	HP:0010547	Muscle flaccidity	2	9	2.38	0.0056	9606.ENSP00000225964,9606.ENSP00000297268	COL1A1,COL1A2
Monarch	HP:0011025	Abnormal cardiovascular system physiology	7	1168	0.81	0.0059	9606.ENSP00000196061,9606.ENSP00000223095,9606.ENSP00000225964,9606.ENSP00000231061,9606.ENSP00000297268,9606.ENSP00000297350,9606.ENSP00000364000	PLOD1,SERPINE1,COL1A1,SPARC,COL1A2,TNFRSF11B,COL5A2
Monarch	HP:0006487	Bowing of the long bones	4	226	1.28	0.0060	9606.ENSP00000225964,9606.ENSP00000231061,9606.ENSP00000297268,9606.ENSP00000297350	COL1A1,SPARC,COL1A2,TNFRSF11B
Monarch	HP:0000923	Beaded ribs	2	10	2.34	0.0062	9606.ENSP00000225964,9606.ENSP00000297268	COL1A1,COL1A2
Monarch	HP:0001073	Cigarette-paper scars	2	10	2.34	0.0062	9606.ENSP00000225964,9606.ENSP00000364000	COL1A1,COL5A2
Monarch	HP:0000963	Thin skin	3	80	1.61	0.0066	9606.ENSP00000196061,9606.ENSP00000225964,9606.ENSP00000297268	PLOD1,COL1A1,COL1A2
Monarch	HP:0004942	Aortic aneurysm	3	80	1.61	0.0066	9606.ENSP00000196061,9606.ENSP00000225964,9606.ENSP00000297268	PLOD1,COL1A1,COL1A2
Monarch	HP:0003088	Premature osteoarthritis	2	11	2.3	0.0068	9606.ENSP00000225964,9606.ENSP00000297268	COL1A1,COL1A2
Monarch	HP:0005897	Severe generalized osteoporosis	2	11	2.3	0.0068	9606.ENSP00000225964,9606.ENSP00000297268	COL1A1,COL1A2
Monarch	HP:0010754	Abnormality of the temporomandibular joint	2	11	2.3	0.0068	9606.ENSP00000225964,9606.ENSP00000364000	COL1A1,COL5A2
Monarch	HP:0011061	Abnormality of dental structure	4	238	1.26	0.0068	9606.ENSP00000225964,9606.ENSP00000231061,9606.ENSP00000297268,9606.ENSP00000364000	COL1A1,SPARC,COL1A2,COL5A2
Monarch	HP:0002616	Aortic root aneurysm	3	84	1.59	0.0070	9606.ENSP00000225964,9606.ENSP00000297268,9606.ENSP00000364000	COL1A1,COL1A2,COL5A2
Monarch	HP:0000164	Abnormality of the dentition	6	822	0.9	0.0071	9606.ENSP00000196061,9606.ENSP00000225964,9606.ENSP00000231061,9606.ENSP00000297268,9606.ENSP00000297350,9606.ENSP00000364000	PLOD1,COL1A1,SPARC,COL1A2,TNFRSF11B,COL5A2
Monarch	HP:0004947	Arteriovenous fistula	2	12	2.26	0.0075	9606.ENSP00000225964,9606.ENSP00000364000	COL1A1,COL5A2
Monarch	HP:0001653	Mitral regurgitation	3	91	1.55	0.0086	9606.ENSP00000225964,9606.ENSP00000297268,9606.ENSP00000364000	COL1A1,COL1A2,COL5A2
Monarch	HP:0001704	Tricuspid valve prolapse	2	13	2.22	0.0086	9606.ENSP00000225964,9606.ENSP00000364000	COL1A1,COL5A2
Monarch	HP:0001324	Muscle weakness	6	862	0.88	0.0088	9606.ENSP00000196061,9606.ENSP00000225964,9606.ENSP00000231061,9606.ENSP00000297268,9606.ENSP00000297350,9606.ENSP00000364000	PLOD1,COL1A1,SPARC,COL1A2,TNFRSF11B,COL5A2
Monarch	HP:0011355	Localized skin lesion	5	527	1.01	0.0092	9606.ENSP00000196061,9606.ENSP00000225964,9606.ENSP00000297268,9606.ENSP00000297350,9606.ENSP00000364000	PLOD1,COL1A1,COL1A2,TNFRSF11B,COL5A2
Monarch	HP:0005758	Basilar impression	2	14	2.19	0.0093	9606.ENSP00000225964,9606.ENSP00000297268	COL1A1,COL1A2
Monarch	HP:0001382	Joint hypermobility	4	278	1.19	0.0104	9606.ENSP00000196061,9606.ENSP00000225964,9606.ENSP00000297268,9606.ENSP00000364000	PLOD1,COL1A1,COL1A2,COL5A2
Monarch	HP:0010648	Dermal translucency	2	15	2.16	0.0104	9606.ENSP00000225964,9606.ENSP00000297268	COL1A1,COL1A2
Monarch	HP:0100541	Femoral hernia	2	16	2.13	0.0113	9606.ENSP00000225964,9606.ENSP00000297268	COL1A1,COL1A2
Monarch	HP:0001762	Talipes equinovarus	4	287	1.18	0.0115	9606.ENSP00000196061,9606.ENSP00000225964,9606.ENSP00000297268,9606.ENSP00000364000	PLOD1,COL1A1,COL1A2,COL5A2
Monarch	HP:0001679	Abnormal aortic morphology	4	292	1.17	0.0120	9606.ENSP00000196061,9606.ENSP00000225964,9606.ENSP00000297268,9606.ENSP00000364000	PLOD1,COL1A1,COL1A2,COL5A2
Monarch	HP:0001065	Striae distensae	2	18	2.08	0.0133	9606.ENSP00000225964,9606.ENSP00000364000	COL1A1,COL5A2
Monarch	HP:0001763	Pes planus	4	308	1.15	0.0141	9606.ENSP00000196061,9606.ENSP00000225964,9606.ENSP00000297268,9606.ENSP00000364000	PLOD1,COL1A1,COL1A2,COL5A2
Monarch	HP:0010444	Pulmonary insufficiency	2	19	2.06	0.0143	9606.ENSP00000225964,9606.ENSP00000297268	COL1A1,COL1A2
Monarch	HP:0001063	Acrocyanosis	2	20	2.04	0.0154	9606.ENSP00000225964,9606.ENSP00000364000	COL1A1,COL5A2
Monarch	HP:0002691	Platybasia	2	20	2.04	0.0154	9606.ENSP00000225964,9606.ENSP00000297268	COL1A1,COL1A2
Monarch	HP:0003502	Mild short stature	2	20	2.04	0.0154	9606.ENSP00000225964,9606.ENSP00000297268	COL1A1,COL1A2
Monarch	HP:0008921	Neonatal short-limb short stature	2	20	2.04	0.0154	9606.ENSP00000225964,9606.ENSP00000297268	COL1A1,COL1A2
Monarch	HP:0007495	Prematurely aged appearance	3	121	1.43	0.0155	9606.ENSP00000196061,9606.ENSP00000225964,9606.ENSP00000364000	PLOD1,COL1A1,COL5A2
Monarch	HP:0003179	Protrusio acetabuli	2	21	2.02	0.0162	9606.ENSP00000225964,9606.ENSP00000297268	COL1A1,COL1A2
Monarch	HP:0005743	Avascular necrosis of the capital femoral epiphysis	2	21	2.02	0.0162	9606.ENSP00000225964,9606.ENSP00000297268	COL1A1,COL1A2
Monarch	HP:0005855	Multiple prenatal fractures	2	22	1.99	0.0174	9606.ENSP00000225964,9606.ENSP00000297268	COL1A1,COL1A2
Monarch	EFO:0004747	Protein measurement	13	5855	0.38	0.0204	9606.ENSP00000196061,9606.ENSP00000217131,9606.ENSP00000223095,9606.ENSP00000225964,9606.ENSP00000297268,9606.ENSP00000297350,9606.ENSP00000299855,9606.ENSP00000354826,9606.ENSP00000355751,9606.ENSP00000356574,9606.ENSP00000369071,9606.ENSP00000385675,9606.ENSP00000398632	PLOD1,CTSZ,SERPINE1,COL1A1,COL1A2,TNFRSF11B,MMP3,CALD1,THBS2,QSOX1,POSTN,IL6,CD44
Monarch	HP:0001623	Breech presentation	2	25	1.94	0.0211	9606.ENSP00000225964,9606.ENSP00000297268	COL1A1,COL1A2
Monarch	HP:0000481	Abnormal cornea morphology	5	675	0.91	0.0221	9606.ENSP00000196061,9606.ENSP00000225964,9606.ENSP00000297268,9606.ENSP00000364000,9606.ENSP00000446007	PLOD1,COL1A1,COL1A2,COL5A2,VIM
Monarch	HP:0010529	Echolalia	2	26	1.92	0.0222	9606.ENSP00000225964,9606.ENSP00000297268	COL1A1,COL1A2
Monarch	HP:0005692	Joint hyperflexibility	3	144	1.35	0.0230	9606.ENSP00000196061,9606.ENSP00000225964,9606.ENSP00000297268	PLOD1,COL1A1,COL1A2
Monarch	HP:0001367	Abnormal joint morphology	5	694	0.89	0.0242	9606.ENSP00000196061,9606.ENSP00000223095,9606.ENSP00000225964,9606.ENSP00000297268,9606.ENSP00000364000	PLOD1,SERPINE1,COL1A1,COL1A2,COL5A2
Monarch	HP:0002036	Hiatus hernia	2	28	1.89	0.0247	9606.ENSP00000225964,9606.ENSP00000364000	COL1A1,COL5A2
Monarch	HP:0100659	Abnormal cerebral vascular morphology	4	381	1.06	0.0258	9606.ENSP00000223095,9606.ENSP00000225964,9606.ENSP00000231061,9606.ENSP00000364000	SERPINE1,COL1A1,SPARC,COL5A2
Monarch	HP:0011121	Abnormality of skin morphology	7	1649	0.66	0.0291	9606.ENSP00000196061,9606.ENSP00000223095,9606.ENSP00000225964,9606.ENSP00000231061,9606.ENSP00000297268,9606.ENSP00000297350,9606.ENSP00000364000	PLOD1,SERPINE1,COL1A1,SPARC,COL1A2,TNFRSF11B,COL5A2
Monarch	HP:0031364	Ecchymosis	2	31	1.85	0.0291	9606.ENSP00000225964,9606.ENSP00000364000	COL1A1,COL5A2
Monarch	HP:0001278	Orthostatic hypotension	2	32	1.83	0.0301	9606.ENSP00000225964,9606.ENSP00000364000	COL1A1,COL5A2
Monarch	HP:0000765	Abnormal thorax morphology	5	744	0.86	0.0310	9606.ENSP00000196061,9606.ENSP00000225964,9606.ENSP00000297268,9606.ENSP00000297350,9606.ENSP00000364000	PLOD1,COL1A1,COL1A2,TNFRSF11B,COL5A2
Monarch	HP:0001654	Abnormal heart valve morphology	3	166	1.29	0.0316	9606.ENSP00000225964,9606.ENSP00000297268,9606.ENSP00000364000	COL1A1,COL1A2,COL5A2
Monarch	HP:0002035	Rectal prolapse	2	34	1.81	0.0331	9606.ENSP00000225964,9606.ENSP00000364000	COL1A1,COL5A2
Monarch	HP:0001386	Joint swelling	2	35	1.79	0.0342	9606.ENSP00000225964,9606.ENSP00000364000	COL1A1,COL5A2
Monarch	HP:0004944	Dilatation of the cerebral artery	2	37	1.77	0.0375	9606.ENSP00000225964,9606.ENSP00000364000	COL1A1,COL5A2
Monarch	HP:0001197	Abnormality of prenatal development or birth	5	787	0.84	0.0379	9606.ENSP00000196061,9606.ENSP00000223095,9606.ENSP00000225964,9606.ENSP00000297268,9606.ENSP00000364000	PLOD1,SERPINE1,COL1A1,COL1A2,COL5A2
Monarch	HP:0002357	Dysphasia	2	39	1.75	0.0402	9606.ENSP00000225964,9606.ENSP00000297268	COL1A1,COL1A2
Monarch	HP:0002982	Tibial bowing	2	39	1.75	0.0402	9606.ENSP00000225964,9606.ENSP00000297268	COL1A1,COL1A2
Monarch	HP:0000286	Epicanthus	4	446	0.99	0.0404	9606.ENSP00000196061,9606.ENSP00000225964,9606.ENSP00000297268,9606.ENSP00000364000	PLOD1,COL1A1,COL1A2,COL5A2
Monarch	HP:0000925	Abnormality of the vertebral column	6	1252	0.72	0.0406	9606.ENSP00000196061,9606.ENSP00000225964,9606.ENSP00000231061,9606.ENSP00000297268,9606.ENSP00000297350,9606.ENSP00000364000	PLOD1,COL1A1,SPARC,COL1A2,TNFRSF11B,COL5A2
Monarch	HP:0003083	Dislocated radial head	2	41	1.72	0.0429	9606.ENSP00000225964,9606.ENSP00000364000	COL1A1,COL5A2
Monarch	HP:0009763	Limb pain	2	41	1.72	0.0429	9606.ENSP00000225964,9606.ENSP00000364000	COL1A1,COL5A2
Monarch	HP:0001635	Congestive heart failure	3	193	1.23	0.0433	9606.ENSP00000196061,9606.ENSP00000225964,9606.ENSP00000297268	PLOD1,COL1A1,COL1A2
Monarch	HP:0003010	Prolonged bleeding time	2	42	1.71	0.0441	9606.ENSP00000225964,9606.ENSP00000364000	COL1A1,COL5A2
Monarch	HP:0002650	Scoliosis	5	832	0.82	0.0450	9606.ENSP00000196061,9606.ENSP00000225964,9606.ENSP00000231061,9606.ENSP00000297268,9606.ENSP00000364000	PLOD1,COL1A1,SPARC,COL1A2,COL5A2
Monarch	HP:0004437	Cranial hyperostosis	2	43	1.7	0.0455	9606.ENSP00000225964,9606.ENSP00000297350	COL1A1,TNFRSF11B
Monarch	HP:0003549	Abnormality of connective tissue	6	1294	0.7	0.0457	9606.ENSP00000196061,9606.ENSP00000225964,9606.ENSP00000231061,9606.ENSP00000297268,9606.ENSP00000297350,9606.ENSP00000364000	PLOD1,COL1A1,SPARC,COL1A2,TNFRSF11B,COL5A2
Monarch	HP:0001001	Abnormality of subcutaneous fat tissue	2	45	1.68	0.0485	9606.ENSP00000225964,9606.ENSP00000297268	COL1A1,COL1A2
Monarch	HP:0001790	Nonimmune hydrops fetalis	2	45	1.68	0.0485	9606.ENSP00000225964,9606.ENSP00000297268	COL1A1,COL1A2
Monarch	HP:0012450	Chronic constipation	2	46	1.67	0.0497	9606.ENSP00000225964,9606.ENSP00000364000	COL1A1,COL5A2
DISEASES	DOID:65	Connective tissue disease	10	715	1.18	6.64e-07	9606.ENSP00000196061,9606.ENSP00000225964,9606.ENSP00000231061,9606.ENSP00000297268,9606.ENSP00000297350,9606.ENSP00000299855,9606.ENSP00000354826,9606.ENSP00000355751,9606.ENSP00000364000,9606.ENSP00000385675	PLOD1,COL1A1,SPARC,COL1A2,TNFRSF11B,MMP3,CALD1,THBS2,COL5A2,IL6
DISEASES	DOID:13359	Ehlers-Danlos syndrome	4	23	2.28	1.65e-05	9606.ENSP00000196061,9606.ENSP00000225964,9606.ENSP00000297268,9606.ENSP00000364000	PLOD1,COL1A1,COL1A2,COL5A2
DISEASES	DOID:0080001	Bone disease	7	523	1.16	0.00022	9606.ENSP00000225964,9606.ENSP00000231061,9606.ENSP00000297268,9606.ENSP00000297350,9606.ENSP00000299855,9606.ENSP00000355751,9606.ENSP00000385675	COL1A1,SPARC,COL1A2,TNFRSF11B,MMP3,THBS2,IL6
DISEASES	DOID:7	Disease of anatomical entity	14	4452	0.53	0.00087	9606.ENSP00000196061,9606.ENSP00000215909,9606.ENSP00000217131,9606.ENSP00000223095,9606.ENSP00000225964,9606.ENSP00000231061,9606.ENSP00000297268,9606.ENSP00000297350,9606.ENSP00000299855,9606.ENSP00000354826,9606.ENSP00000355751,9606.ENSP00000364000,9606.ENSP00000385675,9606.ENSP00000446007	PLOD1,LGALS1,CTSZ,SERPINE1,COL1A1,SPARC,COL1A2,TNFRSF11B,MMP3,CALD1,THBS2,COL5A2,IL6,VIM
DISEASES	DOID:0060100	Musculoskeletal system cancer	4	112	1.59	0.0021	9606.ENSP00000225964,9606.ENSP00000231061,9606.ENSP00000354826,9606.ENSP00000385675	COL1A1,SPARC,CALD1,IL6
DISEASES	DOID:12347	Osteogenesis imperfecta	3	30	2.04	0.0021	9606.ENSP00000225964,9606.ENSP00000231061,9606.ENSP00000297268	COL1A1,SPARC,COL1A2
DISEASES	DOID:0110334	Osteogenesis imperfecta type 1	2	2	3.04	0.0023	9606.ENSP00000225964,9606.ENSP00000297268	COL1A1,COL1A2
DISEASES	DOID:0110340	Osteogenesis imperfecta type 4	2	2	3.04	0.0023	9606.ENSP00000225964,9606.ENSP00000297268	COL1A1,COL1A2
DISEASES	DOID:4154	Dentinogenesis imperfecta	2	5	2.64	0.0066	9606.ENSP00000225964,9606.ENSP00000297268	COL1A1,COL1A2
DISEASES	DOID:2703	Synovitis	2	7	2.49	0.0104	9606.ENSP00000299855,9606.ENSP00000385675	MMP3,IL6
DISEASES	DOID:1091	Tooth disease	3	81	1.6	0.0185	9606.ENSP00000225964,9606.ENSP00000297268,9606.ENSP00000385675	COL1A1,COL1A2,IL6
DISEASES	DOID:90	Degenerative disc disease	2	13	2.22	0.0242	9606.ENSP00000225964,9606.ENSP00000355751	COL1A1,THBS2
DISEASES	DOID:201	Connective tissue cancer	3	96	1.53	0.0249	9606.ENSP00000225964,9606.ENSP00000231061,9606.ENSP00000385675	COL1A1,SPARC,IL6
DISEASES	DOID:780	Placenta disease	2	15	2.16	0.0261	9606.ENSP00000215909,9606.ENSP00000385675	LGALS1,IL6
DISEASES	DOID:15	Reproductive system disease	4	283	1.19	0.0270	9606.ENSP00000215909,9606.ENSP00000231061,9606.ENSP00000354826,9606.ENSP00000385675	LGALS1,SPARC,CALD1,IL6
DISEASES	DOID:0060564	Spinal disease	3	119	1.44	0.0374	9606.ENSP00000225964,9606.ENSP00000297350,9606.ENSP00000355751	COL1A1,TNFRSF11B,THBS2
DISEASES	DOID:3342	Bone inflammation disease	3	120	1.43	0.0374	9606.ENSP00000225964,9606.ENSP00000299855,9606.ENSP00000385675	COL1A1,MMP3,IL6
TISSUES	BTO:0000421	Connective tissue	11	871	1.14	5.15e-08	9606.ENSP00000215909,9606.ENSP00000225964,9606.ENSP00000231061,9606.ENSP00000297268,9606.ENSP00000299855,9606.ENSP00000354826,9606.ENSP00000355751,9606.ENSP00000364000,9606.ENSP00000385675,9606.ENSP00000398632,9606.ENSP00000446007	LGALS1,COL1A1,SPARC,COL1A2,MMP3,CALD1,THBS2,COL5A2,IL6,CD44,VIM
TISSUES	BTO:0000763	Lung	12	1162	1.05	5.15e-08	9606.ENSP00000215909,9606.ENSP00000223095,9606.ENSP00000225964,9606.ENSP00000231061,9606.ENSP00000297268,9606.ENSP00000299855,9606.ENSP00000354826,9606.ENSP00000356574,9606.ENSP00000360609,9606.ENSP00000385675,9606.ENSP00000398632,9606.ENSP00000446007	LGALS1,SERPINE1,COL1A1,SPARC,COL1A2,MMP3,CALD1,QSOX1,HSP90AB1,IL6,CD44,VIM
TISSUES	BTO:0001253	Skin	11	1069	1.05	1.93e-07	9606.ENSP00000196061,9606.ENSP00000215909,9606.ENSP00000223095,9606.ENSP00000225964,9606.ENSP00000231061,9606.ENSP00000297268,9606.ENSP00000354826,9606.ENSP00000360609,9606.ENSP00000364000,9606.ENSP00000398632,9606.ENSP00000446007	PLOD1,LGALS1,SERPINE1,COL1A1,SPARC,COL1A2,CALD1,HSP90AB1,COL5A2,CD44,VIM
TISSUES	BTO:0000452	Fibroblast	7	213	1.55	2.24e-07	9606.ENSP00000215909,9606.ENSP00000297268,9606.ENSP00000299855,9606.ENSP00000354826,9606.ENSP00000355751,9606.ENSP00000385675,9606.ENSP00000446007	LGALS1,COL1A2,MMP3,CALD1,THBS2,IL6,VIM
TISSUES	BTO:0000449	Fetus	11	1229	0.99	4.20e-07	9606.ENSP00000196061,9606.ENSP00000215909,9606.ENSP00000223095,9606.ENSP00000225964,9606.ENSP00000231061,9606.ENSP00000297268,9606.ENSP00000356574,9606.ENSP00000360609,9606.ENSP00000364000,9606.ENSP00000385675,9606.ENSP00000446007	PLOD1,LGALS1,SERPINE1,COL1A1,SPARC,COL1A2,QSOX1,HSP90AB1,COL5A2,IL6,VIM
TISSUES	BTO:0001539	Parenchyma	4	14	2.49	4.20e-07	9606.ENSP00000223095,9606.ENSP00000297268,9606.ENSP00000385675,9606.ENSP00000446007	SERPINE1,COL1A2,IL6,VIM
TISSUES	BTO:0000284	Organism form	13	2239	0.8	6.94e-07	9606.ENSP00000196061,9606.ENSP00000215909,9606.ENSP00000223095,9606.ENSP00000225964,9606.ENSP00000231061,9606.ENSP00000297268,9606.ENSP00000297350,9606.ENSP00000354826,9606.ENSP00000356574,9606.ENSP00000360609,9606.ENSP00000364000,9606.ENSP00000385675,9606.ENSP00000446007	PLOD1,LGALS1,SERPINE1,COL1A1,SPARC,COL1A2,TNFRSF11B,CALD1,QSOX1,HSP90AB1,COL5A2,IL6,VIM
TISSUES	BTO:0000634	Integument	12	1970	0.82	2.45e-06	9606.ENSP00000196061,9606.ENSP00000215909,9606.ENSP00000217131,9606.ENSP00000223095,9606.ENSP00000225964,9606.ENSP00000231061,9606.ENSP00000297268,9606.ENSP00000354826,9606.ENSP00000360609,9606.ENSP00000364000,9606.ENSP00000398632,9606.ENSP00000446007	PLOD1,LGALS1,CTSZ,SERPINE1,COL1A1,SPARC,COL1A2,CALD1,HSP90AB1,COL5A2,CD44,VIM
TISSUES	BTO:0000345	Digestive gland	13	2645	0.73	4.32e-06	9606.ENSP00000196061,9606.ENSP00000215909,9606.ENSP00000217131,9606.ENSP00000223095,9606.ENSP00000225964,9606.ENSP00000231061,9606.ENSP00000297268,9606.ENSP00000354826,9606.ENSP00000360609,9606.ENSP00000369071,9606.ENSP00000385675,9606.ENSP00000398632,9606.ENSP00000446007	PLOD1,LGALS1,CTSZ,SERPINE1,COL1A1,SPARC,COL1A2,CALD1,HSP90AB1,POSTN,IL6,CD44,VIM
TISSUES	BTO:0000140	Bone	5	138	1.6	2.66e-05	9606.ENSP00000225964,9606.ENSP00000231061,9606.ENSP00000297268,9606.ENSP00000364000,9606.ENSP00000446007	COL1A1,SPARC,COL1A2,COL5A2,VIM
TISSUES	BTO:0000368	Ear	4	51	1.93	2.66e-05	9606.ENSP00000225964,9606.ENSP00000231061,9606.ENSP00000297268,9606.ENSP00000446007	COL1A1,SPARC,COL1A2,VIM
TISSUES	BTO:0003099	Internal female genital organ	12	2593	0.7	3.74e-05	9606.ENSP00000196061,9606.ENSP00000215909,9606.ENSP00000217131,9606.ENSP00000223095,9606.ENSP00000225964,9606.ENSP00000231061,9606.ENSP00000297268,9606.ENSP00000354826,9606.ENSP00000356574,9606.ENSP00000360609,9606.ENSP00000398632,9606.ENSP00000446007	PLOD1,LGALS1,CTSZ,SERPINE1,COL1A1,SPARC,COL1A2,CALD1,QSOX1,HSP90AB1,CD44,VIM
TISSUES	BTO:0001078	Placenta	9	1176	0.92	4.24e-05	9606.ENSP00000196061,9606.ENSP00000215909,9606.ENSP00000223095,9606.ENSP00000225964,9606.ENSP00000231061,9606.ENSP00000297268,9606.ENSP00000356574,9606.ENSP00000360609,9606.ENSP00000446007	PLOD1,LGALS1,SERPINE1,COL1A1,SPARC,COL1A2,QSOX1,HSP90AB1,VIM
TISSUES	BTO:0000988	Pancreas	7	568	1.13	5.18e-05	9606.ENSP00000217131,9606.ENSP00000225964,9606.ENSP00000231061,9606.ENSP00000297268,9606.ENSP00000360609,9606.ENSP00000398632,9606.ENSP00000446007	CTSZ,COL1A1,SPARC,COL1A2,HSP90AB1,CD44,VIM
TISSUES	BTO:0000511	Gastrointestinal tract	10	1680	0.81	5.59e-05	9606.ENSP00000215909,9606.ENSP00000217131,9606.ENSP00000225964,9606.ENSP00000231061,9606.ENSP00000297268,9606.ENSP00000354826,9606.ENSP00000356574,9606.ENSP00000360609,9606.ENSP00000398632,9606.ENSP00000446007	LGALS1,CTSZ,COL1A1,SPARC,COL1A2,CALD1,QSOX1,HSP90AB1,CD44,VIM
TISSUES	BTO:0001491	Viscus	15	5020	0.51	5.59e-05	9606.ENSP00000196061,9606.ENSP00000215909,9606.ENSP00000217131,9606.ENSP00000223095,9606.ENSP00000225964,9606.ENSP00000231061,9606.ENSP00000297268,9606.ENSP00000297350,9606.ENSP00000354826,9606.ENSP00000356574,9606.ENSP00000360609,9606.ENSP00000369071,9606.ENSP00000385675,9606.ENSP00000398632,9606.ENSP00000446007	PLOD1,LGALS1,CTSZ,SERPINE1,COL1A1,SPARC,COL1A2,TNFRSF11B,CALD1,QSOX1,HSP90AB1,POSTN,IL6,CD44,VIM
TISSUES	BTO:0000759	Liver	10	1882	0.76	0.00014	9606.ENSP00000215909,9606.ENSP00000217131,9606.ENSP00000225964,9606.ENSP00000297268,9606.ENSP00000354826,9606.ENSP00000360609,9606.ENSP00000369071,9606.ENSP00000385675,9606.ENSP00000398632,9606.ENSP00000446007	LGALS1,CTSZ,COL1A1,COL1A2,CALD1,HSP90AB1,POSTN,IL6,CD44,VIM
TISSUES	BTO:0001486	Skeletal system	8	1203	0.86	0.00047	9606.ENSP00000225964,9606.ENSP00000231061,9606.ENSP00000297268,9606.ENSP00000356574,9606.ENSP00000364000,9606.ENSP00000369071,9606.ENSP00000398632,9606.ENSP00000446007	COL1A1,SPARC,COL1A2,QSOX1,COL5A2,POSTN,CD44,VIM
TISSUES	BTO:0001336	Synovial fibroblast	2	3	2.86	0.00069	9606.ENSP00000299855,9606.ENSP00000385675	MMP3,IL6
TISSUES	BTO:0004060	Fibroblast-like synoviocyte	2	3	2.86	0.00069	9606.ENSP00000299855,9606.ENSP00000385675	MMP3,IL6
TISSUES	BTO:0000088	Cardiovascular system	7	1005	0.88	0.0014	9606.ENSP00000223095,9606.ENSP00000231061,9606.ENSP00000354826,9606.ENSP00000360609,9606.ENSP00000369071,9606.ENSP00000398632,9606.ENSP00000446007	SERPINE1,SPARC,CALD1,HSP90AB1,POSTN,CD44,VIM
TISSUES	BTO:0000522	Gland	15	6602	0.39	0.0016	9606.ENSP00000196061,9606.ENSP00000215909,9606.ENSP00000217131,9606.ENSP00000223095,9606.ENSP00000225964,9606.ENSP00000231061,9606.ENSP00000297268,9606.ENSP00000297350,9606.ENSP00000354826,9606.ENSP00000356574,9606.ENSP00000360609,9606.ENSP00000369071,9606.ENSP00000385675,9606.ENSP00000398632,9606.ENSP00000446007	PLOD1,LGALS1,CTSZ,SERPINE1,COL1A1,SPARC,COL1A2,TNFRSF11B,CALD1,QSOX1,HSP90AB1,POSTN,IL6,CD44,VIM
TISSUES	BTO:0001085	Vascular system	5	398	1.14	0.0017	9606.ENSP00000223095,9606.ENSP00000354826,9606.ENSP00000360609,9606.ENSP00000398632,9606.ENSP00000446007	SERPINE1,CALD1,HSP90AB1,CD44,VIM
TISSUES	BTO:0003091	Urogenital system	15	6716	0.39	0.0019	9606.ENSP00000196061,9606.ENSP00000215909,9606.ENSP00000217131,9606.ENSP00000223095,9606.ENSP00000225964,9606.ENSP00000231061,9606.ENSP00000297268,9606.ENSP00000297350,9606.ENSP00000354826,9606.ENSP00000355751,9606.ENSP00000356574,9606.ENSP00000360609,9606.ENSP00000364000,9606.ENSP00000398632,9606.ENSP00000446007	PLOD1,LGALS1,CTSZ,SERPINE1,COL1A1,SPARC,COL1A2,TNFRSF11B,CALD1,THBS2,QSOX1,HSP90AB1,COL5A2,CD44,VIM
TISSUES	BTO:0000083	Female reproductive system	14	5799	0.42	0.0023	9606.ENSP00000196061,9606.ENSP00000215909,9606.ENSP00000217131,9606.ENSP00000223095,9606.ENSP00000225964,9606.ENSP00000231061,9606.ENSP00000297268,9606.ENSP00000354826,9606.ENSP00000355751,9606.ENSP00000356574,9606.ENSP00000360609,9606.ENSP00000364000,9606.ENSP00000398632,9606.ENSP00000446007	PLOD1,LGALS1,CTSZ,SERPINE1,COL1A1,SPARC,COL1A2,CALD1,THBS2,QSOX1,HSP90AB1,COL5A2,CD44,VIM
TISSUES	BTO:0000439	Eye	6	786	0.92	0.0033	9606.ENSP00000225964,9606.ENSP00000231061,9606.ENSP00000297268,9606.ENSP00000360609,9606.ENSP00000398632,9606.ENSP00000446007	COL1A1,SPARC,COL1A2,HSP90AB1,CD44,VIM
TISSUES	BTO:0001488	Endocrine gland	14	6036	0.4	0.0035	9606.ENSP00000196061,9606.ENSP00000215909,9606.ENSP00000217131,9606.ENSP00000223095,9606.ENSP00000225964,9606.ENSP00000231061,9606.ENSP00000297268,9606.ENSP00000354826,9606.ENSP00000356574,9606.ENSP00000360609,9606.ENSP00000369071,9606.ENSP00000385675,9606.ENSP00000398632,9606.ENSP00000446007	PLOD1,LGALS1,CTSZ,SERPINE1,COL1A1,SPARC,COL1A2,CALD1,QSOX1,HSP90AB1,POSTN,IL6,CD44,VIM
TISSUES	BTO:0000020	Abdomen	3	90	1.56	0.0046	9606.ENSP00000360609,9606.ENSP00000385675,9606.ENSP00000398632	HSP90AB1,IL6,CD44
TISSUES	BTO:0001021	Periodontium	2	13	2.22	0.0047	9606.ENSP00000369071,9606.ENSP00000385675	POSTN,IL6
TISSUES	BTO:0001489	Whole body	18	12619	0.19	0.0193	9606.ENSP00000196061,9606.ENSP00000215909,9606.ENSP00000217131,9606.ENSP00000223095,9606.ENSP00000225964,9606.ENSP00000231061,9606.ENSP00000297268,9606.ENSP00000297350,9606.ENSP00000299855,9606.ENSP00000354826,9606.ENSP00000355751,9606.ENSP00000356574,9606.ENSP00000360609,9606.ENSP00000364000,9606.ENSP00000369071,9606.ENSP00000385675,9606.ENSP00000398632,9606.ENSP00000446007	PLOD1,LGALS1,CTSZ,SERPINE1,COL1A1,SPARC,COL1A2,TNFRSF11B,MMP3,CALD1,THBS2,QSOX1,HSP90AB1,COL5A2,POSTN,IL6,CD44,VIM
TISSUES	BTO:0000150	Breast cancer cell	3	165	1.3	0.0231	9606.ENSP00000215909,9606.ENSP00000398632,9606.ENSP00000446007	LGALS1,CD44,VIM
TISSUES	BTO:0000282	Head	13	6329	0.35	0.0303	9606.ENSP00000196061,9606.ENSP00000215909,9606.ENSP00000225964,9606.ENSP00000231061,9606.ENSP00000297268,9606.ENSP00000354826,9606.ENSP00000356574,9606.ENSP00000360609,9606.ENSP00000364000,9606.ENSP00000369071,9606.ENSP00000385675,9606.ENSP00000398632,9606.ENSP00000446007	PLOD1,LGALS1,COL1A1,SPARC,COL1A2,CALD1,QSOX1,HSP90AB1,COL5A2,POSTN,IL6,CD44,VIM
TISSUES	BTO:0000431	Excretory gland	6	1277	0.71	0.0348	9606.ENSP00000231061,9606.ENSP00000297350,9606.ENSP00000356574,9606.ENSP00000360609,9606.ENSP00000398632,9606.ENSP00000446007	SPARC,TNFRSF11B,QSOX1,HSP90AB1,CD44,VIM
TISSUES	BTO:0000975	Ovary	4	482	0.96	0.0404	9606.ENSP00000217131,9606.ENSP00000225964,9606.ENSP00000360609,9606.ENSP00000446007	CTSZ,COL1A1,HSP90AB1,VIM
TISSUES	BTO:0000764	Lung fibroblast	2	47	1.67	0.0415	9606.ENSP00000215909,9606.ENSP00000354826	LGALS1,CALD1
TISSUES	BTO:0001281	Spleen	4	495	0.94	0.0425	9606.ENSP00000215909,9606.ENSP00000225964,9606.ENSP00000360609,9606.ENSP00000446007	LGALS1,COL1A1,HSP90AB1,VIM
TISSUES	BTO:0000828	Throat	3	216	1.18	0.0430	9606.ENSP00000225964,9606.ENSP00000360609,9606.ENSP00000446007	COL1A1,HSP90AB1,VIM
COMPARTMENTS	GOCC:0005576	Extracellular region	17	2035	0.96	7.81e-13	9606.ENSP00000196061,9606.ENSP00000215909,9606.ENSP00000217131,9606.ENSP00000223095,9606.ENSP00000225964,9606.ENSP00000231061,9606.ENSP00000297268,9606.ENSP00000297350,9606.ENSP00000299855,9606.ENSP00000355751,9606.ENSP00000356574,9606.ENSP00000360609,9606.ENSP00000364000,9606.ENSP00000369071,9606.ENSP00000385675,9606.ENSP00000398632,9606.ENSP00000446007	PLOD1,LGALS1,CTSZ,SERPINE1,COL1A1,SPARC,COL1A2,TNFRSF11B,MMP3,THBS2,QSOX1,HSP90AB1,COL5A2,POSTN,IL6,CD44,VIM
COMPARTMENTS	GOCC:0031012	Extracellular matrix	8	253	1.54	4.03e-08	9606.ENSP00000223095,9606.ENSP00000225964,9606.ENSP00000231061,9606.ENSP00000297268,9606.ENSP00000355751,9606.ENSP00000364000,9606.ENSP00000369071,9606.ENSP00000385675	SERPINE1,COL1A1,SPARC,COL1A2,THBS2,COL5A2,POSTN,IL6
COMPARTMENTS	GOCC:0062023	Collagen-containing extracellular matrix	7	197	1.59	2.67e-07	9606.ENSP00000223095,9606.ENSP00000225964,9606.ENSP00000231061,9606.ENSP00000297268,9606.ENSP00000364000,9606.ENSP00000369071,9606.ENSP00000385675	SERPINE1,COL1A1,SPARC,COL1A2,COL5A2,POSTN,IL6
COMPARTMENTS	GOCC:0005615	Extracellular space	9	985	1.0	4.00e-05	9606.ENSP00000223095,9606.ENSP00000225964,9606.ENSP00000297268,9606.ENSP00000299855,9606.ENSP00000356574,9606.ENSP00000360609,9606.ENSP00000385675,9606.ENSP00000398632,9606.ENSP00000446007	SERPINE1,COL1A1,COL1A2,MMP3,QSOX1,HSP90AB1,IL6,CD44,VIM
COMPARTMENTS	GOCC:0005583	Fibrillar collagen trimer	3	11	2.47	0.00011	9606.ENSP00000225964,9606.ENSP00000297268,9606.ENSP00000364000	COL1A1,COL1A2,COL5A2
COMPARTMENTS	GOCC:0005788	Endoplasmic reticulum lumen	5	150	1.56	0.00011	9606.ENSP00000217131,9606.ENSP00000225964,9606.ENSP00000297268,9606.ENSP00000356574,9606.ENSP00000385675	CTSZ,COL1A1,COL1A2,QSOX1,IL6
COMPARTMENTS	GOCC:0070062	Extracellular exosome	6	368	1.25	0.00021	9606.ENSP00000223095,9606.ENSP00000297268,9606.ENSP00000356574,9606.ENSP00000360609,9606.ENSP00000398632,9606.ENSP00000446007	SERPINE1,COL1A2,QSOX1,HSP90AB1,CD44,VIM
COMPARTMENTS	GOCC:0031091	Platelet alpha granule	4	91	1.68	0.00035	9606.ENSP00000223095,9606.ENSP00000231061,9606.ENSP00000355751,9606.ENSP00000356574	SERPINE1,SPARC,THBS2,QSOX1
COMPARTMENTS	GOCC:0030141	Secretory granule	7	704	1.03	0.00038	9606.ENSP00000217131,9606.ENSP00000223095,9606.ENSP00000231061,9606.ENSP00000355751,9606.ENSP00000356574,9606.ENSP00000360609,9606.ENSP00000398632	CTSZ,SERPINE1,SPARC,THBS2,QSOX1,HSP90AB1,CD44
COMPARTMENTS	GOCC:0031982	Vesicle	10	2051	0.72	0.00053	9606.ENSP00000196061,9606.ENSP00000217131,9606.ENSP00000223095,9606.ENSP00000231061,9606.ENSP00000297268,9606.ENSP00000355751,9606.ENSP00000356574,9606.ENSP00000360609,9606.ENSP00000398632,9606.ENSP00000446007	PLOD1,CTSZ,SERPINE1,SPARC,COL1A2,THBS2,QSOX1,HSP90AB1,CD44,VIM
COMPARTMENTS	GOCC:0005584	Collagen type I trimer	2	2	3.04	0.00069	9606.ENSP00000225964,9606.ENSP00000297268	COL1A1,COL1A2
COMPARTMENTS	GOCC:0012505	Endomembrane system	11	3080	0.59	0.0021	9606.ENSP00000196061,9606.ENSP00000217131,9606.ENSP00000223095,9606.ENSP00000225964,9606.ENSP00000231061,9606.ENSP00000297268,9606.ENSP00000355751,9606.ENSP00000356574,9606.ENSP00000360609,9606.ENSP00000385675,9606.ENSP00000398632	PLOD1,CTSZ,SERPINE1,COL1A1,SPARC,COL1A2,THBS2,QSOX1,HSP90AB1,IL6,CD44
COMPARTMENTS	GOCC:0031093	Platelet alpha granule lumen	3	68	1.68	0.0044	9606.ENSP00000223095,9606.ENSP00000231061,9606.ENSP00000356574	SERPINE1,SPARC,QSOX1
COMPARTMENTS	GOCC:0034774	Secretory granule lumen	4	230	1.28	0.0062	9606.ENSP00000217131,9606.ENSP00000223095,9606.ENSP00000231061,9606.ENSP00000356574	CTSZ,SERPINE1,SPARC,QSOX1
COMPARTMENTS	GOCC:0005783	Endoplasmic reticulum	6	825	0.9	0.0064	9606.ENSP00000196061,9606.ENSP00000217131,9606.ENSP00000225964,9606.ENSP00000297268,9606.ENSP00000356574,9606.ENSP00000385675	PLOD1,CTSZ,COL1A1,COL1A2,QSOX1,IL6
COMPARTMENTS	GOCC:0031410	Cytoplasmic vesicle	8	1709	0.71	0.0064	9606.ENSP00000196061,9606.ENSP00000217131,9606.ENSP00000223095,9606.ENSP00000231061,9606.ENSP00000355751,9606.ENSP00000356574,9606.ENSP00000360609,9606.ENSP00000398632	PLOD1,CTSZ,SERPINE1,SPARC,THBS2,QSOX1,HSP90AB1,CD44
COMPARTMENTS	GOCC:0032991	Protein-containing complex	13	5142	0.44	0.0064	9606.ENSP00000196061,9606.ENSP00000215909,9606.ENSP00000223095,9606.ENSP00000225964,9606.ENSP00000297268,9606.ENSP00000297350,9606.ENSP00000355751,9606.ENSP00000360609,9606.ENSP00000364000,9606.ENSP00000369071,9606.ENSP00000385675,9606.ENSP00000398632,9606.ENSP00000446007	PLOD1,LGALS1,SERPINE1,COL1A1,COL1A2,TNFRSF11B,THBS2,HSP90AB1,COL5A2,POSTN,IL6,CD44,VIM
COMPARTMENTS	GOCC:0099512	Supramolecular fiber	5	490	1.05	0.0064	9606.ENSP00000225964,9606.ENSP00000297268,9606.ENSP00000354826,9606.ENSP00000364000,9606.ENSP00000446007	COL1A1,COL1A2,CALD1,COL5A2,VIM
COMPARTMENTS	GOCC:0043235	Receptor complex	4	420	1.02	0.0415	9606.ENSP00000297350,9606.ENSP00000360609,9606.ENSP00000385675,9606.ENSP00000398632	TNFRSF11B,HSP90AB1,IL6,CD44
UniProt Keywords	KW-0248	Ehlers-Danlos syndrome	4	17	2.41	1.74e-06	9606.ENSP00000196061,9606.ENSP00000225964,9606.ENSP00000297268,9606.ENSP00000364000	PLOD1,COL1A1,COL1A2,COL5A2
UniProt Keywords	KW-0272	Extracellular matrix	7	265	1.46	1.74e-06	9606.ENSP00000215909,9606.ENSP00000225964,9606.ENSP00000231061,9606.ENSP00000297268,9606.ENSP00000299855,9606.ENSP00000364000,9606.ENSP00000369071	LGALS1,COL1A1,SPARC,COL1A2,MMP3,COL5A2,POSTN
UniProt Keywords	KW-0964	Secreted	12	1818	0.86	1.74e-06	9606.ENSP00000215909,9606.ENSP00000223095,9606.ENSP00000225964,9606.ENSP00000231061,9606.ENSP00000297268,9606.ENSP00000297350,9606.ENSP00000299855,9606.ENSP00000356574,9606.ENSP00000360609,9606.ENSP00000364000,9606.ENSP00000369071,9606.ENSP00000385675	LGALS1,SERPINE1,COL1A1,SPARC,COL1A2,TNFRSF11B,MMP3,QSOX1,HSP90AB1,COL5A2,POSTN,IL6
UniProt Keywords	KW-0732	Signal	14	3233	0.67	3.07e-06	9606.ENSP00000196061,9606.ENSP00000217131,9606.ENSP00000223095,9606.ENSP00000225964,9606.ENSP00000231061,9606.ENSP00000297268,9606.ENSP00000297350,9606.ENSP00000299855,9606.ENSP00000355751,9606.ENSP00000356574,9606.ENSP00000364000,9606.ENSP00000369071,9606.ENSP00000385675,9606.ENSP00000398632	PLOD1,CTSZ,SERPINE1,COL1A1,SPARC,COL1A2,TNFRSF11B,MMP3,THBS2,QSOX1,COL5A2,POSTN,IL6,CD44
UniProt Keywords	KW-0325	Glycoprotein	15	4349	0.57	8.92e-06	9606.ENSP00000196061,9606.ENSP00000217131,9606.ENSP00000223095,9606.ENSP00000225964,9606.ENSP00000231061,9606.ENSP00000297268,9606.ENSP00000297350,9606.ENSP00000355751,9606.ENSP00000356574,9606.ENSP00000360609,9606.ENSP00000364000,9606.ENSP00000369071,9606.ENSP00000385675,9606.ENSP00000398632,9606.ENSP00000446007	PLOD1,CTSZ,SERPINE1,COL1A1,SPARC,COL1A2,TNFRSF11B,THBS2,QSOX1,HSP90AB1,COL5A2,POSTN,IL6,CD44,VIM
UniProt Keywords	KW-1065	Osteogenesis imperfecta	3	23	2.15	0.00019	9606.ENSP00000225964,9606.ENSP00000231061,9606.ENSP00000297268	COL1A1,SPARC,COL1A2
UniProt Keywords	KW-1015	Disulfide bond	12	3304	0.6	0.00036	9606.ENSP00000217131,9606.ENSP00000225964,9606.ENSP00000231061,9606.ENSP00000297268,9606.ENSP00000297350,9606.ENSP00000299855,9606.ENSP00000355751,9606.ENSP00000356574,9606.ENSP00000364000,9606.ENSP00000369071,9606.ENSP00000385675,9606.ENSP00000398632	CTSZ,COL1A1,SPARC,COL1A2,TNFRSF11B,MMP3,THBS2,QSOX1,COL5A2,POSTN,IL6,CD44
UniProt Keywords	KW-0176	Collagen	3	82	1.6	0.0052	9606.ENSP00000225964,9606.ENSP00000297268,9606.ENSP00000364000	COL1A1,COL1A2,COL5A2
UniProt Keywords	KW-0106	Calcium	6	875	0.87	0.0071	9606.ENSP00000225964,9606.ENSP00000231061,9606.ENSP00000297268,9606.ENSP00000299855,9606.ENSP00000355751,9606.ENSP00000364000	COL1A1,SPARC,COL1A2,MMP3,THBS2,COL5A2
UniProt Keywords	KW-0379	Hydroxylation	3	140	1.37	0.0194	9606.ENSP00000225964,9606.ENSP00000297268,9606.ENSP00000364000	COL1A1,COL1A2,COL5A2
Pfam	PF01410	Fibrillar collagen C-terminal domain	3	11	2.47	0.00081	9606.ENSP00000225964,9606.ENSP00000297268,9606.ENSP00000364000	COL1A1,COL1A2,COL5A2
Pfam	PF00093	Von Willebrand factor type C domain	3	27	2.08	0.0045	9606.ENSP00000225964,9606.ENSP00000355751,9606.ENSP00000364000	COL1A1,THBS2,COL5A2
InterPro	IPR000885	Fibrillar collagen, C-terminal	3	11	2.47	0.0016	9606.ENSP00000225964,9606.ENSP00000297268,9606.ENSP00000364000	COL1A1,COL1A2,COL5A2
InterPro	IPR001007	VWFC domain	3	38	1.93	0.0230	9606.ENSP00000225964,9606.ENSP00000355751,9606.ENSP00000364000	COL1A1,THBS2,COL5A2
SMART	SM00038	Fibrillar collagens C-terminal domain	2	10	2.34	0.0380	9606.ENSP00000297268,9606.ENSP00000364000	COL1A2,COL5A2

## Sheet: common up and down regulated
#category	term ID	term description	observed gene count	background gene count	strength	false discovery rate	matching proteins in your network (IDs)	matching proteins in your network (labels)
GO Process	GO:0030198	Extracellular matrix organization	28	338	1.42	3.38e-28	9606.ENSP00000218388,9606.ENSP00000223095,9606.ENSP00000225964,9606.ENSP00000230538,9606.ENSP00000231061,9606.ENSP00000258341,9606.ENSP00000265131,9606.ENSP00000271651,9606.ENSP00000297268,9606.ENSP00000297350,9606.ENSP00000299855,9606.ENSP00000309953,9606.ENSP00000322788,9606.ENSP00000325146,9606.ENSP00000327336,9606.ENSP00000331544,9606.ENSP00000346032,9606.ENSP00000346839,9606.ENSP00000356574,…	TIMP1,SERPINE1,COL1A1,LAMA4,SPARC,LAMC1,TNC,CTSK,COL1A2,TNFRSF11B,MMP3,EFEMP2,MMP1,COL12A1,BGN,FBLN1,ANXA2,FN1,QSOX1,HTRA1,COL5A2,COL15A1,POSTN,EMILIN1,FBLN2,LAMB2,CD44,SERPINH1
GO Process	GO:0010810	Regulation of cell-substrate adhesion	12	212	1.25	2.03e-08	9606.ENSP00000211998,9606.ENSP00000215909,9606.ENSP00000220772,9606.ENSP00000223095,9606.ENSP00000225964,9606.ENSP00000320866,9606.ENSP00000331544,9606.ENSP00000346839,9606.ENSP00000358866,9606.ENSP00000369071,9606.ENSP00000369677,9606.ENSP00000384169	VCL,LGALS1,SFRP1,SERPINE1,COL1A1,CALR,FBLN1,FN1,FLNA,POSTN,EMILIN1,FBLN2
GO Process	GO:0030155	Regulation of cell adhesion	18	712	0.9	2.03e-08	9606.ENSP00000211998,9606.ENSP00000215909,9606.ENSP00000220772,9606.ENSP00000223095,9606.ENSP00000225964,9606.ENSP00000230538,9606.ENSP00000265131,9606.ENSP00000278572,9606.ENSP00000320866,9606.ENSP00000331544,9606.ENSP00000346839,9606.ENSP00000358866,9606.ENSP00000369071,9606.ENSP00000369677,9606.ENSP00000384169,9606.ENSP00000385675,9606.ENSP00000398632,9606.ENSP00000415786	VCL,LGALS1,SFRP1,SERPINE1,COL1A1,LAMA4,TNC,RPS3,CALR,FBLN1,FN1,FLNA,POSTN,EMILIN1,FBLN2,IL6,CD44,SERPINE2
GO Process	GO:0016043	Cellular component organization	43	5447	0.4	3.22e-08	9606.ENSP00000211998,9606.ENSP00000217131,9606.ENSP00000218388,9606.ENSP00000223095,9606.ENSP00000225964,9606.ENSP00000230538,9606.ENSP00000231061,9606.ENSP00000258341,9606.ENSP00000264335,9606.ENSP00000265131,9606.ENSP00000268150,9606.ENSP00000271651,9606.ENSP00000278572,9606.ENSP00000297268,9606.ENSP00000297350,9606.ENSP00000299855,9606.ENSP00000309953,9606.ENSP00000320866,9606.ENSP00000322788,…	VCL,CTSZ,TIMP1,SERPINE1,COL1A1,LAMA4,SPARC,LAMC1,YWHAE,TNC,MFGE8,CTSK,RPS3,COL1A2,TNFRSF11B,MMP3,EFEMP2,CALR,MMP1,PLEC,COL12A1,FLNC,BGN,FBLN1,ANXA2,HNRNPA2B1,FN1,QSOX1,HTRA1,FLNA,HSP90AB1,COL5A2,COL15A1,POSTN,EMILIN1,FBLN2,IL6,LAMB2,CD44,SERPINE2,PLTP,SERPINH1,VIM
GO Process	GO:0051241	Negative regulation of multicellular organismal process	22	1231	0.75	3.22e-08	9606.ENSP00000215909,9606.ENSP00000217131,9606.ENSP00000218388,9606.ENSP00000220772,9606.ENSP00000223095,9606.ENSP00000230538,9606.ENSP00000231061,9606.ENSP00000233813,9606.ENSP00000254722,9606.ENSP00000271651,9606.ENSP00000297350,9606.ENSP00000320866,9606.ENSP00000331544,9606.ENSP00000346032,9606.ENSP00000346839,9606.ENSP00000355751,9606.ENSP00000360609,9606.ENSP00000364000,9606.ENSP00000369677,…	LGALS1,CTSZ,TIMP1,SFRP1,SERPINE1,LAMA4,SPARC,IGFBP5,SERPINF1,CTSK,TNFRSF11B,CALR,FBLN1,ANXA2,FN1,THBS2,HSP90AB1,COL5A2,EMILIN1,IL6,SERPINE2,VIM
GO Process	GO:0032963	Collagen metabolic process	8	63	1.6	9.08e-08	9606.ENSP00000225964,9606.ENSP00000244137,9606.ENSP00000271651,9606.ENSP00000297268,9606.ENSP00000299855,9606.ENSP00000322788,9606.ENSP00000364140,9606.ENSP00000434412	COL1A1,PEPD,CTSK,COL1A2,MMP3,MMP1,COL15A1,SERPINH1
GO Process	GO:0009611	Response to wounding	15	532	0.95	1.56e-07	9606.ENSP00000211998,9606.ENSP00000215909,9606.ENSP00000218388,9606.ENSP00000225964,9606.ENSP00000231061,9606.ENSP00000265131,9606.ENSP00000297268,9606.ENSP00000323856,9606.ENSP00000331544,9606.ENSP00000346839,9606.ENSP00000358866,9606.ENSP00000385675,9606.ENSP00000388325,9606.ENSP00000398632,9606.ENSP00000415786	VCL,LGALS1,TIMP1,COL1A1,SPARC,TNC,COL1A2,PLEC,FBLN1,FN1,FLNA,IL6,LAMB2,CD44,SERPINE2
GO Process	GO:0051093	Negative regulation of developmental process	19	983	0.79	1.63e-07	9606.ENSP00000215909,9606.ENSP00000217131,9606.ENSP00000218388,9606.ENSP00000220772,9606.ENSP00000223095,9606.ENSP00000231061,9606.ENSP00000233813,9606.ENSP00000254722,9606.ENSP00000271651,9606.ENSP00000297350,9606.ENSP00000320866,9606.ENSP00000331544,9606.ENSP00000346032,9606.ENSP00000355751,9606.ENSP00000364000,9606.ENSP00000369071,9606.ENSP00000369677,9606.ENSP00000385675,9606.ENSP00000446007	LGALS1,CTSZ,TIMP1,SFRP1,SERPINE1,SPARC,IGFBP5,SERPINF1,CTSK,TNFRSF11B,CALR,FBLN1,ANXA2,THBS2,COL5A2,POSTN,EMILIN1,IL6,VIM
GO Process	GO:0071310	Cellular response to organic substance	27	2369	0.56	8.27e-07	9606.ENSP00000215909,9606.ENSP00000218388,9606.ENSP00000220772,9606.ENSP00000223061,9606.ENSP00000223095,9606.ENSP00000225964,9606.ENSP00000231061,9606.ENSP00000233813,9606.ENSP00000254722,9606.ENSP00000265131,9606.ENSP00000278572,9606.ENSP00000297268,9606.ENSP00000297350,9606.ENSP00000299855,9606.ENSP00000320866,9606.ENSP00000322788,9606.ENSP00000341826,9606.ENSP00000346032,9606.ENSP00000346694,…	LGALS1,TIMP1,SFRP1,PCOLCE,SERPINE1,COL1A1,SPARC,IGFBP5,SERPINF1,TNC,RPS3,COL1A2,TNFRSF11B,MMP3,CALR,MMP1,HNRNPA1,ANXA2,HNRNPA2B1,FN1,FLNA,HSP90AB1,COL5A2,POSTN,IL6,CD44,VIM
GO Process	GO:0010033	Response to organic substance	30	3011	0.5	1.25e-06	9606.ENSP00000215909,9606.ENSP00000217939,9606.ENSP00000218388,9606.ENSP00000220772,9606.ENSP00000223061,9606.ENSP00000223095,9606.ENSP00000225964,9606.ENSP00000231061,9606.ENSP00000233813,9606.ENSP00000254722,9606.ENSP00000265131,9606.ENSP00000278572,9606.ENSP00000297268,9606.ENSP00000297350,9606.ENSP00000299855,9606.ENSP00000320866,9606.ENSP00000322788,9606.ENSP00000341826,9606.ENSP00000346032,…	LGALS1,MXRA5,TIMP1,SFRP1,PCOLCE,SERPINE1,COL1A1,SPARC,IGFBP5,SERPINF1,TNC,RPS3,COL1A2,TNFRSF11B,MMP3,CALR,MMP1,HNRNPA1,ANXA2,HNRNPA2B1,FN1,FLNA,HSP90AB1,COL5A2,POSTN,IL6,CD44,SERPINH1,LDHA,VIM
GO Process	GO:0030162	Regulation of proteolysis	16	747	0.83	1.25e-06	9606.ENSP00000217131,9606.ENSP00000218388,9606.ENSP00000223061,9606.ENSP00000223095,9606.ENSP00000234590,9606.ENSP00000254722,9606.ENSP00000264335,9606.ENSP00000278572,9606.ENSP00000331544,9606.ENSP00000346032,9606.ENSP00000346839,9606.ENSP00000360609,9606.ENSP00000398632,9606.ENSP00000415786,9606.ENSP00000434412,9606.ENSP00000460236	CTSZ,TIMP1,PCOLCE,SERPINE1,ENO1,SERPINF1,YWHAE,RPS3,FBLN1,ANXA2,FN1,HSP90AB1,CD44,SERPINE2,SERPINH1,SPON1
GO Process	GO:0030334	Regulation of cell migration	17	865	0.79	1.25e-06	9606.ENSP00000211998,9606.ENSP00000218388,9606.ENSP00000220772,9606.ENSP00000223095,9606.ENSP00000225964,9606.ENSP00000230538,9606.ENSP00000231061,9606.ENSP00000233813,9606.ENSP00000254722,9606.ENSP00000320866,9606.ENSP00000331544,9606.ENSP00000346839,9606.ENSP00000358866,9606.ENSP00000369071,9606.ENSP00000369677,9606.ENSP00000385675,9606.ENSP00000415786	VCL,TIMP1,SFRP1,SERPINE1,COL1A1,LAMA4,SPARC,IGFBP5,SERPINF1,CALR,FBLN1,FN1,FLNA,POSTN,EMILIN1,IL6,SERPINE2
GO Process	GO:0042060	Wound healing	13	439	0.97	1.25e-06	9606.ENSP00000211998,9606.ENSP00000218388,9606.ENSP00000225964,9606.ENSP00000231061,9606.ENSP00000265131,9606.ENSP00000297268,9606.ENSP00000323856,9606.ENSP00000331544,9606.ENSP00000346839,9606.ENSP00000358866,9606.ENSP00000385675,9606.ENSP00000398632,9606.ENSP00000415786	VCL,TIMP1,COL1A1,SPARC,TNC,COL1A2,PLEC,FBLN1,FN1,FLNA,IL6,CD44,SERPINE2
GO Process	GO:0022617	Extracellular matrix disassembly	7	66	1.52	2.46e-06	9606.ENSP00000218388,9606.ENSP00000258341,9606.ENSP00000271651,9606.ENSP00000299855,9606.ENSP00000322788,9606.ENSP00000357980,9606.ENSP00000398632	TIMP1,LAMC1,CTSK,MMP3,MMP1,HTRA1,CD44
GO Process	GO:0022610	Biological adhesion	17	931	0.76	2.55e-06	9606.ENSP00000211998,9606.ENSP00000230538,9606.ENSP00000258341,9606.ENSP00000265131,9606.ENSP00000268150,9606.ENSP00000325146,9606.ENSP00000346032,9606.ENSP00000346839,9606.ENSP00000355751,9606.ENSP00000358866,9606.ENSP00000360609,9606.ENSP00000364140,9606.ENSP00000369071,9606.ENSP00000369677,9606.ENSP00000388325,9606.ENSP00000398632,9606.ENSP00000460236	VCL,LAMA4,LAMC1,TNC,MFGE8,COL12A1,ANXA2,FN1,THBS2,FLNA,HSP90AB1,COL15A1,POSTN,EMILIN1,LAMB2,CD44,SPON1
GO Process	GO:0048513	Animal organ development	30	3197	0.47	3.40e-06	9606.ENSP00000215909,9606.ENSP00000217131,9606.ENSP00000218388,9606.ENSP00000220772,9606.ENSP00000223095,9606.ENSP00000225964,9606.ENSP00000231061,9606.ENSP00000233813,9606.ENSP00000254722,9606.ENSP00000258341,9606.ENSP00000264335,9606.ENSP00000265131,9606.ENSP00000297268,9606.ENSP00000320866,9606.ENSP00000325146,9606.ENSP00000327336,9606.ENSP00000346032,9606.ENSP00000346839,9606.ENSP00000357980,…	LGALS1,CTSZ,TIMP1,SFRP1,SERPINE1,COL1A1,SPARC,IGFBP5,SERPINF1,LAMC1,YWHAE,TNC,COL1A2,CALR,COL12A1,BGN,ANXA2,FN1,HTRA1,FLNA,HSP90AB1,COL5A2,EMILIN1,IL6,LAMB2,CD44,SERPINE2,SERPINH1,LDHA,VIM
GO Process	GO:0051128	Regulation of cellular component organization	26	2402	0.53	3.40e-06	9606.ENSP00000211998,9606.ENSP00000215909,9606.ENSP00000217131,9606.ENSP00000220772,9606.ENSP00000223095,9606.ENSP00000223357,9606.ENSP00000231061,9606.ENSP00000233813,9606.ENSP00000234590,9606.ENSP00000254722,9606.ENSP00000264335,9606.ENSP00000278572,9606.ENSP00000299855,9606.ENSP00000320866,9606.ENSP00000322788,9606.ENSP00000341826,9606.ENSP00000346032,9606.ENSP00000346694,9606.ENSP00000346839,…	VCL,LGALS1,CTSZ,SFRP1,SERPINE1,AEBP1,SPARC,IGFBP5,ENO1,SERPINF1,YWHAE,RPS3,MMP3,CALR,MMP1,HNRNPA1,ANXA2,HNRNPA2B1,FN1,THBS2,FLNA,EMILIN1,IL6,CD44,SERPINE2,VIM
GO Process	GO:0051248	Negative regulation of protein metabolic process	18	1096	0.71	3.41e-06	9606.ENSP00000217131,9606.ENSP00000218388,9606.ENSP00000220772,9606.ENSP00000223095,9606.ENSP00000233813,9606.ENSP00000254722,9606.ENSP00000264335,9606.ENSP00000278572,9606.ENSP00000320866,9606.ENSP00000331544,9606.ENSP00000346032,9606.ENSP00000358866,9606.ENSP00000360609,9606.ENSP00000369677,9606.ENSP00000398632,9606.ENSP00000415786,9606.ENSP00000434412,9606.ENSP00000460236	CTSZ,TIMP1,SFRP1,SERPINE1,IGFBP5,SERPINF1,YWHAE,RPS3,CALR,FBLN1,ANXA2,FLNA,HSP90AB1,EMILIN1,CD44,SERPINE2,SERPINH1,SPON1
GO Process	GO:0034097	Response to cytokine	18	1101	0.71	3.49e-06	9606.ENSP00000218388,9606.ENSP00000220772,9606.ENSP00000223061,9606.ENSP00000225964,9606.ENSP00000231061,9606.ENSP00000278572,9606.ENSP00000297268,9606.ENSP00000297350,9606.ENSP00000299855,9606.ENSP00000322788,9606.ENSP00000346032,9606.ENSP00000346694,9606.ENSP00000346839,9606.ENSP00000360609,9606.ENSP00000369071,9606.ENSP00000385675,9606.ENSP00000398632,9606.ENSP00000446007	TIMP1,SFRP1,PCOLCE,COL1A1,SPARC,RPS3,COL1A2,TNFRSF11B,MMP3,MMP1,ANXA2,HNRNPA2B1,FN1,HSP90AB1,POSTN,IL6,CD44,VIM
GO Process	GO:0048519	Negative regulation of biological process	39	5389	0.36	3.80e-06	9606.ENSP00000211998,9606.ENSP00000215909,9606.ENSP00000217131,9606.ENSP00000218388,9606.ENSP00000220772,9606.ENSP00000223095,9606.ENSP00000223357,9606.ENSP00000225964,9606.ENSP00000230538,9606.ENSP00000231061,9606.ENSP00000233813,9606.ENSP00000234590,9606.ENSP00000254722,9606.ENSP00000264335,9606.ENSP00000265131,9606.ENSP00000271651,9606.ENSP00000278572,9606.ENSP00000297350,9606.ENSP00000299855,…	VCL,LGALS1,CTSZ,TIMP1,SFRP1,SERPINE1,AEBP1,COL1A1,LAMA4,SPARC,IGFBP5,ENO1,SERPINF1,YWHAE,TNC,CTSK,RPS3,TNFRSF11B,MMP3,CALR,FBLN1,HNRNPA1,ANXA2,HNRNPA2B1,FN1,THBS2,QSOX1,HTRA1,FLNA,HSP90AB1,COL5A2,POSTN,EMILIN1,IL6,CD44,SERPINE2,SERPINH1,VIM,SPON1
GO Process	GO:0048856	Anatomical structure development	39	5402	0.36	3.92e-06	9606.ENSP00000196061,9606.ENSP00000211998,9606.ENSP00000215909,9606.ENSP00000217131,9606.ENSP00000218388,9606.ENSP00000220772,9606.ENSP00000223061,9606.ENSP00000223095,9606.ENSP00000225964,9606.ENSP00000231061,9606.ENSP00000233813,9606.ENSP00000254722,9606.ENSP00000258341,9606.ENSP00000264335,9606.ENSP00000265131,9606.ENSP00000268150,9606.ENSP00000297268,9606.ENSP00000297350,9606.ENSP00000320866,…	PLOD1,VCL,LGALS1,CTSZ,TIMP1,SFRP1,PCOLCE,SERPINE1,COL1A1,SPARC,IGFBP5,SERPINF1,LAMC1,YWHAE,TNC,MFGE8,COL1A2,TNFRSF11B,CALR,COL12A1,FLNC,BGN,FBLN1,ANXA2,FN1,HTRA1,FLNA,HSP90AB1,COL5A2,COL15A1,POSTN,EMILIN1,IL6,LAMB2,CD44,SERPINE2,SERPINH1,LDHA,VIM
GO Process	GO:0050793	Regulation of developmental process	27	2648	0.51	4.04e-06	9606.ENSP00000211998,9606.ENSP00000215909,9606.ENSP00000217131,9606.ENSP00000218388,9606.ENSP00000220772,9606.ENSP00000223095,9606.ENSP00000225964,9606.ENSP00000230538,9606.ENSP00000231061,9606.ENSP00000233813,9606.ENSP00000254722,9606.ENSP00000271651,9606.ENSP00000297350,9606.ENSP00000320866,9606.ENSP00000331544,9606.ENSP00000346032,9606.ENSP00000346839,9606.ENSP00000355751,9606.ENSP00000358866,…	VCL,LGALS1,CTSZ,TIMP1,SFRP1,SERPINE1,COL1A1,LAMA4,SPARC,IGFBP5,SERPINF1,CTSK,TNFRSF11B,CALR,FBLN1,ANXA2,FN1,THBS2,FLNA,HSP90AB1,COL5A2,POSTN,EMILIN1,IL6,CD44,SERPINE2,VIM
GO Process	GO:0048731	System development	35	4426	0.4	4.57e-06	9606.ENSP00000211998,9606.ENSP00000215909,9606.ENSP00000217131,9606.ENSP00000218388,9606.ENSP00000220772,9606.ENSP00000223095,9606.ENSP00000225964,9606.ENSP00000231061,9606.ENSP00000233813,9606.ENSP00000254722,9606.ENSP00000258341,9606.ENSP00000264335,9606.ENSP00000265131,9606.ENSP00000268150,9606.ENSP00000297268,9606.ENSP00000297350,9606.ENSP00000320866,9606.ENSP00000325146,9606.ENSP00000327336,…	VCL,LGALS1,CTSZ,TIMP1,SFRP1,SERPINE1,COL1A1,SPARC,IGFBP5,SERPINF1,LAMC1,YWHAE,TNC,MFGE8,COL1A2,TNFRSF11B,CALR,COL12A1,BGN,ANXA2,FN1,HTRA1,FLNA,HSP90AB1,COL5A2,COL15A1,POSTN,EMILIN1,IL6,LAMB2,CD44,SERPINE2,SERPINH1,LDHA,VIM
GO Process	GO:0009719	Response to endogenous stimulus	20	1447	0.64	5.20e-06	9606.ENSP00000217939,9606.ENSP00000218388,9606.ENSP00000220772,9606.ENSP00000225964,9606.ENSP00000231061,9606.ENSP00000233813,9606.ENSP00000254722,9606.ENSP00000265131,9606.ENSP00000297268,9606.ENSP00000297350,9606.ENSP00000320866,9606.ENSP00000341826,9606.ENSP00000346032,9606.ENSP00000358866,9606.ENSP00000364000,9606.ENSP00000369071,9606.ENSP00000385675,9606.ENSP00000398632,9606.ENSP00000445175,…	MXRA5,TIMP1,SFRP1,COL1A1,SPARC,IGFBP5,SERPINF1,TNC,COL1A2,TNFRSF11B,CALR,HNRNPA1,ANXA2,FLNA,COL5A2,POSTN,IL6,CD44,LDHA,VIM
GO Process	GO:0071345	Cellular response to cytokine stimulus	17	1013	0.72	5.20e-06	9606.ENSP00000218388,9606.ENSP00000220772,9606.ENSP00000223061,9606.ENSP00000225964,9606.ENSP00000278572,9606.ENSP00000297268,9606.ENSP00000297350,9606.ENSP00000299855,9606.ENSP00000322788,9606.ENSP00000346032,9606.ENSP00000346694,9606.ENSP00000346839,9606.ENSP00000360609,9606.ENSP00000369071,9606.ENSP00000385675,9606.ENSP00000398632,9606.ENSP00000446007	TIMP1,SFRP1,PCOLCE,COL1A1,RPS3,COL1A2,TNFRSF11B,MMP3,MMP1,ANXA2,HNRNPA2B1,FN1,HSP90AB1,POSTN,IL6,CD44,VIM
GO Process	GO:0030199	Collagen fibril organization	6	46	1.61	5.84e-06	9606.ENSP00000225964,9606.ENSP00000297268,9606.ENSP00000325146,9606.ENSP00000346032,9606.ENSP00000364000,9606.ENSP00000434412	COL1A1,COL1A2,COL12A1,ANXA2,COL5A2,SERPINH1
GO Process	GO:0007275	Multicellular organism development	37	5023	0.37	6.84e-06	9606.ENSP00000211998,9606.ENSP00000215909,9606.ENSP00000217131,9606.ENSP00000218388,9606.ENSP00000220772,9606.ENSP00000223061,9606.ENSP00000223095,9606.ENSP00000225964,9606.ENSP00000231061,9606.ENSP00000233813,9606.ENSP00000254722,9606.ENSP00000258341,9606.ENSP00000264335,9606.ENSP00000265131,9606.ENSP00000268150,9606.ENSP00000297268,9606.ENSP00000297350,9606.ENSP00000320866,9606.ENSP00000325146,…	VCL,LGALS1,CTSZ,TIMP1,SFRP1,PCOLCE,SERPINE1,COL1A1,SPARC,IGFBP5,SERPINF1,LAMC1,YWHAE,TNC,MFGE8,COL1A2,TNFRSF11B,CALR,COL12A1,BGN,FBLN1,ANXA2,FN1,HTRA1,FLNA,HSP90AB1,COL5A2,COL15A1,POSTN,EMILIN1,IL6,LAMB2,CD44,SERPINE2,SERPINH1,LDHA,VIM
GO Process	GO:0009653	Anatomical structure morphogenesis	24	2165	0.54	6.84e-06	9606.ENSP00000211998,9606.ENSP00000217131,9606.ENSP00000220772,9606.ENSP00000223095,9606.ENSP00000225964,9606.ENSP00000233813,9606.ENSP00000258341,9606.ENSP00000265131,9606.ENSP00000268150,9606.ENSP00000297268,9606.ENSP00000325146,9606.ENSP00000346032,9606.ENSP00000346839,9606.ENSP00000357980,9606.ENSP00000358866,9606.ENSP00000360609,9606.ENSP00000364000,9606.ENSP00000364140,9606.ENSP00000369071,…	VCL,CTSZ,SFRP1,SERPINE1,COL1A1,IGFBP5,LAMC1,TNC,MFGE8,COL1A2,COL12A1,ANXA2,FN1,HTRA1,FLNA,HSP90AB1,COL5A2,COL15A1,POSTN,EMILIN1,LAMB2,CD44,SERPINE2,SERPINH1
GO Process	GO:0052547	Regulation of peptidase activity	12	449	0.93	6.88e-06	9606.ENSP00000218388,9606.ENSP00000223061,9606.ENSP00000223095,9606.ENSP00000254722,9606.ENSP00000264335,9606.ENSP00000278572,9606.ENSP00000331544,9606.ENSP00000346032,9606.ENSP00000346839,9606.ENSP00000398632,9606.ENSP00000415786,9606.ENSP00000434412	TIMP1,PCOLCE,SERPINE1,SERPINF1,YWHAE,RPS3,FBLN1,ANXA2,FN1,CD44,SERPINE2,SERPINH1
GO Process	GO:0007155	Cell adhesion	16	925	0.74	8.62e-06	9606.ENSP00000211998,9606.ENSP00000230538,9606.ENSP00000258341,9606.ENSP00000265131,9606.ENSP00000268150,9606.ENSP00000325146,9606.ENSP00000346032,9606.ENSP00000346839,9606.ENSP00000355751,9606.ENSP00000358866,9606.ENSP00000364140,9606.ENSP00000369071,9606.ENSP00000369677,9606.ENSP00000388325,9606.ENSP00000398632,9606.ENSP00000460236	VCL,LAMA4,LAMC1,TNC,MFGE8,COL12A1,ANXA2,FN1,THBS2,FLNA,COL15A1,POSTN,EMILIN1,LAMB2,CD44,SPON1
GO Process	GO:0051239	Regulation of multicellular organismal process	29	3227	0.45	1.04e-05	9606.ENSP00000211998,9606.ENSP00000215909,9606.ENSP00000217131,9606.ENSP00000218388,9606.ENSP00000220772,9606.ENSP00000223095,9606.ENSP00000225964,9606.ENSP00000230538,9606.ENSP00000231061,9606.ENSP00000233813,9606.ENSP00000234590,9606.ENSP00000254722,9606.ENSP00000264335,9606.ENSP00000271651,9606.ENSP00000278572,9606.ENSP00000297350,9606.ENSP00000320866,9606.ENSP00000331544,9606.ENSP00000346032,…	VCL,LGALS1,CTSZ,TIMP1,SFRP1,SERPINE1,COL1A1,LAMA4,SPARC,IGFBP5,ENO1,SERPINF1,YWHAE,CTSK,RPS3,TNFRSF11B,CALR,FBLN1,ANXA2,FN1,THBS2,FLNA,HSP90AB1,COL5A2,POSTN,EMILIN1,IL6,SERPINE2,VIM
GO Process	GO:1901700	Response to oxygen-containing compound	20	1567	0.61	1.48e-05	9606.ENSP00000215909,9606.ENSP00000218388,9606.ENSP00000220772,9606.ENSP00000223095,9606.ENSP00000225964,9606.ENSP00000231061,9606.ENSP00000233813,9606.ENSP00000254722,9606.ENSP00000265131,9606.ENSP00000278572,9606.ENSP00000297268,9606.ENSP00000299855,9606.ENSP00000320866,9606.ENSP00000358866,9606.ENSP00000360609,9606.ENSP00000364000,9606.ENSP00000369071,9606.ENSP00000385675,9606.ENSP00000445175,…	LGALS1,TIMP1,SFRP1,SERPINE1,COL1A1,SPARC,IGFBP5,SERPINF1,TNC,RPS3,COL1A2,MMP3,CALR,FLNA,HSP90AB1,COL5A2,POSTN,IL6,LDHA,VIM
GO Process	GO:0001501	Skeletal system development	12	499	0.88	1.87e-05	9606.ENSP00000218388,9606.ENSP00000220772,9606.ENSP00000225964,9606.ENSP00000231061,9606.ENSP00000297268,9606.ENSP00000297350,9606.ENSP00000325146,9606.ENSP00000327336,9606.ENSP00000346032,9606.ENSP00000364000,9606.ENSP00000398632,9606.ENSP00000434412	TIMP1,SFRP1,COL1A1,SPARC,COL1A2,TNFRSF11B,COL12A1,BGN,ANXA2,COL5A2,CD44,SERPINH1
GO Process	GO:0009888	Tissue development	21	1760	0.58	1.87e-05	9606.ENSP00000196061,9606.ENSP00000211998,9606.ENSP00000217131,9606.ENSP00000218388,9606.ENSP00000220772,9606.ENSP00000225964,9606.ENSP00000233813,9606.ENSP00000258341,9606.ENSP00000265131,9606.ENSP00000297268,9606.ENSP00000320866,9606.ENSP00000325146,9606.ENSP00000327336,9606.ENSP00000346839,9606.ENSP00000358866,9606.ENSP00000369071,9606.ENSP00000388325,9606.ENSP00000398632,9606.ENSP00000415786,…	PLOD1,VCL,CTSZ,TIMP1,SFRP1,COL1A1,IGFBP5,LAMC1,TNC,COL1A2,CALR,COL12A1,BGN,FN1,FLNA,POSTN,LAMB2,CD44,SERPINE2,SERPINH1,VIM
GO Process	GO:0085029	Extracellular matrix assembly	5	29	1.74	2.17e-05	9606.ENSP00000297268,9606.ENSP00000309953,9606.ENSP00000356574,9606.ENSP00000369677,9606.ENSP00000388325	COL1A2,EFEMP2,QSOX1,EMILIN1,LAMB2
GO Process	GO:0048518	Positive regulation of biological process	40	6112	0.31	2.35e-05	9606.ENSP00000215909,9606.ENSP00000217131,9606.ENSP00000218388,9606.ENSP00000220772,9606.ENSP00000223061,9606.ENSP00000223095,9606.ENSP00000225964,9606.ENSP00000231061,9606.ENSP00000233813,9606.ENSP00000234590,9606.ENSP00000254722,9606.ENSP00000258341,9606.ENSP00000264335,9606.ENSP00000265131,9606.ENSP00000268150,9606.ENSP00000278572,9606.ENSP00000299855,9606.ENSP00000305556,9606.ENSP00000320866,…	LGALS1,CTSZ,TIMP1,SFRP1,PCOLCE,SERPINE1,COL1A1,SPARC,IGFBP5,ENO1,SERPINF1,LAMC1,YWHAE,TNC,MFGE8,RPS3,MMP3,PCBP1,CALR,MMP1,FBLN1,HNRNPA1,ANXA2,HNRNPA2B1,FN1,THBS2,HTRA1,FLNA,HSP90AB1,POSTN,EMILIN1,FBLN2,IL6,CD44,SERPINE2,PLTP,C1R,LDHA,VIM,SPON1
GO Process	GO:0048522	Positive regulation of cellular process	38	5579	0.33	2.45e-05	9606.ENSP00000215909,9606.ENSP00000217131,9606.ENSP00000218388,9606.ENSP00000220772,9606.ENSP00000223061,9606.ENSP00000223095,9606.ENSP00000225964,9606.ENSP00000231061,9606.ENSP00000233813,9606.ENSP00000234590,9606.ENSP00000254722,9606.ENSP00000258341,9606.ENSP00000264335,9606.ENSP00000265131,9606.ENSP00000268150,9606.ENSP00000278572,9606.ENSP00000299855,9606.ENSP00000305556,9606.ENSP00000320866,…	LGALS1,CTSZ,TIMP1,SFRP1,PCOLCE,SERPINE1,COL1A1,SPARC,IGFBP5,ENO1,SERPINF1,LAMC1,YWHAE,TNC,MFGE8,RPS3,MMP3,PCBP1,CALR,MMP1,FBLN1,HNRNPA1,ANXA2,HNRNPA2B1,FN1,THBS2,HTRA1,FLNA,HSP90AB1,POSTN,EMILIN1,FBLN2,IL6,CD44,SERPINE2,LDHA,VIM,SPON1
GO Process	GO:0045785	Positive regulation of cell adhesion	11	423	0.91	2.87e-05	9606.ENSP00000215909,9606.ENSP00000220772,9606.ENSP00000278572,9606.ENSP00000320866,9606.ENSP00000331544,9606.ENSP00000346839,9606.ENSP00000358866,9606.ENSP00000369677,9606.ENSP00000384169,9606.ENSP00000385675,9606.ENSP00000398632	LGALS1,SFRP1,RPS3,CALR,FBLN1,FN1,FLNA,EMILIN1,FBLN2,IL6,CD44
GO Process	GO:0032269	Negative regulation of cellular protein metabolic process	16	1043	0.68	3.36e-05	9606.ENSP00000217131,9606.ENSP00000218388,9606.ENSP00000220772,9606.ENSP00000223095,9606.ENSP00000233813,9606.ENSP00000254722,9606.ENSP00000264335,9606.ENSP00000278572,9606.ENSP00000320866,9606.ENSP00000331544,9606.ENSP00000346032,9606.ENSP00000360609,9606.ENSP00000369677,9606.ENSP00000398632,9606.ENSP00000415786,9606.ENSP00000434412	CTSZ,TIMP1,SFRP1,SERPINE1,IGFBP5,SERPINF1,YWHAE,RPS3,CALR,FBLN1,ANXA2,HSP90AB1,EMILIN1,CD44,SERPINE2,SERPINH1
GO Process	GO:0048523	Negative regulation of cellular process	35	4874	0.36	3.49e-05	9606.ENSP00000211998,9606.ENSP00000215909,9606.ENSP00000217131,9606.ENSP00000218388,9606.ENSP00000220772,9606.ENSP00000223095,9606.ENSP00000223357,9606.ENSP00000225964,9606.ENSP00000231061,9606.ENSP00000233813,9606.ENSP00000234590,9606.ENSP00000254722,9606.ENSP00000264335,9606.ENSP00000265131,9606.ENSP00000278572,9606.ENSP00000299855,9606.ENSP00000320866,9606.ENSP00000331544,9606.ENSP00000341826,…	VCL,LGALS1,CTSZ,TIMP1,SFRP1,SERPINE1,AEBP1,COL1A1,SPARC,IGFBP5,ENO1,SERPINF1,YWHAE,TNC,RPS3,MMP3,CALR,FBLN1,HNRNPA1,ANXA2,HNRNPA2B1,FN1,QSOX1,HTRA1,FLNA,HSP90AB1,COL5A2,POSTN,EMILIN1,IL6,CD44,SERPINE2,SERPINH1,VIM,SPON1
GO Process	GO:0010755	Regulation of plasminogen activation	4	12	2.02	4.19e-05	9606.ENSP00000217131,9606.ENSP00000223095,9606.ENSP00000234590,9606.ENSP00000415786	CTSZ,SERPINE1,ENO1,SERPINE2
GO Process	GO:0031324	Negative regulation of cellular metabolic process	25	2630	0.48	4.19e-05	9606.ENSP00000217131,9606.ENSP00000218388,9606.ENSP00000220772,9606.ENSP00000223095,9606.ENSP00000223357,9606.ENSP00000233813,9606.ENSP00000234590,9606.ENSP00000254722,9606.ENSP00000264335,9606.ENSP00000278572,9606.ENSP00000299855,9606.ENSP00000320866,9606.ENSP00000331544,9606.ENSP00000341826,9606.ENSP00000346032,9606.ENSP00000346694,9606.ENSP00000356574,9606.ENSP00000358866,9606.ENSP00000360609,…	CTSZ,TIMP1,SFRP1,SERPINE1,AEBP1,IGFBP5,ENO1,SERPINF1,YWHAE,RPS3,MMP3,CALR,FBLN1,HNRNPA1,ANXA2,HNRNPA2B1,QSOX1,FLNA,HSP90AB1,EMILIN1,IL6,CD44,SERPINE2,SERPINH1,SPON1
GO Process	GO:0006950	Response to stress	29	3485	0.42	4.20e-05	9606.ENSP00000196061,9606.ENSP00000211998,9606.ENSP00000215909,9606.ENSP00000218388,9606.ENSP00000220772,9606.ENSP00000223095,9606.ENSP00000225964,9606.ENSP00000231061,9606.ENSP00000264335,9606.ENSP00000265131,9606.ENSP00000278572,9606.ENSP00000297268,9606.ENSP00000299855,9606.ENSP00000320866,9606.ENSP00000323856,9606.ENSP00000331544,9606.ENSP00000341826,9606.ENSP00000346839,9606.ENSP00000358866,…	PLOD1,VCL,LGALS1,TIMP1,SFRP1,SERPINE1,COL1A1,SPARC,YWHAE,TNC,RPS3,COL1A2,MMP3,CALR,PLEC,FBLN1,HNRNPA1,FN1,FLNA,HSP90AB1,POSTN,IL6,LAMB2,CD44,SERPINE2,SERPINH1,C1R,LDHA,VIM
GO Process	GO:0010811	Positive regulation of cell-substrate adhesion	7	124	1.25	4.58e-05	9606.ENSP00000220772,9606.ENSP00000320866,9606.ENSP00000331544,9606.ENSP00000346839,9606.ENSP00000358866,9606.ENSP00000369677,9606.ENSP00000384169	SFRP1,CALR,FBLN1,FN1,FLNA,EMILIN1,FBLN2
GO Process	GO:0045861	Negative regulation of proteolysis	10	356	0.95	5.04e-05	9606.ENSP00000217131,9606.ENSP00000218388,9606.ENSP00000223095,9606.ENSP00000254722,9606.ENSP00000264335,9606.ENSP00000346032,9606.ENSP00000360609,9606.ENSP00000398632,9606.ENSP00000415786,9606.ENSP00000434412	CTSZ,TIMP1,SERPINE1,SERPINF1,YWHAE,ANXA2,HSP90AB1,CD44,SERPINE2,SERPINH1
GO Process	GO:0043687	Post-translational protein modification	10	360	0.94	5.47e-05	9606.ENSP00000215909,9606.ENSP00000218388,9606.ENSP00000233813,9606.ENSP00000258341,9606.ENSP00000265131,9606.ENSP00000268150,9606.ENSP00000346839,9606.ENSP00000356574,9606.ENSP00000385675,9606.ENSP00000388325	LGALS1,TIMP1,IGFBP5,LAMC1,TNC,MFGE8,FN1,QSOX1,IL6,LAMB2
GO Process	GO:0002576	Platelet degranulation	7	129	1.23	5.59e-05	9606.ENSP00000211998,9606.ENSP00000218388,9606.ENSP00000223095,9606.ENSP00000231061,9606.ENSP00000346839,9606.ENSP00000356574,9606.ENSP00000358866	VCL,TIMP1,SERPINE1,SPARC,FN1,QSOX1,FLNA
GO Process	GO:0009892	Negative regulation of metabolic process	27	3124	0.44	6.29e-05	9606.ENSP00000217131,9606.ENSP00000218388,9606.ENSP00000220772,9606.ENSP00000223095,9606.ENSP00000223357,9606.ENSP00000230538,9606.ENSP00000233813,9606.ENSP00000234590,9606.ENSP00000254722,9606.ENSP00000264335,9606.ENSP00000278572,9606.ENSP00000299855,9606.ENSP00000320866,9606.ENSP00000331544,9606.ENSP00000341826,9606.ENSP00000346032,9606.ENSP00000346694,9606.ENSP00000346839,9606.ENSP00000356574,…	CTSZ,TIMP1,SFRP1,SERPINE1,AEBP1,LAMA4,IGFBP5,ENO1,SERPINF1,YWHAE,RPS3,MMP3,CALR,FBLN1,HNRNPA1,ANXA2,HNRNPA2B1,FN1,QSOX1,FLNA,HSP90AB1,EMILIN1,IL6,CD44,SERPINE2,SERPINH1,SPON1
GO Process	GO:2000146	Negative regulation of cell motility	9	278	1.01	6.37e-05	9606.ENSP00000211998,9606.ENSP00000218388,9606.ENSP00000220772,9606.ENSP00000223095,9606.ENSP00000233813,9606.ENSP00000254722,9606.ENSP00000320866,9606.ENSP00000331544,9606.ENSP00000369677	VCL,TIMP1,SFRP1,SERPINE1,IGFBP5,SERPINF1,CALR,FBLN1,EMILIN1
GO Process	GO:0097435	Supramolecular fiber organization	11	480	0.86	7.77e-05	9606.ENSP00000225964,9606.ENSP00000297268,9606.ENSP00000309953,9606.ENSP00000325146,9606.ENSP00000346032,9606.ENSP00000358866,9606.ENSP00000360609,9606.ENSP00000364000,9606.ENSP00000369677,9606.ENSP00000434412,9606.ENSP00000446007	COL1A1,COL1A2,EFEMP2,COL12A1,ANXA2,FLNA,HSP90AB1,COL5A2,EMILIN1,SERPINH1,VIM
GO Process	GO:0030574	Collagen catabolic process	5	43	1.56	9.12e-05	9606.ENSP00000244137,9606.ENSP00000271651,9606.ENSP00000299855,9606.ENSP00000322788,9606.ENSP00000364140	PEPD,CTSK,MMP3,MMP1,COL15A1
GO Process	GO:0051172	Negative regulation of nitrogen compound metabolic process	23	2429	0.48	0.00015	9606.ENSP00000217131,9606.ENSP00000218388,9606.ENSP00000220772,9606.ENSP00000223095,9606.ENSP00000223357,9606.ENSP00000233813,9606.ENSP00000234590,9606.ENSP00000254722,9606.ENSP00000264335,9606.ENSP00000278572,9606.ENSP00000320866,9606.ENSP00000331544,9606.ENSP00000341826,9606.ENSP00000346032,9606.ENSP00000346694,9606.ENSP00000358866,9606.ENSP00000360609,9606.ENSP00000369677,9606.ENSP00000385675,…	CTSZ,TIMP1,SFRP1,SERPINE1,AEBP1,IGFBP5,ENO1,SERPINF1,YWHAE,RPS3,CALR,FBLN1,HNRNPA1,ANXA2,HNRNPA2B1,FLNA,HSP90AB1,EMILIN1,IL6,CD44,SERPINE2,SERPINH1,SPON1
GO Process	GO:0007584	Response to nutrient	7	160	1.14	0.00019	9606.ENSP00000220772,9606.ENSP00000225964,9606.ENSP00000231061,9606.ENSP00000265131,9606.ENSP00000297350,9606.ENSP00000369071,9606.ENSP00000445175	SFRP1,COL1A1,SPARC,TNC,TNFRSF11B,POSTN,LDHA
GO Process	GO:0008284	Positive regulation of cell population proliferation	14	919	0.68	0.00019	9606.ENSP00000217131,9606.ENSP00000218388,9606.ENSP00000220772,9606.ENSP00000233813,9606.ENSP00000258341,9606.ENSP00000265131,9606.ENSP00000278572,9606.ENSP00000320866,9606.ENSP00000331544,9606.ENSP00000346032,9606.ENSP00000346839,9606.ENSP00000357980,9606.ENSP00000358866,9606.ENSP00000385675	CTSZ,TIMP1,SFRP1,IGFBP5,LAMC1,TNC,RPS3,CALR,FBLN1,ANXA2,FN1,HTRA1,FLNA,IL6
GO Process	GO:2000026	Regulation of multicellular organismal development	21	2096	0.5	0.00020	9606.ENSP00000211998,9606.ENSP00000215909,9606.ENSP00000217131,9606.ENSP00000218388,9606.ENSP00000220772,9606.ENSP00000223095,9606.ENSP00000225964,9606.ENSP00000230538,9606.ENSP00000231061,9606.ENSP00000254722,9606.ENSP00000271651,9606.ENSP00000297350,9606.ENSP00000320866,9606.ENSP00000346839,9606.ENSP00000355751,9606.ENSP00000358866,9606.ENSP00000364000,9606.ENSP00000369677,9606.ENSP00000385675,…	VCL,LGALS1,CTSZ,TIMP1,SFRP1,SERPINE1,COL1A1,LAMA4,SPARC,SERPINF1,CTSK,TNFRSF11B,CALR,FN1,THBS2,FLNA,COL5A2,EMILIN1,IL6,SERPINE2,VIM
GO Process	GO:0022603	Regulation of anatomical structure morphogenesis	15	1095	0.64	0.00026	9606.ENSP00000220772,9606.ENSP00000223095,9606.ENSP00000231061,9606.ENSP00000254722,9606.ENSP00000297350,9606.ENSP00000320866,9606.ENSP00000331544,9606.ENSP00000346839,9606.ENSP00000355751,9606.ENSP00000358866,9606.ENSP00000364000,9606.ENSP00000369071,9606.ENSP00000369677,9606.ENSP00000385675,9606.ENSP00000398632	SFRP1,SERPINE1,SPARC,SERPINF1,TNFRSF11B,CALR,FBLN1,FN1,THBS2,FLNA,COL5A2,POSTN,EMILIN1,IL6,CD44
GO Process	GO:0010951	Negative regulation of endopeptidase activity	8	248	1.01	0.00027	9606.ENSP00000218388,9606.ENSP00000223095,9606.ENSP00000254722,9606.ENSP00000264335,9606.ENSP00000346032,9606.ENSP00000398632,9606.ENSP00000415786,9606.ENSP00000434412	TIMP1,SERPINE1,SERPINF1,YWHAE,ANXA2,CD44,SERPINE2,SERPINH1
GO Process	GO:0042221	Response to chemical	31	4333	0.35	0.00028	9606.ENSP00000215909,9606.ENSP00000217939,9606.ENSP00000218388,9606.ENSP00000220772,9606.ENSP00000223061,9606.ENSP00000223095,9606.ENSP00000225964,9606.ENSP00000231061,9606.ENSP00000233813,9606.ENSP00000254722,9606.ENSP00000265131,9606.ENSP00000278572,9606.ENSP00000297268,9606.ENSP00000297350,9606.ENSP00000299855,9606.ENSP00000320866,9606.ENSP00000322788,9606.ENSP00000341826,9606.ENSP00000346032,…	LGALS1,MXRA5,TIMP1,SFRP1,PCOLCE,SERPINE1,COL1A1,SPARC,IGFBP5,SERPINF1,TNC,RPS3,COL1A2,TNFRSF11B,MMP3,CALR,MMP1,HNRNPA1,ANXA2,HNRNPA2B1,FN1,FLNA,HSP90AB1,COL5A2,POSTN,IL6,LAMB2,CD44,SERPINH1,LDHA,VIM
GO Process	GO:0071295	Cellular response to vitamin	4	24	1.72	0.00033	9606.ENSP00000220772,9606.ENSP00000225964,9606.ENSP00000265131,9606.ENSP00000369071	SFRP1,COL1A1,TNC,POSTN
GO Process	GO:0030336	Negative regulation of cell migration	8	262	0.98	0.00038	9606.ENSP00000211998,9606.ENSP00000218388,9606.ENSP00000220772,9606.ENSP00000223095,9606.ENSP00000233813,9606.ENSP00000254722,9606.ENSP00000320866,9606.ENSP00000369677	VCL,TIMP1,SFRP1,SERPINE1,IGFBP5,SERPINF1,CALR,EMILIN1
GO Process	GO:0001503	Ossification	8	265	0.98	0.00040	9606.ENSP00000220772,9606.ENSP00000225964,9606.ENSP00000231061,9606.ENSP00000233813,9606.ENSP00000265131,9606.ENSP00000271651,9606.ENSP00000297268,9606.ENSP00000364000	SFRP1,COL1A1,SPARC,IGFBP5,TNC,CTSK,COL1A2,COL5A2
GO Process	GO:0010812	Negative regulation of cell-substrate adhesion	5	62	1.41	0.00040	9606.ENSP00000215909,9606.ENSP00000223095,9606.ENSP00000225964,9606.ENSP00000331544,9606.ENSP00000369071	LGALS1,SERPINE1,COL1A1,FBLN1,POSTN
GO Process	GO:0071774	Response to fibroblast growth factor	6	115	1.22	0.00040	9606.ENSP00000220772,9606.ENSP00000225964,9606.ENSP00000265131,9606.ENSP00000341826,9606.ENSP00000369071,9606.ENSP00000398632	SFRP1,COL1A1,TNC,HNRNPA1,POSTN,CD44
GO Process	GO:0060560	Developmental growth involved in morphogenesis	6	116	1.21	0.00041	9606.ENSP00000211998,9606.ENSP00000220772,9606.ENSP00000265131,9606.ENSP00000360609,9606.ENSP00000369071,9606.ENSP00000388325	VCL,SFRP1,TNC,HSP90AB1,POSTN,LAMB2
GO Process	GO:0010757	Negative regulation of plasminogen activation	3	6	2.2	0.00043	9606.ENSP00000217131,9606.ENSP00000223095,9606.ENSP00000415786	CTSZ,SERPINE1,SERPINE2
GO Process	GO:0032501	Multicellular organismal process	40	6933	0.26	0.00053	9606.ENSP00000211998,9606.ENSP00000215909,9606.ENSP00000217131,9606.ENSP00000218388,9606.ENSP00000220772,9606.ENSP00000223061,9606.ENSP00000223095,9606.ENSP00000225964,9606.ENSP00000231061,9606.ENSP00000233813,9606.ENSP00000254722,9606.ENSP00000258341,9606.ENSP00000264335,9606.ENSP00000265131,9606.ENSP00000268150,9606.ENSP00000271651,9606.ENSP00000297268,9606.ENSP00000297350,9606.ENSP00000320866,…	VCL,LGALS1,CTSZ,TIMP1,SFRP1,PCOLCE,SERPINE1,COL1A1,SPARC,IGFBP5,SERPINF1,LAMC1,YWHAE,TNC,MFGE8,CTSK,COL1A2,TNFRSF11B,CALR,COL12A1,BGN,FBLN1,ANXA2,FN1,CALD1,HTRA1,FLNA,HSP90AB1,COL5A2,COL15A1,POSTN,EMILIN1,IL6,LAMB2,CD44,SERPINE2,PLTP,SERPINH1,LDHA,VIM
GO Process	GO:0070613	Regulation of protein processing	5	67	1.37	0.00053	9606.ENSP00000217131,9606.ENSP00000223095,9606.ENSP00000234590,9606.ENSP00000415786,9606.ENSP00000460236	CTSZ,SERPINE1,ENO1,SERPINE2,SPON1
GO Process	GO:0010605	Negative regulation of macromolecule metabolic process	24	2875	0.42	0.00055	9606.ENSP00000217131,9606.ENSP00000218388,9606.ENSP00000220772,9606.ENSP00000223095,9606.ENSP00000223357,9606.ENSP00000233813,9606.ENSP00000234590,9606.ENSP00000254722,9606.ENSP00000264335,9606.ENSP00000278572,9606.ENSP00000320866,9606.ENSP00000331544,9606.ENSP00000341826,9606.ENSP00000346032,9606.ENSP00000346694,9606.ENSP00000346839,9606.ENSP00000358866,9606.ENSP00000360609,9606.ENSP00000369677,…	CTSZ,TIMP1,SFRP1,SERPINE1,AEBP1,IGFBP5,ENO1,SERPINF1,YWHAE,RPS3,CALR,FBLN1,HNRNPA1,ANXA2,HNRNPA2B1,FN1,FLNA,HSP90AB1,EMILIN1,IL6,CD44,SERPINE2,SERPINH1,SPON1
GO Process	GO:0045595	Regulation of cell differentiation	19	1874	0.51	0.00055	9606.ENSP00000211998,9606.ENSP00000215909,9606.ENSP00000217131,9606.ENSP00000220772,9606.ENSP00000223095,9606.ENSP00000225964,9606.ENSP00000233813,9606.ENSP00000254722,9606.ENSP00000271651,9606.ENSP00000320866,9606.ENSP00000331544,9606.ENSP00000346839,9606.ENSP00000358866,9606.ENSP00000360609,9606.ENSP00000364000,9606.ENSP00000369071,9606.ENSP00000385675,9606.ENSP00000415786,9606.ENSP00000446007	VCL,LGALS1,CTSZ,SFRP1,SERPINE1,COL1A1,IGFBP5,SERPINF1,CTSK,CALR,FBLN1,FN1,FLNA,HSP90AB1,COL5A2,POSTN,IL6,SERPINE2,VIM
GO Process	GO:0051130	Positive regulation of cellular component organization	15	1209	0.59	0.00071	9606.ENSP00000220772,9606.ENSP00000223095,9606.ENSP00000254722,9606.ENSP00000264335,9606.ENSP00000278572,9606.ENSP00000299855,9606.ENSP00000322788,9606.ENSP00000341826,9606.ENSP00000346032,9606.ENSP00000346694,9606.ENSP00000346839,9606.ENSP00000355751,9606.ENSP00000358866,9606.ENSP00000369677,9606.ENSP00000385675	SFRP1,SERPINE1,SERPINF1,YWHAE,RPS3,MMP3,MMP1,HNRNPA1,ANXA2,HNRNPA2B1,FN1,THBS2,FLNA,EMILIN1,IL6
GO Process	GO:1901701	Cellular response to oxygen-containing compound	14	1055	0.62	0.00073	9606.ENSP00000215909,9606.ENSP00000220772,9606.ENSP00000223095,9606.ENSP00000225964,9606.ENSP00000233813,9606.ENSP00000254722,9606.ENSP00000265131,9606.ENSP00000278572,9606.ENSP00000297268,9606.ENSP00000299855,9606.ENSP00000358866,9606.ENSP00000364000,9606.ENSP00000385675,9606.ENSP00000446007	LGALS1,SFRP1,SERPINE1,COL1A1,IGFBP5,SERPINF1,TNC,RPS3,COL1A2,MMP3,FLNA,COL5A2,IL6,VIM
GO Process	GO:0014070	Response to organic cyclic compound	13	911	0.65	0.00077	9606.ENSP00000215909,9606.ENSP00000220772,9606.ENSP00000225964,9606.ENSP00000231061,9606.ENSP00000233813,9606.ENSP00000254722,9606.ENSP00000265131,9606.ENSP00000320866,9606.ENSP00000358866,9606.ENSP00000360609,9606.ENSP00000369071,9606.ENSP00000385675,9606.ENSP00000445175	LGALS1,SFRP1,COL1A1,SPARC,IGFBP5,SERPINF1,TNC,CALR,FLNA,HSP90AB1,POSTN,IL6,LDHA
GO Process	GO:0030335	Positive regulation of cell migration	10	522	0.78	0.00091	9606.ENSP00000223095,9606.ENSP00000225964,9606.ENSP00000231061,9606.ENSP00000233813,9606.ENSP00000320866,9606.ENSP00000331544,9606.ENSP00000346839,9606.ENSP00000358866,9606.ENSP00000369071,9606.ENSP00000385675	SERPINE1,COL1A1,SPARC,IGFBP5,CALR,FBLN1,FN1,FLNA,POSTN,IL6
GO Process	GO:0050896	Response to stimulus	43	8046	0.23	0.0010	9606.ENSP00000196061,9606.ENSP00000211998,9606.ENSP00000215909,9606.ENSP00000217131,9606.ENSP00000217939,9606.ENSP00000218388,9606.ENSP00000220772,9606.ENSP00000223061,9606.ENSP00000223095,9606.ENSP00000225964,9606.ENSP00000231061,9606.ENSP00000233813,9606.ENSP00000234590,9606.ENSP00000254722,9606.ENSP00000264335,9606.ENSP00000265131,9606.ENSP00000271651,9606.ENSP00000278572,9606.ENSP00000297268,…	PLOD1,VCL,LGALS1,CTSZ,MXRA5,TIMP1,SFRP1,PCOLCE,SERPINE1,COL1A1,SPARC,IGFBP5,ENO1,SERPINF1,YWHAE,TNC,CTSK,RPS3,COL1A2,TNFRSF11B,MMP3,CALR,MMP1,PLEC,FBLN1,HNRNPA1,ANXA2,HNRNPA2B1,FN1,QSOX1,FLNA,HSP90AB1,COL5A2,COL15A1,POSTN,IL6,LAMB2,CD44,SERPINE2,SERPINH1,C1R,LDHA,VIM
GO Process	GO:0010035	Response to inorganic substance	10	538	0.77	0.0011	9606.ENSP00000225964,9606.ENSP00000231061,9606.ENSP00000254722,9606.ENSP00000278572,9606.ENSP00000297350,9606.ENSP00000299855,9606.ENSP00000320866,9606.ENSP00000341826,9606.ENSP00000385675,9606.ENSP00000445175	COL1A1,SPARC,SERPINF1,RPS3,TNFRSF11B,MMP3,CALR,HNRNPA1,IL6,LDHA
GO Process	GO:0052548	Regulation of endopeptidase activity	9	418	0.83	0.0011	9606.ENSP00000218388,9606.ENSP00000223095,9606.ENSP00000254722,9606.ENSP00000264335,9606.ENSP00000278572,9606.ENSP00000346032,9606.ENSP00000398632,9606.ENSP00000415786,9606.ENSP00000434412	TIMP1,SERPINE1,SERPINF1,YWHAE,RPS3,ANXA2,CD44,SERPINE2,SERPINH1
GO Process	GO:0060284	Regulation of cell development	13	956	0.63	0.0012	9606.ENSP00000211998,9606.ENSP00000215909,9606.ENSP00000217131,9606.ENSP00000220772,9606.ENSP00000254722,9606.ENSP00000320866,9606.ENSP00000331544,9606.ENSP00000346839,9606.ENSP00000358866,9606.ENSP00000369071,9606.ENSP00000385675,9606.ENSP00000415786,9606.ENSP00000446007	VCL,LGALS1,CTSZ,SFRP1,SERPINF1,CALR,FBLN1,FN1,FLNA,POSTN,IL6,SERPINE2,VIM
GO Process	GO:0009887	Animal organ morphogenesis	13	967	0.63	0.0013	9606.ENSP00000217131,9606.ENSP00000220772,9606.ENSP00000223095,9606.ENSP00000225964,9606.ENSP00000233813,9606.ENSP00000258341,9606.ENSP00000265131,9606.ENSP00000297268,9606.ENSP00000325146,9606.ENSP00000357980,9606.ENSP00000364000,9606.ENSP00000388325,9606.ENSP00000434412	CTSZ,SFRP1,SERPINE1,COL1A1,IGFBP5,LAMC1,TNC,COL1A2,COL12A1,HTRA1,COL5A2,LAMB2,SERPINH1
GO Process	GO:0019221	Cytokine-mediated signaling pathway	11	678	0.71	0.0013	9606.ENSP00000218388,9606.ENSP00000297268,9606.ENSP00000297350,9606.ENSP00000299855,9606.ENSP00000322788,9606.ENSP00000346032,9606.ENSP00000346694,9606.ENSP00000346839,9606.ENSP00000385675,9606.ENSP00000398632,9606.ENSP00000446007	TIMP1,COL1A2,TNFRSF11B,MMP3,MMP1,ANXA2,HNRNPA2B1,FN1,IL6,CD44,VIM
GO Process	GO:0033273	Response to vitamin	5	84	1.27	0.0013	9606.ENSP00000220772,9606.ENSP00000225964,9606.ENSP00000231061,9606.ENSP00000265131,9606.ENSP00000369071	SFRP1,COL1A1,SPARC,TNC,POSTN
GO Process	GO:0042127	Regulation of cell population proliferation	17	1642	0.51	0.0013	9606.ENSP00000217131,9606.ENSP00000218388,9606.ENSP00000220772,9606.ENSP00000231061,9606.ENSP00000233813,9606.ENSP00000254722,9606.ENSP00000258341,9606.ENSP00000265131,9606.ENSP00000278572,9606.ENSP00000320866,9606.ENSP00000331544,9606.ENSP00000346032,9606.ENSP00000346839,9606.ENSP00000357980,9606.ENSP00000358866,9606.ENSP00000385675,9606.ENSP00000415786	CTSZ,TIMP1,SFRP1,SPARC,IGFBP5,SERPINF1,LAMC1,TNC,RPS3,CALR,FBLN1,ANXA2,FN1,HTRA1,FLNA,IL6,SERPINE2
GO Process	GO:0051246	Regulation of protein metabolic process	23	2828	0.41	0.0013	9606.ENSP00000217131,9606.ENSP00000218388,9606.ENSP00000220772,9606.ENSP00000223061,9606.ENSP00000223095,9606.ENSP00000233813,9606.ENSP00000234590,9606.ENSP00000254722,9606.ENSP00000264335,9606.ENSP00000278572,9606.ENSP00000320866,9606.ENSP00000331544,9606.ENSP00000346032,9606.ENSP00000346839,9606.ENSP00000358866,9606.ENSP00000360609,9606.ENSP00000369677,9606.ENSP00000385675,9606.ENSP00000398632,…	CTSZ,TIMP1,SFRP1,PCOLCE,SERPINE1,IGFBP5,ENO1,SERPINF1,YWHAE,RPS3,CALR,FBLN1,ANXA2,FN1,FLNA,HSP90AB1,EMILIN1,IL6,CD44,SERPINE2,SERPINH1,VIM,SPON1
GO Process	GO:0032940	Secretion by cell	13	979	0.62	0.0014	9606.ENSP00000211998,9606.ENSP00000217131,9606.ENSP00000218388,9606.ENSP00000223095,9606.ENSP00000231061,9606.ENSP00000346032,9606.ENSP00000346839,9606.ENSP00000356574,9606.ENSP00000358866,9606.ENSP00000360609,9606.ENSP00000385675,9606.ENSP00000398632,9606.ENSP00000415786	VCL,CTSZ,TIMP1,SERPINE1,SPARC,ANXA2,FN1,QSOX1,FLNA,HSP90AB1,IL6,CD44,SERPINE2
GO Process	GO:0010243	Response to organonitrogen compound	13	987	0.62	0.0015	9606.ENSP00000218388,9606.ENSP00000220772,9606.ENSP00000225964,9606.ENSP00000231061,9606.ENSP00000233813,9606.ENSP00000297268,9606.ENSP00000299855,9606.ENSP00000358866,9606.ENSP00000360609,9606.ENSP00000364000,9606.ENSP00000385675,9606.ENSP00000445175,9606.ENSP00000446007	TIMP1,SFRP1,COL1A1,SPARC,IGFBP5,COL1A2,MMP3,FLNA,HSP90AB1,COL5A2,IL6,LDHA,VIM
GO Process	GO:0019538	Protein metabolic process	29	4251	0.33	0.0015	9606.ENSP00000196061,9606.ENSP00000215909,9606.ENSP00000217131,9606.ENSP00000218388,9606.ENSP00000220772,9606.ENSP00000223061,9606.ENSP00000223357,9606.ENSP00000233813,9606.ENSP00000244137,9606.ENSP00000258341,9606.ENSP00000264335,9606.ENSP00000265131,9606.ENSP00000268150,9606.ENSP00000271651,9606.ENSP00000278572,9606.ENSP00000299855,9606.ENSP00000320866,9606.ENSP00000322788,9606.ENSP00000327336,…	PLOD1,LGALS1,CTSZ,TIMP1,SFRP1,PCOLCE,AEBP1,IGFBP5,PEPD,LAMC1,YWHAE,TNC,MFGE8,CTSK,RPS3,MMP3,CALR,MMP1,BGN,FBLN1,ANXA2,FN1,QSOX1,HTRA1,FLNA,IL6,LAMB2,SERPINH1,C1R
GO Process	GO:0045055	Regulated exocytosis	11	697	0.7	0.0015	9606.ENSP00000211998,9606.ENSP00000217131,9606.ENSP00000218388,9606.ENSP00000223095,9606.ENSP00000231061,9606.ENSP00000346032,9606.ENSP00000346839,9606.ENSP00000356574,9606.ENSP00000358866,9606.ENSP00000360609,9606.ENSP00000398632	VCL,CTSZ,TIMP1,SERPINE1,SPARC,ANXA2,FN1,QSOX1,FLNA,HSP90AB1,CD44
GO Process	GO:0009725	Response to hormone	12	849	0.65	0.0017	9606.ENSP00000218388,9606.ENSP00000220772,9606.ENSP00000225964,9606.ENSP00000231061,9606.ENSP00000233813,9606.ENSP00000254722,9606.ENSP00000265131,9606.ENSP00000297350,9606.ENSP00000320866,9606.ENSP00000346032,9606.ENSP00000385675,9606.ENSP00000445175	TIMP1,SFRP1,COL1A1,SPARC,IGFBP5,SERPINF1,TNC,TNFRSF11B,CALR,ANXA2,IL6,LDHA
GO Process	GO:0065008	Regulation of biological quality	28	4042	0.34	0.0017	9606.ENSP00000211998,9606.ENSP00000215909,9606.ENSP00000217131,9606.ENSP00000220772,9606.ENSP00000223095,9606.ENSP00000225964,9606.ENSP00000230538,9606.ENSP00000231061,9606.ENSP00000233813,9606.ENSP00000254722,9606.ENSP00000258341,9606.ENSP00000264335,9606.ENSP00000271651,9606.ENSP00000297268,9606.ENSP00000297350,9606.ENSP00000320866,9606.ENSP00000331544,9606.ENSP00000341826,9606.ENSP00000346032,…	VCL,LGALS1,CTSZ,SFRP1,SERPINE1,COL1A1,LAMA4,SPARC,IGFBP5,SERPINF1,LAMC1,YWHAE,CTSK,COL1A2,TNFRSF11B,CALR,FBLN1,HNRNPA1,ANXA2,HNRNPA2B1,FN1,THBS2,FLNA,HSP90AB1,POSTN,IL6,SERPINE2,VIM
GO Process	GO:0071635	Negative regulation of transforming growth factor beta production	3	12	1.9	0.0017	9606.ENSP00000331544,9606.ENSP00000346839,9606.ENSP00000360609	FBLN1,FN1,HSP90AB1
GO Process	GO:0010941	Regulation of cell death	17	1696	0.5	0.0018	9606.ENSP00000215909,9606.ENSP00000217131,9606.ENSP00000218388,9606.ENSP00000220772,9606.ENSP00000223095,9606.ENSP00000234590,9606.ENSP00000254722,9606.ENSP00000264335,9606.ENSP00000278572,9606.ENSP00000299855,9606.ENSP00000320866,9606.ENSP00000346839,9606.ENSP00000358866,9606.ENSP00000360609,9606.ENSP00000385675,9606.ENSP00000398632,9606.ENSP00000445175	LGALS1,CTSZ,TIMP1,SFRP1,SERPINE1,ENO1,SERPINF1,YWHAE,RPS3,MMP3,CALR,FN1,FLNA,HSP90AB1,IL6,CD44,LDHA
GO Process	GO:0032268	Regulation of cellular protein metabolic process	22	2693	0.41	0.0018	9606.ENSP00000217131,9606.ENSP00000218388,9606.ENSP00000220772,9606.ENSP00000223061,9606.ENSP00000223095,9606.ENSP00000233813,9606.ENSP00000234590,9606.ENSP00000254722,9606.ENSP00000264335,9606.ENSP00000278572,9606.ENSP00000320866,9606.ENSP00000331544,9606.ENSP00000346032,9606.ENSP00000346839,9606.ENSP00000360609,9606.ENSP00000369677,9606.ENSP00000385675,9606.ENSP00000398632,9606.ENSP00000415786,…	CTSZ,TIMP1,SFRP1,PCOLCE,SERPINE1,IGFBP5,ENO1,SERPINF1,YWHAE,RPS3,CALR,FBLN1,ANXA2,FN1,HSP90AB1,EMILIN1,IL6,CD44,SERPINE2,SERPINH1,VIM,SPON1
GO Process	GO:0044419	Interspecies interaction between organisms	18	1899	0.48	0.0020	9606.ENSP00000223095,9606.ENSP00000231061,9606.ENSP00000234590,9606.ENSP00000264335,9606.ENSP00000278572,9606.ENSP00000305556,9606.ENSP00000322788,9606.ENSP00000331544,9606.ENSP00000341826,9606.ENSP00000346032,9606.ENSP00000346694,9606.ENSP00000346839,9606.ENSP00000358866,9606.ENSP00000360609,9606.ENSP00000385675,9606.ENSP00000398632,9606.ENSP00000438615,9606.ENSP00000446007	SERPINE1,SPARC,ENO1,YWHAE,RPS3,PCBP1,MMP1,FBLN1,HNRNPA1,ANXA2,HNRNPA2B1,FN1,FLNA,HSP90AB1,IL6,CD44,C1R,VIM
GO Process	GO:0032879	Regulation of localization	22	2740	0.4	0.0023	9606.ENSP00000211998,9606.ENSP00000218388,9606.ENSP00000220772,9606.ENSP00000223095,9606.ENSP00000225964,9606.ENSP00000230538,9606.ENSP00000231061,9606.ENSP00000233813,9606.ENSP00000254722,9606.ENSP00000264335,9606.ENSP00000268150,9606.ENSP00000320866,9606.ENSP00000331544,9606.ENSP00000346032,9606.ENSP00000346839,9606.ENSP00000358866,9606.ENSP00000360609,9606.ENSP00000369071,9606.ENSP00000369677,…	VCL,TIMP1,SFRP1,SERPINE1,COL1A1,LAMA4,SPARC,IGFBP5,SERPINF1,YWHAE,MFGE8,CALR,FBLN1,ANXA2,FN1,FLNA,HSP90AB1,POSTN,EMILIN1,IL6,SERPINE2,PLTP
GO Process	GO:0048699	Generation of neurons	16	1551	0.51	0.0023	9606.ENSP00000211998,9606.ENSP00000215909,9606.ENSP00000217131,9606.ENSP00000220772,9606.ENSP00000254722,9606.ENSP00000264335,9606.ENSP00000265131,9606.ENSP00000320866,9606.ENSP00000346839,9606.ENSP00000358866,9606.ENSP00000360609,9606.ENSP00000369071,9606.ENSP00000385675,9606.ENSP00000388325,9606.ENSP00000415786,9606.ENSP00000446007	VCL,LGALS1,CTSZ,SFRP1,SERPINF1,YWHAE,TNC,CALR,FN1,FLNA,HSP90AB1,POSTN,IL6,LAMB2,SERPINE2,VIM
GO Process	GO:0051216	Cartilage development	6	171	1.04	0.0023	9606.ENSP00000218388,9606.ENSP00000225964,9606.ENSP00000325146,9606.ENSP00000327336,9606.ENSP00000398632,9606.ENSP00000434412	TIMP1,COL1A1,COL12A1,BGN,CD44,SERPINH1
GO Process	GO:0031589	Cell-substrate adhesion	6	182	1.02	0.0032	9606.ENSP00000211998,9606.ENSP00000258341,9606.ENSP00000346839,9606.ENSP00000369677,9606.ENSP00000388325,9606.ENSP00000398632	VCL,LAMC1,FN1,EMILIN1,LAMB2,CD44
GO Process	GO:0044344	Cellular response to fibroblast growth factor stimulus	5	108	1.16	0.0032	9606.ENSP00000220772,9606.ENSP00000225964,9606.ENSP00000341826,9606.ENSP00000369071,9606.ENSP00000398632	SFRP1,COL1A1,HNRNPA1,POSTN,CD44
GO Process	GO:0046851	Negative regulation of bone remodeling	3	16	1.77	0.0032	9606.ENSP00000220772,9606.ENSP00000297350,9606.ENSP00000385675	SFRP1,TNFRSF11B,IL6
GO Process	GO:1901564	Organonitrogen compound metabolic process	32	5244	0.28	0.0033	9606.ENSP00000196061,9606.ENSP00000215909,9606.ENSP00000217131,9606.ENSP00000218388,9606.ENSP00000220772,9606.ENSP00000223061,9606.ENSP00000223357,9606.ENSP00000233813,9606.ENSP00000234590,9606.ENSP00000244137,9606.ENSP00000258341,9606.ENSP00000264335,9606.ENSP00000265131,9606.ENSP00000268150,9606.ENSP00000271651,9606.ENSP00000278572,9606.ENSP00000299855,9606.ENSP00000320866,9606.ENSP00000322788,…	PLOD1,LGALS1,CTSZ,TIMP1,SFRP1,PCOLCE,AEBP1,IGFBP5,ENO1,PEPD,LAMC1,YWHAE,TNC,MFGE8,CTSK,RPS3,MMP3,CALR,MMP1,BGN,FBLN1,ANXA2,FN1,QSOX1,HTRA1,FLNA,IL6,LAMB2,CD44,SERPINH1,C1R,LDHA
GO Process	GO:1900024	Regulation of substrate adhesion-dependent cell spreading	4	53	1.38	0.0035	9606.ENSP00000320866,9606.ENSP00000331544,9606.ENSP00000358866,9606.ENSP00000369071	CALR,FBLN1,FLNA,POSTN
GO Process	GO:0007162	Negative regulation of cell adhesion	7	280	0.9	0.0036	9606.ENSP00000215909,9606.ENSP00000223095,9606.ENSP00000225964,9606.ENSP00000265131,9606.ENSP00000331544,9606.ENSP00000369071,9606.ENSP00000415786	LGALS1,SERPINE1,COL1A1,TNC,FBLN1,POSTN,SERPINE2
GO Process	GO:0048869	Cellular developmental process	26	3757	0.34	0.0037	9606.ENSP00000211998,9606.ENSP00000215909,9606.ENSP00000217131,9606.ENSP00000220772,9606.ENSP00000223095,9606.ENSP00000225964,9606.ENSP00000233813,9606.ENSP00000254722,9606.ENSP00000258341,9606.ENSP00000264335,9606.ENSP00000265131,9606.ENSP00000320866,9606.ENSP00000325146,9606.ENSP00000327145,9606.ENSP00000346032,9606.ENSP00000346839,9606.ENSP00000357980,9606.ENSP00000358866,9606.ENSP00000360609,…	VCL,LGALS1,CTSZ,SFRP1,SERPINE1,COL1A1,IGFBP5,SERPINF1,LAMC1,YWHAE,TNC,CALR,COL12A1,FLNC,ANXA2,FN1,HTRA1,FLNA,HSP90AB1,COL15A1,POSTN,IL6,LAMB2,SERPINE2,SERPINH1,VIM
GO Process	GO:0050878	Regulation of body fluid levels	9	509	0.75	0.0037	9606.ENSP00000211998,9606.ENSP00000223095,9606.ENSP00000225964,9606.ENSP00000297268,9606.ENSP00000331544,9606.ENSP00000346032,9606.ENSP00000358866,9606.ENSP00000385675,9606.ENSP00000415786	VCL,SERPINE1,COL1A1,COL1A2,FBLN1,ANXA2,FLNA,IL6,SERPINE2
GO Process	GO:0016525	Negative regulation of angiogenesis	5	117	1.13	0.0043	9606.ENSP00000223095,9606.ENSP00000231061,9606.ENSP00000254722,9606.ENSP00000355751,9606.ENSP00000369677	SERPINE1,SPARC,SERPINF1,THBS2,EMILIN1
GO Process	GO:0051336	Regulation of hydrolase activity	14	1284	0.54	0.0043	9606.ENSP00000218388,9606.ENSP00000220772,9606.ENSP00000223061,9606.ENSP00000223095,9606.ENSP00000254722,9606.ENSP00000264335,9606.ENSP00000278572,9606.ENSP00000331544,9606.ENSP00000346032,9606.ENSP00000346839,9606.ENSP00000360609,9606.ENSP00000398632,9606.ENSP00000415786,9606.ENSP00000434412	TIMP1,SFRP1,PCOLCE,SERPINE1,SERPINF1,YWHAE,RPS3,FBLN1,ANXA2,FN1,HSP90AB1,CD44,SERPINE2,SERPINH1
GO Process	GO:0070848	Response to growth factor	9	524	0.73	0.0043	9606.ENSP00000217939,9606.ENSP00000220772,9606.ENSP00000225964,9606.ENSP00000231061,9606.ENSP00000265131,9606.ENSP00000297268,9606.ENSP00000341826,9606.ENSP00000369071,9606.ENSP00000398632	MXRA5,SFRP1,COL1A1,SPARC,TNC,COL1A2,HNRNPA1,POSTN,CD44
GO Process	GO:0060348	Bone development	6	199	0.98	0.0046	9606.ENSP00000225964,9606.ENSP00000231061,9606.ENSP00000325146,9606.ENSP00000327336,9606.ENSP00000346032,9606.ENSP00000434412	COL1A1,SPARC,COL12A1,BGN,ANXA2,SERPINH1
GO Process	GO:0042476	Odontogenesis	5	120	1.12	0.0047	9606.ENSP00000223095,9606.ENSP00000225964,9606.ENSP00000265131,9606.ENSP00000297268,9606.ENSP00000357980	SERPINE1,COL1A1,TNC,COL1A2,HTRA1
GO Process	GO:0071407	Cellular response to organic cyclic compound	9	537	0.72	0.0050	9606.ENSP00000215909,9606.ENSP00000220772,9606.ENSP00000225964,9606.ENSP00000233813,9606.ENSP00000254722,9606.ENSP00000265131,9606.ENSP00000320866,9606.ENSP00000358866,9606.ENSP00000360609	LGALS1,SFRP1,COL1A1,IGFBP5,SERPINF1,TNC,CALR,FLNA,HSP90AB1
GO Process	GO:0007596	Blood coagulation	7	303	0.86	0.0053	9606.ENSP00000211998,9606.ENSP00000225964,9606.ENSP00000297268,9606.ENSP00000331544,9606.ENSP00000358866,9606.ENSP00000385675,9606.ENSP00000415786	VCL,COL1A1,COL1A2,FBLN1,FLNA,IL6,SERPINE2
GO Process	GO:0045765	Regulation of angiogenesis	7	303	0.86	0.0053	9606.ENSP00000220772,9606.ENSP00000223095,9606.ENSP00000231061,9606.ENSP00000254722,9606.ENSP00000355751,9606.ENSP00000369677,9606.ENSP00000385675	SFRP1,SERPINE1,SPARC,SERPINF1,THBS2,EMILIN1,IL6
GO Process	GO:1990138	Neuron projection extension	4	64	1.29	0.0060	9606.ENSP00000211998,9606.ENSP00000360609,9606.ENSP00000369071,9606.ENSP00000388325	VCL,HSP90AB1,POSTN,LAMB2
GO Process	GO:0035295	Tube development	11	851	0.61	0.0067	9606.ENSP00000217131,9606.ENSP00000220772,9606.ENSP00000223095,9606.ENSP00000231061,9606.ENSP00000233813,9606.ENSP00000265131,9606.ENSP00000268150,9606.ENSP00000346032,9606.ENSP00000346839,9606.ENSP00000364140,9606.ENSP00000415786	CTSZ,SFRP1,SERPINE1,SPARC,IGFBP5,TNC,MFGE8,ANXA2,FN1,COL15A1,SERPINE2
GO Process	GO:0071495	Cellular response to endogenous stimulus	13	1181	0.54	0.0069	9606.ENSP00000220772,9606.ENSP00000225964,9606.ENSP00000233813,9606.ENSP00000254722,9606.ENSP00000265131,9606.ENSP00000297268,9606.ENSP00000320866,9606.ENSP00000341826,9606.ENSP00000358866,9606.ENSP00000364000,9606.ENSP00000369071,9606.ENSP00000398632,9606.ENSP00000446007	SFRP1,COL1A1,IGFBP5,SERPINF1,TNC,COL1A2,CALR,HNRNPA1,FLNA,COL5A2,POSTN,CD44,VIM
GO Process	GO:0048870	Cell motility	12	1018	0.57	0.0071	9606.ENSP00000225964,9606.ENSP00000258341,9606.ENSP00000264335,9606.ENSP00000297268,9606.ENSP00000322788,9606.ENSP00000346839,9606.ENSP00000358866,9606.ENSP00000369677,9606.ENSP00000385675,9606.ENSP00000388325,9606.ENSP00000398632,9606.ENSP00000417138	COL1A1,LAMC1,YWHAE,COL1A2,MMP1,FN1,FLNA,EMILIN1,IL6,LAMB2,CD44,PLTP
GO Process	GO:0030154	Cell differentiation	25	3702	0.33	0.0073	9606.ENSP00000211998,9606.ENSP00000215909,9606.ENSP00000217131,9606.ENSP00000220772,9606.ENSP00000225964,9606.ENSP00000233813,9606.ENSP00000254722,9606.ENSP00000258341,9606.ENSP00000264335,9606.ENSP00000265131,9606.ENSP00000320866,9606.ENSP00000325146,9606.ENSP00000327145,9606.ENSP00000346032,9606.ENSP00000346839,9606.ENSP00000357980,9606.ENSP00000358866,9606.ENSP00000360609,9606.ENSP00000364140,…	VCL,LGALS1,CTSZ,SFRP1,COL1A1,IGFBP5,SERPINF1,LAMC1,YWHAE,TNC,CALR,COL12A1,FLNC,ANXA2,FN1,HTRA1,FLNA,HSP90AB1,COL15A1,POSTN,IL6,LAMB2,SERPINE2,SERPINH1,VIM
GO Process	GO:0030168	Platelet activation	5	135	1.07	0.0073	9606.ENSP00000211998,9606.ENSP00000225964,9606.ENSP00000297268,9606.ENSP00000358866,9606.ENSP00000385675	VCL,COL1A1,COL1A2,FLNA,IL6
GO Process	GO:0042177	Negative regulation of protein catabolic process	5	135	1.07	0.0073	9606.ENSP00000218388,9606.ENSP00000346032,9606.ENSP00000358866,9606.ENSP00000360609,9606.ENSP00000415786	TIMP1,ANXA2,FLNA,HSP90AB1,SERPINE2
GO Process	GO:0042981	Regulation of apoptotic process	15	1550	0.48	0.0073	9606.ENSP00000215909,9606.ENSP00000217131,9606.ENSP00000218388,9606.ENSP00000220772,9606.ENSP00000223095,9606.ENSP00000234590,9606.ENSP00000264335,9606.ENSP00000278572,9606.ENSP00000320866,9606.ENSP00000346839,9606.ENSP00000358866,9606.ENSP00000360609,9606.ENSP00000385675,9606.ENSP00000398632,9606.ENSP00000445175	LGALS1,CTSZ,TIMP1,SFRP1,SERPINE1,ENO1,YWHAE,RPS3,CALR,FN1,FLNA,HSP90AB1,IL6,CD44,LDHA
GO Process	GO:0044403	Symbiotic process	11	865	0.6	0.0073	9606.ENSP00000264335,9606.ENSP00000278572,9606.ENSP00000305556,9606.ENSP00000322788,9606.ENSP00000331544,9606.ENSP00000341826,9606.ENSP00000346032,9606.ENSP00000346694,9606.ENSP00000346839,9606.ENSP00000360609,9606.ENSP00000446007	YWHAE,RPS3,PCBP1,MMP1,FBLN1,HNRNPA1,ANXA2,HNRNPA2B1,FN1,HSP90AB1,VIM
GO Process	GO:0010721	Negative regulation of cell development	7	330	0.83	0.0078	9606.ENSP00000215909,9606.ENSP00000217131,9606.ENSP00000320866,9606.ENSP00000331544,9606.ENSP00000369071,9606.ENSP00000385675,9606.ENSP00000446007	LGALS1,CTSZ,CALR,FBLN1,POSTN,IL6,VIM
GO Process	GO:0031667	Response to nutrient levels	8	449	0.75	0.0079	9606.ENSP00000220772,9606.ENSP00000225964,9606.ENSP00000231061,9606.ENSP00000265131,9606.ENSP00000297350,9606.ENSP00000341826,9606.ENSP00000369071,9606.ENSP00000445175	SFRP1,COL1A1,SPARC,TNC,TNFRSF11B,HNRNPA1,POSTN,LDHA
GO Process	GO:0045596	Negative regulation of cell differentiation	10	728	0.64	0.0082	9606.ENSP00000215909,9606.ENSP00000217131,9606.ENSP00000220772,9606.ENSP00000233813,9606.ENSP00000320866,9606.ENSP00000331544,9606.ENSP00000364000,9606.ENSP00000369071,9606.ENSP00000385675,9606.ENSP00000446007	LGALS1,CTSZ,SFRP1,IGFBP5,CALR,FBLN1,COL5A2,POSTN,IL6,VIM
GO Process	GO:1904237	Positive regulation of substrate-dependent cell migration, cell attachment to substrate	2	3	2.32	0.0082	9606.ENSP00000331544,9606.ENSP00000346839	FBLN1,FN1
GO Process	GO:0016477	Cell migration	11	896	0.59	0.0092	9606.ENSP00000225964,9606.ENSP00000258341,9606.ENSP00000264335,9606.ENSP00000297268,9606.ENSP00000322788,9606.ENSP00000346839,9606.ENSP00000358866,9606.ENSP00000369677,9606.ENSP00000385675,9606.ENSP00000388325,9606.ENSP00000398632	COL1A1,LAMC1,YWHAE,COL1A2,MMP1,FN1,FLNA,EMILIN1,IL6,LAMB2,CD44
GO Process	GO:0043170	Macromolecule metabolic process	34	6137	0.24	0.0092	9606.ENSP00000196061,9606.ENSP00000215909,9606.ENSP00000217131,9606.ENSP00000218388,9606.ENSP00000220772,9606.ENSP00000223061,9606.ENSP00000223357,9606.ENSP00000233813,9606.ENSP00000244137,9606.ENSP00000258341,9606.ENSP00000264335,9606.ENSP00000265131,9606.ENSP00000268150,9606.ENSP00000271651,9606.ENSP00000278572,9606.ENSP00000299855,9606.ENSP00000305556,9606.ENSP00000320866,9606.ENSP00000322788,…	PLOD1,LGALS1,CTSZ,TIMP1,SFRP1,PCOLCE,AEBP1,IGFBP5,PEPD,LAMC1,YWHAE,TNC,MFGE8,CTSK,RPS3,MMP3,PCBP1,CALR,MMP1,BGN,FBLN1,HNRNPA1,ANXA2,HNRNPA2B1,FN1,QSOX1,HTRA1,FLNA,HSP90AB1,IL6,LAMB2,CD44,SERPINH1,C1R
GO Process	GO:0001775	Cell activation	12	1075	0.55	0.0105	9606.ENSP00000211998,9606.ENSP00000215909,9606.ENSP00000217131,9606.ENSP00000218388,9606.ENSP00000225964,9606.ENSP00000297268,9606.ENSP00000346032,9606.ENSP00000356574,9606.ENSP00000358866,9606.ENSP00000360609,9606.ENSP00000385675,9606.ENSP00000398632	VCL,LGALS1,CTSZ,TIMP1,COL1A1,COL1A2,ANXA2,QSOX1,FLNA,HSP90AB1,IL6,CD44
GO Process	GO:0010629	Negative regulation of gene expression	17	2014	0.43	0.0106	9606.ENSP00000217131,9606.ENSP00000220772,9606.ENSP00000223095,9606.ENSP00000223357,9606.ENSP00000233813,9606.ENSP00000234590,9606.ENSP00000254722,9606.ENSP00000278572,9606.ENSP00000320866,9606.ENSP00000331544,9606.ENSP00000346694,9606.ENSP00000346839,9606.ENSP00000358866,9606.ENSP00000360609,9606.ENSP00000369677,9606.ENSP00000385675,9606.ENSP00000415786	CTSZ,SFRP1,SERPINE1,AEBP1,IGFBP5,ENO1,SERPINF1,RPS3,CALR,FBLN1,HNRNPA2B1,FN1,FLNA,HSP90AB1,EMILIN1,IL6,SERPINE2
GO Process	GO:0008152	Metabolic process	41	8298	0.19	0.0116	9606.ENSP00000196061,9606.ENSP00000215909,9606.ENSP00000217131,9606.ENSP00000218388,9606.ENSP00000220772,9606.ENSP00000223061,9606.ENSP00000223357,9606.ENSP00000225964,9606.ENSP00000233813,9606.ENSP00000234590,9606.ENSP00000244137,9606.ENSP00000258341,9606.ENSP00000264335,9606.ENSP00000265131,9606.ENSP00000268150,9606.ENSP00000270776,9606.ENSP00000271651,9606.ENSP00000278572,9606.ENSP00000297268,…	PLOD1,LGALS1,CTSZ,TIMP1,SFRP1,PCOLCE,AEBP1,COL1A1,IGFBP5,ENO1,PEPD,LAMC1,YWHAE,TNC,MFGE8,PGD,CTSK,RPS3,COL1A2,MMP3,PCBP1,CALR,MMP1,BGN,FBLN1,HNRNPA1,ANXA2,HNRNPA2B1,FN1,QSOX1,HTRA1,FLNA,HSP90AB1,COL15A1,IL6,LAMB2,CD44,PLTP,SERPINH1,C1R,LDHA
GO Process	GO:0071559	Response to transforming growth factor beta	5	156	1.0	0.0123	9606.ENSP00000217939,9606.ENSP00000220772,9606.ENSP00000225964,9606.ENSP00000297268,9606.ENSP00000369071	MXRA5,SFRP1,COL1A1,COL1A2,POSTN
GO Process	GO:0016032	Viral process	10	776	0.61	0.0129	9606.ENSP00000264335,9606.ENSP00000278572,9606.ENSP00000305556,9606.ENSP00000322788,9606.ENSP00000331544,9606.ENSP00000341826,9606.ENSP00000346032,9606.ENSP00000346694,9606.ENSP00000360609,9606.ENSP00000446007	YWHAE,RPS3,PCBP1,MMP1,FBLN1,HNRNPA1,ANXA2,HNRNPA2B1,HSP90AB1,VIM
GO Process	GO:0048145	Regulation of fibroblast proliferation	4	83	1.18	0.0129	9606.ENSP00000220772,9606.ENSP00000331544,9606.ENSP00000346032,9606.ENSP00000346839	SFRP1,FBLN1,ANXA2,FN1
GO Process	GO:0034330	Cell junction organization	8	493	0.71	0.0134	9606.ENSP00000211998,9606.ENSP00000258341,9606.ENSP00000265131,9606.ENSP00000323856,9606.ENSP00000327145,9606.ENSP00000346839,9606.ENSP00000358866,9606.ENSP00000388325	VCL,LAMC1,TNC,PLEC,FLNC,FN1,FLNA,LAMB2
GO Process	GO:0051960	Regulation of nervous system development	11	942	0.57	0.0135	9606.ENSP00000215909,9606.ENSP00000217131,9606.ENSP00000220772,9606.ENSP00000254722,9606.ENSP00000320866,9606.ENSP00000346839,9606.ENSP00000355751,9606.ENSP00000358866,9606.ENSP00000385675,9606.ENSP00000415786,9606.ENSP00000446007	LGALS1,CTSZ,SFRP1,SERPINF1,CALR,FN1,THBS2,FLNA,IL6,SERPINE2,VIM
GO Process	GO:0006807	Nitrogen compound metabolic process	36	6852	0.22	0.0139	9606.ENSP00000196061,9606.ENSP00000215909,9606.ENSP00000217131,9606.ENSP00000218388,9606.ENSP00000220772,9606.ENSP00000223061,9606.ENSP00000223357,9606.ENSP00000233813,9606.ENSP00000234590,9606.ENSP00000244137,9606.ENSP00000258341,9606.ENSP00000264335,9606.ENSP00000265131,9606.ENSP00000268150,9606.ENSP00000271651,9606.ENSP00000278572,9606.ENSP00000299855,9606.ENSP00000305556,9606.ENSP00000320866,…	PLOD1,LGALS1,CTSZ,TIMP1,SFRP1,PCOLCE,AEBP1,IGFBP5,ENO1,PEPD,LAMC1,YWHAE,TNC,MFGE8,CTSK,RPS3,MMP3,PCBP1,CALR,MMP1,BGN,FBLN1,HNRNPA1,ANXA2,HNRNPA2B1,FN1,QSOX1,HTRA1,FLNA,HSP90AB1,IL6,LAMB2,CD44,SERPINH1,C1R,LDHA
GO Process	GO:1904026	Regulation of collagen fibril organization	2	5	2.1	0.0156	9606.ENSP00000223357,9606.ENSP00000369677	AEBP1,EMILIN1
GO Process	GO:0050789	Regulation of biological process	50	11475	0.14	0.0159	9606.ENSP00000211998,9606.ENSP00000215909,9606.ENSP00000217131,9606.ENSP00000218388,9606.ENSP00000220772,9606.ENSP00000223061,9606.ENSP00000223095,9606.ENSP00000223357,9606.ENSP00000225964,9606.ENSP00000230538,9606.ENSP00000231061,9606.ENSP00000233813,9606.ENSP00000234590,9606.ENSP00000254722,9606.ENSP00000258341,9606.ENSP00000264335,9606.ENSP00000265131,9606.ENSP00000268150,9606.ENSP00000271651,…	VCL,LGALS1,CTSZ,TIMP1,SFRP1,PCOLCE,SERPINE1,AEBP1,COL1A1,LAMA4,SPARC,IGFBP5,ENO1,SERPINF1,LAMC1,YWHAE,TNC,MFGE8,CTSK,RPS3,COL1A2,TNFRSF11B,MMP3,PCBP1,CALR,MMP1,FBLN1,HNRNPA1,ANXA2,HNRNPA2B1,FN1,THBS2,QSOX1,HTRA1,FLNA,HSP90AB1,COL5A2,COL15A1,POSTN,EMILIN1,FBLN2,IL6,CD44,SERPINE2,PLTP,SERPINH1,C1R,LDHA,VIM,SPON1
GO Process	GO:0035633	Maintenance of blood-brain barrier	3	34	1.44	0.0163	9606.ENSP00000211998,9606.ENSP00000258341,9606.ENSP00000385675	VCL,LAMC1,IL6
GO Process	GO:0046685	Response to arsenic-containing substance	3	34	1.44	0.0163	9606.ENSP00000254722,9606.ENSP00000297350,9606.ENSP00000341826	SERPINF1,TNFRSF11B,HNRNPA1
GO Process	GO:0048589	Developmental growth	7	389	0.75	0.0178	9606.ENSP00000211998,9606.ENSP00000220772,9606.ENSP00000265131,9606.ENSP00000325146,9606.ENSP00000360609,9606.ENSP00000369071,9606.ENSP00000388325	VCL,SFRP1,TNC,COL12A1,HSP90AB1,POSTN,LAMB2
GO Process	GO:0048675	Axon extension	3	36	1.42	0.0184	9606.ENSP00000211998,9606.ENSP00000360609,9606.ENSP00000388325	VCL,HSP90AB1,LAMB2
GO Process	GO:0001957	Intramembranous ossification	2	6	2.02	0.0194	9606.ENSP00000225964,9606.ENSP00000271651	COL1A1,CTSK
GO Process	GO:0032965	Regulation of collagen biosynthetic process	3	37	1.41	0.0194	9606.ENSP00000369677,9606.ENSP00000385675,9606.ENSP00000446007	EMILIN1,IL6,VIM
GO Process	GO:0050767	Regulation of neurogenesis	10	828	0.58	0.0194	9606.ENSP00000215909,9606.ENSP00000217131,9606.ENSP00000220772,9606.ENSP00000254722,9606.ENSP00000320866,9606.ENSP00000346839,9606.ENSP00000358866,9606.ENSP00000385675,9606.ENSP00000415786,9606.ENSP00000446007	LGALS1,CTSZ,SFRP1,SERPINF1,CALR,FN1,FLNA,IL6,SERPINE2,VIM
GO Process	GO:0071396	Cellular response to lipid	8	528	0.68	0.0194	9606.ENSP00000220772,9606.ENSP00000223095,9606.ENSP00000225964,9606.ENSP00000254722,9606.ENSP00000265131,9606.ENSP00000320866,9606.ENSP00000385675,9606.ENSP00000446007	SFRP1,SERPINE1,COL1A1,SERPINF1,TNC,CALR,IL6,VIM
GO Process	GO:1901164	Negative regulation of trophoblast cell migration	2	6	2.02	0.0194	9606.ENSP00000218388,9606.ENSP00000320866	TIMP1,CALR
GO Process	GO:0034329	Cell junction assembly	6	280	0.83	0.0195	9606.ENSP00000211998,9606.ENSP00000258341,9606.ENSP00000323856,9606.ENSP00000327145,9606.ENSP00000346839,9606.ENSP00000358866	VCL,LAMC1,PLEC,FLNC,FN1,FLNA
GO Process	GO:0048771	Tissue remodeling	4	96	1.12	0.0195	9606.ENSP00000218388,9606.ENSP00000233813,9606.ENSP00000271651,9606.ENSP00000327336	TIMP1,IGFBP5,CTSK,BGN
GO Process	GO:0060548	Negative regulation of cell death	11	999	0.54	0.0197	9606.ENSP00000218388,9606.ENSP00000220772,9606.ENSP00000223095,9606.ENSP00000234590,9606.ENSP00000254722,9606.ENSP00000264335,9606.ENSP00000346839,9606.ENSP00000358866,9606.ENSP00000360609,9606.ENSP00000385675,9606.ENSP00000398632	TIMP1,SFRP1,SERPINE1,ENO1,SERPINF1,YWHAE,FN1,FLNA,HSP90AB1,IL6,CD44
GO Process	GO:0051591	Response to cAMP	4	98	1.11	0.0207	9606.ENSP00000225964,9606.ENSP00000231061,9606.ENSP00000233813,9606.ENSP00000445175	COL1A1,SPARC,IGFBP5,LDHA
GO Process	GO:0044238	Primary metabolic process	37	7332	0.2	0.0220	9606.ENSP00000196061,9606.ENSP00000215909,9606.ENSP00000217131,9606.ENSP00000218388,9606.ENSP00000220772,9606.ENSP00000223061,9606.ENSP00000223357,9606.ENSP00000233813,9606.ENSP00000234590,9606.ENSP00000244137,9606.ENSP00000258341,9606.ENSP00000264335,9606.ENSP00000265131,9606.ENSP00000268150,9606.ENSP00000270776,9606.ENSP00000271651,9606.ENSP00000278572,9606.ENSP00000299855,9606.ENSP00000305556,…	PLOD1,LGALS1,CTSZ,TIMP1,SFRP1,PCOLCE,AEBP1,IGFBP5,ENO1,PEPD,LAMC1,YWHAE,TNC,MFGE8,PGD,CTSK,RPS3,MMP3,PCBP1,CALR,MMP1,BGN,FBLN1,HNRNPA1,ANXA2,HNRNPA2B1,FN1,QSOX1,HTRA1,FLNA,HSP90AB1,IL6,LAMB2,PLTP,SERPINH1,C1R,LDHA
GO Process	GO:0097187	Dentinogenesis	2	7	1.96	0.0233	9606.ENSP00000223095,9606.ENSP00000357980	SERPINE1,HTRA1
GO Process	GO:0050794	Regulation of cellular process	48	10932	0.14	0.0235	9606.ENSP00000211998,9606.ENSP00000215909,9606.ENSP00000217131,9606.ENSP00000218388,9606.ENSP00000220772,9606.ENSP00000223061,9606.ENSP00000223095,9606.ENSP00000223357,9606.ENSP00000225964,9606.ENSP00000230538,9606.ENSP00000231061,9606.ENSP00000233813,9606.ENSP00000234590,9606.ENSP00000254722,9606.ENSP00000258341,9606.ENSP00000264335,9606.ENSP00000265131,9606.ENSP00000268150,9606.ENSP00000271651,…	VCL,LGALS1,CTSZ,TIMP1,SFRP1,PCOLCE,SERPINE1,AEBP1,COL1A1,LAMA4,SPARC,IGFBP5,ENO1,SERPINF1,LAMC1,YWHAE,TNC,MFGE8,CTSK,RPS3,COL1A2,TNFRSF11B,MMP3,PCBP1,CALR,MMP1,FBLN1,HNRNPA1,ANXA2,HNRNPA2B1,FN1,THBS2,QSOX1,HTRA1,FLNA,HSP90AB1,COL5A2,COL15A1,POSTN,EMILIN1,FBLN2,IL6,CD44,SERPINE2,SERPINH1,LDHA,VIM,SPON1
GO Process	GO:0033993	Response to lipid	10	858	0.57	0.0239	9606.ENSP00000220772,9606.ENSP00000223095,9606.ENSP00000225964,9606.ENSP00000231061,9606.ENSP00000254722,9606.ENSP00000265131,9606.ENSP00000320866,9606.ENSP00000369071,9606.ENSP00000385675,9606.ENSP00000446007	SFRP1,SERPINE1,COL1A1,SPARC,SERPINF1,TNC,CALR,POSTN,IL6,VIM
GO Process	GO:1903053	Regulation of extracellular matrix organization	3	41	1.36	0.0239	9606.ENSP00000223357,9606.ENSP00000369677,9606.ENSP00000385675	AEBP1,EMILIN1,IL6
GO Process	GO:0048729	Tissue morphogenesis	8	561	0.65	0.0264	9606.ENSP00000211998,9606.ENSP00000217131,9606.ENSP00000220772,9606.ENSP00000233813,9606.ENSP00000265131,9606.ENSP00000325146,9606.ENSP00000358866,9606.ENSP00000398632	VCL,CTSZ,SFRP1,IGFBP5,TNC,COL12A1,FLNA,CD44
GO Process	GO:0072359	Circulatory system development	10	872	0.56	0.0266	9606.ENSP00000223095,9606.ENSP00000225964,9606.ENSP00000231061,9606.ENSP00000268150,9606.ENSP00000297268,9606.ENSP00000320866,9606.ENSP00000346032,9606.ENSP00000346839,9606.ENSP00000364140,9606.ENSP00000369677	SERPINE1,COL1A1,SPARC,MFGE8,COL1A2,CALR,ANXA2,FN1,COL15A1,EMILIN1
GO Process	GO:0007044	Cell-substrate junction assembly	3	43	1.34	0.0267	9606.ENSP00000258341,9606.ENSP00000323856,9606.ENSP00000346839	LAMC1,PLEC,FN1
GO Process	GO:0060351	Cartilage development involved in endochondral bone morphogenesis	3	43	1.34	0.0267	9606.ENSP00000225964,9606.ENSP00000325146,9606.ENSP00000434412	COL1A1,COL12A1,SERPINH1
GO Process	GO:0060346	Bone trabecula formation	2	8	1.9	0.0276	9606.ENSP00000220772,9606.ENSP00000225964	SFRP1,COL1A1
GO Process	GO:0000302	Response to reactive oxygen species	5	198	0.9	0.0285	9606.ENSP00000225964,9606.ENSP00000278572,9606.ENSP00000299855,9606.ENSP00000385675,9606.ENSP00000445175	COL1A1,RPS3,MMP3,IL6,LDHA
GO Process	GO:0048583	Regulation of response to stimulus	25	4114	0.28	0.0285	9606.ENSP00000215909,9606.ENSP00000218388,9606.ENSP00000220772,9606.ENSP00000223095,9606.ENSP00000225964,9606.ENSP00000233813,9606.ENSP00000234590,9606.ENSP00000254722,9606.ENSP00000264335,9606.ENSP00000278572,9606.ENSP00000297268,9606.ENSP00000299855,9606.ENSP00000320866,9606.ENSP00000331544,9606.ENSP00000346032,9606.ENSP00000346839,9606.ENSP00000357980,9606.ENSP00000358866,9606.ENSP00000360609,…	LGALS1,TIMP1,SFRP1,SERPINE1,COL1A1,IGFBP5,ENO1,SERPINF1,YWHAE,RPS3,COL1A2,MMP3,CALR,FBLN1,ANXA2,FN1,HTRA1,FLNA,HSP90AB1,POSTN,EMILIN1,IL6,CD44,SERPINE2,C1R
GO Process	GO:0009987	Cellular process	58	15024	0.09	0.0290	9606.ENSP00000196061,9606.ENSP00000211998,9606.ENSP00000215909,9606.ENSP00000217131,9606.ENSP00000218388,9606.ENSP00000220772,9606.ENSP00000223061,9606.ENSP00000223095,9606.ENSP00000223357,9606.ENSP00000225964,9606.ENSP00000230538,9606.ENSP00000231061,9606.ENSP00000233813,9606.ENSP00000234590,9606.ENSP00000244137,9606.ENSP00000254722,9606.ENSP00000258341,9606.ENSP00000264335,9606.ENSP00000265131,…	PLOD1,VCL,LGALS1,CTSZ,TIMP1,SFRP1,PCOLCE,SERPINE1,AEBP1,COL1A1,LAMA4,SPARC,IGFBP5,ENO1,PEPD,SERPINF1,LAMC1,YWHAE,TNC,MFGE8,PGD,CTSK,RPS3,COL1A2,TNFRSF11B,MMP3,PCBP1,EFEMP2,CALR,MMP1,PLEC,COL12A1,FLNC,BGN,FBLN1,HNRNPA1,ANXA2,HNRNPA2B1,FN1,THBS2,QSOX1,HTRA1,FLNA,HSP90AB1,COL5A2,COL15A1,POSTN,EMILIN1,FBLN2,IL6,LAMB2,CD44,SERPINE2,PLTP,SERPINH1,LDHA,VIM,SPON1
GO Process	GO:0002009	Morphogenesis of an epithelium	7	435	0.71	0.0295	9606.ENSP00000211998,9606.ENSP00000217131,9606.ENSP00000220772,9606.ENSP00000233813,9606.ENSP00000265131,9606.ENSP00000358866,9606.ENSP00000398632	VCL,CTSZ,SFRP1,IGFBP5,TNC,FLNA,CD44
GO Process	GO:0051054	Positive regulation of DNA metabolic process	5	200	0.9	0.0295	9606.ENSP00000278572,9606.ENSP00000341826,9606.ENSP00000346694,9606.ENSP00000360609,9606.ENSP00000385675	RPS3,HNRNPA1,HNRNPA2B1,HSP90AB1,IL6
GO Process	GO:0071704	Organic substance metabolic process	38	7755	0.19	0.0295	9606.ENSP00000196061,9606.ENSP00000215909,9606.ENSP00000217131,9606.ENSP00000218388,9606.ENSP00000220772,9606.ENSP00000223061,9606.ENSP00000223357,9606.ENSP00000233813,9606.ENSP00000234590,9606.ENSP00000244137,9606.ENSP00000258341,9606.ENSP00000264335,9606.ENSP00000265131,9606.ENSP00000268150,9606.ENSP00000270776,9606.ENSP00000271651,9606.ENSP00000278572,9606.ENSP00000299855,9606.ENSP00000305556,…	PLOD1,LGALS1,CTSZ,TIMP1,SFRP1,PCOLCE,AEBP1,IGFBP5,ENO1,PEPD,LAMC1,YWHAE,TNC,MFGE8,PGD,CTSK,RPS3,MMP3,PCBP1,CALR,MMP1,BGN,FBLN1,HNRNPA1,ANXA2,HNRNPA2B1,FN1,QSOX1,HTRA1,FLNA,HSP90AB1,IL6,LAMB2,CD44,PLTP,SERPINH1,C1R,LDHA
GO Process	GO:0043066	Negative regulation of apoptotic process	10	893	0.55	0.0303	9606.ENSP00000218388,9606.ENSP00000220772,9606.ENSP00000223095,9606.ENSP00000234590,9606.ENSP00000264335,9606.ENSP00000346839,9606.ENSP00000358866,9606.ENSP00000360609,9606.ENSP00000385675,9606.ENSP00000398632	TIMP1,SFRP1,SERPINE1,ENO1,YWHAE,FN1,FLNA,HSP90AB1,IL6,CD44
GO Process	GO:0048468	Cell development	14	1629	0.43	0.0303	9606.ENSP00000211998,9606.ENSP00000258341,9606.ENSP00000265131,9606.ENSP00000325146,9606.ENSP00000327145,9606.ENSP00000346032,9606.ENSP00000346839,9606.ENSP00000358866,9606.ENSP00000360609,9606.ENSP00000369071,9606.ENSP00000385675,9606.ENSP00000388325,9606.ENSP00000434412,9606.ENSP00000446007	VCL,LAMC1,TNC,COL12A1,FLNC,ANXA2,FN1,FLNA,HSP90AB1,POSTN,IL6,LAMB2,SERPINH1,VIM
GO Process	GO:0080134	Regulation of response to stress	13	1437	0.46	0.0308	9606.ENSP00000220772,9606.ENSP00000223095,9606.ENSP00000234590,9606.ENSP00000254722,9606.ENSP00000264335,9606.ENSP00000278572,9606.ENSP00000299855,9606.ENSP00000346032,9606.ENSP00000357980,9606.ENSP00000360609,9606.ENSP00000385675,9606.ENSP00000398632,9606.ENSP00000415786	SFRP1,SERPINE1,ENO1,SERPINF1,YWHAE,RPS3,MMP3,ANXA2,HTRA1,HSP90AB1,IL6,CD44,SERPINE2
GO Process	GO:0002376	Immune system process	18	2481	0.36	0.0311	9606.ENSP00000211998,9606.ENSP00000215909,9606.ENSP00000217131,9606.ENSP00000220772,9606.ENSP00000225964,9606.ENSP00000271651,9606.ENSP00000297268,9606.ENSP00000320866,9606.ENSP00000322788,9606.ENSP00000346032,9606.ENSP00000346839,9606.ENSP00000356574,9606.ENSP00000358866,9606.ENSP00000360609,9606.ENSP00000385675,9606.ENSP00000398632,9606.ENSP00000438615,9606.ENSP00000446007	VCL,LGALS1,CTSZ,SFRP1,COL1A1,CTSK,COL1A2,CALR,MMP1,ANXA2,FN1,QSOX1,FLNA,HSP90AB1,IL6,CD44,C1R,VIM
GO Process	GO:0031669	Cellular response to nutrient levels	5	204	0.89	0.0311	9606.ENSP00000220772,9606.ENSP00000225964,9606.ENSP00000265131,9606.ENSP00000341826,9606.ENSP00000369071	SFRP1,COL1A1,TNC,HNRNPA1,POSTN
GO Process	GO:0048585	Negative regulation of response to stimulus	14	1636	0.43	0.0311	9606.ENSP00000220772,9606.ENSP00000223095,9606.ENSP00000233813,9606.ENSP00000234590,9606.ENSP00000254722,9606.ENSP00000278572,9606.ENSP00000320866,9606.ENSP00000331544,9606.ENSP00000346032,9606.ENSP00000357980,9606.ENSP00000369677,9606.ENSP00000385675,9606.ENSP00000398632,9606.ENSP00000415786	SFRP1,SERPINE1,IGFBP5,ENO1,SERPINF1,RPS3,CALR,FBLN1,ANXA2,HTRA1,EMILIN1,IL6,CD44,SERPINE2
GO Process	GO:0009895	Negative regulation of catabolic process	6	316	0.78	0.0314	9606.ENSP00000218388,9606.ENSP00000346032,9606.ENSP00000356574,9606.ENSP00000358866,9606.ENSP00000360609,9606.ENSP00000415786	TIMP1,ANXA2,QSOX1,FLNA,HSP90AB1,SERPINE2
GO Process	GO:0030195	Negative regulation of blood coagulation	3	47	1.3	0.0314	9606.ENSP00000223095,9606.ENSP00000346032,9606.ENSP00000415786	SERPINE1,ANXA2,SERPINE2
GO Process	GO:0032964	Collagen biosynthetic process	2	9	1.85	0.0314	9606.ENSP00000225964,9606.ENSP00000434412	COL1A1,SERPINH1
GO Process	GO:0048251	Elastic fiber assembly	2	9	1.85	0.0314	9606.ENSP00000309953,9606.ENSP00000369677	EFEMP2,EMILIN1
GO Process	GO:0050900	Leukocyte migration	6	316	0.78	0.0314	9606.ENSP00000225964,9606.ENSP00000297268,9606.ENSP00000322788,9606.ENSP00000346839,9606.ENSP00000385675,9606.ENSP00000398632	COL1A1,COL1A2,MMP1,FN1,IL6,CD44
GO Process	GO:0034446	Substrate adhesion-dependent cell spreading	3	49	1.29	0.0342	9606.ENSP00000258341,9606.ENSP00000346839,9606.ENSP00000388325	LAMC1,FN1,LAMB2
GO Process	GO:0042542	Response to hydrogen peroxide	4	119	1.03	0.0355	9606.ENSP00000225964,9606.ENSP00000278572,9606.ENSP00000385675,9606.ENSP00000445175	COL1A1,RPS3,IL6,LDHA
GO Process	GO:0001952	Regulation of cell-matrix adhesion	4	120	1.02	0.0361	9606.ENSP00000211998,9606.ENSP00000220772,9606.ENSP00000223095,9606.ENSP00000369071	VCL,SFRP1,SERPINE1,POSTN
GO Process	GO:0009605	Response to external stimulus	17	2310	0.37	0.0373	9606.ENSP00000220772,9606.ENSP00000223095,9606.ENSP00000225964,9606.ENSP00000231061,9606.ENSP00000234590,9606.ENSP00000265131,9606.ENSP00000297350,9606.ENSP00000341826,9606.ENSP00000358866,9606.ENSP00000369071,9606.ENSP00000385675,9606.ENSP00000388325,9606.ENSP00000398632,9606.ENSP00000415786,9606.ENSP00000438615,9606.ENSP00000445175,9606.ENSP00000446007	SFRP1,SERPINE1,COL1A1,SPARC,ENO1,TNC,TNFRSF11B,HNRNPA1,FLNA,POSTN,IL6,LAMB2,CD44,SERPINE2,C1R,LDHA,VIM
GO Process	GO:0048678	Response to axon injury	3	51	1.27	0.0373	9606.ENSP00000215909,9606.ENSP00000265131,9606.ENSP00000388325	LGALS1,TNC,LAMB2
GO Process	GO:0048146	Positive regulation of fibroblast proliferation	3	52	1.26	0.0391	9606.ENSP00000331544,9606.ENSP00000346032,9606.ENSP00000346839	FBLN1,ANXA2,FN1
GO Process	GO:0032966	Negative regulation of collagen biosynthetic process	2	11	1.76	0.0416	9606.ENSP00000369677,9606.ENSP00000385675	EMILIN1,IL6
GO Process	GO:0043589	Skin morphogenesis	2	11	1.76	0.0416	9606.ENSP00000225964,9606.ENSP00000297268	COL1A1,COL1A2
GO Process	GO:0006928	Movement of cell or subcellular component	13	1501	0.44	0.0417	9606.ENSP00000225964,9606.ENSP00000258341,9606.ENSP00000264335,9606.ENSP00000297268,9606.ENSP00000322788,9606.ENSP00000346839,9606.ENSP00000358866,9606.ENSP00000369677,9606.ENSP00000385675,9606.ENSP00000388325,9606.ENSP00000398632,9606.ENSP00000417138,9606.ENSP00000446007	COL1A1,LAMC1,YWHAE,COL1A2,MMP1,FN1,FLNA,EMILIN1,IL6,LAMB2,CD44,PLTP,VIM
GO Process	GO:0001649	Osteoblast differentiation	4	127	1.0	0.0428	9606.ENSP00000220772,9606.ENSP00000225964,9606.ENSP00000233813,9606.ENSP00000265131	SFRP1,COL1A1,IGFBP5,TNC
GO Process	GO:0007160	Cell-matrix adhesion	4	127	1.0	0.0428	9606.ENSP00000211998,9606.ENSP00000346839,9606.ENSP00000369677,9606.ENSP00000398632	VCL,FN1,EMILIN1,CD44
GO Process	GO:0051604	Protein maturation	5	225	0.85	0.0431	9606.ENSP00000217131,9606.ENSP00000223357,9606.ENSP00000320866,9606.ENSP00000434412,9606.ENSP00000438615	CTSZ,AEBP1,CALR,SERPINH1,C1R
GO Process	GO:0002366	Leukocyte activation involved in immune response	8	626	0.61	0.0445	9606.ENSP00000211998,9606.ENSP00000215909,9606.ENSP00000217131,9606.ENSP00000346032,9606.ENSP00000356574,9606.ENSP00000360609,9606.ENSP00000385675,9606.ENSP00000398632	VCL,LGALS1,CTSZ,ANXA2,QSOX1,HSP90AB1,IL6,CD44
GO Process	GO:0022607	Cellular component assembly	17	2359	0.36	0.0452	9606.ENSP00000211998,9606.ENSP00000217131,9606.ENSP00000258341,9606.ENSP00000264335,9606.ENSP00000278572,9606.ENSP00000297268,9606.ENSP00000309953,9606.ENSP00000320866,9606.ENSP00000323856,9606.ENSP00000327145,9606.ENSP00000346032,9606.ENSP00000346839,9606.ENSP00000356574,9606.ENSP00000358866,9606.ENSP00000360609,9606.ENSP00000369677,9606.ENSP00000388325	VCL,CTSZ,LAMC1,YWHAE,RPS3,COL1A2,EFEMP2,CALR,PLEC,FLNC,ANXA2,FN1,QSOX1,FLNA,HSP90AB1,EMILIN1,LAMB2
GO Process	GO:0031581	Hemidesmosome assembly	2	12	1.72	0.0465	9606.ENSP00000258341,9606.ENSP00000323856	LAMC1,PLEC
GO Process	GO:0007399	Nervous system development	17	2371	0.35	0.0471	9606.ENSP00000211998,9606.ENSP00000215909,9606.ENSP00000217131,9606.ENSP00000220772,9606.ENSP00000254722,9606.ENSP00000264335,9606.ENSP00000265131,9606.ENSP00000320866,9606.ENSP00000346839,9606.ENSP00000358866,9606.ENSP00000360609,9606.ENSP00000369071,9606.ENSP00000385675,9606.ENSP00000388325,9606.ENSP00000415786,9606.ENSP00000445175,9606.ENSP00000446007	VCL,LGALS1,CTSZ,SFRP1,SERPINF1,YWHAE,TNC,CALR,FN1,FLNA,HSP90AB1,POSTN,IL6,LAMB2,SERPINE2,LDHA,VIM
GO Process	GO:0009628	Response to abiotic stimulus	11	1147	0.48	0.0478	9606.ENSP00000196061,9606.ENSP00000220772,9606.ENSP00000225964,9606.ENSP00000231061,9606.ENSP00000254722,9606.ENSP00000264335,9606.ENSP00000265131,9606.ENSP00000360609,9606.ENSP00000369071,9606.ENSP00000415786,9606.ENSP00000445175	PLOD1,SFRP1,COL1A1,SPARC,SERPINF1,YWHAE,TNC,HSP90AB1,POSTN,SERPINE2,LDHA
GO Process	GO:0002252	Immune effector process	10	969	0.51	0.0483	9606.ENSP00000211998,9606.ENSP00000215909,9606.ENSP00000217131,9606.ENSP00000346032,9606.ENSP00000356574,9606.ENSP00000358866,9606.ENSP00000360609,9606.ENSP00000385675,9606.ENSP00000398632,9606.ENSP00000438615	VCL,LGALS1,CTSZ,ANXA2,QSOX1,FLNA,HSP90AB1,IL6,CD44,C1R
GO Process	GO:2000242	Negative regulation of reproductive process	3	58	1.21	0.0495	9606.ENSP00000218388,9606.ENSP00000254722,9606.ENSP00000320866	TIMP1,SERPINF1,CALR
GO Process	GO:0002443	Leukocyte mediated immunity	8	641	0.6	0.0498	9606.ENSP00000211998,9606.ENSP00000217131,9606.ENSP00000346032,9606.ENSP00000356574,9606.ENSP00000360609,9606.ENSP00000385675,9606.ENSP00000398632,9606.ENSP00000438615	VCL,CTSZ,ANXA2,QSOX1,HSP90AB1,IL6,CD44,C1R
GO Function	GO:0005201	Extracellular matrix structural constituent	17	119	1.65	1.28e-19	9606.ENSP00000217939,9606.ENSP00000225964,9606.ENSP00000230538,9606.ENSP00000258341,9606.ENSP00000265131,9606.ENSP00000297268,9606.ENSP00000309953,9606.ENSP00000325146,9606.ENSP00000327336,9606.ENSP00000331544,9606.ENSP00000346839,9606.ENSP00000364000,9606.ENSP00000364140,9606.ENSP00000369677,9606.ENSP00000384169,9606.ENSP00000388325,9606.ENSP00000460236	MXRA5,COL1A1,LAMA4,LAMC1,TNC,COL1A2,EFEMP2,COL12A1,BGN,FBLN1,FN1,COL5A2,COL15A1,EMILIN1,FBLN2,LAMB2,SPON1
GO Function	GO:0005198	Structural molecule activity	21	635	1.02	6.08e-13	9606.ENSP00000211998,9606.ENSP00000217939,9606.ENSP00000225964,9606.ENSP00000230538,9606.ENSP00000258341,9606.ENSP00000265131,9606.ENSP00000278572,9606.ENSP00000297268,9606.ENSP00000309953,9606.ENSP00000323856,9606.ENSP00000325146,9606.ENSP00000327336,9606.ENSP00000331544,9606.ENSP00000346839,9606.ENSP00000364000,9606.ENSP00000364140,9606.ENSP00000369677,9606.ENSP00000384169,9606.ENSP00000388325,…	VCL,MXRA5,COL1A1,LAMA4,LAMC1,TNC,RPS3,COL1A2,EFEMP2,PLEC,COL12A1,BGN,FBLN1,FN1,COL5A2,COL15A1,EMILIN1,FBLN2,LAMB2,VIM,SPON1
GO Function	GO:0050839	Cell adhesion molecule binding	17	538	1.0	9.10e-10	9606.ENSP00000211998,9606.ENSP00000234590,9606.ENSP00000264335,9606.ENSP00000268150,9606.ENSP00000305556,9606.ENSP00000320866,9606.ENSP00000323856,9606.ENSP00000331544,9606.ENSP00000346032,9606.ENSP00000346839,9606.ENSP00000354826,9606.ENSP00000358866,9606.ENSP00000360609,9606.ENSP00000369071,9606.ENSP00000369677,9606.ENSP00000388325,9606.ENSP00000445175	VCL,ENO1,YWHAE,MFGE8,PCBP1,CALR,PLEC,FBLN1,ANXA2,FN1,CALD1,FLNA,HSP90AB1,POSTN,EMILIN1,LAMB2,LDHA
GO Function	GO:0005518	Collagen binding	7	68	1.51	3.00e-06	9606.ENSP00000223061,9606.ENSP00000223357,9606.ENSP00000231061,9606.ENSP00000271651,9606.ENSP00000346839,9606.ENSP00000398632,9606.ENSP00000434412	PCOLCE,AEBP1,SPARC,CTSK,FN1,CD44,SERPINH1
GO Function	GO:0044877	Protein-containing complex binding	18	1216	0.67	1.76e-05	9606.ENSP00000223061,9606.ENSP00000223357,9606.ENSP00000231061,9606.ENSP00000264335,9606.ENSP00000268150,9606.ENSP00000271651,9606.ENSP00000278572,9606.ENSP00000320866,9606.ENSP00000331544,9606.ENSP00000346839,9606.ENSP00000358866,9606.ENSP00000360609,9606.ENSP00000369677,9606.ENSP00000388325,9606.ENSP00000398632,9606.ENSP00000417138,9606.ENSP00000434412,9606.ENSP00000446007	PCOLCE,AEBP1,SPARC,YWHAE,MFGE8,CTSK,RPS3,CALR,FBLN1,FN1,FLNA,HSP90AB1,EMILIN1,LAMB2,CD44,PLTP,SERPINH1,VIM
GO Function	GO:0030020	Extracellular matrix structural constituent conferring tensile strength	5	28	1.75	2.73e-05	9606.ENSP00000225964,9606.ENSP00000297268,9606.ENSP00000325146,9606.ENSP00000364000,9606.ENSP00000364140	COL1A1,COL1A2,COL12A1,COL5A2,COL15A1
GO Function	GO:0061134	Peptidase regulator activity	9	226	1.1	2.73e-05	9606.ENSP00000218388,9606.ENSP00000223061,9606.ENSP00000223095,9606.ENSP00000254722,9606.ENSP00000331544,9606.ENSP00000346032,9606.ENSP00000346839,9606.ENSP00000415786,9606.ENSP00000434412	TIMP1,PCOLCE,SERPINE1,SERPINF1,FBLN1,ANXA2,FN1,SERPINE2,SERPINH1
GO Function	GO:0045296	Cadherin binding	10	334	0.98	4.65e-05	9606.ENSP00000211998,9606.ENSP00000234590,9606.ENSP00000264335,9606.ENSP00000305556,9606.ENSP00000323856,9606.ENSP00000346032,9606.ENSP00000354826,9606.ENSP00000358866,9606.ENSP00000360609,9606.ENSP00000445175	VCL,ENO1,YWHAE,PCBP1,PLEC,ANXA2,CALD1,FLNA,HSP90AB1,LDHA
GO Function	GO:0005515	Protein binding	42	7026	0.28	0.00013	9606.ENSP00000211998,9606.ENSP00000215909,9606.ENSP00000218388,9606.ENSP00000220772,9606.ENSP00000223095,9606.ENSP00000223357,9606.ENSP00000225964,9606.ENSP00000230538,9606.ENSP00000233813,9606.ENSP00000234590,9606.ENSP00000264335,9606.ENSP00000265131,9606.ENSP00000268150,9606.ENSP00000271651,9606.ENSP00000278572,9606.ENSP00000297268,9606.ENSP00000297350,9606.ENSP00000305556,9606.ENSP00000320866,…	VCL,LGALS1,TIMP1,SFRP1,SERPINE1,AEBP1,COL1A1,LAMA4,IGFBP5,ENO1,YWHAE,TNC,MFGE8,CTSK,RPS3,COL1A2,TNFRSF11B,PCBP1,CALR,PLEC,FLNC,FBLN1,HNRNPA1,ANXA2,HNRNPA2B1,FN1,CALD1,HTRA1,FLNA,HSP90AB1,COL5A2,POSTN,EMILIN1,IL6,LAMB2,SERPINE2,PLTP,SERPINH1,C1R,LDHA,VIM,SPON1
GO Function	GO:0005539	Glycosaminoglycan binding	8	240	1.02	0.00035	9606.ENSP00000220772,9606.ENSP00000223061,9606.ENSP00000327336,9606.ENSP00000346839,9606.ENSP00000355751,9606.ENSP00000369071,9606.ENSP00000398632,9606.ENSP00000415786	SFRP1,PCOLCE,BGN,FN1,THBS2,POSTN,CD44,SERPINE2
GO Function	GO:0050840	Extracellular matrix binding	5	56	1.45	0.00041	9606.ENSP00000215909,9606.ENSP00000231061,9606.ENSP00000327336,9606.ENSP00000346032,9606.ENSP00000384169	LGALS1,SPARC,BGN,ANXA2,FBLN2
GO Function	GO:0042802	Identical protein binding	19	1896	0.5	0.0011	9606.ENSP00000215909,9606.ENSP00000220772,9606.ENSP00000225964,9606.ENSP00000234590,9606.ENSP00000264335,9606.ENSP00000297268,9606.ENSP00000327145,9606.ENSP00000331544,9606.ENSP00000341826,9606.ENSP00000346032,9606.ENSP00000346694,9606.ENSP00000346839,9606.ENSP00000357980,9606.ENSP00000358866,9606.ENSP00000360609,9606.ENSP00000369677,9606.ENSP00000438615,9606.ENSP00000445175,9606.ENSP00000446007	LGALS1,SFRP1,COL1A1,ENO1,YWHAE,COL1A2,FLNC,FBLN1,HNRNPA1,ANXA2,HNRNPA2B1,FN1,HTRA1,FLNA,HSP90AB1,EMILIN1,C1R,LDHA,VIM
GO Function	GO:0002020	Protease binding	6	138	1.14	0.0015	9606.ENSP00000218388,9606.ENSP00000223095,9606.ENSP00000225964,9606.ENSP00000297268,9606.ENSP00000346032,9606.ENSP00000346839	TIMP1,SERPINE1,COL1A1,COL1A2,ANXA2,FN1
GO Function	GO:0005178	Integrin binding	6	147	1.11	0.0020	9606.ENSP00000268150,9606.ENSP00000320866,9606.ENSP00000331544,9606.ENSP00000346839,9606.ENSP00000369677,9606.ENSP00000388325	MFGE8,CALR,FBLN1,FN1,EMILIN1,LAMB2
GO Function	GO:0005488	Binding	55	12516	0.14	0.0023	9606.ENSP00000196061,9606.ENSP00000211998,9606.ENSP00000215909,9606.ENSP00000218388,9606.ENSP00000220772,9606.ENSP00000223061,9606.ENSP00000223095,9606.ENSP00000223357,9606.ENSP00000225964,9606.ENSP00000230538,9606.ENSP00000231061,9606.ENSP00000233813,9606.ENSP00000234590,9606.ENSP00000244137,9606.ENSP00000264335,9606.ENSP00000265131,9606.ENSP00000268150,9606.ENSP00000270776,9606.ENSP00000271651,…	PLOD1,VCL,LGALS1,TIMP1,SFRP1,PCOLCE,SERPINE1,AEBP1,COL1A1,LAMA4,SPARC,IGFBP5,ENO1,PEPD,YWHAE,TNC,MFGE8,PGD,CTSK,RPS3,COL1A2,TNFRSF11B,MMP3,PCBP1,EFEMP2,CALR,MMP1,PLEC,FLNC,BGN,FBLN1,HNRNPA1,ANXA2,HNRNPA2B1,FN1,CALD1,THBS2,QSOX1,HTRA1,FLNA,HSP90AB1,COL5A2,POSTN,EMILIN1,FBLN2,IL6,LAMB2,CD44,SERPINE2,PLTP,SERPINH1,C1R,LDHA,VIM,SPON1
GO Function	GO:0004867	Serine-type endopeptidase inhibitor activity	5	98	1.21	0.0037	9606.ENSP00000223095,9606.ENSP00000254722,9606.ENSP00000346032,9606.ENSP00000415786,9606.ENSP00000434412	SERPINE1,SERPINF1,ANXA2,SERPINE2,SERPINH1
GO Function	GO:0008201	Heparin binding	6	172	1.04	0.0038	9606.ENSP00000220772,9606.ENSP00000223061,9606.ENSP00000346839,9606.ENSP00000355751,9606.ENSP00000369071,9606.ENSP00000415786	SFRP1,PCOLCE,FN1,THBS2,POSTN,SERPINE2
GO Function	GO:0098847	Sequence-specific single stranded DNA binding	3	14	1.83	0.0038	9606.ENSP00000305556,9606.ENSP00000341826,9606.ENSP00000346694	PCBP1,HNRNPA1,HNRNPA2B1
GO Function	GO:0004866	Endopeptidase inhibitor activity	6	181	1.02	0.0046	9606.ENSP00000218388,9606.ENSP00000223095,9606.ENSP00000254722,9606.ENSP00000346032,9606.ENSP00000415786,9606.ENSP00000434412	TIMP1,SERPINE1,SERPINF1,ANXA2,SERPINE2,SERPINH1
GO Function	GO:0005102	Signaling receptor binding	15	1581	0.48	0.0148	9606.ENSP00000218388,9606.ENSP00000220772,9606.ENSP00000223095,9606.ENSP00000230538,9606.ENSP00000268150,9606.ENSP00000297350,9606.ENSP00000320866,9606.ENSP00000331544,9606.ENSP00000346839,9606.ENSP00000358866,9606.ENSP00000360609,9606.ENSP00000369677,9606.ENSP00000385675,9606.ENSP00000388325,9606.ENSP00000415786	TIMP1,SFRP1,SERPINE1,LAMA4,MFGE8,TNFRSF11B,CALR,FBLN1,FN1,FLNA,HSP90AB1,EMILIN1,IL6,LAMB2,SERPINE2
GO Function	GO:0001968	Fibronectin binding	3	27	1.54	0.0161	9606.ENSP00000233813,9606.ENSP00000271651,9606.ENSP00000331544	IGFBP5,CTSK,FBLN1
GO Function	GO:0008233	Peptidase activity	9	605	0.67	0.0169	9606.ENSP00000217131,9606.ENSP00000220772,9606.ENSP00000223357,9606.ENSP00000244137,9606.ENSP00000271651,9606.ENSP00000299855,9606.ENSP00000322788,9606.ENSP00000357980,9606.ENSP00000438615	CTSZ,SFRP1,AEBP1,PEPD,CTSK,MMP3,MMP1,HTRA1,C1R
GO Function	GO:0043394	Proteoglycan binding	3	37	1.41	0.0340	9606.ENSP00000265131,9606.ENSP00000271651,9606.ENSP00000346839	TNC,CTSK,FN1
GO Function	GO:0030023	Extracellular matrix constituent conferring elasticity	2	7	1.96	0.0418	9606.ENSP00000369677,9606.ENSP00000384169	EMILIN1,FBLN2
GO Function	GO:0016504	Peptidase activator activity	3	41	1.36	0.0419	9606.ENSP00000223061,9606.ENSP00000331544,9606.ENSP00000346839	PCOLCE,FBLN1,FN1
GO Function	GO:0004175	Endopeptidase activity	7	419	0.72	0.0424	9606.ENSP00000217131,9606.ENSP00000220772,9606.ENSP00000271651,9606.ENSP00000299855,9606.ENSP00000322788,9606.ENSP00000357980,9606.ENSP00000438615	CTSZ,SFRP1,CTSK,MMP3,MMP1,HTRA1,C1R
GO Function	GO:0004180	Carboxypeptidase activity	3	44	1.33	0.0476	9606.ENSP00000217131,9606.ENSP00000223357,9606.ENSP00000244137	CTSZ,AEBP1,PEPD
GO Component	GO:0031012	Extracellular matrix	36	527	1.33	1.76e-36	9606.ENSP00000215909,9606.ENSP00000217131,9606.ENSP00000217939,9606.ENSP00000218388,9606.ENSP00000220772,9606.ENSP00000223095,9606.ENSP00000223357,9606.ENSP00000225964,9606.ENSP00000230538,9606.ENSP00000231061,9606.ENSP00000254722,9606.ENSP00000258341,9606.ENSP00000265131,9606.ENSP00000268150,9606.ENSP00000297268,9606.ENSP00000297350,9606.ENSP00000299855,9606.ENSP00000309953,9606.ENSP00000320866,…	LGALS1,CTSZ,MXRA5,TIMP1,SFRP1,SERPINE1,AEBP1,COL1A1,LAMA4,SPARC,SERPINF1,LAMC1,TNC,MFGE8,COL1A2,TNFRSF11B,MMP3,EFEMP2,CALR,MMP1,COL12A1,BGN,FBLN1,ANXA2,FN1,THBS2,HTRA1,COL5A2,COL15A1,POSTN,EMILIN1,FBLN2,LAMB2,SERPINE2,SERPINH1,SPON1
GO Component	GO:0005576	Extracellular region	60	4166	0.66	6.94e-35	9606.ENSP00000196061,9606.ENSP00000211998,9606.ENSP00000215909,9606.ENSP00000217131,9606.ENSP00000217939,9606.ENSP00000218388,9606.ENSP00000220772,9606.ENSP00000223061,9606.ENSP00000223095,9606.ENSP00000223357,9606.ENSP00000225964,9606.ENSP00000230538,9606.ENSP00000231061,9606.ENSP00000233813,9606.ENSP00000234590,9606.ENSP00000244137,9606.ENSP00000254722,9606.ENSP00000258341,9606.ENSP00000264335,…	PLOD1,VCL,LGALS1,CTSZ,MXRA5,TIMP1,SFRP1,PCOLCE,SERPINE1,AEBP1,COL1A1,LAMA4,SPARC,IGFBP5,ENO1,PEPD,SERPINF1,LAMC1,YWHAE,TNC,MFGE8,PGD,CTSK,RPS3,FNDC1,COL1A2,TNFRSF11B,MMP3,PCBP1,EFEMP2,CALR,MMP1,PLEC,COL12A1,BGN,FBLN1,HNRNPA1,ANXA2,HNRNPA2B1,FN1,THBS2,QSOX1,HTRA1,FLNA,HSP90AB1,COL5A2,COL15A1,POSTN,EMILIN1,FBLN2,IL6,LAMB2,CD44,SERPINE2,PLTP,SERPINH1,C1R,LDHA,VIM,SPON1
GO Component	GO:0005615	Extracellular space	56	3195	0.74	1.53e-34	9606.ENSP00000196061,9606.ENSP00000211998,9606.ENSP00000215909,9606.ENSP00000217131,9606.ENSP00000217939,9606.ENSP00000218388,9606.ENSP00000220772,9606.ENSP00000223061,9606.ENSP00000223095,9606.ENSP00000223357,9606.ENSP00000225964,9606.ENSP00000230538,9606.ENSP00000231061,9606.ENSP00000233813,9606.ENSP00000234590,9606.ENSP00000244137,9606.ENSP00000254722,9606.ENSP00000258341,9606.ENSP00000264335,…	PLOD1,VCL,LGALS1,CTSZ,MXRA5,TIMP1,SFRP1,PCOLCE,SERPINE1,AEBP1,COL1A1,LAMA4,SPARC,IGFBP5,ENO1,PEPD,SERPINF1,LAMC1,YWHAE,TNC,MFGE8,PGD,CTSK,RPS3,COL1A2,TNFRSF11B,MMP3,PCBP1,EFEMP2,CALR,PLEC,COL12A1,BGN,FBLN1,HNRNPA1,ANXA2,HNRNPA2B1,FN1,QSOX1,HTRA1,FLNA,HSP90AB1,COL5A2,COL15A1,POSTN,EMILIN1,IL6,LAMB2,CD44,SERPINE2,PLTP,SERPINH1,C1R,LDHA,VIM,SPON1
GO Component	GO:0062023	Collagen-containing extracellular matrix	32	396	1.41	2.26e-34	9606.ENSP00000215909,9606.ENSP00000217131,9606.ENSP00000217939,9606.ENSP00000218388,9606.ENSP00000220772,9606.ENSP00000223095,9606.ENSP00000223357,9606.ENSP00000225964,9606.ENSP00000230538,9606.ENSP00000231061,9606.ENSP00000254722,9606.ENSP00000258341,9606.ENSP00000265131,9606.ENSP00000268150,9606.ENSP00000297268,9606.ENSP00000309953,9606.ENSP00000320866,9606.ENSP00000325146,9606.ENSP00000327336,…	LGALS1,CTSZ,MXRA5,TIMP1,SFRP1,SERPINE1,AEBP1,COL1A1,LAMA4,SPARC,SERPINF1,LAMC1,TNC,MFGE8,COL1A2,EFEMP2,CALR,COL12A1,BGN,FBLN1,ANXA2,FN1,THBS2,HTRA1,COL5A2,COL15A1,POSTN,EMILIN1,FBLN2,LAMB2,SERPINE2,SERPINH1
GO Component	GO:1903561	Extracellular vesicle	44	2121	0.82	4.23e-26	9606.ENSP00000196061,9606.ENSP00000211998,9606.ENSP00000215909,9606.ENSP00000217131,9606.ENSP00000217939,9606.ENSP00000218388,9606.ENSP00000220772,9606.ENSP00000223061,9606.ENSP00000223095,9606.ENSP00000223357,9606.ENSP00000230538,9606.ENSP00000234590,9606.ENSP00000244137,9606.ENSP00000254722,9606.ENSP00000258341,9606.ENSP00000264335,9606.ENSP00000268150,9606.ENSP00000270776,9606.ENSP00000278572,…	PLOD1,VCL,LGALS1,CTSZ,MXRA5,TIMP1,SFRP1,PCOLCE,SERPINE1,AEBP1,LAMA4,ENO1,PEPD,SERPINF1,LAMC1,YWHAE,MFGE8,PGD,RPS3,COL1A2,PCBP1,EFEMP2,CALR,PLEC,COL12A1,BGN,FBLN1,HNRNPA1,ANXA2,HNRNPA2B1,FN1,QSOX1,HTRA1,FLNA,HSP90AB1,COL15A1,EMILIN1,FBLN2,LAMB2,CD44,SERPINE2,C1R,LDHA,VIM
GO Component	GO:0070062	Extracellular exosome	42	2099	0.8	6.57e-24	9606.ENSP00000196061,9606.ENSP00000211998,9606.ENSP00000215909,9606.ENSP00000217131,9606.ENSP00000217939,9606.ENSP00000218388,9606.ENSP00000220772,9606.ENSP00000223061,9606.ENSP00000223095,9606.ENSP00000223357,9606.ENSP00000230538,9606.ENSP00000234590,9606.ENSP00000244137,9606.ENSP00000254722,9606.ENSP00000258341,9606.ENSP00000264335,9606.ENSP00000268150,9606.ENSP00000270776,9606.ENSP00000278572,…	PLOD1,VCL,LGALS1,CTSZ,MXRA5,TIMP1,SFRP1,PCOLCE,SERPINE1,AEBP1,LAMA4,ENO1,PEPD,SERPINF1,LAMC1,YWHAE,MFGE8,PGD,RPS3,COL1A2,PCBP1,EFEMP2,CALR,PLEC,COL12A1,BGN,FBLN1,HNRNPA1,ANXA2,HNRNPA2B1,FN1,QSOX1,HTRA1,FLNA,HSP90AB1,COL15A1,EMILIN1,LAMB2,CD44,C1R,LDHA,VIM
GO Component	GO:0031982	Vesicle	48	3879	0.59	6.85e-20	9606.ENSP00000196061,9606.ENSP00000211998,9606.ENSP00000215909,9606.ENSP00000217131,9606.ENSP00000217939,9606.ENSP00000218388,9606.ENSP00000220772,9606.ENSP00000223061,9606.ENSP00000223095,9606.ENSP00000223357,9606.ENSP00000225964,9606.ENSP00000230538,9606.ENSP00000231061,9606.ENSP00000234590,9606.ENSP00000244137,9606.ENSP00000254722,9606.ENSP00000258341,9606.ENSP00000264335,9606.ENSP00000268150,…	PLOD1,VCL,LGALS1,CTSZ,MXRA5,TIMP1,SFRP1,PCOLCE,SERPINE1,AEBP1,COL1A1,LAMA4,SPARC,ENO1,PEPD,SERPINF1,LAMC1,YWHAE,MFGE8,PGD,CTSK,RPS3,COL1A2,PCBP1,EFEMP2,CALR,PLEC,COL12A1,BGN,FBLN1,HNRNPA1,ANXA2,HNRNPA2B1,FN1,THBS2,QSOX1,HTRA1,FLNA,HSP90AB1,COL15A1,EMILIN1,FBLN2,LAMB2,CD44,SERPINE2,C1R,LDHA,VIM
GO Component	GO:0005788	Endoplasmic reticulum lumen	19	308	1.29	4.08e-17	9606.ENSP00000215909,9606.ENSP00000217131,9606.ENSP00000218388,9606.ENSP00000225964,9606.ENSP00000233813,9606.ENSP00000258341,9606.ENSP00000265131,9606.ENSP00000268150,9606.ENSP00000297268,9606.ENSP00000320866,9606.ENSP00000325146,9606.ENSP00000346839,9606.ENSP00000356574,9606.ENSP00000364000,9606.ENSP00000364140,9606.ENSP00000385675,9606.ENSP00000388325,9606.ENSP00000434412,9606.ENSP00000460236	LGALS1,CTSZ,TIMP1,COL1A1,IGFBP5,LAMC1,TNC,MFGE8,COL1A2,CALR,COL12A1,FN1,QSOX1,COL5A2,COL15A1,IL6,LAMB2,SERPINH1,SPON1
GO Component	GO:0005604	Basement membrane	13	96	1.63	2.57e-15	9606.ENSP00000218388,9606.ENSP00000230538,9606.ENSP00000231061,9606.ENSP00000254722,9606.ENSP00000258341,9606.ENSP00000265131,9606.ENSP00000309953,9606.ENSP00000331544,9606.ENSP00000346032,9606.ENSP00000346839,9606.ENSP00000355751,9606.ENSP00000364140,9606.ENSP00000388325	TIMP1,LAMA4,SPARC,SERPINF1,LAMC1,TNC,EFEMP2,FBLN1,ANXA2,FN1,THBS2,COL15A1,LAMB2
GO Component	GO:0005783	Endoplasmic reticulum	21	1438	0.66	2.52e-07	9606.ENSP00000196061,9606.ENSP00000215909,9606.ENSP00000217131,9606.ENSP00000218388,9606.ENSP00000225964,9606.ENSP00000233813,9606.ENSP00000258341,9606.ENSP00000265131,9606.ENSP00000268150,9606.ENSP00000278572,9606.ENSP00000297268,9606.ENSP00000320866,9606.ENSP00000325146,9606.ENSP00000346839,9606.ENSP00000356574,9606.ENSP00000364000,9606.ENSP00000364140,9606.ENSP00000385675,9606.ENSP00000388325,…	PLOD1,LGALS1,CTSZ,TIMP1,COL1A1,IGFBP5,LAMC1,TNC,MFGE8,RPS3,COL1A2,CALR,COL12A1,FN1,QSOX1,COL5A2,COL15A1,IL6,LAMB2,SERPINH1,SPON1
GO Component	GO:0031091	Platelet alpha granule	7	91	1.39	3.46e-06	9606.ENSP00000218388,9606.ENSP00000223095,9606.ENSP00000231061,9606.ENSP00000346839,9606.ENSP00000355751,9606.ENSP00000356574,9606.ENSP00000415786	TIMP1,SERPINE1,SPARC,FN1,THBS2,QSOX1,SERPINE2
GO Component	GO:0043227	Membrane-bounded organelle	57	12427	0.16	3.84e-05	9606.ENSP00000196061,9606.ENSP00000211998,9606.ENSP00000215909,9606.ENSP00000217131,9606.ENSP00000217939,9606.ENSP00000218388,9606.ENSP00000220772,9606.ENSP00000223061,9606.ENSP00000223095,9606.ENSP00000223357,9606.ENSP00000225964,9606.ENSP00000230538,9606.ENSP00000231061,9606.ENSP00000233813,9606.ENSP00000234590,9606.ENSP00000244137,9606.ENSP00000254722,9606.ENSP00000258341,9606.ENSP00000264335,…	PLOD1,VCL,LGALS1,CTSZ,MXRA5,TIMP1,SFRP1,PCOLCE,SERPINE1,AEBP1,COL1A1,LAMA4,SPARC,IGFBP5,ENO1,PEPD,SERPINF1,LAMC1,YWHAE,TNC,MFGE8,PGD,CTSK,RPS3,FNDC1,COL1A2,PCBP1,EFEMP2,CALR,PLEC,COL12A1,BGN,FBLN1,HNRNPA1,ANXA2,HNRNPA2B1,FN1,THBS2,QSOX1,HTRA1,FLNA,HSP90AB1,COL5A2,COL15A1,POSTN,EMILIN1,FBLN2,IL6,LAMB2,CD44,SERPINE2,PLTP,SERPINH1,C1R,LDHA,VIM,SPON1
GO Component	GO:0030141	Secretory granule	14	845	0.72	4.23e-05	9606.ENSP00000211998,9606.ENSP00000217131,9606.ENSP00000218388,9606.ENSP00000223095,9606.ENSP00000225964,9606.ENSP00000231061,9606.ENSP00000320866,9606.ENSP00000346032,9606.ENSP00000346839,9606.ENSP00000355751,9606.ENSP00000356574,9606.ENSP00000360609,9606.ENSP00000398632,9606.ENSP00000415786	VCL,CTSZ,TIMP1,SERPINE1,COL1A1,SPARC,CALR,ANXA2,FN1,THBS2,QSOX1,HSP90AB1,CD44,SERPINE2
GO Component	GO:0043226	Organelle	59	13515	0.14	4.85e-05	9606.ENSP00000196061,9606.ENSP00000211998,9606.ENSP00000215909,9606.ENSP00000217131,9606.ENSP00000217939,9606.ENSP00000218388,9606.ENSP00000220772,9606.ENSP00000223061,9606.ENSP00000223095,9606.ENSP00000223357,9606.ENSP00000225964,9606.ENSP00000230538,9606.ENSP00000231061,9606.ENSP00000233813,9606.ENSP00000234590,9606.ENSP00000244137,9606.ENSP00000254722,9606.ENSP00000258341,9606.ENSP00000264335,…	PLOD1,VCL,LGALS1,CTSZ,MXRA5,TIMP1,SFRP1,PCOLCE,SERPINE1,AEBP1,COL1A1,LAMA4,SPARC,IGFBP5,ENO1,PEPD,SERPINF1,LAMC1,YWHAE,TNC,MFGE8,PGD,CTSK,RPS3,FNDC1,COL1A2,PCBP1,EFEMP2,CALR,PLEC,COL12A1,FLNC,BGN,FBLN1,HNRNPA1,ANXA2,HNRNPA2B1,FN1,CALD1,THBS2,QSOX1,HTRA1,FLNA,HSP90AB1,COL5A2,COL15A1,POSTN,EMILIN1,FBLN2,IL6,LAMB2,CD44,SERPINE2,PLTP,SERPINH1,C1R,LDHA,VIM,SPON1
GO Component	GO:0005581	Collagen trimer	6	88	1.33	5.40e-05	9606.ENSP00000225964,9606.ENSP00000297268,9606.ENSP00000325146,9606.ENSP00000364000,9606.ENSP00000364140,9606.ENSP00000369677	COL1A1,COL1A2,COL12A1,COL5A2,COL15A1,EMILIN1
GO Component	GO:0005925	Focal adhesion	10	405	0.89	6.46e-05	9606.ENSP00000211998,9606.ENSP00000264335,9606.ENSP00000265131,9606.ENSP00000278572,9606.ENSP00000320866,9606.ENSP00000323856,9606.ENSP00000327145,9606.ENSP00000358866,9606.ENSP00000398632,9606.ENSP00000446007	VCL,YWHAE,TNC,RPS3,CALR,PLEC,FLNC,FLNA,CD44,VIM
GO Component	GO:0034774	Secretory granule lumen	9	324	0.94	8.60e-05	9606.ENSP00000211998,9606.ENSP00000217131,9606.ENSP00000218388,9606.ENSP00000223095,9606.ENSP00000231061,9606.ENSP00000346032,9606.ENSP00000346839,9606.ENSP00000356574,9606.ENSP00000360609	VCL,CTSZ,TIMP1,SERPINE1,SPARC,ANXA2,FN1,QSOX1,HSP90AB1
GO Component	GO:0012505	Endomembrane system	32	4542	0.35	9.13e-05	9606.ENSP00000196061,9606.ENSP00000211998,9606.ENSP00000215909,9606.ENSP00000217131,9606.ENSP00000218388,9606.ENSP00000223095,9606.ENSP00000225964,9606.ENSP00000231061,9606.ENSP00000233813,9606.ENSP00000258341,9606.ENSP00000265131,9606.ENSP00000268150,9606.ENSP00000271651,9606.ENSP00000278572,9606.ENSP00000297268,9606.ENSP00000320866,9606.ENSP00000325146,9606.ENSP00000327336,9606.ENSP00000346032,…	PLOD1,VCL,LGALS1,CTSZ,TIMP1,SERPINE1,COL1A1,SPARC,IGFBP5,LAMC1,TNC,MFGE8,CTSK,RPS3,COL1A2,CALR,COL12A1,BGN,ANXA2,FN1,THBS2,QSOX1,HSP90AB1,COL5A2,COL15A1,POSTN,IL6,LAMB2,CD44,SERPINE2,SERPINH1,SPON1
GO Component	GO:0009986	Cell surface	13	824	0.7	0.00012	9606.ENSP00000215909,9606.ENSP00000217131,9606.ENSP00000220772,9606.ENSP00000231061,9606.ENSP00000234590,9606.ENSP00000268150,9606.ENSP00000271651,9606.ENSP00000320866,9606.ENSP00000327336,9606.ENSP00000346032,9606.ENSP00000360609,9606.ENSP00000398632,9606.ENSP00000415786	LGALS1,CTSZ,SFRP1,SPARC,ENO1,MFGE8,CTSK,CALR,BGN,ANXA2,HSP90AB1,CD44,SERPINE2
GO Component	GO:0031093	Platelet alpha granule lumen	5	68	1.37	0.00023	9606.ENSP00000218388,9606.ENSP00000223095,9606.ENSP00000231061,9606.ENSP00000346839,9606.ENSP00000356574	TIMP1,SERPINE1,SPARC,FN1,QSOX1
GO Component	GO:0005583	Fibrillar collagen trimer	3	12	1.9	0.00087	9606.ENSP00000225964,9606.ENSP00000297268,9606.ENSP00000364000	COL1A1,COL1A2,COL5A2
GO Component	GO:0043034	Costamere	3	19	1.7	0.0027	9606.ENSP00000211998,9606.ENSP00000323856,9606.ENSP00000327145	VCL,PLEC,FLNC
GO Component	GO:0070161	Anchoring junction	11	820	0.63	0.0030	9606.ENSP00000211998,9606.ENSP00000264335,9606.ENSP00000265131,9606.ENSP00000278572,9606.ENSP00000320866,9606.ENSP00000323856,9606.ENSP00000327145,9606.ENSP00000346032,9606.ENSP00000358866,9606.ENSP00000398632,9606.ENSP00000446007	VCL,YWHAE,TNC,RPS3,CALR,PLEC,FLNC,ANXA2,FLNA,CD44,VIM
GO Component	GO:0005584	Collagen type I trimer	2	2	2.5	0.0033	9606.ENSP00000225964,9606.ENSP00000297268	COL1A1,COL1A2
GO Component	GO:0042383	Sarcolemma	5	132	1.08	0.0038	9606.ENSP00000211998,9606.ENSP00000323856,9606.ENSP00000327145,9606.ENSP00000327336,9606.ENSP00000346032	VCL,PLEC,FLNC,BGN,ANXA2
GO Component	GO:0030016	Myofibril	6	227	0.92	0.0048	9606.ENSP00000211998,9606.ENSP00000234590,9606.ENSP00000323856,9606.ENSP00000327145,9606.ENSP00000354826,9606.ENSP00000358866	VCL,ENO1,PLEC,FLNC,CALD1,FLNA
GO Component	GO:0031410	Cytoplasmic vesicle	19	2386	0.4	0.0049	9606.ENSP00000211998,9606.ENSP00000217131,9606.ENSP00000218388,9606.ENSP00000223095,9606.ENSP00000225964,9606.ENSP00000231061,9606.ENSP00000254722,9606.ENSP00000264335,9606.ENSP00000271651,9606.ENSP00000320866,9606.ENSP00000327336,9606.ENSP00000346032,9606.ENSP00000346839,9606.ENSP00000355751,9606.ENSP00000356574,9606.ENSP00000360609,9606.ENSP00000398632,9606.ENSP00000415786,9606.ENSP00000446007	VCL,CTSZ,TIMP1,SERPINE1,COL1A1,SPARC,SERPINF1,YWHAE,CTSK,CALR,BGN,ANXA2,FN1,THBS2,QSOX1,HSP90AB1,CD44,SERPINE2,VIM
GO Component	GO:0043260	laminin-11 complex	2	3	2.32	0.0049	9606.ENSP00000258341,9606.ENSP00000388325	LAMC1,LAMB2
GO Component	GO:0070013	Intracellular organelle lumen	33	5857	0.25	0.0051	9606.ENSP00000211998,9606.ENSP00000215909,9606.ENSP00000217131,9606.ENSP00000218388,9606.ENSP00000223095,9606.ENSP00000225964,9606.ENSP00000231061,9606.ENSP00000233813,9606.ENSP00000258341,9606.ENSP00000265131,9606.ENSP00000268150,9606.ENSP00000271651,9606.ENSP00000278572,9606.ENSP00000297267,9606.ENSP00000297268,9606.ENSP00000305556,9606.ENSP00000320866,9606.ENSP00000325146,9606.ENSP00000327336,…	VCL,LGALS1,CTSZ,TIMP1,SERPINE1,COL1A1,SPARC,IGFBP5,LAMC1,TNC,MFGE8,CTSK,RPS3,FNDC1,COL1A2,PCBP1,CALR,COL12A1,BGN,HNRNPA1,ANXA2,HNRNPA2B1,FN1,QSOX1,FLNA,HSP90AB1,COL5A2,COL15A1,IL6,LAMB2,SERPINH1,VIM,SPON1
GO Component	GO:0099512	Supramolecular fiber	11	939	0.57	0.0070	9606.ENSP00000211998,9606.ENSP00000225964,9606.ENSP00000234590,9606.ENSP00000297268,9606.ENSP00000323856,9606.ENSP00000327145,9606.ENSP00000331544,9606.ENSP00000354826,9606.ENSP00000358866,9606.ENSP00000364000,9606.ENSP00000446007	VCL,COL1A1,ENO1,COL1A2,PLEC,FLNC,FBLN1,CALD1,FLNA,COL5A2,VIM
GO Component	GO:0005938	Cell cortex	6	292	0.81	0.0139	9606.ENSP00000211998,9606.ENSP00000217131,9606.ENSP00000234590,9606.ENSP00000346032,9606.ENSP00000354826,9606.ENSP00000358866	VCL,CTSZ,ENO1,ANXA2,CALD1,FLNA
GO Component	GO:0042470	Melanosome	4	104	1.08	0.0146	9606.ENSP00000254722,9606.ENSP00000264335,9606.ENSP00000346032,9606.ENSP00000360609	SERPINF1,YWHAE,ANXA2,HSP90AB1
GO Component	GO:0099080	Supramolecular complex	12	1261	0.48	0.0204	9606.ENSP00000211998,9606.ENSP00000225964,9606.ENSP00000234590,9606.ENSP00000297268,9606.ENSP00000305556,9606.ENSP00000323856,9606.ENSP00000327145,9606.ENSP00000331544,9606.ENSP00000354826,9606.ENSP00000358866,9606.ENSP00000364000,9606.ENSP00000446007	VCL,COL1A1,ENO1,COL1A2,PCBP1,PLEC,FLNC,FBLN1,CALD1,FLNA,COL5A2,VIM
GO Component	GO:0005793	Endoplasmic reticulum-Golgi intermediate compartment	4	129	0.99	0.0294	9606.ENSP00000217131,9606.ENSP00000320866,9606.ENSP00000346839,9606.ENSP00000434412	CTSZ,CALR,FN1,SERPINH1
GO Component	GO:0035580	Specific granule lumen	3	62	1.18	0.0395	9606.ENSP00000211998,9606.ENSP00000217131,9606.ENSP00000356574	VCL,CTSZ,QSOX1
GO Component	GO:0005737	Cytoplasm	48	11428	0.12	0.0464	9606.ENSP00000196061,9606.ENSP00000211998,9606.ENSP00000215909,9606.ENSP00000217131,9606.ENSP00000218388,9606.ENSP00000220772,9606.ENSP00000223095,9606.ENSP00000223357,9606.ENSP00000225964,9606.ENSP00000231061,9606.ENSP00000233813,9606.ENSP00000234590,9606.ENSP00000254722,9606.ENSP00000258341,9606.ENSP00000264335,9606.ENSP00000265131,9606.ENSP00000268150,9606.ENSP00000270776,9606.ENSP00000271651,…	PLOD1,VCL,LGALS1,CTSZ,TIMP1,SFRP1,SERPINE1,AEBP1,COL1A1,SPARC,IGFBP5,ENO1,SERPINF1,LAMC1,YWHAE,TNC,MFGE8,PGD,CTSK,RPS3,COL1A2,PCBP1,CALR,PLEC,COL12A1,FLNC,BGN,HNRNPA1,ANXA2,HNRNPA2B1,FN1,CALD1,THBS2,QSOX1,HTRA1,FLNA,HSP90AB1,COL5A2,COL15A1,POSTN,IL6,LAMB2,CD44,SERPINE2,SERPINH1,LDHA,VIM,SPON1
GO Component	GO:0005844	Polysome	3	68	1.14	0.0490	9606.ENSP00000278572,9606.ENSP00000320866,9606.ENSP00000446007	RPS3,CALR,VIM
STRING clusters	CL:16429	Collagen formation, and Defective B3GALTL causes Peters-plus syndrome (PpS)	22	168	1.62	1.57e-25	9606.ENSP00000196061,9606.ENSP00000218388,9606.ENSP00000223061,9606.ENSP00000223095,9606.ENSP00000225964,9606.ENSP00000231061,9606.ENSP00000254722,9606.ENSP00000297268,9606.ENSP00000299855,9606.ENSP00000309953,9606.ENSP00000322788,9606.ENSP00000325146,9606.ENSP00000331544,9606.ENSP00000355751,9606.ENSP00000364000,9606.ENSP00000364140,9606.ENSP00000369071,9606.ENSP00000384169,9606.ENSP00000398632,…	PLOD1,TIMP1,PCOLCE,SERPINE1,COL1A1,SPARC,SERPINF1,COL1A2,MMP3,EFEMP2,MMP1,COL12A1,FBLN1,THBS2,COL5A2,COL15A1,POSTN,FBLN2,CD44,SERPINE2,SERPINH1,SPON1
STRING clusters	CL:16430	Collagen formation, and Matrix metalloproteinases	20	129	1.69	1.15e-24	9606.ENSP00000196061,9606.ENSP00000218388,9606.ENSP00000223061,9606.ENSP00000223095,9606.ENSP00000225964,9606.ENSP00000231061,9606.ENSP00000254722,9606.ENSP00000297268,9606.ENSP00000299855,9606.ENSP00000309953,9606.ENSP00000322788,9606.ENSP00000325146,9606.ENSP00000331544,9606.ENSP00000364000,9606.ENSP00000364140,9606.ENSP00000369071,9606.ENSP00000384169,9606.ENSP00000398632,9606.ENSP00000415786,…	PLOD1,TIMP1,PCOLCE,SERPINE1,COL1A1,SPARC,SERPINF1,COL1A2,MMP3,EFEMP2,MMP1,COL12A1,FBLN1,COL5A2,COL15A1,POSTN,FBLN2,CD44,SERPINE2,SERPINH1
STRING clusters	CL:16569	Mixed, incl. Elastic fibre formation, and Matrix metalloproteinases	11	58	1.78	2.20e-13	9606.ENSP00000218388,9606.ENSP00000223095,9606.ENSP00000299855,9606.ENSP00000309953,9606.ENSP00000322788,9606.ENSP00000325146,9606.ENSP00000331544,9606.ENSP00000369071,9606.ENSP00000384169,9606.ENSP00000398632,9606.ENSP00000415786	TIMP1,SERPINE1,MMP3,EFEMP2,MMP1,COL12A1,FBLN1,POSTN,FBLN2,CD44,SERPINE2
STRING clusters	CL:16432	Collagen biosynthesis and modifying enzymes	9	66	1.63	1.66e-09	9606.ENSP00000196061,9606.ENSP00000223061,9606.ENSP00000225964,9606.ENSP00000231061,9606.ENSP00000254722,9606.ENSP00000297268,9606.ENSP00000364000,9606.ENSP00000364140,9606.ENSP00000434412	PLOD1,PCOLCE,COL1A1,SPARC,SERPINF1,COL1A2,COL5A2,COL15A1,SERPINH1
STRING clusters	CL:16570	Mixed, incl. Matrix metalloproteinases, and Dissolution of Fibrin Clot	7	36	1.79	4.94e-08	9606.ENSP00000218388,9606.ENSP00000223095,9606.ENSP00000299855,9606.ENSP00000322788,9606.ENSP00000325146,9606.ENSP00000398632,9606.ENSP00000415786	TIMP1,SERPINE1,MMP3,MMP1,COL12A1,CD44,SERPINE2
STRING clusters	CL:16571	Mixed, incl. Dissolution of Fibrin Clot, and negative regulation of metallopeptidase activity	6	20	1.98	1.10e-07	9606.ENSP00000218388,9606.ENSP00000223095,9606.ENSP00000299855,9606.ENSP00000322788,9606.ENSP00000398632,9606.ENSP00000415786	TIMP1,SERPINE1,MMP3,MMP1,CD44,SERPINE2
STRING clusters	CL:16433	Collagen biosynthesis and modifying enzymes	7	57	1.59	6.78e-07	9606.ENSP00000196061,9606.ENSP00000223061,9606.ENSP00000225964,9606.ENSP00000231061,9606.ENSP00000297268,9606.ENSP00000364000,9606.ENSP00000364140	PLOD1,PCOLCE,COL1A1,SPARC,COL1A2,COL5A2,COL15A1
STRING clusters	CL:16512	Fibrillar collagen, C-terminal, and Lateral cystocele	5	12	2.12	8.09e-07	9606.ENSP00000223061,9606.ENSP00000225964,9606.ENSP00000231061,9606.ENSP00000297268,9606.ENSP00000364000	PCOLCE,COL1A1,SPARC,COL1A2,COL5A2
STRING clusters	CL:16514	Collagen type I trimer, and Lateral cystocele	4	5	2.4	4.92e-06	9606.ENSP00000223061,9606.ENSP00000225964,9606.ENSP00000231061,9606.ENSP00000297268	PCOLCE,COL1A1,SPARC,COL1A2
STRING clusters	CL:16572	Peptidase M10A, cysteine switch, zinc binding site, and negative regulation of metallopeptidase activity	4	12	2.02	6.04e-05	9606.ENSP00000218388,9606.ENSP00000299855,9606.ENSP00000322788,9606.ENSP00000398632	TIMP1,MMP3,MMP1,CD44
STRING clusters	CL:16642	Elastic fibre formation	4	19	1.82	0.00027	9606.ENSP00000309953,9606.ENSP00000331544,9606.ENSP00000369071,9606.ENSP00000384169	EFEMP2,FBLN1,POSTN,FBLN2
STRING clusters	CL:16805	Protein complex involved in cell adhesion, and MET activates PTK2 signaling	5	57	1.44	0.00049	9606.ENSP00000230538,9606.ENSP00000258341,9606.ENSP00000346839,9606.ENSP00000369677,9606.ENSP00000388325	LAMA4,LAMC1,FN1,EMILIN1,LAMB2
STRING clusters	CL:16575	Mixed, incl. Conjunctivochalasis, and Metalloproteinase inhibitor 1	3	5	2.28	0.00050	9606.ENSP00000218388,9606.ENSP00000299855,9606.ENSP00000322788	TIMP1,MMP3,MMP1
STRING clusters	CL:16644	Elastic fiber, and Fibulin-2	3	5	2.28	0.00050	9606.ENSP00000309953,9606.ENSP00000331544,9606.ENSP00000384169	EFEMP2,FBLN1,FBLN2
STRING clusters	CL:1454	Mixed, incl. negative regulation of mRNA splicing, via spliceosome, and RNPHF zinc finger	3	15	1.8	0.0049	9606.ENSP00000305556,9606.ENSP00000341826,9606.ENSP00000346694	PCBP1,HNRNPA1,HNRNPA2B1
STRING clusters	CL:21445	Root resorption, and Peptidase C1A, cathepsin K	2	6	2.02	0.0494	9606.ENSP00000271651,9606.ENSP00000297350	CTSK,TNFRSF11B
KEGG	hsa04512	ECM-receptor interaction	9	88	1.51	6.61e-09	9606.ENSP00000225964,9606.ENSP00000230538,9606.ENSP00000258341,9606.ENSP00000265131,9606.ENSP00000297268,9606.ENSP00000346839,9606.ENSP00000355751,9606.ENSP00000388325,9606.ENSP00000398632	COL1A1,LAMA4,LAMC1,TNC,COL1A2,FN1,THBS2,LAMB2,CD44
KEGG	hsa04510	Focal adhesion	11	198	1.24	8.14e-09	9606.ENSP00000211998,9606.ENSP00000225964,9606.ENSP00000230538,9606.ENSP00000258341,9606.ENSP00000265131,9606.ENSP00000297268,9606.ENSP00000327145,9606.ENSP00000346839,9606.ENSP00000355751,9606.ENSP00000358866,9606.ENSP00000388325	VCL,COL1A1,LAMA4,LAMC1,TNC,COL1A2,FLNC,FN1,THBS2,FLNA,LAMB2
KEGG	hsa05146	Amoebiasis	8	100	1.4	1.91e-07	9606.ENSP00000211998,9606.ENSP00000225964,9606.ENSP00000230538,9606.ENSP00000258341,9606.ENSP00000297268,9606.ENSP00000346839,9606.ENSP00000385675,9606.ENSP00000388325	VCL,COL1A1,LAMA4,LAMC1,COL1A2,FN1,IL6,LAMB2
KEGG	hsa04151	PI3K-Akt signaling pathway	11	350	1.0	1.29e-06	9606.ENSP00000225964,9606.ENSP00000230538,9606.ENSP00000258341,9606.ENSP00000264335,9606.ENSP00000265131,9606.ENSP00000297268,9606.ENSP00000346839,9606.ENSP00000355751,9606.ENSP00000360609,9606.ENSP00000385675,9606.ENSP00000388325	COL1A1,LAMA4,LAMC1,YWHAE,TNC,COL1A2,FN1,THBS2,HSP90AB1,IL6,LAMB2
KEGG	hsa05165	Human papillomavirus infection	8	325	0.89	0.00065	9606.ENSP00000225964,9606.ENSP00000230538,9606.ENSP00000258341,9606.ENSP00000265131,9606.ENSP00000297268,9606.ENSP00000346839,9606.ENSP00000355751,9606.ENSP00000388325	COL1A1,LAMA4,LAMC1,TNC,COL1A2,FN1,THBS2,LAMB2
KEGG	hsa04933	AGE-RAGE signaling pathway in diabetic complications	5	98	1.21	0.0010	9606.ENSP00000223095,9606.ENSP00000225964,9606.ENSP00000297268,9606.ENSP00000346839,9606.ENSP00000385675	SERPINE1,COL1A1,COL1A2,FN1,IL6
KEGG	hsa04974	Protein digestion and absorption	5	100	1.2	0.0010	9606.ENSP00000225964,9606.ENSP00000297268,9606.ENSP00000325146,9606.ENSP00000364000,9606.ENSP00000364140	COL1A1,COL1A2,COL12A1,COL5A2,COL15A1
KEGG	hsa04066	HIF-1 signaling pathway	5	106	1.17	0.0011	9606.ENSP00000218388,9606.ENSP00000223095,9606.ENSP00000234590,9606.ENSP00000385675,9606.ENSP00000445175	TIMP1,SERPINE1,ENO1,IL6,LDHA
KEGG	hsa05205	Proteoglycans in cancer	6	196	0.99	0.0016	9606.ENSP00000225964,9606.ENSP00000297268,9606.ENSP00000327145,9606.ENSP00000346839,9606.ENSP00000358866,9606.ENSP00000398632	COL1A1,COL1A2,FLNC,FN1,FLNA,CD44
KEGG	hsa05323	Rheumatoid arthritis	4	85	1.17	0.0061	9606.ENSP00000271651,9606.ENSP00000299855,9606.ENSP00000322788,9606.ENSP00000385675	CTSK,MMP3,MMP1,IL6
KEGG	hsa04657	IL-17 signaling pathway	4	92	1.14	0.0074	9606.ENSP00000299855,9606.ENSP00000322788,9606.ENSP00000360609,9606.ENSP00000385675	MMP3,MMP1,HSP90AB1,IL6
KEGG	hsa05222	Small cell lung cancer	4	92	1.14	0.0074	9606.ENSP00000230538,9606.ENSP00000258341,9606.ENSP00000346839,9606.ENSP00000388325	LAMA4,LAMC1,FN1,LAMB2
KEGG	hsa05132	Salmonella infection	5	209	0.88	0.0148	9606.ENSP00000327145,9606.ENSP00000346032,9606.ENSP00000358866,9606.ENSP00000360609,9606.ENSP00000385675	FLNC,ANXA2,FLNA,HSP90AB1,IL6
KEGG	hsa05200	Pathways in cancer	7	517	0.63	0.0308	9606.ENSP00000230538,9606.ENSP00000258341,9606.ENSP00000322788,9606.ENSP00000346839,9606.ENSP00000360609,9606.ENSP00000385675,9606.ENSP00000388325	LAMA4,LAMC1,MMP1,FN1,HSP90AB1,IL6,LAMB2
Reactome	HSA-1474244	Extracellular matrix organization	27	301	1.45	1.28e-28	9606.ENSP00000196061,9606.ENSP00000218388,9606.ENSP00000223061,9606.ENSP00000223095,9606.ENSP00000225964,9606.ENSP00000230538,9606.ENSP00000231061,9606.ENSP00000258341,9606.ENSP00000265131,9606.ENSP00000271651,9606.ENSP00000297268,9606.ENSP00000299855,9606.ENSP00000309953,9606.ENSP00000322788,9606.ENSP00000323856,9606.ENSP00000325146,9606.ENSP00000327336,9606.ENSP00000331544,9606.ENSP00000346839,…	PLOD1,TIMP1,PCOLCE,SERPINE1,COL1A1,LAMA4,SPARC,LAMC1,TNC,CTSK,COL1A2,MMP3,EFEMP2,MMP1,PLEC,COL12A1,BGN,FBLN1,FN1,HTRA1,COL5A2,COL15A1,EMILIN1,FBLN2,LAMB2,CD44,SERPINH1
Reactome	HSA-1474228	Degradation of the extracellular matrix	13	140	1.47	1.52e-12	9606.ENSP00000218388,9606.ENSP00000225964,9606.ENSP00000258341,9606.ENSP00000271651,9606.ENSP00000297268,9606.ENSP00000299855,9606.ENSP00000322788,9606.ENSP00000325146,9606.ENSP00000346839,9606.ENSP00000357980,9606.ENSP00000364000,9606.ENSP00000364140,9606.ENSP00000398632	TIMP1,COL1A1,LAMC1,CTSK,COL1A2,MMP3,MMP1,COL12A1,FN1,HTRA1,COL5A2,COL15A1,CD44
Reactome	HSA-3000178	ECM proteoglycans	11	76	1.66	2.07e-12	9606.ENSP00000223095,9606.ENSP00000225964,9606.ENSP00000230538,9606.ENSP00000231061,9606.ENSP00000258341,9606.ENSP00000265131,9606.ENSP00000297268,9606.ENSP00000327336,9606.ENSP00000346839,9606.ENSP00000364000,9606.ENSP00000388325	SERPINE1,COL1A1,LAMA4,SPARC,LAMC1,TNC,COL1A2,BGN,FN1,COL5A2,LAMB2
Reactome	HSA-381426	Regulation of Insulin-like Growth Factor (IGF) transport and uptake by Insulin-like Growth Factor Binding Proteins (IGFBPs)	11	124	1.45	2.21e-10	9606.ENSP00000215909,9606.ENSP00000218388,9606.ENSP00000233813,9606.ENSP00000258341,9606.ENSP00000265131,9606.ENSP00000268150,9606.ENSP00000322788,9606.ENSP00000346839,9606.ENSP00000356574,9606.ENSP00000385675,9606.ENSP00000388325	LGALS1,TIMP1,IGFBP5,LAMC1,TNC,MFGE8,MMP1,FN1,QSOX1,IL6,LAMB2
Reactome	HSA-1474290	Collagen formation	10	90	1.54	2.79e-10	9606.ENSP00000196061,9606.ENSP00000223061,9606.ENSP00000225964,9606.ENSP00000297268,9606.ENSP00000299855,9606.ENSP00000323856,9606.ENSP00000325146,9606.ENSP00000364000,9606.ENSP00000364140,9606.ENSP00000434412	PLOD1,PCOLCE,COL1A1,COL1A2,MMP3,PLEC,COL12A1,COL5A2,COL15A1,SERPINH1
Reactome	HSA-8957275	Post-translational protein phosphorylation	10	107	1.47	1.15e-09	9606.ENSP00000215909,9606.ENSP00000218388,9606.ENSP00000233813,9606.ENSP00000258341,9606.ENSP00000265131,9606.ENSP00000268150,9606.ENSP00000346839,9606.ENSP00000356574,9606.ENSP00000385675,9606.ENSP00000388325	LGALS1,TIMP1,IGFBP5,LAMC1,TNC,MFGE8,FN1,QSOX1,IL6,LAMB2
Reactome	HSA-8874081	MET activates PTK2 signaling	7	30	1.87	6.56e-09	9606.ENSP00000225964,9606.ENSP00000230538,9606.ENSP00000258341,9606.ENSP00000297268,9606.ENSP00000346839,9606.ENSP00000364000,9606.ENSP00000388325	COL1A1,LAMA4,LAMC1,COL1A2,FN1,COL5A2,LAMB2
Reactome	HSA-3000171	Non-integrin membrane-ECM interactions	8	59	1.63	9.50e-09	9606.ENSP00000225964,9606.ENSP00000230538,9606.ENSP00000258341,9606.ENSP00000265131,9606.ENSP00000297268,9606.ENSP00000346839,9606.ENSP00000364000,9606.ENSP00000388325	COL1A1,LAMA4,LAMC1,TNC,COL1A2,FN1,COL5A2,LAMB2
Reactome	HSA-2022090	Assembly of collagen fibrils and other multimeric structures	8	61	1.62	1.08e-08	9606.ENSP00000223061,9606.ENSP00000225964,9606.ENSP00000297268,9606.ENSP00000299855,9606.ENSP00000323856,9606.ENSP00000325146,9606.ENSP00000364000,9606.ENSP00000364140	PCOLCE,COL1A1,COL1A2,MMP3,PLEC,COL12A1,COL5A2,COL15A1
Reactome	HSA-1442490	Collagen degradation	8	64	1.6	1.38e-08	9606.ENSP00000225964,9606.ENSP00000271651,9606.ENSP00000297268,9606.ENSP00000299855,9606.ENSP00000322788,9606.ENSP00000325146,9606.ENSP00000364000,9606.ENSP00000364140	COL1A1,CTSK,COL1A2,MMP3,MMP1,COL12A1,COL5A2,COL15A1
Reactome	HSA-1650814	Collagen biosynthesis and modifying enzymes	8	67	1.58	1.75e-08	9606.ENSP00000196061,9606.ENSP00000223061,9606.ENSP00000225964,9606.ENSP00000297268,9606.ENSP00000325146,9606.ENSP00000364000,9606.ENSP00000364140,9606.ENSP00000434412	PLOD1,PCOLCE,COL1A1,COL1A2,COL12A1,COL5A2,COL15A1,SERPINH1
Reactome	HSA-109582	Hemostasis	13	605	0.83	7.80e-06	9606.ENSP00000211998,9606.ENSP00000218388,9606.ENSP00000223095,9606.ENSP00000225964,9606.ENSP00000231061,9606.ENSP00000297268,9606.ENSP00000322788,9606.ENSP00000346032,9606.ENSP00000346839,9606.ENSP00000356574,9606.ENSP00000358866,9606.ENSP00000398632,9606.ENSP00000415786	VCL,TIMP1,SERPINE1,COL1A1,SPARC,COL1A2,MMP1,ANXA2,FN1,QSOX1,FLNA,CD44,SERPINE2
Reactome	HSA-3000170	Syndecan interactions	5	27	1.77	7.80e-06	9606.ENSP00000225964,9606.ENSP00000265131,9606.ENSP00000297268,9606.ENSP00000346839,9606.ENSP00000364000	COL1A1,TNC,COL1A2,FN1,COL5A2
Reactome	HSA-6785807	Interleukin-4 and Interleukin-13 signaling	7	107	1.31	9.49e-06	9606.ENSP00000218388,9606.ENSP00000297268,9606.ENSP00000299855,9606.ENSP00000322788,9606.ENSP00000346839,9606.ENSP00000385675,9606.ENSP00000446007	TIMP1,COL1A2,MMP3,MMP1,FN1,IL6,VIM
Reactome	HSA-76002	Platelet activation, signaling and aggregation	9	260	1.04	2.05e-05	9606.ENSP00000211998,9606.ENSP00000218388,9606.ENSP00000223095,9606.ENSP00000225964,9606.ENSP00000231061,9606.ENSP00000297268,9606.ENSP00000346839,9606.ENSP00000356574,9606.ENSP00000358866	VCL,TIMP1,SERPINE1,COL1A1,SPARC,COL1A2,FN1,QSOX1,FLNA
Reactome	HSA-114608	Platelet degranulation	7	127	1.24	2.56e-05	9606.ENSP00000211998,9606.ENSP00000218388,9606.ENSP00000223095,9606.ENSP00000231061,9606.ENSP00000346839,9606.ENSP00000356574,9606.ENSP00000358866	VCL,TIMP1,SERPINE1,SPARC,FN1,QSOX1,FLNA
Reactome	HSA-2129379	Molecules associated with elastic fibres	5	38	1.62	2.68e-05	9606.ENSP00000309953,9606.ENSP00000331544,9606.ENSP00000346839,9606.ENSP00000369677,9606.ENSP00000384169	EFEMP2,FBLN1,FN1,EMILIN1,FBLN2
Reactome	HSA-216083	Integrin cell surface interactions	6	85	1.35	4.34e-05	9606.ENSP00000225964,9606.ENSP00000265131,9606.ENSP00000297268,9606.ENSP00000346839,9606.ENSP00000364000,9606.ENSP00000398632	COL1A1,TNC,COL1A2,FN1,COL5A2,CD44
Reactome	HSA-8948216	Collagen chain trimerization	5	44	1.55	4.51e-05	9606.ENSP00000225964,9606.ENSP00000297268,9606.ENSP00000325146,9606.ENSP00000364000,9606.ENSP00000364140	COL1A1,COL1A2,COL12A1,COL5A2,COL15A1
Reactome	HSA-1280215	Cytokine Signaling in Immune system	12	681	0.75	0.00013	9606.ENSP00000218388,9606.ENSP00000297268,9606.ENSP00000297350,9606.ENSP00000299855,9606.ENSP00000322788,9606.ENSP00000346032,9606.ENSP00000346694,9606.ENSP00000346839,9606.ENSP00000358866,9606.ENSP00000385675,9606.ENSP00000398632,9606.ENSP00000446007	TIMP1,COL1A2,TNFRSF11B,MMP3,MMP1,ANXA2,HNRNPA2B1,FN1,FLNA,IL6,CD44,VIM
Reactome	HSA-168256	Immune System	20	1956	0.51	0.00013	9606.ENSP00000211998,9606.ENSP00000217131,9606.ENSP00000218388,9606.ENSP00000225964,9606.ENSP00000271651,9606.ENSP00000297268,9606.ENSP00000297350,9606.ENSP00000299855,9606.ENSP00000320866,9606.ENSP00000322788,9606.ENSP00000346032,9606.ENSP00000346694,9606.ENSP00000346839,9606.ENSP00000356574,9606.ENSP00000358866,9606.ENSP00000360609,9606.ENSP00000385675,9606.ENSP00000398632,9606.ENSP00000438615,…	VCL,CTSZ,TIMP1,COL1A1,CTSK,COL1A2,TNFRSF11B,MMP3,CALR,MMP1,ANXA2,HNRNPA2B1,FN1,QSOX1,FLNA,HSP90AB1,IL6,CD44,C1R,VIM
Reactome	HSA-9006934	Signaling by Receptor Tyrosine Kinases	10	502	0.8	0.00036	9606.ENSP00000225964,9606.ENSP00000230538,9606.ENSP00000231061,9606.ENSP00000258341,9606.ENSP00000297268,9606.ENSP00000341826,9606.ENSP00000346839,9606.ENSP00000355751,9606.ENSP00000364000,9606.ENSP00000388325	COL1A1,LAMA4,SPARC,LAMC1,COL1A2,HNRNPA1,FN1,THBS2,COL5A2,LAMB2
Reactome	HSA-1592389	Activation of Matrix Metalloproteinases	4	33	1.58	0.00044	9606.ENSP00000218388,9606.ENSP00000271651,9606.ENSP00000299855,9606.ENSP00000322788	TIMP1,CTSK,MMP3,MMP1
Reactome	HSA-449147	Signaling by Interleukins	9	440	0.81	0.00085	9606.ENSP00000218388,9606.ENSP00000297268,9606.ENSP00000299855,9606.ENSP00000322788,9606.ENSP00000346032,9606.ENSP00000346694,9606.ENSP00000346839,9606.ENSP00000385675,9606.ENSP00000446007	TIMP1,COL1A2,MMP3,MMP1,ANXA2,HNRNPA2B1,FN1,IL6,VIM
Reactome	HSA-2173782	Binding and Uptake of Ligands by Scavenger Receptors	4	41	1.49	0.00091	9606.ENSP00000225964,9606.ENSP00000231061,9606.ENSP00000297268,9606.ENSP00000320866	COL1A1,SPARC,COL1A2,CALR
Reactome	HSA-430116	GP1b-IX-V activation signalling	3	12	1.9	0.00096	9606.ENSP00000225964,9606.ENSP00000297268,9606.ENSP00000358866	COL1A1,COL1A2,FLNA
Reactome	HSA-75205	Dissolution of Fibrin Clot	3	13	1.86	0.0011	9606.ENSP00000223095,9606.ENSP00000346032,9606.ENSP00000415786	SERPINE1,ANXA2,SERPINE2
Reactome	HSA-2243919	Crosslinking of collagen fibrils	3	18	1.72	0.0026	9606.ENSP00000223061,9606.ENSP00000225964,9606.ENSP00000297268	PCOLCE,COL1A1,COL1A2
Reactome	HSA-3000480	Scavenging by Class A Receptors	3	18	1.72	0.0026	9606.ENSP00000225964,9606.ENSP00000297268,9606.ENSP00000320866	COL1A1,COL1A2,CALR
Reactome	HSA-202733	Cell surface interactions at the vascular wall	5	138	1.06	0.0057	9606.ENSP00000225964,9606.ENSP00000297268,9606.ENSP00000322788,9606.ENSP00000346839,9606.ENSP00000398632	COL1A1,COL1A2,MMP1,FN1,CD44
Reactome	HSA-597592	Post-translational protein modification	14	1390	0.5	0.0060	9606.ENSP00000215909,9606.ENSP00000217131,9606.ENSP00000218388,9606.ENSP00000233813,9606.ENSP00000258341,9606.ENSP00000265131,9606.ENSP00000268150,9606.ENSP00000320866,9606.ENSP00000346839,9606.ENSP00000355751,9606.ENSP00000356574,9606.ENSP00000385675,9606.ENSP00000388325,9606.ENSP00000460236	LGALS1,CTSZ,TIMP1,IGFBP5,LAMC1,TNC,MFGE8,CALR,FN1,THBS2,QSOX1,IL6,LAMB2,SPON1
Reactome	HSA-3000157	Laminin interactions	3	30	1.5	0.0092	9606.ENSP00000230538,9606.ENSP00000258341,9606.ENSP00000388325	LAMA4,LAMC1,LAMB2
Reactome	HSA-445355	Smooth Muscle Contraction	3	38	1.4	0.0172	9606.ENSP00000211998,9606.ENSP00000346032,9606.ENSP00000354826	VCL,ANXA2,CALD1
Reactome	HSA-76009	Platelet Aggregation (Plug Formation)	3	39	1.39	0.0180	9606.ENSP00000225964,9606.ENSP00000297268,9606.ENSP00000346839	COL1A1,COL1A2,FN1
Reactome	HSA-392499	Metabolism of proteins	16	1977	0.41	0.0196	9606.ENSP00000215909,9606.ENSP00000217131,9606.ENSP00000218388,9606.ENSP00000233813,9606.ENSP00000258341,9606.ENSP00000265131,9606.ENSP00000268150,9606.ENSP00000278572,9606.ENSP00000320866,9606.ENSP00000322788,9606.ENSP00000346839,9606.ENSP00000355751,9606.ENSP00000356574,9606.ENSP00000385675,9606.ENSP00000388325,9606.ENSP00000460236	LGALS1,CTSZ,TIMP1,IGFBP5,LAMC1,TNC,MFGE8,RPS3,CALR,MMP1,FN1,THBS2,QSOX1,IL6,LAMB2,SPON1
Reactome	HSA-162582	Signal Transduction	19	2741	0.34	0.0331	9606.ENSP00000211998,9606.ENSP00000220772,9606.ENSP00000223095,9606.ENSP00000225964,9606.ENSP00000230538,9606.ENSP00000231061,9606.ENSP00000258341,9606.ENSP00000264335,9606.ENSP00000297268,9606.ENSP00000299855,9606.ENSP00000341826,9606.ENSP00000346839,9606.ENSP00000355751,9606.ENSP00000358866,9606.ENSP00000360609,9606.ENSP00000364000,9606.ENSP00000385675,9606.ENSP00000388325,9606.ENSP00000417138	VCL,SFRP1,SERPINE1,COL1A1,LAMA4,SPARC,LAMC1,YWHAE,COL1A2,MMP3,HNRNPA1,FN1,THBS2,FLNA,HSP90AB1,COL5A2,IL6,LAMB2,PLTP
Reactome	HSA-264870	Caspase-mediated cleavage of cytoskeletal proteins	2	12	1.72	0.0462	9606.ENSP00000323856,9606.ENSP00000446007	PLEC,VIM
Reactome	HSA-3371511	HSF1 activation	2	12	1.72	0.0462	9606.ENSP00000264335,9606.ENSP00000360609	YWHAE,HSP90AB1
WikiPathways	WP2911	miRNA targets in ECM and membrane receptors	7	22	2.0	1.34e-09	9606.ENSP00000230538,9606.ENSP00000258341,9606.ENSP00000297268,9606.ENSP00000346839,9606.ENSP00000355751,9606.ENSP00000364000,9606.ENSP00000388325	LAMA4,LAMC1,COL1A2,FN1,THBS2,COL5A2,LAMB2
WikiPathways	WP306	Focal adhesion	12	196	1.29	1.34e-09	9606.ENSP00000211998,9606.ENSP00000225964,9606.ENSP00000230538,9606.ENSP00000258341,9606.ENSP00000265131,9606.ENSP00000297268,9606.ENSP00000327145,9606.ENSP00000346839,9606.ENSP00000355751,9606.ENSP00000358866,9606.ENSP00000364000,9606.ENSP00000388325	VCL,COL1A1,LAMA4,LAMC1,TNC,COL1A2,FLNC,FN1,THBS2,FLNA,COL5A2,LAMB2
WikiPathways	WP4786	Type I collagen synthesis in the context of osteogenesis imperfecta	6	33	1.76	5.27e-07	9606.ENSP00000196061,9606.ENSP00000225964,9606.ENSP00000254722,9606.ENSP00000297268,9606.ENSP00000297350,9606.ENSP00000434412	PLOD1,COL1A1,SERPINF1,COL1A2,TNFRSF11B,SERPINH1
WikiPathways	WP4754	IL-18 signaling pathway	10	270	1.07	2.82e-06	9606.ENSP00000218388,9606.ENSP00000225964,9606.ENSP00000234590,9606.ENSP00000297268,9606.ENSP00000297350,9606.ENSP00000299855,9606.ENSP00000322788,9606.ENSP00000346839,9606.ENSP00000385675,9606.ENSP00000460236	TIMP1,COL1A1,ENO1,COL1A2,TNFRSF11B,MMP3,MMP1,FN1,IL6,SPON1
WikiPathways	WP3932	Focal adhesion: PI3K-Akt-mTOR-signaling pathway	10	302	1.02	6.26e-06	9606.ENSP00000225964,9606.ENSP00000230538,9606.ENSP00000258341,9606.ENSP00000265131,9606.ENSP00000297268,9606.ENSP00000346839,9606.ENSP00000355751,9606.ENSP00000360609,9606.ENSP00000364000,9606.ENSP00000388325	COL1A1,LAMA4,LAMC1,TNC,COL1A2,FN1,THBS2,HSP90AB1,COL5A2,LAMB2
WikiPathways	WP615	Senescence and autophagy in cancer	7	105	1.32	6.99e-06	9606.ENSP00000223095,9606.ENSP00000225964,9606.ENSP00000231061,9606.ENSP00000233813,9606.ENSP00000346839,9606.ENSP00000385675,9606.ENSP00000398632	SERPINE1,COL1A1,SPARC,IGFBP5,FN1,IL6,CD44
WikiPathways	WP453	Inflammatory response pathway	5	30	1.72	7.80e-06	9606.ENSP00000225964,9606.ENSP00000258341,9606.ENSP00000297268,9606.ENSP00000346839,9606.ENSP00000388325	COL1A1,LAMC1,COL1A2,FN1,LAMB2
WikiPathways	WP4172	PI3K-Akt signaling pathway	10	336	0.97	1.03e-05	9606.ENSP00000225964,9606.ENSP00000230538,9606.ENSP00000258341,9606.ENSP00000265131,9606.ENSP00000297268,9606.ENSP00000346839,9606.ENSP00000355751,9606.ENSP00000360609,9606.ENSP00000385675,9606.ENSP00000388325	COL1A1,LAMA4,LAMC1,TNC,COL1A2,FN1,THBS2,HSP90AB1,IL6,LAMB2
WikiPathways	WP3967	miR-509-3p alteration of YAP1/ECM axis	4	17	1.87	3.91e-05	9606.ENSP00000225964,9606.ENSP00000231061,9606.ENSP00000346839,9606.ENSP00000355751	COL1A1,SPARC,FN1,THBS2
WikiPathways	WP2814	Mammary gland development pathway - Puberty (Stage 2 of 4)	3	13	1.86	0.0011	9606.ENSP00000218388,9606.ENSP00000346839,9606.ENSP00000446007	TIMP1,FN1,VIM
WikiPathways	WP3859	TGF-beta signaling in thyroid cells for epithelial-mesenchymal transition	3	18	1.72	0.0024	9606.ENSP00000265131,9606.ENSP00000346839,9606.ENSP00000446007	TNC,FN1,VIM
WikiPathways	WP3668	Hypothesized pathways in pathogenesis of cardiovascular disease	3	25	1.58	0.0053	9606.ENSP00000223095,9606.ENSP00000358866,9606.ENSP00000369071	SERPINE1,FLNA,POSTN
WikiPathways	WP129	Matrix metalloproteinases	3	30	1.5	0.0080	9606.ENSP00000218388,9606.ENSP00000299855,9606.ENSP00000322788	TIMP1,MMP3,MMP1
WikiPathways	WP5113	Antiviral and anti-inflammatory effects of Nrf2 on SARS-CoV-2 pathway	3	31	1.48	0.0081	9606.ENSP00000299855,9606.ENSP00000322788,9606.ENSP00000385675	MMP3,MMP1,IL6
WikiPathways	WP3617	Photodynamic therapy-induced NF-kB survival signaling	3	35	1.43	0.0106	9606.ENSP00000299855,9606.ENSP00000322788,9606.ENSP00000385675	MMP3,MMP1,IL6
WikiPathways	WP4658	Small cell lung cancer	4	95	1.12	0.0115	9606.ENSP00000230538,9606.ENSP00000258341,9606.ENSP00000346839,9606.ENSP00000388325	LAMA4,LAMC1,FN1,LAMB2
WikiPathways	WP4290	Metabolic reprogramming in colon cancer	3	42	1.35	0.0155	9606.ENSP00000234590,9606.ENSP00000270776,9606.ENSP00000445175	ENO1,PGD,LDHA
WikiPathways	WP3888	VEGFA-VEGFR2 signaling pathway	7	428	0.71	0.0162	9606.ENSP00000211998,9606.ENSP00000264335,9606.ENSP00000270776,9606.ENSP00000320866,9606.ENSP00000346839,9606.ENSP00000357980,9606.ENSP00000445175	VCL,YWHAE,PGD,CALR,FN1,HTRA1,LDHA
WikiPathways	WP3646	Hepatitis C and hepatocellular carcinoma	3	49	1.29	0.0212	9606.ENSP00000322788,9606.ENSP00000385675,9606.ENSP00000398632	MMP1,IL6,CD44
WikiPathways	WP5049	Glycolysis in senescence	2	11	1.76	0.0254	9606.ENSP00000234590,9606.ENSP00000445175	ENO1,LDHA
WikiPathways	WP366	TGF-beta signaling pathway	4	132	0.98	0.0281	9606.ENSP00000265131,9606.ENSP00000297268,9606.ENSP00000322788,9606.ENSP00000346839	TNC,COL1A2,MMP1,FN1
WikiPathways	WP4629	Aerobic glycolysis	2	12	1.72	0.0281	9606.ENSP00000234590,9606.ENSP00000445175	ENO1,LDHA
WikiPathways	WP322	Osteoblast signaling	2	14	1.65	0.0338	9606.ENSP00000225964,9606.ENSP00000297350	COL1A1,TNFRSF11B
WikiPathways	WP2374	Oncostatin M signaling pathway	3	65	1.16	0.0367	9606.ENSP00000223095,9606.ENSP00000299855,9606.ENSP00000322788	SERPINE1,MMP3,MMP1
WikiPathways	WP12	Osteoclast signaling	2	16	1.6	0.0394	9606.ENSP00000271651,9606.ENSP00000297350	CTSK,TNFRSF11B
WikiPathways	WP289	Myometrial relaxation and contraction pathways	4	153	0.92	0.0400	9606.ENSP00000233813,9606.ENSP00000264335,9606.ENSP00000354826,9606.ENSP00000385675	IGFBP5,YWHAE,CALD1,IL6
WikiPathways	WP3678	Amplification and expansion of oncogenic pathways as metastatic traits	2	17	1.57	0.0407	9606.ENSP00000265131,9606.ENSP00000369071	TNC,POSTN
WikiPathways	WP2572	Primary focal segmental glomerulosclerosis (FSGS)	3	72	1.12	0.0417	9606.ENSP00000211998,9606.ENSP00000388325,9606.ENSP00000446007	VCL,LAMB2,VIM
WikiPathways	WP3287	Overview of nanoparticle effects	2	19	1.52	0.0464	9606.ENSP00000346839,9606.ENSP00000385675	FN1,IL6
Monarch	HP:0001075	Atrophic scars	9	35	1.91	1.10e-10	9606.ENSP00000196061,9606.ENSP00000223357,9606.ENSP00000225964,9606.ENSP00000297268,9606.ENSP00000322788,9606.ENSP00000323856,9606.ENSP00000325146,9606.ENSP00000364000,9606.ENSP00000438615	PLOD1,AEBP1,COL1A1,COL1A2,MMP1,PLEC,COL12A1,COL5A2,C1R
Monarch	HP:0000977	Soft skin	8	35	1.86	4.09e-09	9606.ENSP00000196061,9606.ENSP00000225964,9606.ENSP00000231061,9606.ENSP00000297268,9606.ENSP00000309953,9606.ENSP00000325146,9606.ENSP00000364000,9606.ENSP00000438615	PLOD1,COL1A1,SPARC,COL1A2,EFEMP2,COL12A1,COL5A2,C1R
Monarch	HP:0001058	Poor wound healing	7	20	2.04	6.18e-09	9606.ENSP00000196061,9606.ENSP00000223095,9606.ENSP00000225964,9606.ENSP00000297268,9606.ENSP00000325146,9606.ENSP00000364000,9606.ENSP00000438615	PLOD1,SERPINE1,COL1A1,COL1A2,COL12A1,COL5A2,C1R
Monarch	HP:0100699	Scarring	11	162	1.33	1.55e-08	9606.ENSP00000196061,9606.ENSP00000223357,9606.ENSP00000225964,9606.ENSP00000297268,9606.ENSP00000297350,9606.ENSP00000322788,9606.ENSP00000323856,9606.ENSP00000325146,9606.ENSP00000358866,9606.ENSP00000364000,9606.ENSP00000438615	PLOD1,AEBP1,COL1A1,COL1A2,TNFRSF11B,MMP1,PLEC,COL12A1,FLNA,COL5A2,C1R
Monarch	HP:0000592	Blue sclerae	9	83	1.53	2.40e-08	9606.ENSP00000196061,9606.ENSP00000225964,9606.ENSP00000231061,9606.ENSP00000254722,9606.ENSP00000271651,9606.ENSP00000297268,9606.ENSP00000325146,9606.ENSP00000434412,9606.ENSP00000438615	PLOD1,COL1A1,SPARC,SERPINF1,CTSK,COL1A2,COL12A1,SERPINH1,C1R
Monarch	HP:0001933	Subcutaneous hemorrhage	11	189	1.26	4.98e-08	9606.ENSP00000196061,9606.ENSP00000223095,9606.ENSP00000223357,9606.ENSP00000225964,9606.ENSP00000244137,9606.ENSP00000297268,9606.ENSP00000320866,9606.ENSP00000323856,9606.ENSP00000358866,9606.ENSP00000364000,9606.ENSP00000438615	PLOD1,SERPINE1,AEBP1,COL1A1,PEPD,COL1A2,CALR,PLEC,FLNA,COL5A2,C1R
Monarch	HP:0011025	Abnormal cardiovascular system physiology	21	1168	0.75	4.98e-08	9606.ENSP00000196061,9606.ENSP00000211998,9606.ENSP00000223095,9606.ENSP00000225964,9606.ENSP00000231061,9606.ENSP00000254722,9606.ENSP00000297268,9606.ENSP00000297350,9606.ENSP00000309953,9606.ENSP00000320866,9606.ENSP00000323856,9606.ENSP00000327145,9606.ENSP00000327336,9606.ENSP00000341826,9606.ENSP00000346694,9606.ENSP00000346839,9606.ENSP00000357980,9606.ENSP00000358866,9606.ENSP00000364000,…	PLOD1,VCL,SERPINE1,COL1A1,SPARC,SERPINF1,COL1A2,TNFRSF11B,EFEMP2,CALR,PLEC,FLNC,BGN,HNRNPA1,HNRNPA2B1,FN1,HTRA1,FLNA,COL5A2,LAMB2,SERPINH1
Monarch	HP:0000974	Hyperextensible skin	8	63	1.6	6.22e-08	9606.ENSP00000196061,9606.ENSP00000223357,9606.ENSP00000225964,9606.ENSP00000297268,9606.ENSP00000325146,9606.ENSP00000358866,9606.ENSP00000364000,9606.ENSP00000438615	PLOD1,AEBP1,COL1A1,COL1A2,COL12A1,FLNA,COL5A2,C1R
Monarch	HP:0002659	Increased susceptibility to fractures	11	207	1.22	7.23e-08	9606.ENSP00000225964,9606.ENSP00000231061,9606.ENSP00000254722,9606.ENSP00000271651,9606.ENSP00000297268,9606.ENSP00000297350,9606.ENSP00000309953,9606.ENSP00000341826,9606.ENSP00000346694,9606.ENSP00000346839,9606.ENSP00000434412	COL1A1,SPARC,SERPINF1,CTSK,COL1A2,TNFRSF11B,EFEMP2,HNRNPA1,HNRNPA2B1,FN1,SERPINH1
Monarch	HP:0002814	Abnormality of the lower limb	23	1509	0.68	7.23e-08	9606.ENSP00000196061,9606.ENSP00000211998,9606.ENSP00000223357,9606.ENSP00000225964,9606.ENSP00000230538,9606.ENSP00000231061,9606.ENSP00000244137,9606.ENSP00000254722,9606.ENSP00000271651,9606.ENSP00000297268,9606.ENSP00000309953,9606.ENSP00000322788,9606.ENSP00000323856,9606.ENSP00000325146,9606.ENSP00000327145,9606.ENSP00000327336,9606.ENSP00000331544,9606.ENSP00000346839,9606.ENSP00000358866,…	PLOD1,VCL,AEBP1,COL1A1,LAMA4,SPARC,PEPD,SERPINF1,CTSK,COL1A2,EFEMP2,MMP1,PLEC,COL12A1,FLNC,BGN,FBLN1,FN1,FLNA,COL5A2,LAMB2,SERPINH1,C1R
Monarch	HP:0004348	Abnormality of bone mineral density	14	469	0.97	1.86e-07	9606.ENSP00000196061,9606.ENSP00000223357,9606.ENSP00000225964,9606.ENSP00000231061,9606.ENSP00000244137,9606.ENSP00000254722,9606.ENSP00000271651,9606.ENSP00000297268,9606.ENSP00000297350,9606.ENSP00000322788,9606.ENSP00000323856,9606.ENSP00000358866,9606.ENSP00000364000,9606.ENSP00000434412	PLOD1,AEBP1,COL1A1,SPARC,PEPD,SERPINF1,CTSK,COL1A2,TNFRSF11B,MMP1,PLEC,FLNA,COL5A2,SERPINH1
Monarch	HP:0008780	Congenital bilateral hip dislocation	5	8	2.29	2.38e-07	9606.ENSP00000196061,9606.ENSP00000225964,9606.ENSP00000297268,9606.ENSP00000325146,9606.ENSP00000331544	PLOD1,COL1A1,COL1A2,COL12A1,FBLN1
Monarch	HP:0011844	Abnormal appendicular skeleton morphology	18	916	0.79	2.38e-07	9606.ENSP00000196061,9606.ENSP00000223357,9606.ENSP00000225964,9606.ENSP00000244137,9606.ENSP00000254722,9606.ENSP00000271651,9606.ENSP00000297268,9606.ENSP00000297350,9606.ENSP00000309953,9606.ENSP00000325146,9606.ENSP00000327336,9606.ENSP00000331544,9606.ENSP00000341826,9606.ENSP00000346694,9606.ENSP00000346839,9606.ENSP00000358866,9606.ENSP00000364000,9606.ENSP00000434412	PLOD1,AEBP1,COL1A1,PEPD,SERPINF1,CTSK,COL1A2,TNFRSF11B,EFEMP2,COL12A1,BGN,FBLN1,HNRNPA1,HNRNPA2B1,FN1,FLNA,COL5A2,SERPINH1
Monarch	HP:0008067	Abnormally lax or hyperextensible skin	9	129	1.34	2.96e-07	9606.ENSP00000196061,9606.ENSP00000223357,9606.ENSP00000225964,9606.ENSP00000297268,9606.ENSP00000309953,9606.ENSP00000325146,9606.ENSP00000358866,9606.ENSP00000364000,9606.ENSP00000438615	PLOD1,AEBP1,COL1A1,COL1A2,EFEMP2,COL12A1,FLNA,COL5A2,C1R
Monarch	HP:0002808	Kyphosis	13	406	1.0	2.98e-07	9606.ENSP00000196061,9606.ENSP00000223357,9606.ENSP00000225964,9606.ENSP00000231061,9606.ENSP00000254722,9606.ENSP00000271651,9606.ENSP00000297268,9606.ENSP00000297350,9606.ENSP00000325146,9606.ENSP00000327336,9606.ENSP00000346839,9606.ENSP00000358866,9606.ENSP00000434412	PLOD1,AEBP1,COL1A1,SPARC,SERPINF1,CTSK,COL1A2,TNFRSF11B,COL12A1,BGN,FN1,FLNA,SERPINH1
Monarch	HP:0001892	Abnormal bleeding	13	411	1.0	3.25e-07	9606.ENSP00000196061,9606.ENSP00000223095,9606.ENSP00000223357,9606.ENSP00000225964,9606.ENSP00000231061,9606.ENSP00000244137,9606.ENSP00000297268,9606.ENSP00000320866,9606.ENSP00000323856,9606.ENSP00000346839,9606.ENSP00000358866,9606.ENSP00000364000,9606.ENSP00000438615	PLOD1,SERPINE1,AEBP1,COL1A1,SPARC,PEPD,COL1A2,CALR,PLEC,FN1,FLNA,COL5A2,C1R
Monarch	HP:0002644	Abnormality of pelvic girdle bone morphology	13	419	0.99	3.87e-07	9606.ENSP00000196061,9606.ENSP00000223357,9606.ENSP00000225964,9606.ENSP00000244137,9606.ENSP00000271651,9606.ENSP00000297268,9606.ENSP00000309953,9606.ENSP00000325146,9606.ENSP00000327336,9606.ENSP00000331544,9606.ENSP00000346839,9606.ENSP00000358866,9606.ENSP00000364000	PLOD1,AEBP1,COL1A1,PEPD,CTSK,COL1A2,EFEMP2,COL12A1,BGN,FBLN1,FN1,FLNA,COL5A2
Monarch	HP:0002645	Wormian bones	7	54	1.61	4.19e-07	9606.ENSP00000225964,9606.ENSP00000231061,9606.ENSP00000254722,9606.ENSP00000271651,9606.ENSP00000297268,9606.ENSP00000358866,9606.ENSP00000434412	COL1A1,SPARC,SERPINF1,CTSK,COL1A2,FLNA,SERPINH1
Monarch	HP:0000925	Abnormality of the vertebral column	20	1252	0.7	4.65e-07	9606.ENSP00000196061,9606.ENSP00000223357,9606.ENSP00000225964,9606.ENSP00000231061,9606.ENSP00000254722,9606.ENSP00000271651,9606.ENSP00000297268,9606.ENSP00000297350,9606.ENSP00000323856,9606.ENSP00000325146,9606.ENSP00000327336,9606.ENSP00000341826,9606.ENSP00000346694,9606.ENSP00000346839,9606.ENSP00000357980,9606.ENSP00000358866,9606.ENSP00000364000,9606.ENSP00000388325,9606.ENSP00000434412,…	PLOD1,AEBP1,COL1A1,SPARC,SERPINF1,CTSK,COL1A2,TNFRSF11B,PLEC,COL12A1,BGN,HNRNPA1,HNRNPA2B1,FN1,HTRA1,FLNA,COL5A2,LAMB2,SERPINH1,C1R
Monarch	HP:0001388	Joint laxity	10	200	1.2	4.73e-07	9606.ENSP00000196061,9606.ENSP00000225964,9606.ENSP00000254722,9606.ENSP00000297268,9606.ENSP00000309953,9606.ENSP00000325146,9606.ENSP00000358866,9606.ENSP00000364000,9606.ENSP00000434412,9606.ENSP00000438615	PLOD1,COL1A1,SERPINF1,COL1A2,EFEMP2,COL12A1,FLNA,COL5A2,SERPINH1,C1R
Monarch	HP:0001626	Abnormality of the cardiovascular system	27	2435	0.54	5.62e-07	9606.ENSP00000196061,9606.ENSP00000211998,9606.ENSP00000223095,9606.ENSP00000223357,9606.ENSP00000225964,9606.ENSP00000230538,9606.ENSP00000231061,9606.ENSP00000244137,9606.ENSP00000254722,9606.ENSP00000271651,9606.ENSP00000297268,9606.ENSP00000297350,9606.ENSP00000309953,9606.ENSP00000320866,9606.ENSP00000322788,9606.ENSP00000323856,9606.ENSP00000327145,9606.ENSP00000327336,9606.ENSP00000341826,…	PLOD1,VCL,SERPINE1,AEBP1,COL1A1,LAMA4,SPARC,PEPD,SERPINF1,CTSK,COL1A2,TNFRSF11B,EFEMP2,CALR,MMP1,PLEC,FLNC,BGN,HNRNPA1,HNRNPA2B1,FN1,HTRA1,FLNA,COL5A2,LAMB2,SERPINH1,C1R
Monarch	HP:0002817	Abnormality of the upper limb	21	1428	0.67	5.95e-07	9606.ENSP00000196061,9606.ENSP00000211998,9606.ENSP00000223357,9606.ENSP00000225964,9606.ENSP00000230538,9606.ENSP00000231061,9606.ENSP00000244137,9606.ENSP00000271651,9606.ENSP00000297268,9606.ENSP00000309953,9606.ENSP00000322788,9606.ENSP00000323856,9606.ENSP00000325146,9606.ENSP00000327145,9606.ENSP00000327336,9606.ENSP00000331544,9606.ENSP00000346839,9606.ENSP00000358866,9606.ENSP00000364000,…	PLOD1,VCL,AEBP1,COL1A1,LAMA4,SPARC,PEPD,CTSK,COL1A2,EFEMP2,MMP1,PLEC,COL12A1,FLNC,BGN,FBLN1,FN1,FLNA,COL5A2,LAMB2,C1R
Monarch	HP:0001030	Fragile skin	6	34	1.75	1.09e-06	9606.ENSP00000196061,9606.ENSP00000225964,9606.ENSP00000297268,9606.ENSP00000322788,9606.ENSP00000323856,9606.ENSP00000364000	PLOD1,COL1A1,COL1A2,MMP1,PLEC,COL5A2
Monarch	HP:0000015	Bladder diverticulum	5	14	2.05	1.14e-06	9606.ENSP00000196061,9606.ENSP00000225964,9606.ENSP00000297268,9606.ENSP00000309953,9606.ENSP00000364000	PLOD1,COL1A1,COL1A2,EFEMP2,COL5A2
Monarch	HP:0003023	Bowing of limbs due to multiple fractures	5	14	2.05	1.14e-06	9606.ENSP00000225964,9606.ENSP00000231061,9606.ENSP00000254722,9606.ENSP00000297268,9606.ENSP00000434412	COL1A1,SPARC,SERPINF1,COL1A2,SERPINH1
Monarch	HP:0100491	Abnormality of lower limb joint	13	479	0.93	1.26e-06	9606.ENSP00000196061,9606.ENSP00000223357,9606.ENSP00000225964,9606.ENSP00000297268,9606.ENSP00000309953,9606.ENSP00000322788,9606.ENSP00000325146,9606.ENSP00000327145,9606.ENSP00000327336,9606.ENSP00000331544,9606.ENSP00000358866,9606.ENSP00000364000,9606.ENSP00000388325	PLOD1,AEBP1,COL1A1,COL1A2,EFEMP2,MMP1,COL12A1,FLNC,BGN,FBLN1,FLNA,COL5A2,LAMB2
Monarch	HP:0002597	Abnormality of the vasculature	22	1673	0.62	1.36e-06	9606.ENSP00000196061,9606.ENSP00000223095,9606.ENSP00000223357,9606.ENSP00000225964,9606.ENSP00000231061,9606.ENSP00000244137,9606.ENSP00000254722,9606.ENSP00000271651,9606.ENSP00000297268,9606.ENSP00000309953,9606.ENSP00000320866,9606.ENSP00000322788,9606.ENSP00000323856,9606.ENSP00000327145,9606.ENSP00000327336,9606.ENSP00000346839,9606.ENSP00000357980,9606.ENSP00000358866,9606.ENSP00000364000,…	PLOD1,SERPINE1,AEBP1,COL1A1,SPARC,PEPD,SERPINF1,CTSK,COL1A2,EFEMP2,CALR,MMP1,PLEC,FLNC,BGN,FN1,HTRA1,FLNA,COL5A2,LAMB2,SERPINH1,C1R
Monarch	HP:0003834	Shoulder dislocation	5	15	2.02	1.36e-06	9606.ENSP00000223357,9606.ENSP00000225964,9606.ENSP00000297268,9606.ENSP00000358866,9606.ENSP00000364000	AEBP1,COL1A1,COL1A2,FLNA,COL5A2
Monarch	HP:0040064	Abnormality of limbs	24	2020	0.57	1.40e-06	9606.ENSP00000196061,9606.ENSP00000211998,9606.ENSP00000223357,9606.ENSP00000225964,9606.ENSP00000230538,9606.ENSP00000231061,9606.ENSP00000244137,9606.ENSP00000254722,9606.ENSP00000271651,9606.ENSP00000297268,9606.ENSP00000297350,9606.ENSP00000309953,9606.ENSP00000322788,9606.ENSP00000323856,9606.ENSP00000325146,9606.ENSP00000327145,9606.ENSP00000327336,9606.ENSP00000331544,9606.ENSP00000346839,…	PLOD1,VCL,AEBP1,COL1A1,LAMA4,SPARC,PEPD,SERPINF1,CTSK,COL1A2,TNFRSF11B,EFEMP2,MMP1,PLEC,COL12A1,FLNC,BGN,FBLN1,FN1,FLNA,COL5A2,LAMB2,SERPINH1,C1R
Monarch	HP:0001374	Congenital hip dislocation	7	72	1.49	1.62e-06	9606.ENSP00000196061,9606.ENSP00000225964,9606.ENSP00000297268,9606.ENSP00000325146,9606.ENSP00000331544,9606.ENSP00000358866,9606.ENSP00000364000	PLOD1,COL1A1,COL1A2,COL12A1,FBLN1,FLNA,COL5A2
Monarch	HP:0011061	Abnormality of dental structure	10	238	1.12	1.62e-06	9606.ENSP00000225964,9606.ENSP00000231061,9606.ENSP00000244137,9606.ENSP00000254722,9606.ENSP00000271651,9606.ENSP00000297268,9606.ENSP00000322788,9606.ENSP00000323856,9606.ENSP00000364000,9606.ENSP00000434412	COL1A1,SPARC,PEPD,SERPINF1,CTSK,COL1A2,MMP1,PLEC,COL5A2,SERPINH1
Monarch	HP:0030163	Abnormal vascular physiology	9	176	1.21	1.86e-06	9606.ENSP00000196061,9606.ENSP00000225964,9606.ENSP00000254722,9606.ENSP00000297268,9606.ENSP00000327145,9606.ENSP00000358866,9606.ENSP00000364000,9606.ENSP00000388325,9606.ENSP00000434412	PLOD1,COL1A1,SERPINF1,COL1A2,FLNC,FLNA,COL5A2,LAMB2,SERPINH1
Monarch	HP:0000765	Abnormal thorax morphology	15	744	0.8	2.73e-06	9606.ENSP00000196061,9606.ENSP00000223357,9606.ENSP00000225964,9606.ENSP00000254722,9606.ENSP00000271651,9606.ENSP00000297268,9606.ENSP00000297350,9606.ENSP00000309953,9606.ENSP00000325146,9606.ENSP00000327336,9606.ENSP00000346839,9606.ENSP00000358866,9606.ENSP00000364000,9606.ENSP00000388325,9606.ENSP00000434412	PLOD1,AEBP1,COL1A1,SERPINF1,CTSK,COL1A2,TNFRSF11B,EFEMP2,COL12A1,BGN,FN1,FLNA,COL5A2,LAMB2,SERPINH1
Monarch	HP:0002757	Recurrent fractures	8	129	1.29	3.11e-06	9606.ENSP00000225964,9606.ENSP00000231061,9606.ENSP00000254722,9606.ENSP00000271651,9606.ENSP00000297268,9606.ENSP00000297350,9606.ENSP00000346839,9606.ENSP00000434412	COL1A1,SPARC,SERPINF1,CTSK,COL1A2,TNFRSF11B,FN1,SERPINH1
Monarch	HP:0000978	Bruising susceptibility	8	130	1.29	3.20e-06	9606.ENSP00000196061,9606.ENSP00000223357,9606.ENSP00000225964,9606.ENSP00000297268,9606.ENSP00000323856,9606.ENSP00000358866,9606.ENSP00000364000,9606.ENSP00000438615	PLOD1,AEBP1,COL1A1,COL1A2,PLEC,FLNA,COL5A2,C1R
Monarch	HP:0001635	Congestive heart failure	9	193	1.17	3.58e-06	9606.ENSP00000196061,9606.ENSP00000211998,9606.ENSP00000225964,9606.ENSP00000297268,9606.ENSP00000309953,9606.ENSP00000327145,9606.ENSP00000341826,9606.ENSP00000346694,9606.ENSP00000358866	PLOD1,VCL,COL1A1,COL1A2,EFEMP2,FLNC,HNRNPA1,HNRNPA2B1,FLNA
Monarch	HP:0002683	Abnormality of the calvaria	12	447	0.93	4.41e-06	9606.ENSP00000196061,9606.ENSP00000225964,9606.ENSP00000231061,9606.ENSP00000254722,9606.ENSP00000271651,9606.ENSP00000297268,9606.ENSP00000297350,9606.ENSP00000323856,9606.ENSP00000341826,9606.ENSP00000346694,9606.ENSP00000358866,9606.ENSP00000434412	PLOD1,COL1A1,SPARC,SERPINF1,CTSK,COL1A2,TNFRSF11B,PLEC,HNRNPA1,HNRNPA2B1,FLNA,SERPINH1
Monarch	HP:0001155	Abnormality of the hand	16	908	0.75	4.51e-06	9606.ENSP00000196061,9606.ENSP00000211998,9606.ENSP00000230538,9606.ENSP00000231061,9606.ENSP00000244137,9606.ENSP00000271651,9606.ENSP00000297268,9606.ENSP00000322788,9606.ENSP00000323856,9606.ENSP00000325146,9606.ENSP00000327145,9606.ENSP00000327336,9606.ENSP00000331544,9606.ENSP00000358866,9606.ENSP00000388325,9606.ENSP00000438615	PLOD1,VCL,LAMA4,SPARC,PEPD,CTSK,COL1A2,MMP1,PLEC,COL12A1,FLNC,BGN,FBLN1,FLNA,LAMB2,C1R
Monarch	HP:0001384	Abnormal hip joint morphology	10	274	1.06	4.60e-06	9606.ENSP00000196061,9606.ENSP00000223357,9606.ENSP00000225964,9606.ENSP00000297268,9606.ENSP00000309953,9606.ENSP00000325146,9606.ENSP00000327336,9606.ENSP00000331544,9606.ENSP00000358866,9606.ENSP00000364000	PLOD1,AEBP1,COL1A1,COL1A2,EFEMP2,COL12A1,BGN,FBLN1,FLNA,COL5A2
Monarch	HP:0003272	Abnormal hip bone morphology	11	361	0.98	4.94e-06	9606.ENSP00000196061,9606.ENSP00000223357,9606.ENSP00000225964,9606.ENSP00000244137,9606.ENSP00000297268,9606.ENSP00000309953,9606.ENSP00000325146,9606.ENSP00000327336,9606.ENSP00000331544,9606.ENSP00000358866,9606.ENSP00000364000	PLOD1,AEBP1,COL1A1,PEPD,COL1A2,EFEMP2,COL12A1,BGN,FBLN1,FLNA,COL5A2
Monarch	HP:0001382	Joint hypermobility	10	278	1.06	5.01e-06	9606.ENSP00000196061,9606.ENSP00000223357,9606.ENSP00000225964,9606.ENSP00000297268,9606.ENSP00000309953,9606.ENSP00000325146,9606.ENSP00000327336,9606.ENSP00000358866,9606.ENSP00000364000,9606.ENSP00000438615	PLOD1,AEBP1,COL1A1,COL1A2,EFEMP2,COL12A1,BGN,FLNA,COL5A2,C1R
Monarch	HP:0003011	Abnormality of the musculature	25	2380	0.52	5.01e-06	9606.ENSP00000196061,9606.ENSP00000211998,9606.ENSP00000223095,9606.ENSP00000223357,9606.ENSP00000225964,9606.ENSP00000230538,9606.ENSP00000231061,9606.ENSP00000297268,9606.ENSP00000297350,9606.ENSP00000309953,9606.ENSP00000320866,9606.ENSP00000322788,9606.ENSP00000323856,9606.ENSP00000325146,9606.ENSP00000327145,9606.ENSP00000327336,9606.ENSP00000331544,9606.ENSP00000341826,9606.ENSP00000346694,…	PLOD1,VCL,SERPINE1,AEBP1,COL1A1,LAMA4,SPARC,COL1A2,TNFRSF11B,EFEMP2,CALR,MMP1,PLEC,COL12A1,FLNC,BGN,FBLN1,HNRNPA1,HNRNPA2B1,HTRA1,FLNA,COL5A2,LAMB2,SERPINH1,LDHA
Monarch	HP:0011842	Abnormal skeletal morphology	26	2573	0.5	5.01e-06	9606.ENSP00000196061,9606.ENSP00000223095,9606.ENSP00000223357,9606.ENSP00000225964,9606.ENSP00000231061,9606.ENSP00000244137,9606.ENSP00000254722,9606.ENSP00000271651,9606.ENSP00000297268,9606.ENSP00000297350,9606.ENSP00000309953,9606.ENSP00000322788,9606.ENSP00000323856,9606.ENSP00000325146,9606.ENSP00000327145,9606.ENSP00000327336,9606.ENSP00000331544,9606.ENSP00000341826,9606.ENSP00000346694,…	PLOD1,SERPINE1,AEBP1,COL1A1,SPARC,PEPD,SERPINF1,CTSK,COL1A2,TNFRSF11B,EFEMP2,MMP1,PLEC,COL12A1,FLNC,BGN,FBLN1,HNRNPA1,HNRNPA2B1,FN1,HTRA1,FLNA,COL5A2,LAMB2,SERPINH1,C1R
Monarch	HP:0001871	Abnormality of blood and blood-forming tissues	18	1216	0.67	5.87e-06	9606.ENSP00000196061,9606.ENSP00000211998,9606.ENSP00000223095,9606.ENSP00000223357,9606.ENSP00000225964,9606.ENSP00000230538,9606.ENSP00000231061,9606.ENSP00000244137,9606.ENSP00000271651,9606.ENSP00000297268,9606.ENSP00000320866,9606.ENSP00000322788,9606.ENSP00000323856,9606.ENSP00000327145,9606.ENSP00000346839,9606.ENSP00000358866,9606.ENSP00000364000,9606.ENSP00000438615	PLOD1,VCL,SERPINE1,AEBP1,COL1A1,LAMA4,SPARC,PEPD,CTSK,COL1A2,CALR,MMP1,PLEC,FLNC,FN1,FLNA,COL5A2,C1R
Monarch	HP:0000023	Inguinal hernia	9	211	1.13	6.06e-06	9606.ENSP00000196061,9606.ENSP00000223357,9606.ENSP00000225964,9606.ENSP00000297268,9606.ENSP00000309953,9606.ENSP00000358866,9606.ENSP00000364000,9606.ENSP00000434412,9606.ENSP00000438615	PLOD1,AEBP1,COL1A1,COL1A2,EFEMP2,FLNA,COL5A2,SERPINH1,C1R
Monarch	HP:0001367	Abnormal joint morphology	14	694	0.8	6.52e-06	9606.ENSP00000196061,9606.ENSP00000223095,9606.ENSP00000223357,9606.ENSP00000225964,9606.ENSP00000297268,9606.ENSP00000309953,9606.ENSP00000322788,9606.ENSP00000325146,9606.ENSP00000327145,9606.ENSP00000327336,9606.ENSP00000331544,9606.ENSP00000358866,9606.ENSP00000364000,9606.ENSP00000388325	PLOD1,SERPINE1,AEBP1,COL1A1,COL1A2,EFEMP2,MMP1,COL12A1,FLNC,BGN,FBLN1,FLNA,COL5A2,LAMB2
Monarch	HP:0002795	Abnormal respiratory system physiology	11	377	0.96	6.52e-06	9606.ENSP00000225964,9606.ENSP00000244137,9606.ENSP00000254722,9606.ENSP00000297268,9606.ENSP00000325146,9606.ENSP00000327145,9606.ENSP00000341826,9606.ENSP00000346694,9606.ENSP00000358866,9606.ENSP00000388325,9606.ENSP00000434412	COL1A1,PEPD,SERPINF1,COL1A2,COL12A1,FLNC,HNRNPA1,HNRNPA2B1,FLNA,LAMB2,SERPINH1
Monarch	HP:0002827	Hip dislocation	9	215	1.12	6.52e-06	9606.ENSP00000196061,9606.ENSP00000223357,9606.ENSP00000225964,9606.ENSP00000297268,9606.ENSP00000309953,9606.ENSP00000325146,9606.ENSP00000331544,9606.ENSP00000358866,9606.ENSP00000364000	PLOD1,AEBP1,COL1A1,COL1A2,EFEMP2,COL12A1,FBLN1,FLNA,COL5A2
Monarch	HP:0008065	Aplasia/Hypoplasia of the skin	8	149	1.23	6.52e-06	9606.ENSP00000196061,9606.ENSP00000225964,9606.ENSP00000244137,9606.ENSP00000297268,9606.ENSP00000322788,9606.ENSP00000323856,9606.ENSP00000358866,9606.ENSP00000438615	PLOD1,COL1A1,PEPD,COL1A2,MMP1,PLEC,FLNA,C1R
Monarch	HP:0000164	Abnormality of the dentition	15	822	0.76	6.61e-06	9606.ENSP00000196061,9606.ENSP00000223357,9606.ENSP00000225964,9606.ENSP00000231061,9606.ENSP00000244137,9606.ENSP00000254722,9606.ENSP00000271651,9606.ENSP00000297268,9606.ENSP00000297350,9606.ENSP00000322788,9606.ENSP00000323856,9606.ENSP00000358866,9606.ENSP00000364000,9606.ENSP00000434412,9606.ENSP00000438615	PLOD1,AEBP1,COL1A1,SPARC,PEPD,SERPINF1,CTSK,COL1A2,TNFRSF11B,MMP1,PLEC,FLNA,COL5A2,SERPINH1,C1R
Monarch	HP:0000951	Abnormality of the skin	22	1892	0.56	6.83e-06	9606.ENSP00000196061,9606.ENSP00000211998,9606.ENSP00000223095,9606.ENSP00000223357,9606.ENSP00000225964,9606.ENSP00000230538,9606.ENSP00000231061,9606.ENSP00000244137,9606.ENSP00000265131,9606.ENSP00000271651,9606.ENSP00000297268,9606.ENSP00000297350,9606.ENSP00000309953,9606.ENSP00000320866,9606.ENSP00000322788,9606.ENSP00000323856,9606.ENSP00000325146,9606.ENSP00000358866,9606.ENSP00000364000,…	PLOD1,VCL,SERPINE1,AEBP1,COL1A1,LAMA4,SPARC,PEPD,TNC,CTSK,COL1A2,TNFRSF11B,EFEMP2,CALR,MMP1,PLEC,COL12A1,FLNA,COL5A2,COL15A1,C1R,LDHA
Monarch	HP:0000014	Abnormality of the bladder	11	385	0.96	7.05e-06	9606.ENSP00000196061,9606.ENSP00000225964,9606.ENSP00000297268,9606.ENSP00000309953,9606.ENSP00000322788,9606.ENSP00000323856,9606.ENSP00000341826,9606.ENSP00000346694,9606.ENSP00000357980,9606.ENSP00000358866,9606.ENSP00000364000	PLOD1,COL1A1,COL1A2,EFEMP2,MMP1,PLEC,HNRNPA1,HNRNPA2B1,HTRA1,FLNA,COL5A2
Monarch	HP:0025019	Arterial rupture	4	8	2.2	7.62e-06	9606.ENSP00000196061,9606.ENSP00000225964,9606.ENSP00000297268,9606.ENSP00000364000	PLOD1,COL1A1,COL1A2,COL5A2
Monarch	HP:0001373	Joint dislocation	10	303	1.02	8.13e-06	9606.ENSP00000196061,9606.ENSP00000223357,9606.ENSP00000225964,9606.ENSP00000297268,9606.ENSP00000309953,9606.ENSP00000325146,9606.ENSP00000327336,9606.ENSP00000331544,9606.ENSP00000358866,9606.ENSP00000364000	PLOD1,AEBP1,COL1A1,COL1A2,EFEMP2,COL12A1,BGN,FBLN1,FLNA,COL5A2
Monarch	HP:0006487	Bowing of the long bones	9	226	1.1	8.52e-06	9606.ENSP00000225964,9606.ENSP00000231061,9606.ENSP00000244137,9606.ENSP00000254722,9606.ENSP00000297268,9606.ENSP00000297350,9606.ENSP00000346839,9606.ENSP00000358866,9606.ENSP00000434412	COL1A1,SPARC,PEPD,SERPINF1,COL1A2,TNFRSF11B,FN1,FLNA,SERPINH1
Monarch	HP:0000703	Dentinogenesis imperfecta	5	28	1.75	9.68e-06	9606.ENSP00000225964,9606.ENSP00000231061,9606.ENSP00000254722,9606.ENSP00000297268,9606.ENSP00000434412	COL1A1,SPARC,SERPINF1,COL1A2,SERPINH1
Monarch	HP:0000939	Osteoporosis	9	230	1.09	9.68e-06	9606.ENSP00000196061,9606.ENSP00000223357,9606.ENSP00000225964,9606.ENSP00000231061,9606.ENSP00000254722,9606.ENSP00000297268,9606.ENSP00000297350,9606.ENSP00000322788,9606.ENSP00000434412	PLOD1,AEBP1,COL1A1,SPARC,SERPINF1,COL1A2,TNFRSF11B,MMP1,SERPINH1
Monarch	HP:0010674	Abnormality of the curvature of the vertebral column	15	860	0.74	9.98e-06	9606.ENSP00000196061,9606.ENSP00000225964,9606.ENSP00000231061,9606.ENSP00000254722,9606.ENSP00000271651,9606.ENSP00000297268,9606.ENSP00000325146,9606.ENSP00000341826,9606.ENSP00000346694,9606.ENSP00000346839,9606.ENSP00000358866,9606.ENSP00000364000,9606.ENSP00000388325,9606.ENSP00000434412,9606.ENSP00000438615	PLOD1,COL1A1,SPARC,SERPINF1,CTSK,COL1A2,COL12A1,HNRNPA1,HNRNPA2B1,FN1,FLNA,COL5A2,LAMB2,SERPINH1,C1R
Monarch	HP:0003330	Abnormal bone structure	10	315	1.0	1.05e-05	9606.ENSP00000225964,9606.ENSP00000254722,9606.ENSP00000271651,9606.ENSP00000297268,9606.ENSP00000297350,9606.ENSP00000327336,9606.ENSP00000341826,9606.ENSP00000346694,9606.ENSP00000358866,9606.ENSP00000434412	COL1A1,SERPINF1,CTSK,COL1A2,TNFRSF11B,BGN,HNRNPA1,HNRNPA2B1,FLNA,SERPINH1
Monarch	HP:0003549	Abnormality of connective tissue	18	1294	0.64	1.06e-05	9606.ENSP00000196061,9606.ENSP00000211998,9606.ENSP00000223357,9606.ENSP00000225964,9606.ENSP00000230538,9606.ENSP00000231061,9606.ENSP00000254722,9606.ENSP00000297268,9606.ENSP00000297350,9606.ENSP00000309953,9606.ENSP00000322788,9606.ENSP00000323856,9606.ENSP00000325146,9606.ENSP00000327336,9606.ENSP00000358866,9606.ENSP00000364000,9606.ENSP00000434412,9606.ENSP00000438615	PLOD1,VCL,AEBP1,COL1A1,LAMA4,SPARC,SERPINF1,COL1A2,TNFRSF11B,EFEMP2,MMP1,PLEC,COL12A1,BGN,FLNA,COL5A2,SERPINH1,C1R
Monarch	HP:0004349	Reduced bone mineral density	11	414	0.92	1.19e-05	9606.ENSP00000196061,9606.ENSP00000223357,9606.ENSP00000225964,9606.ENSP00000231061,9606.ENSP00000244137,9606.ENSP00000254722,9606.ENSP00000297268,9606.ENSP00000297350,9606.ENSP00000322788,9606.ENSP00000364000,9606.ENSP00000434412	PLOD1,AEBP1,COL1A1,SPARC,PEPD,SERPINF1,COL1A2,TNFRSF11B,MMP1,COL5A2,SERPINH1
Monarch	HP:0000926	Platyspondyly	7	111	1.3	1.25e-05	9606.ENSP00000225964,9606.ENSP00000231061,9606.ENSP00000254722,9606.ENSP00000297268,9606.ENSP00000327336,9606.ENSP00000358866,9606.ENSP00000434412	COL1A1,SPARC,SERPINF1,COL1A2,BGN,FLNA,SERPINH1
Monarch	HP:0005005	Femoral bowing present at birth, straightening with time	4	10	2.1	1.25e-05	9606.ENSP00000225964,9606.ENSP00000231061,9606.ENSP00000254722,9606.ENSP00000297268	COL1A1,SPARC,SERPINF1,COL1A2
Monarch	HP:0200034	Papule	6	64	1.47	1.25e-05	9606.ENSP00000223357,9606.ENSP00000225964,9606.ENSP00000244137,9606.ENSP00000323856,9606.ENSP00000364000,9606.ENSP00000445175	AEBP1,COL1A1,PEPD,PLEC,COL5A2,LDHA
Monarch	HP:0000153	Abnormality of the mouth	22	1994	0.54	1.30e-05	9606.ENSP00000196061,9606.ENSP00000223095,9606.ENSP00000223357,9606.ENSP00000225964,9606.ENSP00000231061,9606.ENSP00000244137,9606.ENSP00000254722,9606.ENSP00000271651,9606.ENSP00000297268,9606.ENSP00000297350,9606.ENSP00000309953,9606.ENSP00000322788,9606.ENSP00000323856,9606.ENSP00000325146,9606.ENSP00000327336,9606.ENSP00000331544,9606.ENSP00000341826,9606.ENSP00000358866,9606.ENSP00000364000,…	PLOD1,SERPINE1,AEBP1,COL1A1,SPARC,PEPD,SERPINF1,CTSK,COL1A2,TNFRSF11B,EFEMP2,MMP1,PLEC,COL12A1,BGN,FBLN1,HNRNPA1,FLNA,COL5A2,LAMB2,SERPINH1,C1R
Monarch	HP:0011355	Localized skin lesion	12	527	0.86	1.37e-05	9606.ENSP00000196061,9606.ENSP00000223357,9606.ENSP00000225964,9606.ENSP00000244137,9606.ENSP00000297268,9606.ENSP00000297350,9606.ENSP00000322788,9606.ENSP00000323856,9606.ENSP00000358866,9606.ENSP00000364000,9606.ENSP00000438615,9606.ENSP00000445175	PLOD1,AEBP1,COL1A1,PEPD,COL1A2,TNFRSF11B,MMP1,PLEC,FLNA,COL5A2,C1R,LDHA
Monarch	HP:0001238	Slender finger	8	178	1.15	1.61e-05	9606.ENSP00000196061,9606.ENSP00000223357,9606.ENSP00000244137,9606.ENSP00000297268,9606.ENSP00000309953,9606.ENSP00000325146,9606.ENSP00000358866,9606.ENSP00000438615	PLOD1,AEBP1,PEPD,COL1A2,EFEMP2,COL12A1,FLNA,C1R
Monarch	HP:0004586	Biconcave vertebral bodies	5	33	1.68	1.61e-05	9606.ENSP00000225964,9606.ENSP00000231061,9606.ENSP00000254722,9606.ENSP00000297268,9606.ENSP00000434412	COL1A1,SPARC,SERPINF1,COL1A2,SERPINH1
Monarch	HP:0005897	Severe generalized osteoporosis	4	11	2.06	1.61e-05	9606.ENSP00000225964,9606.ENSP00000254722,9606.ENSP00000297268,9606.ENSP00000434412	COL1A1,SERPINF1,COL1A2,SERPINH1
Monarch	HP:0002979	Bowing of the legs	8	181	1.14	1.76e-05	9606.ENSP00000225964,9606.ENSP00000231061,9606.ENSP00000244137,9606.ENSP00000254722,9606.ENSP00000297268,9606.ENSP00000346839,9606.ENSP00000358866,9606.ENSP00000434412	COL1A1,SPARC,PEPD,SERPINF1,COL1A2,FN1,FLNA,SERPINH1
Monarch	HP:0003019	Abnormality of the wrist	7	121	1.26	1.95e-05	9606.ENSP00000223357,9606.ENSP00000325146,9606.ENSP00000327336,9606.ENSP00000331544,9606.ENSP00000346839,9606.ENSP00000358866,9606.ENSP00000388325	AEBP1,COL12A1,BGN,FBLN1,FN1,FLNA,LAMB2
Monarch	HP:0003321	Biconcave flattened vertebrae	4	12	2.02	1.98e-05	9606.ENSP00000225964,9606.ENSP00000231061,9606.ENSP00000254722,9606.ENSP00000297268	COL1A1,SPARC,SERPINF1,COL1A2
Monarch	HP:0002617	Vascular dilatation	8	186	1.13	2.07e-05	9606.ENSP00000196061,9606.ENSP00000223357,9606.ENSP00000225964,9606.ENSP00000297268,9606.ENSP00000309953,9606.ENSP00000327336,9606.ENSP00000358866,9606.ENSP00000364000	PLOD1,AEBP1,COL1A1,COL1A2,EFEMP2,BGN,FLNA,COL5A2
Monarch	HP:0001574	Abnormality of the integument	23	2269	0.51	2.41e-05	9606.ENSP00000196061,9606.ENSP00000211998,9606.ENSP00000223095,9606.ENSP00000223357,9606.ENSP00000225964,9606.ENSP00000230538,9606.ENSP00000231061,9606.ENSP00000244137,9606.ENSP00000265131,9606.ENSP00000271651,9606.ENSP00000297268,9606.ENSP00000297350,9606.ENSP00000309953,9606.ENSP00000320866,9606.ENSP00000322788,9606.ENSP00000323856,9606.ENSP00000325146,9606.ENSP00000357980,9606.ENSP00000358866,…	PLOD1,VCL,SERPINE1,AEBP1,COL1A1,LAMA4,SPARC,PEPD,TNC,CTSK,COL1A2,TNFRSF11B,EFEMP2,CALR,MMP1,PLEC,COL12A1,HTRA1,FLNA,COL5A2,COL15A1,C1R,LDHA
Monarch	HP:0011804	Abnormal muscle physiology	22	2082	0.52	2.41e-05	9606.ENSP00000196061,9606.ENSP00000211998,9606.ENSP00000223357,9606.ENSP00000225964,9606.ENSP00000230538,9606.ENSP00000231061,9606.ENSP00000297268,9606.ENSP00000297350,9606.ENSP00000309953,9606.ENSP00000320866,9606.ENSP00000323856,9606.ENSP00000325146,9606.ENSP00000327145,9606.ENSP00000331544,9606.ENSP00000341826,9606.ENSP00000346694,9606.ENSP00000357980,9606.ENSP00000358866,9606.ENSP00000364000,…	PLOD1,VCL,AEBP1,COL1A1,LAMA4,SPARC,COL1A2,TNFRSF11B,EFEMP2,CALR,PLEC,COL12A1,FLNC,FBLN1,HNRNPA1,HNRNPA2B1,HTRA1,FLNA,COL5A2,LAMB2,SERPINH1,LDHA
Monarch	HP:0001760	Abnormal foot morphology	17	1254	0.63	2.99e-05	9606.ENSP00000196061,9606.ENSP00000211998,9606.ENSP00000223357,9606.ENSP00000225964,9606.ENSP00000230538,9606.ENSP00000244137,9606.ENSP00000271651,9606.ENSP00000297268,9606.ENSP00000323856,9606.ENSP00000325146,9606.ENSP00000327336,9606.ENSP00000331544,9606.ENSP00000346839,9606.ENSP00000358866,9606.ENSP00000364000,9606.ENSP00000388325,9606.ENSP00000438615	PLOD1,VCL,AEBP1,COL1A1,LAMA4,PEPD,CTSK,COL1A2,PLEC,COL12A1,BGN,FBLN1,FN1,FLNA,COL5A2,LAMB2,C1R
Monarch	HP:0002982	Tibial bowing	5	39	1.61	3.07e-05	9606.ENSP00000225964,9606.ENSP00000254722,9606.ENSP00000297268,9606.ENSP00000358866,9606.ENSP00000434412	COL1A1,SERPINF1,COL1A2,FLNA,SERPINH1
Monarch	HP:0005758	Basilar impression	4	14	1.96	3.08e-05	9606.ENSP00000225964,9606.ENSP00000254722,9606.ENSP00000297268,9606.ENSP00000434412	COL1A1,SERPINF1,COL1A2,SERPINH1
Monarch	HP:0001166	Arachnodactyly	7	133	1.22	3.26e-05	9606.ENSP00000196061,9606.ENSP00000223357,9606.ENSP00000244137,9606.ENSP00000297268,9606.ENSP00000309953,9606.ENSP00000358866,9606.ENSP00000438615	PLOD1,AEBP1,PEPD,COL1A2,EFEMP2,FLNA,C1R
Monarch	HP:0000963	Thin skin	6	80	1.37	3.37e-05	9606.ENSP00000196061,9606.ENSP00000225964,9606.ENSP00000244137,9606.ENSP00000297268,9606.ENSP00000358866,9606.ENSP00000438615	PLOD1,COL1A1,PEPD,COL1A2,FLNA,C1R
Monarch	HP:0030875	Abnormality of pulmonary circulation	7	136	1.21	3.69e-05	9606.ENSP00000225964,9606.ENSP00000254722,9606.ENSP00000297268,9606.ENSP00000327145,9606.ENSP00000358866,9606.ENSP00000388325,9606.ENSP00000434412	COL1A1,SERPINF1,COL1A2,FLNC,FLNA,LAMB2,SERPINH1
Monarch	HP:0000362	Otosclerosis	4	15	1.93	3.72e-05	9606.ENSP00000225964,9606.ENSP00000231061,9606.ENSP00000254722,9606.ENSP00000297268	COL1A1,SPARC,SERPINF1,COL1A2
Monarch	HP:0002761	Generalized joint laxity	5	42	1.57	4.03e-05	9606.ENSP00000196061,9606.ENSP00000225964,9606.ENSP00000364000,9606.ENSP00000434412,9606.ENSP00000438615	PLOD1,COL1A1,COL5A2,SERPINH1,C1R
Monarch	HP:0100659	Abnormal cerebral vascular morphology	10	381	0.92	4.04e-05	9606.ENSP00000223095,9606.ENSP00000225964,9606.ENSP00000231061,9606.ENSP00000320866,9606.ENSP00000327145,9606.ENSP00000327336,9606.ENSP00000346839,9606.ENSP00000357980,9606.ENSP00000358866,9606.ENSP00000364000	SERPINE1,COL1A1,SPARC,CALR,FLNC,BGN,FN1,HTRA1,FLNA,COL5A2
Monarch	HP:0001787	Abnormal delivery	5	43	1.56	4.39e-05	9606.ENSP00000196061,9606.ENSP00000225964,9606.ENSP00000297268,9606.ENSP00000364000,9606.ENSP00000445175	PLOD1,COL1A1,COL1A2,COL5A2,LDHA
Monarch	HP:0004437	Cranial hyperostosis	5	43	1.56	4.39e-05	9606.ENSP00000225964,9606.ENSP00000297350,9606.ENSP00000341826,9606.ENSP00000346694,9606.ENSP00000358866	COL1A1,TNFRSF11B,HNRNPA1,HNRNPA2B1,FLNA
Monarch	EFO:0007937	Blood protein measurement	20	1815	0.54	4.67e-05	9606.ENSP00000217131,9606.ENSP00000220772,9606.ENSP00000233813,9606.ENSP00000234590,9606.ENSP00000254722,9606.ENSP00000258341,9606.ENSP00000265131,9606.ENSP00000268150,9606.ENSP00000297267,9606.ENSP00000299855,9606.ENSP00000322788,9606.ENSP00000346839,9606.ENSP00000355751,9606.ENSP00000356574,9606.ENSP00000364140,9606.ENSP00000369071,9606.ENSP00000415786,9606.ENSP00000417138,9606.ENSP00000438615,…	CTSZ,SFRP1,IGFBP5,ENO1,SERPINF1,LAMC1,TNC,MFGE8,FNDC1,MMP3,MMP1,FN1,THBS2,QSOX1,COL15A1,POSTN,SERPINE2,PLTP,C1R,SPON1
Monarch	HP:0001634	Mitral valve prolapse	6	86	1.34	4.67e-05	9606.ENSP00000196061,9606.ENSP00000223357,9606.ENSP00000225964,9606.ENSP00000297268,9606.ENSP00000358866,9606.ENSP00000364000	PLOD1,AEBP1,COL1A1,COL1A2,FLNA,COL5A2
Monarch	HP:0002086	Abnormality of the respiratory system	19	1638	0.56	4.67e-05	9606.ENSP00000196061,9606.ENSP00000211998,9606.ENSP00000225964,9606.ENSP00000244137,9606.ENSP00000254722,9606.ENSP00000271651,9606.ENSP00000297268,9606.ENSP00000309953,9606.ENSP00000322788,9606.ENSP00000323856,9606.ENSP00000325146,9606.ENSP00000327145,9606.ENSP00000327336,9606.ENSP00000341826,9606.ENSP00000346694,9606.ENSP00000358866,9606.ENSP00000364000,9606.ENSP00000388325,9606.ENSP00000434412	PLOD1,VCL,COL1A1,PEPD,SERPINF1,CTSK,COL1A2,EFEMP2,MMP1,PLEC,COL12A1,FLNC,BGN,HNRNPA1,HNRNPA2B1,FLNA,COL5A2,LAMB2,SERPINH1
Monarch	HP:0002648	Abnormality of calvarial morphology	9	299	0.98	4.96e-05	9606.ENSP00000196061,9606.ENSP00000225964,9606.ENSP00000254722,9606.ENSP00000297268,9606.ENSP00000323856,9606.ENSP00000341826,9606.ENSP00000346694,9606.ENSP00000358866,9606.ENSP00000434412	PLOD1,COL1A1,SERPINF1,COL1A2,PLEC,HNRNPA1,HNRNPA2B1,FLNA,SERPINH1
Monarch	HP:0011121	Abnormality of skin morphology	19	1649	0.56	4.96e-05	9606.ENSP00000196061,9606.ENSP00000211998,9606.ENSP00000223095,9606.ENSP00000223357,9606.ENSP00000225964,9606.ENSP00000230538,9606.ENSP00000231061,9606.ENSP00000244137,9606.ENSP00000297268,9606.ENSP00000297350,9606.ENSP00000309953,9606.ENSP00000320866,9606.ENSP00000322788,9606.ENSP00000323856,9606.ENSP00000325146,9606.ENSP00000358866,9606.ENSP00000364000,9606.ENSP00000438615,9606.ENSP00000445175	PLOD1,VCL,SERPINE1,AEBP1,COL1A1,LAMA4,SPARC,PEPD,COL1A2,TNFRSF11B,EFEMP2,CALR,MMP1,PLEC,COL12A1,FLNA,COL5A2,C1R,LDHA
Monarch	HP:0005474	Decreased calvarial ossification	4	17	1.87	5.04e-05	9606.ENSP00000225964,9606.ENSP00000254722,9606.ENSP00000297268,9606.ENSP00000434412	COL1A1,SERPINF1,COL1A2,SERPINH1
Monarch	HP:0030680	Abnormality of cardiovascular system morphology	18	1488	0.58	5.24e-05	9606.ENSP00000196061,9606.ENSP00000211998,9606.ENSP00000223095,9606.ENSP00000223357,9606.ENSP00000225964,9606.ENSP00000230538,9606.ENSP00000297268,9606.ENSP00000309953,9606.ENSP00000322788,9606.ENSP00000327145,9606.ENSP00000327336,9606.ENSP00000341826,9606.ENSP00000346694,9606.ENSP00000346839,9606.ENSP00000357980,9606.ENSP00000358866,9606.ENSP00000364000,9606.ENSP00000388325	PLOD1,VCL,SERPINE1,AEBP1,COL1A1,LAMA4,COL1A2,EFEMP2,MMP1,FLNC,BGN,HNRNPA1,HNRNPA2B1,FN1,HTRA1,FLNA,COL5A2,LAMB2
Monarch	HP:0030791	Abnormal jaw morphology	14	883	0.7	5.60e-05	9606.ENSP00000223357,9606.ENSP00000225964,9606.ENSP00000244137,9606.ENSP00000254722,9606.ENSP00000271651,9606.ENSP00000297268,9606.ENSP00000309953,9606.ENSP00000325146,9606.ENSP00000327336,9606.ENSP00000358866,9606.ENSP00000364000,9606.ENSP00000388325,9606.ENSP00000434412,9606.ENSP00000438615	AEBP1,COL1A1,PEPD,SERPINF1,CTSK,COL1A2,EFEMP2,COL12A1,BGN,FLNA,COL5A2,LAMB2,SERPINH1,C1R
Monarch	HP:0001653	Mitral regurgitation	6	91	1.32	5.78e-05	9606.ENSP00000225964,9606.ENSP00000297268,9606.ENSP00000327145,9606.ENSP00000327336,9606.ENSP00000358866,9606.ENSP00000364000	COL1A1,COL1A2,FLNC,BGN,FLNA,COL5A2
Monarch	HP:0003043	Abnormal shoulder morphology	6	91	1.32	5.78e-05	9606.ENSP00000223357,9606.ENSP00000225964,9606.ENSP00000297268,9606.ENSP00000325146,9606.ENSP00000358866,9606.ENSP00000364000	AEBP1,COL1A1,COL1A2,COL12A1,FLNA,COL5A2
Monarch	HP:0001763	Pes planus	9	308	0.96	5.92e-05	9606.ENSP00000196061,9606.ENSP00000223357,9606.ENSP00000225964,9606.ENSP00000297268,9606.ENSP00000325146,9606.ENSP00000327336,9606.ENSP00000346839,9606.ENSP00000358866,9606.ENSP00000364000	PLOD1,AEBP1,COL1A1,COL1A2,COL12A1,BGN,FN1,FLNA,COL5A2
Monarch	HP:0100807	Long fingers	8	224	1.05	6.05e-05	9606.ENSP00000196061,9606.ENSP00000223357,9606.ENSP00000244137,9606.ENSP00000297268,9606.ENSP00000309953,9606.ENSP00000325146,9606.ENSP00000358866,9606.ENSP00000438615	PLOD1,AEBP1,PEPD,COL1A2,EFEMP2,COL12A1,FLNA,C1R
[truncated: 459 more rows]

## Sheet: clusters
#clustering method	cluster number	cluster color	gene count	protein name	protein identifier	protein description
[truncated: 60 more rows]

## Sheet: cluster 44 proteins
Supplementary Table S3: Common differentially expressed proteins-secretome-CTLvsRNS-analysis
#category	term ID	term description	observed gene count	background gene count	strength	false discovery rate	matching proteins in your network (IDs)	matching proteins in your network (labels)
[truncated: 778 more rows]
