# Supplementary material for: Gingival proteomics reveals the role of TGF beta and YAP/TAZ signaling in Raine syndrome fibrosis
Source: Sci Rep. 2024 Apr 25;14:9497. doi: 10.1038/s41598-024-59713-0 (PMC11045870; doi:10.1038/s41598-024-59713-0)
Supplement: Supplementary file 7 — Supplementary Table S5. [file 41598_2024_59713_MOESM7_ESM.xlsx]

## Sheet: all-clusters
#category	term ID	term description	observed gene count	background gene count	strength	false discovery rate	matching proteins in your network (IDs)	matching proteins in your network (labels)
GO Process	GO:0030198	Extracellular matrix organization	52	338	1.2	1.09e-40	9606.ENSP00000216286,9606.ENSP00000218388,9606.ENSP00000221930,9606.ENSP00000222399,9606.ENSP00000223095,9606.ENSP00000225964,9606.ENSP00000230538,9606.ENSP00000231061,9606.ENSP00000252804,9606.ENSP00000258341,9606.ENSP00000260356,9606.ENSP00000261037,9606.ENSP00000261921,9606.ENSP00000264094,9606.ENSP00000264187,9606.ENSP00000265077,9606.ENSP00000265131,9606.ENSP00000266718,9606.ENSP00000271651,…	NID2,TIMP1,TGFB1,LAMB1,SERPINE1,COL1A1,LAMA4,SPARC,PXDN,LAMC1,THBS1,COL8A1,LOXL1,LOXL3,NID1,VCAN,TNC,LUM,CTSK,MMP10,COL6A3,PTX3,COL1A2,TNFRSF11B,COL6A2,COL3A1,EFEMP2,MMP1,COL12A1,BGN,FBLN1,GAS6,FLRT2,ANXA2,FN1,FMOD,COL6A1,QSOX1,HTRA1,HSPG2,COL5A2,COL15A1,MFAP2,POSTN,EMILIN1,LOXL2,FBLN2,LAMB2,CD44,TNXB,TGFBI,SERPINH1
GO Process	GO:0022610	Biological adhesion	45	931	0.7	2.22e-15	9606.ENSP00000211998,9606.ENSP00000216181,9606.ENSP00000216286,9606.ENSP00000222399,9606.ENSP00000230538,9606.ENSP00000243347,9606.ENSP00000248553,9606.ENSP00000249842,9606.ENSP00000257770,9606.ENSP00000258341,9606.ENSP00000260356,9606.ENSP00000261037,9606.ENSP00000264187,9606.ENSP00000265071,9606.ENSP00000265077,9606.ENSP00000265131,9606.ENSP00000268150,9606.ENSP00000268613,9606.ENSP00000295550,…	VCL,MYH9,NID2,LAMB1,LAMA4,TNFAIP6,HSPB1,ISLR,NT5E,LAMC1,THBS1,COL8A1,NID1,CDH6,VCAN,TNC,MFGE8,CDH13,COL6A3,EDIL3,COL6A2,COL3A1,COL12A1,GAS6,FLRT2,ANXA2,FN1,ACTB,COL6A1,THBS2,FLNA,HSP90AB1,COL15A1,OMD,SRPX,POSTN,EMILIN1,LOXL2,SVEP1,LAMB2,CD44,TNXB,TGFBI,ANGPT1,SPON1
GO Process	GO:0007155	Cell adhesion	44	925	0.69	7.93e-15	9606.ENSP00000211998,9606.ENSP00000216181,9606.ENSP00000216286,9606.ENSP00000222399,9606.ENSP00000230538,9606.ENSP00000243347,9606.ENSP00000248553,9606.ENSP00000249842,9606.ENSP00000257770,9606.ENSP00000258341,9606.ENSP00000260356,9606.ENSP00000261037,9606.ENSP00000264187,9606.ENSP00000265071,9606.ENSP00000265077,9606.ENSP00000265131,9606.ENSP00000268150,9606.ENSP00000268613,9606.ENSP00000295550,…	VCL,MYH9,NID2,LAMB1,LAMA4,TNFAIP6,HSPB1,ISLR,NT5E,LAMC1,THBS1,COL8A1,NID1,CDH6,VCAN,TNC,MFGE8,CDH13,COL6A3,EDIL3,COL6A2,COL3A1,COL12A1,GAS6,FLRT2,ANXA2,FN1,ACTB,COL6A1,THBS2,FLNA,COL15A1,OMD,SRPX,POSTN,EMILIN1,LOXL2,SVEP1,LAMB2,CD44,TNXB,TGFBI,ANGPT1,SPON1
GO Process	GO:0032940	Secretion by cell	43	979	0.66	2.69e-13	9606.ENSP00000211998,9606.ENSP00000216181,9606.ENSP00000217131,9606.ENSP00000218388,9606.ENSP00000221930,9606.ENSP00000223095,9606.ENSP00000231061,9606.ENSP00000231751,9606.ENSP00000243347,9606.ENSP00000245907,9606.ENSP00000247461,9606.ENSP00000249842,9606.ENSP00000260356,9606.ENSP00000261978,9606.ENSP00000278407,9606.ENSP00000295897,9606.ENSP00000295927,9606.ENSP00000305692,9606.ENSP00000315130,…	VCL,MYH9,CTSZ,TIMP1,TGFB1,SERPINE1,SPARC,LTF,TNFAIP6,C3,CANX,ISLR,THBS1,LTBP2,SERPING1,ALB,PTX3,GAA,CLU,COPG1,GAS6,TUBB,PRDX6,CTSB,ANXA2,FN1,PTRF,CYB5R3,ILF2,QSOX1,FLNA,HSP90AB1,DPP7,GSN,CKAP4,MVP,IL6,CPE,CD44,SERPINE2,HSPA8,RAB5C,SERPINB6
GO Process	GO:0045055	Regulated exocytosis	36	697	0.73	9.32e-13	9606.ENSP00000211998,9606.ENSP00000216181,9606.ENSP00000217131,9606.ENSP00000218388,9606.ENSP00000221930,9606.ENSP00000223095,9606.ENSP00000231061,9606.ENSP00000231751,9606.ENSP00000243347,9606.ENSP00000245907,9606.ENSP00000249842,9606.ENSP00000260356,9606.ENSP00000278407,9606.ENSP00000295897,9606.ENSP00000295927,9606.ENSP00000305692,9606.ENSP00000315130,9606.ENSP00000331831,9606.ENSP00000339001,…	VCL,MYH9,CTSZ,TIMP1,TGFB1,SERPINE1,SPARC,LTF,TNFAIP6,C3,ISLR,THBS1,SERPING1,ALB,PTX3,GAA,CLU,GAS6,TUBB,PRDX6,CTSB,ANXA2,FN1,CYB5R3,ILF2,QSOX1,FLNA,HSP90AB1,DPP7,GSN,CKAP4,MVP,CD44,HSPA8,RAB5C,SERPINB6
GO Process	GO:0046903	Secretion	44	1097	0.62	1.67e-12	9606.ENSP00000211998,9606.ENSP00000216181,9606.ENSP00000217131,9606.ENSP00000218388,9606.ENSP00000221930,9606.ENSP00000223095,9606.ENSP00000231061,9606.ENSP00000231751,9606.ENSP00000243347,9606.ENSP00000245907,9606.ENSP00000247461,9606.ENSP00000249842,9606.ENSP00000260356,9606.ENSP00000261978,9606.ENSP00000278407,9606.ENSP00000295897,9606.ENSP00000295927,9606.ENSP00000305692,9606.ENSP00000306100,…	VCL,MYH9,CTSZ,TIMP1,TGFB1,SERPINE1,SPARC,LTF,TNFAIP6,C3,CANX,ISLR,THBS1,LTBP2,SERPING1,ALB,PTX3,GAA,PAM,CLU,COPG1,GAS6,TUBB,PRDX6,CTSB,ANXA2,FN1,PTRF,CYB5R3,ILF2,QSOX1,FLNA,HSP90AB1,DPP7,GSN,CKAP4,MVP,IL6,CPE,CD44,SERPINE2,HSPA8,RAB5C,SERPINB6
GO Process	GO:0016043	Cellular component organization	105	5447	0.3	2.53e-12	9606.ENSP00000211998,9606.ENSP00000216181,9606.ENSP00000216286,9606.ENSP00000217131,9606.ENSP00000218388,9606.ENSP00000221930,9606.ENSP00000222399,9606.ENSP00000223095,9606.ENSP00000225964,9606.ENSP00000229239,9606.ENSP00000230538,9606.ENSP00000231061,9606.ENSP00000244537,9606.ENSP00000252804,9606.ENSP00000258341,9606.ENSP00000258962,9606.ENSP00000260356,9606.ENSP00000261037,9606.ENSP00000261921,…	VCL,MYH9,NID2,CTSZ,TIMP1,TGFB1,LAMB1,SERPINE1,COL1A1,GAPDH,LAMA4,SPARC,HIST1H4F,PXDN,LAMC1,SRSF1,THBS1,COL8A1,LOXL1,LTBP2,ATP5B,LOXL3,NID1,YWHAE,WNT5A,CDH6,VCAN,TNC,LUM,MFGE8,CDH13,CTSK,RPS3,MMP10,COL6A3,CCT3,ALB,PTX3,HSPA9,COL1A2,TNFRSF11B,VPS35,COL6A2,TUBA1A,COL3A1,GAA,NPTX1,DPYSL2,EFEMP2,CLU,CALR,MMP1,PLEC,COL12A1,FLNC,BGN,P4HB,HIST1H1B,FBLN1,GAS6,FLRT2,TUBB,HIST1H1C,ANXA2,HNRNPA2B1,FN1,FMOD,A…
GO Process	GO:0030155	Regulation of cell adhesion	35	712	0.71	6.28e-12	9606.ENSP00000211998,9606.ENSP00000215909,9606.ENSP00000220772,9606.ENSP00000221930,9606.ENSP00000223095,9606.ENSP00000225964,9606.ENSP00000230538,9606.ENSP00000260356,9606.ENSP00000261037,9606.ENSP00000262030,9606.ENSP00000264094,9606.ENSP00000264187,9606.ENSP00000264634,9606.ENSP00000265131,9606.ENSP00000268613,9606.ENSP00000278572,9606.ENSP00000296591,9606.ENSP00000320866,9606.ENSP00000327801,…	VCL,LGALS1,SFRP1,TGFB1,SERPINE1,COL1A1,LAMA4,THBS1,COL8A1,ATP5B,LOXL3,NID1,WNT5A,TNC,CDH13,RPS3,EDIL3,CALR,P4HB,FBLN1,FN1,TFRC,TGM2,FLNA,GSN,POSTN,EMILIN1,PDCD1LG2,FBLN2,MDK,IL6,CD44,SERPINE2,TGFBI,ANGPT1
GO Process	GO:0071840	Cellular component organization or biogenesis	106	5633	0.29	7.36e-12	9606.ENSP00000211998,9606.ENSP00000216181,9606.ENSP00000216286,9606.ENSP00000217131,9606.ENSP00000218388,9606.ENSP00000221930,9606.ENSP00000222399,9606.ENSP00000223095,9606.ENSP00000225964,9606.ENSP00000229239,9606.ENSP00000230538,9606.ENSP00000231061,9606.ENSP00000244537,9606.ENSP00000252804,9606.ENSP00000258341,9606.ENSP00000258962,9606.ENSP00000260356,9606.ENSP00000261037,9606.ENSP00000261921,…	VCL,MYH9,NID2,CTSZ,TIMP1,TGFB1,LAMB1,SERPINE1,COL1A1,GAPDH,LAMA4,SPARC,HIST1H4F,PXDN,LAMC1,SRSF1,THBS1,COL8A1,LOXL1,LTBP2,ATP5B,LOXL3,NID1,YWHAE,WNT5A,CDH6,VCAN,TNC,LUM,MFGE8,CDH13,CTSK,RPS3,MMP10,COL6A3,CCT3,ALB,PTX3,HSPA9,COL1A2,TNFRSF11B,VPS35,COL6A2,TUBA1A,RPS9,COL3A1,GAA,NPTX1,DPYSL2,EFEMP2,CLU,CALR,MMP1,PLEC,COL12A1,FLNC,BGN,P4HB,HIST1H1B,FBLN1,GAS6,FLRT2,TUBB,HIST1H1C,ANXA2,HNRNPA2B1,FN1,F…
GO Process	GO:0030199	Collagen fibril organization	13	46	1.47	1.09e-11	9606.ENSP00000225964,9606.ENSP00000252804,9606.ENSP00000264094,9606.ENSP00000266718,9606.ENSP00000297268,9606.ENSP00000304408,9606.ENSP00000325146,9606.ENSP00000346032,9606.ENSP00000347041,9606.ENSP00000364000,9606.ENSP00000373783,9606.ENSP00000407685,9606.ENSP00000434412	COL1A1,PXDN,LOXL3,LUM,COL1A2,COL3A1,COL12A1,ANXA2,FMOD,COL5A2,LOXL2,TNXB,SERPINH1
GO Process	GO:0010033	Response to organic substance	73	3011	0.4	1.20e-11	9606.ENSP00000215909,9606.ENSP00000217939,9606.ENSP00000218388,9606.ENSP00000220772,9606.ENSP00000221930,9606.ENSP00000222553,9606.ENSP00000223061,9606.ENSP00000223095,9606.ENSP00000225964,9606.ENSP00000229239,9606.ENSP00000231061,9606.ENSP00000233813,9606.ENSP00000247461,9606.ENSP00000248553,9606.ENSP00000254722,9606.ENSP00000260356,9606.ENSP00000261921,9606.ENSP00000261978,9606.ENSP00000262030,…	LGALS1,MXRA5,TIMP1,SFRP1,TGFB1,NAMPT,PCOLCE,SERPINE1,COL1A1,GAPDH,SPARC,IGFBP5,CANX,HSPB1,SERPINF1,THBS1,LOXL1,LTBP2,ATP5B,WNT5A,TNC,LUM,CDH13,RPS3,HSPA9,COL1A2,TNFRSF11B,COL6A2,COL3A1,PAM,HNRNPD,CLU,NCL,CALR,MMP1,PENK,P4HB,GAS6,FLRT2,HNRNPA1,CTSB,ANXA2,HNRNPA2B1,FN1,FMOD,ACTB,TFRC,STAT1,COL6A1,LMNA,SYNCRIP,FLNA,GOT1,HSP90AB1,GSN,COL5A2,SLC3A2,POSTN,HADHA,AKR1C1,FSCN1,PDCD1LG2,KHSRP,MX1,MDK,IL6,C…
GO Process	GO:0050896	Response to stimulus	130	8046	0.22	1.71e-11	9606.ENSP00000196061,9606.ENSP00000211998,9606.ENSP00000215909,9606.ENSP00000216181,9606.ENSP00000217131,9606.ENSP00000217939,9606.ENSP00000218388,9606.ENSP00000220772,9606.ENSP00000221930,9606.ENSP00000222553,9606.ENSP00000223061,9606.ENSP00000223095,9606.ENSP00000225964,9606.ENSP00000229239,9606.ENSP00000231061,9606.ENSP00000231751,9606.ENSP00000233813,9606.ENSP00000234590,9606.ENSP00000243347,…	PLOD1,VCL,LGALS1,MYH9,CTSZ,MXRA5,TIMP1,SFRP1,TGFB1,NAMPT,PCOLCE,SERPINE1,COL1A1,GAPDH,SPARC,LTF,IGFBP5,ENO1,TNFAIP6,HIST1H4F,C3,CANX,HSPB1,APOL2,HBA2,PXDN,SERPINF1,ENPP2,THBS1,LOXL1,LTBP2,ATP5B,LOXL3,NID1,YWHAE,WNT5A,CDH6,TNC,LUM,CDH13,IGFBP4,CTSK,SERPING1,RPS3,ALB,PTX3,HSPA9,COL1A2,TNFRSF11B,VPS35,COL6A2,COL3A1,GAA,PAM,DPYSL2,HNRNPD,CLU,NCL,CALR,MMP1,PLEC,PENK,P4HB,FBLN1,GAS6,FLRT2,UBA1,TUBB,HNR…
GO Process	GO:0070887	Cellular response to chemical stimulus	70	2919	0.39	8.01e-11	9606.ENSP00000215909,9606.ENSP00000218388,9606.ENSP00000220772,9606.ENSP00000221930,9606.ENSP00000222553,9606.ENSP00000223061,9606.ENSP00000223095,9606.ENSP00000225964,9606.ENSP00000229239,9606.ENSP00000231061,9606.ENSP00000233813,9606.ENSP00000247461,9606.ENSP00000248553,9606.ENSP00000251595,9606.ENSP00000252804,9606.ENSP00000254722,9606.ENSP00000260356,9606.ENSP00000261978,9606.ENSP00000262030,…	LGALS1,TIMP1,SFRP1,TGFB1,NAMPT,PCOLCE,SERPINE1,COL1A1,GAPDH,SPARC,IGFBP5,CANX,HSPB1,HBA2,PXDN,SERPINF1,THBS1,LTBP2,ATP5B,WNT5A,TNC,RPS3,ALB,HSPA9,COL1A2,TNFRSF11B,COL3A1,HNRNPD,NCL,CALR,MMP1,PENK,P4HB,GAS6,FLRT2,HNRNPA1,PRDX6,CTSB,ANXA2,HNRNPA2B1,FN1,FMOD,ACTB,TFRC,STAT1,CYB5R3,COL6A1,LMNA,SYNCRIP,FLNA,GOT1,HSP90AB1,GSN,COL5A2,POSTN,AKR1C1,SOD3,FSCN1,PDCD1LG2,KHSRP,MX1,MDK,IL6,CD44,HSPA8,CFL1,TXN…
GO Process	GO:0006950	Response to stress	77	3485	0.36	1.57e-10	9606.ENSP00000196061,9606.ENSP00000211998,9606.ENSP00000215909,9606.ENSP00000216181,9606.ENSP00000218388,9606.ENSP00000220772,9606.ENSP00000221930,9606.ENSP00000222553,9606.ENSP00000223095,9606.ENSP00000225964,9606.ENSP00000229239,9606.ENSP00000231061,9606.ENSP00000231751,9606.ENSP00000243347,9606.ENSP00000244537,9606.ENSP00000245907,9606.ENSP00000247461,9606.ENSP00000248553,9606.ENSP00000249066,…	PLOD1,VCL,LGALS1,MYH9,TIMP1,SFRP1,TGFB1,NAMPT,SERPINE1,COL1A1,GAPDH,SPARC,LTF,TNFAIP6,HIST1H4F,C3,CANX,HSPB1,APOL2,HBA2,PXDN,THBS1,LOXL3,YWHAE,WNT5A,TNC,IGFBP4,SERPING1,RPS3,ALB,PTX3,HSPA9,COL1A2,COL3A1,PAM,HNRNPD,CLU,CALR,PLEC,PENK,P4HB,FBLN1,GAS6,UBA1,TUBB,HNRNPA1,PRDX6,FN1,ACTB,MYOF,STAT1,CFH,LMNA,SYNCRIP,FLNA,GOT1,HSP90AB1,GSN,HSPG2,SRPX,POSTN,SOD3,LOXL2,MX1,MDK,IL6,LAMB2,CD44,ILF3,SERPINE2,H…
GO Process	GO:0009653	Anatomical structure morphogenesis	58	2165	0.44	2.73e-10	9606.ENSP00000211998,9606.ENSP00000216181,9606.ENSP00000217131,9606.ENSP00000220772,9606.ENSP00000221930,9606.ENSP00000222399,9606.ENSP00000223095,9606.ENSP00000225964,9606.ENSP00000231751,9606.ENSP00000233813,9606.ENSP00000258341,9606.ENSP00000260356,9606.ENSP00000261037,9606.ENSP00000262030,9606.ENSP00000264634,9606.ENSP00000265071,9606.ENSP00000265131,9606.ENSP00000268150,9606.ENSP00000268613,…	VCL,MYH9,CTSZ,SFRP1,TGFB1,LAMB1,SERPINE1,COL1A1,LTF,IGFBP5,LAMC1,THBS1,COL8A1,ATP5B,WNT5A,CDH6,TNC,MFGE8,CDH13,COL6A3,COL1A2,COL6A2,COL3A1,GAA,PAM,NPTX1,DPYSL2,CLU,NCL,COL12A1,FLRT2,ANXA2,FN1,ACTB,MYOF,COL6A1,TGM2,HTRA1,FLNA,HSP90AB1,HSPG2,COL5A2,COL15A1,MFAP2,POSTN,EMILIN1,LOXL2,SVEP1,MDK,CPE,LAMB2,CD44,SERPINE2,TGFBI,ANGPT1,CFL1,SERPINH1,TXNRD1
GO Process	GO:0071310	Cellular response to organic substance	61	2369	0.43	2.73e-10	9606.ENSP00000215909,9606.ENSP00000218388,9606.ENSP00000220772,9606.ENSP00000221930,9606.ENSP00000222553,9606.ENSP00000223061,9606.ENSP00000223095,9606.ENSP00000225964,9606.ENSP00000229239,9606.ENSP00000231061,9606.ENSP00000233813,9606.ENSP00000247461,9606.ENSP00000248553,9606.ENSP00000254722,9606.ENSP00000260356,9606.ENSP00000261978,9606.ENSP00000262030,9606.ENSP00000264634,9606.ENSP00000265131,…	LGALS1,TIMP1,SFRP1,TGFB1,NAMPT,PCOLCE,SERPINE1,COL1A1,GAPDH,SPARC,IGFBP5,CANX,HSPB1,SERPINF1,THBS1,LTBP2,ATP5B,WNT5A,TNC,RPS3,HSPA9,COL1A2,TNFRSF11B,COL3A1,HNRNPD,NCL,CALR,MMP1,PENK,P4HB,GAS6,FLRT2,HNRNPA1,CTSB,ANXA2,HNRNPA2B1,FN1,FMOD,ACTB,TFRC,STAT1,COL6A1,LMNA,SYNCRIP,FLNA,GOT1,HSP90AB1,GSN,COL5A2,POSTN,AKR1C1,FSCN1,PDCD1LG2,KHSRP,MX1,IL6,CD44,HSPA8,CFL1,VIM,RPLP0
GO Process	GO:0051248	Negative regulation of protein metabolic process	40	1096	0.58	3.27e-10	9606.ENSP00000217131,9606.ENSP00000218388,9606.ENSP00000220772,9606.ENSP00000221930,9606.ENSP00000223095,9606.ENSP00000229239,9606.ENSP00000231751,9606.ENSP00000233813,9606.ENSP00000245907,9606.ENSP00000248553,9606.ENSP00000254722,9606.ENSP00000260356,9606.ENSP00000264335,9606.ENSP00000278407,9606.ENSP00000278572,9606.ENSP00000295550,9606.ENSP00000295927,9606.ENSP00000299138,9606.ENSP00000313199,…	CTSZ,TIMP1,SFRP1,TGFB1,SERPINE1,GAPDH,LTF,IGFBP5,C3,HSPB1,SERPINF1,THBS1,YWHAE,SERPING1,RPS3,COL6A3,PTX3,VPS35,HNRNPD,CLU,NCL,CALR,FBLN1,GAS6,ANXA2,ITIH2,SYNCRIP,FLNA,HSP90AB1,HSPG2,EMILIN1,MVP,KHSRP,CD44,ILF3,SERPINE2,ANGPT1,SERPINH1,SPON1,SERPINB6
GO Process	GO:0016192	Vesicle-mediated transport	52	1805	0.47	3.98e-10	9606.ENSP00000211998,9606.ENSP00000216181,9606.ENSP00000217131,9606.ENSP00000218388,9606.ENSP00000221930,9606.ENSP00000223095,9606.ENSP00000231061,9606.ENSP00000231751,9606.ENSP00000243347,9606.ENSP00000245907,9606.ENSP00000247461,9606.ENSP00000249842,9606.ENSP00000251595,9606.ENSP00000259486,9606.ENSP00000260356,9606.ENSP00000264094,9606.ENSP00000268150,9606.ENSP00000278407,9606.ENSP00000295897,…	VCL,MYH9,CTSZ,TIMP1,TGFB1,SERPINE1,SPARC,LTF,TNFAIP6,C3,CANX,ISLR,HBA2,ENPP2,THBS1,LOXL3,MFGE8,SERPING1,ALB,PTX3,VPS35,GAA,DPYSL2,CLU,CALR,COPG1,GAS6,TUBB,PRDX6,CTSB,ANXA2,FN1,ACTB,TFRC,CYB5R3,ILF2,TGM2,QSOX1,FLNA,HSP90AB1,DPP7,GSN,HSPG2,CKAP4,SRPX,LOXL2,MVP,MX1,CD44,HSPA8,RAB5C,SERPINB6
GO Process	GO:0010810	Regulation of cell-substrate adhesion	19	212	0.97	5.41e-10	9606.ENSP00000211998,9606.ENSP00000215909,9606.ENSP00000220772,9606.ENSP00000223095,9606.ENSP00000225964,9606.ENSP00000260356,9606.ENSP00000261037,9606.ENSP00000264187,9606.ENSP00000268613,9606.ENSP00000296591,9606.ENSP00000320866,9606.ENSP00000327801,9606.ENSP00000331544,9606.ENSP00000346839,9606.ENSP00000358866,9606.ENSP00000369071,9606.ENSP00000369677,9606.ENSP00000384169,9606.ENSP00000385451	VCL,LGALS1,SFRP1,SERPINE1,COL1A1,THBS1,COL8A1,NID1,CDH13,EDIL3,CALR,P4HB,FBLN1,FN1,FLNA,POSTN,EMILIN1,FBLN2,MDK
GO Process	GO:0042221	Response to chemical	86	4333	0.31	7.49e-10	9606.ENSP00000215909,9606.ENSP00000217939,9606.ENSP00000218388,9606.ENSP00000220772,9606.ENSP00000221930,9606.ENSP00000222553,9606.ENSP00000223061,9606.ENSP00000223095,9606.ENSP00000225964,9606.ENSP00000229239,9606.ENSP00000231061,9606.ENSP00000233813,9606.ENSP00000247461,9606.ENSP00000248553,9606.ENSP00000251595,9606.ENSP00000252804,9606.ENSP00000254722,9606.ENSP00000259486,9606.ENSP00000260356,…	LGALS1,MXRA5,TIMP1,SFRP1,TGFB1,NAMPT,PCOLCE,SERPINE1,COL1A1,GAPDH,SPARC,IGFBP5,CANX,HSPB1,HBA2,PXDN,SERPINF1,ENPP2,THBS1,LOXL1,LTBP2,ATP5B,WNT5A,TNC,LUM,CDH13,RPS3,ALB,HSPA9,COL1A2,TNFRSF11B,COL6A2,COL3A1,PAM,DPYSL2,HNRNPD,CLU,NCL,CALR,MMP1,PENK,P4HB,GAS6,FLRT2,HNRNPA1,PRDX6,CTSB,ANXA2,HNRNPA2B1,FN1,FMOD,ACTB,TFRC,STAT1,CYB5R3,COL6A1,LMNA,SYNCRIP,FLNA,GOT1,HSP90AB1,GSN,COL5A2,SLC3A2,POSTN,HADHA,A…
GO Process	GO:0048731	System development	87	4426	0.31	8.22e-10	9606.ENSP00000211998,9606.ENSP00000215909,9606.ENSP00000216181,9606.ENSP00000217131,9606.ENSP00000218388,9606.ENSP00000220772,9606.ENSP00000221930,9606.ENSP00000222399,9606.ENSP00000223095,9606.ENSP00000225964,9606.ENSP00000231061,9606.ENSP00000231751,9606.ENSP00000233813,9606.ENSP00000245907,9606.ENSP00000254722,9606.ENSP00000258341,9606.ENSP00000260356,9606.ENSP00000261037,9606.ENSP00000261921,…	VCL,LGALS1,MYH9,CTSZ,TIMP1,SFRP1,TGFB1,LAMB1,SERPINE1,COL1A1,SPARC,LTF,IGFBP5,C3,SERPINF1,LAMC1,THBS1,COL8A1,LOXL1,ATP5B,LOXL3,NID1,YWHAE,WNT5A,VCAN,TNC,LUM,MFGE8,CDH13,COL6A3,PTX3,HSPA9,COL1A2,TNFRSF11B,VPS35,COL6A2,COL3A1,GAA,PAM,NPTX1,DPYSL2,HNRNPD,CLU,NCL,CALR,PENK,COL12A1,BGN,HIST1H1B,GAS6,FLRT2,PRELP,CTSB,ANXA2,FN1,ACTB,TFRC,STAT1,COL6A1,TGM2,LMNA,HTRA1,FLNA,HSP90AB1,GSN,HSPG2,COL5A2,COL15A…
GO Process	GO:0032502	Developmental process	103	5841	0.26	1.05e-09	9606.ENSP00000196061,9606.ENSP00000211998,9606.ENSP00000215909,9606.ENSP00000216181,9606.ENSP00000217131,9606.ENSP00000218388,9606.ENSP00000220772,9606.ENSP00000221930,9606.ENSP00000222399,9606.ENSP00000222553,9606.ENSP00000223061,9606.ENSP00000223095,9606.ENSP00000225964,9606.ENSP00000231061,9606.ENSP00000231751,9606.ENSP00000233813,9606.ENSP00000245907,9606.ENSP00000247461,9606.ENSP00000249066,…	PLOD1,VCL,LGALS1,MYH9,CTSZ,TIMP1,SFRP1,TGFB1,LAMB1,NAMPT,PCOLCE,SERPINE1,COL1A1,SPARC,LTF,IGFBP5,C3,CANX,APOL2,SERPINF1,LAMC1,THBS1,COL8A1,LOXL1,ATP5B,LOXL3,NID1,YWHAE,WNT5A,CDH6,VCAN,TNC,LUM,MFGE8,CDH13,SERPING1,COL6A3,PTX3,EDIL3,HSPA9,COL1A2,TNFRSF11B,VPS35,COL6A2,COL3A1,GAA,PAM,NPTX1,DPYSL2,HNRNPD,CLU,NCL,CALR,PENK,COL12A1,FLNC,BGN,HIST1H1B,FBLN1,GAS6,FLRT2,PRELP,CTSB,ANXA2,FN1,ACTB,MYOF,TFRC,…
GO Process	GO:0008152	Metabolic process	128	8298	0.2	1.24e-09	9606.ENSP00000196061,9606.ENSP00000215909,9606.ENSP00000216181,9606.ENSP00000217131,9606.ENSP00000218388,9606.ENSP00000220772,9606.ENSP00000221930,9606.ENSP00000222399,9606.ENSP00000222553,9606.ENSP00000223061,9606.ENSP00000223357,9606.ENSP00000225964,9606.ENSP00000229239,9606.ENSP00000231751,9606.ENSP00000233813,9606.ENSP00000234590,9606.ENSP00000242776,9606.ENSP00000244137,9606.ENSP00000244537,…	PLOD1,LGALS1,MYH9,CTSZ,TIMP1,SFRP1,TGFB1,LAMB1,NAMPT,PCOLCE,AEBP1,COL1A1,GAPDH,LTF,IGFBP5,ENO1,DDX39A,PEPD,HIST1H4F,C3,APOL2,HBA2,PXDN,NT5E,LAMC1,SRSF1,ENPP2,THBS1,LOXL1,ATP5B,LOXL3,YWHAE,WNT5A,VCAN,TNC,LUM,MFGE8,IGFBP4,PGD,CTSK,SERPING1,RPS3,MMP10,EIF4A1,ALB,HSPA9,COL1A2,RPS9,COL3A1,PCBP1,GAA,PAM,DPYSL2,CTSF,HNRNPD,CLU,FKBP10,CALR,MMP1,PENK,BGN,P4HB,FBLN1,GAS6,UBA1,HIST1H1C,HNRNPA1,PRDX6,PRELP,C…
GO Process	GO:0085029	Extracellular matrix assembly	10	29	1.55	1.24e-09	9606.ENSP00000221930,9606.ENSP00000222399,9606.ENSP00000252804,9606.ENSP00000297268,9606.ENSP00000309953,9606.ENSP00000331831,9606.ENSP00000356574,9606.ENSP00000369677,9606.ENSP00000388325,9606.ENSP00000407685	TGFB1,LAMB1,PXDN,COL1A2,EFEMP2,GAS6,QSOX1,EMILIN1,LAMB2,TNXB
GO Process	GO:0007275	Multicellular organism development	93	5023	0.28	2.10e-09	9606.ENSP00000211998,9606.ENSP00000215909,9606.ENSP00000216181,9606.ENSP00000217131,9606.ENSP00000218388,9606.ENSP00000220772,9606.ENSP00000221930,9606.ENSP00000222399,9606.ENSP00000223061,9606.ENSP00000223095,9606.ENSP00000225964,9606.ENSP00000231061,9606.ENSP00000231751,9606.ENSP00000233813,9606.ENSP00000245907,9606.ENSP00000249066,9606.ENSP00000254722,9606.ENSP00000258341,9606.ENSP00000260356,…	VCL,LGALS1,MYH9,CTSZ,TIMP1,SFRP1,TGFB1,LAMB1,PCOLCE,SERPINE1,COL1A1,SPARC,LTF,IGFBP5,C3,APOL2,SERPINF1,LAMC1,THBS1,COL8A1,LOXL1,ATP5B,LOXL3,NID1,YWHAE,WNT5A,CDH6,VCAN,TNC,LUM,MFGE8,CDH13,COL6A3,PTX3,EDIL3,HSPA9,COL1A2,TNFRSF11B,VPS35,COL6A2,COL3A1,GAA,PAM,NPTX1,DPYSL2,HNRNPD,CLU,NCL,CALR,PENK,COL12A1,BGN,HIST1H1B,FBLN1,GAS6,FLRT2,PRELP,CTSB,ANXA2,FN1,ACTB,TFRC,STAT1,COL6A1,TGM2,LMNA,HTRA1,FLNA,HS…
GO Process	GO:0030334	Regulation of cell migration	34	865	0.61	2.42e-09	9606.ENSP00000211998,9606.ENSP00000218388,9606.ENSP00000220772,9606.ENSP00000221930,9606.ENSP00000222399,9606.ENSP00000223095,9606.ENSP00000225964,9606.ENSP00000230538,9606.ENSP00000231061,9606.ENSP00000233813,9606.ENSP00000243347,9606.ENSP00000248553,9606.ENSP00000254722,9606.ENSP00000259486,9606.ENSP00000260356,9606.ENSP00000262030,9606.ENSP00000264634,9606.ENSP00000268613,9606.ENSP00000304408,…	VCL,TIMP1,SFRP1,TGFB1,LAMB1,SERPINE1,COL1A1,LAMA4,SPARC,IGFBP5,TNFAIP6,HSPB1,SERPINF1,ENPP2,THBS1,ATP5B,WNT5A,CDH13,COL3A1,PODN,CALR,FBLN1,GAS6,FLRT2,FN1,LMNA,FLNA,POSTN,EMILIN1,ATP5A1,MDK,IL6,SERPINE2,ANGPT1
GO Process	GO:0040012	Regulation of locomotion	36	969	0.59	2.42e-09	9606.ENSP00000211998,9606.ENSP00000218388,9606.ENSP00000220772,9606.ENSP00000221930,9606.ENSP00000222399,9606.ENSP00000223095,9606.ENSP00000225964,9606.ENSP00000230538,9606.ENSP00000231061,9606.ENSP00000233813,9606.ENSP00000243347,9606.ENSP00000248553,9606.ENSP00000254722,9606.ENSP00000259486,9606.ENSP00000260356,9606.ENSP00000262030,9606.ENSP00000264634,9606.ENSP00000268613,9606.ENSP00000299138,…	VCL,TIMP1,SFRP1,TGFB1,LAMB1,SERPINE1,COL1A1,LAMA4,SPARC,IGFBP5,TNFAIP6,HSPB1,SERPINF1,ENPP2,THBS1,ATP5B,WNT5A,CDH13,VPS35,COL3A1,PODN,CALR,FBLN1,GAS6,FLRT2,FN1,PTRF,LMNA,FLNA,POSTN,EMILIN1,ATP5A1,MDK,IL6,SERPINE2,ANGPT1
GO Process	GO:0048856	Anatomical structure development	97	5402	0.27	2.65e-09	9606.ENSP00000196061,9606.ENSP00000211998,9606.ENSP00000215909,9606.ENSP00000216181,9606.ENSP00000217131,9606.ENSP00000218388,9606.ENSP00000220772,9606.ENSP00000221930,9606.ENSP00000222399,9606.ENSP00000223061,9606.ENSP00000223095,9606.ENSP00000225964,9606.ENSP00000231061,9606.ENSP00000231751,9606.ENSP00000233813,9606.ENSP00000245907,9606.ENSP00000249066,9606.ENSP00000254722,9606.ENSP00000258341,…	PLOD1,VCL,LGALS1,MYH9,CTSZ,TIMP1,SFRP1,TGFB1,LAMB1,PCOLCE,SERPINE1,COL1A1,SPARC,LTF,IGFBP5,C3,APOL2,SERPINF1,LAMC1,THBS1,COL8A1,LOXL1,ATP5B,LOXL3,NID1,YWHAE,WNT5A,CDH6,VCAN,TNC,LUM,MFGE8,CDH13,COL6A3,PTX3,EDIL3,HSPA9,COL1A2,TNFRSF11B,VPS35,COL6A2,COL3A1,GAA,PAM,NPTX1,DPYSL2,HNRNPD,CLU,NCL,CALR,PENK,COL12A1,FLNC,BGN,HIST1H1B,FBLN1,GAS6,FLRT2,PRELP,CTSB,ANXA2,FN1,ACTB,MYOF,TFRC,STAT1,COL6A1,TGM2,LM…
GO Process	GO:2000145	Regulation of cell motility	35	929	0.59	3.20e-09	9606.ENSP00000211998,9606.ENSP00000218388,9606.ENSP00000220772,9606.ENSP00000221930,9606.ENSP00000222399,9606.ENSP00000223095,9606.ENSP00000225964,9606.ENSP00000230538,9606.ENSP00000231061,9606.ENSP00000233813,9606.ENSP00000243347,9606.ENSP00000248553,9606.ENSP00000254722,9606.ENSP00000259486,9606.ENSP00000260356,9606.ENSP00000262030,9606.ENSP00000264634,9606.ENSP00000268613,9606.ENSP00000304408,…	VCL,TIMP1,SFRP1,TGFB1,LAMB1,SERPINE1,COL1A1,LAMA4,SPARC,IGFBP5,TNFAIP6,HSPB1,SERPINF1,ENPP2,THBS1,ATP5B,WNT5A,CDH13,COL3A1,PODN,CALR,FBLN1,GAS6,FLRT2,FN1,PTRF,LMNA,FLNA,POSTN,EMILIN1,ATP5A1,MDK,IL6,SERPINE2,ANGPT1
GO Process	GO:0002376	Immune system process	60	2481	0.4	3.65e-09	9606.ENSP00000211998,9606.ENSP00000215909,9606.ENSP00000216181,9606.ENSP00000217131,9606.ENSP00000220772,9606.ENSP00000221930,9606.ENSP00000222553,9606.ENSP00000225964,9606.ENSP00000229239,9606.ENSP00000231751,9606.ENSP00000243347,9606.ENSP00000245907,9606.ENSP00000247461,9606.ENSP00000252804,9606.ENSP00000259486,9606.ENSP00000260356,9606.ENSP00000264634,9606.ENSP00000271651,9606.ENSP00000278407,…	VCL,LGALS1,MYH9,CTSZ,SFRP1,TGFB1,NAMPT,COL1A1,GAPDH,LTF,TNFAIP6,C3,CANX,PXDN,ENPP2,THBS1,WNT5A,CTSK,SERPING1,PTX3,HSPA9,COL1A2,GAA,CTSF,CLU,CALR,MMP1,GAS6,TUBB,PRDX6,CTSB,ANXA2,FN1,ACTB,TFRC,STAT1,CYB5R3,ILF2,CFH,QSOX1,SYNCRIP,FLNA,HSP90AB1,DPP7,GSN,SLC3A2,CKAP4,MVP,PDCD1LG2,MX1,MDK,IL6,CD44,ILF3,ANGPT1,HSPA8,C1R,VIM,RAB5C,SERPINB6
GO Process	GO:0034097	Response to cytokine	38	1101	0.55	4.14e-09	9606.ENSP00000218388,9606.ENSP00000220772,9606.ENSP00000221930,9606.ENSP00000223061,9606.ENSP00000225964,9606.ENSP00000229239,9606.ENSP00000231061,9606.ENSP00000247461,9606.ENSP00000260356,9606.ENSP00000262030,9606.ENSP00000264634,9606.ENSP00000278572,9606.ENSP00000297185,9606.ENSP00000297268,9606.ENSP00000297350,9606.ENSP00000304408,9606.ENSP00000318195,9606.ENSP00000322788,9606.ENSP00000327801,…	TIMP1,SFRP1,TGFB1,PCOLCE,COL1A1,GAPDH,SPARC,CANX,THBS1,ATP5B,WNT5A,RPS3,HSPA9,COL1A2,TNFRSF11B,COL3A1,NCL,MMP1,P4HB,GAS6,ANXA2,HNRNPA2B1,FN1,TFRC,STAT1,SYNCRIP,HSP90AB1,GSN,POSTN,FSCN1,KHSRP,MX1,IL6,CD44,HSPA8,CFL1,VIM,RPLP0
GO Process	GO:0048519	Negative regulation of biological process	96	5389	0.27	5.54e-09	9606.ENSP00000211998,9606.ENSP00000215909,9606.ENSP00000216181,9606.ENSP00000217131,9606.ENSP00000218388,9606.ENSP00000220772,9606.ENSP00000221930,9606.ENSP00000222553,9606.ENSP00000223095,9606.ENSP00000223357,9606.ENSP00000225964,9606.ENSP00000229239,9606.ENSP00000230538,9606.ENSP00000231061,9606.ENSP00000231751,9606.ENSP00000233813,9606.ENSP00000234590,9606.ENSP00000243347,9606.ENSP00000244537,…	VCL,LGALS1,MYH9,CTSZ,TIMP1,SFRP1,TGFB1,NAMPT,SERPINE1,AEBP1,COL1A1,GAPDH,LAMA4,SPARC,LTF,IGFBP5,ENO1,TNFAIP6,HIST1H4F,C3,HSPB1,PXDN,SERPINF1,NT5E,THBS1,ATP5B,LOXL3,YWHAE,WNT5A,TNC,CDH13,IGFBP4,CTSK,SERPING1,RPS3,COL6A3,ALB,PTX3,HSPA9,TNFRSF11B,VPS35,RPS9,COL3A1,PODN,HNRNPD,CLU,NCL,CALR,HIST1H1B,FBLN1,GAS6,HIST1H1C,HNRNPA1,ANXA2,HNRNPA2B1,FN1,ITIH2,TFRC,STAT1,THBS2,QSOX1,LMNA,HTRA1,SYNCRIP,FLNA,GO…
GO Process	GO:0043687	Post-translational protein modification	22	360	0.8	6.10e-09	9606.ENSP00000215909,9606.ENSP00000218388,9606.ENSP00000222399,9606.ENSP00000233813,9606.ENSP00000245907,9606.ENSP00000258341,9606.ENSP00000265077,9606.ENSP00000265131,9606.ENSP00000268150,9606.ENSP00000269593,9606.ENSP00000295897,9606.ENSP00000324248,9606.ENSP00000327801,9606.ENSP00000331831,9606.ENSP00000346839,9606.ENSP00000351190,9606.ENSP00000356574,9606.ENSP00000367265,9606.ENSP00000379138,…	LGALS1,TIMP1,LAMB1,IGFBP5,C3,LAMC1,VCAN,TNC,MFGE8,IGFBP4,ALB,PENK,P4HB,GAS6,FN1,ITIH2,QSOX1,CKAP4,AFP,IL6,LAMB2,CALU
GO Process	GO:0051241	Negative regulation of multicellular organismal process	40	1231	0.53	6.10e-09	9606.ENSP00000215909,9606.ENSP00000217131,9606.ENSP00000218388,9606.ENSP00000220772,9606.ENSP00000221930,9606.ENSP00000223095,9606.ENSP00000230538,9606.ENSP00000231061,9606.ENSP00000231751,9606.ENSP00000233813,9606.ENSP00000244537,9606.ENSP00000254722,9606.ENSP00000260356,9606.ENSP00000264094,9606.ENSP00000264634,9606.ENSP00000271651,9606.ENSP00000278407,9606.ENSP00000297185,9606.ENSP00000297350,…	LGALS1,CTSZ,TIMP1,SFRP1,TGFB1,SERPINE1,LAMA4,SPARC,LTF,IGFBP5,HIST1H4F,SERPINF1,THBS1,LOXL3,WNT5A,CTSK,SERPING1,HSPA9,TNFRSF11B,COL3A1,CALR,FBLN1,GAS6,ANXA2,FN1,STAT1,THBS2,LMNA,HSP90AB1,HSPG2,COL5A2,EMILIN1,LOXL2,PDCD1LG2,KHSRP,MDK,IL6,SERPINE2,ANGPT1,VIM
GO Process	GO:0071345	Cellular response to cytokine stimulus	36	1013	0.57	6.44e-09	9606.ENSP00000218388,9606.ENSP00000220772,9606.ENSP00000221930,9606.ENSP00000223061,9606.ENSP00000225964,9606.ENSP00000229239,9606.ENSP00000247461,9606.ENSP00000260356,9606.ENSP00000262030,9606.ENSP00000264634,9606.ENSP00000278572,9606.ENSP00000297185,9606.ENSP00000297268,9606.ENSP00000297350,9606.ENSP00000318195,9606.ENSP00000322788,9606.ENSP00000327801,9606.ENSP00000331831,9606.ENSP00000346032,…	TIMP1,SFRP1,TGFB1,PCOLCE,COL1A1,GAPDH,CANX,THBS1,ATP5B,WNT5A,RPS3,HSPA9,COL1A2,TNFRSF11B,NCL,MMP1,P4HB,GAS6,ANXA2,HNRNPA2B1,FN1,TFRC,STAT1,SYNCRIP,HSP90AB1,GSN,POSTN,FSCN1,KHSRP,MX1,IL6,CD44,HSPA8,CFL1,VIM,RPLP0
GO Process	GO:0009987	Cellular process	179	15024	0.09	7.92e-09	9606.ENSP00000196061,9606.ENSP00000211998,9606.ENSP00000215909,9606.ENSP00000216181,9606.ENSP00000216286,9606.ENSP00000217131,9606.ENSP00000218388,9606.ENSP00000220772,9606.ENSP00000221930,9606.ENSP00000222399,9606.ENSP00000222553,9606.ENSP00000223061,9606.ENSP00000223095,9606.ENSP00000223357,9606.ENSP00000225964,9606.ENSP00000229239,9606.ENSP00000230538,9606.ENSP00000231061,9606.ENSP00000231751,…	PLOD1,VCL,LGALS1,MYH9,NID2,CTSZ,TIMP1,SFRP1,TGFB1,LAMB1,NAMPT,PCOLCE,SERPINE1,AEBP1,COL1A1,GAPDH,LAMA4,SPARC,LTF,IGFBP5,ENO1,DDX39A,TNFAIP6,PEPD,HIST1H4F,C3,CANX,HSPB1,ISLR,HBA2,PXDN,SERPINF1,NT5E,LAMC1,SRSF1,ENPP2,THBS1,COL8A1,LOXL1,LTBP2,ATP5B,LOXL3,NID1,YWHAE,WNT5A,CDH6,VCAN,TNC,LUM,MFGE8,CDH13,IGFBP4,PGD,CTSK,SERPING1,RPS3,MMP10,EIF4A1,COL6A3,CCT3,ALB,PTX3,EDIL3,HSPA9,COL1A2,TNFRSF11B,VPS35,C…
GO Process	GO:0002252	Immune effector process	35	969	0.57	7.93e-09	9606.ENSP00000211998,9606.ENSP00000215909,9606.ENSP00000217131,9606.ENSP00000231751,9606.ENSP00000243347,9606.ENSP00000245907,9606.ENSP00000278407,9606.ENSP00000295927,9606.ENSP00000305692,9606.ENSP00000315130,9606.ENSP00000339001,9606.ENSP00000342026,9606.ENSP00000345672,9606.ENSP00000346032,9606.ENSP00000349960,9606.ENSP00000354394,9606.ENSP00000354468,9606.ENSP00000355011,9606.ENSP00000356399,…	VCL,LGALS1,CTSZ,LTF,TNFAIP6,C3,SERPING1,PTX3,GAA,CLU,TUBB,PRDX6,CTSB,ANXA2,ACTB,STAT1,CYB5R3,ILF2,CFH,QSOX1,FLNA,HSP90AB1,DPP7,GSN,CKAP4,MVP,MX1,MDK,IL6,CD44,ILF3,HSPA8,C1R,RAB5C,SERPINB6
GO Process	GO:0043170	Macromolecule metabolic process	103	6137	0.24	1.60e-08	9606.ENSP00000196061,9606.ENSP00000215909,9606.ENSP00000216181,9606.ENSP00000217131,9606.ENSP00000218388,9606.ENSP00000220772,9606.ENSP00000221930,9606.ENSP00000222399,9606.ENSP00000223061,9606.ENSP00000223357,9606.ENSP00000229239,9606.ENSP00000231751,9606.ENSP00000233813,9606.ENSP00000242776,9606.ENSP00000244137,9606.ENSP00000244537,9606.ENSP00000245907,9606.ENSP00000249066,9606.ENSP00000257770,…	PLOD1,LGALS1,MYH9,CTSZ,TIMP1,SFRP1,TGFB1,LAMB1,PCOLCE,AEBP1,GAPDH,LTF,IGFBP5,DDX39A,PEPD,HIST1H4F,C3,APOL2,NT5E,LAMC1,SRSF1,ENPP2,THBS1,LOXL1,LOXL3,YWHAE,WNT5A,VCAN,TNC,LUM,MFGE8,IGFBP4,CTSK,SERPING1,RPS3,MMP10,EIF4A1,ALB,RPS9,COL3A1,PCBP1,GAA,PAM,CTSF,HNRNPD,CLU,FKBP10,CALR,MMP1,PENK,BGN,P4HB,FBLN1,GAS6,UBA1,HIST1H1C,HNRNPA1,PRELP,CTSB,ANXA2,HNRNPA2B1,FN1,FMOD,PTRF,ACTB,ITIH2,TFRC,ILF2,TGM2,QSOX…
GO Process	GO:0051649	Establishment of localization in cell	57	2375	0.4	1.60e-08	9606.ENSP00000211998,9606.ENSP00000216181,9606.ENSP00000217131,9606.ENSP00000218388,9606.ENSP00000221930,9606.ENSP00000223095,9606.ENSP00000231061,9606.ENSP00000231751,9606.ENSP00000242776,9606.ENSP00000243347,9606.ENSP00000245907,9606.ENSP00000247461,9606.ENSP00000248553,9606.ENSP00000249842,9606.ENSP00000258962,9606.ENSP00000260356,9606.ENSP00000261978,9606.ENSP00000262030,9606.ENSP00000264335,…	VCL,MYH9,CTSZ,TIMP1,TGFB1,SERPINE1,SPARC,LTF,DDX39A,TNFAIP6,C3,CANX,HSPB1,ISLR,SRSF1,THBS1,LTBP2,ATP5B,YWHAE,SERPING1,RPS3,ALB,PTX3,HSPA9,VPS35,TUBA1A,RPS9,GAA,CLU,CALR,COPG1,GAS6,TUBB,HNRNPA1,PRDX6,CTSB,ANXA2,HNRNPA2B1,FN1,ACTB,CYB5R3,ILF2,QSOX1,LMNA,FLNA,HSP90AB1,DPP7,GSN,CKAP4,MVP,MX1,ATP5A1,CD44,HSPA8,RAB5C,RPLP0,SERPINB6
GO Process	GO:0048513	Animal organ development	68	3197	0.34	1.99e-08	9606.ENSP00000215909,9606.ENSP00000216181,9606.ENSP00000217131,9606.ENSP00000218388,9606.ENSP00000220772,9606.ENSP00000221930,9606.ENSP00000222399,9606.ENSP00000223095,9606.ENSP00000225964,9606.ENSP00000231061,9606.ENSP00000231751,9606.ENSP00000233813,9606.ENSP00000254722,9606.ENSP00000258341,9606.ENSP00000261037,9606.ENSP00000264094,9606.ENSP00000264187,9606.ENSP00000264335,9606.ENSP00000264634,…	LGALS1,MYH9,CTSZ,TIMP1,SFRP1,TGFB1,LAMB1,SERPINE1,COL1A1,SPARC,LTF,IGFBP5,SERPINF1,LAMC1,COL8A1,LOXL3,NID1,YWHAE,WNT5A,TNC,LUM,COL6A3,PTX3,HSPA9,COL1A2,COL6A2,COL3A1,GAA,PAM,DPYSL2,HNRNPD,CALR,COL12A1,BGN,HIST1H1B,GAS6,FLRT2,CTSB,ANXA2,FN1,ACTB,TFRC,STAT1,COL6A1,TGM2,LMNA,HTRA1,FLNA,HSP90AB1,HSPG2,COL5A2,MFAP2,EMILIN1,LOXL2,AFP,MDK,IL6,CPE,LAMB2,CD44,SERPINE2,TGFBI,ANGPT1,CFL1,SERPINH1,LDHA,VIM,M…
GO Process	GO:0001775	Cell activation	36	1075	0.54	2.72e-08	9606.ENSP00000211998,9606.ENSP00000215909,9606.ENSP00000216181,9606.ENSP00000217131,9606.ENSP00000218388,9606.ENSP00000222553,9606.ENSP00000225964,9606.ENSP00000231751,9606.ENSP00000243347,9606.ENSP00000245907,9606.ENSP00000248553,9606.ENSP00000295927,9606.ENSP00000297268,9606.ENSP00000304408,9606.ENSP00000305692,9606.ENSP00000315130,9606.ENSP00000339001,9606.ENSP00000342026,9606.ENSP00000345672,…	VCL,LGALS1,MYH9,CTSZ,TIMP1,NAMPT,COL1A1,LTF,TNFAIP6,C3,HSPB1,PTX3,COL1A2,COL3A1,GAA,CLU,TUBB,PRDX6,CTSB,ANXA2,ACTB,CYB5R3,ILF2,QSOX1,FLNA,HSP90AB1,DPP7,GSN,CKAP4,MVP,MDK,IL6,CD44,HSPA8,RAB5C,SERPINB6
GO Process	GO:0002576	Platelet degranulation	14	129	1.05	2.80e-08	9606.ENSP00000211998,9606.ENSP00000218388,9606.ENSP00000221930,9606.ENSP00000223095,9606.ENSP00000231061,9606.ENSP00000249842,9606.ENSP00000260356,9606.ENSP00000278407,9606.ENSP00000295897,9606.ENSP00000315130,9606.ENSP00000331831,9606.ENSP00000346839,9606.ENSP00000356574,9606.ENSP00000358866	VCL,TIMP1,TGFB1,SERPINE1,SPARC,ISLR,THBS1,SERPING1,ALB,CLU,GAS6,FN1,QSOX1,FLNA
GO Process	GO:0071704	Organic substance metabolic process	119	7755	0.2	2.80e-08	9606.ENSP00000196061,9606.ENSP00000215909,9606.ENSP00000216181,9606.ENSP00000217131,9606.ENSP00000218388,9606.ENSP00000220772,9606.ENSP00000221930,9606.ENSP00000222399,9606.ENSP00000222553,9606.ENSP00000223061,9606.ENSP00000223357,9606.ENSP00000229239,9606.ENSP00000231751,9606.ENSP00000233813,9606.ENSP00000234590,9606.ENSP00000242776,9606.ENSP00000244137,9606.ENSP00000244537,9606.ENSP00000245907,…	PLOD1,LGALS1,MYH9,CTSZ,TIMP1,SFRP1,TGFB1,LAMB1,NAMPT,PCOLCE,AEBP1,GAPDH,LTF,IGFBP5,ENO1,DDX39A,PEPD,HIST1H4F,C3,APOL2,NT5E,LAMC1,SRSF1,ENPP2,THBS1,LOXL1,ATP5B,LOXL3,YWHAE,WNT5A,VCAN,TNC,LUM,MFGE8,IGFBP4,PGD,CTSK,SERPING1,RPS3,MMP10,EIF4A1,ALB,RPS9,COL3A1,PCBP1,GAA,PAM,DPYSL2,CTSF,HNRNPD,CLU,FKBP10,CALR,MMP1,PENK,BGN,P4HB,FBLN1,GAS6,UBA1,HIST1H1C,HNRNPA1,PRDX6,PRELP,CTSB,ANXA2,HNRNPA2B1,FN1,FMOD,P…
GO Process	GO:0065008	Regulation of biological quality	78	4042	0.3	3.60e-08	9606.ENSP00000211998,9606.ENSP00000215909,9606.ENSP00000216181,9606.ENSP00000217131,9606.ENSP00000220772,9606.ENSP00000221930,9606.ENSP00000222553,9606.ENSP00000223095,9606.ENSP00000225964,9606.ENSP00000229239,9606.ENSP00000230538,9606.ENSP00000231061,9606.ENSP00000231751,9606.ENSP00000233813,9606.ENSP00000244537,9606.ENSP00000245907,9606.ENSP00000248553,9606.ENSP00000254722,9606.ENSP00000258341,…	VCL,LGALS1,MYH9,CTSZ,SFRP1,TGFB1,NAMPT,SERPINE1,COL1A1,GAPDH,LAMA4,SPARC,LTF,IGFBP5,HIST1H4F,C3,HSPB1,SERPINF1,LAMC1,THBS1,ATP5B,YWHAE,WNT5A,CTSK,SERPING1,CCT3,ALB,HSPA9,COL1A2,TNFRSF11B,VPS35,TUBA1A,RPS9,COL3A1,GAA,PAM,DPYSL2,HNRNPD,CLU,CALR,P4HB,HIST1H1B,FBLN1,GAS6,FLRT2,TUBB,HNRNPA1,PRDX6,CTSB,ANXA2,HNRNPA2B1,FN1,ACTB,TFRC,STAT1,TGM2,THBS2,LMNA,SYNCRIP,FLNA,GOT1,HSP90AB1,GSN,MFAP2,POSTN,AKR1C1…
GO Process	GO:0009611	Response to wounding	25	532	0.69	3.72e-08	9606.ENSP00000211998,9606.ENSP00000215909,9606.ENSP00000216181,9606.ENSP00000218388,9606.ENSP00000221930,9606.ENSP00000225964,9606.ENSP00000231061,9606.ENSP00000248553,9606.ENSP00000264634,9606.ENSP00000265131,9606.ENSP00000278407,9606.ENSP00000297268,9606.ENSP00000304408,9606.ENSP00000323856,9606.ENSP00000331544,9606.ENSP00000331831,9606.ENSP00000346839,9606.ENSP00000349960,9606.ENSP00000352208,…	VCL,LGALS1,MYH9,TIMP1,TGFB1,COL1A1,SPARC,HSPB1,WNT5A,TNC,SERPING1,COL1A2,COL3A1,PLEC,FBLN1,GAS6,FN1,ACTB,MYOF,FLNA,MDK,IL6,LAMB2,CD44,SERPINE2
GO Process	GO:0009888	Tissue development	47	1760	0.44	3.74e-08	9606.ENSP00000196061,9606.ENSP00000211998,9606.ENSP00000217131,9606.ENSP00000218388,9606.ENSP00000220772,9606.ENSP00000221930,9606.ENSP00000222399,9606.ENSP00000225964,9606.ENSP00000233813,9606.ENSP00000258341,9606.ENSP00000261037,9606.ENSP00000264094,9606.ENSP00000264634,9606.ENSP00000265131,9606.ENSP00000266718,9606.ENSP00000295550,9606.ENSP00000297268,9606.ENSP00000300527,9606.ENSP00000304408,…	PLOD1,VCL,CTSZ,TIMP1,SFRP1,TGFB1,LAMB1,COL1A1,IGFBP5,LAMC1,COL8A1,LOXL3,WNT5A,TNC,LUM,COL6A3,COL1A2,COL6A2,COL3A1,GAA,CALR,COL12A1,BGN,CTSB,FN1,ACTB,STAT1,COL6A1,TGM2,LMNA,FLNA,GSN,HSPG2,POSTN,AKR1C1,LOXL2,SVEP1,MDK,LAMB2,CD44,SERPINE2,TGFBI,CFL1,SERPINH1,TXNRD1,VIM,MYL6
GO Process	GO:0051093	Negative regulation of developmental process	34	983	0.55	3.83e-08	9606.ENSP00000215909,9606.ENSP00000217131,9606.ENSP00000218388,9606.ENSP00000220772,9606.ENSP00000221930,9606.ENSP00000222553,9606.ENSP00000223095,9606.ENSP00000231061,9606.ENSP00000231751,9606.ENSP00000233813,9606.ENSP00000244537,9606.ENSP00000254722,9606.ENSP00000260356,9606.ENSP00000264094,9606.ENSP00000264634,9606.ENSP00000271651,9606.ENSP00000297185,9606.ENSP00000297350,9606.ENSP00000304408,…	LGALS1,CTSZ,TIMP1,SFRP1,TGFB1,NAMPT,SERPINE1,SPARC,LTF,IGFBP5,HIST1H4F,SERPINF1,THBS1,LOXL3,WNT5A,CTSK,HSPA9,TNFRSF11B,COL3A1,CALR,FBLN1,GAS6,ANXA2,TFRC,STAT1,THBS2,HSPG2,COL5A2,POSTN,EMILIN1,LOXL2,MDK,IL6,VIM
GO Process	GO:0032269	Negative regulation of cellular protein metabolic process	35	1043	0.54	4.25e-08	9606.ENSP00000217131,9606.ENSP00000218388,9606.ENSP00000220772,9606.ENSP00000221930,9606.ENSP00000223095,9606.ENSP00000229239,9606.ENSP00000231751,9606.ENSP00000233813,9606.ENSP00000245907,9606.ENSP00000248553,9606.ENSP00000254722,9606.ENSP00000260356,9606.ENSP00000264335,9606.ENSP00000278407,9606.ENSP00000278572,9606.ENSP00000295550,9606.ENSP00000299138,9606.ENSP00000313199,9606.ENSP00000318195,…	CTSZ,TIMP1,SFRP1,TGFB1,SERPINE1,GAPDH,LTF,IGFBP5,C3,HSPB1,SERPINF1,THBS1,YWHAE,SERPING1,RPS3,COL6A3,VPS35,HNRNPD,NCL,CALR,FBLN1,GAS6,ANXA2,ITIH2,SYNCRIP,HSP90AB1,EMILIN1,MVP,KHSRP,CD44,ILF3,SERPINE2,ANGPT1,SERPINH1,SERPINB6
GO Process	GO:0002446	Neutrophil mediated immunity	24	495	0.7	4.53e-08	9606.ENSP00000211998,9606.ENSP00000217131,9606.ENSP00000231751,9606.ENSP00000243347,9606.ENSP00000245907,9606.ENSP00000295927,9606.ENSP00000305692,9606.ENSP00000339001,9606.ENSP00000342026,9606.ENSP00000345672,9606.ENSP00000346032,9606.ENSP00000354468,9606.ENSP00000355011,9606.ENSP00000356574,9606.ENSP00000360609,9606.ENSP00000360635,9606.ENSP00000362924,9606.ENSP00000367265,9606.ENSP00000378760,…	VCL,CTSZ,LTF,TNFAIP6,C3,PTX3,GAA,TUBB,PRDX6,CTSB,ANXA2,CYB5R3,ILF2,QSOX1,HSP90AB1,DPP7,GSN,CKAP4,MVP,IL6,CD44,HSPA8,RAB5C,SERPINB6
GO Process	GO:0032501	Multicellular organismal process	110	6933	0.22	4.58e-08	9606.ENSP00000211998,9606.ENSP00000215909,9606.ENSP00000216181,9606.ENSP00000217131,9606.ENSP00000218388,9606.ENSP00000220772,9606.ENSP00000221930,9606.ENSP00000222399,9606.ENSP00000222553,9606.ENSP00000223061,9606.ENSP00000223095,9606.ENSP00000225964,9606.ENSP00000231061,9606.ENSP00000231751,9606.ENSP00000233813,9606.ENSP00000243347,9606.ENSP00000245907,9606.ENSP00000248553,9606.ENSP00000249066,…	VCL,LGALS1,MYH9,CTSZ,TIMP1,SFRP1,TGFB1,LAMB1,NAMPT,PCOLCE,SERPINE1,COL1A1,SPARC,LTF,IGFBP5,TNFAIP6,C3,HSPB1,APOL2,SERPINF1,LAMC1,THBS1,COL8A1,LOXL1,ATP5B,LOXL3,NID1,YWHAE,WNT5A,CDH6,VCAN,TNC,LUM,MFGE8,CDH13,CTSK,SERPING1,COL6A3,ALB,PTX3,EDIL3,HSPA9,COL1A2,TNFRSF11B,VPS35,COL6A2,COL3A1,GAA,PAM,NPTX1,DPYSL2,HNRNPD,CLU,NCL,CALR,PENK,COL12A1,BGN,P4HB,HIST1H1B,FBLN1,GAS6,FLRT2,PRELP,CTSB,ANXA2,FN1,ACT…
GO Process	GO:0002443	Leukocyte mediated immunity	27	641	0.64	5.90e-08	9606.ENSP00000211998,9606.ENSP00000217131,9606.ENSP00000231751,9606.ENSP00000243347,9606.ENSP00000245907,9606.ENSP00000278407,9606.ENSP00000295927,9606.ENSP00000305692,9606.ENSP00000315130,9606.ENSP00000339001,9606.ENSP00000342026,9606.ENSP00000345672,9606.ENSP00000346032,9606.ENSP00000354468,9606.ENSP00000355011,9606.ENSP00000356574,9606.ENSP00000360609,9606.ENSP00000360635,9606.ENSP00000362924,…	VCL,CTSZ,LTF,TNFAIP6,C3,SERPING1,PTX3,GAA,CLU,TUBB,PRDX6,CTSB,ANXA2,CYB5R3,ILF2,QSOX1,HSP90AB1,DPP7,GSN,CKAP4,MVP,IL6,CD44,HSPA8,C1R,RAB5C,SERPINB6
GO Process	GO:0048518	Positive regulation of biological process	101	6112	0.23	6.03e-08	9606.ENSP00000215909,9606.ENSP00000216181,9606.ENSP00000217131,9606.ENSP00000218388,9606.ENSP00000220772,9606.ENSP00000221930,9606.ENSP00000222399,9606.ENSP00000222553,9606.ENSP00000223061,9606.ENSP00000223095,9606.ENSP00000225964,9606.ENSP00000229239,9606.ENSP00000231061,9606.ENSP00000231751,9606.ENSP00000233813,9606.ENSP00000234590,9606.ENSP00000243347,9606.ENSP00000245907,9606.ENSP00000248553,…	LGALS1,MYH9,CTSZ,TIMP1,SFRP1,TGFB1,LAMB1,NAMPT,PCOLCE,SERPINE1,COL1A1,GAPDH,SPARC,LTF,IGFBP5,ENO1,TNFAIP6,C3,HSPB1,HBA2,SERPINF1,LAMC1,ENPP2,THBS1,COL8A1,ATP5B,LOXL3,NID1,YWHAE,WNT5A,TNC,LUM,MFGE8,CDH13,IGFBP4,SERPING1,RPS3,CCT3,PTX3,EDIL3,VPS35,RPS9,COL3A1,PCBP1,HNRNPD,CLU,NCL,CALR,MMP1,PENK,P4HB,HIST1H1B,FBLN1,GAS6,FLRT2,HIST1H1C,HNRNPA1,PRDX6,ANXA2,HNRNPA2B1,FN1,PTRF,ACTB,TFRC,STAT1,ILF2,TGM2,…
GO Process	GO:0051239	Regulation of multicellular organismal process	67	3227	0.33	6.40e-08	9606.ENSP00000211998,9606.ENSP00000215909,9606.ENSP00000217131,9606.ENSP00000218388,9606.ENSP00000220772,9606.ENSP00000221930,9606.ENSP00000223095,9606.ENSP00000225964,9606.ENSP00000229239,9606.ENSP00000230538,9606.ENSP00000231061,9606.ENSP00000231751,9606.ENSP00000233813,9606.ENSP00000234590,9606.ENSP00000244537,9606.ENSP00000245907,9606.ENSP00000248553,9606.ENSP00000254722,9606.ENSP00000259486,…	VCL,LGALS1,CTSZ,TIMP1,SFRP1,TGFB1,SERPINE1,COL1A1,GAPDH,LAMA4,SPARC,LTF,IGFBP5,ENO1,HIST1H4F,C3,HSPB1,SERPINF1,ENPP2,THBS1,ATP5B,LOXL3,YWHAE,WNT5A,LUM,CTSK,SERPING1,RPS3,HSPA9,TNFRSF11B,VPS35,COL3A1,GAA,NPTX1,DPYSL2,CLU,CALR,PENK,FBLN1,GAS6,FLRT2,ANXA2,FN1,TFRC,STAT1,THBS2,LMNA,FLNA,HSP90AB1,HSPG2,COL5A2,MFAP2,OMD,HNRNPK,POSTN,EMILIN1,LOXL2,PDCD1LG2,KHSRP,ATP5A1,MDK,IL6,SERPINE2,ANGPT1,CFL1,RNH1,…
GO Process	GO:0045785	Positive regulation of cell adhesion	22	423	0.73	7.19e-08	9606.ENSP00000215909,9606.ENSP00000220772,9606.ENSP00000261037,9606.ENSP00000264187,9606.ENSP00000264634,9606.ENSP00000268613,9606.ENSP00000278572,9606.ENSP00000296591,9606.ENSP00000320866,9606.ENSP00000327801,9606.ENSP00000331544,9606.ENSP00000346839,9606.ENSP00000353224,9606.ENSP00000355330,9606.ENSP00000358866,9606.ENSP00000369677,9606.ENSP00000380855,9606.ENSP00000384169,9606.ENSP00000385451,…	LGALS1,SFRP1,COL8A1,NID1,WNT5A,CDH13,RPS3,EDIL3,CALR,P4HB,FBLN1,FN1,TFRC,TGM2,FLNA,EMILIN1,PDCD1LG2,FBLN2,MDK,IL6,CD44,ANGPT1
GO Process	GO:0040017	Positive regulation of locomotion	25	562	0.66	9.07e-08	9606.ENSP00000221930,9606.ENSP00000222399,9606.ENSP00000223095,9606.ENSP00000225964,9606.ENSP00000231061,9606.ENSP00000233813,9606.ENSP00000243347,9606.ENSP00000248553,9606.ENSP00000259486,9606.ENSP00000260356,9606.ENSP00000262030,9606.ENSP00000264634,9606.ENSP00000268613,9606.ENSP00000299138,9606.ENSP00000320866,9606.ENSP00000331544,9606.ENSP00000331831,9606.ENSP00000346839,9606.ENSP00000349541,…	TGFB1,LAMB1,SERPINE1,COL1A1,SPARC,IGFBP5,TNFAIP6,HSPB1,ENPP2,THBS1,ATP5B,WNT5A,CDH13,VPS35,CALR,FBLN1,GAS6,FN1,PTRF,FLNA,POSTN,ATP5A1,MDK,IL6,ANGPT1
GO Process	GO:0051641	Cellular localization	63	2967	0.34	1.10e-07	9606.ENSP00000211998,9606.ENSP00000216181,9606.ENSP00000217131,9606.ENSP00000218388,9606.ENSP00000221930,9606.ENSP00000223095,9606.ENSP00000225964,9606.ENSP00000231061,9606.ENSP00000231751,9606.ENSP00000242776,9606.ENSP00000243347,9606.ENSP00000245907,9606.ENSP00000247461,9606.ENSP00000248553,9606.ENSP00000249842,9606.ENSP00000258962,9606.ENSP00000260356,9606.ENSP00000261978,9606.ENSP00000262030,…	VCL,MYH9,CTSZ,TIMP1,TGFB1,SERPINE1,COL1A1,SPARC,LTF,DDX39A,TNFAIP6,C3,CANX,HSPB1,ISLR,SRSF1,THBS1,LTBP2,ATP5B,YWHAE,WNT5A,CDH13,SERPING1,RPS3,ALB,PTX3,HSPA9,VPS35,TUBA1A,RPS9,GAA,CLU,CALR,COPG1,HIST1H1B,GAS6,TUBB,HNRNPA1,PRDX6,CTSB,ANXA2,HNRNPA2B1,FN1,ACTB,CYB5R3,ILF2,QSOX1,LMNA,FLNA,HSP90AB1,DPP7,GSN,CKAP4,MVP,MX1,ATP5A1,CPE,CD44,ANGPT1,HSPA8,RAB5C,RPLP0,SERPINB6
GO Process	GO:0009719	Response to endogenous stimulus	41	1447	0.47	1.11e-07	9606.ENSP00000217939,9606.ENSP00000218388,9606.ENSP00000220772,9606.ENSP00000221930,9606.ENSP00000222553,9606.ENSP00000225964,9606.ENSP00000231061,9606.ENSP00000233813,9606.ENSP00000254722,9606.ENSP00000260356,9606.ENSP00000261978,9606.ENSP00000264634,9606.ENSP00000265131,9606.ENSP00000268613,9606.ENSP00000297268,9606.ENSP00000297350,9606.ENSP00000304408,9606.ENSP00000306100,9606.ENSP00000313199,…	MXRA5,TIMP1,SFRP1,TGFB1,NAMPT,COL1A1,SPARC,IGFBP5,SERPINF1,THBS1,LTBP2,WNT5A,TNC,CDH13,COL1A2,TNFRSF11B,COL3A1,PAM,HNRNPD,NCL,CALR,PENK,FLRT2,HNRNPA1,CTSB,ANXA2,FMOD,ACTB,STAT1,COL6A1,FLNA,GOT1,COL5A2,POSTN,HADHA,AKR1C1,MDK,IL6,CD44,LDHA,VIM
GO Process	GO:0044419	Interspecies interaction between organisms	48	1899	0.42	1.11e-07	9606.ENSP00000221930,9606.ENSP00000223095,9606.ENSP00000229239,9606.ENSP00000231061,9606.ENSP00000231751,9606.ENSP00000234590,9606.ENSP00000245907,9606.ENSP00000247461,9606.ENSP00000248553,9606.ENSP00000261921,9606.ENSP00000264335,9606.ENSP00000264634,9606.ENSP00000278407,9606.ENSP00000278572,9606.ENSP00000293831,9606.ENSP00000295927,9606.ENSP00000299138,9606.ENSP00000302896,9606.ENSP00000305556,…	TGFB1,SERPINE1,GAPDH,SPARC,LTF,ENO1,C3,CANX,HSPB1,LOXL1,YWHAE,WNT5A,SERPING1,RPS3,EIF4A1,PTX3,VPS35,RPS9,PCBP1,CLU,MMP1,PENK,FBLN1,GAS6,TUBB,HNRNPA1,CTSB,ANXA2,HNRNPA2B1,FN1,TFRC,STAT1,CFH,SYNCRIP,FLNA,HSP90AB1,GSN,HNRNPK,PDCD1LG2,MX1,IL6,CD44,ILF3,HSPA8,CFL1,C1R,VIM,RPLP0
GO Process	GO:0097435	Supramolecular fiber organization	23	480	0.7	1.15e-07	9606.ENSP00000225964,9606.ENSP00000252804,9606.ENSP00000261978,9606.ENSP00000264094,9606.ENSP00000266718,9606.ENSP00000297268,9606.ENSP00000304408,9606.ENSP00000309953,9606.ENSP00000325146,9606.ENSP00000346032,9606.ENSP00000347041,9606.ENSP00000358866,9606.ENSP00000360609,9606.ENSP00000362924,9606.ENSP00000364000,9606.ENSP00000369677,9606.ENSP00000371798,9606.ENSP00000373783,9606.ENSP00000407685,…	COL1A1,PXDN,LTBP2,LOXL3,LUM,COL1A2,COL3A1,EFEMP2,COL12A1,ANXA2,FMOD,FLNA,HSP90AB1,GSN,COL5A2,EMILIN1,FSCN1,LOXL2,TNXB,CFL1,SERPINH1,VIM,MARCKS
GO Process	GO:0042060	Wound healing	22	439	0.71	1.25e-07	9606.ENSP00000211998,9606.ENSP00000216181,9606.ENSP00000218388,9606.ENSP00000221930,9606.ENSP00000225964,9606.ENSP00000231061,9606.ENSP00000248553,9606.ENSP00000264634,9606.ENSP00000265131,9606.ENSP00000278407,9606.ENSP00000297268,9606.ENSP00000304408,9606.ENSP00000323856,9606.ENSP00000331544,9606.ENSP00000331831,9606.ENSP00000346839,9606.ENSP00000349960,9606.ENSP00000352208,9606.ENSP00000358866,…	VCL,MYH9,TIMP1,TGFB1,COL1A1,SPARC,HSPB1,WNT5A,TNC,SERPING1,COL1A2,COL3A1,PLEC,FBLN1,GAS6,FN1,ACTB,MYOF,FLNA,IL6,CD44,SERPINE2
GO Process	GO:0043312	Neutrophil degranulation	23	484	0.69	1.30e-07	9606.ENSP00000211998,9606.ENSP00000217131,9606.ENSP00000231751,9606.ENSP00000243347,9606.ENSP00000245907,9606.ENSP00000295927,9606.ENSP00000305692,9606.ENSP00000339001,9606.ENSP00000342026,9606.ENSP00000345672,9606.ENSP00000346032,9606.ENSP00000354468,9606.ENSP00000355011,9606.ENSP00000356574,9606.ENSP00000360609,9606.ENSP00000360635,9606.ENSP00000362924,9606.ENSP00000367265,9606.ENSP00000378760,…	VCL,CTSZ,LTF,TNFAIP6,C3,PTX3,GAA,TUBB,PRDX6,CTSB,ANXA2,CYB5R3,ILF2,QSOX1,HSP90AB1,DPP7,GSN,CKAP4,MVP,CD44,HSPA8,RAB5C,SERPINB6
GO Process	GO:0010811	Positive regulation of cell-substrate adhesion	13	124	1.04	1.35e-07	9606.ENSP00000220772,9606.ENSP00000261037,9606.ENSP00000264187,9606.ENSP00000268613,9606.ENSP00000296591,9606.ENSP00000320866,9606.ENSP00000327801,9606.ENSP00000331544,9606.ENSP00000346839,9606.ENSP00000358866,9606.ENSP00000369677,9606.ENSP00000384169,9606.ENSP00000385451	SFRP1,COL8A1,NID1,CDH13,EDIL3,CALR,P4HB,FBLN1,FN1,FLNA,EMILIN1,FBLN2,MDK
GO Process	GO:0051128	Regulation of cellular component organization	55	2402	0.37	1.38e-07	9606.ENSP00000211998,9606.ENSP00000215909,9606.ENSP00000216181,9606.ENSP00000217131,9606.ENSP00000220772,9606.ENSP00000221930,9606.ENSP00000223095,9606.ENSP00000223357,9606.ENSP00000231061,9606.ENSP00000233813,9606.ENSP00000234590,9606.ENSP00000245907,9606.ENSP00000254722,9606.ENSP00000259486,9606.ENSP00000260356,9606.ENSP00000264335,9606.ENSP00000264634,9606.ENSP00000268613,9606.ENSP00000269593,…	VCL,LGALS1,MYH9,CTSZ,SFRP1,TGFB1,SERPINE1,AEBP1,SPARC,IGFBP5,ENO1,C3,SERPINF1,ENPP2,THBS1,YWHAE,WNT5A,CDH13,IGFBP4,RPS3,CCT3,VPS35,TUBA1A,PAM,DPYSL2,HNRNPD,CLU,CALR,MMP1,HIST1H1B,FLRT2,TUBB,HIST1H1C,HNRNPA1,ANXA2,HNRNPA2B1,FN1,TFRC,THBS2,LMNA,FLNA,GSN,HSPG2,HNRNPK,EMILIN1,FSCN1,MDK,IL6,CD44,SERPINE2,ANGPT1,HSPA8,CFL1,VIM,HNRNPC
GO Process	GO:0002366	Leukocyte activation involved in immune response	26	626	0.63	1.39e-07	9606.ENSP00000211998,9606.ENSP00000215909,9606.ENSP00000217131,9606.ENSP00000231751,9606.ENSP00000243347,9606.ENSP00000245907,9606.ENSP00000295927,9606.ENSP00000305692,9606.ENSP00000339001,9606.ENSP00000342026,9606.ENSP00000345672,9606.ENSP00000346032,9606.ENSP00000354468,9606.ENSP00000355011,9606.ENSP00000356574,9606.ENSP00000360609,9606.ENSP00000360635,9606.ENSP00000362924,9606.ENSP00000367265,…	VCL,LGALS1,CTSZ,LTF,TNFAIP6,C3,PTX3,GAA,TUBB,PRDX6,CTSB,ANXA2,CYB5R3,ILF2,QSOX1,HSP90AB1,DPP7,GSN,CKAP4,MVP,MDK,IL6,CD44,HSPA8,RAB5C,SERPINB6
GO Process	GO:0010951	Negative regulation of endopeptidase activity	17	248	0.85	1.39e-07	9606.ENSP00000218388,9606.ENSP00000223095,9606.ENSP00000229239,9606.ENSP00000231751,9606.ENSP00000245907,9606.ENSP00000254722,9606.ENSP00000260356,9606.ENSP00000264335,9606.ENSP00000278407,9606.ENSP00000295550,9606.ENSP00000331831,9606.ENSP00000346032,9606.ENSP00000351190,9606.ENSP00000398632,9606.ENSP00000415786,9606.ENSP00000434412,9606.ENSP00000484343	TIMP1,SERPINE1,GAPDH,LTF,C3,SERPINF1,THBS1,YWHAE,SERPING1,COL6A3,GAS6,ANXA2,ITIH2,CD44,SERPINE2,SERPINH1,SERPINB6
GO Process	GO:0002274	Myeloid leukocyte activation	25	585	0.65	1.65e-07	9606.ENSP00000211998,9606.ENSP00000217131,9606.ENSP00000222553,9606.ENSP00000231751,9606.ENSP00000243347,9606.ENSP00000245907,9606.ENSP00000295927,9606.ENSP00000305692,9606.ENSP00000315130,9606.ENSP00000339001,9606.ENSP00000342026,9606.ENSP00000345672,9606.ENSP00000346032,9606.ENSP00000354468,9606.ENSP00000355011,9606.ENSP00000356574,9606.ENSP00000360609,9606.ENSP00000360635,9606.ENSP00000362924,…	VCL,CTSZ,NAMPT,LTF,TNFAIP6,C3,PTX3,GAA,CLU,TUBB,PRDX6,CTSB,ANXA2,CYB5R3,ILF2,QSOX1,HSP90AB1,DPP7,GSN,CKAP4,MVP,CD44,HSPA8,RAB5C,SERPINB6
GO Process	GO:0052547	Regulation of peptidase activity	22	449	0.71	1.65e-07	9606.ENSP00000218388,9606.ENSP00000223061,9606.ENSP00000223095,9606.ENSP00000229239,9606.ENSP00000231751,9606.ENSP00000245907,9606.ENSP00000254722,9606.ENSP00000260356,9606.ENSP00000264335,9606.ENSP00000278407,9606.ENSP00000278572,9606.ENSP00000295550,9606.ENSP00000331544,9606.ENSP00000331831,9606.ENSP00000346032,9606.ENSP00000346839,9606.ENSP00000351190,9606.ENSP00000362924,9606.ENSP00000398632,…	TIMP1,PCOLCE,SERPINE1,GAPDH,LTF,C3,SERPINF1,THBS1,YWHAE,SERPING1,RPS3,COL6A3,FBLN1,GAS6,ANXA2,FN1,ITIH2,GSN,CD44,SERPINE2,SERPINH1,SERPINB6
GO Process	GO:0051172	Negative regulation of nitrogen compound metabolic process	55	2429	0.37	1.87e-07	9606.ENSP00000217131,9606.ENSP00000218388,9606.ENSP00000220772,9606.ENSP00000221930,9606.ENSP00000223095,9606.ENSP00000223357,9606.ENSP00000229239,9606.ENSP00000231751,9606.ENSP00000233813,9606.ENSP00000234590,9606.ENSP00000244537,9606.ENSP00000245907,9606.ENSP00000248553,9606.ENSP00000254722,9606.ENSP00000260356,9606.ENSP00000264094,9606.ENSP00000264335,9606.ENSP00000264634,9606.ENSP00000278407,…	CTSZ,TIMP1,SFRP1,TGFB1,SERPINE1,AEBP1,GAPDH,LTF,IGFBP5,ENO1,HIST1H4F,C3,HSPB1,SERPINF1,THBS1,LOXL3,YWHAE,WNT5A,SERPING1,RPS3,COL6A3,PTX3,VPS35,HNRNPD,CLU,NCL,CALR,HIST1H1B,FBLN1,GAS6,HIST1H1C,HNRNPA1,ANXA2,HNRNPA2B1,ITIH2,STAT1,SYNCRIP,FLNA,HSP90AB1,HSPG2,HNRNPK,EMILIN1,LOXL2,MVP,KHSRP,IL6,CD44,ILF3,SERPINE2,ANGPT1,HSPA8,SERPINH1,HNRNPC,SPON1,SERPINB6
GO Process	GO:0001501	Skeletal system development	23	499	0.68	1.96e-07	9606.ENSP00000218388,9606.ENSP00000220772,9606.ENSP00000221930,9606.ENSP00000225964,9606.ENSP00000231061,9606.ENSP00000231751,9606.ENSP00000264634,9606.ENSP00000265077,9606.ENSP00000266718,9606.ENSP00000295550,9606.ENSP00000297268,9606.ENSP00000297350,9606.ENSP00000300527,9606.ENSP00000304408,9606.ENSP00000325146,9606.ENSP00000327336,9606.ENSP00000343924,9606.ENSP00000346032,9606.ENSP00000355180,…	TIMP1,SFRP1,TGFB1,COL1A1,SPARC,LTF,WNT5A,VCAN,LUM,COL6A3,COL1A2,TNFRSF11B,COL6A2,COL3A1,COL12A1,BGN,PRELP,ANXA2,COL6A1,COL5A2,CD44,TGFBI,SERPINH1
GO Process	GO:2000147	Positive regulation of cell motility	24	547	0.66	2.06e-07	9606.ENSP00000221930,9606.ENSP00000222399,9606.ENSP00000223095,9606.ENSP00000225964,9606.ENSP00000231061,9606.ENSP00000233813,9606.ENSP00000243347,9606.ENSP00000248553,9606.ENSP00000259486,9606.ENSP00000260356,9606.ENSP00000262030,9606.ENSP00000264634,9606.ENSP00000268613,9606.ENSP00000320866,9606.ENSP00000331544,9606.ENSP00000331831,9606.ENSP00000346839,9606.ENSP00000349541,9606.ENSP00000358866,…	TGFB1,LAMB1,SERPINE1,COL1A1,SPARC,IGFBP5,TNFAIP6,HSPB1,ENPP2,THBS1,ATP5B,WNT5A,CDH13,CALR,FBLN1,GAS6,FN1,PTRF,FLNA,POSTN,ATP5A1,MDK,IL6,ANGPT1
GO Process	GO:0006807	Nitrogen compound metabolic process	107	6852	0.21	2.18e-07	9606.ENSP00000196061,9606.ENSP00000215909,9606.ENSP00000216181,9606.ENSP00000217131,9606.ENSP00000218388,9606.ENSP00000220772,9606.ENSP00000221930,9606.ENSP00000222399,9606.ENSP00000222553,9606.ENSP00000223061,9606.ENSP00000223357,9606.ENSP00000229239,9606.ENSP00000231751,9606.ENSP00000233813,9606.ENSP00000234590,9606.ENSP00000242776,9606.ENSP00000244137,9606.ENSP00000244537,9606.ENSP00000245907,…	PLOD1,LGALS1,MYH9,CTSZ,TIMP1,SFRP1,TGFB1,LAMB1,NAMPT,PCOLCE,AEBP1,GAPDH,LTF,IGFBP5,ENO1,DDX39A,PEPD,HIST1H4F,C3,APOL2,NT5E,LAMC1,SRSF1,ENPP2,THBS1,LOXL1,ATP5B,LOXL3,YWHAE,WNT5A,VCAN,TNC,LUM,MFGE8,IGFBP4,CTSK,SERPING1,RPS3,MMP10,EIF4A1,ALB,RPS9,COL3A1,PCBP1,PAM,DPYSL2,CTSF,HNRNPD,CLU,FKBP10,CALR,MMP1,PENK,BGN,P4HB,FBLN1,GAS6,UBA1,HIST1H1C,HNRNPA1,PRELP,CTSB,ANXA2,HNRNPA2B1,FN1,FMOD,PTRF,ACTB,ITIH2…
GO Process	GO:0030162	Regulation of proteolysis	28	747	0.59	2.24e-07	9606.ENSP00000216181,9606.ENSP00000217131,9606.ENSP00000218388,9606.ENSP00000223061,9606.ENSP00000223095,9606.ENSP00000229239,9606.ENSP00000231751,9606.ENSP00000234590,9606.ENSP00000245907,9606.ENSP00000254722,9606.ENSP00000260356,9606.ENSP00000264335,9606.ENSP00000278407,9606.ENSP00000278572,9606.ENSP00000295550,9606.ENSP00000315130,9606.ENSP00000331544,9606.ENSP00000331831,9606.ENSP00000346032,…	MYH9,CTSZ,TIMP1,PCOLCE,SERPINE1,GAPDH,LTF,ENO1,C3,SERPINF1,THBS1,YWHAE,SERPING1,RPS3,COL6A3,CLU,FBLN1,GAS6,ANXA2,FN1,ITIH2,HSP90AB1,GSN,CD44,SERPINE2,SERPINH1,SPON1,SERPINB6
GO Process	GO:0009892	Negative regulation of metabolic process	64	3124	0.33	2.34e-07	9606.ENSP00000217131,9606.ENSP00000218388,9606.ENSP00000220772,9606.ENSP00000221930,9606.ENSP00000222553,9606.ENSP00000223095,9606.ENSP00000223357,9606.ENSP00000229239,9606.ENSP00000230538,9606.ENSP00000231751,9606.ENSP00000233813,9606.ENSP00000234590,9606.ENSP00000244537,9606.ENSP00000245907,9606.ENSP00000248553,9606.ENSP00000254722,9606.ENSP00000260356,9606.ENSP00000264094,9606.ENSP00000264335,…	CTSZ,TIMP1,SFRP1,TGFB1,NAMPT,SERPINE1,AEBP1,GAPDH,LAMA4,LTF,IGFBP5,ENO1,HIST1H4F,C3,HSPB1,SERPINF1,THBS1,LOXL3,YWHAE,WNT5A,SERPING1,RPS3,COL6A3,PTX3,VPS35,RPS9,HNRNPD,CLU,NCL,CALR,HIST1H1B,FBLN1,GAS6,HIST1H1C,HNRNPA1,ANXA2,HNRNPA2B1,FN1,ITIH2,STAT1,QSOX1,SYNCRIP,FLNA,GOT1,HSP90AB1,HSPG2,HNRNPK,EMILIN1,LOXL2,MVP,PDCD1LG2,KHSRP,IL6,CD44,ILF3,SERPINE2,ANGPT1,HSPA8,RNH1,SERPINH1,RPLP0,HNRNPC,SPON1,SE…
GO Process	GO:0006810	Transport	79	4353	0.27	2.82e-07	9606.ENSP00000211998,9606.ENSP00000216181,9606.ENSP00000217131,9606.ENSP00000218388,9606.ENSP00000221930,9606.ENSP00000223095,9606.ENSP00000225964,9606.ENSP00000231061,9606.ENSP00000231751,9606.ENSP00000242776,9606.ENSP00000243347,9606.ENSP00000245907,9606.ENSP00000247461,9606.ENSP00000248553,9606.ENSP00000249066,9606.ENSP00000249842,9606.ENSP00000251595,9606.ENSP00000258962,9606.ENSP00000259486,…	VCL,MYH9,CTSZ,TIMP1,TGFB1,SERPINE1,COL1A1,SPARC,LTF,DDX39A,TNFAIP6,C3,CANX,HSPB1,APOL2,ISLR,HBA2,SRSF1,ENPP2,THBS1,LTBP2,ATP5B,LOXL3,YWHAE,MFGE8,SERPING1,RPS3,CCT3,ALB,PTX3,HSPA9,VPS35,TUBA1A,RPS9,GAA,PAM,DPYSL2,CLU,CALR,COPG1,GAS6,TUBB,HNRNPA1,PRDX6,CTSB,ANXA2,HNRNPA2B1,FN1,PTRF,ACTB,TFRC,CYB5R3,ILF2,TGM2,QSOX1,LMNA,FLNA,HSP90AB1,DPP7,GSN,HSPG2,SLC3A2,CKAP4,SRPX,AKR1C1,LOXL2,MVP,KHSRP,MX1,ATP5A1…
GO Process	GO:0032963	Collagen metabolic process	10	63	1.22	2.82e-07	9606.ENSP00000225964,9606.ENSP00000244137,9606.ENSP00000271651,9606.ENSP00000279441,9606.ENSP00000297268,9606.ENSP00000322788,9606.ENSP00000345672,9606.ENSP00000364140,9606.ENSP00000407685,9606.ENSP00000434412	COL1A1,PEPD,CTSK,MMP10,COL1A2,MMP1,CTSB,COL15A1,TNXB,SERPINH1
GO Process	GO:0048523	Negative regulation of cellular process	85	4874	0.26	2.97e-07	9606.ENSP00000211998,9606.ENSP00000215909,9606.ENSP00000216181,9606.ENSP00000217131,9606.ENSP00000218388,9606.ENSP00000220772,9606.ENSP00000221930,9606.ENSP00000222553,9606.ENSP00000223095,9606.ENSP00000223357,9606.ENSP00000225964,9606.ENSP00000229239,9606.ENSP00000231061,9606.ENSP00000231751,9606.ENSP00000233813,9606.ENSP00000234590,9606.ENSP00000244537,9606.ENSP00000245907,9606.ENSP00000248553,…	VCL,LGALS1,MYH9,CTSZ,TIMP1,SFRP1,TGFB1,NAMPT,SERPINE1,AEBP1,COL1A1,GAPDH,SPARC,LTF,IGFBP5,ENO1,HIST1H4F,C3,HSPB1,PXDN,SERPINF1,THBS1,ATP5B,LOXL3,YWHAE,WNT5A,TNC,CDH13,IGFBP4,SERPING1,RPS3,COL6A3,ALB,PTX3,HSPA9,VPS35,COL3A1,PODN,HNRNPD,CLU,NCL,CALR,HIST1H1B,FBLN1,GAS6,HIST1H1C,HNRNPA1,ANXA2,HNRNPA2B1,FN1,ITIH2,TFRC,STAT1,QSOX1,LMNA,HTRA1,SYNCRIP,FLNA,HSP90AB1,GSN,HSPG2,COL5A2,HNRNPK,SRPX,POSTN,EMI…
GO Process	GO:0051179	Localization	93	5591	0.24	3.11e-07	9606.ENSP00000211998,9606.ENSP00000216181,9606.ENSP00000217131,9606.ENSP00000218388,9606.ENSP00000221930,9606.ENSP00000222399,9606.ENSP00000223095,9606.ENSP00000225964,9606.ENSP00000231061,9606.ENSP00000231751,9606.ENSP00000242776,9606.ENSP00000243347,9606.ENSP00000245907,9606.ENSP00000247461,9606.ENSP00000248553,9606.ENSP00000249066,9606.ENSP00000249842,9606.ENSP00000251595,9606.ENSP00000258341,…	VCL,MYH9,CTSZ,TIMP1,TGFB1,LAMB1,SERPINE1,COL1A1,SPARC,LTF,DDX39A,TNFAIP6,C3,CANX,HSPB1,APOL2,ISLR,HBA2,LAMC1,SRSF1,ENPP2,THBS1,LTBP2,ATP5B,LOXL3,YWHAE,WNT5A,VCAN,MFGE8,CDH13,SERPING1,RPS3,CCT3,ALB,PTX3,HSPA9,COL1A2,VPS35,TUBA1A,RPS9,GAA,PAM,DPYSL2,CLU,CALR,MMP1,COPG1,HIST1H1B,GAS6,TUBB,HNRNPA1,PRDX6,CTSB,ANXA2,HNRNPA2B1,FN1,PTRF,ACTB,TFRC,CYB5R3,ILF2,TGM2,QSOX1,LMNA,FLNA,HSP90AB1,DPP7,GSN,HSPG2,S…
GO Process	GO:0006955	Immune response	42	1588	0.44	3.38e-07	9606.ENSP00000211998,9606.ENSP00000215909,9606.ENSP00000217131,9606.ENSP00000229239,9606.ENSP00000231751,9606.ENSP00000243347,9606.ENSP00000245907,9606.ENSP00000252804,9606.ENSP00000259486,9606.ENSP00000260356,9606.ENSP00000264634,9606.ENSP00000271651,9606.ENSP00000278407,9606.ENSP00000295927,9606.ENSP00000305692,9606.ENSP00000315130,9606.ENSP00000331831,9606.ENSP00000339001,9606.ENSP00000342026,…	VCL,LGALS1,CTSZ,GAPDH,LTF,TNFAIP6,C3,PXDN,ENPP2,THBS1,WNT5A,CTSK,SERPING1,PTX3,GAA,CLU,GAS6,TUBB,PRDX6,CTSB,ANXA2,STAT1,CYB5R3,ILF2,CFH,QSOX1,SYNCRIP,HSP90AB1,DPP7,GSN,CKAP4,MVP,PDCD1LG2,MX1,MDK,IL6,CD44,HSPA8,C1R,VIM,RAB5C,SERPINB6
GO Process	GO:0072359	Circulatory system development	30	872	0.55	3.39e-07	9606.ENSP00000216181,9606.ENSP00000221930,9606.ENSP00000223095,9606.ENSP00000225964,9606.ENSP00000231061,9606.ENSP00000260356,9606.ENSP00000261037,9606.ENSP00000261921,9606.ENSP00000262030,9606.ENSP00000264634,9606.ENSP00000268150,9606.ENSP00000268613,9606.ENSP00000297268,9606.ENSP00000304408,9606.ENSP00000305692,9606.ENSP00000306100,9606.ENSP00000318195,9606.ENSP00000320866,9606.ENSP00000332879,…	MYH9,TGFB1,SERPINE1,COL1A1,SPARC,THBS1,COL8A1,LOXL1,ATP5B,WNT5A,MFGE8,CDH13,COL1A2,COL3A1,GAA,PAM,NCL,CALR,FLRT2,ANXA2,FN1,LMNA,HSPG2,COL15A1,EMILIN1,LOXL2,SVEP1,CPE,TGFBI,ANGPT1
GO Process	GO:1901564	Organonitrogen compound metabolic process	89	5244	0.24	3.39e-07	9606.ENSP00000196061,9606.ENSP00000215909,9606.ENSP00000216181,9606.ENSP00000217131,9606.ENSP00000218388,9606.ENSP00000220772,9606.ENSP00000221930,9606.ENSP00000222399,9606.ENSP00000222553,9606.ENSP00000223061,9606.ENSP00000223357,9606.ENSP00000229239,9606.ENSP00000231751,9606.ENSP00000233813,9606.ENSP00000234590,9606.ENSP00000244137,9606.ENSP00000244537,9606.ENSP00000245907,9606.ENSP00000249066,…	PLOD1,LGALS1,MYH9,CTSZ,TIMP1,SFRP1,TGFB1,LAMB1,NAMPT,PCOLCE,AEBP1,GAPDH,LTF,IGFBP5,ENO1,PEPD,HIST1H4F,C3,APOL2,NT5E,LAMC1,ENPP2,THBS1,LOXL1,ATP5B,LOXL3,YWHAE,WNT5A,VCAN,TNC,LUM,MFGE8,IGFBP4,CTSK,SERPING1,RPS3,MMP10,EIF4A1,ALB,RPS9,COL3A1,PAM,CTSF,CLU,FKBP10,CALR,MMP1,PENK,BGN,P4HB,FBLN1,GAS6,UBA1,HIST1H1C,PRELP,CTSB,ANXA2,FN1,FMOD,ACTB,ITIH2,TGM2,QSOX1,MAN1A1,HTRA1,FLNA,GOT1,DPP7,GSN,HSPG2,OMD,CK…
GO Process	GO:0030335	Positive regulation of cell migration	23	522	0.66	3.69e-07	9606.ENSP00000221930,9606.ENSP00000222399,9606.ENSP00000223095,9606.ENSP00000225964,9606.ENSP00000231061,9606.ENSP00000233813,9606.ENSP00000243347,9606.ENSP00000248553,9606.ENSP00000259486,9606.ENSP00000260356,9606.ENSP00000262030,9606.ENSP00000264634,9606.ENSP00000268613,9606.ENSP00000320866,9606.ENSP00000331544,9606.ENSP00000331831,9606.ENSP00000346839,9606.ENSP00000358866,9606.ENSP00000369071,…	TGFB1,LAMB1,SERPINE1,COL1A1,SPARC,IGFBP5,TNFAIP6,HSPB1,ENPP2,THBS1,ATP5B,WNT5A,CDH13,CALR,FBLN1,GAS6,FN1,FLNA,POSTN,ATP5A1,MDK,IL6,ANGPT1
GO Process	GO:0051234	Establishment of localization	80	4479	0.27	3.95e-07	9606.ENSP00000211998,9606.ENSP00000216181,9606.ENSP00000217131,9606.ENSP00000218388,9606.ENSP00000221930,9606.ENSP00000223095,9606.ENSP00000225964,9606.ENSP00000231061,9606.ENSP00000231751,9606.ENSP00000242776,9606.ENSP00000243347,9606.ENSP00000245907,9606.ENSP00000247461,9606.ENSP00000248553,9606.ENSP00000249066,9606.ENSP00000249842,9606.ENSP00000251595,9606.ENSP00000258962,9606.ENSP00000259486,…	VCL,MYH9,CTSZ,TIMP1,TGFB1,SERPINE1,COL1A1,SPARC,LTF,DDX39A,TNFAIP6,C3,CANX,HSPB1,APOL2,ISLR,HBA2,SRSF1,ENPP2,THBS1,LTBP2,ATP5B,LOXL3,YWHAE,MFGE8,SERPING1,RPS3,CCT3,ALB,PTX3,HSPA9,VPS35,TUBA1A,RPS9,GAA,PAM,DPYSL2,CLU,CALR,COPG1,HIST1H1B,GAS6,TUBB,HNRNPA1,PRDX6,CTSB,ANXA2,HNRNPA2B1,FN1,PTRF,ACTB,TFRC,CYB5R3,ILF2,TGM2,QSOX1,LMNA,FLNA,HSP90AB1,DPP7,GSN,HSPG2,SLC3A2,CKAP4,SRPX,AKR1C1,LOXL2,MVP,KHSRP,M…
GO Process	GO:0044238	Primary metabolic process	111	7332	0.2	4.15e-07	9606.ENSP00000196061,9606.ENSP00000215909,9606.ENSP00000216181,9606.ENSP00000217131,9606.ENSP00000218388,9606.ENSP00000220772,9606.ENSP00000221930,9606.ENSP00000222399,9606.ENSP00000222553,9606.ENSP00000223061,9606.ENSP00000223357,9606.ENSP00000229239,9606.ENSP00000231751,9606.ENSP00000233813,9606.ENSP00000234590,9606.ENSP00000242776,9606.ENSP00000244137,9606.ENSP00000244537,9606.ENSP00000245907,…	PLOD1,LGALS1,MYH9,CTSZ,TIMP1,SFRP1,TGFB1,LAMB1,NAMPT,PCOLCE,AEBP1,GAPDH,LTF,IGFBP5,ENO1,DDX39A,PEPD,HIST1H4F,C3,APOL2,NT5E,LAMC1,SRSF1,ENPP2,THBS1,LOXL1,ATP5B,LOXL3,YWHAE,WNT5A,VCAN,TNC,MFGE8,IGFBP4,PGD,CTSK,SERPING1,RPS3,MMP10,EIF4A1,ALB,RPS9,COL3A1,PCBP1,GAA,PAM,DPYSL2,CTSF,HNRNPD,CLU,FKBP10,CALR,MMP1,PENK,BGN,P4HB,FBLN1,GAS6,UBA1,HIST1H1C,HNRNPA1,PRDX6,CTSB,ANXA2,HNRNPA2B1,FN1,PTRF,ACTB,ITIH2,…
GO Process	GO:0010605	Negative regulation of macromolecule metabolic process	60	2875	0.33	4.22e-07	9606.ENSP00000217131,9606.ENSP00000218388,9606.ENSP00000220772,9606.ENSP00000221930,9606.ENSP00000223095,9606.ENSP00000223357,9606.ENSP00000229239,9606.ENSP00000231751,9606.ENSP00000233813,9606.ENSP00000234590,9606.ENSP00000244537,9606.ENSP00000245907,9606.ENSP00000248553,9606.ENSP00000254722,9606.ENSP00000260356,9606.ENSP00000264094,9606.ENSP00000264335,9606.ENSP00000264634,9606.ENSP00000278407,…	CTSZ,TIMP1,SFRP1,TGFB1,SERPINE1,AEBP1,GAPDH,LTF,IGFBP5,ENO1,HIST1H4F,C3,HSPB1,SERPINF1,THBS1,LOXL3,YWHAE,WNT5A,SERPING1,RPS3,COL6A3,PTX3,VPS35,RPS9,HNRNPD,CLU,NCL,CALR,HIST1H1B,FBLN1,GAS6,HIST1H1C,HNRNPA1,ANXA2,HNRNPA2B1,FN1,ITIH2,STAT1,SYNCRIP,FLNA,HSP90AB1,HSPG2,HNRNPK,EMILIN1,LOXL2,MVP,PDCD1LG2,KHSRP,IL6,CD44,ILF3,SERPINE2,ANGPT1,HSPA8,RNH1,SERPINH1,RPLP0,HNRNPC,SPON1,SERPINB6
GO Process	GO:0045861	Negative regulation of proteolysis	19	356	0.74	4.94e-07	9606.ENSP00000217131,9606.ENSP00000218388,9606.ENSP00000223095,9606.ENSP00000229239,9606.ENSP00000231751,9606.ENSP00000245907,9606.ENSP00000254722,9606.ENSP00000260356,9606.ENSP00000264335,9606.ENSP00000278407,9606.ENSP00000295550,9606.ENSP00000331831,9606.ENSP00000346032,9606.ENSP00000351190,9606.ENSP00000360609,9606.ENSP00000398632,9606.ENSP00000415786,9606.ENSP00000434412,9606.ENSP00000484343	CTSZ,TIMP1,SERPINE1,GAPDH,LTF,C3,SERPINF1,THBS1,YWHAE,SERPING1,COL6A3,GAS6,ANXA2,ITIH2,HSP90AB1,CD44,SERPINE2,SERPINH1,SERPINB6
GO Process	GO:0048522	Positive regulation of cellular process	92	5579	0.23	5.99e-07	9606.ENSP00000215909,9606.ENSP00000216181,9606.ENSP00000217131,9606.ENSP00000218388,9606.ENSP00000220772,9606.ENSP00000221930,9606.ENSP00000222399,9606.ENSP00000222553,9606.ENSP00000223061,9606.ENSP00000223095,9606.ENSP00000225964,9606.ENSP00000229239,9606.ENSP00000231061,9606.ENSP00000231751,9606.ENSP00000233813,9606.ENSP00000234590,9606.ENSP00000243347,9606.ENSP00000245907,9606.ENSP00000248553,…	LGALS1,MYH9,CTSZ,TIMP1,SFRP1,TGFB1,LAMB1,NAMPT,PCOLCE,SERPINE1,COL1A1,GAPDH,SPARC,LTF,IGFBP5,ENO1,TNFAIP6,C3,HSPB1,HBA2,SERPINF1,LAMC1,ENPP2,THBS1,COL8A1,ATP5B,LOXL3,NID1,YWHAE,WNT5A,TNC,LUM,MFGE8,CDH13,IGFBP4,RPS3,CCT3,PTX3,EDIL3,VPS35,RPS9,COL3A1,PCBP1,HNRNPD,CLU,NCL,CALR,MMP1,P4HB,HIST1H1B,FBLN1,GAS6,FLRT2,HIST1H1C,HNRNPA1,PRDX6,ANXA2,HNRNPA2B1,FN1,PTRF,TFRC,STAT1,ILF2,TGM2,THBS2,LMNA,HTRA1,FL…
GO Process	GO:1901700	Response to oxygen-containing compound	41	1567	0.43	6.70e-07	9606.ENSP00000215909,9606.ENSP00000218388,9606.ENSP00000220772,9606.ENSP00000221930,9606.ENSP00000222553,9606.ENSP00000223095,9606.ENSP00000225964,9606.ENSP00000231061,9606.ENSP00000233813,9606.ENSP00000251595,9606.ENSP00000254722,9606.ENSP00000260356,9606.ENSP00000261921,9606.ENSP00000264634,9606.ENSP00000265131,9606.ENSP00000278572,9606.ENSP00000297268,9606.ENSP00000300527,9606.ENSP00000304408,…	LGALS1,TIMP1,SFRP1,TGFB1,NAMPT,SERPINE1,COL1A1,SPARC,IGFBP5,HBA2,SERPINF1,THBS1,LOXL1,WNT5A,TNC,RPS3,COL1A2,COL6A2,COL3A1,PAM,HNRNPD,CALR,PENK,GAS6,ACTB,STAT1,COL6A1,FLNA,GOT1,HSP90AB1,GSN,COL5A2,POSTN,HADHA,AKR1C1,SOD3,PDCD1LG2,IL6,CFL1,LDHA,VIM
GO Process	GO:0031324	Negative regulation of cellular metabolic process	56	2630	0.34	8.46e-07	9606.ENSP00000217131,9606.ENSP00000218388,9606.ENSP00000220772,9606.ENSP00000221930,9606.ENSP00000222553,9606.ENSP00000223095,9606.ENSP00000223357,9606.ENSP00000229239,9606.ENSP00000231751,9606.ENSP00000233813,9606.ENSP00000234590,9606.ENSP00000244537,9606.ENSP00000245907,9606.ENSP00000248553,9606.ENSP00000254722,9606.ENSP00000260356,9606.ENSP00000264094,9606.ENSP00000264335,9606.ENSP00000264634,…	CTSZ,TIMP1,SFRP1,TGFB1,NAMPT,SERPINE1,AEBP1,GAPDH,LTF,IGFBP5,ENO1,HIST1H4F,C3,HSPB1,SERPINF1,THBS1,LOXL3,YWHAE,WNT5A,SERPING1,RPS3,COL6A3,PTX3,VPS35,HNRNPD,CLU,NCL,CALR,HIST1H1B,FBLN1,GAS6,HIST1H1C,HNRNPA1,ANXA2,HNRNPA2B1,ITIH2,STAT1,QSOX1,SYNCRIP,FLNA,HSP90AB1,HNRNPK,EMILIN1,LOXL2,MVP,KHSRP,IL6,CD44,ILF3,SERPINE2,ANGPT1,HSPA8,SERPINH1,HNRNPC,SPON1,SERPINB6
GO Process	GO:0044403	Symbiotic process	29	865	0.54	1.01e-06	9606.ENSP00000229239,9606.ENSP00000231751,9606.ENSP00000247461,9606.ENSP00000248553,9606.ENSP00000264335,9606.ENSP00000278572,9606.ENSP00000293831,9606.ENSP00000295927,9606.ENSP00000299138,9606.ENSP00000302896,9606.ENSP00000305556,9606.ENSP00000322788,9606.ENSP00000331544,9606.ENSP00000331831,9606.ENSP00000341826,9606.ENSP00000345672,9606.ENSP00000346032,9606.ENSP00000346694,9606.ENSP00000346839,…	GAPDH,LTF,CANX,HSPB1,YWHAE,RPS3,EIF4A1,PTX3,VPS35,RPS9,PCBP1,MMP1,FBLN1,GAS6,HNRNPA1,CTSB,ANXA2,HNRNPA2B1,FN1,TFRC,STAT1,CFH,SYNCRIP,HSP90AB1,HNRNPK,HSPA8,CFL1,VIM,RPLP0
GO Process	GO:0019538	Protein metabolic process	76	4251	0.27	1.19e-06	9606.ENSP00000196061,9606.ENSP00000215909,9606.ENSP00000216181,9606.ENSP00000217131,9606.ENSP00000218388,9606.ENSP00000220772,9606.ENSP00000221930,9606.ENSP00000222399,9606.ENSP00000223061,9606.ENSP00000223357,9606.ENSP00000229239,9606.ENSP00000231751,9606.ENSP00000233813,9606.ENSP00000244137,9606.ENSP00000244537,9606.ENSP00000245907,9606.ENSP00000249066,9606.ENSP00000258341,9606.ENSP00000260356,…	PLOD1,LGALS1,MYH9,CTSZ,TIMP1,SFRP1,TGFB1,LAMB1,PCOLCE,AEBP1,GAPDH,LTF,IGFBP5,PEPD,HIST1H4F,C3,APOL2,LAMC1,THBS1,LOXL1,LOXL3,YWHAE,WNT5A,VCAN,TNC,MFGE8,IGFBP4,CTSK,SERPING1,RPS3,MMP10,EIF4A1,ALB,RPS9,COL3A1,PAM,CTSF,CLU,FKBP10,CALR,MMP1,PENK,BGN,P4HB,FBLN1,GAS6,UBA1,HIST1H1C,CTSB,ANXA2,FN1,ACTB,ITIH2,TGM2,QSOX1,MAN1A1,HTRA1,FLNA,DPP7,GSN,HSPG2,CKAP4,LOXL2,AFP,IL6,CPE,LAMB2,ILF3,TGFBI,ANGPT1,HSPA8,…
GO Process	GO:0001503	Ossification	16	265	0.8	1.65e-06	9606.ENSP00000220772,9606.ENSP00000221930,9606.ENSP00000225964,9606.ENSP00000231061,9606.ENSP00000231751,9606.ENSP00000233813,9606.ENSP00000262030,9606.ENSP00000265077,9606.ENSP00000265131,9606.ENSP00000271651,9606.ENSP00000297268,9606.ENSP00000324248,9606.ENSP00000355180,9606.ENSP00000358635,9606.ENSP00000364000,9606.ENSP00000451291	SFRP1,TGFB1,COL1A1,SPARC,LTF,IGFBP5,ATP5B,VCAN,TNC,CTSK,COL1A2,PENK,COL6A1,SYNCRIP,COL5A2,HNRNPC
GO Process	GO:0006027	Glycosaminoglycan catabolic process	9	61	1.18	2.67e-06	9606.ENSP00000221930,9606.ENSP00000265077,9606.ENSP00000266718,9606.ENSP00000327336,9606.ENSP00000343924,9606.ENSP00000347041,9606.ENSP00000363827,9606.ENSP00000364700,9606.ENSP00000398632	TGFB1,VCAN,LUM,BGN,PRELP,FMOD,HSPG2,OMD,CD44
GO Process	GO:0035295	Tube development	28	851	0.53	2.67e-06	9606.ENSP00000216181,9606.ENSP00000217131,9606.ENSP00000220772,9606.ENSP00000221930,9606.ENSP00000223095,9606.ENSP00000231061,9606.ENSP00000233813,9606.ENSP00000260356,9606.ENSP00000261037,9606.ENSP00000262030,9606.ENSP00000264094,9606.ENSP00000264634,9606.ENSP00000265131,9606.ENSP00000268150,9606.ENSP00000268613,9606.ENSP00000304408,9606.ENSP00000318195,9606.ENSP00000346032,9606.ENSP00000346839,…	MYH9,CTSZ,SFRP1,TGFB1,SERPINE1,SPARC,IGFBP5,THBS1,COL8A1,ATP5B,LOXL3,WNT5A,TNC,MFGE8,CDH13,COL3A1,NCL,ANXA2,FN1,STAT1,TGM2,HSPG2,COL15A1,LOXL2,SERPINE2,TGFBI,ANGPT1,CFL1
GO Process	GO:0051216	Cartilage development	13	171	0.9	3.09e-06	9606.ENSP00000218388,9606.ENSP00000221930,9606.ENSP00000225964,9606.ENSP00000264634,9606.ENSP00000266718,9606.ENSP00000295550,9606.ENSP00000300527,9606.ENSP00000325146,9606.ENSP00000327336,9606.ENSP00000355180,9606.ENSP00000398632,9606.ENSP00000416330,9606.ENSP00000434412	TIMP1,TGFB1,COL1A1,WNT5A,LUM,COL6A3,COL6A2,COL12A1,BGN,COL6A1,CD44,TGFBI,SERPINH1
GO Process	GO:0007162	Negative regulation of cell adhesion	16	280	0.77	3.30e-06	9606.ENSP00000215909,9606.ENSP00000221930,9606.ENSP00000223095,9606.ENSP00000225964,9606.ENSP00000260356,9606.ENSP00000262030,9606.ENSP00000264094,9606.ENSP00000265131,9606.ENSP00000268613,9606.ENSP00000331544,9606.ENSP00000369071,9606.ENSP00000380855,9606.ENSP00000385451,9606.ENSP00000415786,9606.ENSP00000416330,9606.ENSP00000428340	LGALS1,TGFB1,SERPINE1,COL1A1,THBS1,ATP5B,LOXL3,TNC,CDH13,FBLN1,POSTN,PDCD1LG2,MDK,SERPINE2,TGFBI,ANGPT1
GO Process	GO:0051246	Regulation of protein metabolic process	57	2828	0.32	3.81e-06	9606.ENSP00000216181,9606.ENSP00000217131,9606.ENSP00000218388,9606.ENSP00000220772,9606.ENSP00000221930,9606.ENSP00000223061,9606.ENSP00000223095,9606.ENSP00000229239,9606.ENSP00000231751,9606.ENSP00000233813,9606.ENSP00000234590,9606.ENSP00000245907,9606.ENSP00000248553,9606.ENSP00000254722,9606.ENSP00000259486,9606.ENSP00000260356,9606.ENSP00000264335,9606.ENSP00000264634,9606.ENSP00000269593,…	MYH9,CTSZ,TIMP1,SFRP1,TGFB1,PCOLCE,SERPINE1,GAPDH,LTF,IGFBP5,ENO1,C3,HSPB1,SERPINF1,ENPP2,THBS1,YWHAE,WNT5A,IGFBP4,SERPING1,RPS3,EIF4A1,COL6A3,PTX3,VPS35,RPS9,HNRNPD,CLU,NCL,CALR,HIST1H1B,FBLN1,GAS6,ANXA2,FN1,ACTB,ITIH2,TFRC,LMNA,SYNCRIP,FLNA,HSP90AB1,GSN,HSPG2,HNRNPK,EMILIN1,MVP,KHSRP,IL6,CD44,ILF3,SERPINE2,ANGPT1,SERPINH1,VIM,SPON1,SERPINB6
GO Process	GO:0045321	Leukocyte activation	29	929	0.51	4.25e-06	9606.ENSP00000211998,9606.ENSP00000215909,9606.ENSP00000216181,9606.ENSP00000217131,9606.ENSP00000222553,9606.ENSP00000231751,9606.ENSP00000243347,9606.ENSP00000245907,9606.ENSP00000295927,9606.ENSP00000305692,9606.ENSP00000315130,9606.ENSP00000339001,9606.ENSP00000342026,9606.ENSP00000345672,9606.ENSP00000346032,9606.ENSP00000354468,9606.ENSP00000355011,9606.ENSP00000356574,9606.ENSP00000360609,…	VCL,LGALS1,MYH9,CTSZ,NAMPT,LTF,TNFAIP6,C3,PTX3,GAA,CLU,TUBB,PRDX6,CTSB,ANXA2,CYB5R3,ILF2,QSOX1,HSP90AB1,DPP7,GSN,CKAP4,MVP,MDK,IL6,CD44,HSPA8,RAB5C,SERPINB6
GO Process	GO:0052548	Regulation of endopeptidase activity	19	418	0.67	5.11e-06	9606.ENSP00000218388,9606.ENSP00000223095,9606.ENSP00000229239,9606.ENSP00000231751,9606.ENSP00000245907,9606.ENSP00000254722,9606.ENSP00000260356,9606.ENSP00000264335,9606.ENSP00000278407,9606.ENSP00000278572,9606.ENSP00000295550,9606.ENSP00000331831,9606.ENSP00000346032,9606.ENSP00000351190,9606.ENSP00000362924,9606.ENSP00000398632,9606.ENSP00000415786,9606.ENSP00000434412,9606.ENSP00000484343	TIMP1,SERPINE1,GAPDH,LTF,C3,SERPINF1,THBS1,YWHAE,SERPING1,RPS3,COL6A3,GAS6,ANXA2,ITIH2,GSN,CD44,SERPINE2,SERPINH1,SERPINB6
GO Process	GO:0050793	Regulation of developmental process	54	2648	0.32	6.71e-06	9606.ENSP00000211998,9606.ENSP00000215909,9606.ENSP00000216181,9606.ENSP00000217131,9606.ENSP00000218388,9606.ENSP00000220772,9606.ENSP00000221930,9606.ENSP00000222553,9606.ENSP00000223095,9606.ENSP00000225964,9606.ENSP00000230538,9606.ENSP00000231061,9606.ENSP00000231751,9606.ENSP00000233813,9606.ENSP00000244537,9606.ENSP00000245907,9606.ENSP00000248553,9606.ENSP00000254722,9606.ENSP00000259486,…	VCL,LGALS1,MYH9,CTSZ,TIMP1,SFRP1,TGFB1,NAMPT,SERPINE1,COL1A1,LAMA4,SPARC,LTF,IGFBP5,HIST1H4F,C3,HSPB1,SERPINF1,ENPP2,THBS1,LOXL3,WNT5A,CTSK,HSPA9,TNFRSF11B,VPS35,COL3A1,DPYSL2,CALR,P4HB,FBLN1,GAS6,FLRT2,ANXA2,FN1,TFRC,STAT1,THBS2,LMNA,FLNA,HSP90AB1,HSPG2,COL5A2,OMD,POSTN,EMILIN1,LOXL2,MDK,IL6,CD44,SERPINE2,CFL1,RNH1,VIM
GO Process	GO:0001944	Vasculature development	21	522	0.62	6.93e-06	9606.ENSP00000216181,9606.ENSP00000221930,9606.ENSP00000223095,9606.ENSP00000225964,9606.ENSP00000260356,9606.ENSP00000261037,9606.ENSP00000261921,9606.ENSP00000262030,9606.ENSP00000268150,9606.ENSP00000268613,9606.ENSP00000297268,9606.ENSP00000304408,9606.ENSP00000318195,9606.ENSP00000346032,9606.ENSP00000346839,9606.ENSP00000363827,9606.ENSP00000364140,9606.ENSP00000373783,9606.ENSP00000384917,…	MYH9,TGFB1,SERPINE1,COL1A1,THBS1,COL8A1,LOXL1,ATP5B,MFGE8,CDH13,COL1A2,COL3A1,NCL,ANXA2,FN1,HSPG2,COL15A1,LOXL2,SVEP1,TGFBI,ANGPT1
GO Process	GO:0050789	Regulation of biological process	146	11475	0.12	7.29e-06	9606.ENSP00000211998,9606.ENSP00000215909,9606.ENSP00000216181,9606.ENSP00000217131,9606.ENSP00000218388,9606.ENSP00000220772,9606.ENSP00000221930,9606.ENSP00000222399,9606.ENSP00000222553,9606.ENSP00000223061,9606.ENSP00000223095,9606.ENSP00000223357,9606.ENSP00000225964,9606.ENSP00000229239,9606.ENSP00000230538,9606.ENSP00000231061,9606.ENSP00000231751,9606.ENSP00000233813,9606.ENSP00000234590,…	VCL,LGALS1,MYH9,CTSZ,TIMP1,SFRP1,TGFB1,LAMB1,NAMPT,PCOLCE,SERPINE1,AEBP1,COL1A1,GAPDH,LAMA4,SPARC,LTF,IGFBP5,ENO1,TNFAIP6,HIST1H4F,C3,CANX,HSPB1,HBA2,PXDN,SERPINF1,NT5E,LAMC1,SRSF1,ENPP2,THBS1,COL8A1,LTBP2,ATP5B,LOXL3,NID1,YWHAE,WNT5A,CDH6,TNC,LUM,MFGE8,CDH13,IGFBP4,CTSK,SERPING1,RPS3,EIF4A1,COL6A3,CCT3,ALB,PTX3,EDIL3,HSPA9,COL1A2,TNFRSF11B,VPS35,TUBA1A,RPS9,COL3A1,PCBP1,GAA,PAM,NPTX1,PODN,DPYSL2…
GO Process	GO:0070848	Response to growth factor	21	524	0.62	7.29e-06	9606.ENSP00000217939,9606.ENSP00000220772,9606.ENSP00000221930,9606.ENSP00000225964,9606.ENSP00000231061,9606.ENSP00000248553,9606.ENSP00000260356,9606.ENSP00000261978,9606.ENSP00000264634,9606.ENSP00000265131,9606.ENSP00000266718,9606.ENSP00000297268,9606.ENSP00000304408,9606.ENSP00000318195,9606.ENSP00000324248,9606.ENSP00000331831,9606.ENSP00000332879,9606.ENSP00000341826,9606.ENSP00000347041,…	MXRA5,SFRP1,TGFB1,COL1A1,SPARC,HSPB1,THBS1,LTBP2,WNT5A,TNC,LUM,COL1A2,COL3A1,NCL,PENK,GAS6,FLRT2,HNRNPA1,FMOD,POSTN,CD44
GO Process	GO:0044237	Cellular metabolic process	109	7513	0.18	8.15e-06	9606.ENSP00000196061,9606.ENSP00000215909,9606.ENSP00000217131,9606.ENSP00000218388,9606.ENSP00000221930,9606.ENSP00000222399,9606.ENSP00000222553,9606.ENSP00000223357,9606.ENSP00000229239,9606.ENSP00000231751,9606.ENSP00000233813,9606.ENSP00000234590,9606.ENSP00000242776,9606.ENSP00000244137,9606.ENSP00000244537,9606.ENSP00000245907,9606.ENSP00000251595,9606.ENSP00000252804,9606.ENSP00000257770,…	PLOD1,LGALS1,CTSZ,TIMP1,TGFB1,LAMB1,NAMPT,AEBP1,GAPDH,LTF,IGFBP5,ENO1,DDX39A,PEPD,HIST1H4F,C3,HBA2,PXDN,NT5E,LAMC1,SRSF1,ENPP2,THBS1,LOXL1,ATP5B,LOXL3,YWHAE,WNT5A,VCAN,TNC,LUM,MFGE8,IGFBP4,PGD,CTSK,RPS3,EIF4A1,ALB,HSPA9,RPS9,COL3A1,PCBP1,GAA,PAM,DPYSL2,CTSF,HNRNPD,CLU,FKBP10,MMP1,PENK,BGN,P4HB,GAS6,UBA1,HIST1H1C,HNRNPA1,PRDX6,PRELP,CTSB,HNRNPA2B1,FN1,FMOD,PTRF,ACTB,ITIH2,MYOF,TFRC,CYB5R3,ILF2,TGM…
GO Process	GO:0045765	Regulation of angiogenesis	16	303	0.74	8.51e-06	9606.ENSP00000220772,9606.ENSP00000223095,9606.ENSP00000231061,9606.ENSP00000245907,9606.ENSP00000248553,9606.ENSP00000254722,9606.ENSP00000259486,9606.ENSP00000260356,9606.ENSP00000264634,9606.ENSP00000354394,9606.ENSP00000355751,9606.ENSP00000363827,9606.ENSP00000369677,9606.ENSP00000385451,9606.ENSP00000385675,9606.ENSP00000433999	SFRP1,SERPINE1,SPARC,C3,HSPB1,SERPINF1,ENPP2,THBS1,WNT5A,STAT1,THBS2,HSPG2,EMILIN1,MDK,IL6,RNH1
GO Process	GO:0009887	Animal organ morphogenesis	29	967	0.49	9.06e-06	9606.ENSP00000217131,9606.ENSP00000220772,9606.ENSP00000221930,9606.ENSP00000222399,9606.ENSP00000223095,9606.ENSP00000225964,9606.ENSP00000231751,9606.ENSP00000233813,9606.ENSP00000258341,9606.ENSP00000261037,9606.ENSP00000264634,9606.ENSP00000265131,9606.ENSP00000295550,9606.ENSP00000297268,9606.ENSP00000300527,9606.ENSP00000304408,9606.ENSP00000305692,9606.ENSP00000306100,9606.ENSP00000325146,…	CTSZ,SFRP1,TGFB1,LAMB1,SERPINE1,COL1A1,LTF,IGFBP5,LAMC1,COL8A1,WNT5A,TNC,COL6A3,COL1A2,COL6A2,COL3A1,GAA,PAM,COL12A1,FLRT2,COL6A1,TGM2,HTRA1,HSPG2,COL5A2,MFAP2,CPE,LAMB2,SERPINH1
GO Process	GO:0009605	Response to external stimulus	49	2310	0.34	9.94e-06	9606.ENSP00000220772,9606.ENSP00000221930,9606.ENSP00000222553,9606.ENSP00000223095,9606.ENSP00000225964,9606.ENSP00000229239,9606.ENSP00000231061,9606.ENSP00000231751,9606.ENSP00000234590,9606.ENSP00000245907,9606.ENSP00000248553,9606.ENSP00000259486,9606.ENSP00000260356,9606.ENSP00000261921,9606.ENSP00000264634,9606.ENSP00000265131,9606.ENSP00000278407,9606.ENSP00000295897,9606.ENSP00000295927,…	SFRP1,TGFB1,NAMPT,SERPINE1,COL1A1,GAPDH,SPARC,LTF,ENO1,C3,HSPB1,ENPP2,THBS1,LOXL1,WNT5A,TNC,SERPING1,ALB,PTX3,TNFRSF11B,COL3A1,DPYSL2,CLU,PENK,GAS6,FLRT2,TUBB,HNRNPA1,STAT1,CFH,SYNCRIP,FLNA,GOT1,GSN,POSTN,PDCD1LG2,MX1,MDK,IL6,LAMB2,CD44,ILF3,SERPINE2,ANGPT1,HSPA8,CFL1,C1R,LDHA,VIM
GO Process	GO:0022603	Regulation of anatomical structure morphogenesis	31	1095	0.47	1.06e-05	9606.ENSP00000216181,9606.ENSP00000220772,9606.ENSP00000221930,9606.ENSP00000223095,9606.ENSP00000231061,9606.ENSP00000245907,9606.ENSP00000248553,9606.ENSP00000254722,9606.ENSP00000259486,9606.ENSP00000260356,9606.ENSP00000264634,9606.ENSP00000297350,9606.ENSP00000299138,9606.ENSP00000309539,9606.ENSP00000320866,9606.ENSP00000327801,9606.ENSP00000331544,9606.ENSP00000346839,9606.ENSP00000353224,…	MYH9,SFRP1,TGFB1,SERPINE1,SPARC,C3,HSPB1,SERPINF1,ENPP2,THBS1,WNT5A,TNFRSF11B,VPS35,DPYSL2,CALR,P4HB,FBLN1,FN1,TFRC,STAT1,THBS2,FLNA,HSPG2,COL5A2,POSTN,EMILIN1,MDK,IL6,CD44,CFL1,RNH1
GO Process	GO:0008284	Positive regulation of cell population proliferation	28	919	0.5	1.11e-05	9606.ENSP00000217131,9606.ENSP00000218388,9606.ENSP00000220772,9606.ENSP00000221930,9606.ENSP00000222399,9606.ENSP00000222553,9606.ENSP00000231751,9606.ENSP00000233813,9606.ENSP00000258341,9606.ENSP00000260356,9606.ENSP00000264634,9606.ENSP00000265131,9606.ENSP00000268613,9606.ENSP00000278572,9606.ENSP00000302896,9606.ENSP00000320866,9606.ENSP00000331544,9606.ENSP00000331831,9606.ENSP00000346032,…	CTSZ,TIMP1,SFRP1,TGFB1,LAMB1,NAMPT,LTF,IGFBP5,LAMC1,THBS1,WNT5A,TNC,CDH13,RPS3,RPS9,CALR,FBLN1,GAS6,ANXA2,FN1,TFRC,STAT1,TGM2,HTRA1,FLNA,PDCD1LG2,MDK,IL6
GO Process	GO:0010941	Regulation of cell death	40	1696	0.39	1.40e-05	9606.ENSP00000215909,9606.ENSP00000217131,9606.ENSP00000218388,9606.ENSP00000220772,9606.ENSP00000223095,9606.ENSP00000229239,9606.ENSP00000231751,9606.ENSP00000234590,9606.ENSP00000248553,9606.ENSP00000251595,9606.ENSP00000254722,9606.ENSP00000260356,9606.ENSP00000264335,9606.ENSP00000264634,9606.ENSP00000278572,9606.ENSP00000295897,9606.ENSP00000297185,9606.ENSP00000299138,9606.ENSP00000315130,…	LGALS1,CTSZ,TIMP1,SFRP1,SERPINE1,GAPDH,LTF,ENO1,HSPB1,HBA2,SERPINF1,THBS1,YWHAE,WNT5A,RPS3,ALB,HSPA9,VPS35,CLU,CALR,P4HB,GAS6,CTSB,FN1,TFRC,STAT1,TGM2,LMNA,FLNA,HSP90AB1,GSN,HSPG2,HNRNPK,SRPX,MDK,IL6,CD44,ANGPT1,CFL1,LDHA
GO Process	GO:0001568	Blood vessel development	20	500	0.62	1.47e-05	9606.ENSP00000216181,9606.ENSP00000221930,9606.ENSP00000223095,9606.ENSP00000225964,9606.ENSP00000260356,9606.ENSP00000261037,9606.ENSP00000261921,9606.ENSP00000262030,9606.ENSP00000268150,9606.ENSP00000268613,9606.ENSP00000297268,9606.ENSP00000304408,9606.ENSP00000318195,9606.ENSP00000346032,9606.ENSP00000346839,9606.ENSP00000363827,9606.ENSP00000364140,9606.ENSP00000373783,9606.ENSP00000416330,…	MYH9,TGFB1,SERPINE1,COL1A1,THBS1,COL8A1,LOXL1,ATP5B,MFGE8,CDH13,COL1A2,COL3A1,NCL,ANXA2,FN1,HSPG2,COL15A1,LOXL2,TGFBI,ANGPT1
GO Process	GO:0035239	Tube morphogenesis	23	656	0.56	1.57e-05	9606.ENSP00000216181,9606.ENSP00000217131,9606.ENSP00000220772,9606.ENSP00000221930,9606.ENSP00000223095,9606.ENSP00000260356,9606.ENSP00000261037,9606.ENSP00000262030,9606.ENSP00000264634,9606.ENSP00000265131,9606.ENSP00000268150,9606.ENSP00000268613,9606.ENSP00000304408,9606.ENSP00000318195,9606.ENSP00000346032,9606.ENSP00000346839,9606.ENSP00000355330,9606.ENSP00000363827,9606.ENSP00000364140,…	MYH9,CTSZ,SFRP1,TGFB1,SERPINE1,THBS1,COL8A1,ATP5B,WNT5A,TNC,MFGE8,CDH13,COL3A1,NCL,ANXA2,FN1,TGM2,HSPG2,COL15A1,LOXL2,TGFBI,ANGPT1,CFL1
GO Process	GO:0048646	Anatomical structure formation involved in morphogenesis	27	883	0.5	1.74e-05	9606.ENSP00000216181,9606.ENSP00000220772,9606.ENSP00000221930,9606.ENSP00000222399,9606.ENSP00000223095,9606.ENSP00000225964,9606.ENSP00000260356,9606.ENSP00000261037,9606.ENSP00000262030,9606.ENSP00000264634,9606.ENSP00000268150,9606.ENSP00000268613,9606.ENSP00000318195,9606.ENSP00000325146,9606.ENSP00000346032,9606.ENSP00000346839,9606.ENSP00000352208,9606.ENSP00000355180,9606.ENSP00000355330,…	MYH9,SFRP1,TGFB1,LAMB1,SERPINE1,COL1A1,THBS1,COL8A1,ATP5B,WNT5A,MFGE8,CDH13,NCL,COL12A1,ANXA2,FN1,MYOF,COL6A1,TGM2,HTRA1,HSPG2,COL15A1,LOXL2,TGFBI,ANGPT1,CFL1,TXNRD1
GO Process	GO:1903510	Mucopolysaccharide metabolic process	10	108	0.98	2.04e-05	9606.ENSP00000221930,9606.ENSP00000265077,9606.ENSP00000266718,9606.ENSP00000327336,9606.ENSP00000343924,9606.ENSP00000347041,9606.ENSP00000351190,9606.ENSP00000364700,9606.ENSP00000398632,9606.ENSP00000428340	TGFB1,VCAN,LUM,BGN,PRELP,FMOD,ITIH2,OMD,CD44,ANGPT1
GO Process	GO:0048870	Cell motility	29	1018	0.47	2.41e-05	9606.ENSP00000216181,9606.ENSP00000221930,9606.ENSP00000222399,9606.ENSP00000225964,9606.ENSP00000258341,9606.ENSP00000259486,9606.ENSP00000260356,9606.ENSP00000262030,9606.ENSP00000264335,9606.ENSP00000264634,9606.ENSP00000265077,9606.ENSP00000268613,9606.ENSP00000297268,9606.ENSP00000322788,9606.ENSP00000331831,9606.ENSP00000346839,9606.ENSP00000349960,9606.ENSP00000358866,9606.ENSP00000367123,…	MYH9,TGFB1,LAMB1,COL1A1,LAMC1,ENPP2,THBS1,ATP5B,YWHAE,WNT5A,VCAN,CDH13,COL1A2,MMP1,GAS6,FN1,ACTB,FLNA,SLC3A2,EMILIN1,FSCN1,LOXL2,MDK,IL6,LAMB2,CD44,PLTP,ANGPT1,CFL1
GO Process	GO:0032268	Regulation of cellular protein metabolic process	53	2693	0.31	2.54e-05	9606.ENSP00000216181,9606.ENSP00000217131,9606.ENSP00000218388,9606.ENSP00000220772,9606.ENSP00000221930,9606.ENSP00000223061,9606.ENSP00000223095,9606.ENSP00000229239,9606.ENSP00000231751,9606.ENSP00000233813,9606.ENSP00000234590,9606.ENSP00000245907,9606.ENSP00000248553,9606.ENSP00000254722,9606.ENSP00000259486,9606.ENSP00000260356,9606.ENSP00000264335,9606.ENSP00000264634,9606.ENSP00000269593,…	MYH9,CTSZ,TIMP1,SFRP1,TGFB1,PCOLCE,SERPINE1,GAPDH,LTF,IGFBP5,ENO1,C3,HSPB1,SERPINF1,ENPP2,THBS1,YWHAE,WNT5A,IGFBP4,SERPING1,RPS3,EIF4A1,COL6A3,VPS35,RPS9,HNRNPD,CLU,NCL,CALR,HIST1H1B,FBLN1,GAS6,ANXA2,FN1,ACTB,ITIH2,TFRC,LMNA,SYNCRIP,HSP90AB1,GSN,EMILIN1,MVP,KHSRP,IL6,CD44,ILF3,SERPINE2,ANGPT1,SERPINH1,VIM,SPON1,SERPINB6
GO Process	GO:0051130	Positive regulation of cellular component organization	32	1209	0.44	2.59e-05	9606.ENSP00000220772,9606.ENSP00000221930,9606.ENSP00000223095,9606.ENSP00000245907,9606.ENSP00000254722,9606.ENSP00000259486,9606.ENSP00000264335,9606.ENSP00000264634,9606.ENSP00000278572,9606.ENSP00000295688,9606.ENSP00000299138,9606.ENSP00000313199,9606.ENSP00000315130,9606.ENSP00000322788,9606.ENSP00000330074,9606.ENSP00000332879,9606.ENSP00000341826,9606.ENSP00000346032,9606.ENSP00000346694,…	SFRP1,TGFB1,SERPINE1,C3,SERPINF1,ENPP2,YWHAE,WNT5A,RPS3,CCT3,VPS35,HNRNPD,CLU,MMP1,HIST1H1B,FLRT2,HNRNPA1,ANXA2,HNRNPA2B1,FN1,TFRC,THBS2,LMNA,FLNA,GSN,HNRNPK,EMILIN1,FSCN1,MDK,IL6,ANGPT1,CFL1
GO Process	GO:0048869	Cellular developmental process	66	3757	0.26	3.10e-05	9606.ENSP00000211998,9606.ENSP00000215909,9606.ENSP00000216181,9606.ENSP00000217131,9606.ENSP00000220772,9606.ENSP00000221930,9606.ENSP00000222399,9606.ENSP00000223095,9606.ENSP00000225964,9606.ENSP00000233813,9606.ENSP00000245907,9606.ENSP00000254722,9606.ENSP00000258341,9606.ENSP00000261037,9606.ENSP00000262030,9606.ENSP00000264094,9606.ENSP00000264335,9606.ENSP00000264634,9606.ENSP00000265077,…	VCL,LGALS1,MYH9,CTSZ,SFRP1,TGFB1,LAMB1,SERPINE1,COL1A1,IGFBP5,C3,SERPINF1,LAMC1,COL8A1,ATP5B,LOXL3,YWHAE,WNT5A,VCAN,TNC,COL6A3,PTX3,HSPA9,COL6A2,COL3A1,NPTX1,DPYSL2,HNRNPD,CLU,CALR,PENK,COL12A1,FLNC,GAS6,FLRT2,PRELP,CTSB,ANXA2,FN1,ACTB,MYOF,TFRC,STAT1,COL6A1,LMNA,HTRA1,SYNCRIP,FLNA,GOT1,HSP90AB1,GSN,HSPG2,COL15A1,POSTN,AKR1C1,LOXL2,MDK,IL6,LAMB2,SERPINE2,TGFBI,ANGPT1,CFL1,SERPINH1,VIM,HNRNPC
GO Process	GO:0010628	Positive regulation of gene expression	48	2337	0.33	3.26e-05	9606.ENSP00000216181,9606.ENSP00000220772,9606.ENSP00000221930,9606.ENSP00000222553,9606.ENSP00000223095,9606.ENSP00000225964,9606.ENSP00000229239,9606.ENSP00000234590,9606.ENSP00000245907,9606.ENSP00000248553,9606.ENSP00000260356,9606.ENSP00000264634,9606.ENSP00000265131,9606.ENSP00000266718,9606.ENSP00000268613,9606.ENSP00000278572,9606.ENSP00000299138,9606.ENSP00000302896,9606.ENSP00000305556,…	MYH9,SFRP1,TGFB1,NAMPT,SERPINE1,COL1A1,GAPDH,ENO1,C3,HSPB1,THBS1,WNT5A,TNC,LUM,CDH13,RPS3,VPS35,RPS9,PCBP1,HNRNPD,CLU,NCL,CALR,HIST1H1B,FBLN1,GAS6,HIST1H1C,PRDX6,FN1,ACTB,TFRC,STAT1,ILF2,LMNA,SYNCRIP,GSN,HNRNPK,POSTN,EMILIN1,KHSRP,MDK,IL6,ILF3,ANGPT1,HSPA8,VIM,HNRNPC,SPON1
GO Process	GO:0071295	Cellular response to vitamin	6	24	1.41	3.31e-05	9606.ENSP00000220772,9606.ENSP00000225964,9606.ENSP00000265131,9606.ENSP00000324248,9606.ENSP00000331831,9606.ENSP00000369071	SFRP1,COL1A1,TNC,PENK,GAS6,POSTN
GO Process	GO:0031589	Cell-substrate adhesion	12	182	0.83	3.61e-05	9606.ENSP00000211998,9606.ENSP00000216286,9606.ENSP00000222399,9606.ENSP00000258341,9606.ENSP00000264187,9606.ENSP00000304408,9606.ENSP00000331831,9606.ENSP00000346839,9606.ENSP00000369677,9606.ENSP00000388325,9606.ENSP00000398632,9606.ENSP00000428340	VCL,NID2,LAMB1,LAMC1,NID1,COL3A1,GAS6,FN1,EMILIN1,LAMB2,CD44,ANGPT1
GO Process	GO:0010035	Response to inorganic substance	20	538	0.59	4.01e-05	9606.ENSP00000225964,9606.ENSP00000231061,9606.ENSP00000251595,9606.ENSP00000254722,9606.ENSP00000260356,9606.ENSP00000264634,9606.ENSP00000278572,9606.ENSP00000297350,9606.ENSP00000306100,9606.ENSP00000313199,9606.ENSP00000320866,9606.ENSP00000324248,9606.ENSP00000341826,9606.ENSP00000354394,9606.ENSP00000359539,9606.ENSP00000362924,9606.ENSP00000371554,9606.ENSP00000373783,9606.ENSP00000385675,…	COL1A1,SPARC,HBA2,SERPINF1,THBS1,WNT5A,RPS3,TNFRSF11B,PAM,HNRNPD,CALR,PENK,HNRNPA1,STAT1,GOT1,GSN,SOD3,LOXL2,IL6,LDHA
GO Process	GO:0010755	Regulation of plasminogen activation	5	12	1.63	4.01e-05	9606.ENSP00000217131,9606.ENSP00000223095,9606.ENSP00000234590,9606.ENSP00000260356,9606.ENSP00000415786	CTSZ,SERPINE1,ENO1,THBS1,SERPINE2
GO Process	GO:0071711	Basement membrane organization	6	25	1.4	4.01e-05	9606.ENSP00000216286,9606.ENSP00000222399,9606.ENSP00000252804,9606.ENSP00000264187,9606.ENSP00000332879,9606.ENSP00000388325	NID2,LAMB1,PXDN,NID1,FLRT2,LAMB2
GO Process	GO:0006928	Movement of cell or subcellular component	36	1501	0.39	4.02e-05	9606.ENSP00000216181,9606.ENSP00000221930,9606.ENSP00000222399,9606.ENSP00000225964,9606.ENSP00000248553,9606.ENSP00000258341,9606.ENSP00000259486,9606.ENSP00000260356,9606.ENSP00000262030,9606.ENSP00000264335,9606.ENSP00000264634,9606.ENSP00000265077,9606.ENSP00000268613,9606.ENSP00000297268,9606.ENSP00000309539,9606.ENSP00000322788,9606.ENSP00000325002,9606.ENSP00000331831,9606.ENSP00000332879,…	MYH9,TGFB1,LAMB1,COL1A1,HSPB1,LAMC1,ENPP2,THBS1,ATP5B,YWHAE,WNT5A,VCAN,CDH13,COL1A2,DPYSL2,MMP1,COPG1,GAS6,FLRT2,FN1,ACTB,FLNA,SLC3A2,EMILIN1,FSCN1,LOXL2,MDK,IL6,LAMB2,CD44,PLTP,ANGPT1,HSPA8,CFL1,VIM,MYL6
GO Process	GO:0050794	Regulation of cellular process	139	10932	0.12	4.02e-05	9606.ENSP00000211998,9606.ENSP00000215909,9606.ENSP00000216181,9606.ENSP00000217131,9606.ENSP00000218388,9606.ENSP00000220772,9606.ENSP00000221930,9606.ENSP00000222399,9606.ENSP00000222553,9606.ENSP00000223061,9606.ENSP00000223095,9606.ENSP00000223357,9606.ENSP00000225964,9606.ENSP00000229239,9606.ENSP00000230538,9606.ENSP00000231061,9606.ENSP00000231751,9606.ENSP00000233813,9606.ENSP00000234590,…	VCL,LGALS1,MYH9,CTSZ,TIMP1,SFRP1,TGFB1,LAMB1,NAMPT,PCOLCE,SERPINE1,AEBP1,COL1A1,GAPDH,LAMA4,SPARC,LTF,IGFBP5,ENO1,TNFAIP6,HIST1H4F,C3,CANX,HSPB1,HBA2,PXDN,SERPINF1,LAMC1,SRSF1,ENPP2,THBS1,COL8A1,LTBP2,ATP5B,LOXL3,NID1,YWHAE,WNT5A,CDH6,TNC,LUM,MFGE8,CDH13,IGFBP4,CTSK,SERPING1,RPS3,EIF4A1,COL6A3,CCT3,ALB,PTX3,EDIL3,HSPA9,COL1A2,TNFRSF11B,VPS35,TUBA1A,RPS9,COL3A1,PCBP1,PAM,NPTX1,PODN,DPYSL2,HNRNPD,C…
GO Process	GO:0051716	Cellular response to stimulus	96	6489	0.19	4.39e-05	9606.ENSP00000215909,9606.ENSP00000216181,9606.ENSP00000218388,9606.ENSP00000220772,9606.ENSP00000221930,9606.ENSP00000222553,9606.ENSP00000223061,9606.ENSP00000223095,9606.ENSP00000225964,9606.ENSP00000229239,9606.ENSP00000231061,9606.ENSP00000233813,9606.ENSP00000243347,9606.ENSP00000244537,9606.ENSP00000245907,9606.ENSP00000247461,9606.ENSP00000248553,9606.ENSP00000251595,9606.ENSP00000252804,…	LGALS1,MYH9,TIMP1,SFRP1,TGFB1,NAMPT,PCOLCE,SERPINE1,COL1A1,GAPDH,SPARC,IGFBP5,TNFAIP6,HIST1H4F,C3,CANX,HSPB1,HBA2,PXDN,SERPINF1,THBS1,LTBP2,ATP5B,NID1,YWHAE,WNT5A,CDH6,TNC,CDH13,IGFBP4,CTSK,RPS3,ALB,HSPA9,COL1A2,TNFRSF11B,VPS35,COL3A1,DPYSL2,HNRNPD,CLU,NCL,CALR,MMP1,PENK,P4HB,GAS6,FLRT2,UBA1,HNRNPA1,PRDX6,CTSB,ANXA2,HNRNPA2B1,FN1,FMOD,ACTB,MYOF,TFRC,STAT1,CYB5R3,COL6A1,TGM2,LMNA,SYNCRIP,FLNA,GOT1…
GO Process	GO:0030203	Glycosaminoglycan metabolic process	11	153	0.87	4.72e-05	9606.ENSP00000221930,9606.ENSP00000265077,9606.ENSP00000266718,9606.ENSP00000327336,9606.ENSP00000343924,9606.ENSP00000347041,9606.ENSP00000351190,9606.ENSP00000363827,9606.ENSP00000364700,9606.ENSP00000398632,9606.ENSP00000428340	TGFB1,VCAN,LUM,BGN,PRELP,FMOD,ITIH2,HSPG2,OMD,CD44,ANGPT1
GO Process	GO:0034249	Negative regulation of cellular amide metabolic process	11	154	0.87	4.98e-05	9606.ENSP00000229239,9606.ENSP00000233813,9606.ENSP00000278572,9606.ENSP00000313199,9606.ENSP00000315130,9606.ENSP00000318195,9606.ENSP00000320866,9606.ENSP00000358635,9606.ENSP00000381216,9606.ENSP00000404121,9606.ENSP00000460236	GAPDH,IGFBP5,RPS3,HNRNPD,CLU,NCL,CALR,SYNCRIP,KHSRP,ILF3,SPON1
GO Process	GO:0070613	Regulation of protein processing	8	67	1.09	5.20e-05	9606.ENSP00000216181,9606.ENSP00000217131,9606.ENSP00000223095,9606.ENSP00000234590,9606.ENSP00000260356,9606.ENSP00000362924,9606.ENSP00000415786,9606.ENSP00000460236	MYH9,CTSZ,SERPINE1,ENO1,THBS1,GSN,SERPINE2,SPON1
GO Process	GO:0051346	Negative regulation of hydrolase activity	18	450	0.62	5.39e-05	9606.ENSP00000218388,9606.ENSP00000223095,9606.ENSP00000229239,9606.ENSP00000231751,9606.ENSP00000245907,9606.ENSP00000254722,9606.ENSP00000260356,9606.ENSP00000264335,9606.ENSP00000278407,9606.ENSP00000295550,9606.ENSP00000295927,9606.ENSP00000331831,9606.ENSP00000346032,9606.ENSP00000351190,9606.ENSP00000398632,9606.ENSP00000415786,9606.ENSP00000434412,9606.ENSP00000484343	TIMP1,SERPINE1,GAPDH,LTF,C3,SERPINF1,THBS1,YWHAE,SERPING1,COL6A3,PTX3,GAS6,ANXA2,ITIH2,CD44,SERPINE2,SERPINH1,SERPINB6
GO Process	GO:0071559	Response to transforming growth factor beta	11	156	0.86	5.50e-05	9606.ENSP00000217939,9606.ENSP00000220772,9606.ENSP00000221930,9606.ENSP00000225964,9606.ENSP00000261978,9606.ENSP00000264634,9606.ENSP00000297268,9606.ENSP00000304408,9606.ENSP00000324248,9606.ENSP00000347041,9606.ENSP00000369071	MXRA5,SFRP1,TGFB1,COL1A1,LTBP2,WNT5A,COL1A2,COL3A1,PENK,FMOD,POSTN
GO Process	GO:2000026	Regulation of multicellular organismal development	44	2096	0.34	5.87e-05	9606.ENSP00000211998,9606.ENSP00000215909,9606.ENSP00000217131,9606.ENSP00000218388,9606.ENSP00000220772,9606.ENSP00000221930,9606.ENSP00000223095,9606.ENSP00000225964,9606.ENSP00000230538,9606.ENSP00000231061,9606.ENSP00000231751,9606.ENSP00000244537,9606.ENSP00000245907,9606.ENSP00000248553,9606.ENSP00000254722,9606.ENSP00000259486,9606.ENSP00000260356,9606.ENSP00000264094,9606.ENSP00000264634,…	VCL,LGALS1,CTSZ,TIMP1,SFRP1,TGFB1,SERPINE1,COL1A1,LAMA4,SPARC,LTF,HIST1H4F,C3,HSPB1,SERPINF1,ENPP2,THBS1,LOXL3,WNT5A,CTSK,HSPA9,TNFRSF11B,VPS35,COL3A1,DPYSL2,CALR,GAS6,FLRT2,FN1,TFRC,STAT1,THBS2,FLNA,HSPG2,COL5A2,OMD,EMILIN1,LOXL2,MDK,IL6,SERPINE2,CFL1,RNH1,VIM
GO Process	GO:0001525	Angiogenesis	15	315	0.69	6.07e-05	9606.ENSP00000216181,9606.ENSP00000223095,9606.ENSP00000260356,9606.ENSP00000261037,9606.ENSP00000262030,9606.ENSP00000268150,9606.ENSP00000268613,9606.ENSP00000318195,9606.ENSP00000346032,9606.ENSP00000346839,9606.ENSP00000363827,9606.ENSP00000364140,9606.ENSP00000373783,9606.ENSP00000416330,9606.ENSP00000428340	MYH9,SERPINE1,THBS1,COL8A1,ATP5B,MFGE8,CDH13,NCL,ANXA2,FN1,HSPG2,COL15A1,LOXL2,TGFBI,ANGPT1
GO Process	GO:0016032	Viral process	24	776	0.51	6.17e-05	9606.ENSP00000247461,9606.ENSP00000248553,9606.ENSP00000264335,9606.ENSP00000278572,9606.ENSP00000293831,9606.ENSP00000299138,9606.ENSP00000302896,9606.ENSP00000305556,9606.ENSP00000322788,9606.ENSP00000331544,9606.ENSP00000331831,9606.ENSP00000341826,9606.ENSP00000345672,9606.ENSP00000346032,9606.ENSP00000346694,9606.ENSP00000353224,9606.ENSP00000354394,9606.ENSP00000356399,9606.ENSP00000358635,…	CANX,HSPB1,YWHAE,RPS3,EIF4A1,VPS35,RPS9,PCBP1,MMP1,FBLN1,GAS6,HNRNPA1,CTSB,ANXA2,HNRNPA2B1,TFRC,STAT1,CFH,SYNCRIP,HSP90AB1,HNRNPK,HSPA8,VIM,RPLP0
GO Process	GO:0016477	Cell migration	26	896	0.48	6.51e-05	9606.ENSP00000216181,9606.ENSP00000221930,9606.ENSP00000222399,9606.ENSP00000225964,9606.ENSP00000258341,9606.ENSP00000260356,9606.ENSP00000262030,9606.ENSP00000264335,9606.ENSP00000264634,9606.ENSP00000265077,9606.ENSP00000268613,9606.ENSP00000297268,9606.ENSP00000322788,9606.ENSP00000331831,9606.ENSP00000346839,9606.ENSP00000358866,9606.ENSP00000367123,9606.ENSP00000369677,9606.ENSP00000371798,…	MYH9,TGFB1,LAMB1,COL1A1,LAMC1,THBS1,ATP5B,YWHAE,WNT5A,VCAN,CDH13,COL1A2,MMP1,GAS6,FN1,FLNA,SLC3A2,EMILIN1,FSCN1,LOXL2,MDK,IL6,LAMB2,CD44,ANGPT1,CFL1
GO Process	GO:0007584	Response to nutrient	11	160	0.85	6.68e-05	9606.ENSP00000220772,9606.ENSP00000225964,9606.ENSP00000231061,9606.ENSP00000265131,9606.ENSP00000297350,9606.ENSP00000324248,9606.ENSP00000331831,9606.ENSP00000354394,9606.ENSP00000362924,9606.ENSP00000369071,9606.ENSP00000445175	SFRP1,COL1A1,SPARC,TNC,TNFRSF11B,PENK,GAS6,STAT1,GSN,POSTN,LDHA
GO Process	GO:0048514	Blood vessel morphogenesis	17	410	0.63	6.68e-05	9606.ENSP00000216181,9606.ENSP00000221930,9606.ENSP00000223095,9606.ENSP00000260356,9606.ENSP00000261037,9606.ENSP00000262030,9606.ENSP00000268150,9606.ENSP00000268613,9606.ENSP00000304408,9606.ENSP00000318195,9606.ENSP00000346032,9606.ENSP00000346839,9606.ENSP00000363827,9606.ENSP00000364140,9606.ENSP00000373783,9606.ENSP00000416330,9606.ENSP00000428340	MYH9,TGFB1,SERPINE1,THBS1,COL8A1,ATP5B,MFGE8,CDH13,COL3A1,NCL,ANXA2,FN1,HSPG2,COL15A1,LOXL2,TGFBI,ANGPT1
GO Process	GO:0001649	Osteoblast differentiation	10	127	0.91	6.69e-05	9606.ENSP00000220772,9606.ENSP00000225964,9606.ENSP00000233813,9606.ENSP00000262030,9606.ENSP00000265077,9606.ENSP00000265131,9606.ENSP00000324248,9606.ENSP00000355180,9606.ENSP00000358635,9606.ENSP00000451291	SFRP1,COL1A1,IGFBP5,ATP5B,VCAN,TNC,PENK,COL6A1,SYNCRIP,HNRNPC
GO Process	GO:0042981	Regulation of apoptotic process	36	1550	0.38	7.57e-05	9606.ENSP00000215909,9606.ENSP00000217131,9606.ENSP00000218388,9606.ENSP00000220772,9606.ENSP00000223095,9606.ENSP00000229239,9606.ENSP00000231751,9606.ENSP00000234590,9606.ENSP00000248553,9606.ENSP00000260356,9606.ENSP00000264335,9606.ENSP00000264634,9606.ENSP00000278572,9606.ENSP00000295897,9606.ENSP00000297185,9606.ENSP00000315130,9606.ENSP00000320866,9606.ENSP00000327801,9606.ENSP00000331831,…	LGALS1,CTSZ,TIMP1,SFRP1,SERPINE1,GAPDH,LTF,ENO1,HSPB1,THBS1,YWHAE,WNT5A,RPS3,ALB,HSPA9,CLU,CALR,P4HB,GAS6,CTSB,FN1,TFRC,STAT1,TGM2,LMNA,FLNA,HSP90AB1,GSN,HNRNPK,SRPX,MDK,IL6,CD44,ANGPT1,CFL1,LDHA
GO Process	GO:0014070	Response to organic cyclic compound	26	911	0.47	8.47e-05	9606.ENSP00000215909,9606.ENSP00000220772,9606.ENSP00000221930,9606.ENSP00000222553,9606.ENSP00000225964,9606.ENSP00000231061,9606.ENSP00000233813,9606.ENSP00000254722,9606.ENSP00000260356,9606.ENSP00000265131,9606.ENSP00000266718,9606.ENSP00000306100,9606.ENSP00000313199,9606.ENSP00000320866,9606.ENSP00000324248,9606.ENSP00000349960,9606.ENSP00000354394,9606.ENSP00000358866,9606.ENSP00000359539,…	LGALS1,SFRP1,TGFB1,NAMPT,COL1A1,SPARC,IGFBP5,SERPINF1,THBS1,TNC,LUM,PAM,HNRNPD,CALR,PENK,ACTB,STAT1,FLNA,GOT1,HSP90AB1,GSN,SLC3A2,POSTN,MDK,IL6,LDHA
GO Process	GO:0032879	Regulation of localization	52	2740	0.29	8.48e-05	9606.ENSP00000211998,9606.ENSP00000218388,9606.ENSP00000220772,9606.ENSP00000221930,9606.ENSP00000222399,9606.ENSP00000223095,9606.ENSP00000225964,9606.ENSP00000229239,9606.ENSP00000230538,9606.ENSP00000231061,9606.ENSP00000233813,9606.ENSP00000243347,9606.ENSP00000245907,9606.ENSP00000248553,9606.ENSP00000254722,9606.ENSP00000259486,9606.ENSP00000260356,9606.ENSP00000262030,9606.ENSP00000264335,…	VCL,TIMP1,SFRP1,TGFB1,LAMB1,SERPINE1,COL1A1,GAPDH,LAMA4,SPARC,IGFBP5,TNFAIP6,C3,HSPB1,SERPINF1,ENPP2,THBS1,ATP5B,YWHAE,WNT5A,MFGE8,CDH13,CCT3,PTX3,VPS35,COL3A1,PAM,PODN,CLU,CALR,FBLN1,GAS6,FLRT2,ANXA2,FN1,PTRF,ACTB,TFRC,LMNA,FLNA,HSP90AB1,GSN,HNRNPK,POSTN,EMILIN1,ATP5A1,MDK,IL6,SERPINE2,PLTP,ANGPT1,HSPA8
GO Process	GO:0006952	Defense response	32	1296	0.41	9.32e-05	9606.ENSP00000218388,9606.ENSP00000221930,9606.ENSP00000222553,9606.ENSP00000223095,9606.ENSP00000229239,9606.ENSP00000231751,9606.ENSP00000243347,9606.ENSP00000245907,9606.ENSP00000249066,9606.ENSP00000260356,9606.ENSP00000264094,9606.ENSP00000264634,9606.ENSP00000269593,9606.ENSP00000278407,9606.ENSP00000295927,9606.ENSP00000315130,9606.ENSP00000324248,9606.ENSP00000339001,9606.ENSP00000346839,…	TIMP1,TGFB1,NAMPT,SERPINE1,GAPDH,LTF,TNFAIP6,C3,APOL2,THBS1,LOXL3,WNT5A,IGFBP4,SERPING1,PTX3,CLU,PENK,TUBB,FN1,STAT1,CFH,SYNCRIP,FLNA,GSN,HSPG2,MX1,MDK,IL6,CD44,ILF3,C1R,VIM
GO Process	GO:0010595	Positive regulation of endothelial cell migration	9	103	0.96	0.00010	9606.ENSP00000221930,9606.ENSP00000231061,9606.ENSP00000248553,9606.ENSP00000260356,9606.ENSP00000262030,9606.ENSP00000264634,9606.ENSP00000320866,9606.ENSP00000381736,9606.ENSP00000428340	TGFB1,SPARC,HSPB1,THBS1,ATP5B,WNT5A,CALR,ATP5A1,ANGPT1
GO Process	GO:0042127	Regulation of cell population proliferation	37	1642	0.37	0.00010	9606.ENSP00000217131,9606.ENSP00000218388,9606.ENSP00000220772,9606.ENSP00000221930,9606.ENSP00000222399,9606.ENSP00000222553,9606.ENSP00000231061,9606.ENSP00000231751,9606.ENSP00000233813,9606.ENSP00000254722,9606.ENSP00000258341,9606.ENSP00000260356,9606.ENSP00000264634,9606.ENSP00000265131,9606.ENSP00000268613,9606.ENSP00000278572,9606.ENSP00000302896,9606.ENSP00000308315,9606.ENSP00000315130,…	CTSZ,TIMP1,SFRP1,TGFB1,LAMB1,NAMPT,SPARC,LTF,IGFBP5,SERPINF1,LAMC1,THBS1,WNT5A,TNC,CDH13,RPS3,RPS9,PODN,CLU,CALR,FBLN1,GAS6,ANXA2,FN1,TFRC,STAT1,TGM2,LMNA,HTRA1,FLNA,SRPX,PDCD1LG2,ATP5A1,MDK,IL6,SERPINE2,ANGPT1
GO Process	GO:0010629	Negative regulation of gene expression	42	2014	0.33	0.00012	9606.ENSP00000217131,9606.ENSP00000220772,9606.ENSP00000221930,9606.ENSP00000223095,9606.ENSP00000223357,9606.ENSP00000229239,9606.ENSP00000231751,9606.ENSP00000233813,9606.ENSP00000234590,9606.ENSP00000244537,9606.ENSP00000254722,9606.ENSP00000260356,9606.ENSP00000264094,9606.ENSP00000264634,9606.ENSP00000278572,9606.ENSP00000299138,9606.ENSP00000302896,9606.ENSP00000313199,9606.ENSP00000318195,…	CTSZ,SFRP1,TGFB1,SERPINE1,AEBP1,GAPDH,LTF,IGFBP5,ENO1,HIST1H4F,SERPINF1,THBS1,LOXL3,WNT5A,RPS3,VPS35,RPS9,HNRNPD,NCL,CALR,HIST1H1B,FBLN1,GAS6,HIST1H1C,HNRNPA2B1,FN1,STAT1,SYNCRIP,FLNA,HSP90AB1,HNRNPK,EMILIN1,LOXL2,PDCD1LG2,KHSRP,IL6,ILF3,SERPINE2,ANGPT1,HSPA8,RNH1,RPLP0
GO Process	GO:0006897	Endocytosis	17	433	0.61	0.00013	9606.ENSP00000216181,9606.ENSP00000231061,9606.ENSP00000247461,9606.ENSP00000251595,9606.ENSP00000259486,9606.ENSP00000260356,9606.ENSP00000264094,9606.ENSP00000268150,9606.ENSP00000295897,9606.ENSP00000309539,9606.ENSP00000320866,9606.ENSP00000349960,9606.ENSP00000353224,9606.ENSP00000362924,9606.ENSP00000363827,9606.ENSP00000373783,9606.ENSP00000381601	MYH9,SPARC,CANX,HBA2,ENPP2,THBS1,LOXL3,MFGE8,ALB,DPYSL2,CALR,ACTB,TFRC,GSN,HSPG2,LOXL2,MX1
GO Process	GO:0010757	Negative regulation of plasminogen activation	4	6	1.84	0.00013	9606.ENSP00000217131,9606.ENSP00000223095,9606.ENSP00000260356,9606.ENSP00000415786	CTSZ,SERPINE1,THBS1,SERPINE2
GO Process	GO:0040011	Locomotion	31	1251	0.41	0.00013	9606.ENSP00000216181,9606.ENSP00000221930,9606.ENSP00000222399,9606.ENSP00000225964,9606.ENSP00000258341,9606.ENSP00000259486,9606.ENSP00000260356,9606.ENSP00000262030,9606.ENSP00000264335,9606.ENSP00000264634,9606.ENSP00000265077,9606.ENSP00000268613,9606.ENSP00000297268,9606.ENSP00000309539,9606.ENSP00000322788,9606.ENSP00000331831,9606.ENSP00000332879,9606.ENSP00000346839,9606.ENSP00000349960,…	MYH9,TGFB1,LAMB1,COL1A1,LAMC1,ENPP2,THBS1,ATP5B,YWHAE,WNT5A,VCAN,CDH13,COL1A2,DPYSL2,MMP1,GAS6,FLRT2,FN1,ACTB,FLNA,SLC3A2,EMILIN1,FSCN1,LOXL2,MDK,IL6,LAMB2,CD44,PLTP,ANGPT1,CFL1
GO Process	GO:0060548	Negative regulation of cell death	27	999	0.45	0.00013	9606.ENSP00000218388,9606.ENSP00000220772,9606.ENSP00000223095,9606.ENSP00000231751,9606.ENSP00000234590,9606.ENSP00000248553,9606.ENSP00000254722,9606.ENSP00000260356,9606.ENSP00000264335,9606.ENSP00000264634,9606.ENSP00000295897,9606.ENSP00000297185,9606.ENSP00000299138,9606.ENSP00000315130,9606.ENSP00000331831,9606.ENSP00000346839,9606.ENSP00000353224,9606.ENSP00000357283,9606.ENSP00000358866,…	TIMP1,SFRP1,SERPINE1,LTF,ENO1,HSPB1,SERPINF1,THBS1,YWHAE,WNT5A,ALB,HSPA9,VPS35,CLU,GAS6,FN1,TFRC,LMNA,FLNA,HSP90AB1,HSPG2,HNRNPK,MDK,IL6,CD44,ANGPT1,CFL1
GO Process	GO:0007166	Cell surface receptor signaling pathway	46	2325	0.31	0.00014	9606.ENSP00000216181,9606.ENSP00000218388,9606.ENSP00000220772,9606.ENSP00000221930,9606.ENSP00000225964,9606.ENSP00000245907,9606.ENSP00000247461,9606.ENSP00000248553,9606.ENSP00000261978,9606.ENSP00000264187,9606.ENSP00000264634,9606.ENSP00000265071,9606.ENSP00000297185,9606.ENSP00000297268,9606.ENSP00000297350,9606.ENSP00000299138,9606.ENSP00000304408,9606.ENSP00000322788,9606.ENSP00000327801,…	MYH9,TIMP1,SFRP1,TGFB1,COL1A1,C3,CANX,HSPB1,LTBP2,NID1,WNT5A,CDH6,HSPA9,COL1A2,TNFRSF11B,VPS35,COL3A1,MMP1,P4HB,GAS6,FLRT2,HNRNPA1,ANXA2,HNRNPA2B1,FN1,FMOD,ACTB,STAT1,FLNA,GOT1,HSP90AB1,FSCN1,MVP,AFP,PDCD1LG2,MX1,SVEP1,MDK,IL6,CPE,CD44,ANGPT1,HSPA8,CFL1,VIM,RPLP0
GO Process	GO:0030154	Cell differentiation	63	3702	0.25	0.00016	9606.ENSP00000211998,9606.ENSP00000215909,9606.ENSP00000216181,9606.ENSP00000217131,9606.ENSP00000220772,9606.ENSP00000221930,9606.ENSP00000222399,9606.ENSP00000225964,9606.ENSP00000233813,9606.ENSP00000245907,9606.ENSP00000254722,9606.ENSP00000258341,9606.ENSP00000261037,9606.ENSP00000262030,9606.ENSP00000264094,9606.ENSP00000264335,9606.ENSP00000264634,9606.ENSP00000265077,9606.ENSP00000265131,…	VCL,LGALS1,MYH9,CTSZ,SFRP1,TGFB1,LAMB1,COL1A1,IGFBP5,C3,SERPINF1,LAMC1,COL8A1,ATP5B,LOXL3,YWHAE,WNT5A,VCAN,TNC,COL6A3,PTX3,HSPA9,COL6A2,COL3A1,NPTX1,DPYSL2,CLU,CALR,PENK,COL12A1,FLNC,GAS6,FLRT2,CTSB,ANXA2,FN1,ACTB,MYOF,TFRC,STAT1,COL6A1,LMNA,HTRA1,SYNCRIP,FLNA,GOT1,HSP90AB1,GSN,HSPG2,COL15A1,POSTN,AKR1C1,LOXL2,MDK,IL6,LAMB2,SERPINE2,TGFBI,ANGPT1,CFL1,SERPINH1,VIM,HNRNPC
GO Process	GO:0071363	Cellular response to growth factor stimulus	18	494	0.58	0.00017	9606.ENSP00000220772,9606.ENSP00000221930,9606.ENSP00000225964,9606.ENSP00000231061,9606.ENSP00000248553,9606.ENSP00000260356,9606.ENSP00000261978,9606.ENSP00000264634,9606.ENSP00000297268,9606.ENSP00000304408,9606.ENSP00000318195,9606.ENSP00000324248,9606.ENSP00000331831,9606.ENSP00000332879,9606.ENSP00000341826,9606.ENSP00000347041,9606.ENSP00000369071,9606.ENSP00000398632	SFRP1,TGFB1,COL1A1,SPARC,HSPB1,THBS1,LTBP2,WNT5A,COL1A2,COL3A1,NCL,PENK,GAS6,FLRT2,HNRNPA1,FMOD,POSTN,CD44
GO Process	GO:0010634	Positive regulation of epithelial cell migration	10	147	0.85	0.00021	9606.ENSP00000221930,9606.ENSP00000231061,9606.ENSP00000248553,9606.ENSP00000259486,9606.ENSP00000260356,9606.ENSP00000262030,9606.ENSP00000264634,9606.ENSP00000320866,9606.ENSP00000381736,9606.ENSP00000428340	TGFB1,SPARC,HSPB1,ENPP2,THBS1,ATP5B,WNT5A,CALR,ATP5A1,ANGPT1
GO Process	GO:0033273	Response to vitamin	8	84	0.99	0.00021	9606.ENSP00000220772,9606.ENSP00000225964,9606.ENSP00000231061,9606.ENSP00000265131,9606.ENSP00000324248,9606.ENSP00000331831,9606.ENSP00000362924,9606.ENSP00000369071	SFRP1,COL1A1,SPARC,TNC,PENK,GAS6,GSN,POSTN
GO Process	GO:0050921	Positive regulation of chemotaxis	10	147	0.85	0.00021	9606.ENSP00000221930,9606.ENSP00000223095,9606.ENSP00000248553,9606.ENSP00000260356,9606.ENSP00000264634,9606.ENSP00000268613,9606.ENSP00000320866,9606.ENSP00000331831,9606.ENSP00000385451,9606.ENSP00000385675	TGFB1,SERPINE1,HSPB1,THBS1,WNT5A,CDH13,CALR,GAS6,MDK,IL6
GO Process	GO:0000902	Cell morphogenesis	22	726	0.5	0.00022	9606.ENSP00000211998,9606.ENSP00000216181,9606.ENSP00000222399,9606.ENSP00000258341,9606.ENSP00000264634,9606.ENSP00000265071,9606.ENSP00000268613,9606.ENSP00000295550,9606.ENSP00000300527,9606.ENSP00000307549,9606.ENSP00000309539,9606.ENSP00000315130,9606.ENSP00000325146,9606.ENSP00000332879,9606.ENSP00000346839,9606.ENSP00000349960,9606.ENSP00000355180,9606.ENSP00000358866,9606.ENSP00000360609,…	VCL,MYH9,LAMB1,LAMC1,WNT5A,CDH6,CDH13,COL6A3,COL6A2,NPTX1,DPYSL2,CLU,COL12A1,FLRT2,FN1,ACTB,COL6A1,FLNA,HSP90AB1,POSTN,MDK,LAMB2
GO Process	GO:0040013	Negative regulation of locomotion	14	310	0.67	0.00022	9606.ENSP00000211998,9606.ENSP00000218388,9606.ENSP00000220772,9606.ENSP00000221930,9606.ENSP00000223095,9606.ENSP00000233813,9606.ENSP00000254722,9606.ENSP00000260356,9606.ENSP00000264634,9606.ENSP00000304408,9606.ENSP00000308315,9606.ENSP00000320866,9606.ENSP00000331544,9606.ENSP00000369677	VCL,TIMP1,SFRP1,TGFB1,SERPINE1,IGFBP5,SERPINF1,THBS1,WNT5A,COL3A1,PODN,CALR,FBLN1,EMILIN1
GO Process	GO:0034248	Regulation of cellular amide metabolic process	17	456	0.59	0.00023	9606.ENSP00000229239,9606.ENSP00000233813,9606.ENSP00000248553,9606.ENSP00000260356,9606.ENSP00000278572,9606.ENSP00000293831,9606.ENSP00000302896,9606.ENSP00000313199,9606.ENSP00000315130,9606.ENSP00000318195,9606.ENSP00000320866,9606.ENSP00000358635,9606.ENSP00000381216,9606.ENSP00000385675,9606.ENSP00000404121,9606.ENSP00000446007,9606.ENSP00000460236	GAPDH,IGFBP5,HSPB1,THBS1,RPS3,EIF4A1,RPS9,HNRNPD,CLU,NCL,CALR,SYNCRIP,KHSRP,IL6,ILF3,VIM,SPON1
GO Process	GO:0051271	Negative regulation of cellular component movement	14	311	0.67	0.00023	9606.ENSP00000211998,9606.ENSP00000218388,9606.ENSP00000220772,9606.ENSP00000221930,9606.ENSP00000223095,9606.ENSP00000233813,9606.ENSP00000254722,9606.ENSP00000260356,9606.ENSP00000264634,9606.ENSP00000304408,9606.ENSP00000308315,9606.ENSP00000320866,9606.ENSP00000331544,9606.ENSP00000369677	VCL,TIMP1,SFRP1,TGFB1,SERPINE1,IGFBP5,SERPINF1,THBS1,WNT5A,COL3A1,PODN,CALR,FBLN1,EMILIN1
GO Process	GO:0071560	Cellular response to transforming growth factor beta stimulus	10	149	0.84	0.00023	9606.ENSP00000220772,9606.ENSP00000221930,9606.ENSP00000225964,9606.ENSP00000261978,9606.ENSP00000264634,9606.ENSP00000297268,9606.ENSP00000304408,9606.ENSP00000324248,9606.ENSP00000347041,9606.ENSP00000369071	SFRP1,TGFB1,COL1A1,LTBP2,WNT5A,COL1A2,COL3A1,PENK,FMOD,POSTN
GO Process	GO:0065007	Biological regulation	147	12171	0.1	0.00026	9606.ENSP00000211998,9606.ENSP00000215909,9606.ENSP00000216181,9606.ENSP00000217131,9606.ENSP00000218388,9606.ENSP00000220772,9606.ENSP00000221930,9606.ENSP00000222399,9606.ENSP00000222553,9606.ENSP00000223061,9606.ENSP00000223095,9606.ENSP00000223357,9606.ENSP00000225964,9606.ENSP00000229239,9606.ENSP00000230538,9606.ENSP00000231061,9606.ENSP00000231751,9606.ENSP00000233813,9606.ENSP00000234590,…	VCL,LGALS1,MYH9,CTSZ,TIMP1,SFRP1,TGFB1,LAMB1,NAMPT,PCOLCE,SERPINE1,AEBP1,COL1A1,GAPDH,LAMA4,SPARC,LTF,IGFBP5,ENO1,TNFAIP6,HIST1H4F,C3,CANX,HSPB1,HBA2,PXDN,SERPINF1,NT5E,LAMC1,SRSF1,ENPP2,THBS1,COL8A1,LTBP2,ATP5B,LOXL3,NID1,YWHAE,WNT5A,CDH6,TNC,LUM,MFGE8,CDH13,IGFBP4,CTSK,SERPING1,RPS3,EIF4A1,COL6A3,CCT3,ALB,PTX3,EDIL3,HSPA9,COL1A2,TNFRSF11B,VPS35,TUBA1A,RPS9,COL3A1,PCBP1,GAA,PAM,NPTX1,PODN,DPYSL2…
GO Process	GO:0043903	Regulation of symbiotic process	12	230	0.73	0.00027	9606.ENSP00000215909,9606.ENSP00000229239,9606.ENSP00000231751,9606.ENSP00000295927,9606.ENSP00000327801,9606.ENSP00000331544,9606.ENSP00000354394,9606.ENSP00000362924,9606.ENSP00000381601,9606.ENSP00000404121,9606.ENSP00000432083,9606.ENSP00000432660	LGALS1,GAPDH,LTF,PTX3,P4HB,FBLN1,STAT1,GSN,MX1,ILF3,HSPA8,CFL1
GO Process	GO:0071495	Cellular response to endogenous stimulus	29	1181	0.41	0.00031	9606.ENSP00000220772,9606.ENSP00000221930,9606.ENSP00000222553,9606.ENSP00000225964,9606.ENSP00000233813,9606.ENSP00000254722,9606.ENSP00000261978,9606.ENSP00000264634,9606.ENSP00000265131,9606.ENSP00000297268,9606.ENSP00000304408,9606.ENSP00000313199,9606.ENSP00000318195,9606.ENSP00000320866,9606.ENSP00000324248,9606.ENSP00000332879,9606.ENSP00000341826,9606.ENSP00000345672,9606.ENSP00000347041,…	SFRP1,TGFB1,NAMPT,COL1A1,IGFBP5,SERPINF1,LTBP2,WNT5A,TNC,COL1A2,COL3A1,HNRNPD,NCL,CALR,PENK,FLRT2,HNRNPA1,CTSB,FMOD,ACTB,STAT1,COL6A1,FLNA,GOT1,COL5A2,POSTN,AKR1C1,CD44,VIM
GO Process	GO:1901701	Cellular response to oxygen-containing compound	27	1055	0.42	0.00033	9606.ENSP00000215909,9606.ENSP00000220772,9606.ENSP00000221930,9606.ENSP00000222553,9606.ENSP00000223095,9606.ENSP00000225964,9606.ENSP00000233813,9606.ENSP00000254722,9606.ENSP00000264634,9606.ENSP00000265131,9606.ENSP00000278572,9606.ENSP00000297268,9606.ENSP00000304408,9606.ENSP00000313199,9606.ENSP00000324248,9606.ENSP00000331831,9606.ENSP00000349960,9606.ENSP00000354394,9606.ENSP00000355180,…	LGALS1,SFRP1,TGFB1,NAMPT,SERPINE1,COL1A1,IGFBP5,SERPINF1,WNT5A,TNC,RPS3,COL1A2,COL3A1,HNRNPD,PENK,GAS6,ACTB,STAT1,COL6A1,FLNA,GOT1,COL5A2,AKR1C1,SOD3,PDCD1LG2,IL6,VIM
GO Process	GO:2000146	Negative regulation of cell motility	13	278	0.68	0.00033	9606.ENSP00000211998,9606.ENSP00000218388,9606.ENSP00000220772,9606.ENSP00000221930,9606.ENSP00000223095,9606.ENSP00000233813,9606.ENSP00000254722,9606.ENSP00000260356,9606.ENSP00000304408,9606.ENSP00000308315,9606.ENSP00000320866,9606.ENSP00000331544,9606.ENSP00000369677	VCL,TIMP1,SFRP1,TGFB1,SERPINE1,IGFBP5,SERPINF1,THBS1,COL3A1,PODN,CALR,FBLN1,EMILIN1
GO Process	GO:0009056	Catabolic process	41	2042	0.32	0.00037	9606.ENSP00000217131,9606.ENSP00000221930,9606.ENSP00000229239,9606.ENSP00000234590,9606.ENSP00000244137,9606.ENSP00000251595,9606.ENSP00000252804,9606.ENSP00000257770,9606.ENSP00000259486,9606.ENSP00000265077,9606.ENSP00000266718,9606.ENSP00000270776,9606.ENSP00000271651,9606.ENSP00000278572,9606.ENSP00000279441,9606.ENSP00000302896,9606.ENSP00000305692,9606.ENSP00000310832,9606.ENSP00000313199,…	CTSZ,TGFB1,GAPDH,ENO1,PEPD,HBA2,PXDN,NT5E,ENPP2,VCAN,LUM,PGD,CTSK,RPS3,MMP10,RPS9,GAA,CTSF,HNRNPD,CLU,MMP1,BGN,UBA1,PRDX6,PRELP,CTSB,ANXA2,FMOD,GOT1,HSPG2,COL15A1,OMD,SRPX,HADHA,KHSRP,POP1,CD44,HSPA8,RNH1,LDHA,RPLP0
GO Process	GO:0022617	Extracellular matrix disassembly	7	66	1.04	0.00043	9606.ENSP00000218388,9606.ENSP00000258341,9606.ENSP00000271651,9606.ENSP00000279441,9606.ENSP00000322788,9606.ENSP00000357980,9606.ENSP00000398632	TIMP1,LAMC1,CTSK,MMP10,MMP1,HTRA1,CD44
GO Process	GO:0010594	Regulation of endothelial cell migration	10	164	0.8	0.00048	9606.ENSP00000221930,9606.ENSP00000231061,9606.ENSP00000248553,9606.ENSP00000254722,9606.ENSP00000260356,9606.ENSP00000262030,9606.ENSP00000264634,9606.ENSP00000320866,9606.ENSP00000381736,9606.ENSP00000428340	TGFB1,SPARC,HSPB1,SERPINF1,THBS1,ATP5B,WNT5A,CALR,ATP5A1,ANGPT1
GO Process	GO:0030574	Collagen catabolic process	6	43	1.16	0.00048	9606.ENSP00000244137,9606.ENSP00000271651,9606.ENSP00000279441,9606.ENSP00000322788,9606.ENSP00000345672,9606.ENSP00000364140	PEPD,CTSK,MMP10,MMP1,CTSB,COL15A1
GO Process	GO:0060351	Cartilage development involved in endochondral bone morphogenesis	6	43	1.16	0.00048	9606.ENSP00000225964,9606.ENSP00000295550,9606.ENSP00000300527,9606.ENSP00000325146,9606.ENSP00000355180,9606.ENSP00000434412	COL1A1,COL6A3,COL6A2,COL12A1,COL6A1,SERPINH1
GO Process	GO:0003433	Chondrocyte development involved in endochondral bone morphogenesis	5	24	1.33	0.00050	9606.ENSP00000295550,9606.ENSP00000300527,9606.ENSP00000325146,9606.ENSP00000355180,9606.ENSP00000434412	COL6A3,COL6A2,COL12A1,COL6A1,SERPINH1
GO Process	GO:0043066	Negative regulation of apoptotic process	24	893	0.44	0.00051	9606.ENSP00000218388,9606.ENSP00000220772,9606.ENSP00000223095,9606.ENSP00000231751,9606.ENSP00000234590,9606.ENSP00000248553,9606.ENSP00000260356,9606.ENSP00000264335,9606.ENSP00000264634,9606.ENSP00000295897,9606.ENSP00000297185,9606.ENSP00000315130,9606.ENSP00000331831,9606.ENSP00000346839,9606.ENSP00000353224,9606.ENSP00000357283,9606.ENSP00000358866,9606.ENSP00000360609,9606.ENSP00000365439,…	TIMP1,SFRP1,SERPINE1,LTF,ENO1,HSPB1,THBS1,YWHAE,WNT5A,ALB,HSPA9,CLU,GAS6,FN1,TFRC,LMNA,FLNA,HSP90AB1,HNRNPK,MDK,IL6,CD44,ANGPT1,CFL1
GO Process	GO:0048585	Negative regulation of response to stimulus	35	1636	0.35	0.00054	9606.ENSP00000220772,9606.ENSP00000221930,9606.ENSP00000222553,9606.ENSP00000223095,9606.ENSP00000231751,9606.ENSP00000233813,9606.ENSP00000234590,9606.ENSP00000243347,9606.ENSP00000248553,9606.ENSP00000252804,9606.ENSP00000254722,9606.ENSP00000257770,9606.ENSP00000260356,9606.ENSP00000264094,9606.ENSP00000264634,9606.ENSP00000269593,9606.ENSP00000278407,9606.ENSP00000278572,9606.ENSP00000299138,…	SFRP1,TGFB1,NAMPT,SERPINE1,LTF,IGFBP5,ENO1,TNFAIP6,HSPB1,PXDN,SERPINF1,NT5E,THBS1,LOXL3,WNT5A,IGFBP4,SERPING1,RPS3,VPS35,COL3A1,CLU,CALR,FBLN1,GAS6,ANXA2,STAT1,LMNA,HTRA1,EMILIN1,MVP,MDK,IL6,CD44,SERPINE2,ANGPT1
GO Process	GO:0030168	Platelet activation	9	135	0.84	0.00068	9606.ENSP00000211998,9606.ENSP00000216181,9606.ENSP00000225964,9606.ENSP00000248553,9606.ENSP00000297268,9606.ENSP00000304408,9606.ENSP00000349960,9606.ENSP00000358866,9606.ENSP00000385675	VCL,MYH9,COL1A1,HSPB1,COL1A2,COL3A1,ACTB,FLNA,IL6
GO Process	GO:0006024	Glycosaminoglycan biosynthetic process	8	102	0.91	0.00070	9606.ENSP00000265077,9606.ENSP00000266718,9606.ENSP00000327336,9606.ENSP00000343924,9606.ENSP00000347041,9606.ENSP00000363827,9606.ENSP00000364700,9606.ENSP00000428340	VCAN,LUM,BGN,PRELP,FMOD,HSPG2,OMD,ANGPT1
GO Process	GO:0006417	Regulation of translation	15	398	0.59	0.00071	9606.ENSP00000229239,9606.ENSP00000233813,9606.ENSP00000248553,9606.ENSP00000260356,9606.ENSP00000278572,9606.ENSP00000293831,9606.ENSP00000302896,9606.ENSP00000313199,9606.ENSP00000318195,9606.ENSP00000320866,9606.ENSP00000358635,9606.ENSP00000381216,9606.ENSP00000385675,9606.ENSP00000404121,9606.ENSP00000446007	GAPDH,IGFBP5,HSPB1,THBS1,RPS3,EIF4A1,RPS9,HNRNPD,NCL,CALR,SYNCRIP,KHSRP,IL6,ILF3,VIM
GO Process	GO:0017148	Negative regulation of translation	9	136	0.84	0.00071	9606.ENSP00000229239,9606.ENSP00000233813,9606.ENSP00000278572,9606.ENSP00000313199,9606.ENSP00000318195,9606.ENSP00000320866,9606.ENSP00000358635,9606.ENSP00000381216,9606.ENSP00000404121	GAPDH,IGFBP5,RPS3,HNRNPD,NCL,CALR,SYNCRIP,KHSRP,ILF3
GO Process	GO:0035722	interleukin-12-mediated signaling pathway	6	47	1.12	0.00072	9606.ENSP00000297185,9606.ENSP00000327801,9606.ENSP00000346032,9606.ENSP00000346694,9606.ENSP00000432660,9606.ENSP00000449328	HSPA9,P4HB,ANXA2,HNRNPA2B1,CFL1,RPLP0
GO Process	GO:0007596	Blood coagulation	13	303	0.65	0.00075	9606.ENSP00000211998,9606.ENSP00000216181,9606.ENSP00000225964,9606.ENSP00000248553,9606.ENSP00000278407,9606.ENSP00000297268,9606.ENSP00000304408,9606.ENSP00000331544,9606.ENSP00000331831,9606.ENSP00000349960,9606.ENSP00000358866,9606.ENSP00000385675,9606.ENSP00000415786	VCL,MYH9,COL1A1,HSPB1,SERPING1,COL1A2,COL3A1,FBLN1,GAS6,ACTB,FLNA,IL6,SERPINE2
GO Process	GO:0050792	Regulation of viral process	11	215	0.72	0.00075	9606.ENSP00000215909,9606.ENSP00000231751,9606.ENSP00000295927,9606.ENSP00000327801,9606.ENSP00000331544,9606.ENSP00000354394,9606.ENSP00000362924,9606.ENSP00000381601,9606.ENSP00000404121,9606.ENSP00000432083,9606.ENSP00000432660	LGALS1,LTF,PTX3,P4HB,FBLN1,STAT1,GSN,MX1,ILF3,HSPA8,CFL1
GO Process	GO:0048729	Tissue morphogenesis	18	561	0.52	0.00076	9606.ENSP00000211998,9606.ENSP00000217131,9606.ENSP00000220772,9606.ENSP00000221930,9606.ENSP00000233813,9606.ENSP00000264634,9606.ENSP00000265131,9606.ENSP00000295550,9606.ENSP00000300527,9606.ENSP00000304408,9606.ENSP00000325146,9606.ENSP00000349960,9606.ENSP00000355180,9606.ENSP00000355330,9606.ENSP00000358866,9606.ENSP00000398632,9606.ENSP00000432660,9606.ENSP00000434516	VCL,CTSZ,SFRP1,TGFB1,IGFBP5,WNT5A,TNC,COL6A3,COL6A2,COL3A1,COL12A1,ACTB,COL6A1,TGM2,FLNA,CD44,CFL1,TXNRD1
GO Process	GO:0019221	Cytokine-mediated signaling pathway	20	678	0.48	0.00080	9606.ENSP00000218388,9606.ENSP00000221930,9606.ENSP00000247461,9606.ENSP00000297185,9606.ENSP00000297268,9606.ENSP00000297350,9606.ENSP00000322788,9606.ENSP00000327801,9606.ENSP00000346032,9606.ENSP00000346694,9606.ENSP00000346839,9606.ENSP00000354394,9606.ENSP00000371798,9606.ENSP00000381601,9606.ENSP00000385675,9606.ENSP00000398632,9606.ENSP00000432083,9606.ENSP00000432660,9606.ENSP00000446007,…	TIMP1,TGFB1,CANX,HSPA9,COL1A2,TNFRSF11B,MMP1,P4HB,ANXA2,HNRNPA2B1,FN1,STAT1,FSCN1,MX1,IL6,CD44,HSPA8,CFL1,VIM,RPLP0
GO Process	GO:0050878	Regulation of body fluid levels	17	509	0.54	0.00081	9606.ENSP00000211998,9606.ENSP00000216181,9606.ENSP00000223095,9606.ENSP00000225964,9606.ENSP00000248553,9606.ENSP00000260356,9606.ENSP00000278407,9606.ENSP00000297268,9606.ENSP00000304408,9606.ENSP00000306100,9606.ENSP00000331544,9606.ENSP00000331831,9606.ENSP00000346032,9606.ENSP00000349960,9606.ENSP00000358866,9606.ENSP00000385675,9606.ENSP00000415786	VCL,MYH9,SERPINE1,COL1A1,HSPB1,THBS1,SERPING1,COL1A2,COL3A1,PAM,FBLN1,GAS6,ANXA2,ACTB,FLNA,IL6,SERPINE2
GO Process	GO:0042340	Keratan sulfate catabolic process	4	12	1.54	0.00084	9606.ENSP00000266718,9606.ENSP00000343924,9606.ENSP00000347041,9606.ENSP00000364700	LUM,PRELP,FMOD,OMD
GO Process	GO:0001817	Regulation of cytokine production	21	742	0.47	0.00085	9606.ENSP00000221930,9606.ENSP00000223095,9606.ENSP00000229239,9606.ENSP00000231751,9606.ENSP00000245907,9606.ENSP00000248553,9606.ENSP00000260356,9606.ENSP00000264634,9606.ENSP00000266718,9606.ENSP00000278572,9606.ENSP00000315130,9606.ENSP00000331544,9606.ENSP00000331831,9606.ENSP00000346839,9606.ENSP00000354394,9606.ENSP00000360609,9606.ENSP00000369071,9606.ENSP00000380855,9606.ENSP00000385451,…	TGFB1,SERPINE1,GAPDH,LTF,C3,HSPB1,THBS1,WNT5A,LUM,RPS3,CLU,FBLN1,GAS6,FN1,STAT1,HSP90AB1,POSTN,PDCD1LG2,MDK,IL6,ANGPT1
GO Process	GO:0030336	Negative regulation of cell migration	12	262	0.68	0.00085	9606.ENSP00000211998,9606.ENSP00000218388,9606.ENSP00000220772,9606.ENSP00000221930,9606.ENSP00000223095,9606.ENSP00000233813,9606.ENSP00000254722,9606.ENSP00000260356,9606.ENSP00000304408,9606.ENSP00000308315,9606.ENSP00000320866,9606.ENSP00000369677	VCL,TIMP1,SFRP1,TGFB1,SERPINE1,IGFBP5,SERPINF1,THBS1,COL3A1,PODN,CALR,EMILIN1
GO Process	GO:0022607	Cellular component assembly	44	2359	0.29	0.00087	9606.ENSP00000211998,9606.ENSP00000217131,9606.ENSP00000221930,9606.ENSP00000222399,9606.ENSP00000244537,9606.ENSP00000252804,9606.ENSP00000258341,9606.ENSP00000258962,9606.ENSP00000264335,9606.ENSP00000264634,9606.ENSP00000265071,9606.ENSP00000268613,9606.ENSP00000278572,9606.ENSP00000295688,9606.ENSP00000297185,9606.ENSP00000297268,9606.ENSP00000299138,9606.ENSP00000301071,9606.ENSP00000309953,…	VCL,CTSZ,TGFB1,LAMB1,HIST1H4F,PXDN,LAMC1,SRSF1,YWHAE,WNT5A,CDH6,CDH13,RPS3,CCT3,HSPA9,COL1A2,VPS35,TUBA1A,EFEMP2,CLU,CALR,PLEC,FLNC,P4HB,HIST1H1B,GAS6,TUBB,HIST1H1C,ANXA2,FN1,FMOD,ACTB,QSOX1,FLNA,HSP90AB1,GSN,SRPX,EMILIN1,FSCN1,LAMB2,TNXB,ANGPT1,RPLP0,MARCKS
GO Process	GO:0043086	Negative regulation of catalytic activity	22	807	0.45	0.00091	9606.ENSP00000218388,9606.ENSP00000220772,9606.ENSP00000223095,9606.ENSP00000229239,9606.ENSP00000231751,9606.ENSP00000245907,9606.ENSP00000248553,9606.ENSP00000254722,9606.ENSP00000260356,9606.ENSP00000264335,9606.ENSP00000278407,9606.ENSP00000295550,9606.ENSP00000295927,9606.ENSP00000331831,9606.ENSP00000346032,9606.ENSP00000351190,9606.ENSP00000378760,9606.ENSP00000398632,9606.ENSP00000415786,…	TIMP1,SFRP1,SERPINE1,GAPDH,LTF,C3,HSPB1,SERPINF1,THBS1,YWHAE,SERPING1,COL6A3,PTX3,GAS6,ANXA2,ITIH2,MVP,CD44,SERPINE2,RNH1,SERPINH1,SERPINB6
GO Process	GO:0010608	Posttranscriptional regulation of gene expression	18	574	0.51	0.00096	9606.ENSP00000229239,9606.ENSP00000233813,9606.ENSP00000248553,9606.ENSP00000260356,9606.ENSP00000278572,9606.ENSP00000293831,9606.ENSP00000302896,9606.ENSP00000313199,9606.ENSP00000318195,9606.ENSP00000320866,9606.ENSP00000346694,9606.ENSP00000358635,9606.ENSP00000381216,9606.ENSP00000385675,9606.ENSP00000404121,9606.ENSP00000432083,9606.ENSP00000446007,9606.ENSP00000451291	GAPDH,IGFBP5,HSPB1,THBS1,RPS3,EIF4A1,RPS9,HNRNPD,NCL,CALR,HNRNPA2B1,SYNCRIP,KHSRP,IL6,ILF3,HSPA8,VIM,HNRNPC
GO Process	GO:1901136	Carbohydrate derivative catabolic process	10	183	0.75	0.0010	9606.ENSP00000221930,9606.ENSP00000257770,9606.ENSP00000265077,9606.ENSP00000266718,9606.ENSP00000327336,9606.ENSP00000343924,9606.ENSP00000347041,9606.ENSP00000363827,9606.ENSP00000364700,9606.ENSP00000398632	TGFB1,NT5E,VCAN,LUM,BGN,PRELP,FMOD,HSPG2,OMD,CD44
GO Process	GO:0010632	Regulation of epithelial cell migration	11	227	0.7	0.0011	9606.ENSP00000221930,9606.ENSP00000231061,9606.ENSP00000248553,9606.ENSP00000254722,9606.ENSP00000259486,9606.ENSP00000260356,9606.ENSP00000262030,9606.ENSP00000264634,9606.ENSP00000320866,9606.ENSP00000381736,9606.ENSP00000428340	TGFB1,SPARC,HSPB1,SERPINF1,ENPP2,THBS1,ATP5B,WNT5A,CALR,ATP5A1,ANGPT1
GO Process	GO:0007568	Aging	12	274	0.66	0.0012	9606.ENSP00000218388,9606.ENSP00000222553,9606.ENSP00000223095,9606.ENSP00000233813,9606.ENSP00000247461,9606.ENSP00000254722,9606.ENSP00000278407,9606.ENSP00000320866,9606.ENSP00000324248,9606.ENSP00000343924,9606.ENSP00000362924,9606.ENSP00000373783	TIMP1,NAMPT,SERPINE1,IGFBP5,CANX,SERPINF1,SERPING1,CALR,PENK,PRELP,GSN,LOXL2
GO Process	GO:0033138	Positive regulation of peptidyl-serine phosphorylation	8	112	0.87	0.0012	9606.ENSP00000221930,9606.ENSP00000264634,9606.ENSP00000331831,9606.ENSP00000353224,9606.ENSP00000360609,9606.ENSP00000385675,9606.ENSP00000398632,9606.ENSP00000428340	TGFB1,WNT5A,GAS6,TFRC,HSP90AB1,IL6,CD44,ANGPT1
GO Process	GO:0035966	Response to topologically incorrect protein	10	188	0.74	0.0012	9606.ENSP00000247461,9606.ENSP00000248553,9606.ENSP00000260356,9606.ENSP00000297185,9606.ENSP00000315130,9606.ENSP00000320866,9606.ENSP00000357283,9606.ENSP00000360609,9606.ENSP00000432083,9606.ENSP00000434412	CANX,HSPB1,THBS1,HSPA9,CLU,CALR,LMNA,HSP90AB1,HSPA8,SERPINH1
GO Process	GO:0048260	Positive regulation of receptor-mediated endocytosis	6	53	1.07	0.0012	9606.ENSP00000223095,9606.ENSP00000245907,9606.ENSP00000315130,9606.ENSP00000346032,9606.ENSP00000365439,9606.ENSP00000428340	SERPINE1,C3,CLU,ANXA2,HNRNPK,ANGPT1
GO Process	GO:1900024	Regulation of substrate adhesion-dependent cell spreading	6	53	1.07	0.0012	9606.ENSP00000320866,9606.ENSP00000327801,9606.ENSP00000331544,9606.ENSP00000358866,9606.ENSP00000369071,9606.ENSP00000385451	CALR,P4HB,FBLN1,FLNA,POSTN,MDK
GO Process	GO:0009607	Response to biotic stimulus	29	1289	0.37	0.0013	9606.ENSP00000221930,9606.ENSP00000223095,9606.ENSP00000229239,9606.ENSP00000231061,9606.ENSP00000231751,9606.ENSP00000234590,9606.ENSP00000245907,9606.ENSP00000248553,9606.ENSP00000261921,9606.ENSP00000264634,9606.ENSP00000278407,9606.ENSP00000295927,9606.ENSP00000315130,9606.ENSP00000324248,9606.ENSP00000339001,9606.ENSP00000354394,9606.ENSP00000356399,9606.ENSP00000358635,9606.ENSP00000358866,…	TGFB1,SERPINE1,GAPDH,SPARC,LTF,ENO1,C3,HSPB1,LOXL1,WNT5A,SERPING1,PTX3,CLU,PENK,TUBB,STAT1,CFH,SYNCRIP,FLNA,GSN,SRPX,PDCD1LG2,MX1,IL6,CD44,ILF3,CFL1,C1R,VIM
GO Process	GO:0080134	Regulation of response to stress	31	1437	0.35	0.0014	9606.ENSP00000216181,9606.ENSP00000220772,9606.ENSP00000222553,9606.ENSP00000223095,9606.ENSP00000234590,9606.ENSP00000243347,9606.ENSP00000245907,9606.ENSP00000248553,9606.ENSP00000254722,9606.ENSP00000257770,9606.ENSP00000260356,9606.ENSP00000264335,9606.ENSP00000264634,9606.ENSP00000278407,9606.ENSP00000278572,9606.ENSP00000299138,9606.ENSP00000315130,9606.ENSP00000324248,9606.ENSP00000327801,…	MYH9,SFRP1,NAMPT,SERPINE1,ENO1,TNFAIP6,C3,HSPB1,SERPINF1,NT5E,THBS1,YWHAE,WNT5A,SERPING1,RPS3,VPS35,CLU,PENK,P4HB,ANXA2,STAT1,TGM2,LMNA,HTRA1,HSP90AB1,HNRNPK,MDK,IL6,CD44,SERPINE2,HSPA8
GO Process	GO:0002062	Chondrocyte differentiation	7	84	0.94	0.0015	9606.ENSP00000221930,9606.ENSP00000295550,9606.ENSP00000300527,9606.ENSP00000325146,9606.ENSP00000355180,9606.ENSP00000416330,9606.ENSP00000434412	TGFB1,COL6A3,COL6A2,COL12A1,COL6A1,TGFBI,SERPINH1
GO Process	GO:0002682	Regulation of immune system process	32	1514	0.34	0.0015	9606.ENSP00000215909,9606.ENSP00000220772,9606.ENSP00000221930,9606.ENSP00000223095,9606.ENSP00000225964,9606.ENSP00000231751,9606.ENSP00000244537,9606.ENSP00000245907,9606.ENSP00000260356,9606.ENSP00000264094,9606.ENSP00000264634,9606.ENSP00000278407,9606.ENSP00000278572,9606.ENSP00000297185,9606.ENSP00000297268,9606.ENSP00000304408,9606.ENSP00000315130,9606.ENSP00000320866,9606.ENSP00000331831,…	LGALS1,SFRP1,TGFB1,SERPINE1,COL1A1,LTF,HIST1H4F,C3,THBS1,LOXL3,WNT5A,SERPING1,RPS3,HSPA9,COL1A2,COL3A1,CLU,CALR,GAS6,ACTB,TFRC,STAT1,CFH,HTRA1,HSP90AB1,GSN,EMILIN1,PDCD1LG2,MDK,IL6,ANGPT1,C1R
GO Process	GO:0016525	Negative regulation of angiogenesis	8	117	0.85	0.0015	9606.ENSP00000223095,9606.ENSP00000231061,9606.ENSP00000254722,9606.ENSP00000260356,9606.ENSP00000354394,9606.ENSP00000355751,9606.ENSP00000363827,9606.ENSP00000369677	SERPINE1,SPARC,SERPINF1,THBS1,STAT1,THBS2,HSPG2,EMILIN1
GO Process	GO:0034329	Cell junction assembly	12	280	0.65	0.0015	9606.ENSP00000211998,9606.ENSP00000258341,9606.ENSP00000264634,9606.ENSP00000265071,9606.ENSP00000268613,9606.ENSP00000299138,9606.ENSP00000323856,9606.ENSP00000327145,9606.ENSP00000346839,9606.ENSP00000349960,9606.ENSP00000358866,9606.ENSP00000371798	VCL,LAMC1,WNT5A,CDH6,CDH13,VPS35,PLEC,FLNC,FN1,ACTB,FLNA,FSCN1
GO Process	GO:0043536	Positive regulation of blood vessel endothelial cell migration	6	56	1.05	0.0016	9606.ENSP00000221930,9606.ENSP00000248553,9606.ENSP00000260356,9606.ENSP00000262030,9606.ENSP00000381736,9606.ENSP00000428340	TGFB1,HSPB1,THBS1,ATP5B,ATP5A1,ANGPT1
GO Process	GO:0044273	Sulfur compound catabolic process	6	56	1.05	0.0016	9606.ENSP00000265077,9606.ENSP00000266718,9606.ENSP00000327336,9606.ENSP00000343924,9606.ENSP00000347041,9606.ENSP00000364700	VCAN,LUM,BGN,PRELP,FMOD,OMD
GO Process	GO:0010604	Positive regulation of macromolecule metabolic process	58	3600	0.22	0.0018	9606.ENSP00000216181,9606.ENSP00000220772,9606.ENSP00000221930,9606.ENSP00000222553,9606.ENSP00000223061,9606.ENSP00000223095,9606.ENSP00000225964,9606.ENSP00000229239,9606.ENSP00000231751,9606.ENSP00000234590,9606.ENSP00000245907,9606.ENSP00000248553,9606.ENSP00000259486,9606.ENSP00000260356,9606.ENSP00000264634,9606.ENSP00000265131,9606.ENSP00000266718,9606.ENSP00000268613,9606.ENSP00000269593,…	MYH9,SFRP1,TGFB1,NAMPT,PCOLCE,SERPINE1,COL1A1,GAPDH,LTF,ENO1,C3,HSPB1,ENPP2,THBS1,WNT5A,TNC,LUM,CDH13,IGFBP4,RPS3,CCT3,VPS35,RPS9,PCBP1,HNRNPD,CLU,NCL,CALR,HIST1H1B,FBLN1,GAS6,HIST1H1C,HNRNPA1,PRDX6,ANXA2,HNRNPA2B1,FN1,ACTB,TFRC,STAT1,ILF2,LMNA,SYNCRIP,HSP90AB1,GSN,HNRNPK,POSTN,EMILIN1,KHSRP,MDK,IL6,CD44,ILF3,ANGPT1,HSPA8,VIM,HNRNPC,SPON1
GO Process	GO:0018149	Peptide cross-linking	5	34	1.18	0.0018	9606.ENSP00000260356,9606.ENSP00000304408,9606.ENSP00000327336,9606.ENSP00000346839,9606.ENSP00000355330	THBS1,COL3A1,BGN,FN1,TGM2
GO Process	GO:0035633	Maintenance of blood-brain barrier	5	34	1.18	0.0018	9606.ENSP00000211998,9606.ENSP00000258341,9606.ENSP00000349960,9606.ENSP00000385675,9606.ENSP00000428340	VCL,LAMC1,ACTB,IL6,ANGPT1
GO Process	GO:1904035	Regulation of epithelial cell apoptotic process	7	87	0.92	0.0018	9606.ENSP00000223095,9606.ENSP00000260356,9606.ENSP00000331831,9606.ENSP00000362924,9606.ENSP00000385451,9606.ENSP00000385675,9606.ENSP00000428340	SERPINE1,THBS1,GAS6,GSN,MDK,IL6,ANGPT1
GO Process	GO:0048589	Developmental growth	14	389	0.57	0.0019	9606.ENSP00000211998,9606.ENSP00000220772,9606.ENSP00000264634,9606.ENSP00000265131,9606.ENSP00000295550,9606.ENSP00000295927,9606.ENSP00000300527,9606.ENSP00000325146,9606.ENSP00000355180,9606.ENSP00000360609,9606.ENSP00000362924,9606.ENSP00000369071,9606.ENSP00000385451,9606.ENSP00000388325	VCL,SFRP1,WNT5A,TNC,COL6A3,PTX3,COL6A2,COL12A1,COL6A1,HSP90AB1,GSN,POSTN,MDK,LAMB2
GO Process	GO:0048661	Positive regulation of smooth muscle cell proliferation	7	88	0.92	0.0019	9606.ENSP00000222553,9606.ENSP00000233813,9606.ENSP00000260356,9606.ENSP00000268613,9606.ENSP00000354394,9606.ENSP00000355330,9606.ENSP00000385675	NAMPT,IGFBP5,THBS1,CDH13,STAT1,TGM2,IL6
GO Process	GO:0050678	Regulation of epithelial cell proliferation	13	339	0.6	0.0019	9606.ENSP00000220772,9606.ENSP00000221930,9606.ENSP00000222399,9606.ENSP00000231061,9606.ENSP00000254722,9606.ENSP00000258341,9606.ENSP00000260356,9606.ENSP00000264634,9606.ENSP00000268613,9606.ENSP00000354394,9606.ENSP00000357980,9606.ENSP00000381736,9606.ENSP00000385451	SFRP1,TGFB1,LAMB1,SPARC,SERPINF1,LAMC1,THBS1,WNT5A,CDH13,STAT1,HTRA1,ATP5A1,MDK
GO Process	GO:0051707	Response to other organism	28	1256	0.36	0.0019	9606.ENSP00000221930,9606.ENSP00000223095,9606.ENSP00000229239,9606.ENSP00000231061,9606.ENSP00000231751,9606.ENSP00000234590,9606.ENSP00000245907,9606.ENSP00000248553,9606.ENSP00000261921,9606.ENSP00000264634,9606.ENSP00000278407,9606.ENSP00000295927,9606.ENSP00000315130,9606.ENSP00000324248,9606.ENSP00000339001,9606.ENSP00000354394,9606.ENSP00000356399,9606.ENSP00000358635,9606.ENSP00000358866,…	TGFB1,SERPINE1,GAPDH,SPARC,LTF,ENO1,C3,HSPB1,LOXL1,WNT5A,SERPING1,PTX3,CLU,PENK,TUBB,STAT1,CFH,SYNCRIP,FLNA,GSN,PDCD1LG2,MX1,IL6,CD44,ILF3,CFL1,C1R,VIM
GO Process	GO:0060348	Bone development	10	199	0.72	0.0019	9606.ENSP00000225964,9606.ENSP00000231061,9606.ENSP00000231751,9606.ENSP00000295550,9606.ENSP00000300527,9606.ENSP00000325146,9606.ENSP00000327336,9606.ENSP00000346032,9606.ENSP00000355180,9606.ENSP00000434412	COL1A1,SPARC,LTF,COL6A3,COL6A2,COL12A1,BGN,ANXA2,COL6A1,SERPINH1
GO Process	GO:1903311	Regulation of mRNA metabolic process	13	338	0.6	0.0019	9606.ENSP00000248553,9606.ENSP00000258962,9606.ENSP00000313199,9606.ENSP00000318195,9606.ENSP00000341826,9606.ENSP00000342026,9606.ENSP00000346694,9606.ENSP00000358635,9606.ENSP00000365439,9606.ENSP00000381216,9606.ENSP00000432083,9606.ENSP00000446007,9606.ENSP00000451291	HSPB1,SRSF1,HNRNPD,NCL,HNRNPA1,PRDX6,HNRNPA2B1,SYNCRIP,HNRNPK,KHSRP,HSPA8,VIM,HNRNPC
GO Process	GO:0010243	Response to organonitrogen compound	24	987	0.4	0.0020	9606.ENSP00000218388,9606.ENSP00000220772,9606.ENSP00000222553,9606.ENSP00000225964,9606.ENSP00000231061,9606.ENSP00000233813,9606.ENSP00000268613,9606.ENSP00000297268,9606.ENSP00000304408,9606.ENSP00000313199,9606.ENSP00000324248,9606.ENSP00000349960,9606.ENSP00000354394,9606.ENSP00000355180,9606.ENSP00000358866,9606.ENSP00000359539,9606.ENSP00000360609,9606.ENSP00000362924,9606.ENSP00000364000,…	TIMP1,SFRP1,NAMPT,COL1A1,SPARC,IGFBP5,CDH13,COL1A2,COL3A1,HNRNPD,PENK,ACTB,STAT1,COL6A1,FLNA,GOT1,HSP90AB1,GSN,COL5A2,HADHA,IL6,CFL1,LDHA,VIM
GO Process	GO:0044267	Cellular protein metabolic process	59	3696	0.22	0.0020	9606.ENSP00000196061,9606.ENSP00000215909,9606.ENSP00000217131,9606.ENSP00000218388,9606.ENSP00000221930,9606.ENSP00000222399,9606.ENSP00000229239,9606.ENSP00000231751,9606.ENSP00000233813,9606.ENSP00000244537,9606.ENSP00000245907,9606.ENSP00000258341,9606.ENSP00000260356,9606.ENSP00000261921,9606.ENSP00000264094,9606.ENSP00000264335,9606.ENSP00000264634,9606.ENSP00000265077,9606.ENSP00000265131,…	PLOD1,LGALS1,CTSZ,TIMP1,TGFB1,LAMB1,GAPDH,LTF,IGFBP5,HIST1H4F,C3,LAMC1,THBS1,LOXL1,LOXL3,YWHAE,WNT5A,VCAN,TNC,MFGE8,IGFBP4,CTSK,RPS3,EIF4A1,ALB,RPS9,COL3A1,PAM,CTSF,FKBP10,MMP1,PENK,BGN,P4HB,GAS6,UBA1,HIST1H1C,CTSB,FN1,ACTB,ITIH2,TGM2,QSOX1,MAN1A1,FLNA,GSN,HSPG2,CKAP4,LOXL2,AFP,IL6,CPE,LAMB2,ILF3,TGFBI,ANGPT1,CFL1,CALU,RPLP0
GO Process	GO:0061024	Membrane organization	21	796	0.44	0.0020	9606.ENSP00000216181,9606.ENSP00000217131,9606.ENSP00000260356,9606.ENSP00000262030,9606.ENSP00000264335,9606.ENSP00000264634,9606.ENSP00000268150,9606.ENSP00000297185,9606.ENSP00000315130,9606.ENSP00000320866,9606.ENSP00000331831,9606.ENSP00000346032,9606.ENSP00000349960,9606.ENSP00000352208,9606.ENSP00000353224,9606.ENSP00000357283,9606.ENSP00000362924,9606.ENSP00000381601,9606.ENSP00000381736,…	MYH9,CTSZ,THBS1,ATP5B,YWHAE,WNT5A,MFGE8,HSPA9,CLU,CALR,GAS6,ANXA2,ACTB,MYOF,TFRC,LMNA,GSN,MX1,ATP5A1,PLTP,HSPA8
GO Process	GO:0009057	Macromolecule catabolic process	25	1058	0.39	0.0021	9606.ENSP00000217131,9606.ENSP00000221930,9606.ENSP00000265077,9606.ENSP00000266718,9606.ENSP00000271651,9606.ENSP00000278572,9606.ENSP00000302896,9606.ENSP00000305692,9606.ENSP00000310832,9606.ENSP00000313199,9606.ENSP00000315130,9606.ENSP00000327336,9606.ENSP00000338413,9606.ENSP00000343924,9606.ENSP00000345672,9606.ENSP00000346032,9606.ENSP00000347041,9606.ENSP00000363827,9606.ENSP00000364700,…	CTSZ,TGFB1,VCAN,LUM,CTSK,RPS3,RPS9,GAA,CTSF,HNRNPD,CLU,BGN,UBA1,PRELP,CTSB,ANXA2,FMOD,HSPG2,OMD,KHSRP,POP1,CD44,HSPA8,RNH1,RPLP0
GO Process	GO:0051240	Positive regulation of multicellular organismal process	35	1770	0.31	0.0021	9606.ENSP00000221930,9606.ENSP00000223095,9606.ENSP00000225964,9606.ENSP00000229239,9606.ENSP00000231061,9606.ENSP00000231751,9606.ENSP00000234590,9606.ENSP00000245907,9606.ENSP00000248553,9606.ENSP00000254722,9606.ENSP00000259486,9606.ENSP00000260356,9606.ENSP00000262030,9606.ENSP00000264634,9606.ENSP00000266718,9606.ENSP00000278572,9606.ENSP00000315130,9606.ENSP00000320866,9606.ENSP00000324248,…	TGFB1,SERPINE1,COL1A1,GAPDH,SPARC,LTF,ENO1,C3,HSPB1,SERPINF1,ENPP2,THBS1,ATP5B,WNT5A,LUM,RPS3,CLU,CALR,PENK,GAS6,FLRT2,ANXA2,FN1,TFRC,STAT1,THBS2,FLNA,MFAP2,POSTN,LOXL2,ATP5A1,MDK,IL6,SERPINE2,ANGPT1
GO Process	GO:0003429	Growth plate cartilage chondrocyte morphogenesis	4	17	1.39	0.0022	9606.ENSP00000295550,9606.ENSP00000300527,9606.ENSP00000325146,9606.ENSP00000355180	COL6A3,COL6A2,COL12A1,COL6A1
GO Process	GO:0031667	Response to nutrient levels	15	449	0.54	0.0022	9606.ENSP00000220772,9606.ENSP00000222553,9606.ENSP00000225964,9606.ENSP00000231061,9606.ENSP00000265131,9606.ENSP00000295897,9606.ENSP00000297350,9606.ENSP00000324248,9606.ENSP00000331831,9606.ENSP00000341826,9606.ENSP00000354394,9606.ENSP00000362924,9606.ENSP00000369071,9606.ENSP00000432083,9606.ENSP00000445175	SFRP1,NAMPT,COL1A1,SPARC,TNC,ALB,TNFRSF11B,PENK,GAS6,HNRNPA1,STAT1,GSN,POSTN,HSPA8,LDHA
GO Process	GO:0031669	Cellular response to nutrient levels	10	204	0.71	0.0022	9606.ENSP00000220772,9606.ENSP00000222553,9606.ENSP00000225964,9606.ENSP00000265131,9606.ENSP00000295897,9606.ENSP00000324248,9606.ENSP00000331831,9606.ENSP00000341826,9606.ENSP00000369071,9606.ENSP00000432083	SFRP1,NAMPT,COL1A1,TNC,ALB,PENK,GAS6,HNRNPA1,POSTN,HSPA8
GO Process	GO:0018057	Peptidyl-lysine oxidation	3	5	1.79	0.0023	9606.ENSP00000261921,9606.ENSP00000264094,9606.ENSP00000373783	LOXL1,LOXL3,LOXL2
GO Process	GO:0000904	Cell morphogenesis involved in differentiation	17	566	0.49	0.0024	9606.ENSP00000211998,9606.ENSP00000216181,9606.ENSP00000222399,9606.ENSP00000258341,9606.ENSP00000264634,9606.ENSP00000295550,9606.ENSP00000300527,9606.ENSP00000307549,9606.ENSP00000309539,9606.ENSP00000325146,9606.ENSP00000332879,9606.ENSP00000346839,9606.ENSP00000349960,9606.ENSP00000355180,9606.ENSP00000358866,9606.ENSP00000360609,9606.ENSP00000388325	VCL,MYH9,LAMB1,LAMC1,WNT5A,COL6A3,COL6A2,NPTX1,DPYSL2,COL12A1,FLRT2,FN1,ACTB,COL6A1,FLNA,HSP90AB1,LAMB2
GO Process	GO:0006986	Response to unfolded protein	9	166	0.75	0.0024	9606.ENSP00000247461,9606.ENSP00000248553,9606.ENSP00000260356,9606.ENSP00000297185,9606.ENSP00000320866,9606.ENSP00000357283,9606.ENSP00000360609,9606.ENSP00000432083,9606.ENSP00000434412	CANX,HSPB1,THBS1,HSPA9,CALR,LMNA,HSP90AB1,HSPA8,SERPINH1
GO Process	GO:0010812	Negative regulation of cell-substrate adhesion	6	62	1.0	0.0024	9606.ENSP00000215909,9606.ENSP00000223095,9606.ENSP00000225964,9606.ENSP00000260356,9606.ENSP00000331544,9606.ENSP00000369071	LGALS1,SERPINE1,COL1A1,THBS1,FBLN1,POSTN
GO Process	GO:0032965	Regulation of collagen biosynthetic process	5	37	1.15	0.0024	9606.ENSP00000221930,9606.ENSP00000359539,9606.ENSP00000369677,9606.ENSP00000385675,9606.ENSP00000446007	TGFB1,GOT1,EMILIN1,IL6,VIM
GO Process	GO:0051702	Interaction with symbiont	7	93	0.89	0.0024	9606.ENSP00000229239,9606.ENSP00000231751,9606.ENSP00000295927,9606.ENSP00000346032,9606.ENSP00000346839,9606.ENSP00000432083,9606.ENSP00000432660	GAPDH,LTF,PTX3,ANXA2,FN1,HSPA8,CFL1
GO Process	GO:1901698	Response to nitrogen compound	25	1070	0.38	0.0024	9606.ENSP00000218388,9606.ENSP00000220772,9606.ENSP00000222553,9606.ENSP00000225964,9606.ENSP00000231061,9606.ENSP00000233813,9606.ENSP00000268613,9606.ENSP00000297268,9606.ENSP00000304408,9606.ENSP00000313199,9606.ENSP00000324248,9606.ENSP00000349960,9606.ENSP00000354394,9606.ENSP00000355180,9606.ENSP00000358866,9606.ENSP00000359539,9606.ENSP00000360609,9606.ENSP00000362924,9606.ENSP00000364000,…	TIMP1,SFRP1,NAMPT,COL1A1,SPARC,IGFBP5,CDH13,COL1A2,COL3A1,HNRNPD,PENK,ACTB,STAT1,COL6A1,FLNA,GOT1,HSP90AB1,GSN,COL5A2,SLC3A2,HADHA,IL6,CFL1,LDHA,VIM
GO Process	GO:0006909	Phagocytosis	10	210	0.69	0.0026	9606.ENSP00000216181,9606.ENSP00000260356,9606.ENSP00000268150,9606.ENSP00000295927,9606.ENSP00000331831,9606.ENSP00000349960,9606.ENSP00000355330,9606.ENSP00000360609,9606.ENSP00000362924,9606.ENSP00000367794	MYH9,THBS1,MFGE8,PTX3,GAS6,ACTB,TGM2,HSP90AB1,GSN,SRPX
GO Process	GO:0006954	Inflammatory response	16	515	0.51	0.0026	9606.ENSP00000218388,9606.ENSP00000221930,9606.ENSP00000222553,9606.ENSP00000243347,9606.ENSP00000245907,9606.ENSP00000249066,9606.ENSP00000260356,9606.ENSP00000264094,9606.ENSP00000269593,9606.ENSP00000295927,9606.ENSP00000315130,9606.ENSP00000346839,9606.ENSP00000363827,9606.ENSP00000385451,9606.ENSP00000385675,9606.ENSP00000398632	TIMP1,TGFB1,NAMPT,TNFAIP6,C3,APOL2,THBS1,LOXL3,IGFBP4,PTX3,CLU,FN1,HSPG2,MDK,IL6,CD44
GO Process	GO:0009628	Response to abiotic stimulus	26	1147	0.37	0.0027	9606.ENSP00000196061,9606.ENSP00000220772,9606.ENSP00000222553,9606.ENSP00000225964,9606.ENSP00000231061,9606.ENSP00000254722,9606.ENSP00000260356,9606.ENSP00000264335,9606.ENSP00000265131,9606.ENSP00000304408,9606.ENSP00000306100,9606.ENSP00000313199,9606.ENSP00000324248,9606.ENSP00000327801,9606.ENSP00000352208,9606.ENSP00000354394,9606.ENSP00000357283,9606.ENSP00000359539,9606.ENSP00000360609,…	PLOD1,SFRP1,NAMPT,COL1A1,SPARC,SERPINF1,THBS1,YWHAE,TNC,COL3A1,PAM,HNRNPD,PENK,P4HB,MYOF,STAT1,LMNA,GOT1,HSP90AB1,POSTN,SOD3,LOXL2,MDK,SERPINE2,LDHA,SERPINB6
GO Process	GO:0006457	Protein folding	10	213	0.69	0.0028	9606.ENSP00000247461,9606.ENSP00000248553,9606.ENSP00000295688,9606.ENSP00000297185,9606.ENSP00000315130,9606.ENSP00000320866,9606.ENSP00000327801,9606.ENSP00000356574,9606.ENSP00000360609,9606.ENSP00000432083	CANX,HSPB1,CCT3,HSPA9,CLU,CALR,P4HB,QSOX1,HSP90AB1,HSPA8
GO Process	GO:0044085	Cellular component biogenesis	45	2583	0.26	0.0028	9606.ENSP00000211998,9606.ENSP00000217131,9606.ENSP00000221930,9606.ENSP00000222399,9606.ENSP00000244537,9606.ENSP00000252804,9606.ENSP00000258341,9606.ENSP00000258962,9606.ENSP00000264335,9606.ENSP00000264634,9606.ENSP00000265071,9606.ENSP00000268613,9606.ENSP00000278572,9606.ENSP00000295688,9606.ENSP00000297185,9606.ENSP00000297268,9606.ENSP00000299138,9606.ENSP00000301071,9606.ENSP00000302896,…	VCL,CTSZ,TGFB1,LAMB1,HIST1H4F,PXDN,LAMC1,SRSF1,YWHAE,WNT5A,CDH6,CDH13,RPS3,CCT3,HSPA9,COL1A2,VPS35,TUBA1A,RPS9,EFEMP2,CLU,CALR,PLEC,FLNC,P4HB,HIST1H1B,GAS6,TUBB,HIST1H1C,ANXA2,FN1,FMOD,ACTB,QSOX1,FLNA,HSP90AB1,GSN,SRPX,EMILIN1,FSCN1,LAMB2,TNXB,ANGPT1,RPLP0,MARCKS
GO Process	GO:0050680	Negative regulation of epithelial cell proliferation	8	131	0.8	0.0028	9606.ENSP00000220772,9606.ENSP00000221930,9606.ENSP00000231061,9606.ENSP00000254722,9606.ENSP00000260356,9606.ENSP00000264634,9606.ENSP00000354394,9606.ENSP00000381736	SFRP1,TGFB1,SPARC,SERPINF1,THBS1,WNT5A,STAT1,ATP5A1
GO Process	GO:2001233	Regulation of apoptotic signaling pathway	14	409	0.55	0.0028	9606.ENSP00000220772,9606.ENSP00000223095,9606.ENSP00000234590,9606.ENSP00000248553,9606.ENSP00000260356,9606.ENSP00000264335,9606.ENSP00000278572,9606.ENSP00000315130,9606.ENSP00000327801,9606.ENSP00000357283,9606.ENSP00000362924,9606.ENSP00000365439,9606.ENSP00000367794,9606.ENSP00000398632	SFRP1,SERPINE1,ENO1,HSPB1,THBS1,YWHAE,RPS3,CLU,P4HB,LMNA,GSN,HNRNPK,SRPX,CD44
GO Process	GO:0071634	Regulation of transforming growth factor beta production	5	39	1.12	0.0029	9606.ENSP00000260356,9606.ENSP00000266718,9606.ENSP00000331544,9606.ENSP00000346839,9606.ENSP00000360609	THBS1,LUM,FBLN1,FN1,HSP90AB1
GO Process	GO:0051052	Regulation of DNA metabolic process	13	360	0.57	0.0031	9606.ENSP00000221930,9606.ENSP00000278572,9606.ENSP00000295688,9606.ENSP00000313199,9606.ENSP00000330074,9606.ENSP00000339566,9606.ENSP00000341826,9606.ENSP00000346694,9606.ENSP00000353224,9606.ENSP00000357283,9606.ENSP00000360609,9606.ENSP00000385675,9606.ENSP00000451291	TGFB1,RPS3,CCT3,HNRNPD,HIST1H1B,HIST1H1C,HNRNPA1,HNRNPA2B1,TFRC,LMNA,HSP90AB1,IL6,HNRNPC
GO Process	GO:0002690	Positive regulation of leukocyte chemotaxis	7	98	0.87	0.0032	9606.ENSP00000223095,9606.ENSP00000260356,9606.ENSP00000264634,9606.ENSP00000320866,9606.ENSP00000331831,9606.ENSP00000385451,9606.ENSP00000385675	SERPINE1,THBS1,WNT5A,CALR,GAS6,MDK,IL6
GO Process	GO:0009743	Response to carbohydrate	9	174	0.73	0.0032	9606.ENSP00000215909,9606.ENSP00000222553,9606.ENSP00000231061,9606.ENSP00000254722,9606.ENSP00000260356,9606.ENSP00000300527,9606.ENSP00000331831,9606.ENSP00000359539,9606.ENSP00000445175	LGALS1,NAMPT,SPARC,SERPINF1,THBS1,COL6A2,GAS6,GOT1,LDHA
GO Process	GO:0044092	Negative regulation of molecular function	26	1163	0.36	0.0032	9606.ENSP00000217131,9606.ENSP00000218388,9606.ENSP00000220772,9606.ENSP00000223095,9606.ENSP00000229239,9606.ENSP00000231751,9606.ENSP00000245907,9606.ENSP00000248553,9606.ENSP00000252804,9606.ENSP00000254722,9606.ENSP00000260356,9606.ENSP00000264335,9606.ENSP00000278407,9606.ENSP00000295550,9606.ENSP00000295927,9606.ENSP00000331831,9606.ENSP00000346032,9606.ENSP00000349960,9606.ENSP00000351190,…	CTSZ,TIMP1,SFRP1,SERPINE1,GAPDH,LTF,C3,HSPB1,PXDN,SERPINF1,THBS1,YWHAE,SERPING1,COL6A3,PTX3,GAS6,ANXA2,ACTB,ITIH2,FLNA,MVP,CD44,SERPINE2,RNH1,SERPINH1,SERPINB6
GO Process	GO:0035987	Endodermal cell differentiation	5	41	1.1	0.0035	9606.ENSP00000222399,9606.ENSP00000261037,9606.ENSP00000325146,9606.ENSP00000346839,9606.ENSP00000355180	LAMB1,COL8A1,COL12A1,FN1,COL6A1
GO Process	GO:1901575	Organic substance catabolic process	34	1750	0.3	0.0035	9606.ENSP00000217131,9606.ENSP00000221930,9606.ENSP00000229239,9606.ENSP00000234590,9606.ENSP00000257770,9606.ENSP00000259486,9606.ENSP00000265077,9606.ENSP00000266718,9606.ENSP00000270776,9606.ENSP00000271651,9606.ENSP00000278572,9606.ENSP00000302896,9606.ENSP00000305692,9606.ENSP00000310832,9606.ENSP00000313199,9606.ENSP00000315130,9606.ENSP00000327336,9606.ENSP00000338413,9606.ENSP00000342026,…	CTSZ,TGFB1,GAPDH,ENO1,NT5E,ENPP2,VCAN,LUM,PGD,CTSK,RPS3,RPS9,GAA,CTSF,HNRNPD,CLU,BGN,UBA1,PRDX6,PRELP,CTSB,ANXA2,FMOD,GOT1,HSPG2,OMD,HADHA,KHSRP,POP1,CD44,HSPA8,RNH1,LDHA,RPLP0
GO Process	GO:1903053	Regulation of extracellular matrix organization	5	41	1.1	0.0035	9606.ENSP00000221930,9606.ENSP00000223357,9606.ENSP00000369677,9606.ENSP00000371798,9606.ENSP00000385675	TGFB1,AEBP1,EMILIN1,FSCN1,IL6
GO Process	GO:0010038	Response to metal ion	13	367	0.56	0.0036	9606.ENSP00000231061,9606.ENSP00000254722,9606.ENSP00000260356,9606.ENSP00000264634,9606.ENSP00000297350,9606.ENSP00000306100,9606.ENSP00000313199,9606.ENSP00000320866,9606.ENSP00000324248,9606.ENSP00000359539,9606.ENSP00000362924,9606.ENSP00000371554,9606.ENSP00000373783	SPARC,SERPINF1,THBS1,WNT5A,TNFRSF11B,PAM,HNRNPD,CALR,PENK,GOT1,GSN,SOD3,LOXL2
GO Process	GO:0032102	Negative regulation of response to external stimulus	13	367	0.56	0.0036	9606.ENSP00000223095,9606.ENSP00000231751,9606.ENSP00000243347,9606.ENSP00000254722,9606.ENSP00000257770,9606.ENSP00000260356,9606.ENSP00000264634,9606.ENSP00000278407,9606.ENSP00000299138,9606.ENSP00000346032,9606.ENSP00000357980,9606.ENSP00000385451,9606.ENSP00000415786	SERPINE1,LTF,TNFAIP6,SERPINF1,NT5E,THBS1,WNT5A,SERPING1,VPS35,ANXA2,HTRA1,MDK,SERPINE2
GO Process	GO:0050900	Leukocyte migration	12	316	0.59	0.0036	9606.ENSP00000216181,9606.ENSP00000221930,9606.ENSP00000225964,9606.ENSP00000297268,9606.ENSP00000322788,9606.ENSP00000331831,9606.ENSP00000346839,9606.ENSP00000367123,9606.ENSP00000385451,9606.ENSP00000385675,9606.ENSP00000398632,9606.ENSP00000428340	MYH9,TGFB1,COL1A1,COL1A2,MMP1,GAS6,FN1,SLC3A2,MDK,IL6,CD44,ANGPT1
GO Process	GO:0071230	Cellular response to amino acid stimulus	6	69	0.95	0.0037	9606.ENSP00000225964,9606.ENSP00000297268,9606.ENSP00000304408,9606.ENSP00000313199,9606.ENSP00000355180,9606.ENSP00000364000	COL1A1,COL1A2,COL3A1,HNRNPD,COL6A1,COL5A2
GO Process	GO:0070527	Platelet aggregation	5	42	1.09	0.0038	9606.ENSP00000211998,9606.ENSP00000216181,9606.ENSP00000248553,9606.ENSP00000349960,9606.ENSP00000358866	VCL,MYH9,HSPB1,ACTB,FLNA
GO Process	GO:0009893	Positive regulation of metabolic process	60	3893	0.2	0.0039	9606.ENSP00000216181,9606.ENSP00000220772,9606.ENSP00000221930,9606.ENSP00000222553,9606.ENSP00000223061,9606.ENSP00000223095,9606.ENSP00000225964,9606.ENSP00000229239,9606.ENSP00000231751,9606.ENSP00000234590,9606.ENSP00000245907,9606.ENSP00000248553,9606.ENSP00000259486,9606.ENSP00000260356,9606.ENSP00000264634,9606.ENSP00000265131,9606.ENSP00000266718,9606.ENSP00000268613,9606.ENSP00000269593,…	MYH9,SFRP1,TGFB1,NAMPT,PCOLCE,SERPINE1,COL1A1,GAPDH,LTF,ENO1,C3,HSPB1,ENPP2,THBS1,WNT5A,TNC,LUM,CDH13,IGFBP4,RPS3,CCT3,PTX3,VPS35,RPS9,PCBP1,HNRNPD,CLU,NCL,CALR,HIST1H1B,FBLN1,GAS6,HIST1H1C,HNRNPA1,PRDX6,ANXA2,HNRNPA2B1,FN1,ACTB,TFRC,STAT1,ILF2,LMNA,SYNCRIP,HSP90AB1,GSN,MFAP2,HNRNPK,POSTN,EMILIN1,KHSRP,MDK,IL6,CD44,ILF3,ANGPT1,HSPA8,VIM,HNRNPC,SPON1
GO Process	GO:1903055	Positive regulation of extracellular matrix organization	4	21	1.29	0.0039	9606.ENSP00000221930,9606.ENSP00000369677,9606.ENSP00000371798,9606.ENSP00000385675	TGFB1,EMILIN1,FSCN1,IL6
GO Process	GO:0045807	Positive regulation of endocytosis	7	103	0.85	0.0040	9606.ENSP00000223095,9606.ENSP00000245907,9606.ENSP00000264634,9606.ENSP00000315130,9606.ENSP00000346032,9606.ENSP00000365439,9606.ENSP00000428340	SERPINE1,C3,WNT5A,CLU,ANXA2,HNRNPK,ANGPT1
GO Process	GO:0009725	Response to hormone	21	849	0.41	0.0041	9606.ENSP00000218388,9606.ENSP00000220772,9606.ENSP00000221930,9606.ENSP00000225964,9606.ENSP00000231061,9606.ENSP00000233813,9606.ENSP00000254722,9606.ENSP00000260356,9606.ENSP00000265131,9606.ENSP00000297350,9606.ENSP00000306100,9606.ENSP00000320866,9606.ENSP00000345672,9606.ENSP00000346032,9606.ENSP00000354394,9606.ENSP00000359539,9606.ENSP00000370023,9606.ENSP00000370254,9606.ENSP00000385451,…	TIMP1,SFRP1,TGFB1,COL1A1,SPARC,IGFBP5,SERPINF1,THBS1,TNC,TNFRSF11B,PAM,CALR,CTSB,ANXA2,STAT1,GOT1,HADHA,AKR1C1,MDK,IL6,LDHA
GO Process	GO:0032355	Response to estradiol	8	142	0.77	0.0044	9606.ENSP00000220772,9606.ENSP00000221930,9606.ENSP00000225964,9606.ENSP00000306100,9606.ENSP00000313199,9606.ENSP00000320866,9606.ENSP00000324248,9606.ENSP00000369071	SFRP1,TGFB1,COL1A1,PAM,HNRNPD,CALR,PENK,POSTN
GO Process	GO:0048525	Negative regulation of viral process	7	105	0.84	0.0044	9606.ENSP00000231751,9606.ENSP00000295927,9606.ENSP00000331544,9606.ENSP00000354394,9606.ENSP00000362924,9606.ENSP00000381601,9606.ENSP00000404121	LTF,PTX3,FBLN1,STAT1,GSN,MX1,ILF3
GO Process	GO:0045596	Negative regulation of cell differentiation	19	728	0.43	0.0046	9606.ENSP00000215909,9606.ENSP00000217131,9606.ENSP00000220772,9606.ENSP00000221930,9606.ENSP00000231751,9606.ENSP00000233813,9606.ENSP00000244537,9606.ENSP00000264094,9606.ENSP00000264634,9606.ENSP00000297185,9606.ENSP00000304408,9606.ENSP00000320866,9606.ENSP00000331544,9606.ENSP00000354394,9606.ENSP00000364000,9606.ENSP00000369071,9606.ENSP00000385451,9606.ENSP00000385675,9606.ENSP00000446007	LGALS1,CTSZ,SFRP1,TGFB1,LTF,IGFBP5,HIST1H4F,LOXL3,WNT5A,HSPA9,COL3A1,CALR,FBLN1,STAT1,COL5A2,POSTN,MDK,IL6,VIM
GO Process	GO:0048468	Cell development	32	1629	0.31	0.0046	9606.ENSP00000211998,9606.ENSP00000216181,9606.ENSP00000222399,9606.ENSP00000245907,9606.ENSP00000258341,9606.ENSP00000264634,9606.ENSP00000265131,9606.ENSP00000295550,9606.ENSP00000295927,9606.ENSP00000300527,9606.ENSP00000307549,9606.ENSP00000309539,9606.ENSP00000315130,9606.ENSP00000325146,9606.ENSP00000327145,9606.ENSP00000332879,9606.ENSP00000346032,9606.ENSP00000346839,9606.ENSP00000349960,…	VCL,MYH9,LAMB1,C3,LAMC1,WNT5A,TNC,COL6A3,PTX3,COL6A2,NPTX1,DPYSL2,CLU,COL12A1,FLNC,FLRT2,ANXA2,FN1,ACTB,MYOF,COL6A1,LMNA,FLNA,HSP90AB1,GSN,POSTN,MDK,IL6,LAMB2,CFL1,SERPINH1,VIM
GO Process	GO:0070482	Response to oxygen levels	13	379	0.55	0.0046	9606.ENSP00000196061,9606.ENSP00000220772,9606.ENSP00000222553,9606.ENSP00000225964,9606.ENSP00000260356,9606.ENSP00000306100,9606.ENSP00000324248,9606.ENSP00000327801,9606.ENSP00000357283,9606.ENSP00000369071,9606.ENSP00000371554,9606.ENSP00000373783,9606.ENSP00000445175	PLOD1,SFRP1,NAMPT,COL1A1,THBS1,PAM,PENK,P4HB,LMNA,POSTN,SOD3,LOXL2,LDHA
GO Process	GO:0034330	Cell junction organization	15	493	0.5	0.0050	9606.ENSP00000211998,9606.ENSP00000221930,9606.ENSP00000258341,9606.ENSP00000264634,9606.ENSP00000265071,9606.ENSP00000265131,9606.ENSP00000268613,9606.ENSP00000299138,9606.ENSP00000323856,9606.ENSP00000327145,9606.ENSP00000346839,9606.ENSP00000349960,9606.ENSP00000358866,9606.ENSP00000371798,9606.ENSP00000388325	VCL,TGFB1,LAMC1,WNT5A,CDH6,TNC,CDH13,VPS35,PLEC,FLNC,FN1,ACTB,FLNA,FSCN1,LAMB2
GO Process	GO:0042493	Response to drug	11	281	0.61	0.0052	9606.ENSP00000215909,9606.ENSP00000220772,9606.ENSP00000260356,9606.ENSP00000297350,9606.ENSP00000306100,9606.ENSP00000320866,9606.ENSP00000331831,9606.ENSP00000353224,9606.ENSP00000360609,9606.ENSP00000370023,9606.ENSP00000385451	LGALS1,SFRP1,THBS1,TNFRSF11B,PAM,CALR,GAS6,TFRC,HSP90AB1,HADHA,MDK
GO Process	GO:0045595	Regulation of cell differentiation	35	1874	0.29	0.0054	9606.ENSP00000211998,9606.ENSP00000215909,9606.ENSP00000217131,9606.ENSP00000220772,9606.ENSP00000221930,9606.ENSP00000223095,9606.ENSP00000225964,9606.ENSP00000231751,9606.ENSP00000233813,9606.ENSP00000244537,9606.ENSP00000254722,9606.ENSP00000260356,9606.ENSP00000264094,9606.ENSP00000264634,9606.ENSP00000271651,9606.ENSP00000297185,9606.ENSP00000304408,9606.ENSP00000309539,9606.ENSP00000320866,…	VCL,LGALS1,CTSZ,SFRP1,TGFB1,SERPINE1,COL1A1,LTF,IGFBP5,HIST1H4F,SERPINF1,THBS1,LOXL3,WNT5A,CTSK,HSPA9,COL3A1,DPYSL2,CALR,P4HB,FBLN1,GAS6,FLRT2,FN1,STAT1,FLNA,HSP90AB1,COL5A2,POSTN,LOXL2,MDK,IL6,SERPINE2,CFL1,VIM
GO Process	GO:0060349	Bone morphogenesis	7	109	0.82	0.0054	9606.ENSP00000225964,9606.ENSP00000231751,9606.ENSP00000295550,9606.ENSP00000300527,9606.ENSP00000325146,9606.ENSP00000355180,9606.ENSP00000434412	COL1A1,LTF,COL6A3,COL6A2,COL12A1,COL6A1,SERPINH1
GO Process	GO:0034284	Response to monosaccharide	8	148	0.75	0.0055	9606.ENSP00000215909,9606.ENSP00000222553,9606.ENSP00000231061,9606.ENSP00000254722,9606.ENSP00000260356,9606.ENSP00000300527,9606.ENSP00000331831,9606.ENSP00000445175	LGALS1,NAMPT,SPARC,SERPINF1,THBS1,COL6A2,GAS6,LDHA
GO Process	GO:0048024	Regulation of mRNA splicing, via spliceosome	7	110	0.82	0.0056	9606.ENSP00000258962,9606.ENSP00000318195,9606.ENSP00000341826,9606.ENSP00000342026,9606.ENSP00000346694,9606.ENSP00000365439,9606.ENSP00000432083	SRSF1,NCL,HNRNPA1,PRDX6,HNRNPA2B1,HNRNPK,HSPA8
GO Process	GO:0007492	Endoderm development	6	76	0.91	0.0057	9606.ENSP00000222399,9606.ENSP00000258341,9606.ENSP00000261037,9606.ENSP00000325146,9606.ENSP00000346839,9606.ENSP00000355180	LAMB1,LAMC1,COL8A1,COL12A1,FN1,COL6A1
GO Process	GO:0010718	Positive regulation of epithelial to mesenchymal transition	5	47	1.04	0.0057	9606.ENSP00000221930,9606.ENSP00000225964,9606.ENSP00000373783,9606.ENSP00000385451,9606.ENSP00000385675	TGFB1,COL1A1,LOXL2,MDK,IL6
GO Process	GO:0010954	Positive regulation of protein processing	4	24	1.24	0.0058	9606.ENSP00000216181,9606.ENSP00000234590,9606.ENSP00000362924,9606.ENSP00000460236	MYH9,ENO1,GSN,SPON1
GO Process	GO:0022008	Neurogenesis	32	1657	0.3	0.0059	9606.ENSP00000211998,9606.ENSP00000215909,9606.ENSP00000217131,9606.ENSP00000220772,9606.ENSP00000221930,9606.ENSP00000222399,9606.ENSP00000245907,9606.ENSP00000254722,9606.ENSP00000264335,9606.ENSP00000264634,9606.ENSP00000265077,9606.ENSP00000265131,9606.ENSP00000304408,9606.ENSP00000307549,9606.ENSP00000309539,9606.ENSP00000315130,9606.ENSP00000320866,9606.ENSP00000324248,9606.ENSP00000331831,…	VCL,LGALS1,CTSZ,SFRP1,TGFB1,LAMB1,C3,SERPINF1,YWHAE,WNT5A,VCAN,TNC,COL3A1,NPTX1,DPYSL2,CLU,CALR,PENK,GAS6,FLRT2,FN1,ACTB,FLNA,HSP90AB1,GSN,POSTN,MDK,IL6,LAMB2,SERPINE2,CFL1,VIM
GO Process	GO:0034103	Regulation of tissue remodeling	6	77	0.91	0.0060	9606.ENSP00000220772,9606.ENSP00000221930,9606.ENSP00000297350,9606.ENSP00000353224,9606.ENSP00000385451,9606.ENSP00000385675	SFRP1,TGFB1,TNFRSF11B,TFRC,MDK,IL6
GO Process	GO:0032101	Regulation of response to external stimulus	23	1013	0.37	0.0061	9606.ENSP00000221930,9606.ENSP00000223095,9606.ENSP00000231751,9606.ENSP00000243347,9606.ENSP00000245907,9606.ENSP00000248553,9606.ENSP00000254722,9606.ENSP00000257770,9606.ENSP00000260356,9606.ENSP00000264634,9606.ENSP00000268613,9606.ENSP00000278407,9606.ENSP00000299138,9606.ENSP00000320866,9606.ENSP00000331831,9606.ENSP00000346032,9606.ENSP00000354394,9606.ENSP00000355330,9606.ENSP00000357980,…	TGFB1,SERPINE1,LTF,TNFAIP6,C3,HSPB1,SERPINF1,NT5E,THBS1,WNT5A,CDH13,SERPING1,VPS35,CALR,GAS6,ANXA2,STAT1,TGM2,HTRA1,HSP90AB1,MDK,IL6,SERPINE2
GO Process	GO:0050803	Regulation of synapse structure or activity	10	239	0.64	0.0061	9606.ENSP00000231061,9606.ENSP00000264634,9606.ENSP00000299138,9606.ENSP00000301071,9606.ENSP00000332879,9606.ENSP00000339001,9606.ENSP00000355751,9606.ENSP00000381601,9606.ENSP00000432083,9606.ENSP00000432660	SPARC,WNT5A,VPS35,TUBA1A,FLRT2,TUBB,THBS2,MX1,HSPA8,CFL1
GO Process	GO:0002683	Negative regulation of immune system process	14	450	0.51	0.0064	9606.ENSP00000220772,9606.ENSP00000221930,9606.ENSP00000231751,9606.ENSP00000244537,9606.ENSP00000260356,9606.ENSP00000264094,9606.ENSP00000278407,9606.ENSP00000297185,9606.ENSP00000304408,9606.ENSP00000357980,9606.ENSP00000369677,9606.ENSP00000380855,9606.ENSP00000385451,9606.ENSP00000428340	SFRP1,TGFB1,LTF,HIST1H4F,THBS1,LOXL3,SERPING1,HSPA9,COL3A1,HTRA1,EMILIN1,PDCD1LG2,MDK,ANGPT1
GO Process	GO:0048762	Mesenchymal cell differentiation	8	152	0.74	0.0064	9606.ENSP00000220772,9606.ENSP00000221930,9606.ENSP00000264094,9606.ENSP00000264634,9606.ENSP00000346839,9606.ENSP00000354394,9606.ENSP00000373783,9606.ENSP00000432660	SFRP1,TGFB1,LOXL3,WNT5A,FN1,STAT1,LOXL2,CFL1
GO Process	GO:1903900	Regulation of viral life cycle	8	153	0.73	0.0066	9606.ENSP00000215909,9606.ENSP00000231751,9606.ENSP00000295927,9606.ENSP00000327801,9606.ENSP00000362924,9606.ENSP00000381601,9606.ENSP00000404121,9606.ENSP00000432083	LGALS1,LTF,PTX3,P4HB,GSN,MX1,ILF3,HSPA8
GO Process	GO:0043200	Response to amino acid	7	114	0.8	0.0067	9606.ENSP00000225964,9606.ENSP00000297268,9606.ENSP00000304408,9606.ENSP00000313199,9606.ENSP00000355180,9606.ENSP00000364000,9606.ENSP00000432660	COL1A1,COL1A2,COL3A1,HNRNPD,COL6A1,COL5A2,CFL1
GO Process	GO:0044260	Cellular macromolecule metabolic process	71	4976	0.17	0.0067	9606.ENSP00000196061,9606.ENSP00000215909,9606.ENSP00000217131,9606.ENSP00000218388,9606.ENSP00000221930,9606.ENSP00000222399,9606.ENSP00000229239,9606.ENSP00000231751,9606.ENSP00000233813,9606.ENSP00000244537,9606.ENSP00000245907,9606.ENSP00000257770,9606.ENSP00000258341,9606.ENSP00000260356,9606.ENSP00000261921,9606.ENSP00000264094,9606.ENSP00000264335,9606.ENSP00000264634,9606.ENSP00000265077,…	PLOD1,LGALS1,CTSZ,TIMP1,TGFB1,LAMB1,GAPDH,LTF,IGFBP5,HIST1H4F,C3,NT5E,LAMC1,THBS1,LOXL1,LOXL3,YWHAE,WNT5A,VCAN,TNC,MFGE8,IGFBP4,CTSK,RPS3,EIF4A1,ALB,RPS9,COL3A1,GAA,PAM,CTSF,HNRNPD,FKBP10,MMP1,PENK,BGN,P4HB,GAS6,UBA1,HIST1H1C,CTSB,FN1,PTRF,ACTB,ITIH2,TFRC,ILF2,TGM2,QSOX1,MAN1A1,FLNA,HSP90AB1,GSN,HSPG2,CKAP4,LOXL2,AFP,KHSRP,MX1,IL6,POP1,CPE,LAMB2,ILF3,GBE1,TGFBI,ANGPT1,CFL1,RNH1,CALU,RPLP0
GO Process	GO:0031647	Regulation of protein stability	11	293	0.59	0.0069	9606.ENSP00000229239,9606.ENSP00000295688,9606.ENSP00000299138,9606.ENSP00000315130,9606.ENSP00000320866,9606.ENSP00000330074,9606.ENSP00000357283,9606.ENSP00000358866,9606.ENSP00000360609,9606.ENSP00000362924,9606.ENSP00000432083	GAPDH,CCT3,VPS35,CLU,CALR,HIST1H1B,LMNA,FLNA,HSP90AB1,GSN,HSPA8
GO Process	GO:0071774	Response to fibroblast growth factor	7	115	0.8	0.0069	9606.ENSP00000220772,9606.ENSP00000225964,9606.ENSP00000265131,9606.ENSP00000332879,9606.ENSP00000341826,9606.ENSP00000369071,9606.ENSP00000398632	SFRP1,COL1A1,TNC,FLRT2,HNRNPA1,POSTN,CD44
GO Process	GO:0060284	Regulation of cell development	22	956	0.38	0.0070	9606.ENSP00000211998,9606.ENSP00000215909,9606.ENSP00000217131,9606.ENSP00000220772,9606.ENSP00000221930,9606.ENSP00000231751,9606.ENSP00000254722,9606.ENSP00000264634,9606.ENSP00000304408,9606.ENSP00000309539,9606.ENSP00000320866,9606.ENSP00000327801,9606.ENSP00000331544,9606.ENSP00000332879,9606.ENSP00000346839,9606.ENSP00000358866,9606.ENSP00000369071,9606.ENSP00000385451,9606.ENSP00000385675,…	VCL,LGALS1,CTSZ,SFRP1,TGFB1,LTF,SERPINF1,WNT5A,COL3A1,DPYSL2,CALR,P4HB,FBLN1,FLRT2,FN1,FLNA,POSTN,MDK,IL6,SERPINE2,CFL1,VIM
GO Process	GO:0046850	Regulation of bone remodeling	5	50	1.02	0.0071	9606.ENSP00000220772,9606.ENSP00000297350,9606.ENSP00000353224,9606.ENSP00000385451,9606.ENSP00000385675	SFRP1,TNFRSF11B,TFRC,MDK,IL6
GO Process	GO:0048251	Elastic fiber assembly	3	9	1.54	0.0071	9606.ENSP00000309953,9606.ENSP00000369677,9606.ENSP00000407685	EFEMP2,EMILIN1,TNXB
GO Process	GO:0070831	Basement membrane assembly	3	9	1.54	0.0071	9606.ENSP00000222399,9606.ENSP00000252804,9606.ENSP00000388325	LAMB1,PXDN,LAMB2
GO Process	GO:0001704	Formation of primary germ layer	7	116	0.8	0.0072	9606.ENSP00000222399,9606.ENSP00000261037,9606.ENSP00000264634,9606.ENSP00000325146,9606.ENSP00000346839,9606.ENSP00000355180,9606.ENSP00000434516	LAMB1,COL8A1,WNT5A,COL12A1,FN1,COL6A1,TXNRD1
GO Process	GO:0060560	Developmental growth involved in morphogenesis	7	116	0.8	0.0072	9606.ENSP00000211998,9606.ENSP00000220772,9606.ENSP00000264634,9606.ENSP00000265131,9606.ENSP00000360609,9606.ENSP00000369071,9606.ENSP00000388325	VCL,SFRP1,WNT5A,TNC,HSP90AB1,POSTN,LAMB2
GO Process	GO:0051054	Positive regulation of DNA metabolic process	9	200	0.67	0.0074	9606.ENSP00000221930,9606.ENSP00000278572,9606.ENSP00000295688,9606.ENSP00000313199,9606.ENSP00000341826,9606.ENSP00000346694,9606.ENSP00000353224,9606.ENSP00000360609,9606.ENSP00000385675	TGFB1,RPS3,CCT3,HNRNPD,HNRNPA1,HNRNPA2B1,TFRC,HSP90AB1,IL6
GO Process	GO:0000375	RNA splicing, via transesterification reactions	11	297	0.58	0.0075	9606.ENSP00000242776,9606.ENSP00000258962,9606.ENSP00000305556,9606.ENSP00000313199,9606.ENSP00000341826,9606.ENSP00000346694,9606.ENSP00000358635,9606.ENSP00000365439,9606.ENSP00000381216,9606.ENSP00000432083,9606.ENSP00000451291	DDX39A,SRSF1,PCBP1,HNRNPD,HNRNPA1,HNRNPA2B1,SYNCRIP,HNRNPK,KHSRP,HSPA8,HNRNPC
GO Process	GO:0001819	Positive regulation of cytokine production	14	461	0.5	0.0078	9606.ENSP00000221930,9606.ENSP00000223095,9606.ENSP00000229239,9606.ENSP00000245907,9606.ENSP00000248553,9606.ENSP00000260356,9606.ENSP00000264634,9606.ENSP00000266718,9606.ENSP00000278572,9606.ENSP00000315130,9606.ENSP00000354394,9606.ENSP00000369071,9606.ENSP00000385451,9606.ENSP00000385675	TGFB1,SERPINE1,GAPDH,C3,HSPB1,THBS1,WNT5A,LUM,RPS3,CLU,STAT1,POSTN,MDK,IL6
GO Process	GO:0007369	Gastrulation	8	159	0.72	0.0081	9606.ENSP00000220772,9606.ENSP00000222399,9606.ENSP00000261037,9606.ENSP00000264634,9606.ENSP00000325146,9606.ENSP00000346839,9606.ENSP00000355180,9606.ENSP00000434516	SFRP1,LAMB1,COL8A1,WNT5A,COL12A1,FN1,COL6A1,TXNRD1
GO Process	GO:0032204	Regulation of telomere maintenance	6	83	0.87	0.0082	9606.ENSP00000295688,9606.ENSP00000313199,9606.ENSP00000341826,9606.ENSP00000346694,9606.ENSP00000357283,9606.ENSP00000451291	CCT3,HNRNPD,HNRNPA1,HNRNPA2B1,LMNA,HNRNPC
GO Process	GO:0048145	Regulation of fibroblast proliferation	6	83	0.87	0.0082	9606.ENSP00000220772,9606.ENSP00000264634,9606.ENSP00000331544,9606.ENSP00000331831,9606.ENSP00000346032,9606.ENSP00000346839	SFRP1,WNT5A,FBLN1,GAS6,ANXA2,FN1
GO Process	GO:0048146	Positive regulation of fibroblast proliferation	5	52	1.0	0.0082	9606.ENSP00000264634,9606.ENSP00000331544,9606.ENSP00000331831,9606.ENSP00000346032,9606.ENSP00000346839	WNT5A,FBLN1,GAS6,ANXA2,FN1
GO Process	GO:0036293	Response to decreased oxygen levels	12	354	0.55	0.0084	9606.ENSP00000196061,9606.ENSP00000220772,9606.ENSP00000222553,9606.ENSP00000260356,9606.ENSP00000306100,9606.ENSP00000324248,9606.ENSP00000327801,9606.ENSP00000357283,9606.ENSP00000369071,9606.ENSP00000371554,9606.ENSP00000373783,9606.ENSP00000445175	PLOD1,SFRP1,NAMPT,THBS1,PAM,PENK,P4HB,LMNA,POSTN,SOD3,LOXL2,LDHA
GO Process	GO:0042476	Odontogenesis	7	120	0.78	0.0084	9606.ENSP00000222399,9606.ENSP00000223095,9606.ENSP00000225964,9606.ENSP00000265131,9606.ENSP00000297268,9606.ENSP00000306100,9606.ENSP00000357980	LAMB1,SERPINE1,COL1A1,TNC,COL1A2,PAM,HTRA1
GO Process	GO:0048583	Regulation of response to stimulus	61	4114	0.19	0.0084	9606.ENSP00000215909,9606.ENSP00000216181,9606.ENSP00000218388,9606.ENSP00000220772,9606.ENSP00000221930,9606.ENSP00000222553,9606.ENSP00000223095,9606.ENSP00000225964,9606.ENSP00000231751,9606.ENSP00000233813,9606.ENSP00000234590,9606.ENSP00000243347,9606.ENSP00000245907,9606.ENSP00000248553,9606.ENSP00000252804,9606.ENSP00000254722,9606.ENSP00000257770,9606.ENSP00000260356,9606.ENSP00000264094,…	LGALS1,MYH9,TIMP1,SFRP1,TGFB1,NAMPT,SERPINE1,COL1A1,LTF,IGFBP5,ENO1,TNFAIP6,C3,HSPB1,PXDN,SERPINF1,NT5E,THBS1,LOXL3,YWHAE,WNT5A,CDH13,IGFBP4,SERPING1,RPS3,COL1A2,VPS35,COL3A1,NPTX1,CLU,CALR,PENK,P4HB,FBLN1,GAS6,ANXA2,FN1,ACTB,MYOF,TFRC,STAT1,TGM2,CFH,LMNA,HTRA1,FLNA,GOT1,HSP90AB1,GSN,HNRNPK,SRPX,POSTN,EMILIN1,MVP,MDK,IL6,CD44,SERPINE2,ANGPT1,HSPA8,C1R
GO Process	GO:0051129	Negative regulation of cellular component organization	18	713	0.42	0.0090	9606.ENSP00000215909,9606.ENSP00000217131,9606.ENSP00000221930,9606.ENSP00000260356,9606.ENSP00000264634,9606.ENSP00000299138,9606.ENSP00000315130,9606.ENSP00000330074,9606.ENSP00000339566,9606.ENSP00000341826,9606.ENSP00000353224,9606.ENSP00000357283,9606.ENSP00000362924,9606.ENSP00000363827,9606.ENSP00000369677,9606.ENSP00000432083,9606.ENSP00000446007,9606.ENSP00000451291	LGALS1,CTSZ,TGFB1,THBS1,WNT5A,VPS35,CLU,HIST1H1B,HIST1H1C,HNRNPA1,TFRC,LMNA,GSN,HSPG2,EMILIN1,HSPA8,VIM,HNRNPC
GO Process	GO:0006956	Complement activation	5	54	0.98	0.0094	9606.ENSP00000245907,9606.ENSP00000278407,9606.ENSP00000315130,9606.ENSP00000356399,9606.ENSP00000438615	C3,SERPING1,CLU,CFH,C1R
GO Process	GO:0003013	Circulatory system process	13	415	0.51	0.0095	9606.ENSP00000217131,9606.ENSP00000221930,9606.ENSP00000222553,9606.ENSP00000278407,9606.ENSP00000297268,9606.ENSP00000305692,9606.ENSP00000331831,9606.ENSP00000352208,9606.ENSP00000354394,9606.ENSP00000354468,9606.ENSP00000369071,9606.ENSP00000384917,9606.ENSP00000428340	CTSZ,TGFB1,NAMPT,SERPING1,COL1A2,GAA,GAS6,MYOF,STAT1,CYB5R3,POSTN,SVEP1,ANGPT1
GO Function	GO:0005201	Extracellular matrix structural constituent	33	119	1.46	4.28e-32	9606.ENSP00000216286,9606.ENSP00000217939,9606.ENSP00000222399,9606.ENSP00000225964,9606.ENSP00000230538,9606.ENSP00000252804,9606.ENSP00000258341,9606.ENSP00000260356,9606.ENSP00000261037,9606.ENSP00000264187,9606.ENSP00000265077,9606.ENSP00000265131,9606.ENSP00000266718,9606.ENSP00000295550,9606.ENSP00000297268,9606.ENSP00000300527,9606.ENSP00000304408,9606.ENSP00000309953,9606.ENSP00000325146,…	NID2,MXRA5,LAMB1,COL1A1,LAMA4,PXDN,LAMC1,THBS1,COL8A1,NID1,VCAN,TNC,LUM,COL6A3,COL1A2,COL6A2,COL3A1,EFEMP2,COL12A1,BGN,FBLN1,PRELP,FN1,COL6A1,HSPG2,COL5A2,COL15A1,EMILIN1,FBLN2,LAMB2,TNXB,TGFBI,SPON1
GO Function	GO:0005198	Structural molecule activity	45	635	0.87	4.16e-22	9606.ENSP00000211998,9606.ENSP00000216286,9606.ENSP00000217939,9606.ENSP00000222399,9606.ENSP00000225964,9606.ENSP00000230538,9606.ENSP00000252804,9606.ENSP00000258341,9606.ENSP00000260356,9606.ENSP00000261037,9606.ENSP00000264187,9606.ENSP00000265077,9606.ENSP00000265131,9606.ENSP00000266718,9606.ENSP00000278572,9606.ENSP00000295550,9606.ENSP00000297268,9606.ENSP00000300527,9606.ENSP00000301071,…	VCL,NID2,MXRA5,LAMB1,COL1A1,LAMA4,PXDN,LAMC1,THBS1,COL8A1,NID1,VCAN,TNC,LUM,RPS3,COL6A3,COL1A2,COL6A2,TUBA1A,RPS9,COL3A1,EFEMP2,PLEC,COPG1,COL12A1,BGN,FBLN1,TUBB,PRELP,FN1,ACTB,COL6A1,LMNA,HSPG2,COL5A2,COL15A1,EMILIN1,FBLN2,LAMB2,TNXB,TGFBI,VIM,MYL6,RPLP0,SPON1
GO Function	GO:0050839	Cell adhesion molecule binding	35	538	0.83	1.49e-15	9606.ENSP00000211998,9606.ENSP00000216181,9606.ENSP00000222399,9606.ENSP00000234590,9606.ENSP00000260356,9606.ENSP00000264335,9606.ENSP00000265071,9606.ENSP00000268150,9606.ENSP00000268613,9606.ENSP00000296591,9606.ENSP00000304408,9606.ENSP00000305556,9606.ENSP00000320866,9606.ENSP00000323856,9606.ENSP00000327801,9606.ENSP00000331544,9606.ENSP00000342026,9606.ENSP00000346032,9606.ENSP00000346839,…	VCL,MYH9,LAMB1,ENO1,THBS1,YWHAE,CDH6,MFGE8,CDH13,EDIL3,COL3A1,PCBP1,CALR,PLEC,P4HB,FBLN1,PRDX6,ANXA2,FN1,STAT1,CALD1,FLNA,HSP90AB1,HSPG2,HNRNPK,SLC3A2,POSTN,EMILIN1,FSCN1,CPE,LAMB2,TNXB,TGFBI,HSPA8,LDHA
GO Function	GO:0044877	Protein-containing complex binding	49	1216	0.62	1.08e-14	9606.ENSP00000216181,9606.ENSP00000216286,9606.ENSP00000222399,9606.ENSP00000223061,9606.ENSP00000223357,9606.ENSP00000231061,9606.ENSP00000249066,9606.ENSP00000260356,9606.ENSP00000264187,9606.ENSP00000264335,9606.ENSP00000266718,9606.ENSP00000268150,9606.ENSP00000268613,9606.ENSP00000271651,9606.ENSP00000278572,9606.ENSP00000295927,9606.ENSP00000296591,9606.ENSP00000300527,9606.ENSP00000304408,…	MYH9,NID2,LAMB1,PCOLCE,AEBP1,SPARC,APOL2,THBS1,NID1,YWHAE,LUM,MFGE8,CDH13,CTSK,RPS3,PTX3,EDIL3,COL6A2,COL3A1,PODN,CLU,CALR,P4HB,HIST1H1B,FBLN1,TUBB,HIST1H1C,CTSB,FN1,TFRC,COL6A1,FLNA,HSP90AB1,GSN,HSPG2,EMILIN1,HADHA,FSCN1,LAMB2,CD44,TNXB,TGFBI,PLTP,HSPA8,CFL1,SERPINH1,VIM,HNRNPC,MARCKS
GO Function	GO:0005518	Collagen binding	16	68	1.39	6.07e-14	9606.ENSP00000216286,9606.ENSP00000223061,9606.ENSP00000223357,9606.ENSP00000231061,9606.ENSP00000260356,9606.ENSP00000264187,9606.ENSP00000266718,9606.ENSP00000271651,9606.ENSP00000300527,9606.ENSP00000308315,9606.ENSP00000345672,9606.ENSP00000346839,9606.ENSP00000355180,9606.ENSP00000398632,9606.ENSP00000416330,9606.ENSP00000434412	NID2,PCOLCE,AEBP1,SPARC,THBS1,NID1,LUM,CTSK,COL6A2,PODN,CTSB,FN1,COL6A1,CD44,TGFBI,SERPINH1
GO Function	GO:0005488	Binding	165	12516	0.14	3.00e-10	9606.ENSP00000196061,9606.ENSP00000211998,9606.ENSP00000215909,9606.ENSP00000216181,9606.ENSP00000216286,9606.ENSP00000218388,9606.ENSP00000220772,9606.ENSP00000221930,9606.ENSP00000222399,9606.ENSP00000222553,9606.ENSP00000223061,9606.ENSP00000223095,9606.ENSP00000223357,9606.ENSP00000225964,9606.ENSP00000229239,9606.ENSP00000230538,9606.ENSP00000231061,9606.ENSP00000231751,9606.ENSP00000233813,…	PLOD1,VCL,LGALS1,MYH9,NID2,TIMP1,SFRP1,TGFB1,LAMB1,NAMPT,PCOLCE,SERPINE1,AEBP1,COL1A1,GAPDH,LAMA4,SPARC,LTF,IGFBP5,ENO1,DDX39A,TNFAIP6,PEPD,HIST1H4F,C3,CANX,HSPB1,APOL2,HBA2,PXDN,NT5E,SRSF1,ENPP2,THBS1,LOXL1,LTBP2,ATP5B,LOXL3,NID1,YWHAE,WNT5A,CDH6,VCAN,TNC,LUM,MFGE8,CDH13,IGFBP4,PGD,CTSK,RPS3,MMP10,EIF4A1,CCT3,ALB,PTX3,EDIL3,HSPA9,COL1A2,TNFRSF11B,VPS35,COL6A2,TUBA1A,RPS9,COL3A1,PCBP1,GAA,PAM,NPT…
GO Function	GO:0005102	Signaling receptor binding	46	1581	0.48	6.81e-09	9606.ENSP00000216181,9606.ENSP00000218388,9606.ENSP00000220772,9606.ENSP00000221930,9606.ENSP00000222399,9606.ENSP00000222553,9606.ENSP00000223095,9606.ENSP00000230538,9606.ENSP00000245907,9606.ENSP00000247461,9606.ENSP00000249066,9606.ENSP00000252804,9606.ENSP00000260356,9606.ENSP00000262030,9606.ENSP00000264634,9606.ENSP00000268150,9606.ENSP00000269593,9606.ENSP00000296591,9606.ENSP00000297350,…	MYH9,TIMP1,SFRP1,TGFB1,LAMB1,NAMPT,SERPINE1,LAMA4,C3,CANX,APOL2,PXDN,THBS1,ATP5B,WNT5A,MFGE8,IGFBP4,EDIL3,TNFRSF11B,VPS35,COL3A1,CLU,CALR,PENK,P4HB,FBLN1,GAS6,FLRT2,TUBB,FN1,STAT1,FLNA,HSP90AB1,HSPG2,EMILIN1,ATP5A1,MDK,IL6,CPE,LAMB2,TNXB,SERPINE2,TGFBI,ANGPT1,HSPA8,CFL1
GO Function	GO:0005178	Integrin binding	15	147	1.02	1.90e-08	9606.ENSP00000216181,9606.ENSP00000222399,9606.ENSP00000260356,9606.ENSP00000268150,9606.ENSP00000296591,9606.ENSP00000304408,9606.ENSP00000320866,9606.ENSP00000327801,9606.ENSP00000331544,9606.ENSP00000346839,9606.ENSP00000363827,9606.ENSP00000369677,9606.ENSP00000388325,9606.ENSP00000407685,9606.ENSP00000416330	MYH9,LAMB1,THBS1,MFGE8,EDIL3,COL3A1,CALR,P4HB,FBLN1,FN1,HSPG2,EMILIN1,LAMB2,TNXB,TGFBI
GO Function	GO:0005539	Glycosaminoglycan binding	18	240	0.89	1.97e-08	9606.ENSP00000220772,9606.ENSP00000223061,9606.ENSP00000231751,9606.ENSP00000243347,9606.ENSP00000260356,9606.ENSP00000261978,9606.ENSP00000265077,9606.ENSP00000327336,9606.ENSP00000343924,9606.ENSP00000346839,9606.ENSP00000355751,9606.ENSP00000356399,9606.ENSP00000369071,9606.ENSP00000371554,9606.ENSP00000385451,9606.ENSP00000398632,9606.ENSP00000407685,9606.ENSP00000415786	SFRP1,PCOLCE,LTF,TNFAIP6,THBS1,LTBP2,VCAN,BGN,PRELP,FN1,THBS2,CFH,POSTN,SOD3,MDK,CD44,TNXB,SERPINE2
GO Function	GO:0030020	Extracellular matrix structural constituent conferring tensile strength	9	28	1.52	1.97e-08	9606.ENSP00000225964,9606.ENSP00000295550,9606.ENSP00000297268,9606.ENSP00000300527,9606.ENSP00000304408,9606.ENSP00000325146,9606.ENSP00000355180,9606.ENSP00000364000,9606.ENSP00000364140	COL1A1,COL6A3,COL1A2,COL6A2,COL3A1,COL12A1,COL6A1,COL5A2,COL15A1
GO Function	GO:0005515	Protein binding	112	7026	0.22	2.12e-08	9606.ENSP00000211998,9606.ENSP00000215909,9606.ENSP00000216181,9606.ENSP00000218388,9606.ENSP00000220772,9606.ENSP00000221930,9606.ENSP00000222399,9606.ENSP00000222553,9606.ENSP00000223095,9606.ENSP00000223357,9606.ENSP00000225964,9606.ENSP00000229239,9606.ENSP00000230538,9606.ENSP00000233813,9606.ENSP00000234590,9606.ENSP00000242776,9606.ENSP00000244537,9606.ENSP00000245907,9606.ENSP00000247461,…	VCL,LGALS1,MYH9,TIMP1,SFRP1,TGFB1,LAMB1,NAMPT,SERPINE1,AEBP1,COL1A1,GAPDH,LAMA4,IGFBP5,ENO1,DDX39A,HIST1H4F,C3,CANX,HSPB1,APOL2,PXDN,SRSF1,ENPP2,THBS1,LTBP2,ATP5B,LOXL3,NID1,YWHAE,WNT5A,CDH6,TNC,MFGE8,CDH13,IGFBP4,CTSK,RPS3,CCT3,ALB,PTX3,EDIL3,HSPA9,COL1A2,TNFRSF11B,VPS35,TUBA1A,COL3A1,PCBP1,PAM,DPYSL2,HNRNPD,CLU,NCL,CALR,PLEC,PENK,FLNC,P4HB,HIST1H1B,FBLN1,GAS6,FLRT2,TUBB,HNRNPA1,PRDX6,CTSB,ANXA2…
GO Function	GO:0003723	RNA binding	45	1649	0.45	5.34e-08	9606.ENSP00000215909,9606.ENSP00000216181,9606.ENSP00000234590,9606.ENSP00000242776,9606.ENSP00000244537,9606.ENSP00000247461,9606.ENSP00000248553,9606.ENSP00000258962,9606.ENSP00000264335,9606.ENSP00000278572,9606.ENSP00000293831,9606.ENSP00000295688,9606.ENSP00000297185,9606.ENSP00000302896,9606.ENSP00000305556,9606.ENSP00000313199,9606.ENSP00000318195,9606.ENSP00000320866,9606.ENSP00000323856,…	LGALS1,MYH9,ENO1,DDX39A,HIST1H4F,CANX,HSPB1,SRSF1,YWHAE,RPS3,EIF4A1,CCT3,HSPA9,RPS9,PCBP1,HNRNPD,NCL,CALR,PLEC,P4HB,HIST1H1B,UBA1,HIST1H1C,HNRNPA1,ANXA2,HNRNPA2B1,PTRF,TFRC,ILF2,SYNCRIP,FLNA,HSP90AB1,HNRNPK,SLC3A2,CKAP4,FSCN1,KHSRP,ATP5A1,POP1,ILF3,HSPA8,SERPINH1,VIM,RPLP0,HNRNPC
GO Function	GO:0061134	Peptidase regulator activity	17	226	0.89	5.34e-08	9606.ENSP00000218388,9606.ENSP00000223061,9606.ENSP00000223095,9606.ENSP00000229239,9606.ENSP00000231751,9606.ENSP00000245907,9606.ENSP00000254722,9606.ENSP00000278407,9606.ENSP00000295550,9606.ENSP00000331544,9606.ENSP00000331831,9606.ENSP00000346032,9606.ENSP00000346839,9606.ENSP00000351190,9606.ENSP00000415786,9606.ENSP00000434412,9606.ENSP00000484343	TIMP1,PCOLCE,SERPINE1,GAPDH,LTF,C3,SERPINF1,SERPING1,COL6A3,FBLN1,GAS6,ANXA2,FN1,ITIH2,SERPINE2,SERPINH1,SERPINB6
GO Function	GO:0005509	Calcium ion binding	28	703	0.62	8.91e-08	9606.ENSP00000216286,9606.ENSP00000231061,9606.ENSP00000247461,9606.ENSP00000259486,9606.ENSP00000260356,9606.ENSP00000261978,9606.ENSP00000264187,9606.ENSP00000265071,9606.ENSP00000265077,9606.ENSP00000268613,9606.ENSP00000296591,9606.ENSP00000306100,9606.ENSP00000309953,9606.ENSP00000317232,9606.ENSP00000320866,9606.ENSP00000331544,9606.ENSP00000331831,9606.ENSP00000346032,9606.ENSP00000355751,…	NID2,SPARC,CANX,ENPP2,THBS1,LTBP2,NID1,CDH6,VCAN,CDH13,EDIL3,PAM,EFEMP2,FKBP10,CALR,FBLN1,GAS6,ANXA2,THBS2,MAN1A1,GSN,HSPG2,LOXL2,FBLN2,SVEP1,CALU,C1R,MYL6
GO Function	GO:0045296	Cadherin binding	19	334	0.77	3.00e-07	9606.ENSP00000211998,9606.ENSP00000216181,9606.ENSP00000234590,9606.ENSP00000264335,9606.ENSP00000265071,9606.ENSP00000268613,9606.ENSP00000305556,9606.ENSP00000323856,9606.ENSP00000342026,9606.ENSP00000346032,9606.ENSP00000354394,9606.ENSP00000354826,9606.ENSP00000358866,9606.ENSP00000360609,9606.ENSP00000365439,9606.ENSP00000367123,9606.ENSP00000371798,9606.ENSP00000432083,9606.ENSP00000445175	VCL,MYH9,ENO1,YWHAE,CDH6,CDH13,PCBP1,PLEC,PRDX6,ANXA2,STAT1,CALD1,FLNA,HSP90AB1,HNRNPK,SLC3A2,FSCN1,HSPA8,LDHA
GO Function	GO:0008201	Heparin binding	14	172	0.93	6.59e-07	9606.ENSP00000220772,9606.ENSP00000223061,9606.ENSP00000231751,9606.ENSP00000260356,9606.ENSP00000261978,9606.ENSP00000343924,9606.ENSP00000346839,9606.ENSP00000355751,9606.ENSP00000356399,9606.ENSP00000369071,9606.ENSP00000371554,9606.ENSP00000385451,9606.ENSP00000407685,9606.ENSP00000415786	SFRP1,PCOLCE,LTF,THBS1,LTBP2,PRELP,FN1,THBS2,CFH,POSTN,SOD3,MDK,TNXB,SERPINE2
GO Function	GO:0042802	Identical protein binding	46	1896	0.4	9.36e-07	9606.ENSP00000215909,9606.ENSP00000216181,9606.ENSP00000220772,9606.ENSP00000221930,9606.ENSP00000222553,9606.ENSP00000225964,9606.ENSP00000229239,9606.ENSP00000234590,9606.ENSP00000242776,9606.ENSP00000248553,9606.ENSP00000260356,9606.ENSP00000264335,9606.ENSP00000268613,9606.ENSP00000295897,9606.ENSP00000295927,9606.ENSP00000297268,9606.ENSP00000301071,9606.ENSP00000306100,9606.ENSP00000309539,…	LGALS1,MYH9,SFRP1,TGFB1,NAMPT,COL1A1,GAPDH,ENO1,DDX39A,HSPB1,THBS1,YWHAE,CDH13,ALB,PTX3,COL1A2,TUBA1A,PAM,DPYSL2,NCL,FLNC,FBLN1,HNRNPA1,PRDX6,ANXA2,HNRNPA2B1,FN1,PTRF,ACTB,TFRC,STAT1,TGM2,CFH,LMNA,HTRA1,FLNA,HSP90AB1,HNRNPK,EMILIN1,MVP,MX1,C1R,LDHA,VIM,HNRNPC,MARCKS
GO Function	GO:0004866	Endopeptidase inhibitor activity	14	181	0.9	1.08e-06	9606.ENSP00000218388,9606.ENSP00000223095,9606.ENSP00000229239,9606.ENSP00000231751,9606.ENSP00000245907,9606.ENSP00000254722,9606.ENSP00000278407,9606.ENSP00000295550,9606.ENSP00000331831,9606.ENSP00000346032,9606.ENSP00000351190,9606.ENSP00000415786,9606.ENSP00000434412,9606.ENSP00000484343	TIMP1,SERPINE1,GAPDH,LTF,C3,SERPINF1,SERPING1,COL6A3,GAS6,ANXA2,ITIH2,SERPINE2,SERPINH1,SERPINB6
GO Function	GO:1901681	Sulfur compound binding	15	262	0.77	1.15e-05	9606.ENSP00000220772,9606.ENSP00000223061,9606.ENSP00000231751,9606.ENSP00000260356,9606.ENSP00000261978,9606.ENSP00000343924,9606.ENSP00000346839,9606.ENSP00000355751,9606.ENSP00000356399,9606.ENSP00000369071,9606.ENSP00000370023,9606.ENSP00000371554,9606.ENSP00000385451,9606.ENSP00000407685,9606.ENSP00000415786	SFRP1,PCOLCE,LTF,THBS1,LTBP2,PRELP,FN1,THBS2,CFH,POSTN,HADHA,SOD3,MDK,TNXB,SERPINE2
GO Function	GO:0050840	Extracellular matrix binding	8	56	1.17	2.49e-05	9606.ENSP00000215909,9606.ENSP00000231061,9606.ENSP00000260356,9606.ENSP00000264187,9606.ENSP00000327336,9606.ENSP00000346032,9606.ENSP00000384169,9606.ENSP00000416330	LGALS1,SPARC,THBS1,NID1,BGN,ANXA2,FBLN2,TGFBI
GO Function	GO:0043394	Proteoglycan binding	7	37	1.29	2.62e-05	9606.ENSP00000260356,9606.ENSP00000264187,9606.ENSP00000265131,9606.ENSP00000271651,9606.ENSP00000345672,9606.ENSP00000346839,9606.ENSP00000356399	THBS1,NID1,TNC,CTSK,CTSB,FN1,CFH
GO Function	GO:0030021	Extracellular matrix structural constituent conferring compression resistance	5	14	1.57	0.00011	9606.ENSP00000265077,9606.ENSP00000266718,9606.ENSP00000327336,9606.ENSP00000343924,9606.ENSP00000363827	VCAN,LUM,BGN,PRELP,HSPG2
GO Function	GO:0004867	Serine-type endopeptidase inhibitor activity	9	98	0.98	0.00012	9606.ENSP00000223095,9606.ENSP00000254722,9606.ENSP00000278407,9606.ENSP00000295550,9606.ENSP00000346032,9606.ENSP00000351190,9606.ENSP00000415786,9606.ENSP00000434412,9606.ENSP00000484343	SERPINE1,SERPINF1,SERPING1,COL6A3,ANXA2,ITIH2,SERPINE2,SERPINH1,SERPINB6
GO Function	GO:0004857	Enzyme inhibitor activity	16	377	0.64	0.00016	9606.ENSP00000218388,9606.ENSP00000223095,9606.ENSP00000229239,9606.ENSP00000231751,9606.ENSP00000245907,9606.ENSP00000248553,9606.ENSP00000254722,9606.ENSP00000278407,9606.ENSP00000295550,9606.ENSP00000331831,9606.ENSP00000346032,9606.ENSP00000351190,9606.ENSP00000415786,9606.ENSP00000433999,9606.ENSP00000434412,9606.ENSP00000484343	TIMP1,SERPINE1,GAPDH,LTF,C3,HSPB1,SERPINF1,SERPING1,COL6A3,GAS6,ANXA2,ITIH2,SERPINE2,RNH1,SERPINH1,SERPINB6
GO Function	GO:0003729	mRNA binding	14	289	0.7	0.00017	9606.ENSP00000258962,9606.ENSP00000278572,9606.ENSP00000293831,9606.ENSP00000305556,9606.ENSP00000313199,9606.ENSP00000318195,9606.ENSP00000320866,9606.ENSP00000341826,9606.ENSP00000346694,9606.ENSP00000358635,9606.ENSP00000365439,9606.ENSP00000381216,9606.ENSP00000404121,9606.ENSP00000451291	SRSF1,RPS3,EIF4A1,PCBP1,HNRNPD,NCL,CALR,HNRNPA1,HNRNPA2B1,SYNCRIP,HNRNPK,KHSRP,ILF3,HNRNPC
GO Function	GO:0019838	Growth factor binding	10	136	0.88	0.00017	9606.ENSP00000225964,9606.ENSP00000233813,9606.ENSP00000252804,9606.ENSP00000260356,9606.ENSP00000261978,9606.ENSP00000269593,9606.ENSP00000297268,9606.ENSP00000304408,9606.ENSP00000355180,9606.ENSP00000357980	COL1A1,IGFBP5,PXDN,THBS1,LTBP2,IGFBP4,COL1A2,COL3A1,COL6A1,HTRA1
GO Function	GO:0043167	Ion binding	89	6188	0.17	0.00081	9606.ENSP00000196061,9606.ENSP00000216181,9606.ENSP00000216286,9606.ENSP00000218388,9606.ENSP00000220772,9606.ENSP00000223061,9606.ENSP00000223357,9606.ENSP00000225964,9606.ENSP00000231061,9606.ENSP00000231751,9606.ENSP00000234590,9606.ENSP00000242776,9606.ENSP00000243347,9606.ENSP00000244137,9606.ENSP00000247461,9606.ENSP00000251595,9606.ENSP00000252804,9606.ENSP00000257770,9606.ENSP00000259486,…	PLOD1,MYH9,NID2,TIMP1,SFRP1,PCOLCE,AEBP1,COL1A1,SPARC,LTF,ENO1,DDX39A,TNFAIP6,PEPD,CANX,HBA2,PXDN,NT5E,ENPP2,THBS1,LOXL1,LTBP2,ATP5B,LOXL3,NID1,WNT5A,CDH6,VCAN,MFGE8,CDH13,MMP10,EIF4A1,CCT3,ALB,EDIL3,HSPA9,COL1A2,TUBA1A,COL3A1,PAM,NPTX1,EFEMP2,FKBP10,CALR,MMP1,FBLN1,GAS6,UBA1,TUBB,PRELP,ANXA2,FN1,ACTB,MYOF,CYB5R3,TGM2,THBS2,CFH,QSOX1,MAN1A1,GOT1,HSP90AB1,GSN,HSPG2,COL5A2,POSTN,HADHA,AKR1C1,SOD3,L…
GO Function	GO:0043168	Anion binding	50	2805	0.27	0.0011	9606.ENSP00000196061,9606.ENSP00000216181,9606.ENSP00000220772,9606.ENSP00000223061,9606.ENSP00000231751,9606.ENSP00000242776,9606.ENSP00000243347,9606.ENSP00000260356,9606.ENSP00000261978,9606.ENSP00000262030,9606.ENSP00000264634,9606.ENSP00000265077,9606.ENSP00000268150,9606.ENSP00000293831,9606.ENSP00000295688,9606.ENSP00000295897,9606.ENSP00000297185,9606.ENSP00000301071,9606.ENSP00000306100,…	PLOD1,MYH9,SFRP1,PCOLCE,LTF,DDX39A,TNFAIP6,THBS1,LTBP2,ATP5B,WNT5A,VCAN,MFGE8,EIF4A1,CCT3,ALB,HSPA9,TUBA1A,PAM,GAS6,UBA1,TUBB,PRELP,ANXA2,FN1,ACTB,MYOF,CYB5R3,TGM2,THBS2,CFH,QSOX1,GOT1,HSP90AB1,GSN,POSTN,HADHA,AKR1C1,SOD3,AFP,MX1,ATP5A1,MDK,CD44,TNXB,SERPINE2,PLTP,HSPA8,TXNRD1,RAB5C
GO Function	GO:0044183	Protein folding chaperone	5	26	1.3	0.0011	9606.ENSP00000248553,9606.ENSP00000297185,9606.ENSP00000320866,9606.ENSP00000360609,9606.ENSP00000432083	HSPB1,HSPA9,CALR,HSP90AB1,HSPA8
GO Function	GO:0048407	Platelet-derived growth factor binding	4	11	1.58	0.0011	9606.ENSP00000225964,9606.ENSP00000297268,9606.ENSP00000304408,9606.ENSP00000355180	COL1A1,COL1A2,COL3A1,COL6A1
GO Function	GO:0001968	Fibronectin binding	5	27	1.28	0.0012	9606.ENSP00000233813,9606.ENSP00000260356,9606.ENSP00000264094,9606.ENSP00000271651,9606.ENSP00000331544	IGFBP5,THBS1,LOXL3,CTSK,FBLN1
GO Function	GO:0003725	Double-stranded RNA binding	7	75	0.99	0.0013	9606.ENSP00000293831,9606.ENSP00000353224,9606.ENSP00000355011,9606.ENSP00000360609,9606.ENSP00000367123,9606.ENSP00000404121,9606.ENSP00000446007	EIF4A1,TFRC,ILF2,HSP90AB1,SLC3A2,ILF3,VIM
GO Function	GO:0051082	Unfolded protein binding	8	108	0.88	0.0015	9606.ENSP00000247461,9606.ENSP00000295688,9606.ENSP00000297185,9606.ENSP00000315130,9606.ENSP00000320866,9606.ENSP00000360609,9606.ENSP00000432083,9606.ENSP00000434412	CANX,CCT3,HSPA9,CLU,CALR,HSP90AB1,HSPA8,SERPINH1
GO Function	GO:0005507	Copper ion binding	6	57	1.04	0.0028	9606.ENSP00000261921,9606.ENSP00000264094,9606.ENSP00000295897,9606.ENSP00000306100,9606.ENSP00000371554,9606.ENSP00000373783	LOXL1,LOXL3,ALB,PAM,SOD3,LOXL2
GO Function	GO:0004720	Protein-lysine 6-oxidase activity	3	5	1.79	0.0041	9606.ENSP00000261921,9606.ENSP00000264094,9606.ENSP00000373783	LOXL1,LOXL3,LOXL2
GO Function	GO:0002020	Protease binding	8	138	0.78	0.0071	9606.ENSP00000218388,9606.ENSP00000223095,9606.ENSP00000225964,9606.ENSP00000297268,9606.ENSP00000304408,9606.ENSP00000346032,9606.ENSP00000346839,9606.ENSP00000484343	TIMP1,SERPINE1,COL1A1,COL1A2,COL3A1,ANXA2,FN1,SERPINB6
GO Function	GO:0097367	Carbohydrate derivative binding	40	2226	0.27	0.0073	9606.ENSP00000216181,9606.ENSP00000220772,9606.ENSP00000223061,9606.ENSP00000231751,9606.ENSP00000242776,9606.ENSP00000243347,9606.ENSP00000260356,9606.ENSP00000261978,9606.ENSP00000262030,9606.ENSP00000264187,9606.ENSP00000265077,9606.ENSP00000265131,9606.ENSP00000271651,9606.ENSP00000293831,9606.ENSP00000295688,9606.ENSP00000297185,9606.ENSP00000301071,9606.ENSP00000327336,9606.ENSP00000338413,…	MYH9,SFRP1,PCOLCE,LTF,DDX39A,TNFAIP6,THBS1,LTBP2,ATP5B,NID1,VCAN,TNC,CTSK,EIF4A1,CCT3,HSPA9,TUBA1A,BGN,UBA1,TUBB,PRELP,CTSB,FN1,ACTB,CYB5R3,TGM2,THBS2,CFH,HSP90AB1,POSTN,HADHA,SOD3,MX1,ATP5A1,MDK,CD44,TNXB,SERPINE2,HSPA8,RAB5C
GO Function	GO:0043177	Organic acid binding	10	230	0.65	0.0089	9606.ENSP00000196061,9606.ENSP00000243347,9606.ENSP00000251595,9606.ENSP00000265077,9606.ENSP00000295897,9606.ENSP00000306100,9606.ENSP00000359539,9606.ENSP00000370254,9606.ENSP00000379138,9606.ENSP00000398632	PLOD1,TNFAIP6,HBA2,VCAN,ALB,PAM,GOT1,AKR1C1,AFP,CD44
GO Component	GO:0005576	Extracellular region	171	4166	0.63	2.65e-88	9606.ENSP00000196061,9606.ENSP00000211998,9606.ENSP00000215909,9606.ENSP00000216181,9606.ENSP00000216286,9606.ENSP00000217131,9606.ENSP00000217939,9606.ENSP00000218388,9606.ENSP00000220772,9606.ENSP00000221930,9606.ENSP00000222399,9606.ENSP00000222553,9606.ENSP00000223061,9606.ENSP00000223095,9606.ENSP00000223357,9606.ENSP00000225964,9606.ENSP00000229239,9606.ENSP00000230538,9606.ENSP00000231061,…	PLOD1,VCL,LGALS1,MYH9,NID2,CTSZ,MXRA5,TIMP1,SFRP1,TGFB1,LAMB1,NAMPT,PCOLCE,SERPINE1,AEBP1,COL1A1,GAPDH,LAMA4,SPARC,LTF,IGFBP5,ENO1,TNFAIP6,PEPD,HIST1H4F,C3,CANX,HSPB1,APOL2,ISLR,HBA2,PXDN,SERPINF1,NT5E,LAMC1,ENPP2,THBS1,COL8A1,LOXL1,LTBP2,ATP5B,LOXL3,NID1,YWHAE,WNT5A,VCAN,TNC,LUM,MFGE8,CDH13,IGFBP4,PGD,CTSK,SERPING1,RPS3,MMP10,EIF4A1,COL6A3,CCT3,ALB,PTX3,EDIL3,HSPA9,FNDC1,COL1A2,TNFRSF11B,VPS35,C…
GO Component	GO:0005615	Extracellular space	154	3195	0.7	2.85e-82	9606.ENSP00000196061,9606.ENSP00000211998,9606.ENSP00000215909,9606.ENSP00000216181,9606.ENSP00000216286,9606.ENSP00000217131,9606.ENSP00000217939,9606.ENSP00000218388,9606.ENSP00000220772,9606.ENSP00000221930,9606.ENSP00000222399,9606.ENSP00000222553,9606.ENSP00000223061,9606.ENSP00000223095,9606.ENSP00000223357,9606.ENSP00000225964,9606.ENSP00000229239,9606.ENSP00000230538,9606.ENSP00000231061,…	PLOD1,VCL,LGALS1,MYH9,NID2,CTSZ,MXRA5,TIMP1,SFRP1,TGFB1,LAMB1,NAMPT,PCOLCE,SERPINE1,AEBP1,COL1A1,GAPDH,LAMA4,SPARC,LTF,IGFBP5,ENO1,TNFAIP6,PEPD,HIST1H4F,C3,CANX,HSPB1,ISLR,HBA2,PXDN,SERPINF1,NT5E,LAMC1,ENPP2,THBS1,COL8A1,LOXL1,LTBP2,ATP5B,LOXL3,NID1,YWHAE,WNT5A,VCAN,TNC,LUM,MFGE8,CDH13,IGFBP4,PGD,CTSK,SERPING1,RPS3,MMP10,EIF4A1,COL6A3,CCT3,ALB,PTX3,EDIL3,HSPA9,COL1A2,TNFRSF11B,VPS35,COL6A2,TUBA1A…
GO Component	GO:1903561	Extracellular vesicle	126	2121	0.79	2.24e-70	9606.ENSP00000196061,9606.ENSP00000211998,9606.ENSP00000215909,9606.ENSP00000216181,9606.ENSP00000216286,9606.ENSP00000217131,9606.ENSP00000217939,9606.ENSP00000218388,9606.ENSP00000220772,9606.ENSP00000222399,9606.ENSP00000222553,9606.ENSP00000223061,9606.ENSP00000223095,9606.ENSP00000223357,9606.ENSP00000229239,9606.ENSP00000230538,9606.ENSP00000231751,9606.ENSP00000234590,9606.ENSP00000244137,…	PLOD1,VCL,LGALS1,MYH9,NID2,CTSZ,MXRA5,TIMP1,SFRP1,LAMB1,NAMPT,PCOLCE,SERPINE1,AEBP1,GAPDH,LAMA4,LTF,ENO1,PEPD,HIST1H4F,C3,CANX,HSPB1,ISLR,HBA2,PXDN,SERPINF1,NT5E,LAMC1,THBS1,LTBP2,ATP5B,NID1,YWHAE,WNT5A,LUM,MFGE8,CDH13,PGD,SERPING1,RPS3,EIF4A1,COL6A3,CCT3,ALB,EDIL3,HSPA9,COL1A2,VPS35,COL6A2,TUBA1A,RPS9,PCBP1,GAA,PAM,DPYSL2,EFEMP2,CTSF,CLU,NCL,CALR,PLEC,COL12A1,BGN,P4HB,FBLN1,GAS6,FLRT2,UBA1,TUBB,…
GO Component	GO:0070062	Extracellular exosome	124	2099	0.79	9.57e-69	9606.ENSP00000196061,9606.ENSP00000211998,9606.ENSP00000215909,9606.ENSP00000216181,9606.ENSP00000216286,9606.ENSP00000217131,9606.ENSP00000217939,9606.ENSP00000218388,9606.ENSP00000220772,9606.ENSP00000222399,9606.ENSP00000222553,9606.ENSP00000223061,9606.ENSP00000223095,9606.ENSP00000223357,9606.ENSP00000229239,9606.ENSP00000230538,9606.ENSP00000231751,9606.ENSP00000234590,9606.ENSP00000244137,…	PLOD1,VCL,LGALS1,MYH9,NID2,CTSZ,MXRA5,TIMP1,SFRP1,LAMB1,NAMPT,PCOLCE,SERPINE1,AEBP1,GAPDH,LAMA4,LTF,ENO1,PEPD,HIST1H4F,C3,CANX,HSPB1,ISLR,HBA2,PXDN,SERPINF1,NT5E,LAMC1,THBS1,LTBP2,ATP5B,NID1,YWHAE,WNT5A,LUM,MFGE8,CDH13,PGD,SERPING1,RPS3,EIF4A1,COL6A3,CCT3,ALB,EDIL3,HSPA9,COL1A2,VPS35,COL6A2,TUBA1A,RPS9,PCBP1,GAA,PAM,DPYSL2,EFEMP2,CTSF,CLU,NCL,CALR,PLEC,COL12A1,BGN,P4HB,FBLN1,GAS6,FLRT2,UBA1,TUBB,…
GO Component	GO:0031012	Extracellular matrix	75	527	1.17	1.97e-61	9606.ENSP00000215909,9606.ENSP00000216286,9606.ENSP00000217131,9606.ENSP00000217939,9606.ENSP00000218388,9606.ENSP00000220772,9606.ENSP00000221930,9606.ENSP00000222399,9606.ENSP00000223095,9606.ENSP00000223357,9606.ENSP00000225964,9606.ENSP00000230538,9606.ENSP00000231061,9606.ENSP00000252804,9606.ENSP00000254722,9606.ENSP00000258341,9606.ENSP00000260356,9606.ENSP00000261037,9606.ENSP00000261921,…	LGALS1,NID2,CTSZ,MXRA5,TIMP1,SFRP1,TGFB1,LAMB1,SERPINE1,AEBP1,COL1A1,LAMA4,SPARC,PXDN,SERPINF1,LAMC1,THBS1,COL8A1,LOXL1,LTBP2,NID1,WNT5A,VCAN,TNC,LUM,MFGE8,CDH13,SERPING1,MMP10,COL6A3,PTX3,EDIL3,COL1A2,TNFRSF11B,COL6A2,COL3A1,PODN,EFEMP2,CTSF,CLU,CALR,MMP1,COL12A1,BGN,FBLN1,FLRT2,PRELP,CTSB,ANXA2,FN1,FMOD,ITIH2,COL6A1,TGM2,THBS2,HTRA1,HSPG2,COL5A2,COL15A1,MFAP2,OMD,SRPX,POSTN,EMILIN1,SOD3,LOXL2,F…
GO Component	GO:0062023	Collagen-containing extracellular matrix	68	396	1.25	5.73e-60	9606.ENSP00000215909,9606.ENSP00000216286,9606.ENSP00000217131,9606.ENSP00000217939,9606.ENSP00000218388,9606.ENSP00000220772,9606.ENSP00000221930,9606.ENSP00000222399,9606.ENSP00000223095,9606.ENSP00000223357,9606.ENSP00000225964,9606.ENSP00000230538,9606.ENSP00000231061,9606.ENSP00000252804,9606.ENSP00000254722,9606.ENSP00000258341,9606.ENSP00000260356,9606.ENSP00000261037,9606.ENSP00000261921,…	LGALS1,NID2,CTSZ,MXRA5,TIMP1,SFRP1,TGFB1,LAMB1,SERPINE1,AEBP1,COL1A1,LAMA4,SPARC,PXDN,SERPINF1,LAMC1,THBS1,COL8A1,LOXL1,LTBP2,NID1,VCAN,TNC,LUM,MFGE8,CDH13,SERPING1,COL6A3,EDIL3,COL1A2,COL6A2,COL3A1,PODN,EFEMP2,CTSF,CLU,CALR,COL12A1,BGN,FBLN1,PRELP,CTSB,ANXA2,FN1,FMOD,ITIH2,COL6A1,TGM2,THBS2,HTRA1,HSPG2,COL5A2,COL15A1,MFAP2,OMD,SRPX,POSTN,EMILIN1,SOD3,LOXL2,FBLN2,LAMB2,TNXB,SERPINE2,TGFBI,ANGPT1,…
GO Component	GO:0031982	Vesicle	141	3879	0.58	5.55e-56	9606.ENSP00000196061,9606.ENSP00000211998,9606.ENSP00000215909,9606.ENSP00000216181,9606.ENSP00000216286,9606.ENSP00000217131,9606.ENSP00000217939,9606.ENSP00000218388,9606.ENSP00000220772,9606.ENSP00000221930,9606.ENSP00000222399,9606.ENSP00000222553,9606.ENSP00000223061,9606.ENSP00000223095,9606.ENSP00000223357,9606.ENSP00000225964,9606.ENSP00000229239,9606.ENSP00000230538,9606.ENSP00000231061,…	PLOD1,VCL,LGALS1,MYH9,NID2,CTSZ,MXRA5,TIMP1,SFRP1,TGFB1,LAMB1,NAMPT,PCOLCE,SERPINE1,AEBP1,COL1A1,GAPDH,LAMA4,SPARC,LTF,ENO1,TNFAIP6,PEPD,HIST1H4F,C3,CANX,HSPB1,ISLR,HBA2,PXDN,SERPINF1,NT5E,LAMC1,THBS1,LOXL1,LTBP2,ATP5B,NID1,YWHAE,WNT5A,LUM,MFGE8,CDH13,PGD,CTSK,SERPING1,RPS3,EIF4A1,COL6A3,CCT3,ALB,PTX3,EDIL3,HSPA9,COL1A2,VPS35,COL6A2,TUBA1A,RPS9,PCBP1,GAA,PAM,NPTX1,DPYSL2,EFEMP2,CTSF,CLU,NCL,CALR,…
GO Component	GO:0005788	Endoplasmic reticulum lumen	41	308	1.14	1.41e-30	9606.ENSP00000215909,9606.ENSP00000217131,9606.ENSP00000218388,9606.ENSP00000222399,9606.ENSP00000225964,9606.ENSP00000233813,9606.ENSP00000245907,9606.ENSP00000247461,9606.ENSP00000258341,9606.ENSP00000260356,9606.ENSP00000261037,9606.ENSP00000264634,9606.ENSP00000265077,9606.ENSP00000265131,9606.ENSP00000268150,9606.ENSP00000269593,9606.ENSP00000295550,9606.ENSP00000295897,9606.ENSP00000297268,…	LGALS1,CTSZ,TIMP1,LAMB1,COL1A1,IGFBP5,C3,CANX,LAMC1,THBS1,COL8A1,WNT5A,VCAN,TNC,MFGE8,IGFBP4,COL6A3,ALB,COL1A2,COL6A2,COL3A1,CLU,FKBP10,CALR,PENK,COL12A1,P4HB,GAS6,FN1,ITIH2,COL6A1,QSOX1,COL5A2,COL15A1,CKAP4,AFP,IL6,LAMB2,SERPINH1,CALU,SPON1
GO Component	GO:0043227	Membrane-bounded organelle	176	12427	0.17	4.65e-19	9606.ENSP00000196061,9606.ENSP00000211998,9606.ENSP00000215909,9606.ENSP00000216181,9606.ENSP00000216286,9606.ENSP00000217131,9606.ENSP00000217939,9606.ENSP00000218388,9606.ENSP00000220772,9606.ENSP00000221930,9606.ENSP00000222399,9606.ENSP00000222553,9606.ENSP00000223061,9606.ENSP00000223095,9606.ENSP00000223357,9606.ENSP00000225964,9606.ENSP00000229239,9606.ENSP00000230538,9606.ENSP00000231061,…	PLOD1,VCL,LGALS1,MYH9,NID2,CTSZ,MXRA5,TIMP1,SFRP1,TGFB1,LAMB1,NAMPT,PCOLCE,SERPINE1,AEBP1,COL1A1,GAPDH,LAMA4,SPARC,LTF,IGFBP5,ENO1,DDX39A,TNFAIP6,PEPD,HIST1H4F,C3,CANX,HSPB1,APOL2,ISLR,HBA2,PXDN,SERPINF1,NT5E,LAMC1,SRSF1,THBS1,COL8A1,LOXL1,LTBP2,ATP5B,LOXL3,NID1,YWHAE,WNT5A,VCAN,TNC,LUM,MFGE8,CDH13,IGFBP4,PGD,CTSK,SERPING1,RPS3,EIF4A1,COL6A3,CCT3,ALB,PTX3,EDIL3,HSPA9,FNDC1,COL1A2,VPS35,COL6A2,TUB…
GO Component	GO:0005604	Basement membrane	21	96	1.35	6.95e-19	9606.ENSP00000216286,9606.ENSP00000218388,9606.ENSP00000222399,9606.ENSP00000230538,9606.ENSP00000231061,9606.ENSP00000254722,9606.ENSP00000258341,9606.ENSP00000261037,9606.ENSP00000261921,9606.ENSP00000264187,9606.ENSP00000265131,9606.ENSP00000309953,9606.ENSP00000331544,9606.ENSP00000346032,9606.ENSP00000346839,9606.ENSP00000355751,9606.ENSP00000363827,9606.ENSP00000364140,9606.ENSP00000373783,…	NID2,TIMP1,LAMB1,LAMA4,SPARC,SERPINF1,LAMC1,COL8A1,LOXL1,NID1,TNC,EFEMP2,FBLN1,ANXA2,FN1,THBS2,HSPG2,COL15A1,LOXL2,LAMB2,TGFBI
GO Component	GO:0012505	Endomembrane system	103	4542	0.37	4.24e-18	9606.ENSP00000196061,9606.ENSP00000211998,9606.ENSP00000215909,9606.ENSP00000217131,9606.ENSP00000218388,9606.ENSP00000221930,9606.ENSP00000222399,9606.ENSP00000223095,9606.ENSP00000225964,9606.ENSP00000229239,9606.ENSP00000231061,9606.ENSP00000231751,9606.ENSP00000233813,9606.ENSP00000243347,9606.ENSP00000245907,9606.ENSP00000247461,9606.ENSP00000249066,9606.ENSP00000249842,9606.ENSP00000252804,…	PLOD1,VCL,LGALS1,CTSZ,TIMP1,TGFB1,LAMB1,SERPINE1,COL1A1,GAPDH,SPARC,LTF,IGFBP5,TNFAIP6,C3,CANX,APOL2,ISLR,PXDN,LAMC1,THBS1,COL8A1,LOXL1,WNT5A,VCAN,TNC,LUM,MFGE8,IGFBP4,CTSK,SERPING1,RPS3,COL6A3,ALB,PTX3,COL1A2,VPS35,COL6A2,TUBA1A,COL3A1,GAA,PAM,NPTX1,CLU,FKBP10,CALR,PENK,COPG1,COL12A1,BGN,P4HB,GAS6,FLRT2,TUBB,PRDX6,PRELP,CTSB,ANXA2,FN1,FMOD,PTRF,ITIH2,MYOF,TFRC,CYB5R3,ILF2,COL6A1,TGM2,THBS2,QSOX1…
GO Component	GO:0005783	Endoplasmic reticulum	54	1438	0.59	4.88e-16	9606.ENSP00000196061,9606.ENSP00000215909,9606.ENSP00000217131,9606.ENSP00000218388,9606.ENSP00000222399,9606.ENSP00000225964,9606.ENSP00000233813,9606.ENSP00000245907,9606.ENSP00000247461,9606.ENSP00000252804,9606.ENSP00000258341,9606.ENSP00000260356,9606.ENSP00000261037,9606.ENSP00000264634,9606.ENSP00000265077,9606.ENSP00000265131,9606.ENSP00000268150,9606.ENSP00000269593,9606.ENSP00000278572,…	PLOD1,LGALS1,CTSZ,TIMP1,LAMB1,COL1A1,IGFBP5,C3,CANX,PXDN,LAMC1,THBS1,COL8A1,WNT5A,VCAN,TNC,MFGE8,IGFBP4,RPS3,COL6A3,ALB,COL1A2,COL6A2,COL3A1,CLU,FKBP10,CALR,PENK,COPG1,COL12A1,P4HB,GAS6,FN1,PTRF,ITIH2,CYB5R3,COL6A1,TGM2,QSOX1,MAN1A1,SYNCRIP,COL5A2,COL15A1,MAMDC2,CKAP4,SRPX,LOXL2,AFP,IL6,LAMB2,SERPINH1,CALU,RPLP0,SPON1
GO Component	GO:0030141	Secretory granule	42	845	0.71	4.88e-16	9606.ENSP00000211998,9606.ENSP00000217131,9606.ENSP00000218388,9606.ENSP00000221930,9606.ENSP00000223095,9606.ENSP00000225964,9606.ENSP00000231061,9606.ENSP00000231751,9606.ENSP00000243347,9606.ENSP00000245907,9606.ENSP00000249842,9606.ENSP00000260356,9606.ENSP00000261921,9606.ENSP00000278407,9606.ENSP00000295897,9606.ENSP00000295927,9606.ENSP00000305692,9606.ENSP00000306100,9606.ENSP00000315130,…	VCL,CTSZ,TIMP1,TGFB1,SERPINE1,COL1A1,SPARC,LTF,TNFAIP6,C3,ISLR,THBS1,LOXL1,SERPING1,ALB,PTX3,GAA,PAM,CLU,CALR,PENK,GAS6,TUBB,PRDX6,CTSB,ANXA2,FN1,CYB5R3,ILF2,THBS2,QSOX1,HSP90AB1,DPP7,GSN,CKAP4,MVP,CPE,CD44,SERPINE2,HSPA8,RAB5C,SERPINB6
GO Component	GO:0034774	Secretory granule lumen	28	324	0.95	6.76e-16	9606.ENSP00000211998,9606.ENSP00000217131,9606.ENSP00000218388,9606.ENSP00000221930,9606.ENSP00000223095,9606.ENSP00000231061,9606.ENSP00000231751,9606.ENSP00000245907,9606.ENSP00000249842,9606.ENSP00000260356,9606.ENSP00000278407,9606.ENSP00000295897,9606.ENSP00000295927,9606.ENSP00000315130,9606.ENSP00000324248,9606.ENSP00000331831,9606.ENSP00000339001,9606.ENSP00000342026,9606.ENSP00000346032,…	VCL,CTSZ,TIMP1,TGFB1,SERPINE1,SPARC,LTF,C3,ISLR,THBS1,SERPING1,ALB,PTX3,CLU,PENK,GAS6,TUBB,PRDX6,ANXA2,FN1,CYB5R3,ILF2,QSOX1,HSP90AB1,DPP7,GSN,MVP,HSPA8
GO Component	GO:0043226	Organelle	178	13515	0.13	1.81e-15	9606.ENSP00000196061,9606.ENSP00000211998,9606.ENSP00000215909,9606.ENSP00000216181,9606.ENSP00000216286,9606.ENSP00000217131,9606.ENSP00000217939,9606.ENSP00000218388,9606.ENSP00000220772,9606.ENSP00000221930,9606.ENSP00000222399,9606.ENSP00000222553,9606.ENSP00000223061,9606.ENSP00000223095,9606.ENSP00000223357,9606.ENSP00000225964,9606.ENSP00000229239,9606.ENSP00000230538,9606.ENSP00000231061,…	PLOD1,VCL,LGALS1,MYH9,NID2,CTSZ,MXRA5,TIMP1,SFRP1,TGFB1,LAMB1,NAMPT,PCOLCE,SERPINE1,AEBP1,COL1A1,GAPDH,LAMA4,SPARC,LTF,IGFBP5,ENO1,DDX39A,TNFAIP6,PEPD,HIST1H4F,C3,CANX,HSPB1,APOL2,ISLR,HBA2,PXDN,SERPINF1,NT5E,LAMC1,SRSF1,THBS1,COL8A1,LOXL1,LTBP2,ATP5B,LOXL3,NID1,YWHAE,WNT5A,VCAN,TNC,LUM,MFGE8,CDH13,IGFBP4,PGD,CTSK,SERPING1,RPS3,EIF4A1,COL6A3,CCT3,ALB,PTX3,EDIL3,HSPA9,FNDC1,COL1A2,VPS35,COL6A2,TUB…
GO Component	GO:0070013	Intracellular organelle lumen	110	5857	0.29	9.73e-14	9606.ENSP00000211998,9606.ENSP00000215909,9606.ENSP00000217131,9606.ENSP00000218388,9606.ENSP00000221930,9606.ENSP00000222399,9606.ENSP00000222553,9606.ENSP00000223095,9606.ENSP00000225964,9606.ENSP00000231061,9606.ENSP00000231751,9606.ENSP00000233813,9606.ENSP00000242776,9606.ENSP00000243347,9606.ENSP00000244537,9606.ENSP00000245907,9606.ENSP00000247461,9606.ENSP00000249842,9606.ENSP00000251595,…	VCL,LGALS1,CTSZ,TIMP1,TGFB1,LAMB1,NAMPT,SERPINE1,COL1A1,SPARC,LTF,IGFBP5,DDX39A,TNFAIP6,HIST1H4F,C3,CANX,ISLR,HBA2,NT5E,LAMC1,SRSF1,THBS1,COL8A1,ATP5B,WNT5A,VCAN,TNC,LUM,MFGE8,IGFBP4,CTSK,SERPING1,RPS3,COL6A3,ALB,PTX3,HSPA9,FNDC1,COL1A2,COL6A2,RPS9,COL3A1,PCBP1,GAA,CTSF,HNRNPD,CLU,FKBP10,NCL,CALR,PENK,COL12A1,BGN,P4HB,HIST1H1B,GAS6,UBA1,TUBB,HIST1H1C,HNRNPA1,PRDX6,PRELP,CTSB,ANXA2,HNRNPA2B1,FN1,F…
GO Component	GO:0005925	Focal adhesion	26	405	0.82	5.42e-12	9606.ENSP00000211998,9606.ENSP00000216181,9606.ENSP00000248553,9606.ENSP00000264335,9606.ENSP00000265131,9606.ENSP00000268613,9606.ENSP00000278572,9606.ENSP00000297185,9606.ENSP00000302896,9606.ENSP00000320866,9606.ENSP00000323856,9606.ENSP00000327145,9606.ENSP00000327801,9606.ENSP00000332879,9606.ENSP00000349960,9606.ENSP00000355330,9606.ENSP00000358866,9606.ENSP00000362924,9606.ENSP00000363827,…	VCL,MYH9,HSPB1,YWHAE,TNC,CDH13,RPS3,HSPA9,RPS9,CALR,PLEC,FLNC,P4HB,FLRT2,ACTB,TGM2,FLNA,GSN,HSPG2,HNRNPK,CD44,HSPA8,CFL1,VIM,RPLP0,MARCKS
GO Component	GO:0005775	Vacuolar lumen	18	174	1.03	2.75e-11	9606.ENSP00000245907,9606.ENSP00000265077,9606.ENSP00000266718,9606.ENSP00000271651,9606.ENSP00000305692,9606.ENSP00000310832,9606.ENSP00000327336,9606.ENSP00000339001,9606.ENSP00000342026,9606.ENSP00000343924,9606.ENSP00000345672,9606.ENSP00000346032,9606.ENSP00000347041,9606.ENSP00000354468,9606.ENSP00000360635,9606.ENSP00000363827,9606.ENSP00000364700,9606.ENSP00000432083	C3,VCAN,LUM,CTSK,GAA,CTSF,BGN,TUBB,PRDX6,PRELP,CTSB,ANXA2,FMOD,CYB5R3,DPP7,HSPG2,OMD,HSPA8
GO Component	GO:0005737	Cytoplasm	156	11428	0.15	8.95e-11	9606.ENSP00000196061,9606.ENSP00000211998,9606.ENSP00000215909,9606.ENSP00000216181,9606.ENSP00000217131,9606.ENSP00000218388,9606.ENSP00000220772,9606.ENSP00000221930,9606.ENSP00000222399,9606.ENSP00000222553,9606.ENSP00000223095,9606.ENSP00000223357,9606.ENSP00000225964,9606.ENSP00000229239,9606.ENSP00000231061,9606.ENSP00000231751,9606.ENSP00000233813,9606.ENSP00000234590,9606.ENSP00000242776,…	PLOD1,VCL,LGALS1,MYH9,CTSZ,TIMP1,SFRP1,TGFB1,LAMB1,NAMPT,SERPINE1,AEBP1,COL1A1,GAPDH,SPARC,LTF,IGFBP5,ENO1,DDX39A,TNFAIP6,C3,CANX,HSPB1,ISLR,HBA2,PXDN,SERPINF1,NT5E,LAMC1,SRSF1,THBS1,COL8A1,LOXL1,ATP5B,LOXL3,YWHAE,WNT5A,VCAN,TNC,LUM,MFGE8,CDH13,IGFBP4,PGD,CTSK,SERPING1,RPS3,EIF4A1,COL6A3,CCT3,ALB,PTX3,HSPA9,COL1A2,VPS35,COL6A2,TUBA1A,RPS9,COL3A1,PCBP1,GAA,PAM,NPTX1,PODN,DPYSL2,CTSF,HNRNPD,CLU,FKB…
GO Component	GO:0031091	Platelet alpha granule	14	91	1.2	8.95e-11	9606.ENSP00000218388,9606.ENSP00000221930,9606.ENSP00000223095,9606.ENSP00000231061,9606.ENSP00000249842,9606.ENSP00000260356,9606.ENSP00000278407,9606.ENSP00000295897,9606.ENSP00000315130,9606.ENSP00000331831,9606.ENSP00000346839,9606.ENSP00000355751,9606.ENSP00000356574,9606.ENSP00000415786	TIMP1,TGFB1,SERPINE1,SPARC,ISLR,THBS1,SERPING1,ALB,CLU,GAS6,FN1,THBS2,QSOX1,SERPINE2
GO Component	GO:0031410	Cytoplasmic vesicle	60	2386	0.42	1.13e-10	9606.ENSP00000211998,9606.ENSP00000217131,9606.ENSP00000218388,9606.ENSP00000221930,9606.ENSP00000223095,9606.ENSP00000225964,9606.ENSP00000231061,9606.ENSP00000231751,9606.ENSP00000243347,9606.ENSP00000245907,9606.ENSP00000247461,9606.ENSP00000249842,9606.ENSP00000251595,9606.ENSP00000254722,9606.ENSP00000260356,9606.ENSP00000261921,9606.ENSP00000264335,9606.ENSP00000264634,9606.ENSP00000271651,…	VCL,CTSZ,TIMP1,TGFB1,SERPINE1,COL1A1,SPARC,LTF,TNFAIP6,C3,CANX,ISLR,HBA2,SERPINF1,THBS1,LOXL1,YWHAE,WNT5A,CTSK,SERPING1,ALB,PTX3,VPS35,TUBA1A,GAA,PAM,NPTX1,CLU,CALR,PENK,COPG1,BGN,P4HB,GAS6,TUBB,PRDX6,CTSB,ANXA2,FN1,MYOF,TFRC,CYB5R3,ILF2,THBS2,QSOX1,HSP90AB1,DPP7,GSN,SLC3A2,CKAP4,MVP,MX1,CPE,CD44,SERPINE2,HSPA8,CALU,VIM,RAB5C,SERPINB6
GO Component	GO:0031093	Platelet alpha granule lumen	12	68	1.26	8.01e-10	9606.ENSP00000218388,9606.ENSP00000221930,9606.ENSP00000223095,9606.ENSP00000231061,9606.ENSP00000249842,9606.ENSP00000260356,9606.ENSP00000278407,9606.ENSP00000295897,9606.ENSP00000315130,9606.ENSP00000331831,9606.ENSP00000346839,9606.ENSP00000356574	TIMP1,TGFB1,SERPINE1,SPARC,ISLR,THBS1,SERPING1,ALB,CLU,GAS6,FN1,QSOX1
GO Component	GO:0072562	Blood microparticle	14	115	1.1	1.36e-09	9606.ENSP00000221930,9606.ENSP00000245907,9606.ENSP00000251595,9606.ENSP00000278407,9606.ENSP00000295897,9606.ENSP00000315130,9606.ENSP00000346839,9606.ENSP00000349960,9606.ENSP00000351190,9606.ENSP00000353224,9606.ENSP00000356399,9606.ENSP00000362924,9606.ENSP00000432083,9606.ENSP00000438615	TGFB1,C3,HBA2,SERPING1,ALB,CLU,FN1,ACTB,ITIH2,TFRC,CFH,GSN,HSPA8,C1R
GO Component	GO:0005581	Collagen trimer	12	88	1.15	1.11e-08	9606.ENSP00000225964,9606.ENSP00000261037,9606.ENSP00000266718,9606.ENSP00000295550,9606.ENSP00000297268,9606.ENSP00000300527,9606.ENSP00000304408,9606.ENSP00000325146,9606.ENSP00000355180,9606.ENSP00000364000,9606.ENSP00000364140,9606.ENSP00000369677	COL1A1,COL8A1,LUM,COL6A3,COL1A2,COL6A2,COL3A1,COL12A1,COL6A1,COL5A2,COL15A1,EMILIN1
GO Component	GO:0043202	Lysosomal lumen	12	96	1.11	2.67e-08	9606.ENSP00000265077,9606.ENSP00000266718,9606.ENSP00000271651,9606.ENSP00000305692,9606.ENSP00000310832,9606.ENSP00000327336,9606.ENSP00000343924,9606.ENSP00000345672,9606.ENSP00000347041,9606.ENSP00000363827,9606.ENSP00000364700,9606.ENSP00000432083	VCAN,LUM,CTSK,GAA,CTSF,BGN,PRELP,CTSB,FMOD,HSPG2,OMD,HSPA8
GO Component	GO:0042470	Melanosome	12	104	1.08	5.98e-08	9606.ENSP00000247461,9606.ENSP00000254722,9606.ENSP00000264335,9606.ENSP00000327801,9606.ENSP00000345672,9606.ENSP00000346032,9606.ENSP00000353224,9606.ENSP00000360609,9606.ENSP00000367123,9606.ENSP00000432083,9606.ENSP00000438248,9606.ENSP00000447053	CANX,SERPINF1,YWHAE,P4HB,CTSB,ANXA2,TFRC,HSP90AB1,SLC3A2,HSPA8,CALU,RAB5C
GO Component	GO:0070161	Anchoring junction	29	820	0.56	1.19e-07	9606.ENSP00000211998,9606.ENSP00000216181,9606.ENSP00000248553,9606.ENSP00000264335,9606.ENSP00000265071,9606.ENSP00000265131,9606.ENSP00000268613,9606.ENSP00000278572,9606.ENSP00000297185,9606.ENSP00000302896,9606.ENSP00000320866,9606.ENSP00000323856,9606.ENSP00000327145,9606.ENSP00000327801,9606.ENSP00000332879,9606.ENSP00000346032,9606.ENSP00000349960,9606.ENSP00000355330,9606.ENSP00000358866,…	VCL,MYH9,HSPB1,YWHAE,CDH6,TNC,CDH13,RPS3,HSPA9,RPS9,CALR,PLEC,FLNC,P4HB,FLRT2,ANXA2,ACTB,TGM2,FLNA,GSN,HSPG2,HNRNPK,FSCN1,CD44,HSPA8,CFL1,VIM,RPLP0,MARCKS
GO Component	GO:0009986	Cell surface	29	824	0.56	1.29e-07	9606.ENSP00000215909,9606.ENSP00000217131,9606.ENSP00000220772,9606.ENSP00000221930,9606.ENSP00000231061,9606.ENSP00000231751,9606.ENSP00000234590,9606.ENSP00000245907,9606.ENSP00000257770,9606.ENSP00000260356,9606.ENSP00000262030,9606.ENSP00000264634,9606.ENSP00000268150,9606.ENSP00000268613,9606.ENSP00000271651,9606.ENSP00000306100,9606.ENSP00000315130,9606.ENSP00000320866,9606.ENSP00000327336,…	LGALS1,CTSZ,SFRP1,TGFB1,SPARC,LTF,ENO1,C3,NT5E,THBS1,ATP5B,WNT5A,MFGE8,CDH13,CTSK,PAM,CLU,CALR,BGN,P4HB,CTSB,ANXA2,TFRC,HSP90AB1,SLC3A2,SRPX,PDCD1LG2,CD44,SERPINE2
GO Component	GO:0005764	Lysosome	26	698	0.59	2.97e-07	9606.ENSP00000217131,9606.ENSP00000245907,9606.ENSP00000265077,9606.ENSP00000266718,9606.ENSP00000271651,9606.ENSP00000299138,9606.ENSP00000305692,9606.ENSP00000310832,9606.ENSP00000327336,9606.ENSP00000339001,9606.ENSP00000342026,9606.ENSP00000343924,9606.ENSP00000345672,9606.ENSP00000346032,9606.ENSP00000347041,9606.ENSP00000354468,9606.ENSP00000355180,9606.ENSP00000359539,9606.ENSP00000360609,…	CTSZ,C3,VCAN,LUM,CTSK,VPS35,GAA,CTSF,BGN,TUBB,PRDX6,PRELP,CTSB,ANXA2,FMOD,CYB5R3,COL6A1,GOT1,HSP90AB1,DPP7,HSPG2,OMD,SLC3A2,CKAP4,HSPA8,RAB5C
GO Component	GO:0005796	Golgi lumen	11	101	1.05	4.42e-07	9606.ENSP00000221930,9606.ENSP00000264634,9606.ENSP00000265077,9606.ENSP00000266718,9606.ENSP00000327336,9606.ENSP00000331831,9606.ENSP00000343924,9606.ENSP00000347041,9606.ENSP00000363827,9606.ENSP00000364700,9606.ENSP00000371554	TGFB1,WNT5A,VCAN,LUM,BGN,GAS6,PRELP,FMOD,HSPG2,OMD,SOD3
GO Component	GO:0110165	Cellular anatomical entity	189	17788	0.04	6.87e-07	9606.ENSP00000196061,9606.ENSP00000211998,9606.ENSP00000215909,9606.ENSP00000216181,9606.ENSP00000216286,9606.ENSP00000217131,9606.ENSP00000217939,9606.ENSP00000218388,9606.ENSP00000220772,9606.ENSP00000221930,9606.ENSP00000222399,9606.ENSP00000222553,9606.ENSP00000223061,9606.ENSP00000223095,9606.ENSP00000223357,9606.ENSP00000225964,9606.ENSP00000229239,9606.ENSP00000230538,9606.ENSP00000231061,…	PLOD1,VCL,LGALS1,MYH9,NID2,CTSZ,MXRA5,TIMP1,SFRP1,TGFB1,LAMB1,NAMPT,PCOLCE,SERPINE1,AEBP1,COL1A1,GAPDH,LAMA4,SPARC,LTF,IGFBP5,ENO1,DDX39A,TNFAIP6,PEPD,HIST1H4F,C3,CANX,HSPB1,APOL2,ISLR,HBA2,PXDN,SERPINF1,NT5E,LAMC1,SRSF1,ENPP2,THBS1,COL8A1,LOXL1,LTBP2,ATP5B,LOXL3,NID1,YWHAE,WNT5A,CDH6,VCAN,TNC,LUM,MFGE8,CDH13,IGFBP4,PGD,CTSK,SERPING1,RPS3,MMP10,EIF4A1,COL6A3,CCT3,ALB,PTX3,EDIL3,HSPA9,FNDC1,COL1A2…
GO Component	GO:0005773	Vacuole	27	792	0.55	8.07e-07	9606.ENSP00000217131,9606.ENSP00000245907,9606.ENSP00000265077,9606.ENSP00000266718,9606.ENSP00000271651,9606.ENSP00000299138,9606.ENSP00000305692,9606.ENSP00000310832,9606.ENSP00000327336,9606.ENSP00000339001,9606.ENSP00000342026,9606.ENSP00000343924,9606.ENSP00000345672,9606.ENSP00000346032,9606.ENSP00000347041,9606.ENSP00000354468,9606.ENSP00000355180,9606.ENSP00000359539,9606.ENSP00000360609,…	CTSZ,C3,VCAN,LUM,CTSK,VPS35,GAA,CTSF,BGN,TUBB,PRDX6,PRELP,CTSB,ANXA2,FMOD,CYB5R3,COL6A1,GOT1,HSP90AB1,DPP7,HSPG2,OMD,SLC3A2,CKAP4,SRPX,HSPA8,RAB5C
GO Component	GO:0043229	Intracellular organelle	154	12528	0.1	5.14e-06	9606.ENSP00000196061,9606.ENSP00000211998,9606.ENSP00000215909,9606.ENSP00000216181,9606.ENSP00000217131,9606.ENSP00000218388,9606.ENSP00000221930,9606.ENSP00000222399,9606.ENSP00000222553,9606.ENSP00000223095,9606.ENSP00000223357,9606.ENSP00000225964,9606.ENSP00000229239,9606.ENSP00000231061,9606.ENSP00000231751,9606.ENSP00000233813,9606.ENSP00000234590,9606.ENSP00000242776,9606.ENSP00000243347,…	PLOD1,VCL,LGALS1,MYH9,CTSZ,TIMP1,TGFB1,LAMB1,NAMPT,SERPINE1,AEBP1,COL1A1,GAPDH,SPARC,LTF,IGFBP5,ENO1,DDX39A,TNFAIP6,HIST1H4F,C3,CANX,HSPB1,ISLR,HBA2,PXDN,SERPINF1,NT5E,LAMC1,SRSF1,THBS1,COL8A1,LOXL1,ATP5B,LOXL3,YWHAE,WNT5A,VCAN,TNC,LUM,MFGE8,IGFBP4,PGD,CTSK,SERPING1,RPS3,COL6A3,CCT3,ALB,PTX3,HSPA9,FNDC1,COL1A2,VPS35,COL6A2,TUBA1A,RPS9,COL3A1,PCBP1,GAA,PAM,NPTX1,DPYSL2,CTSF,HNRNPD,CLU,FKBP10,NCL,C…
GO Component	GO:0032991	Protein-containing complex	82	5073	0.22	6.76e-06	9606.ENSP00000196061,9606.ENSP00000211998,9606.ENSP00000216181,9606.ENSP00000222399,9606.ENSP00000225964,9606.ENSP00000229239,9606.ENSP00000231751,9606.ENSP00000233813,9606.ENSP00000234590,9606.ENSP00000244537,9606.ENSP00000245907,9606.ENSP00000247461,9606.ENSP00000248553,9606.ENSP00000251595,9606.ENSP00000258341,9606.ENSP00000258962,9606.ENSP00000260356,9606.ENSP00000261037,9606.ENSP00000262030,…	PLOD1,VCL,MYH9,LAMB1,COL1A1,GAPDH,LTF,IGFBP5,ENO1,HIST1H4F,C3,CANX,HSPB1,HBA2,LAMC1,SRSF1,THBS1,COL8A1,ATP5B,NID1,YWHAE,CDH6,LUM,CDH13,RPS3,EIF4A1,COL6A3,CCT3,ALB,HSPA9,COL1A2,VPS35,COL6A2,RPS9,COL3A1,HNRNPD,CLU,NCL,CALR,COPG1,COL12A1,P4HB,HIST1H1B,TUBB,HIST1H1C,HNRNPA1,ANXA2,HNRNPA2B1,FN1,PTRF,ACTB,TFRC,STAT1,CYB5R3,ILF2,COL6A1,SYNCRIP,FLNA,HSP90AB1,GSN,HSPG2,COL5A2,COL15A1,HNRNPK,SLC3A2,EMILIN1…
GO Component	GO:0098644	Complex of collagen trimers	6	21	1.47	6.76e-06	9606.ENSP00000225964,9606.ENSP00000261037,9606.ENSP00000266718,9606.ENSP00000297268,9606.ENSP00000304408,9606.ENSP00000364000	COL1A1,COL8A1,LUM,COL1A2,COL3A1,COL5A2
GO Component	GO:0030054	Cell junction	45	2075	0.35	7.30e-06	9606.ENSP00000211998,9606.ENSP00000216181,9606.ENSP00000222553,9606.ENSP00000231061,9606.ENSP00000247461,9606.ENSP00000248553,9606.ENSP00000264335,9606.ENSP00000264634,9606.ENSP00000265071,9606.ENSP00000265131,9606.ENSP00000268613,9606.ENSP00000278572,9606.ENSP00000297185,9606.ENSP00000299138,9606.ENSP00000301071,9606.ENSP00000302896,9606.ENSP00000307549,9606.ENSP00000313199,9606.ENSP00000315130,…	VCL,MYH9,NAMPT,SPARC,CANX,HSPB1,YWHAE,WNT5A,CDH6,TNC,CDH13,RPS3,HSPA9,VPS35,TUBA1A,RPS9,NPTX1,HNRNPD,CLU,CALR,PLEC,PENK,FLNC,P4HB,FLRT2,ANXA2,ACTB,TGM2,FLNA,GOT1,GSN,HSPG2,HNRNPK,SLC3A2,POSTN,FSCN1,MX1,LAMB2,CD44,SERPINE2,HSPA8,CFL1,VIM,RPLP0,MARCKS
GO Component	GO:0005583	Fibrillar collagen trimer	5	12	1.63	1.55e-05	9606.ENSP00000225964,9606.ENSP00000266718,9606.ENSP00000297268,9606.ENSP00000304408,9606.ENSP00000364000	COL1A1,LUM,COL1A2,COL3A1,COL5A2
GO Component	GO:0048471	Perinuclear region of cytoplasm	22	727	0.5	0.00011	9606.ENSP00000222399,9606.ENSP00000229239,9606.ENSP00000254722,9606.ENSP00000268613,9606.ENSP00000299138,9606.ENSP00000306100,9606.ENSP00000315130,9606.ENSP00000320866,9606.ENSP00000323856,9606.ENSP00000342026,9606.ENSP00000345672,9606.ENSP00000346032,9606.ENSP00000353224,9606.ENSP00000354394,9606.ENSP00000357283,9606.ENSP00000358866,9606.ENSP00000360609,9606.ENSP00000362924,9606.ENSP00000367265,…	LAMB1,GAPDH,SERPINF1,CDH13,VPS35,PAM,CLU,CALR,PLEC,PRDX6,CTSB,ANXA2,TFRC,STAT1,LMNA,FLNA,HSP90AB1,GSN,CKAP4,MVP,MX1,HSPA8
GO Component	GO:0099080	Supramolecular complex	30	1261	0.39	0.00019	9606.ENSP00000211998,9606.ENSP00000216181,9606.ENSP00000225964,9606.ENSP00000234590,9606.ENSP00000248553,9606.ENSP00000261037,9606.ENSP00000266718,9606.ENSP00000295550,9606.ENSP00000295688,9606.ENSP00000297268,9606.ENSP00000301071,9606.ENSP00000304408,9606.ENSP00000305556,9606.ENSP00000318195,9606.ENSP00000323856,9606.ENSP00000327145,9606.ENSP00000331544,9606.ENSP00000339001,9606.ENSP00000349960,…	VCL,MYH9,COL1A1,ENO1,HSPB1,COL8A1,LUM,COL6A3,CCT3,COL1A2,TUBA1A,COL3A1,PCBP1,NCL,PLEC,FLNC,FBLN1,TUBB,ACTB,CALD1,COL6A1,LMNA,FLNA,COL5A2,MFAP2,HNRNPK,CKAP4,KHSRP,VIM,RPLP0
GO Component	GO:1904813	ficolin-1-rich granule lumen	9	125	0.87	0.00019	9606.ENSP00000211998,9606.ENSP00000217131,9606.ENSP00000243347,9606.ENSP00000345672,9606.ENSP00000355011,9606.ENSP00000360609,9606.ENSP00000362924,9606.ENSP00000378760,9606.ENSP00000432083	VCL,CTSZ,TNFAIP6,CTSB,ILF2,HSP90AB1,GSN,MVP,HSPA8
GO Component	GO:0016020	Membrane	118	9072	0.13	0.00023	9606.ENSP00000196061,9606.ENSP00000211998,9606.ENSP00000216181,9606.ENSP00000216286,9606.ENSP00000217131,9606.ENSP00000220772,9606.ENSP00000221930,9606.ENSP00000222553,9606.ENSP00000223095,9606.ENSP00000229239,9606.ENSP00000231061,9606.ENSP00000234590,9606.ENSP00000242776,9606.ENSP00000244537,9606.ENSP00000245907,9606.ENSP00000247461,9606.ENSP00000248553,9606.ENSP00000249066,9606.ENSP00000251595,…	PLOD1,VCL,MYH9,NID2,CTSZ,SFRP1,TGFB1,NAMPT,SERPINE1,GAPDH,SPARC,ENO1,DDX39A,HIST1H4F,C3,CANX,HSPB1,APOL2,HBA2,NT5E,ENPP2,THBS1,ATP5B,LOXL3,NID1,YWHAE,WNT5A,CDH6,VCAN,TNC,MFGE8,CDH13,CTSK,RPS3,EIF4A1,COL6A3,CCT3,HSPA9,TNFRSF11B,VPS35,COL6A2,TUBA1A,RPS9,PCBP1,GAA,PAM,NPTX1,DPYSL2,CLU,NCL,CALR,PLEC,PENK,COPG1,FLNC,BGN,P4HB,FLRT2,TUBB,HNRNPA1,PRDX6,CTSB,ANXA2,HNRNPA2B1,FN1,PTRF,ACTB,MYOF,TFRC,CYB5R3,…
GO Component	GO:0005938	Cell cortex	13	292	0.66	0.00025	9606.ENSP00000211998,9606.ENSP00000216181,9606.ENSP00000217131,9606.ENSP00000234590,9606.ENSP00000318195,9606.ENSP00000346032,9606.ENSP00000349960,9606.ENSP00000354826,9606.ENSP00000358866,9606.ENSP00000362924,9606.ENSP00000371798,9606.ENSP00000432660,9606.ENSP00000478061	VCL,MYH9,CTSZ,ENO1,NCL,ANXA2,ACTB,CALD1,FLNA,GSN,FSCN1,CFL1,MARCKS
GO Component	GO:0043231	Intracellular membrane-bounded organelle	133	10761	0.11	0.00036	9606.ENSP00000196061,9606.ENSP00000215909,9606.ENSP00000216181,9606.ENSP00000217131,9606.ENSP00000218388,9606.ENSP00000221930,9606.ENSP00000222399,9606.ENSP00000222553,9606.ENSP00000223357,9606.ENSP00000225964,9606.ENSP00000229239,9606.ENSP00000231061,9606.ENSP00000231751,9606.ENSP00000233813,9606.ENSP00000234590,9606.ENSP00000242776,9606.ENSP00000244537,9606.ENSP00000245907,9606.ENSP00000247461,…	PLOD1,LGALS1,MYH9,CTSZ,TIMP1,TGFB1,LAMB1,NAMPT,AEBP1,COL1A1,GAPDH,SPARC,LTF,IGFBP5,ENO1,DDX39A,HIST1H4F,C3,CANX,HSPB1,PXDN,NT5E,LAMC1,SRSF1,THBS1,COL8A1,ATP5B,LOXL3,YWHAE,WNT5A,VCAN,TNC,LUM,MFGE8,IGFBP4,PGD,CTSK,RPS3,COL6A3,ALB,HSPA9,FNDC1,COL1A2,VPS35,COL6A2,TUBA1A,RPS9,COL3A1,PCBP1,GAA,PAM,CTSF,HNRNPD,CLU,FKBP10,NCL,CALR,PENK,COPG1,COL12A1,BGN,P4HB,HIST1H1B,GAS6,UBA1,TUBB,HIST1H1C,HNRNPA1,PRDX6…
GO Component	GO:1990904	Ribonucleoprotein complex	20	677	0.49	0.00038	9606.ENSP00000229239,9606.ENSP00000251595,9606.ENSP00000258962,9606.ENSP00000278572,9606.ENSP00000302896,9606.ENSP00000313199,9606.ENSP00000318195,9606.ENSP00000320866,9606.ENSP00000341826,9606.ENSP00000346694,9606.ENSP00000349960,9606.ENSP00000355011,9606.ENSP00000358635,9606.ENSP00000365439,9606.ENSP00000385787,9606.ENSP00000404121,9606.ENSP00000432083,9606.ENSP00000446007,9606.ENSP00000449328,…	GAPDH,HBA2,SRSF1,RPS3,RPS9,HNRNPD,NCL,CALR,HNRNPA1,HNRNPA2B1,ACTB,ILF2,SYNCRIP,HNRNPK,POP1,ILF3,HSPA8,VIM,RPLP0,HNRNPC
GO Component	GO:0099081	Supramolecular polymer	24	947	0.42	0.00058	9606.ENSP00000211998,9606.ENSP00000216181,9606.ENSP00000225964,9606.ENSP00000234590,9606.ENSP00000248553,9606.ENSP00000261037,9606.ENSP00000266718,9606.ENSP00000295550,9606.ENSP00000295688,9606.ENSP00000297268,9606.ENSP00000301071,9606.ENSP00000304408,9606.ENSP00000323856,9606.ENSP00000327145,9606.ENSP00000331544,9606.ENSP00000339001,9606.ENSP00000349960,9606.ENSP00000354826,9606.ENSP00000355180,…	VCL,MYH9,COL1A1,ENO1,HSPB1,COL8A1,LUM,COL6A3,CCT3,COL1A2,TUBA1A,COL3A1,PLEC,FLNC,FBLN1,TUBB,ACTB,CALD1,COL6A1,LMNA,FLNA,COL5A2,MFAP2,VIM
GO Component	GO:0005622	Intracellular	162	14276	0.07	0.00065	9606.ENSP00000196061,9606.ENSP00000211998,9606.ENSP00000215909,9606.ENSP00000216181,9606.ENSP00000217131,9606.ENSP00000218388,9606.ENSP00000220772,9606.ENSP00000221930,9606.ENSP00000222399,9606.ENSP00000222553,9606.ENSP00000223095,9606.ENSP00000223357,9606.ENSP00000225964,9606.ENSP00000229239,9606.ENSP00000231061,9606.ENSP00000231751,9606.ENSP00000233813,9606.ENSP00000234590,9606.ENSP00000242776,…	PLOD1,VCL,LGALS1,MYH9,CTSZ,TIMP1,SFRP1,TGFB1,LAMB1,NAMPT,SERPINE1,AEBP1,COL1A1,GAPDH,SPARC,LTF,IGFBP5,ENO1,DDX39A,TNFAIP6,HIST1H4F,C3,CANX,HSPB1,ISLR,HBA2,PXDN,SERPINF1,NT5E,LAMC1,SRSF1,THBS1,COL8A1,LOXL1,ATP5B,LOXL3,YWHAE,WNT5A,VCAN,TNC,LUM,MFGE8,CDH13,IGFBP4,PGD,CTSK,SERPING1,RPS3,EIF4A1,COL6A3,CCT3,ALB,PTX3,HSPA9,FNDC1,COL1A2,VPS35,COL6A2,TUBA1A,RPS9,COL3A1,PCBP1,GAA,PAM,NPTX1,PODN,DPYSL2,CTSF…
GO Component	GO:0042582	Azurophil granule	9	155	0.78	0.00085	9606.ENSP00000245907,9606.ENSP00000305692,9606.ENSP00000339001,9606.ENSP00000342026,9606.ENSP00000346032,9606.ENSP00000354468,9606.ENSP00000360635,9606.ENSP00000367265,9606.ENSP00000447053	C3,GAA,TUBB,PRDX6,ANXA2,CYB5R3,DPP7,CKAP4,RAB5C
GO Component	GO:0035580	Specific granule lumen	6	62	1.0	0.0013	9606.ENSP00000211998,9606.ENSP00000217131,9606.ENSP00000231751,9606.ENSP00000295927,9606.ENSP00000355011,9606.ENSP00000356574	VCL,CTSZ,LTF,PTX3,ILF2,QSOX1
GO Component	GO:0099512	Supramolecular fiber	23	939	0.4	0.0014	9606.ENSP00000211998,9606.ENSP00000216181,9606.ENSP00000225964,9606.ENSP00000234590,9606.ENSP00000248553,9606.ENSP00000266718,9606.ENSP00000295550,9606.ENSP00000295688,9606.ENSP00000297268,9606.ENSP00000301071,9606.ENSP00000304408,9606.ENSP00000323856,9606.ENSP00000327145,9606.ENSP00000331544,9606.ENSP00000339001,9606.ENSP00000349960,9606.ENSP00000354826,9606.ENSP00000355180,9606.ENSP00000357283,…	VCL,MYH9,COL1A1,ENO1,HSPB1,LUM,COL6A3,CCT3,COL1A2,TUBA1A,COL3A1,PLEC,FLNC,FBLN1,TUBB,ACTB,CALD1,COL6A1,LMNA,FLNA,COL5A2,MFAP2,VIM
GO Component	GO:0030863	Cortical cytoskeleton	7	96	0.88	0.0016	9606.ENSP00000211998,9606.ENSP00000216181,9606.ENSP00000349960,9606.ENSP00000354826,9606.ENSP00000358866,9606.ENSP00000362924,9606.ENSP00000432660	VCL,MYH9,ACTB,CALD1,FLNA,GSN,CFL1
GO Component	GO:0042383	Sarcolemma	8	132	0.8	0.0016	9606.ENSP00000211998,9606.ENSP00000295550,9606.ENSP00000300527,9606.ENSP00000323856,9606.ENSP00000327145,9606.ENSP00000327336,9606.ENSP00000346032,9606.ENSP00000355180	VCL,COL6A3,COL6A2,PLEC,FLNC,BGN,ANXA2,COL6A1
GO Component	GO:0071682	Endocytic vesicle lumen	4	20	1.32	0.0019	9606.ENSP00000231061,9606.ENSP00000231751,9606.ENSP00000251595,9606.ENSP00000320866	SPARC,LTF,HBA2,CALR
GO Component	GO:0016528	Sarcoplasm	6	78	0.9	0.0040	9606.ENSP00000260356,9606.ENSP00000320866,9606.ENSP00000323856,9606.ENSP00000327145,9606.ENSP00000362924,9606.ENSP00000438248	THBS1,CALR,PLEC,FLNC,GSN,CALU
GO Component	GO:0002102	Podosome	4	29	1.15	0.0068	9606.ENSP00000211998,9606.ENSP00000362924,9606.ENSP00000365439,9606.ENSP00000371798	VCL,GSN,HNRNPK,FSCN1
GO Component	GO:0071013	Catalytic step 2 spliceosome	6	87	0.85	0.0068	9606.ENSP00000258962,9606.ENSP00000341826,9606.ENSP00000346694,9606.ENSP00000358635,9606.ENSP00000365439,9606.ENSP00000451291	SRSF1,HNRNPA1,HNRNPA2B1,SYNCRIP,HNRNPK,HNRNPC
GO Component	GO:1904724	Tertiary granule lumen	5	55	0.97	0.0068	9606.ENSP00000231751,9606.ENSP00000243347,9606.ENSP00000295927,9606.ENSP00000355011,9606.ENSP00000356574	LTF,TNFAIP6,PTX3,ILF2,QSOX1
GO Component	GO:0043256	Laminin complex	3	11	1.45	0.0070	9606.ENSP00000222399,9606.ENSP00000258341,9606.ENSP00000388325	LAMB1,LAMC1,LAMB2
GO Component	GO:0005793	Endoplasmic reticulum-Golgi intermediate compartment	7	129	0.75	0.0081	9606.ENSP00000217131,9606.ENSP00000320866,9606.ENSP00000325002,9606.ENSP00000327801,9606.ENSP00000346839,9606.ENSP00000357453,9606.ENSP00000434412	CTSZ,CALR,COPG1,P4HB,FN1,MAN1A1,SERPINH1
GO Component	GO:0035578	Azurophil granule lumen	6	92	0.83	0.0085	9606.ENSP00000245907,9606.ENSP00000339001,9606.ENSP00000342026,9606.ENSP00000346032,9606.ENSP00000354468,9606.ENSP00000360635	C3,TUBB,PRDX6,ANXA2,CYB5R3,DPP7
STRING clusters	CL:16429	Collagen formation, and Defective B3GALTL causes Peters-plus syndrome (PpS)	36	168	1.35	1.06e-31	9606.ENSP00000196061,9606.ENSP00000216286,9606.ENSP00000218388,9606.ENSP00000223061,9606.ENSP00000223095,9606.ENSP00000225964,9606.ENSP00000231061,9606.ENSP00000254722,9606.ENSP00000260356,9606.ENSP00000261037,9606.ENSP00000261921,9606.ENSP00000264094,9606.ENSP00000264187,9606.ENSP00000265077,9606.ENSP00000295550,9606.ENSP00000297268,9606.ENSP00000300527,9606.ENSP00000304408,9606.ENSP00000309953,…	PLOD1,NID2,TIMP1,PCOLCE,SERPINE1,COL1A1,SPARC,SERPINF1,THBS1,COL8A1,LOXL1,LOXL3,NID1,VCAN,COL6A3,COL1A2,COL6A2,COL3A1,EFEMP2,FKBP10,MMP1,COL12A1,FBLN1,COL6A1,THBS2,HSPG2,COL5A2,COL15A1,MFAP2,POSTN,LOXL2,FBLN2,CD44,SERPINE2,SERPINH1,SPON1
STRING clusters	CL:16430	Collagen formation, and Matrix metalloproteinases	33	129	1.42	2.92e-31	9606.ENSP00000196061,9606.ENSP00000216286,9606.ENSP00000218388,9606.ENSP00000223061,9606.ENSP00000223095,9606.ENSP00000225964,9606.ENSP00000231061,9606.ENSP00000254722,9606.ENSP00000261037,9606.ENSP00000261921,9606.ENSP00000264094,9606.ENSP00000264187,9606.ENSP00000265077,9606.ENSP00000295550,9606.ENSP00000297268,9606.ENSP00000300527,9606.ENSP00000304408,9606.ENSP00000309953,9606.ENSP00000317232,…	PLOD1,NID2,TIMP1,PCOLCE,SERPINE1,COL1A1,SPARC,SERPINF1,COL8A1,LOXL1,LOXL3,NID1,VCAN,COL6A3,COL1A2,COL6A2,COL3A1,EFEMP2,FKBP10,MMP1,COL12A1,FBLN1,COL6A1,HSPG2,COL5A2,COL15A1,MFAP2,POSTN,LOXL2,FBLN2,CD44,SERPINE2,SERPINH1
STRING clusters	CL:16569	Mixed, incl. Elastic fibre formation, and Matrix metalloproteinases	18	58	1.51	1.74e-17	9606.ENSP00000216286,9606.ENSP00000218388,9606.ENSP00000223095,9606.ENSP00000261921,9606.ENSP00000264094,9606.ENSP00000264187,9606.ENSP00000265077,9606.ENSP00000309953,9606.ENSP00000322788,9606.ENSP00000325146,9606.ENSP00000331544,9606.ENSP00000363827,9606.ENSP00000364685,9606.ENSP00000369071,9606.ENSP00000373783,9606.ENSP00000384169,9606.ENSP00000398632,9606.ENSP00000415786	NID2,TIMP1,SERPINE1,LOXL1,LOXL3,NID1,VCAN,EFEMP2,MMP1,COL12A1,FBLN1,HSPG2,MFAP2,POSTN,LOXL2,FBLN2,CD44,SERPINE2
STRING clusters	CL:16432	Collagen biosynthesis and modifying enzymes	15	66	1.37	1.25e-12	9606.ENSP00000196061,9606.ENSP00000223061,9606.ENSP00000225964,9606.ENSP00000231061,9606.ENSP00000254722,9606.ENSP00000261037,9606.ENSP00000295550,9606.ENSP00000297268,9606.ENSP00000300527,9606.ENSP00000304408,9606.ENSP00000317232,9606.ENSP00000355180,9606.ENSP00000364000,9606.ENSP00000364140,9606.ENSP00000434412	PLOD1,PCOLCE,COL1A1,SPARC,SERPINF1,COL8A1,COL6A3,COL1A2,COL6A2,COL3A1,FKBP10,COL6A1,COL5A2,COL15A1,SERPINH1
STRING clusters	CL:16433	Collagen biosynthesis and modifying enzymes	12	57	1.34	1.72e-09	9606.ENSP00000196061,9606.ENSP00000223061,9606.ENSP00000225964,9606.ENSP00000231061,9606.ENSP00000261037,9606.ENSP00000295550,9606.ENSP00000297268,9606.ENSP00000300527,9606.ENSP00000304408,9606.ENSP00000355180,9606.ENSP00000364000,9606.ENSP00000364140	PLOD1,PCOLCE,COL1A1,SPARC,COL8A1,COL6A3,COL1A2,COL6A2,COL3A1,COL6A1,COL5A2,COL15A1
STRING clusters	CL:16642	Elastic fibre formation	9	19	1.69	2.13e-09	9606.ENSP00000261921,9606.ENSP00000264094,9606.ENSP00000265077,9606.ENSP00000309953,9606.ENSP00000331544,9606.ENSP00000364685,9606.ENSP00000369071,9606.ENSP00000373783,9606.ENSP00000384169	LOXL1,LOXL3,VCAN,EFEMP2,FBLN1,MFAP2,POSTN,LOXL2,FBLN2
STRING clusters	CL:1448	Mixed, incl. mRNA processing, and primary miRNA binding	9	34	1.44	1.34e-07	9606.ENSP00000305556,9606.ENSP00000313199,9606.ENSP00000341826,9606.ENSP00000346694,9606.ENSP00000355011,9606.ENSP00000365439,9606.ENSP00000381216,9606.ENSP00000404121,9606.ENSP00000451291	PCBP1,HNRNPD,HNRNPA1,HNRNPA2B1,ILF2,HNRNPK,KHSRP,ILF3,HNRNPC
STRING clusters	CL:16570	Mixed, incl. Matrix metalloproteinases, and Dissolution of Fibrin Clot	9	36	1.41	1.84e-07	9606.ENSP00000216286,9606.ENSP00000218388,9606.ENSP00000223095,9606.ENSP00000264187,9606.ENSP00000322788,9606.ENSP00000325146,9606.ENSP00000363827,9606.ENSP00000398632,9606.ENSP00000415786	NID2,TIMP1,SERPINE1,NID1,MMP1,COL12A1,HSPG2,CD44,SERPINE2
STRING clusters	CL:1451	Mixed, incl. RNPHF zinc finger, and negative regulation of mRNA splicing, via spliceosome	8	24	1.54	2.38e-07	9606.ENSP00000305556,9606.ENSP00000313199,9606.ENSP00000341826,9606.ENSP00000346694,9606.ENSP00000355011,9606.ENSP00000365439,9606.ENSP00000404121,9606.ENSP00000451291	PCBP1,HNRNPD,HNRNPA1,HNRNPA2B1,ILF2,HNRNPK,ILF3,HNRNPC
STRING clusters	CL:1446	mRNA processing, and primary miRNA binding	10	57	1.26	3.23e-07	9606.ENSP00000258962,9606.ENSP00000305556,9606.ENSP00000313199,9606.ENSP00000341826,9606.ENSP00000346694,9606.ENSP00000355011,9606.ENSP00000365439,9606.ENSP00000381216,9606.ENSP00000404121,9606.ENSP00000451291	SRSF1,PCBP1,HNRNPD,HNRNPA1,HNRNPA2B1,ILF2,HNRNPK,KHSRP,ILF3,HNRNPC
STRING clusters	CL:16512	Fibrillar collagen, C-terminal, and Lateral cystocele	6	12	1.71	3.88e-06	9606.ENSP00000223061,9606.ENSP00000225964,9606.ENSP00000231061,9606.ENSP00000297268,9606.ENSP00000304408,9606.ENSP00000364000	PCOLCE,COL1A1,SPARC,COL1A2,COL3A1,COL5A2
STRING clusters	CL:16514	Collagen type I trimer, and Lateral cystocele	5	5	2.02	5.58e-06	9606.ENSP00000223061,9606.ENSP00000225964,9606.ENSP00000231061,9606.ENSP00000297268,9606.ENSP00000304408	PCOLCE,COL1A1,SPARC,COL1A2,COL3A1
STRING clusters	CL:1454	Mixed, incl. negative regulation of mRNA splicing, via spliceosome, and RNPHF zinc finger	6	15	1.62	9.69e-06	9606.ENSP00000305556,9606.ENSP00000313199,9606.ENSP00000341826,9606.ENSP00000346694,9606.ENSP00000365439,9606.ENSP00000451291	PCBP1,HNRNPD,HNRNPA1,HNRNPA2B1,HNRNPK,HNRNPC
STRING clusters	CL:1441	mRNA 3-end processing, and RNA recognition motif. (a.k.a. RRM, RBD, or RNP domain)	11	122	0.97	1.68e-05	9606.ENSP00000242776,9606.ENSP00000258962,9606.ENSP00000305556,9606.ENSP00000313199,9606.ENSP00000341826,9606.ENSP00000346694,9606.ENSP00000355011,9606.ENSP00000365439,9606.ENSP00000381216,9606.ENSP00000404121,9606.ENSP00000451291	DDX39A,SRSF1,PCBP1,HNRNPD,HNRNPA1,HNRNPA2B1,ILF2,HNRNPK,KHSRP,ILF3,HNRNPC
STRING clusters	CL:16643	Mixed, incl. Fibrillin 1, unique N-terminal domain, and elastic fiber	5	10	1.71	5.05e-05	9606.ENSP00000265077,9606.ENSP00000309953,9606.ENSP00000331544,9606.ENSP00000364685,9606.ENSP00000384169	VCAN,EFEMP2,FBLN1,MFAP2,FBLN2
STRING clusters	CL:16644	Elastic fiber, and Fibulin-2	4	5	1.92	0.00022	9606.ENSP00000265077,9606.ENSP00000309953,9606.ENSP00000331544,9606.ENSP00000384169	VCAN,EFEMP2,FBLN1,FBLN2
STRING clusters	CL:16612	Mixed, incl. G2 nidogen domain and fibulin, and collagen type XII trimer	4	6	1.84	0.00035	9606.ENSP00000216286,9606.ENSP00000264187,9606.ENSP00000325146,9606.ENSP00000363827	NID2,NID1,COL12A1,HSPG2
STRING clusters	CL:16571	Mixed, incl. Dissolution of Fibrin Clot, and negative regulation of metallopeptidase activity	5	20	1.41	0.00071	9606.ENSP00000218388,9606.ENSP00000223095,9606.ENSP00000322788,9606.ENSP00000398632,9606.ENSP00000415786	TIMP1,SERPINE1,MMP1,CD44,SERPINE2
STRING clusters	CL:16434	Collagen biosynthesis and modifying enzymes	6	38	1.21	0.00073	9606.ENSP00000196061,9606.ENSP00000261037,9606.ENSP00000295550,9606.ENSP00000300527,9606.ENSP00000355180,9606.ENSP00000364140	PLOD1,COL8A1,COL6A3,COL6A2,COL6A1,COL15A1
STRING clusters	CL:1458	Mixed, incl. RNPHF zinc finger, and Multisystem proteinopathy	4	10	1.62	0.0014	9606.ENSP00000341826,9606.ENSP00000346694,9606.ENSP00000365439,9606.ENSP00000451291	HNRNPA1,HNRNPA2B1,HNRNPK,HNRNPC
STRING clusters	CL:27494	Defective CHST6 causes MCDC1, and keratan sulfotransferase activity	4	11	1.58	0.0019	9606.ENSP00000266718,9606.ENSP00000343924,9606.ENSP00000347041,9606.ENSP00000364700	LUM,PRELP,FMOD,OMD
STRING clusters	CL:19706	Mixed, incl. Complement and coagulation cascades, and lipoprotein particle	10	182	0.75	0.0029	9606.ENSP00000231751,9606.ENSP00000245907,9606.ENSP00000278407,9606.ENSP00000295897,9606.ENSP00000295927,9606.ENSP00000315130,9606.ENSP00000351190,9606.ENSP00000356399,9606.ENSP00000417138,9606.ENSP00000438615	LTF,C3,SERPING1,ALB,PTX3,CLU,ITIH2,CFH,PLTP,C1R
STRING clusters	CL:16805	Protein complex involved in cell adhesion, and MET activates PTK2 signaling	6	57	1.04	0.0050	9606.ENSP00000222399,9606.ENSP00000230538,9606.ENSP00000258341,9606.ENSP00000346839,9606.ENSP00000369677,9606.ENSP00000388325	LAMB1,LAMA4,LAMC1,FN1,EMILIN1,LAMB2
STRING clusters	CL:16480	Bethlem myopathy, and NCAM1 interactions	3	5	1.79	0.0071	9606.ENSP00000295550,9606.ENSP00000300527,9606.ENSP00000355180	COL6A3,COL6A2,COL6A1
STRING clusters	CL:19968	Complement cascade	5	37	1.15	0.0071	9606.ENSP00000245907,9606.ENSP00000278407,9606.ENSP00000295927,9606.ENSP00000356399,9606.ENSP00000438615	C3,SERPING1,PTX3,CFH,C1R
STRING clusters	CL:27497	Defective CHST6 causes MCDC1	3	5	1.79	0.0071	9606.ENSP00000266718,9606.ENSP00000347041,9606.ENSP00000364700	LUM,FMOD,OMD
KEGG	hsa04512	ECM-receptor interaction	16	88	1.27	1.11e-12	9606.ENSP00000222399,9606.ENSP00000225964,9606.ENSP00000230538,9606.ENSP00000258341,9606.ENSP00000260356,9606.ENSP00000265131,9606.ENSP00000295550,9606.ENSP00000297268,9606.ENSP00000300527,9606.ENSP00000346839,9606.ENSP00000355180,9606.ENSP00000355751,9606.ENSP00000363827,9606.ENSP00000388325,9606.ENSP00000398632,9606.ENSP00000407685	LAMB1,COL1A1,LAMA4,LAMC1,THBS1,TNC,COL6A3,COL1A2,COL6A2,FN1,COL6A1,THBS2,HSPG2,LAMB2,CD44,TNXB
KEGG	hsa04510	Focal adhesion	18	198	0.97	5.09e-10	9606.ENSP00000211998,9606.ENSP00000222399,9606.ENSP00000225964,9606.ENSP00000230538,9606.ENSP00000258341,9606.ENSP00000260356,9606.ENSP00000265131,9606.ENSP00000295550,9606.ENSP00000297268,9606.ENSP00000300527,9606.ENSP00000327145,9606.ENSP00000346839,9606.ENSP00000349960,9606.ENSP00000355180,9606.ENSP00000355751,9606.ENSP00000358866,9606.ENSP00000388325,9606.ENSP00000407685	VCL,LAMB1,COL1A1,LAMA4,LAMC1,THBS1,TNC,COL6A3,COL1A2,COL6A2,FLNC,FN1,ACTB,COL6A1,THBS2,FLNA,LAMB2,TNXB
KEGG	hsa05146	Amoebiasis	14	100	1.16	5.09e-10	9606.ENSP00000211998,9606.ENSP00000221930,9606.ENSP00000222399,9606.ENSP00000225964,9606.ENSP00000230538,9606.ENSP00000248553,9606.ENSP00000258341,9606.ENSP00000297268,9606.ENSP00000304408,9606.ENSP00000346839,9606.ENSP00000385675,9606.ENSP00000388325,9606.ENSP00000447053,9606.ENSP00000484343	VCL,TGFB1,LAMB1,COL1A1,LAMA4,HSPB1,LAMC1,COL1A2,COL3A1,FN1,IL6,LAMB2,RAB5C,SERPINB6
KEGG	hsa04974	Protein digestion and absorption	11	100	1.06	7.95e-07	9606.ENSP00000225964,9606.ENSP00000261037,9606.ENSP00000295550,9606.ENSP00000297268,9606.ENSP00000300527,9606.ENSP00000304408,9606.ENSP00000325146,9606.ENSP00000355180,9606.ENSP00000364000,9606.ENSP00000364140,9606.ENSP00000367123	COL1A1,COL8A1,COL6A3,COL1A2,COL6A2,COL3A1,COL12A1,COL6A1,COL5A2,COL15A1,SLC3A2
KEGG	hsa04151	PI3K-Akt signaling pathway	18	350	0.73	1.15e-06	9606.ENSP00000222399,9606.ENSP00000225964,9606.ENSP00000230538,9606.ENSP00000258341,9606.ENSP00000260356,9606.ENSP00000264335,9606.ENSP00000265131,9606.ENSP00000295550,9606.ENSP00000297268,9606.ENSP00000300527,9606.ENSP00000346839,9606.ENSP00000355180,9606.ENSP00000355751,9606.ENSP00000360609,9606.ENSP00000385675,9606.ENSP00000388325,9606.ENSP00000407685,9606.ENSP00000428340	LAMB1,COL1A1,LAMA4,LAMC1,THBS1,YWHAE,TNC,COL6A3,COL1A2,COL6A2,FN1,COL6A1,THBS2,HSP90AB1,IL6,LAMB2,TNXB,ANGPT1
KEGG	hsa05165	Human papillomavirus infection	17	325	0.73	1.92e-06	9606.ENSP00000222399,9606.ENSP00000225964,9606.ENSP00000230538,9606.ENSP00000258341,9606.ENSP00000260356,9606.ENSP00000264634,9606.ENSP00000265131,9606.ENSP00000295550,9606.ENSP00000297268,9606.ENSP00000300527,9606.ENSP00000346839,9606.ENSP00000354394,9606.ENSP00000355180,9606.ENSP00000355751,9606.ENSP00000381601,9606.ENSP00000388325,9606.ENSP00000407685	LAMB1,COL1A1,LAMA4,LAMC1,THBS1,WNT5A,TNC,COL6A3,COL1A2,COL6A2,FN1,STAT1,COL6A1,THBS2,MX1,LAMB2,TNXB
KEGG	hsa04145	Phagosome	11	142	0.9	1.26e-05	9606.ENSP00000245907,9606.ENSP00000247461,9606.ENSP00000260356,9606.ENSP00000301071,9606.ENSP00000320866,9606.ENSP00000339001,9606.ENSP00000349960,9606.ENSP00000353224,9606.ENSP00000355751,9606.ENSP00000438615,9606.ENSP00000447053	C3,CANX,THBS1,TUBA1A,CALR,TUBB,ACTB,TFRC,THBS2,C1R,RAB5C
KEGG	hsa05205	Proteoglycans in cancer	12	196	0.8	3.38e-05	9606.ENSP00000221930,9606.ENSP00000225964,9606.ENSP00000260356,9606.ENSP00000264634,9606.ENSP00000266718,9606.ENSP00000297268,9606.ENSP00000327145,9606.ENSP00000346839,9606.ENSP00000349960,9606.ENSP00000358866,9606.ENSP00000363827,9606.ENSP00000398632	TGFB1,COL1A1,THBS1,WNT5A,LUM,COL1A2,FLNC,FN1,ACTB,FLNA,HSPG2,CD44
KEGG	hsa04933	AGE-RAGE signaling pathway in diabetic complications	8	98	0.93	0.00031	9606.ENSP00000221930,9606.ENSP00000223095,9606.ENSP00000225964,9606.ENSP00000297268,9606.ENSP00000304408,9606.ENSP00000346839,9606.ENSP00000354394,9606.ENSP00000385675	TGFB1,SERPINE1,COL1A1,COL1A2,COL3A1,FN1,STAT1,IL6
KEGG	hsa04066	HIF-1 signaling pathway	8	106	0.89	0.00047	9606.ENSP00000218388,9606.ENSP00000223095,9606.ENSP00000229239,9606.ENSP00000234590,9606.ENSP00000353224,9606.ENSP00000385675,9606.ENSP00000428340,9606.ENSP00000445175	TIMP1,SERPINE1,GAPDH,ENO1,TFRC,IL6,ANGPT1,LDHA
KEGG	hsa05145	Toxoplasmosis	7	105	0.84	0.0031	9606.ENSP00000221930,9606.ENSP00000222399,9606.ENSP00000230538,9606.ENSP00000258341,9606.ENSP00000354394,9606.ENSP00000388325,9606.ENSP00000432083	TGFB1,LAMB1,LAMA4,LAMC1,STAT1,LAMB2,HSPA8
KEGG	hsa05144	Malaria	5	46	1.05	0.0035	9606.ENSP00000221930,9606.ENSP00000251595,9606.ENSP00000260356,9606.ENSP00000355751,9606.ENSP00000385675	TGFB1,HBA2,THBS1,THBS2,IL6
KEGG	hsa04610	Complement and coagulation cascades	6	82	0.88	0.0052	9606.ENSP00000223095,9606.ENSP00000245907,9606.ENSP00000278407,9606.ENSP00000315130,9606.ENSP00000356399,9606.ENSP00000438615	SERPINE1,C3,SERPING1,CLU,CFH,C1R
KEGG	hsa05206	MicroRNAs in cancer	8	160	0.71	0.0052	9606.ENSP00000260356,9606.ENSP00000265131,9606.ENSP00000365439,9606.ENSP00000371798,9606.ENSP00000398632,9606.ENSP00000407685,9606.ENSP00000446007,9606.ENSP00000478061	THBS1,TNC,HNRNPK,FSCN1,CD44,TNXB,VIM,MARCKS
KEGG	hsa04210	Apoptosis	7	132	0.74	0.0087	9606.ENSP00000217131,9606.ENSP00000271651,9606.ENSP00000301071,9606.ENSP00000310832,9606.ENSP00000345672,9606.ENSP00000349960,9606.ENSP00000357283	CTSZ,CTSK,TUBA1A,CTSF,CTSB,ACTB,LMNA
Reactome	HSA-1474244	Extracellular matrix organization	50	301	1.24	3.80e-41	9606.ENSP00000196061,9606.ENSP00000216286,9606.ENSP00000218388,9606.ENSP00000221930,9606.ENSP00000222399,9606.ENSP00000223061,9606.ENSP00000223095,9606.ENSP00000225964,9606.ENSP00000230538,9606.ENSP00000231061,9606.ENSP00000252804,9606.ENSP00000258341,9606.ENSP00000260356,9606.ENSP00000261037,9606.ENSP00000261921,9606.ENSP00000261978,9606.ENSP00000264094,9606.ENSP00000264187,9606.ENSP00000265077,…	PLOD1,NID2,TIMP1,TGFB1,LAMB1,PCOLCE,SERPINE1,COL1A1,LAMA4,SPARC,PXDN,LAMC1,THBS1,COL8A1,LOXL1,LTBP2,LOXL3,NID1,VCAN,TNC,LUM,CTSK,MMP10,COL6A3,COL1A2,COL6A2,COL3A1,EFEMP2,MMP1,PLEC,COL12A1,BGN,P4HB,FBLN1,CTSB,FN1,FMOD,COL6A1,HTRA1,HSPG2,COL5A2,COL15A1,MFAP2,EMILIN1,LOXL2,FBLN2,LAMB2,CD44,TNXB,SERPINH1
Reactome	HSA-3000178	ECM proteoglycans	22	76	1.48	2.79e-21	9606.ENSP00000221930,9606.ENSP00000222399,9606.ENSP00000223095,9606.ENSP00000225964,9606.ENSP00000230538,9606.ENSP00000231061,9606.ENSP00000258341,9606.ENSP00000265077,9606.ENSP00000265131,9606.ENSP00000266718,9606.ENSP00000295550,9606.ENSP00000297268,9606.ENSP00000300527,9606.ENSP00000304408,9606.ENSP00000327336,9606.ENSP00000346839,9606.ENSP00000347041,9606.ENSP00000355180,9606.ENSP00000363827,…	TGFB1,LAMB1,SERPINE1,COL1A1,LAMA4,SPARC,LAMC1,VCAN,TNC,LUM,COL6A3,COL1A2,COL6A2,COL3A1,BGN,FN1,FMOD,COL6A1,HSPG2,COL5A2,LAMB2,TNXB
Reactome	HSA-381426	Regulation of Insulin-like Growth Factor (IGF) transport and uptake by Insulin-like Growth Factor Binding Proteins (IGFBPs)	23	124	1.28	1.07e-18	9606.ENSP00000215909,9606.ENSP00000218388,9606.ENSP00000222399,9606.ENSP00000233813,9606.ENSP00000245907,9606.ENSP00000258341,9606.ENSP00000265077,9606.ENSP00000265131,9606.ENSP00000268150,9606.ENSP00000269593,9606.ENSP00000295897,9606.ENSP00000322788,9606.ENSP00000324248,9606.ENSP00000327801,9606.ENSP00000331831,9606.ENSP00000346839,9606.ENSP00000351190,9606.ENSP00000356574,9606.ENSP00000367265,…	LGALS1,TIMP1,LAMB1,IGFBP5,C3,LAMC1,VCAN,TNC,MFGE8,IGFBP4,ALB,MMP1,PENK,P4HB,GAS6,FN1,ITIH2,QSOX1,CKAP4,AFP,IL6,LAMB2,CALU
Reactome	HSA-8957275	Post-translational protein phosphorylation	22	107	1.33	1.07e-18	9606.ENSP00000215909,9606.ENSP00000218388,9606.ENSP00000222399,9606.ENSP00000233813,9606.ENSP00000245907,9606.ENSP00000258341,9606.ENSP00000265077,9606.ENSP00000265131,9606.ENSP00000268150,9606.ENSP00000269593,9606.ENSP00000295897,9606.ENSP00000324248,9606.ENSP00000327801,9606.ENSP00000331831,9606.ENSP00000346839,9606.ENSP00000351190,9606.ENSP00000356574,9606.ENSP00000367265,9606.ENSP00000379138,…	LGALS1,TIMP1,LAMB1,IGFBP5,C3,LAMC1,VCAN,TNC,MFGE8,IGFBP4,ALB,PENK,P4HB,GAS6,FN1,ITIH2,QSOX1,CKAP4,AFP,IL6,LAMB2,CALU
Reactome	HSA-1474290	Collagen formation	20	90	1.36	1.34e-17	9606.ENSP00000196061,9606.ENSP00000223061,9606.ENSP00000225964,9606.ENSP00000252804,9606.ENSP00000261037,9606.ENSP00000261921,9606.ENSP00000264094,9606.ENSP00000295550,9606.ENSP00000297268,9606.ENSP00000300527,9606.ENSP00000304408,9606.ENSP00000323856,9606.ENSP00000325146,9606.ENSP00000327801,9606.ENSP00000345672,9606.ENSP00000355180,9606.ENSP00000364000,9606.ENSP00000364140,9606.ENSP00000373783,…	PLOD1,PCOLCE,COL1A1,PXDN,COL8A1,LOXL1,LOXL3,COL6A3,COL1A2,COL6A2,COL3A1,PLEC,COL12A1,P4HB,CTSB,COL6A1,COL5A2,COL15A1,LOXL2,SERPINH1
Reactome	HSA-1474228	Degradation of the extracellular matrix	22	140	1.21	1.01e-16	9606.ENSP00000218388,9606.ENSP00000222399,9606.ENSP00000225964,9606.ENSP00000258341,9606.ENSP00000261037,9606.ENSP00000264187,9606.ENSP00000271651,9606.ENSP00000279441,9606.ENSP00000295550,9606.ENSP00000297268,9606.ENSP00000300527,9606.ENSP00000304408,9606.ENSP00000322788,9606.ENSP00000325146,9606.ENSP00000345672,9606.ENSP00000346839,9606.ENSP00000355180,9606.ENSP00000357980,9606.ENSP00000363827,…	TIMP1,LAMB1,COL1A1,LAMC1,COL8A1,NID1,CTSK,MMP10,COL6A3,COL1A2,COL6A2,COL3A1,MMP1,COL12A1,CTSB,FN1,COL6A1,HTRA1,HSPG2,COL5A2,COL15A1,CD44
Reactome	HSA-2022090	Assembly of collagen fibrils and other multimeric structures	17	61	1.46	2.66e-16	9606.ENSP00000223061,9606.ENSP00000225964,9606.ENSP00000252804,9606.ENSP00000261037,9606.ENSP00000261921,9606.ENSP00000264094,9606.ENSP00000295550,9606.ENSP00000297268,9606.ENSP00000300527,9606.ENSP00000304408,9606.ENSP00000323856,9606.ENSP00000325146,9606.ENSP00000345672,9606.ENSP00000355180,9606.ENSP00000364000,9606.ENSP00000364140,9606.ENSP00000373783	PCOLCE,COL1A1,PXDN,COL8A1,LOXL1,LOXL3,COL6A3,COL1A2,COL6A2,COL3A1,PLEC,COL12A1,CTSB,COL6A1,COL5A2,COL15A1,LOXL2
Reactome	HSA-1442490	Collagen degradation	14	64	1.35	5.39e-12	9606.ENSP00000225964,9606.ENSP00000261037,9606.ENSP00000271651,9606.ENSP00000279441,9606.ENSP00000295550,9606.ENSP00000297268,9606.ENSP00000300527,9606.ENSP00000304408,9606.ENSP00000322788,9606.ENSP00000325146,9606.ENSP00000345672,9606.ENSP00000355180,9606.ENSP00000364000,9606.ENSP00000364140	COL1A1,COL8A1,CTSK,MMP10,COL6A3,COL1A2,COL6A2,COL3A1,MMP1,COL12A1,CTSB,COL6A1,COL5A2,COL15A1
Reactome	HSA-1650814	Collagen biosynthesis and modifying enzymes	14	67	1.34	8.32e-12	9606.ENSP00000196061,9606.ENSP00000223061,9606.ENSP00000225964,9606.ENSP00000261037,9606.ENSP00000295550,9606.ENSP00000297268,9606.ENSP00000300527,9606.ENSP00000304408,9606.ENSP00000325146,9606.ENSP00000327801,9606.ENSP00000355180,9606.ENSP00000364000,9606.ENSP00000364140,9606.ENSP00000434412	PLOD1,PCOLCE,COL1A1,COL8A1,COL6A3,COL1A2,COL6A2,COL3A1,COL12A1,P4HB,COL6A1,COL5A2,COL15A1,SERPINH1
Reactome	HSA-168256	Immune System	56	1956	0.47	1.70e-11	9606.ENSP00000211998,9606.ENSP00000216181,9606.ENSP00000217131,9606.ENSP00000218388,9606.ENSP00000221930,9606.ENSP00000225964,9606.ENSP00000231751,9606.ENSP00000243347,9606.ENSP00000245907,9606.ENSP00000247461,9606.ENSP00000271651,9606.ENSP00000278407,9606.ENSP00000293831,9606.ENSP00000295927,9606.ENSP00000297185,9606.ENSP00000297268,9606.ENSP00000297350,9606.ENSP00000301071,9606.ENSP00000304408,…	VCL,MYH9,CTSZ,TIMP1,TGFB1,COL1A1,LTF,TNFAIP6,C3,CANX,CTSK,SERPING1,EIF4A1,PTX3,HSPA9,COL1A2,TNFRSF11B,TUBA1A,COL3A1,GAA,CTSF,CLU,CALR,MMP1,P4HB,UBA1,TUBB,PRDX6,CTSB,ANXA2,HNRNPA2B1,FN1,ACTB,STAT1,CYB5R3,ILF2,CFH,QSOX1,FLNA,HSP90AB1,DPP7,GSN,CKAP4,FSCN1,MVP,PDCD1LG2,MX1,IL6,CD44,HSPA8,CFL1,C1R,VIM,RAB5C,RPLP0,SERPINB6
Reactome	HSA-3000171	Non-integrin membrane-ECM interactions	13	59	1.36	3.17e-11	9606.ENSP00000221930,9606.ENSP00000222399,9606.ENSP00000225964,9606.ENSP00000230538,9606.ENSP00000258341,9606.ENSP00000260356,9606.ENSP00000265131,9606.ENSP00000297268,9606.ENSP00000304408,9606.ENSP00000346839,9606.ENSP00000363827,9606.ENSP00000364000,9606.ENSP00000388325	TGFB1,LAMB1,COL1A1,LAMA4,LAMC1,THBS1,TNC,COL1A2,COL3A1,FN1,HSPG2,COL5A2,LAMB2
Reactome	HSA-114608	Platelet degranulation	16	127	1.12	9.96e-11	9606.ENSP00000211998,9606.ENSP00000218388,9606.ENSP00000221930,9606.ENSP00000223095,9606.ENSP00000231061,9606.ENSP00000249842,9606.ENSP00000260356,9606.ENSP00000278407,9606.ENSP00000295897,9606.ENSP00000315130,9606.ENSP00000331831,9606.ENSP00000346839,9606.ENSP00000356574,9606.ENSP00000358866,9606.ENSP00000432660,9606.ENSP00000438248	VCL,TIMP1,TGFB1,SERPINE1,SPARC,ISLR,THBS1,SERPING1,ALB,CLU,GAS6,FN1,QSOX1,FLNA,CFL1,CALU
Reactome	HSA-216083	Integrin cell surface interactions	14	85	1.23	1.03e-10	9606.ENSP00000225964,9606.ENSP00000260356,9606.ENSP00000261037,9606.ENSP00000265131,9606.ENSP00000266718,9606.ENSP00000295550,9606.ENSP00000297268,9606.ENSP00000300527,9606.ENSP00000304408,9606.ENSP00000346839,9606.ENSP00000355180,9606.ENSP00000363827,9606.ENSP00000364000,9606.ENSP00000398632	COL1A1,THBS1,COL8A1,TNC,LUM,COL6A3,COL1A2,COL6A2,COL3A1,FN1,COL6A1,HSPG2,COL5A2,CD44
Reactome	HSA-109582	Hemostasis	29	605	0.7	3.69e-10	9606.ENSP00000211998,9606.ENSP00000218388,9606.ENSP00000221930,9606.ENSP00000223095,9606.ENSP00000225964,9606.ENSP00000231061,9606.ENSP00000249842,9606.ENSP00000260356,9606.ENSP00000278407,9606.ENSP00000295897,9606.ENSP00000297268,9606.ENSP00000301071,9606.ENSP00000315130,9606.ENSP00000322788,9606.ENSP00000331831,9606.ENSP00000346032,9606.ENSP00000346839,9606.ENSP00000349960,9606.ENSP00000356574,…	VCL,TIMP1,TGFB1,SERPINE1,COL1A1,SPARC,ISLR,THBS1,SERPING1,ALB,COL1A2,TUBA1A,CLU,MMP1,GAS6,ANXA2,FN1,ACTB,QSOX1,FLNA,SLC3A2,PSG5,PSG4,CD44,SERPINE2,ANGPT1,CFL1,CALU,SERPINB6
Reactome	HSA-1566948	Elastic fibre formation	11	45	1.4	6.38e-10	9606.ENSP00000221930,9606.ENSP00000261921,9606.ENSP00000261978,9606.ENSP00000264094,9606.ENSP00000309953,9606.ENSP00000331544,9606.ENSP00000346839,9606.ENSP00000364685,9606.ENSP00000369677,9606.ENSP00000373783,9606.ENSP00000384169	TGFB1,LOXL1,LTBP2,LOXL3,EFEMP2,FBLN1,FN1,MFAP2,EMILIN1,LOXL2,FBLN2
Reactome	HSA-392499	Metabolism of proteins	51	1977	0.43	8.10e-09	9606.ENSP00000215909,9606.ENSP00000217131,9606.ENSP00000218388,9606.ENSP00000221930,9606.ENSP00000222399,9606.ENSP00000231751,9606.ENSP00000233813,9606.ENSP00000245907,9606.ENSP00000247461,9606.ENSP00000258341,9606.ENSP00000260356,9606.ENSP00000265077,9606.ENSP00000265131,9606.ENSP00000268150,9606.ENSP00000269593,9606.ENSP00000278572,9606.ENSP00000293831,9606.ENSP00000295688,9606.ENSP00000295897,…	LGALS1,CTSZ,TIMP1,TGFB1,LAMB1,LTF,IGFBP5,C3,CANX,LAMC1,THBS1,VCAN,TNC,MFGE8,IGFBP4,RPS3,EIF4A1,CCT3,ALB,TUBA1A,RPS9,CALR,MMP1,PENK,COPG1,P4HB,GAS6,UBA1,FN1,ACTB,ITIH2,THBS2,QSOX1,LMNA,MAN1A1,GSN,HSPG2,HNRNPK,CKAP4,AFP,KHSRP,IL6,CPE,LAMB2,TGFBI,HSPA8,CALU,RAB5C,RPLP0,HNRNPC,SPON1
Reactome	HSA-8948216	Collagen chain trimerization	10	44	1.37	1.01e-08	9606.ENSP00000225964,9606.ENSP00000261037,9606.ENSP00000295550,9606.ENSP00000297268,9606.ENSP00000300527,9606.ENSP00000304408,9606.ENSP00000325146,9606.ENSP00000355180,9606.ENSP00000364000,9606.ENSP00000364140	COL1A1,COL8A1,COL6A3,COL1A2,COL6A2,COL3A1,COL12A1,COL6A1,COL5A2,COL15A1
Reactome	HSA-8874081	MET activates PTK2 signaling	9	30	1.49	1.05e-08	9606.ENSP00000222399,9606.ENSP00000225964,9606.ENSP00000230538,9606.ENSP00000258341,9606.ENSP00000297268,9606.ENSP00000304408,9606.ENSP00000346839,9606.ENSP00000364000,9606.ENSP00000388325	LAMB1,COL1A1,LAMA4,LAMC1,COL1A2,COL3A1,FN1,COL5A2,LAMB2
Reactome	HSA-76002	Platelet activation, signaling and aggregation	18	260	0.86	2.18e-08	9606.ENSP00000211998,9606.ENSP00000218388,9606.ENSP00000221930,9606.ENSP00000223095,9606.ENSP00000225964,9606.ENSP00000231061,9606.ENSP00000249842,9606.ENSP00000260356,9606.ENSP00000278407,9606.ENSP00000295897,9606.ENSP00000297268,9606.ENSP00000315130,9606.ENSP00000331831,9606.ENSP00000346839,9606.ENSP00000356574,9606.ENSP00000358866,9606.ENSP00000432660,9606.ENSP00000438248	VCL,TIMP1,TGFB1,SERPINE1,COL1A1,SPARC,ISLR,THBS1,SERPING1,ALB,COL1A2,CLU,GAS6,FN1,QSOX1,FLNA,CFL1,CALU
Reactome	HSA-6798695	Neutrophil degranulation	23	473	0.7	4.52e-08	9606.ENSP00000211998,9606.ENSP00000217131,9606.ENSP00000231751,9606.ENSP00000243347,9606.ENSP00000245907,9606.ENSP00000295927,9606.ENSP00000305692,9606.ENSP00000339001,9606.ENSP00000342026,9606.ENSP00000345672,9606.ENSP00000346032,9606.ENSP00000354468,9606.ENSP00000355011,9606.ENSP00000356574,9606.ENSP00000360609,9606.ENSP00000360635,9606.ENSP00000362924,9606.ENSP00000367265,9606.ENSP00000378760,…	VCL,CTSZ,LTF,TNFAIP6,C3,PTX3,GAA,TUBB,PRDX6,CTSB,ANXA2,CYB5R3,ILF2,QSOX1,HSP90AB1,DPP7,GSN,CKAP4,MVP,CD44,HSPA8,RAB5C,SERPINB6
Reactome	HSA-3000170	Syndecan interactions	8	27	1.49	1.08e-07	9606.ENSP00000221930,9606.ENSP00000225964,9606.ENSP00000260356,9606.ENSP00000265131,9606.ENSP00000297268,9606.ENSP00000304408,9606.ENSP00000346839,9606.ENSP00000364000	TGFB1,COL1A1,THBS1,TNC,COL1A2,COL3A1,FN1,COL5A2
Reactome	HSA-2243919	Crosslinking of collagen fibrils	7	18	1.6	2.47e-07	9606.ENSP00000223061,9606.ENSP00000225964,9606.ENSP00000252804,9606.ENSP00000261921,9606.ENSP00000264094,9606.ENSP00000297268,9606.ENSP00000373783	PCOLCE,COL1A1,PXDN,LOXL1,LOXL3,COL1A2,LOXL2
Reactome	HSA-597592	Post-translational protein modification	38	1390	0.45	5.92e-07	9606.ENSP00000215909,9606.ENSP00000217131,9606.ENSP00000218388,9606.ENSP00000221930,9606.ENSP00000222399,9606.ENSP00000233813,9606.ENSP00000245907,9606.ENSP00000247461,9606.ENSP00000258341,9606.ENSP00000260356,9606.ENSP00000265077,9606.ENSP00000265131,9606.ENSP00000268150,9606.ENSP00000269593,9606.ENSP00000295897,9606.ENSP00000301071,9606.ENSP00000320866,9606.ENSP00000324248,9606.ENSP00000325002,…	LGALS1,CTSZ,TIMP1,TGFB1,LAMB1,IGFBP5,C3,CANX,LAMC1,THBS1,VCAN,TNC,MFGE8,IGFBP4,ALB,TUBA1A,CALR,PENK,COPG1,P4HB,GAS6,UBA1,FN1,ACTB,ITIH2,THBS2,QSOX1,MAN1A1,HNRNPK,CKAP4,AFP,IL6,LAMB2,HSPA8,CALU,RAB5C,HNRNPC,SPON1
Reactome	HSA-2129379	Molecules associated with elastic fibres	8	38	1.34	9.67e-07	9606.ENSP00000221930,9606.ENSP00000261978,9606.ENSP00000309953,9606.ENSP00000331544,9606.ENSP00000346839,9606.ENSP00000364685,9606.ENSP00000369677,9606.ENSP00000384169	TGFB1,LTBP2,EFEMP2,FBLN1,FN1,MFAP2,EMILIN1,FBLN2
Reactome	HSA-168249	Innate Immune System	31	1025	0.5	1.88e-06	9606.ENSP00000211998,9606.ENSP00000216181,9606.ENSP00000217131,9606.ENSP00000231751,9606.ENSP00000243347,9606.ENSP00000245907,9606.ENSP00000271651,9606.ENSP00000278407,9606.ENSP00000295927,9606.ENSP00000305692,9606.ENSP00000315130,9606.ENSP00000339001,9606.ENSP00000342026,9606.ENSP00000345672,9606.ENSP00000346032,9606.ENSP00000349960,9606.ENSP00000354468,9606.ENSP00000355011,9606.ENSP00000356399,…	VCL,MYH9,CTSZ,LTF,TNFAIP6,C3,CTSK,SERPING1,PTX3,GAA,CLU,TUBB,PRDX6,CTSB,ANXA2,ACTB,CYB5R3,ILF2,CFH,QSOX1,HSP90AB1,DPP7,GSN,CKAP4,MVP,CD44,HSPA8,CFL1,C1R,RAB5C,SERPINB6
Reactome	HSA-3000157	Laminin interactions	7	30	1.38	4.11e-06	9606.ENSP00000216286,9606.ENSP00000222399,9606.ENSP00000230538,9606.ENSP00000258341,9606.ENSP00000264187,9606.ENSP00000363827,9606.ENSP00000388325	NID2,LAMB1,LAMA4,LAMC1,NID1,HSPG2,LAMB2
Reactome	HSA-1643685	Disease	38	1548	0.41	8.19e-06	9606.ENSP00000211998,9606.ENSP00000216181,9606.ENSP00000221930,9606.ENSP00000231751,9606.ENSP00000234590,9606.ENSP00000245907,9606.ENSP00000247461,9606.ENSP00000257770,9606.ENSP00000260356,9606.ENSP00000264335,9606.ENSP00000264634,9606.ENSP00000265077,9606.ENSP00000266718,9606.ENSP00000278407,9606.ENSP00000278572,9606.ENSP00000301071,9606.ENSP00000302896,9606.ENSP00000305692,9606.ENSP00000320866,…	VCL,MYH9,TGFB1,LTF,ENO1,C3,CANX,NT5E,THBS1,YWHAE,WNT5A,VCAN,LUM,SERPING1,RPS3,TUBA1A,RPS9,GAA,CALR,BGN,TUBB,PRELP,FN1,FMOD,ACTB,STAT1,THBS2,LMNA,HSP90AB1,HSPG2,OMD,HNRNPK,SLC3A2,IL6,GBE1,TXNRD1,RPLP0,SPON1
Reactome	HSA-9006934	Signaling by Receptor Tyrosine Kinases	20	502	0.62	1.09e-05	9606.ENSP00000222399,9606.ENSP00000225964,9606.ENSP00000230538,9606.ENSP00000231061,9606.ENSP00000248553,9606.ENSP00000258341,9606.ENSP00000260356,9606.ENSP00000295550,9606.ENSP00000297268,9606.ENSP00000300527,9606.ENSP00000304408,9606.ENSP00000332879,9606.ENSP00000341826,9606.ENSP00000346839,9606.ENSP00000349960,9606.ENSP00000354394,9606.ENSP00000355180,9606.ENSP00000355751,9606.ENSP00000364000,…	LAMB1,COL1A1,LAMA4,SPARC,HSPB1,LAMC1,THBS1,COL6A3,COL1A2,COL6A2,COL3A1,FLRT2,HNRNPA1,FN1,ACTB,STAT1,COL6A1,THBS2,COL5A2,LAMB2
Reactome	HSA-447115	Interleukin-12 family signaling	8	56	1.17	1.16e-05	9606.ENSP00000247461,9606.ENSP00000297185,9606.ENSP00000327801,9606.ENSP00000346032,9606.ENSP00000346694,9606.ENSP00000354394,9606.ENSP00000432660,9606.ENSP00000449328	CANX,HSPA9,P4HB,ANXA2,HNRNPA2B1,STAT1,CFL1,RPLP0
Reactome	HSA-6785807	Interleukin-4 and Interleukin-13 signaling	10	107	0.99	1.23e-05	9606.ENSP00000218388,9606.ENSP00000221930,9606.ENSP00000297268,9606.ENSP00000322788,9606.ENSP00000346839,9606.ENSP00000354394,9606.ENSP00000371798,9606.ENSP00000385675,9606.ENSP00000432083,9606.ENSP00000446007	TIMP1,TGFB1,COL1A2,MMP1,FN1,STAT1,FSCN1,IL6,HSPA8,VIM
Reactome	HSA-202733	Cell surface interactions at the vascular wall	11	138	0.92	1.29e-05	9606.ENSP00000221930,9606.ENSP00000225964,9606.ENSP00000297268,9606.ENSP00000322788,9606.ENSP00000331831,9606.ENSP00000346839,9606.ENSP00000367123,9606.ENSP00000382334,9606.ENSP00000384770,9606.ENSP00000398632,9606.ENSP00000428340	TGFB1,COL1A1,COL1A2,MMP1,GAS6,FN1,SLC3A2,PSG5,PSG4,CD44,ANGPT1
Reactome	HSA-186797	Signaling by PDGF	8	58	1.15	1.34e-05	9606.ENSP00000260356,9606.ENSP00000295550,9606.ENSP00000300527,9606.ENSP00000304408,9606.ENSP00000354394,9606.ENSP00000355180,9606.ENSP00000355751,9606.ENSP00000364000	THBS1,COL6A3,COL6A2,COL3A1,STAT1,COL6A1,THBS2,COL5A2
Reactome	HSA-3560782	Diseases associated with glycosaminoglycan metabolism	7	40	1.26	1.80e-05	9606.ENSP00000265077,9606.ENSP00000266718,9606.ENSP00000327336,9606.ENSP00000343924,9606.ENSP00000347041,9606.ENSP00000363827,9606.ENSP00000364700	VCAN,LUM,BGN,PRELP,FMOD,HSPG2,OMD
Reactome	HSA-1280215	Cytokine Signaling in Immune system	22	681	0.52	6.43e-05	9606.ENSP00000218388,9606.ENSP00000221930,9606.ENSP00000247461,9606.ENSP00000293831,9606.ENSP00000297185,9606.ENSP00000297268,9606.ENSP00000297350,9606.ENSP00000322788,9606.ENSP00000327801,9606.ENSP00000346032,9606.ENSP00000346694,9606.ENSP00000346839,9606.ENSP00000354394,9606.ENSP00000358866,9606.ENSP00000371798,9606.ENSP00000381601,9606.ENSP00000385675,9606.ENSP00000398632,9606.ENSP00000432083,…	TIMP1,TGFB1,CANX,EIF4A1,HSPA9,COL1A2,TNFRSF11B,MMP1,P4HB,ANXA2,HNRNPA2B1,FN1,STAT1,FLNA,FSCN1,MX1,IL6,CD44,HSPA8,CFL1,VIM,RPLP0
Reactome	HSA-71387	Metabolism of carbohydrates	14	292	0.7	8.91e-05	9606.ENSP00000229239,9606.ENSP00000234590,9606.ENSP00000265077,9606.ENSP00000266718,9606.ENSP00000270776,9606.ENSP00000305692,9606.ENSP00000327336,9606.ENSP00000343924,9606.ENSP00000347041,9606.ENSP00000359539,9606.ENSP00000363827,9606.ENSP00000364700,9606.ENSP00000398632,9606.ENSP00000410833	GAPDH,ENO1,VCAN,LUM,PGD,GAA,BGN,PRELP,FMOD,GOT1,HSPG2,OMD,CD44,GBE1
Reactome	HSA-3781865	Diseases of glycosylation	10	141	0.87	0.00011	9606.ENSP00000260356,9606.ENSP00000265077,9606.ENSP00000266718,9606.ENSP00000327336,9606.ENSP00000343924,9606.ENSP00000347041,9606.ENSP00000355751,9606.ENSP00000363827,9606.ENSP00000364700,9606.ENSP00000460236	THBS1,VCAN,LUM,BGN,PRELP,FMOD,THBS2,HSPG2,OMD,SPON1
Reactome	HSA-449147	Signaling by Interleukins	17	440	0.6	0.00011	9606.ENSP00000218388,9606.ENSP00000221930,9606.ENSP00000247461,9606.ENSP00000297185,9606.ENSP00000297268,9606.ENSP00000322788,9606.ENSP00000327801,9606.ENSP00000346032,9606.ENSP00000346694,9606.ENSP00000346839,9606.ENSP00000354394,9606.ENSP00000371798,9606.ENSP00000385675,9606.ENSP00000432083,9606.ENSP00000432660,9606.ENSP00000446007,9606.ENSP00000449328	TIMP1,TGFB1,CANX,HSPA9,COL1A2,MMP1,P4HB,ANXA2,HNRNPA2B1,FN1,STAT1,FSCN1,IL6,HSPA8,CFL1,VIM,RPLP0
Reactome	HSA-3656243	Defective ST3GAL3 causes MCT12 and EIEE15	4	7	1.77	0.00013	9606.ENSP00000266718,9606.ENSP00000343924,9606.ENSP00000347041,9606.ENSP00000364700	LUM,PRELP,FMOD,OMD
Reactome	HSA-3656225	Defective CHST6 causes MCDC1	4	8	1.71	0.00020	9606.ENSP00000266718,9606.ENSP00000343924,9606.ENSP00000347041,9606.ENSP00000364700	LUM,PRELP,FMOD,OMD
Reactome	HSA-3656244	Defective B4GALT1 causes B4GALT1-CDG (CDG-2d)	4	8	1.71	0.00020	9606.ENSP00000266718,9606.ENSP00000343924,9606.ENSP00000347041,9606.ENSP00000364700	LUM,PRELP,FMOD,OMD
Reactome	HSA-2173782	Binding and Uptake of Ligands by Scavenger Receptors	6	41	1.18	0.00027	9606.ENSP00000225964,9606.ENSP00000231061,9606.ENSP00000295897,9606.ENSP00000297268,9606.ENSP00000304408,9606.ENSP00000320866	COL1A1,SPARC,ALB,COL1A2,COL3A1,CALR
Reactome	HSA-5668914	Diseases of metabolism	12	244	0.71	0.00033	9606.ENSP00000260356,9606.ENSP00000265077,9606.ENSP00000266718,9606.ENSP00000305692,9606.ENSP00000327336,9606.ENSP00000343924,9606.ENSP00000347041,9606.ENSP00000355751,9606.ENSP00000363827,9606.ENSP00000364700,9606.ENSP00000410833,9606.ENSP00000460236	THBS1,VCAN,LUM,GAA,BGN,PRELP,FMOD,THBS2,HSPG2,OMD,GBE1,SPON1
Reactome	HSA-422475	Axon guidance	18	547	0.53	0.00041	9606.ENSP00000216181,9606.ENSP00000222399,9606.ENSP00000258341,9606.ENSP00000278572,9606.ENSP00000295550,9606.ENSP00000300527,9606.ENSP00000301071,9606.ENSP00000302896,9606.ENSP00000304408,9606.ENSP00000309539,9606.ENSP00000349960,9606.ENSP00000355180,9606.ENSP00000360609,9606.ENSP00000364000,9606.ENSP00000432083,9606.ENSP00000432660,9606.ENSP00000446955,9606.ENSP00000449328	MYH9,LAMB1,LAMC1,RPS3,COL6A3,COL6A2,TUBA1A,RPS9,COL3A1,DPYSL2,ACTB,COL6A1,HSP90AB1,COL5A2,HSPA8,CFL1,MYL6,RPLP0
Reactome	HSA-9020591	Interleukin-12 signaling	6	46	1.13	0.00046	9606.ENSP00000297185,9606.ENSP00000327801,9606.ENSP00000346032,9606.ENSP00000346694,9606.ENSP00000432660,9606.ENSP00000449328	HSPA9,P4HB,ANXA2,HNRNPA2B1,CFL1,RPLP0
Reactome	HSA-2022857	Keratan sulfate degradation	4	13	1.5	0.00078	9606.ENSP00000266718,9606.ENSP00000343924,9606.ENSP00000347041,9606.ENSP00000364700	LUM,PRELP,FMOD,OMD
Reactome	HSA-75205	Dissolution of Fibrin Clot	4	13	1.5	0.00078	9606.ENSP00000223095,9606.ENSP00000346032,9606.ENSP00000415786,9606.ENSP00000484343	SERPINE1,ANXA2,SERPINE2,SERPINB6
Reactome	HSA-75153	Apoptotic execution phase	6	52	1.08	0.00081	9606.ENSP00000323856,9606.ENSP00000330074,9606.ENSP00000339566,9606.ENSP00000357283,9606.ENSP00000362924,9606.ENSP00000446007	PLEC,HIST1H1B,HIST1H1C,LMNA,GSN,VIM
Reactome	HSA-1630316	Glycosaminoglycan metabolism	8	123	0.83	0.0016	9606.ENSP00000265077,9606.ENSP00000266718,9606.ENSP00000327336,9606.ENSP00000343924,9606.ENSP00000347041,9606.ENSP00000363827,9606.ENSP00000364700,9606.ENSP00000398632	VCAN,LUM,BGN,PRELP,FMOD,HSPG2,OMD,CD44
Reactome	HSA-8950505	Gene and protein expression by JAK-STAT signaling after Interleukin-12 stimulation	5	37	1.15	0.0020	9606.ENSP00000297185,9606.ENSP00000346032,9606.ENSP00000346694,9606.ENSP00000432660,9606.ENSP00000449328	HSPA9,ANXA2,HNRNPA2B1,CFL1,RPLP0
Reactome	HSA-3000480	Scavenging by Class A Receptors	4	18	1.36	0.0021	9606.ENSP00000225964,9606.ENSP00000297268,9606.ENSP00000304408,9606.ENSP00000320866	COL1A1,COL1A2,COL3A1,CALR
Reactome	HSA-419037	NCAM1 interactions	5	42	1.09	0.0033	9606.ENSP00000295550,9606.ENSP00000300527,9606.ENSP00000304408,9606.ENSP00000355180,9606.ENSP00000364000	COL6A3,COL6A2,COL3A1,COL6A1,COL5A2
Reactome	HSA-977606	Regulation of Complement cascade	5	47	1.04	0.0053	9606.ENSP00000245907,9606.ENSP00000278407,9606.ENSP00000315130,9606.ENSP00000356399,9606.ENSP00000438615	C3,SERPING1,CLU,CFH,C1R
Reactome	HSA-2022854	Keratan sulfate biosynthesis	4	27	1.19	0.0079	9606.ENSP00000266718,9606.ENSP00000343924,9606.ENSP00000347041,9606.ENSP00000364700	LUM,PRELP,FMOD,OMD
WikiPathways	WP2911	miRNA targets in ECM and membrane receptors	13	22	1.79	3.09e-15	9606.ENSP00000230538,9606.ENSP00000258341,9606.ENSP00000260356,9606.ENSP00000295550,9606.ENSP00000297268,9606.ENSP00000300527,9606.ENSP00000304408,9606.ENSP00000346839,9606.ENSP00000355180,9606.ENSP00000355751,9606.ENSP00000364000,9606.ENSP00000388325,9606.ENSP00000407685	LAMA4,LAMC1,THBS1,COL6A3,COL1A2,COL6A2,COL3A1,FN1,COL6A1,THBS2,COL5A2,LAMB2,TNXB
WikiPathways	WP306	Focal adhesion	17	196	0.95	8.44e-09	9606.ENSP00000211998,9606.ENSP00000222399,9606.ENSP00000225964,9606.ENSP00000230538,9606.ENSP00000258341,9606.ENSP00000260356,9606.ENSP00000265131,9606.ENSP00000297268,9606.ENSP00000300527,9606.ENSP00000327145,9606.ENSP00000346839,9606.ENSP00000349960,9606.ENSP00000355751,9606.ENSP00000358866,9606.ENSP00000364000,9606.ENSP00000388325,9606.ENSP00000407685	VCL,LAMB1,COL1A1,LAMA4,LAMC1,THBS1,TNC,COL1A2,COL6A2,FLNC,FN1,ACTB,THBS2,FLNA,COL5A2,LAMB2,TNXB
WikiPathways	WP3888	VEGFA-VEGFR2 signaling pathway	21	428	0.71	5.13e-07	9606.ENSP00000211998,9606.ENSP00000216181,9606.ENSP00000229239,9606.ENSP00000248553,9606.ENSP00000264335,9606.ENSP00000270776,9606.ENSP00000279441,9606.ENSP00000295897,9606.ENSP00000318195,9606.ENSP00000320866,9606.ENSP00000325002,9606.ENSP00000327801,9606.ENSP00000342026,9606.ENSP00000346839,9606.ENSP00000354394,9606.ENSP00000357980,9606.ENSP00000371798,9606.ENSP00000407685,9606.ENSP00000432660,…	VCL,MYH9,GAPDH,HSPB1,YWHAE,PGD,MMP10,ALB,NCL,CALR,COPG1,P4HB,PRDX6,FN1,STAT1,HTRA1,FSCN1,TNXB,CFL1,CALU,LDHA
WikiPathways	WP453	Inflammatory response pathway	8	30	1.44	5.13e-07	9606.ENSP00000222399,9606.ENSP00000225964,9606.ENSP00000258341,9606.ENSP00000260356,9606.ENSP00000297268,9606.ENSP00000304408,9606.ENSP00000346839,9606.ENSP00000388325	LAMB1,COL1A1,LAMC1,THBS1,COL1A2,COL3A1,FN1,LAMB2
WikiPathways	WP4786	Type I collagen synthesis in the context of osteogenesis imperfecta	8	33	1.4	5.98e-07	9606.ENSP00000196061,9606.ENSP00000225964,9606.ENSP00000254722,9606.ENSP00000297268,9606.ENSP00000297350,9606.ENSP00000317232,9606.ENSP00000327801,9606.ENSP00000434412	PLOD1,COL1A1,SERPINF1,COL1A2,TNFRSF11B,FKBP10,P4HB,SERPINH1
WikiPathways	WP615	Senescence and autophagy in cancer	11	105	1.04	1.70e-06	9606.ENSP00000221930,9606.ENSP00000223095,9606.ENSP00000225964,9606.ENSP00000231061,9606.ENSP00000233813,9606.ENSP00000260356,9606.ENSP00000304408,9606.ENSP00000346839,9606.ENSP00000362924,9606.ENSP00000385675,9606.ENSP00000398632	TGFB1,SERPINE1,COL1A1,SPARC,IGFBP5,THBS1,COL3A1,FN1,GSN,IL6,CD44
WikiPathways	WP4172	PI3K-Akt signaling pathway	17	336	0.72	5.27e-06	9606.ENSP00000222399,9606.ENSP00000225964,9606.ENSP00000230538,9606.ENSP00000258341,9606.ENSP00000260356,9606.ENSP00000265131,9606.ENSP00000295550,9606.ENSP00000297268,9606.ENSP00000300527,9606.ENSP00000346839,9606.ENSP00000355180,9606.ENSP00000355751,9606.ENSP00000360609,9606.ENSP00000385675,9606.ENSP00000388325,9606.ENSP00000407685,9606.ENSP00000428340	LAMB1,COL1A1,LAMA4,LAMC1,THBS1,TNC,COL6A3,COL1A2,COL6A2,FN1,COL6A1,THBS2,HSP90AB1,IL6,LAMB2,TNXB,ANGPT1
WikiPathways	WP2806	Complement system	10	97	1.03	6.34e-06	9606.ENSP00000222399,9606.ENSP00000245907,9606.ENSP00000258341,9606.ENSP00000260356,9606.ENSP00000278407,9606.ENSP00000295897,9606.ENSP00000295927,9606.ENSP00000320866,9606.ENSP00000356399,9606.ENSP00000438615	LAMB1,C3,LAMC1,THBS1,SERPING1,ALB,PTX3,CALR,CFH,C1R
WikiPathways	WP3932	Focal adhesion: PI3K-Akt-mTOR-signaling pathway	16	302	0.74	6.34e-06	9606.ENSP00000222399,9606.ENSP00000225964,9606.ENSP00000230538,9606.ENSP00000258341,9606.ENSP00000260356,9606.ENSP00000265131,9606.ENSP00000297268,9606.ENSP00000300527,9606.ENSP00000304408,9606.ENSP00000346839,9606.ENSP00000355751,9606.ENSP00000360609,9606.ENSP00000364000,9606.ENSP00000388325,9606.ENSP00000407685,9606.ENSP00000428340	LAMB1,COL1A1,LAMA4,LAMC1,THBS1,TNC,COL1A2,COL6A2,COL3A1,FN1,THBS2,HSP90AB1,COL5A2,LAMB2,TNXB,ANGPT1
WikiPathways	WP3967	miR-509-3p alteration of YAP1/ECM axis	5	17	1.48	0.00012	9606.ENSP00000225964,9606.ENSP00000231061,9606.ENSP00000304408,9606.ENSP00000346839,9606.ENSP00000355751	COL1A1,SPARC,COL3A1,FN1,THBS2
WikiPathways	WP3859	TGF-beta signaling in thyroid cells for epithelial-mesenchymal transition	5	18	1.46	0.00014	9606.ENSP00000221930,9606.ENSP00000265071,9606.ENSP00000265131,9606.ENSP00000346839,9606.ENSP00000446007	TGFB1,CDH6,TNC,FN1,VIM
WikiPathways	WP4754	IL-18 signaling pathway	13	270	0.7	0.00020	9606.ENSP00000218388,9606.ENSP00000225964,9606.ENSP00000234590,9606.ENSP00000248553,9606.ENSP00000295927,9606.ENSP00000297268,9606.ENSP00000297350,9606.ENSP00000304408,9606.ENSP00000322788,9606.ENSP00000346839,9606.ENSP00000355330,9606.ENSP00000385675,9606.ENSP00000460236	TIMP1,COL1A1,ENO1,HSPB1,PTX3,COL1A2,TNFRSF11B,COL3A1,MMP1,FN1,TGM2,IL6,SPON1
WikiPathways	WP5090	Complement system in neuronal development and plasticity	8	105	0.9	0.00069	9606.ENSP00000221930,9606.ENSP00000245907,9606.ENSP00000268150,9606.ENSP00000278407,9606.ENSP00000315130,9606.ENSP00000331831,9606.ENSP00000356399,9606.ENSP00000438615	TGFB1,C3,MFGE8,SERPING1,CLU,GAS6,CFH,C1R
WikiPathways	WP558	Complement and coagulation cascades	6	58	1.03	0.0016	9606.ENSP00000223095,9606.ENSP00000245907,9606.ENSP00000278407,9606.ENSP00000315130,9606.ENSP00000356399,9606.ENSP00000438615	SERPINE1,C3,SERPING1,CLU,CFH,C1R
WikiPathways	WP4217	Ebola virus pathway in host	8	129	0.81	0.0024	9606.ENSP00000268150,9606.ENSP00000327145,9606.ENSP00000331831,9606.ENSP00000345672,9606.ENSP00000349960,9606.ENSP00000354394,9606.ENSP00000358866,9606.ENSP00000362924	MFGE8,FLNC,GAS6,CTSB,ACTB,STAT1,FLNA,GSN
WikiPathways	WP1533	Vitamin B12 metabolism	5	50	1.02	0.0068	9606.ENSP00000223095,9606.ENSP00000251595,9606.ENSP00000295897,9606.ENSP00000371554,9606.ENSP00000385675	SERPINE1,HBA2,ALB,SOD3,IL6
WikiPathways	WP3646	Hepatitis C and hepatocellular carcinoma	5	49	1.02	0.0068	9606.ENSP00000221930,9606.ENSP00000322788,9606.ENSP00000352208,9606.ENSP00000385675,9606.ENSP00000398632	TGFB1,MMP1,MYOF,IL6,CD44
WikiPathways	WP3668	Hypothesized pathways in pathogenesis of cardiovascular disease	4	25	1.22	0.0068	9606.ENSP00000223095,9606.ENSP00000261978,9606.ENSP00000358866,9606.ENSP00000369071	SERPINE1,LTBP2,FLNA,POSTN
WikiPathways	WP15	Selenium micronutrient network	6	86	0.86	0.0091	9606.ENSP00000223095,9606.ENSP00000251595,9606.ENSP00000295897,9606.ENSP00000371554,9606.ENSP00000385675,9606.ENSP00000434516	SERPINE1,HBA2,ALB,SOD3,IL6,TXNRD1
WikiPathways	WP4879	Overlap between signal transduction pathways contributing to LMNA laminopathies	5	55	0.97	0.0092	9606.ENSP00000221930,9606.ENSP00000271651,9606.ENSP00000297350,9606.ENSP00000349960,9606.ENSP00000357283	TGFB1,CTSK,TNFRSF11B,ACTB,LMNA
WikiPathways	WP5049	Glycolysis in senescence	3	11	1.45	0.0094	9606.ENSP00000229239,9606.ENSP00000234590,9606.ENSP00000445175	GAPDH,ENO1,LDHA
WikiPathways	WP4658	Small cell lung cancer	5	95	0.74	0.0490	9606.ENSP00000222399,9606.ENSP00000230538,9606.ENSP00000258341,9606.ENSP00000346839,9606.ENSP00000388325	LAMB1,LAMA4,LAMC1,FN1,LAMB2
Monarch	HP:0001075	Atrophic scars	13	35	1.58	5.30e-12	9606.ENSP00000196061,9606.ENSP00000223357,9606.ENSP00000225964,9606.ENSP00000295550,9606.ENSP00000297268,9606.ENSP00000300527,9606.ENSP00000304408,9606.ENSP00000322788,9606.ENSP00000323856,9606.ENSP00000325146,9606.ENSP00000355180,9606.ENSP00000364000,9606.ENSP00000438615	PLOD1,AEBP1,COL1A1,COL6A3,COL1A2,COL6A2,COL3A1,MMP1,PLEC,COL12A1,COL6A1,COL5A2,C1R
Monarch	EFO:0007937	Blood protein measurement	56	1815	0.5	1.75e-11	9606.ENSP00000216181,9606.ENSP00000216286,9606.ENSP00000217131,9606.ENSP00000220772,9606.ENSP00000221930,9606.ENSP00000231751,9606.ENSP00000233813,9606.ENSP00000234590,9606.ENSP00000243347,9606.ENSP00000245907,9606.ENSP00000249842,9606.ENSP00000252804,9606.ENSP00000254722,9606.ENSP00000258341,9606.ENSP00000264187,9606.ENSP00000265131,9606.ENSP00000268150,9606.ENSP00000268613,9606.ENSP00000278407,…	MYH9,NID2,CTSZ,SFRP1,TGFB1,LTF,IGFBP5,ENO1,TNFAIP6,C3,ISLR,PXDN,SERPINF1,LAMC1,NID1,TNC,MFGE8,CDH13,SERPING1,MMP10,FNDC1,RPS9,GAA,PAM,PODN,MMP1,PENK,FLRT2,PRDX6,PRELP,CTSB,FN1,ITIH2,THBS2,CFH,QSOX1,DPP7,GSN,COL15A1,MFAP2,POSTN,AKR1C1,SOD3,LOXL2,PDCD1LG2,PSG5,PSG4,SVEP1,TNXB,SERPINE2,TGFBI,PLTP,ANGPT1,TXNRD1,C1R,SPON1
Monarch	HP:0011025	Abnormal cardiovascular system physiology	44	1168	0.59	2.99e-11	9606.ENSP00000196061,9606.ENSP00000211998,9606.ENSP00000216181,9606.ENSP00000222399,9606.ENSP00000223095,9606.ENSP00000225964,9606.ENSP00000231061,9606.ENSP00000254722,9606.ENSP00000257770,9606.ENSP00000261978,9606.ENSP00000264634,9606.ENSP00000278407,9606.ENSP00000295550,9606.ENSP00000295897,9606.ENSP00000297268,9606.ENSP00000297350,9606.ENSP00000299138,9606.ENSP00000304408,9606.ENSP00000305692,…	PLOD1,VCL,MYH9,LAMB1,SERPINE1,COL1A1,SPARC,SERPINF1,NT5E,LTBP2,WNT5A,SERPING1,COL6A3,ALB,COL1A2,TNFRSF11B,VPS35,COL3A1,GAA,EFEMP2,FKBP10,CALR,PLEC,FLNC,BGN,TUBB,HNRNPA1,HNRNPA2B1,FN1,PTRF,ACTB,STAT1,LMNA,HTRA1,FLNA,GSN,HSPG2,COL5A2,HADHA,LAMB2,ILF3,TNXB,GBE1,SERPINH1
Monarch	HP:0000591	Abnormal sclera morphology	15	103	1.18	9.61e-10	9606.ENSP00000196061,9606.ENSP00000225964,9606.ENSP00000231061,9606.ENSP00000254722,9606.ENSP00000264634,9606.ENSP00000271651,9606.ENSP00000297268,9606.ENSP00000304408,9606.ENSP00000317232,9606.ENSP00000325146,9606.ENSP00000327801,9606.ENSP00000354468,9606.ENSP00000370023,9606.ENSP00000434412,9606.ENSP00000438615	PLOD1,COL1A1,SPARC,SERPINF1,WNT5A,CTSK,COL1A2,COL3A1,FKBP10,COL12A1,P4HB,CYB5R3,HADHA,SERPINH1,C1R
Monarch	HP:0000592	Blue sclerae	14	83	1.24	9.61e-10	9606.ENSP00000196061,9606.ENSP00000225964,9606.ENSP00000231061,9606.ENSP00000254722,9606.ENSP00000264634,9606.ENSP00000271651,9606.ENSP00000297268,9606.ENSP00000304408,9606.ENSP00000317232,9606.ENSP00000325146,9606.ENSP00000327801,9606.ENSP00000354468,9606.ENSP00000434412,9606.ENSP00000438615	PLOD1,COL1A1,SPARC,SERPINF1,WNT5A,CTSK,COL1A2,COL3A1,FKBP10,COL12A1,P4HB,CYB5R3,SERPINH1,C1R
Monarch	HP:0001626	Abnormality of the cardiovascular system	62	2435	0.42	9.61e-10	9606.ENSP00000196061,9606.ENSP00000211998,9606.ENSP00000216181,9606.ENSP00000221930,9606.ENSP00000222399,9606.ENSP00000223095,9606.ENSP00000223357,9606.ENSP00000225964,9606.ENSP00000230538,9606.ENSP00000231061,9606.ENSP00000244137,9606.ENSP00000254722,9606.ENSP00000257770,9606.ENSP00000261978,9606.ENSP00000264187,9606.ENSP00000264634,9606.ENSP00000271651,9606.ENSP00000278407,9606.ENSP00000295550,…	PLOD1,VCL,MYH9,TGFB1,LAMB1,SERPINE1,AEBP1,COL1A1,LAMA4,SPARC,PEPD,SERPINF1,NT5E,LTBP2,NID1,WNT5A,CTSK,SERPING1,COL6A3,ALB,HSPA9,COL1A2,TNFRSF11B,VPS35,COL6A2,COL3A1,GAA,EFEMP2,FKBP10,CALR,MMP1,PLEC,FLNC,BGN,P4HB,UBA1,TUBB,HNRNPA1,CTSB,HNRNPA2B1,FN1,PTRF,ACTB,TFRC,STAT1,COL6A1,LMNA,HTRA1,FLNA,GSN,HSPG2,COL5A2,HNRNPK,HADHA,PSG5,LAMB2,ILF3,TNXB,GBE1,TGFBI,SERPINH1,C1R
Monarch	HP:0002597	Abnormality of the vasculature	49	1673	0.48	2.92e-09	9606.ENSP00000196061,9606.ENSP00000216181,9606.ENSP00000221930,9606.ENSP00000223095,9606.ENSP00000223357,9606.ENSP00000225964,9606.ENSP00000231061,9606.ENSP00000244137,9606.ENSP00000254722,9606.ENSP00000257770,9606.ENSP00000264187,9606.ENSP00000264634,9606.ENSP00000271651,9606.ENSP00000278407,9606.ENSP00000295550,9606.ENSP00000295897,9606.ENSP00000297268,9606.ENSP00000304408,9606.ENSP00000305692,…	PLOD1,MYH9,TGFB1,SERPINE1,AEBP1,COL1A1,SPARC,PEPD,SERPINF1,NT5E,NID1,WNT5A,CTSK,SERPING1,COL6A3,ALB,COL1A2,COL3A1,GAA,EFEMP2,FKBP10,CALR,MMP1,PLEC,FLNC,BGN,P4HB,UBA1,CTSB,FN1,PTRF,ACTB,TFRC,STAT1,LMNA,HTRA1,FLNA,GSN,HSPG2,COL5A2,HNRNPK,PSG5,LAMB2,ILF3,TNXB,GBE1,TGFBI,SERPINH1,C1R
Monarch	HP:0002808	Kyphosis	24	406	0.79	4.69e-09	9606.ENSP00000196061,9606.ENSP00000221930,9606.ENSP00000223357,9606.ENSP00000225964,9606.ENSP00000231061,9606.ENSP00000254722,9606.ENSP00000271651,9606.ENSP00000295550,9606.ENSP00000297268,9606.ENSP00000297350,9606.ENSP00000300527,9606.ENSP00000317232,9606.ENSP00000325146,9606.ENSP00000327336,9606.ENSP00000327801,9606.ENSP00000338413,9606.ENSP00000346839,9606.ENSP00000349960,9606.ENSP00000355180,…	PLOD1,TGFB1,AEBP1,COL1A1,SPARC,SERPINF1,CTSK,COL6A3,COL1A2,TNFRSF11B,COL6A2,FKBP10,COL12A1,BGN,P4HB,UBA1,FN1,ACTB,COL6A1,LMNA,FLNA,HSPG2,POP1,SERPINH1
Monarch	HP:0002814	Abnormality of the lower limb	45	1509	0.49	1.29e-08	9606.ENSP00000196061,9606.ENSP00000211998,9606.ENSP00000221930,9606.ENSP00000223357,9606.ENSP00000225964,9606.ENSP00000230538,9606.ENSP00000231061,9606.ENSP00000244137,9606.ENSP00000248553,9606.ENSP00000254722,9606.ENSP00000264094,9606.ENSP00000264634,9606.ENSP00000271651,9606.ENSP00000295550,9606.ENSP00000295897,9606.ENSP00000297185,9606.ENSP00000297268,9606.ENSP00000300527,9606.ENSP00000304408,…	PLOD1,VCL,TGFB1,AEBP1,COL1A1,LAMA4,SPARC,PEPD,HSPB1,SERPINF1,LOXL3,WNT5A,CTSK,COL6A3,ALB,HSPA9,COL1A2,COL6A2,COL3A1,EFEMP2,FKBP10,MMP1,PLEC,COL12A1,FLNC,BGN,P4HB,FBLN1,UBA1,TUBB,CTSB,FN1,PTRF,ACTB,COL6A1,LMNA,FLNA,HSPG2,COL5A2,HNRNPK,HADHA,POP1,LAMB2,SERPINH1,C1R
Monarch	HP:0100699	Scarring	16	162	1.01	1.62e-08	9606.ENSP00000196061,9606.ENSP00000223357,9606.ENSP00000225964,9606.ENSP00000295550,9606.ENSP00000297268,9606.ENSP00000297350,9606.ENSP00000300527,9606.ENSP00000304408,9606.ENSP00000322788,9606.ENSP00000323856,9606.ENSP00000325146,9606.ENSP00000355180,9606.ENSP00000358866,9606.ENSP00000364000,9606.ENSP00000416330,9606.ENSP00000438615	PLOD1,AEBP1,COL1A1,COL6A3,COL1A2,TNFRSF11B,COL6A2,COL3A1,MMP1,PLEC,COL12A1,COL6A1,FLNA,COL5A2,TGFBI,C1R
Monarch	HP:0000925	Abnormality of the vertebral column	40	1252	0.52	2.36e-08	9606.ENSP00000196061,9606.ENSP00000221930,9606.ENSP00000223357,9606.ENSP00000225964,9606.ENSP00000231061,9606.ENSP00000254722,9606.ENSP00000257770,9606.ENSP00000264094,9606.ENSP00000264634,9606.ENSP00000271651,9606.ENSP00000295550,9606.ENSP00000297185,9606.ENSP00000297268,9606.ENSP00000297350,9606.ENSP00000300527,9606.ENSP00000304408,9606.ENSP00000305692,9606.ENSP00000317232,9606.ENSP00000323856,…	PLOD1,TGFB1,AEBP1,COL1A1,SPARC,SERPINF1,NT5E,LOXL3,WNT5A,CTSK,COL6A3,HSPA9,COL1A2,TNFRSF11B,COL6A2,COL3A1,GAA,FKBP10,PLEC,COL12A1,BGN,P4HB,UBA1,TUBB,HNRNPA1,HNRNPA2B1,FN1,PTRF,ACTB,COL6A1,LMNA,HTRA1,FLNA,HSPG2,COL5A2,HNRNPK,POP1,LAMB2,SERPINH1,C1R
Monarch	HP:0002645	Wormian bones	11	54	1.32	2.36e-08	9606.ENSP00000225964,9606.ENSP00000231061,9606.ENSP00000254722,9606.ENSP00000271651,9606.ENSP00000297268,9606.ENSP00000317232,9606.ENSP00000327801,9606.ENSP00000357283,9606.ENSP00000358866,9606.ENSP00000363827,9606.ENSP00000434412	COL1A1,SPARC,SERPINF1,CTSK,COL1A2,FKBP10,P4HB,LMNA,FLNA,HSPG2,SERPINH1
Monarch	HP:0000765	Abnormal thorax morphology	30	744	0.62	4.81e-08	9606.ENSP00000196061,9606.ENSP00000223357,9606.ENSP00000225964,9606.ENSP00000254722,9606.ENSP00000261978,9606.ENSP00000264634,9606.ENSP00000271651,9606.ENSP00000295550,9606.ENSP00000297268,9606.ENSP00000297350,9606.ENSP00000300527,9606.ENSP00000304408,9606.ENSP00000309953,9606.ENSP00000317232,9606.ENSP00000325146,9606.ENSP00000327336,9606.ENSP00000327801,9606.ENSP00000338413,9606.ENSP00000339001,…	PLOD1,AEBP1,COL1A1,SERPINF1,LTBP2,WNT5A,CTSK,COL6A3,COL1A2,TNFRSF11B,COL6A2,COL3A1,EFEMP2,FKBP10,COL12A1,BGN,P4HB,UBA1,TUBB,FN1,ACTB,COL6A1,LMNA,FLNA,HSPG2,COL5A2,HNRNPK,POP1,LAMB2,SERPINH1
Monarch	HP:0004348	Abnormality of bone mineral density	24	469	0.72	4.81e-08	9606.ENSP00000196061,9606.ENSP00000221930,9606.ENSP00000223357,9606.ENSP00000225964,9606.ENSP00000231061,9606.ENSP00000244137,9606.ENSP00000254722,9606.ENSP00000271651,9606.ENSP00000295897,9606.ENSP00000297268,9606.ENSP00000297350,9606.ENSP00000305692,9606.ENSP00000317232,9606.ENSP00000322788,9606.ENSP00000323856,9606.ENSP00000327801,9606.ENSP00000349541,9606.ENSP00000354394,9606.ENSP00000357283,…	PLOD1,TGFB1,AEBP1,COL1A1,SPARC,PEPD,SERPINF1,CTSK,ALB,COL1A2,TNFRSF11B,GAA,FKBP10,MMP1,PLEC,P4HB,PTRF,STAT1,LMNA,FLNA,HSPG2,COL5A2,HNRNPK,SERPINH1
Monarch	HP:0011844	Abnormal appendicular skeleton morphology	33	916	0.57	7.07e-08	9606.ENSP00000196061,9606.ENSP00000221930,9606.ENSP00000223357,9606.ENSP00000225964,9606.ENSP00000244137,9606.ENSP00000254722,9606.ENSP00000264094,9606.ENSP00000264634,9606.ENSP00000271651,9606.ENSP00000295550,9606.ENSP00000297185,9606.ENSP00000297268,9606.ENSP00000297350,9606.ENSP00000300527,9606.ENSP00000304408,9606.ENSP00000309953,9606.ENSP00000317232,9606.ENSP00000325146,9606.ENSP00000327336,…	PLOD1,TGFB1,AEBP1,COL1A1,PEPD,SERPINF1,LOXL3,WNT5A,CTSK,COL6A3,HSPA9,COL1A2,TNFRSF11B,COL6A2,COL3A1,EFEMP2,FKBP10,COL12A1,BGN,P4HB,FBLN1,HNRNPA1,HNRNPA2B1,FN1,ACTB,COL6A1,LMNA,FLNA,HSPG2,COL5A2,HADHA,POP1,SERPINH1
Monarch	HP:0001073	Cigarette-paper scars	7	10	1.86	7.30e-08	9606.ENSP00000225964,9606.ENSP00000295550,9606.ENSP00000300527,9606.ENSP00000304408,9606.ENSP00000325146,9606.ENSP00000355180,9606.ENSP00000364000	COL1A1,COL6A3,COL6A2,COL3A1,COL12A1,COL6A1,COL5A2
Monarch	HP:0001933	Subcutaneous hemorrhage	16	189	0.94	8.00e-08	9606.ENSP00000196061,9606.ENSP00000216181,9606.ENSP00000223095,9606.ENSP00000223357,9606.ENSP00000225964,9606.ENSP00000244137,9606.ENSP00000297268,9606.ENSP00000304408,9606.ENSP00000320866,9606.ENSP00000323856,9606.ENSP00000327801,9606.ENSP00000358866,9606.ENSP00000362924,9606.ENSP00000364000,9606.ENSP00000407685,9606.ENSP00000438615	PLOD1,MYH9,SERPINE1,AEBP1,COL1A1,PEPD,COL1A2,COL3A1,CALR,PLEC,P4HB,FLNA,GSN,COL5A2,TNXB,C1R
Monarch	HP:0000951	Abnormality of the skin	49	1892	0.43	8.19e-08	9606.ENSP00000196061,9606.ENSP00000211998,9606.ENSP00000216181,9606.ENSP00000221930,9606.ENSP00000223095,9606.ENSP00000223357,9606.ENSP00000225964,9606.ENSP00000230538,9606.ENSP00000231061,9606.ENSP00000244137,9606.ENSP00000261978,9606.ENSP00000264634,9606.ENSP00000265131,9606.ENSP00000271651,9606.ENSP00000278407,9606.ENSP00000295550,9606.ENSP00000297185,9606.ENSP00000297268,9606.ENSP00000297350,…	PLOD1,VCL,MYH9,TGFB1,SERPINE1,AEBP1,COL1A1,LAMA4,SPARC,PEPD,LTBP2,WNT5A,TNC,CTSK,SERPING1,COL6A3,HSPA9,COL1A2,TNFRSF11B,COL6A2,COL3A1,EFEMP2,FKBP10,CALR,MMP1,PLEC,COL12A1,P4HB,UBA1,TUBB,CTSB,PTRF,ACTB,TFRC,STAT1,CYB5R3,COL6A1,LMNA,FLNA,GSN,HSPG2,COL5A2,COL15A1,HNRNPK,HADHA,TNXB,GBE1,C1R,LDHA
Monarch	HP:0001635	Congestive heart failure	16	193	0.93	9.54e-08	9606.ENSP00000196061,9606.ENSP00000211998,9606.ENSP00000225964,9606.ENSP00000297268,9606.ENSP00000305692,9606.ENSP00000309953,9606.ENSP00000327145,9606.ENSP00000339001,9606.ENSP00000341826,9606.ENSP00000346694,9606.ENSP00000349541,9606.ENSP00000354394,9606.ENSP00000357283,9606.ENSP00000358866,9606.ENSP00000370023,9606.ENSP00000410833	PLOD1,VCL,COL1A1,COL1A2,GAA,EFEMP2,FLNC,TUBB,HNRNPA1,HNRNPA2B1,PTRF,STAT1,LMNA,FLNA,HADHA,GBE1
Monarch	HP:0000153	Abnormality of the mouth	50	1994	0.41	1.36e-07	9606.ENSP00000196061,9606.ENSP00000216181,9606.ENSP00000221930,9606.ENSP00000223095,9606.ENSP00000223357,9606.ENSP00000225964,9606.ENSP00000231061,9606.ENSP00000231751,9606.ENSP00000244137,9606.ENSP00000254722,9606.ENSP00000261037,9606.ENSP00000261978,9606.ENSP00000264094,9606.ENSP00000264187,9606.ENSP00000264634,9606.ENSP00000271651,9606.ENSP00000278407,9606.ENSP00000295550,9606.ENSP00000297185,…	PLOD1,MYH9,TGFB1,SERPINE1,AEBP1,COL1A1,SPARC,LTF,PEPD,SERPINF1,COL8A1,LTBP2,LOXL3,NID1,WNT5A,CTSK,SERPING1,COL6A3,HSPA9,COL1A2,TNFRSF11B,COL6A2,COL3A1,GAA,EFEMP2,FKBP10,MMP1,PLEC,COL12A1,BGN,P4HB,FBLN1,UBA1,TUBB,HNRNPA1,PTRF,ACTB,CYB5R3,COL6A1,LMNA,FLNA,GSN,HSPG2,COL5A2,HNRNPK,POP1,LAMB2,TNXB,SERPINH1,C1R
Monarch	HP:0000977	Soft skin	9	35	1.43	1.36e-07	9606.ENSP00000196061,9606.ENSP00000225964,9606.ENSP00000231061,9606.ENSP00000297268,9606.ENSP00000309953,9606.ENSP00000325146,9606.ENSP00000364000,9606.ENSP00000407685,9606.ENSP00000438615	PLOD1,COL1A1,SPARC,COL1A2,EFEMP2,COL12A1,COL5A2,TNXB,C1R
Monarch	HP:0002644	Abnormality of pelvic girdle bone morphology	22	419	0.74	1.36e-07	9606.ENSP00000196061,9606.ENSP00000221930,9606.ENSP00000223357,9606.ENSP00000225964,9606.ENSP00000244137,9606.ENSP00000264634,9606.ENSP00000271651,9606.ENSP00000295550,9606.ENSP00000297268,9606.ENSP00000300527,9606.ENSP00000304408,9606.ENSP00000309953,9606.ENSP00000325146,9606.ENSP00000327336,9606.ENSP00000331544,9606.ENSP00000346839,9606.ENSP00000355180,9606.ENSP00000357283,9606.ENSP00000358866,…	PLOD1,TGFB1,AEBP1,COL1A1,PEPD,WNT5A,CTSK,COL6A3,COL1A2,COL6A2,COL3A1,EFEMP2,COL12A1,BGN,FBLN1,FN1,COL6A1,LMNA,FLNA,HSPG2,COL5A2,POP1
Monarch	HP:0011843	Abnormality of musculoskeletal physiology	22	423	0.73	1.40e-07	9606.ENSP00000221930,9606.ENSP00000225964,9606.ENSP00000261978,9606.ENSP00000264634,9606.ENSP00000271651,9606.ENSP00000295550,9606.ENSP00000297268,9606.ENSP00000297350,9606.ENSP00000300527,9606.ENSP00000304408,9606.ENSP00000317232,9606.ENSP00000325146,9606.ENSP00000327145,9606.ENSP00000327336,9606.ENSP00000331544,9606.ENSP00000338413,9606.ENSP00000355180,9606.ENSP00000357283,9606.ENSP00000358866,…	TGFB1,COL1A1,LTBP2,WNT5A,CTSK,COL6A3,COL1A2,TNFRSF11B,COL6A2,COL3A1,FKBP10,COL12A1,FLNC,BGN,FBLN1,UBA1,COL6A1,LMNA,FLNA,HSPG2,LAMB2,GBE1
Monarch	HP:0010674	Abnormality of the curvature of the vertebral column	31	860	0.57	1.74e-07	9606.ENSP00000196061,9606.ENSP00000221930,9606.ENSP00000225964,9606.ENSP00000231061,9606.ENSP00000254722,9606.ENSP00000264634,9606.ENSP00000271651,9606.ENSP00000295550,9606.ENSP00000297268,9606.ENSP00000300527,9606.ENSP00000304408,9606.ENSP00000305692,9606.ENSP00000317232,9606.ENSP00000325146,9606.ENSP00000327801,9606.ENSP00000338413,9606.ENSP00000341826,9606.ENSP00000346694,9606.ENSP00000346839,…	PLOD1,TGFB1,COL1A1,SPARC,SERPINF1,WNT5A,CTSK,COL6A3,COL1A2,COL6A2,COL3A1,GAA,FKBP10,COL12A1,P4HB,UBA1,HNRNPA1,HNRNPA2B1,FN1,PTRF,ACTB,COL6A1,LMNA,FLNA,HSPG2,COL5A2,HNRNPK,POP1,LAMB2,SERPINH1,C1R
Monarch	HP:0003457	EMG abnormality	17	240	0.87	1.87e-07	9606.ENSP00000196061,9606.ENSP00000211998,9606.ENSP00000230538,9606.ENSP00000248553,9606.ENSP00000295550,9606.ENSP00000300527,9606.ENSP00000305692,9606.ENSP00000323856,9606.ENSP00000325146,9606.ENSP00000338413,9606.ENSP00000341826,9606.ENSP00000346694,9606.ENSP00000355180,9606.ENSP00000357283,9606.ENSP00000363827,9606.ENSP00000388325,9606.ENSP00000410833	PLOD1,VCL,LAMA4,HSPB1,COL6A3,COL6A2,GAA,PLEC,COL12A1,UBA1,HNRNPA1,HNRNPA2B1,COL6A1,LMNA,HSPG2,LAMB2,GBE1
Monarch	HP:0030163	Abnormal vascular physiology	15	176	0.95	1.87e-07	9606.ENSP00000196061,9606.ENSP00000225964,9606.ENSP00000254722,9606.ENSP00000295897,9606.ENSP00000297268,9606.ENSP00000304408,9606.ENSP00000317232,9606.ENSP00000327145,9606.ENSP00000354394,9606.ENSP00000357283,9606.ENSP00000358866,9606.ENSP00000363827,9606.ENSP00000364000,9606.ENSP00000388325,9606.ENSP00000434412	PLOD1,COL1A1,SERPINF1,ALB,COL1A2,COL3A1,FKBP10,FLNC,STAT1,LMNA,FLNA,HSPG2,COL5A2,LAMB2,SERPINH1
Monarch	HP:0001382	Joint hypermobility	18	278	0.83	2.04e-07	9606.ENSP00000196061,9606.ENSP00000223357,9606.ENSP00000225964,9606.ENSP00000264094,9606.ENSP00000295550,9606.ENSP00000297268,9606.ENSP00000300527,9606.ENSP00000304408,9606.ENSP00000309953,9606.ENSP00000325146,9606.ENSP00000327336,9606.ENSP00000327801,9606.ENSP00000355180,9606.ENSP00000357283,9606.ENSP00000358866,9606.ENSP00000364000,9606.ENSP00000407685,9606.ENSP00000438615	PLOD1,AEBP1,COL1A1,LOXL3,COL6A3,COL1A2,COL6A2,COL3A1,EFEMP2,COL12A1,BGN,P4HB,COL6A1,LMNA,FLNA,COL5A2,TNXB,C1R
Monarch	HP:0008065	Aplasia/Hypoplasia of the skin	14	149	0.99	2.04e-07	9606.ENSP00000196061,9606.ENSP00000225964,9606.ENSP00000244137,9606.ENSP00000297185,9606.ENSP00000297268,9606.ENSP00000304408,9606.ENSP00000322788,9606.ENSP00000323856,9606.ENSP00000327801,9606.ENSP00000357283,9606.ENSP00000358866,9606.ENSP00000362924,9606.ENSP00000407685,9606.ENSP00000438615	PLOD1,COL1A1,PEPD,HSPA9,COL1A2,COL3A1,MMP1,PLEC,P4HB,LMNA,FLNA,GSN,TNXB,C1R
Monarch	HP:0011121	Abnormality of skin morphology	44	1649	0.44	2.32e-07	9606.ENSP00000196061,9606.ENSP00000211998,9606.ENSP00000216181,9606.ENSP00000221930,9606.ENSP00000223095,9606.ENSP00000223357,9606.ENSP00000225964,9606.ENSP00000230538,9606.ENSP00000231061,9606.ENSP00000244137,9606.ENSP00000261978,9606.ENSP00000264634,9606.ENSP00000278407,9606.ENSP00000295550,9606.ENSP00000297185,9606.ENSP00000297268,9606.ENSP00000297350,9606.ENSP00000300527,9606.ENSP00000304408,…	PLOD1,VCL,MYH9,TGFB1,SERPINE1,AEBP1,COL1A1,LAMA4,SPARC,PEPD,LTBP2,WNT5A,SERPING1,COL6A3,HSPA9,COL1A2,TNFRSF11B,COL6A2,COL3A1,EFEMP2,FKBP10,CALR,MMP1,PLEC,COL12A1,P4HB,UBA1,TUBB,CTSB,PTRF,ACTB,CYB5R3,COL6A1,LMNA,FLNA,GSN,HSPG2,COL5A2,HNRNPK,HADHA,TNXB,GBE1,C1R,LDHA
Monarch	HP:0002827	Hip dislocation	16	215	0.89	2.64e-07	9606.ENSP00000196061,9606.ENSP00000223357,9606.ENSP00000225964,9606.ENSP00000264634,9606.ENSP00000295550,9606.ENSP00000297268,9606.ENSP00000300527,9606.ENSP00000304408,9606.ENSP00000309953,9606.ENSP00000325146,9606.ENSP00000331544,9606.ENSP00000355180,9606.ENSP00000357283,9606.ENSP00000358866,9606.ENSP00000363827,9606.ENSP00000364000	PLOD1,AEBP1,COL1A1,WNT5A,COL6A3,COL1A2,COL6A2,COL3A1,EFEMP2,COL12A1,FBLN1,COL6A1,LMNA,FLNA,HSPG2,COL5A2
Monarch	HP:0002617	Vascular dilatation	15	186	0.92	3.16e-07	9606.ENSP00000196061,9606.ENSP00000223357,9606.ENSP00000225964,9606.ENSP00000297268,9606.ENSP00000304408,9606.ENSP00000305692,9606.ENSP00000309953,9606.ENSP00000327336,9606.ENSP00000327801,9606.ENSP00000349541,9606.ENSP00000354394,9606.ENSP00000357283,9606.ENSP00000358866,9606.ENSP00000364000,9606.ENSP00000365439	PLOD1,AEBP1,COL1A1,COL1A2,COL3A1,GAA,EFEMP2,BGN,P4HB,PTRF,STAT1,LMNA,FLNA,COL5A2,HNRNPK
Monarch	HP:0003549	Abnormality of connective tissue	38	1294	0.48	3.16e-07	9606.ENSP00000196061,9606.ENSP00000211998,9606.ENSP00000221930,9606.ENSP00000223357,9606.ENSP00000225964,9606.ENSP00000230538,9606.ENSP00000231061,9606.ENSP00000254722,9606.ENSP00000264634,9606.ENSP00000295550,9606.ENSP00000295897,9606.ENSP00000297268,9606.ENSP00000297350,9606.ENSP00000300527,9606.ENSP00000304408,9606.ENSP00000305692,9606.ENSP00000309953,9606.ENSP00000317232,9606.ENSP00000322788,…	PLOD1,VCL,TGFB1,AEBP1,COL1A1,LAMA4,SPARC,SERPINF1,WNT5A,COL6A3,ALB,COL1A2,TNFRSF11B,COL6A2,COL3A1,GAA,EFEMP2,FKBP10,MMP1,PLEC,COL12A1,BGN,P4HB,UBA1,TUBB,PTRF,ACTB,COL6A1,LMNA,FLNA,HSPG2,COL5A2,POP1,TNXB,GBE1,TGFBI,SERPINH1,C1R
Monarch	HP:0008067	Abnormally lax or hyperextensible skin	13	129	1.02	3.16e-07	9606.ENSP00000196061,9606.ENSP00000223357,9606.ENSP00000225964,9606.ENSP00000297268,9606.ENSP00000304408,9606.ENSP00000309953,9606.ENSP00000325146,9606.ENSP00000339001,9606.ENSP00000358866,9606.ENSP00000362924,9606.ENSP00000364000,9606.ENSP00000407685,9606.ENSP00000438615	PLOD1,AEBP1,COL1A1,COL1A2,COL3A1,EFEMP2,COL12A1,TUBB,FLNA,GSN,COL5A2,TNXB,C1R
Monarch	HP:0010647	Abnormal elasticity of skin	10	59	1.24	3.16e-07	9606.ENSP00000196061,9606.ENSP00000225964,9606.ENSP00000231061,9606.ENSP00000297268,9606.ENSP00000309953,9606.ENSP00000325146,9606.ENSP00000357283,9606.ENSP00000364000,9606.ENSP00000407685,9606.ENSP00000438615	PLOD1,COL1A1,SPARC,COL1A2,EFEMP2,COL12A1,LMNA,COL5A2,TNXB,C1R
Monarch	HP:0011842	Abnormal skeletal morphology	57	2573	0.36	3.16e-07	9606.ENSP00000196061,9606.ENSP00000221930,9606.ENSP00000222399,9606.ENSP00000223095,9606.ENSP00000223357,9606.ENSP00000225964,9606.ENSP00000231061,9606.ENSP00000244137,9606.ENSP00000248553,9606.ENSP00000254722,9606.ENSP00000257770,9606.ENSP00000261978,9606.ENSP00000264094,9606.ENSP00000264187,9606.ENSP00000264634,9606.ENSP00000271651,9606.ENSP00000295550,9606.ENSP00000295897,9606.ENSP00000297185,…	PLOD1,TGFB1,LAMB1,SERPINE1,AEBP1,COL1A1,SPARC,PEPD,HSPB1,SERPINF1,NT5E,LTBP2,LOXL3,NID1,WNT5A,CTSK,COL6A3,ALB,HSPA9,COL1A2,TNFRSF11B,COL6A2,TUBA1A,COL3A1,GAA,EFEMP2,FKBP10,MMP1,PLEC,COL12A1,FLNC,BGN,P4HB,FBLN1,UBA1,TUBB,HNRNPA1,HNRNPA2B1,FN1,PTRF,ACTB,STAT1,CYB5R3,COL6A1,LMNA,HTRA1,FLNA,HSPG2,COL5A2,HNRNPK,HADHA,POP1,LAMB2,TNXB,GBE1,SERPINH1,C1R
Monarch	HP:0000978	Bruising susceptibility	13	130	1.02	3.19e-07	9606.ENSP00000196061,9606.ENSP00000216181,9606.ENSP00000223357,9606.ENSP00000225964,9606.ENSP00000297268,9606.ENSP00000304408,9606.ENSP00000323856,9606.ENSP00000327801,9606.ENSP00000358866,9606.ENSP00000362924,9606.ENSP00000364000,9606.ENSP00000407685,9606.ENSP00000438615	PLOD1,MYH9,AEBP1,COL1A1,COL1A2,COL3A1,PLEC,P4HB,FLNA,GSN,COL5A2,TNXB,C1R
Monarch	HP:0003236	Elevated circulating creatine kinase concentration	17	256	0.84	3.19e-07	9606.ENSP00000211998,9606.ENSP00000230538,9606.ENSP00000295550,9606.ENSP00000300527,9606.ENSP00000305692,9606.ENSP00000323856,9606.ENSP00000325146,9606.ENSP00000327145,9606.ENSP00000338413,9606.ENSP00000341826,9606.ENSP00000346694,9606.ENSP00000349541,9606.ENSP00000355180,9606.ENSP00000357283,9606.ENSP00000363827,9606.ENSP00000370023,9606.ENSP00000445175	VCL,LAMA4,COL6A3,COL6A2,GAA,PLEC,COL12A1,FLNC,UBA1,HNRNPA1,HNRNPA2B1,PTRF,COL6A1,LMNA,HSPG2,HADHA,LDHA
Monarch	HP:0002715	Abnormality of the immune system	44	1700	0.43	4.35e-07	9606.ENSP00000196061,9606.ENSP00000211998,9606.ENSP00000216181,9606.ENSP00000221930,9606.ENSP00000223357,9606.ENSP00000225964,9606.ENSP00000230538,9606.ENSP00000244137,9606.ENSP00000245907,9606.ENSP00000265131,9606.ENSP00000271651,9606.ENSP00000278407,9606.ENSP00000295550,9606.ENSP00000295897,9606.ENSP00000297185,9606.ENSP00000300527,9606.ENSP00000304408,9606.ENSP00000305692,9606.ENSP00000309953,…	PLOD1,VCL,MYH9,TGFB1,AEBP1,COL1A1,LAMA4,PEPD,C3,TNC,CTSK,SERPING1,COL6A3,ALB,HSPA9,COL6A2,COL3A1,GAA,EFEMP2,CALR,MMP1,PLEC,FLNC,UBA1,CTSB,PTRF,ACTB,TFRC,STAT1,COL6A1,CFH,LMNA,FLNA,GSN,HSPG2,COL5A2,COL15A1,HADHA,SVEP1,LAMB2,TNXB,GBE1,C1R,LDHA
Monarch	HP:0000974	Hyperextensible skin	10	63	1.22	4.62e-07	9606.ENSP00000196061,9606.ENSP00000223357,9606.ENSP00000225964,9606.ENSP00000297268,9606.ENSP00000304408,9606.ENSP00000325146,9606.ENSP00000358866,9606.ENSP00000364000,9606.ENSP00000407685,9606.ENSP00000438615	PLOD1,AEBP1,COL1A1,COL1A2,COL3A1,COL12A1,FLNA,COL5A2,TNXB,C1R
Monarch	HP:0000118	Phenotypic abnormality	88	5134	0.25	4.66e-07	9606.ENSP00000196061,9606.ENSP00000211998,9606.ENSP00000216181,9606.ENSP00000221930,9606.ENSP00000222399,9606.ENSP00000223095,9606.ENSP00000223357,9606.ENSP00000225964,9606.ENSP00000230538,9606.ENSP00000231061,9606.ENSP00000231751,9606.ENSP00000244137,9606.ENSP00000245907,9606.ENSP00000248553,9606.ENSP00000252804,9606.ENSP00000254722,9606.ENSP00000257770,9606.ENSP00000259486,9606.ENSP00000261037,…	PLOD1,VCL,MYH9,TGFB1,LAMB1,SERPINE1,AEBP1,COL1A1,LAMA4,SPARC,LTF,PEPD,C3,HSPB1,PXDN,SERPINF1,NT5E,ENPP2,COL8A1,LOXL1,LTBP2,LOXL3,NID1,WNT5A,VCAN,TNC,CDH13,CTSK,SERPING1,COL6A3,ALB,HSPA9,COL1A2,TNFRSF11B,VPS35,COL6A2,TUBA1A,COL3A1,GAA,EFEMP2,CTSF,CLU,FKBP10,CALR,MMP1,PLEC,COL12A1,FLNC,BGN,P4HB,FBLN1,GAS6,UBA1,TUBB,HNRNPA1,CTSB,HNRNPA2B1,FN1,PTRF,ACTB,TFRC,STAT1,CYB5R3,COL6A1,CFH,LMNA,HTRA1,FLNA,GS…
Monarch	HP:0000939	Osteoporosis	16	230	0.86	4.66e-07	9606.ENSP00000196061,9606.ENSP00000223357,9606.ENSP00000225964,9606.ENSP00000231061,9606.ENSP00000254722,9606.ENSP00000295897,9606.ENSP00000297268,9606.ENSP00000297350,9606.ENSP00000305692,9606.ENSP00000317232,9606.ENSP00000322788,9606.ENSP00000349541,9606.ENSP00000354394,9606.ENSP00000357283,9606.ENSP00000363827,9606.ENSP00000434412	PLOD1,AEBP1,COL1A1,SPARC,SERPINF1,ALB,COL1A2,TNFRSF11B,GAA,FKBP10,MMP1,PTRF,STAT1,LMNA,HSPG2,SERPINH1
Monarch	HP:0011729	Abnormality of joint mobility	19	341	0.76	4.66e-07	9606.ENSP00000221930,9606.ENSP00000261978,9606.ENSP00000295550,9606.ENSP00000297268,9606.ENSP00000297350,9606.ENSP00000300527,9606.ENSP00000304408,9606.ENSP00000317232,9606.ENSP00000325146,9606.ENSP00000327145,9606.ENSP00000327336,9606.ENSP00000331544,9606.ENSP00000338413,9606.ENSP00000355180,9606.ENSP00000357283,9606.ENSP00000358866,9606.ENSP00000363827,9606.ENSP00000388325,9606.ENSP00000410833	TGFB1,LTBP2,COL6A3,COL1A2,TNFRSF11B,COL6A2,COL3A1,FKBP10,COL12A1,FLNC,BGN,FBLN1,UBA1,COL6A1,LMNA,FLNA,HSPG2,LAMB2,GBE1
Monarch	HP:0003324	Generalized muscle weakness	12	110	1.05	4.84e-07	9606.ENSP00000196061,9606.ENSP00000295550,9606.ENSP00000300527,9606.ENSP00000305692,9606.ENSP00000323856,9606.ENSP00000325146,9606.ENSP00000338413,9606.ENSP00000341826,9606.ENSP00000349541,9606.ENSP00000355180,9606.ENSP00000370023,9606.ENSP00000388325	PLOD1,COL6A3,COL6A2,GAA,PLEC,COL12A1,UBA1,HNRNPA1,PTRF,COL6A1,HADHA,LAMB2
Monarch	HP:0001871	Abnormality of blood and blood-forming tissues	36	1216	0.49	5.38e-07	9606.ENSP00000196061,9606.ENSP00000211998,9606.ENSP00000216181,9606.ENSP00000221930,9606.ENSP00000222399,9606.ENSP00000223095,9606.ENSP00000223357,9606.ENSP00000225964,9606.ENSP00000230538,9606.ENSP00000231061,9606.ENSP00000244137,9606.ENSP00000271651,9606.ENSP00000295897,9606.ENSP00000297185,9606.ENSP00000297268,9606.ENSP00000304408,9606.ENSP00000320866,9606.ENSP00000322788,9606.ENSP00000323856,…	PLOD1,VCL,MYH9,TGFB1,LAMB1,SERPINE1,AEBP1,COL1A1,LAMA4,SPARC,PEPD,CTSK,ALB,HSPA9,COL1A2,COL3A1,CALR,MMP1,PLEC,FLNC,P4HB,UBA1,FN1,PTRF,TFRC,STAT1,CYB5R3,CFH,LMNA,FLNA,GSN,COL5A2,SVEP1,TNXB,GBE1,C1R
Monarch	HP:0001388	Joint laxity	15	200	0.89	5.39e-07	9606.ENSP00000196061,9606.ENSP00000225964,9606.ENSP00000254722,9606.ENSP00000295550,9606.ENSP00000297268,9606.ENSP00000300527,9606.ENSP00000309953,9606.ENSP00000317232,9606.ENSP00000325146,9606.ENSP00000355180,9606.ENSP00000358866,9606.ENSP00000364000,9606.ENSP00000365439,9606.ENSP00000434412,9606.ENSP00000438615	PLOD1,COL1A1,SERPINF1,COL6A3,COL1A2,COL6A2,EFEMP2,FKBP10,COL12A1,COL6A1,FLNA,COL5A2,HNRNPK,SERPINH1,C1R
Monarch	HP:0100491	Abnormality of lower limb joint	22	479	0.68	6.21e-07	9606.ENSP00000196061,9606.ENSP00000223357,9606.ENSP00000225964,9606.ENSP00000264634,9606.ENSP00000295550,9606.ENSP00000297268,9606.ENSP00000300527,9606.ENSP00000304408,9606.ENSP00000309953,9606.ENSP00000317232,9606.ENSP00000322788,9606.ENSP00000325146,9606.ENSP00000327145,9606.ENSP00000327336,9606.ENSP00000331544,9606.ENSP00000338413,9606.ENSP00000355180,9606.ENSP00000357283,9606.ENSP00000358866,…	PLOD1,AEBP1,COL1A1,WNT5A,COL6A3,COL1A2,COL6A2,COL3A1,EFEMP2,FKBP10,MMP1,COL12A1,FLNC,BGN,FBLN1,UBA1,COL6A1,LMNA,FLNA,HSPG2,COL5A2,LAMB2
Monarch	HP:0000478	Abnormality of the eye	60	2876	0.33	6.48e-07	9606.ENSP00000196061,9606.ENSP00000216181,9606.ENSP00000221930,9606.ENSP00000222399,9606.ENSP00000223357,9606.ENSP00000225964,9606.ENSP00000231061,9606.ENSP00000244137,9606.ENSP00000252804,9606.ENSP00000254722,9606.ENSP00000261921,9606.ENSP00000261978,9606.ENSP00000264094,9606.ENSP00000264187,9606.ENSP00000264634,9606.ENSP00000265077,9606.ENSP00000268613,9606.ENSP00000271651,9606.ENSP00000278407,…	PLOD1,MYH9,TGFB1,LAMB1,AEBP1,COL1A1,SPARC,PEPD,PXDN,SERPINF1,LOXL1,LTBP2,LOXL3,NID1,WNT5A,VCAN,CDH13,CTSK,SERPING1,COL6A3,COL1A2,TNFRSF11B,VPS35,COL6A2,COL3A1,GAA,EFEMP2,CLU,FKBP10,CALR,MMP1,PLEC,COL12A1,BGN,P4HB,FBLN1,GAS6,UBA1,TUBB,HNRNPA1,HNRNPA2B1,ACTB,TFRC,CYB5R3,COL6A1,CFH,LMNA,HTRA1,FLNA,GSN,HSPG2,COL5A2,HNRNPK,HADHA,LAMB2,TGFBI,ANGPT1,SERPINH1,C1R,VIM
Monarch	HP:0001384	Abnormal hip joint morphology	17	274	0.81	6.48e-07	9606.ENSP00000196061,9606.ENSP00000223357,9606.ENSP00000225964,9606.ENSP00000264634,9606.ENSP00000295550,9606.ENSP00000297268,9606.ENSP00000300527,9606.ENSP00000304408,9606.ENSP00000309953,9606.ENSP00000325146,9606.ENSP00000327336,9606.ENSP00000331544,9606.ENSP00000355180,9606.ENSP00000357283,9606.ENSP00000358866,9606.ENSP00000363827,9606.ENSP00000364000	PLOD1,AEBP1,COL1A1,WNT5A,COL6A3,COL1A2,COL6A2,COL3A1,EFEMP2,COL12A1,BGN,FBLN1,COL6A1,LMNA,FLNA,HSPG2,COL5A2
Monarch	HP:0003701	Proximal muscle weakness	14	172	0.93	6.48e-07	9606.ENSP00000295550,9606.ENSP00000300527,9606.ENSP00000305692,9606.ENSP00000323856,9606.ENSP00000325146,9606.ENSP00000327145,9606.ENSP00000338413,9606.ENSP00000341826,9606.ENSP00000346694,9606.ENSP00000349541,9606.ENSP00000355180,9606.ENSP00000357283,9606.ENSP00000388325,9606.ENSP00000407685	COL6A3,COL6A2,GAA,PLEC,COL12A1,FLNC,UBA1,HNRNPA1,HNRNPA2B1,PTRF,COL6A1,LMNA,LAMB2,TNXB
Monarch	HP:0011355	Localized skin lesion	23	527	0.65	6.48e-07	9606.ENSP00000196061,9606.ENSP00000223357,9606.ENSP00000225964,9606.ENSP00000244137,9606.ENSP00000261978,9606.ENSP00000264634,9606.ENSP00000297185,9606.ENSP00000297268,9606.ENSP00000297350,9606.ENSP00000304408,9606.ENSP00000317232,9606.ENSP00000322788,9606.ENSP00000323856,9606.ENSP00000327801,9606.ENSP00000338413,9606.ENSP00000349960,9606.ENSP00000357283,9606.ENSP00000358866,9606.ENSP00000362924,…	PLOD1,AEBP1,COL1A1,PEPD,LTBP2,WNT5A,HSPA9,COL1A2,TNFRSF11B,COL3A1,FKBP10,MMP1,PLEC,P4HB,UBA1,ACTB,LMNA,FLNA,GSN,COL5A2,TNXB,C1R,LDHA
Monarch	HP:0040064	Abnormality of limbs	48	2020	0.39	7.59e-07	9606.ENSP00000196061,9606.ENSP00000211998,9606.ENSP00000221930,9606.ENSP00000223357,9606.ENSP00000225964,9606.ENSP00000230538,9606.ENSP00000231061,9606.ENSP00000244137,9606.ENSP00000248553,9606.ENSP00000254722,9606.ENSP00000261978,9606.ENSP00000264094,9606.ENSP00000264634,9606.ENSP00000271651,9606.ENSP00000295550,9606.ENSP00000295897,9606.ENSP00000297185,9606.ENSP00000297268,9606.ENSP00000297350,…	PLOD1,VCL,TGFB1,AEBP1,COL1A1,LAMA4,SPARC,PEPD,HSPB1,SERPINF1,LTBP2,LOXL3,WNT5A,CTSK,COL6A3,ALB,HSPA9,COL1A2,TNFRSF11B,COL6A2,COL3A1,GAA,EFEMP2,FKBP10,MMP1,PLEC,COL12A1,FLNC,BGN,P4HB,FBLN1,UBA1,TUBB,CTSB,FN1,PTRF,ACTB,COL6A1,LMNA,FLNA,HSPG2,COL5A2,HNRNPK,HADHA,POP1,LAMB2,SERPINH1,C1R
Monarch	HP:0002817	Abnormality of the upper limb	39	1428	0.45	7.93e-07	9606.ENSP00000196061,9606.ENSP00000211998,9606.ENSP00000221930,9606.ENSP00000223357,9606.ENSP00000225964,9606.ENSP00000230538,9606.ENSP00000231061,9606.ENSP00000244137,9606.ENSP00000248553,9606.ENSP00000261978,9606.ENSP00000264634,9606.ENSP00000271651,9606.ENSP00000295550,9606.ENSP00000297268,9606.ENSP00000300527,9606.ENSP00000304408,9606.ENSP00000309953,9606.ENSP00000317232,9606.ENSP00000322788,…	PLOD1,VCL,TGFB1,AEBP1,COL1A1,LAMA4,SPARC,PEPD,HSPB1,LTBP2,WNT5A,CTSK,COL6A3,COL1A2,COL6A2,COL3A1,EFEMP2,FKBP10,MMP1,PLEC,COL12A1,FLNC,BGN,FBLN1,UBA1,TUBB,CTSB,FN1,PTRF,ACTB,COL6A1,LMNA,FLNA,HSPG2,COL5A2,HNRNPK,POP1,LAMB2,C1R
Monarch	HP:0003272	Abnormal hip bone morphology	19	361	0.74	8.59e-07	9606.ENSP00000196061,9606.ENSP00000223357,9606.ENSP00000225964,9606.ENSP00000244137,9606.ENSP00000264634,9606.ENSP00000295550,9606.ENSP00000297268,9606.ENSP00000300527,9606.ENSP00000304408,9606.ENSP00000309953,9606.ENSP00000325146,9606.ENSP00000327336,9606.ENSP00000331544,9606.ENSP00000355180,9606.ENSP00000357283,9606.ENSP00000358866,9606.ENSP00000363827,9606.ENSP00000364000,9606.ENSP00000385787	PLOD1,AEBP1,COL1A1,PEPD,WNT5A,COL6A3,COL1A2,COL6A2,COL3A1,EFEMP2,COL12A1,BGN,FBLN1,COL6A1,LMNA,FLNA,HSPG2,COL5A2,POP1
Monarch	HP:0001058	Poor wound healing	7	20	1.56	8.94e-07	9606.ENSP00000196061,9606.ENSP00000223095,9606.ENSP00000225964,9606.ENSP00000297268,9606.ENSP00000325146,9606.ENSP00000364000,9606.ENSP00000438615	PLOD1,SERPINE1,COL1A1,COL1A2,COL12A1,COL5A2,C1R
Monarch	HP:0003019	Abnormality of the wrist	12	121	1.01	1.03e-06	9606.ENSP00000223357,9606.ENSP00000295550,9606.ENSP00000300527,9606.ENSP00000325146,9606.ENSP00000327336,9606.ENSP00000331544,9606.ENSP00000346839,9606.ENSP00000355180,9606.ENSP00000357283,9606.ENSP00000358866,9606.ENSP00000363827,9606.ENSP00000388325	AEBP1,COL6A3,COL6A2,COL12A1,BGN,FBLN1,FN1,COL6A1,LMNA,FLNA,HSPG2,LAMB2
Monarch	HP:0003307	Hyperlordosis	12	121	1.01	1.03e-06	9606.ENSP00000221930,9606.ENSP00000271651,9606.ENSP00000297268,9606.ENSP00000305692,9606.ENSP00000325146,9606.ENSP00000341826,9606.ENSP00000346694,9606.ENSP00000346839,9606.ENSP00000349541,9606.ENSP00000357283,9606.ENSP00000363827,9606.ENSP00000385787	TGFB1,CTSK,COL1A2,GAA,COL12A1,HNRNPA1,HNRNPA2B1,FN1,PTRF,LMNA,HSPG2,POP1
Monarch	HP:0004303	Abnormal muscle fiber morphology	15	214	0.86	1.03e-06	9606.ENSP00000196061,9606.ENSP00000295550,9606.ENSP00000300527,9606.ENSP00000305692,9606.ENSP00000325146,9606.ENSP00000327145,9606.ENSP00000338413,9606.ENSP00000341826,9606.ENSP00000346694,9606.ENSP00000355180,9606.ENSP00000357283,9606.ENSP00000365439,9606.ENSP00000388325,9606.ENSP00000407685,9606.ENSP00000410833	PLOD1,COL6A3,COL6A2,GAA,COL12A1,FLNC,UBA1,HNRNPA1,HNRNPA2B1,COL6A1,LMNA,HNRNPK,LAMB2,TNXB,GBE1
Monarch	HP:0001892	Abnormal bleeding	20	411	0.7	1.06e-06	9606.ENSP00000196061,9606.ENSP00000216181,9606.ENSP00000222399,9606.ENSP00000223095,9606.ENSP00000223357,9606.ENSP00000225964,9606.ENSP00000231061,9606.ENSP00000244137,9606.ENSP00000297268,9606.ENSP00000304408,9606.ENSP00000320866,9606.ENSP00000323856,9606.ENSP00000327801,9606.ENSP00000346839,9606.ENSP00000357283,9606.ENSP00000358866,9606.ENSP00000362924,9606.ENSP00000364000,9606.ENSP00000407685,…	PLOD1,MYH9,LAMB1,SERPINE1,AEBP1,COL1A1,SPARC,PEPD,COL1A2,COL3A1,CALR,PLEC,P4HB,FN1,LMNA,FLNA,GSN,COL5A2,TNXB,C1R
Monarch	HP:0001574	Abnormality of the integument	51	2269	0.37	1.13e-06	9606.ENSP00000196061,9606.ENSP00000211998,9606.ENSP00000216181,9606.ENSP00000221930,9606.ENSP00000223095,9606.ENSP00000223357,9606.ENSP00000225964,9606.ENSP00000230538,9606.ENSP00000231061,9606.ENSP00000244137,9606.ENSP00000261978,9606.ENSP00000264634,9606.ENSP00000265131,9606.ENSP00000271651,9606.ENSP00000278407,9606.ENSP00000295550,9606.ENSP00000297185,9606.ENSP00000297268,9606.ENSP00000297350,…	PLOD1,VCL,MYH9,TGFB1,SERPINE1,AEBP1,COL1A1,LAMA4,SPARC,PEPD,LTBP2,WNT5A,TNC,CTSK,SERPING1,COL6A3,HSPA9,COL1A2,TNFRSF11B,COL6A2,COL3A1,EFEMP2,FKBP10,CALR,MMP1,PLEC,COL12A1,P4HB,UBA1,TUBB,CTSB,PTRF,ACTB,TFRC,STAT1,CYB5R3,COL6A1,LMNA,HTRA1,FLNA,GSN,HSPG2,COL5A2,COL15A1,HNRNPK,HADHA,POP1,TNXB,GBE1,C1R,LDHA
Monarch	HP:0004349	Reduced bone mineral density	20	414	0.7	1.13e-06	9606.ENSP00000196061,9606.ENSP00000223357,9606.ENSP00000225964,9606.ENSP00000231061,9606.ENSP00000244137,9606.ENSP00000254722,9606.ENSP00000295897,9606.ENSP00000297268,9606.ENSP00000297350,9606.ENSP00000305692,9606.ENSP00000317232,9606.ENSP00000322788,9606.ENSP00000327801,9606.ENSP00000349541,9606.ENSP00000354394,9606.ENSP00000357283,9606.ENSP00000363827,9606.ENSP00000364000,9606.ENSP00000365439,…	PLOD1,AEBP1,COL1A1,SPARC,PEPD,SERPINF1,ALB,COL1A2,TNFRSF11B,GAA,FKBP10,MMP1,P4HB,PTRF,STAT1,LMNA,HSPG2,COL5A2,HNRNPK,SERPINH1
Monarch	HP:0000234	Abnormality of the head	59	2868	0.33	1.21e-06	9606.ENSP00000196061,9606.ENSP00000216181,9606.ENSP00000221930,9606.ENSP00000222399,9606.ENSP00000223095,9606.ENSP00000223357,9606.ENSP00000225964,9606.ENSP00000231061,9606.ENSP00000231751,9606.ENSP00000244137,9606.ENSP00000254722,9606.ENSP00000261037,9606.ENSP00000261978,9606.ENSP00000264094,9606.ENSP00000264187,9606.ENSP00000264634,9606.ENSP00000271651,9606.ENSP00000278407,9606.ENSP00000295550,…	PLOD1,MYH9,TGFB1,LAMB1,SERPINE1,AEBP1,COL1A1,SPARC,LTF,PEPD,SERPINF1,COL8A1,LTBP2,LOXL3,NID1,WNT5A,CTSK,SERPING1,COL6A3,ALB,HSPA9,COL1A2,TNFRSF11B,VPS35,COL6A2,TUBA1A,COL3A1,GAA,EFEMP2,FKBP10,MMP1,PLEC,COL12A1,FLNC,BGN,P4HB,FBLN1,UBA1,TUBB,HNRNPA1,HNRNPA2B1,PTRF,ACTB,TFRC,STAT1,CYB5R3,COL6A1,LMNA,FLNA,GSN,HSPG2,COL5A2,HNRNPK,HADHA,POP1,LAMB2,TNXB,SERPINH1,C1R
Monarch	HP:0002795	Abnormal respiratory system physiology	19	377	0.72	1.39e-06	9606.ENSP00000221930,9606.ENSP00000225964,9606.ENSP00000244137,9606.ENSP00000254722,9606.ENSP00000295550,9606.ENSP00000297268,9606.ENSP00000300527,9606.ENSP00000317232,9606.ENSP00000325146,9606.ENSP00000327145,9606.ENSP00000341826,9606.ENSP00000346694,9606.ENSP00000354394,9606.ENSP00000355180,9606.ENSP00000357283,9606.ENSP00000358866,9606.ENSP00000363827,9606.ENSP00000388325,9606.ENSP00000434412	TGFB1,COL1A1,PEPD,SERPINF1,COL6A3,COL1A2,COL6A2,FKBP10,COL12A1,FLNC,HNRNPA1,HNRNPA2B1,STAT1,COL6A1,LMNA,FLNA,HSPG2,LAMB2,SERPINH1
Monarch	HP:0003367	Abnormal femoral neck morphology	12	127	0.99	1.44e-06	9606.ENSP00000221930,9606.ENSP00000225964,9606.ENSP00000254722,9606.ENSP00000264634,9606.ENSP00000297268,9606.ENSP00000317232,9606.ENSP00000327336,9606.ENSP00000346839,9606.ENSP00000357283,9606.ENSP00000358866,9606.ENSP00000363827,9606.ENSP00000385787	TGFB1,COL1A1,SERPINF1,WNT5A,COL1A2,FKBP10,BGN,FN1,LMNA,FLNA,HSPG2,POP1
Monarch	HP:0100659	Abnormal cerebral vascular morphology	19	381	0.71	1.57e-06	9606.ENSP00000223095,9606.ENSP00000225964,9606.ENSP00000231061,9606.ENSP00000295550,9606.ENSP00000304408,9606.ENSP00000305692,9606.ENSP00000320866,9606.ENSP00000327145,9606.ENSP00000327336,9606.ENSP00000346839,9606.ENSP00000349960,9606.ENSP00000354394,9606.ENSP00000357283,9606.ENSP00000357980,9606.ENSP00000358866,9606.ENSP00000364000,9606.ENSP00000382334,9606.ENSP00000404121,9606.ENSP00000407685	SERPINE1,COL1A1,SPARC,COL6A3,COL3A1,GAA,CALR,FLNC,BGN,FN1,ACTB,STAT1,LMNA,HTRA1,FLNA,COL5A2,PSG5,ILF3,TNXB
Monarch	HP:0003321	Biconcave flattened vertebrae	6	12	1.71	1.72e-06	9606.ENSP00000225964,9606.ENSP00000231061,9606.ENSP00000254722,9606.ENSP00000297268,9606.ENSP00000317232,9606.ENSP00000327801	COL1A1,SPARC,SERPINF1,COL1A2,FKBP10,P4HB
Monarch	HP:0000014	Abnormality of the bladder	19	385	0.71	1.76e-06	9606.ENSP00000196061,9606.ENSP00000221930,9606.ENSP00000225964,9606.ENSP00000297185,9606.ENSP00000297268,9606.ENSP00000299138,9606.ENSP00000304408,9606.ENSP00000309953,9606.ENSP00000322788,9606.ENSP00000323856,9606.ENSP00000341826,9606.ENSP00000346694,9606.ENSP00000354394,9606.ENSP00000357980,9606.ENSP00000358866,9606.ENSP00000364000,9606.ENSP00000365439,9606.ENSP00000407685,9606.ENSP00000410833	PLOD1,TGFB1,COL1A1,HSPA9,COL1A2,VPS35,COL3A1,EFEMP2,MMP1,PLEC,HNRNPA1,HNRNPA2B1,STAT1,HTRA1,FLNA,COL5A2,HNRNPK,TNXB,GBE1
Monarch	HP:0030791	Abnormal jaw morphology	29	883	0.53	1.76e-06	9606.ENSP00000221930,9606.ENSP00000223357,9606.ENSP00000225964,9606.ENSP00000244137,9606.ENSP00000254722,9606.ENSP00000264094,9606.ENSP00000264634,9606.ENSP00000271651,9606.ENSP00000295550,9606.ENSP00000297268,9606.ENSP00000300527,9606.ENSP00000304408,9606.ENSP00000309953,9606.ENSP00000317232,9606.ENSP00000325146,9606.ENSP00000327336,9606.ENSP00000327801,9606.ENSP00000338413,9606.ENSP00000339001,…	TGFB1,AEBP1,COL1A1,PEPD,SERPINF1,LOXL3,WNT5A,CTSK,COL6A3,COL1A2,COL6A2,COL3A1,EFEMP2,FKBP10,COL12A1,BGN,P4HB,UBA1,TUBB,PTRF,ACTB,COL6A1,LMNA,FLNA,HSPG2,COL5A2,LAMB2,SERPINH1,C1R
Monarch	HP:0001373	Joint dislocation	17	303	0.76	1.77e-06	9606.ENSP00000196061,9606.ENSP00000223357,9606.ENSP00000225964,9606.ENSP00000264634,9606.ENSP00000295550,9606.ENSP00000297268,9606.ENSP00000300527,9606.ENSP00000304408,9606.ENSP00000309953,9606.ENSP00000325146,9606.ENSP00000327336,9606.ENSP00000331544,9606.ENSP00000355180,9606.ENSP00000357283,9606.ENSP00000358866,9606.ENSP00000363827,9606.ENSP00000364000	PLOD1,AEBP1,COL1A1,WNT5A,COL6A3,COL1A2,COL6A2,COL3A1,EFEMP2,COL12A1,BGN,FBLN1,COL6A1,LMNA,FLNA,HSPG2,COL5A2
Monarch	HP:0030680	Abnormality of cardiovascular system morphology	39	1488	0.43	1.77e-06	9606.ENSP00000196061,9606.ENSP00000211998,9606.ENSP00000221930,9606.ENSP00000223095,9606.ENSP00000223357,9606.ENSP00000225964,9606.ENSP00000230538,9606.ENSP00000257770,9606.ENSP00000261978,9606.ENSP00000264187,9606.ENSP00000295897,9606.ENSP00000297185,9606.ENSP00000297268,9606.ENSP00000304408,9606.ENSP00000305692,9606.ENSP00000309953,9606.ENSP00000322788,9606.ENSP00000327145,9606.ENSP00000327336,…	PLOD1,VCL,TGFB1,SERPINE1,AEBP1,COL1A1,LAMA4,NT5E,LTBP2,NID1,ALB,HSPA9,COL1A2,COL3A1,GAA,EFEMP2,MMP1,FLNC,BGN,P4HB,UBA1,TUBB,HNRNPA1,HNRNPA2B1,FN1,PTRF,ACTB,STAT1,LMNA,HTRA1,FLNA,GSN,HSPG2,COL5A2,HNRNPK,HADHA,LAMB2,TNXB,GBE1
Monarch	HP:0002650	Scoliosis	28	832	0.54	1.85e-06	9606.ENSP00000196061,9606.ENSP00000221930,9606.ENSP00000225964,9606.ENSP00000231061,9606.ENSP00000254722,9606.ENSP00000264634,9606.ENSP00000271651,9606.ENSP00000295550,9606.ENSP00000297268,9606.ENSP00000300527,9606.ENSP00000304408,9606.ENSP00000305692,9606.ENSP00000317232,9606.ENSP00000325146,9606.ENSP00000327801,9606.ENSP00000338413,9606.ENSP00000346839,9606.ENSP00000349541,9606.ENSP00000349960,…	PLOD1,TGFB1,COL1A1,SPARC,SERPINF1,WNT5A,CTSK,COL6A3,COL1A2,COL6A2,COL3A1,GAA,FKBP10,COL12A1,P4HB,UBA1,FN1,PTRF,ACTB,COL6A1,LMNA,FLNA,HSPG2,COL5A2,HNRNPK,LAMB2,SERPINH1,C1R
Monarch	HP:0040160	Generalized osteoporosis	7	24	1.48	1.88e-06	9606.ENSP00000225964,9606.ENSP00000254722,9606.ENSP00000297268,9606.ENSP00000317232,9606.ENSP00000354394,9606.ENSP00000357283,9606.ENSP00000434412	COL1A1,SERPINF1,COL1A2,FKBP10,STAT1,LMNA,SERPINH1
Monarch	HP:0000963	Thin skin	10	80	1.11	1.95e-06	9606.ENSP00000196061,9606.ENSP00000225964,9606.ENSP00000244137,9606.ENSP00000297268,9606.ENSP00000304408,9606.ENSP00000327801,9606.ENSP00000357283,9606.ENSP00000358866,9606.ENSP00000407685,9606.ENSP00000438615	PLOD1,COL1A1,PEPD,COL1A2,COL3A1,P4HB,LMNA,FLNA,TNXB,C1R
Monarch	HP:0004942	Aortic aneurysm	10	80	1.11	1.95e-06	9606.ENSP00000196061,9606.ENSP00000225964,9606.ENSP00000297268,9606.ENSP00000304408,9606.ENSP00000305692,9606.ENSP00000309953,9606.ENSP00000327801,9606.ENSP00000357283,9606.ENSP00000358866,9606.ENSP00000365439	PLOD1,COL1A1,COL1A2,COL3A1,GAA,EFEMP2,P4HB,LMNA,FLNA,HNRNPK
Monarch	HP:0011276	Vascular skin abnormality	20	434	0.68	1.95e-06	9606.ENSP00000196061,9606.ENSP00000216181,9606.ENSP00000223095,9606.ENSP00000223357,9606.ENSP00000225964,9606.ENSP00000244137,9606.ENSP00000278407,9606.ENSP00000297268,9606.ENSP00000304408,9606.ENSP00000320866,9606.ENSP00000323856,9606.ENSP00000327801,9606.ENSP00000345672,9606.ENSP00000349541,9606.ENSP00000357283,9606.ENSP00000358866,9606.ENSP00000362924,9606.ENSP00000364000,9606.ENSP00000407685,…	PLOD1,MYH9,SERPINE1,AEBP1,COL1A1,PEPD,SERPING1,COL1A2,COL3A1,CALR,PLEC,P4HB,CTSB,PTRF,LMNA,FLNA,GSN,COL5A2,TNXB,C1R
Monarch	HP:0003366	Abnormal femoral neck/head morphology	13	164	0.91	2.03e-06	9606.ENSP00000221930,9606.ENSP00000225964,9606.ENSP00000254722,9606.ENSP00000264634,9606.ENSP00000297185,9606.ENSP00000297268,9606.ENSP00000317232,9606.ENSP00000327336,9606.ENSP00000346839,9606.ENSP00000357283,9606.ENSP00000358866,9606.ENSP00000363827,9606.ENSP00000385787	TGFB1,COL1A1,SERPINF1,WNT5A,HSPA9,COL1A2,FKBP10,BGN,FN1,LMNA,FLNA,HSPG2,POP1
Monarch	HP:0000277	Abnormal mandible morphology	28	840	0.54	2.09e-06	9606.ENSP00000221930,9606.ENSP00000223357,9606.ENSP00000225964,9606.ENSP00000244137,9606.ENSP00000254722,9606.ENSP00000264094,9606.ENSP00000264634,9606.ENSP00000271651,9606.ENSP00000295550,9606.ENSP00000297268,9606.ENSP00000300527,9606.ENSP00000304408,9606.ENSP00000309953,9606.ENSP00000317232,9606.ENSP00000325146,9606.ENSP00000327801,9606.ENSP00000338413,9606.ENSP00000339001,9606.ENSP00000349541,…	TGFB1,AEBP1,COL1A1,PEPD,SERPINF1,LOXL3,WNT5A,CTSK,COL6A3,COL1A2,COL6A2,COL3A1,EFEMP2,FKBP10,COL12A1,P4HB,UBA1,TUBB,PTRF,ACTB,COL6A1,LMNA,FLNA,HSPG2,COL5A2,LAMB2,SERPINH1,C1R
Monarch	HP:0000271	Abnormality of the face	55	2644	0.33	2.63e-06	9606.ENSP00000196061,9606.ENSP00000216181,9606.ENSP00000221930,9606.ENSP00000223095,9606.ENSP00000223357,9606.ENSP00000225964,9606.ENSP00000231061,9606.ENSP00000231751,9606.ENSP00000244137,9606.ENSP00000254722,9606.ENSP00000261037,9606.ENSP00000261978,9606.ENSP00000264094,9606.ENSP00000264187,9606.ENSP00000264634,9606.ENSP00000271651,9606.ENSP00000278407,9606.ENSP00000295550,9606.ENSP00000295897,…	PLOD1,MYH9,TGFB1,SERPINE1,AEBP1,COL1A1,SPARC,LTF,PEPD,SERPINF1,COL8A1,LTBP2,LOXL3,NID1,WNT5A,CTSK,SERPING1,COL6A3,ALB,HSPA9,COL1A2,TNFRSF11B,VPS35,COL6A2,COL3A1,GAA,EFEMP2,FKBP10,MMP1,PLEC,COL12A1,FLNC,BGN,P4HB,FBLN1,UBA1,TUBB,HNRNPA1,PTRF,ACTB,TFRC,STAT1,CYB5R3,COL6A1,LMNA,FLNA,GSN,HSPG2,COL5A2,HNRNPK,POP1,LAMB2,TNXB,SERPINH1,C1R
Monarch	HP:0003330	Abnormal bone structure	17	315	0.75	2.69e-06	9606.ENSP00000221930,9606.ENSP00000225964,9606.ENSP00000254722,9606.ENSP00000257770,9606.ENSP00000271651,9606.ENSP00000297268,9606.ENSP00000297350,9606.ENSP00000304408,9606.ENSP00000317232,9606.ENSP00000327336,9606.ENSP00000341826,9606.ENSP00000346694,9606.ENSP00000349541,9606.ENSP00000357283,9606.ENSP00000358866,9606.ENSP00000363827,9606.ENSP00000434412	TGFB1,COL1A1,SERPINF1,NT5E,CTSK,COL1A2,TNFRSF11B,COL3A1,FKBP10,BGN,HNRNPA1,HNRNPA2B1,PTRF,LMNA,FLNA,HSPG2,SERPINH1
Monarch	HP:0011061	Abnormality of dental structure	15	238	0.81	2.70e-06	9606.ENSP00000221930,9606.ENSP00000225964,9606.ENSP00000231061,9606.ENSP00000244137,9606.ENSP00000254722,9606.ENSP00000271651,9606.ENSP00000297268,9606.ENSP00000304408,9606.ENSP00000317232,9606.ENSP00000322788,9606.ENSP00000323856,9606.ENSP00000327801,9606.ENSP00000357283,9606.ENSP00000364000,9606.ENSP00000434412	TGFB1,COL1A1,SPARC,PEPD,SERPINF1,CTSK,COL1A2,COL3A1,FKBP10,MMP1,PLEC,P4HB,LMNA,COL5A2,SERPINH1
Monarch	HP:0000015	Bladder diverticulum	6	14	1.65	2.90e-06	9606.ENSP00000196061,9606.ENSP00000225964,9606.ENSP00000297268,9606.ENSP00000304408,9606.ENSP00000309953,9606.ENSP00000364000	PLOD1,COL1A1,COL1A2,COL3A1,EFEMP2,COL5A2
Monarch	HP:0003023	Bowing of limbs due to multiple fractures	6	14	1.65	2.90e-06	9606.ENSP00000225964,9606.ENSP00000231061,9606.ENSP00000254722,9606.ENSP00000297268,9606.ENSP00000317232,9606.ENSP00000434412	COL1A1,SPARC,SERPINF1,COL1A2,FKBP10,SERPINH1
Monarch	HP:0000926	Platyspondyly	11	111	1.01	2.95e-06	9606.ENSP00000225964,9606.ENSP00000231061,9606.ENSP00000254722,9606.ENSP00000264094,9606.ENSP00000297268,9606.ENSP00000317232,9606.ENSP00000327336,9606.ENSP00000327801,9606.ENSP00000358866,9606.ENSP00000363827,9606.ENSP00000434412	COL1A1,SPARC,SERPINF1,LOXL3,COL1A2,FKBP10,BGN,P4HB,FLNA,HSPG2,SERPINH1
Monarch	HP:0002515	Waddling gait	11	111	1.01	2.95e-06	9606.ENSP00000221930,9606.ENSP00000295550,9606.ENSP00000300527,9606.ENSP00000325146,9606.ENSP00000327145,9606.ENSP00000341826,9606.ENSP00000346694,9606.ENSP00000346839,9606.ENSP00000355180,9606.ENSP00000357283,9606.ENSP00000388325	TGFB1,COL6A3,COL6A2,COL12A1,FLNC,HNRNPA1,HNRNPA2B1,FN1,COL6A1,LMNA,LAMB2
Monarch	HP:0000766	Abnormal sternum morphology	18	363	0.71	3.16e-06	9606.ENSP00000196061,9606.ENSP00000223357,9606.ENSP00000261978,9606.ENSP00000264634,9606.ENSP00000297268,9606.ENSP00000297350,9606.ENSP00000304408,9606.ENSP00000309953,9606.ENSP00000317232,9606.ENSP00000325146,9606.ENSP00000327336,9606.ENSP00000339001,9606.ENSP00000346839,9606.ENSP00000349960,9606.ENSP00000357283,9606.ENSP00000358866,9606.ENSP00000363827,9606.ENSP00000365439	PLOD1,AEBP1,LTBP2,WNT5A,COL1A2,TNFRSF11B,COL3A1,EFEMP2,FKBP10,COL12A1,BGN,TUBB,FN1,ACTB,LMNA,FLNA,HSPG2,HNRNPK
Monarch	HP:0001634	Mitral valve prolapse	10	86	1.08	3.16e-06	9606.ENSP00000196061,9606.ENSP00000223357,9606.ENSP00000225964,9606.ENSP00000297268,9606.ENSP00000304408,9606.ENSP00000327801,9606.ENSP00000357283,9606.ENSP00000358866,9606.ENSP00000364000,9606.ENSP00000407685	PLOD1,AEBP1,COL1A1,COL1A2,COL3A1,P4HB,LMNA,FLNA,COL5A2,TNXB
Monarch	HP:0030236	Abnormality of muscle size	23	596	0.6	3.16e-06	9606.ENSP00000221930,9606.ENSP00000248553,9606.ENSP00000264634,9606.ENSP00000295550,9606.ENSP00000300527,9606.ENSP00000305692,9606.ENSP00000323856,9606.ENSP00000325146,9606.ENSP00000327145,9606.ENSP00000338413,9606.ENSP00000341826,9606.ENSP00000346694,9606.ENSP00000349541,9606.ENSP00000349960,9606.ENSP00000355180,9606.ENSP00000357283,9606.ENSP00000358866,9606.ENSP00000363827,9606.ENSP00000365439,…	TGFB1,HSPB1,WNT5A,COL6A3,COL6A2,GAA,PLEC,COL12A1,FLNC,UBA1,HNRNPA1,HNRNPA2B1,PTRF,ACTB,COL6A1,LMNA,FLNA,HSPG2,HNRNPK,POP1,LAMB2,TNXB,GBE1
Monarch	HP:0003011	Abnormality of the musculature	51	2380	0.35	3.55e-06	9606.ENSP00000196061,9606.ENSP00000211998,9606.ENSP00000221930,9606.ENSP00000222399,9606.ENSP00000223095,9606.ENSP00000223357,9606.ENSP00000225964,9606.ENSP00000230538,9606.ENSP00000231061,9606.ENSP00000248553,9606.ENSP00000264634,9606.ENSP00000295550,9606.ENSP00000297268,9606.ENSP00000297350,9606.ENSP00000299138,9606.ENSP00000300527,9606.ENSP00000301071,9606.ENSP00000304408,9606.ENSP00000305692,…	PLOD1,VCL,TGFB1,LAMB1,SERPINE1,AEBP1,COL1A1,LAMA4,SPARC,HSPB1,WNT5A,COL6A3,COL1A2,TNFRSF11B,VPS35,COL6A2,TUBA1A,COL3A1,GAA,EFEMP2,FKBP10,CALR,MMP1,PLEC,COL12A1,FLNC,BGN,P4HB,FBLN1,UBA1,TUBB,HNRNPA1,HNRNPA2B1,PTRF,ACTB,CYB5R3,COL6A1,LMNA,HTRA1,FLNA,GSN,HSPG2,COL5A2,HNRNPK,HADHA,POP1,LAMB2,TNXB,GBE1,SERPINH1,LDHA
Monarch	HP:0000362	Otosclerosis	6	15	1.62	3.60e-06	9606.ENSP00000225964,9606.ENSP00000231061,9606.ENSP00000254722,9606.ENSP00000297268,9606.ENSP00000317232,9606.ENSP00000327801	COL1A1,SPARC,SERPINF1,COL1A2,FKBP10,P4HB
Monarch	HP:0000703	Dentinogenesis imperfecta	7	28	1.41	3.67e-06	9606.ENSP00000225964,9606.ENSP00000231061,9606.ENSP00000254722,9606.ENSP00000297268,9606.ENSP00000317232,9606.ENSP00000327801,9606.ENSP00000434412	COL1A1,SPARC,SERPINF1,COL1A2,FKBP10,P4HB,SERPINH1
Monarch	HP:0000023	Inguinal hernia	14	211	0.84	3.82e-06	9606.ENSP00000196061,9606.ENSP00000223357,9606.ENSP00000225964,9606.ENSP00000264634,9606.ENSP00000297268,9606.ENSP00000304408,9606.ENSP00000309953,9606.ENSP00000338413,9606.ENSP00000339001,9606.ENSP00000358866,9606.ENSP00000363827,9606.ENSP00000364000,9606.ENSP00000434412,9606.ENSP00000438615	PLOD1,AEBP1,COL1A1,WNT5A,COL1A2,COL3A1,EFEMP2,UBA1,TUBB,FLNA,HSPG2,COL5A2,SERPINH1,C1R
Monarch	HP:0002460	Distal muscle weakness	13	177	0.88	3.82e-06	9606.ENSP00000248553,9606.ENSP00000295550,9606.ENSP00000300527,9606.ENSP00000323856,9606.ENSP00000325146,9606.ENSP00000327145,9606.ENSP00000338413,9606.ENSP00000341826,9606.ENSP00000346694,9606.ENSP00000355180,9606.ENSP00000357283,9606.ENSP00000370023,9606.ENSP00000388325	HSPB1,COL6A3,COL6A2,PLEC,COL12A1,FLNC,UBA1,HNRNPA1,HNRNPA2B1,COL6A1,LMNA,HADHA,LAMB2
Monarch	HP:0011004	Abnormal systemic arterial morphology	14	211	0.84	3.82e-06	9606.ENSP00000196061,9606.ENSP00000223357,9606.ENSP00000225964,9606.ENSP00000257770,9606.ENSP00000304408,9606.ENSP00000305692,9606.ENSP00000309953,9606.ENSP00000327336,9606.ENSP00000338413,9606.ENSP00000354394,9606.ENSP00000357283,9606.ENSP00000357980,9606.ENSP00000364000,9606.ENSP00000407685	PLOD1,AEBP1,COL1A1,NT5E,COL3A1,GAA,EFEMP2,BGN,UBA1,STAT1,LMNA,HTRA1,COL5A2,TNXB
Monarch	HP:0000347	Micrognathia	24	658	0.58	3.93e-06	9606.ENSP00000223357,9606.ENSP00000225964,9606.ENSP00000244137,9606.ENSP00000254722,9606.ENSP00000264094,9606.ENSP00000264634,9606.ENSP00000271651,9606.ENSP00000295550,9606.ENSP00000297268,9606.ENSP00000300527,9606.ENSP00000304408,9606.ENSP00000309953,9606.ENSP00000317232,9606.ENSP00000325146,9606.ENSP00000327801,9606.ENSP00000338413,9606.ENSP00000339001,9606.ENSP00000349960,9606.ENSP00000355180,…	AEBP1,COL1A1,PEPD,SERPINF1,LOXL3,WNT5A,CTSK,COL6A3,COL1A2,COL6A2,COL3A1,EFEMP2,FKBP10,COL12A1,P4HB,UBA1,TUBB,ACTB,COL6A1,LMNA,FLNA,HSPG2,SERPINH1,C1R
Monarch	HP:0001238	Slender finger	13	178	0.88	3.98e-06	9606.ENSP00000196061,9606.ENSP00000223357,9606.ENSP00000244137,9606.ENSP00000295550,9606.ENSP00000297268,9606.ENSP00000300527,9606.ENSP00000304408,9606.ENSP00000309953,9606.ENSP00000325146,9606.ENSP00000339001,9606.ENSP00000355180,9606.ENSP00000358866,9606.ENSP00000438615	PLOD1,AEBP1,PEPD,COL6A3,COL1A2,COL6A2,COL3A1,EFEMP2,COL12A1,TUBB,COL6A1,FLNA,C1R
Monarch	HP:0003312	Abnormal form of the vertebral bodies	15	251	0.79	4.27e-06	9606.ENSP00000225964,9606.ENSP00000231061,9606.ENSP00000254722,9606.ENSP00000264094,9606.ENSP00000264634,9606.ENSP00000297185,9606.ENSP00000297268,9606.ENSP00000317232,9606.ENSP00000327336,9606.ENSP00000327801,9606.ENSP00000346839,9606.ENSP00000358866,9606.ENSP00000363827,9606.ENSP00000385787,9606.ENSP00000434412	COL1A1,SPARC,SERPINF1,LOXL3,WNT5A,HSPA9,COL1A2,FKBP10,BGN,P4HB,FN1,FLNA,HSPG2,POP1,SERPINH1
Monarch	HP:0000520	Proptosis	14	215	0.83	4.44e-06	9606.ENSP00000221930,9606.ENSP00000225964,9606.ENSP00000244137,9606.ENSP00000264634,9606.ENSP00000271651,9606.ENSP00000304408,9606.ENSP00000309953,9606.ENSP00000327336,9606.ENSP00000327801,9606.ENSP00000357283,9606.ENSP00000358866,9606.ENSP00000363827,9606.ENSP00000365439,9606.ENSP00000434412	TGFB1,COL1A1,PEPD,WNT5A,CTSK,COL3A1,EFEMP2,BGN,P4HB,LMNA,FLNA,HSPG2,HNRNPK,SERPINH1
Monarch	HP:0002979	Bowing of the legs	13	181	0.87	4.60e-06	9606.ENSP00000221930,9606.ENSP00000225964,9606.ENSP00000231061,9606.ENSP00000244137,9606.ENSP00000254722,9606.ENSP00000264094,9606.ENSP00000297268,9606.ENSP00000317232,9606.ENSP00000327801,9606.ENSP00000346839,9606.ENSP00000358866,9606.ENSP00000363827,9606.ENSP00000434412	TGFB1,COL1A1,SPARC,PEPD,SERPINF1,LOXL3,COL1A2,FKBP10,P4HB,FN1,FLNA,HSPG2,SERPINH1
Monarch	HP:0003198	Myopathy	14	216	0.83	4.60e-06	9606.ENSP00000211998,9606.ENSP00000230538,9606.ENSP00000295550,9606.ENSP00000300527,9606.ENSP00000323856,9606.ENSP00000325146,9606.ENSP00000327145,9606.ENSP00000338413,9606.ENSP00000355180,9606.ENSP00000357283,9606.ENSP00000363827,9606.ENSP00000370023,9606.ENSP00000388325,9606.ENSP00000410833	VCL,LAMA4,COL6A3,COL6A2,PLEC,COL12A1,FLNC,UBA1,COL6A1,LMNA,HSPG2,HADHA,LAMB2,GBE1
Monarch	HP:0009810	Abnormality of upper limb joint	19	421	0.67	4.60e-06	9606.ENSP00000196061,9606.ENSP00000223357,9606.ENSP00000225964,9606.ENSP00000264634,9606.ENSP00000295550,9606.ENSP00000300527,9606.ENSP00000317232,9606.ENSP00000325146,9606.ENSP00000327336,9606.ENSP00000331544,9606.ENSP00000338413,9606.ENSP00000346839,9606.ENSP00000355180,9606.ENSP00000357283,9606.ENSP00000358866,9606.ENSP00000363827,9606.ENSP00000364000,9606.ENSP00000385787,9606.ENSP00000388325	PLOD1,AEBP1,COL1A1,WNT5A,COL6A3,COL6A2,FKBP10,COL12A1,BGN,FBLN1,UBA1,FN1,COL6A1,LMNA,FLNA,HSPG2,COL5A2,POP1,LAMB2
Monarch	HP:0002673	Coxa valga	9	68	1.14	4.74e-06	9606.ENSP00000221930,9606.ENSP00000225964,9606.ENSP00000264634,9606.ENSP00000297268,9606.ENSP00000327336,9606.ENSP00000357283,9606.ENSP00000358866,9606.ENSP00000363827,9606.ENSP00000385787	TGFB1,COL1A1,WNT5A,COL1A2,BGN,LMNA,FLNA,HSPG2,POP1
Monarch	EFO:0004747	Protein measurement	92	5855	0.21	5.27e-06	9606.ENSP00000196061,9606.ENSP00000216181,9606.ENSP00000216286,9606.ENSP00000217131,9606.ENSP00000220772,9606.ENSP00000221930,9606.ENSP00000223095,9606.ENSP00000223357,9606.ENSP00000225964,9606.ENSP00000231751,9606.ENSP00000233813,9606.ENSP00000234590,9606.ENSP00000242776,9606.ENSP00000243347,9606.ENSP00000244137,9606.ENSP00000245907,9606.ENSP00000249842,9606.ENSP00000252804,9606.ENSP00000254722,…	PLOD1,MYH9,NID2,CTSZ,SFRP1,TGFB1,SERPINE1,AEBP1,COL1A1,LTF,IGFBP5,ENO1,DDX39A,TNFAIP6,PEPD,C3,ISLR,PXDN,SERPINF1,LAMC1,COL8A1,ATP5B,NID1,VCAN,TNC,MFGE8,CDH13,SERPING1,MMP10,CCT3,EDIL3,FNDC1,COL1A2,TNFRSF11B,RPS9,GAA,PAM,PODN,CLU,NCL,MMP1,PLEC,PENK,HIST1H1B,FBLN1,GAS6,FLRT2,PRDX6,PRELP,CTSB,FN1,ACTB,ITIH2,MYOF,TFRC,STAT1,CALD1,TGM2,THBS2,CFH,QSOX1,MAN1A1,GOT1,DPP7,GSN,HSPG2,COL15A1,MFAP2,HNRNPK,SR…
Monarch	HP:0001270	Motor delay	24	674	0.57	5.46e-06	9606.ENSP00000196061,9606.ENSP00000222399,9606.ENSP00000223357,9606.ENSP00000225964,9606.ENSP00000231061,9606.ENSP00000295550,9606.ENSP00000297268,9606.ENSP00000297350,9606.ENSP00000300527,9606.ENSP00000301071,9606.ENSP00000304408,9606.ENSP00000305692,9606.ENSP00000309953,9606.ENSP00000323856,9606.ENSP00000325146,9606.ENSP00000331544,9606.ENSP00000339001,9606.ENSP00000355180,9606.ENSP00000357283,…	PLOD1,LAMB1,AEBP1,COL1A1,SPARC,COL6A3,COL1A2,TNFRSF11B,COL6A2,TUBA1A,COL3A1,GAA,EFEMP2,PLEC,COL12A1,FBLN1,TUBB,COL6A1,LMNA,FLNA,COL5A2,HNRNPK,HADHA,GBE1
Monarch	HP:0005474	Decreased calvarial ossification	6	17	1.56	5.58e-06	9606.ENSP00000225964,9606.ENSP00000254722,9606.ENSP00000297268,9606.ENSP00000317232,9606.ENSP00000357283,9606.ENSP00000434412	COL1A1,SERPINF1,COL1A2,FKBP10,LMNA,SERPINH1
Monarch	HP:0001627	Abnormal heart morphology	33	1204	0.45	6.69e-06	9606.ENSP00000196061,9606.ENSP00000211998,9606.ENSP00000221930,9606.ENSP00000223095,9606.ENSP00000223357,9606.ENSP00000225964,9606.ENSP00000230538,9606.ENSP00000261978,9606.ENSP00000264187,9606.ENSP00000297185,9606.ENSP00000297268,9606.ENSP00000304408,9606.ENSP00000305692,9606.ENSP00000309953,9606.ENSP00000322788,9606.ENSP00000327145,9606.ENSP00000327801,9606.ENSP00000341826,9606.ENSP00000346694,…	PLOD1,VCL,TGFB1,SERPINE1,AEBP1,COL1A1,LAMA4,LTBP2,NID1,HSPA9,COL1A2,COL3A1,GAA,EFEMP2,MMP1,FLNC,P4HB,HNRNPA1,HNRNPA2B1,FN1,PTRF,ACTB,STAT1,LMNA,FLNA,GSN,HSPG2,COL5A2,HNRNPK,HADHA,LAMB2,TNXB,GBE1
Monarch	HP:0001374	Congenital hip dislocation	9	72	1.11	7.02e-06	9606.ENSP00000196061,9606.ENSP00000225964,9606.ENSP00000297268,9606.ENSP00000304408,9606.ENSP00000325146,9606.ENSP00000331544,9606.ENSP00000358866,9606.ENSP00000363827,9606.ENSP00000364000	PLOD1,COL1A1,COL1A2,COL3A1,COL12A1,FBLN1,FLNA,HSPG2,COL5A2
Monarch	HP:0001155	Abnormality of the hand	28	908	0.5	7.18e-06	9606.ENSP00000196061,9606.ENSP00000211998,9606.ENSP00000230538,9606.ENSP00000231061,9606.ENSP00000244137,9606.ENSP00000248553,9606.ENSP00000264634,9606.ENSP00000271651,9606.ENSP00000295550,9606.ENSP00000297268,9606.ENSP00000300527,9606.ENSP00000304408,9606.ENSP00000322788,9606.ENSP00000323856,9606.ENSP00000325146,9606.ENSP00000327145,9606.ENSP00000327336,9606.ENSP00000331544,9606.ENSP00000338413,…	PLOD1,VCL,LAMA4,SPARC,PEPD,HSPB1,WNT5A,CTSK,COL6A3,COL1A2,COL6A2,COL3A1,MMP1,PLEC,COL12A1,FLNC,BGN,FBLN1,UBA1,CTSB,ACTB,COL6A1,LMNA,FLNA,HSPG2,HNRNPK,LAMB2,C1R
Monarch	HP:0006487	Bowing of the long bones	14	226	0.81	7.18e-06	9606.ENSP00000221930,9606.ENSP00000225964,9606.ENSP00000231061,9606.ENSP00000244137,9606.ENSP00000254722,9606.ENSP00000264094,9606.ENSP00000297268,9606.ENSP00000297350,9606.ENSP00000317232,9606.ENSP00000327801,9606.ENSP00000346839,9606.ENSP00000358866,9606.ENSP00000363827,9606.ENSP00000434412	TGFB1,COL1A1,SPARC,PEPD,SERPINF1,LOXL3,COL1A2,TNFRSF11B,FKBP10,P4HB,FN1,FLNA,HSPG2,SERPINH1
Monarch	HP:0009073	Progressive proximal muscle weakness	6	18	1.54	7.18e-06	9606.ENSP00000295550,9606.ENSP00000300527,9606.ENSP00000305692,9606.ENSP00000323856,9606.ENSP00000325146,9606.ENSP00000355180	COL6A3,COL6A2,GAA,PLEC,COL12A1,COL6A1
Monarch	HP:0004302	Functional motor deficit	14	227	0.81	7.38e-06	9606.ENSP00000221930,9606.ENSP00000295550,9606.ENSP00000299138,9606.ENSP00000300527,9606.ENSP00000305692,9606.ENSP00000320866,9606.ENSP00000323856,9606.ENSP00000325146,9606.ENSP00000327145,9606.ENSP00000355180,9606.ENSP00000365439,9606.ENSP00000370023,9606.ENSP00000388325,9606.ENSP00000445175	TGFB1,COL6A3,VPS35,COL6A2,GAA,CALR,PLEC,COL12A1,FLNC,COL6A1,HNRNPK,HADHA,LAMB2,LDHA
Monarch	HP:0008780	Congenital bilateral hip dislocation	5	8	1.81	7.73e-06	9606.ENSP00000196061,9606.ENSP00000225964,9606.ENSP00000297268,9606.ENSP00000325146,9606.ENSP00000331544	PLOD1,COL1A1,COL1A2,COL12A1,FBLN1
Monarch	HP:0025019	Arterial rupture	5	8	1.81	7.73e-06	9606.ENSP00000196061,9606.ENSP00000225964,9606.ENSP00000297268,9606.ENSP00000304408,9606.ENSP00000364000	PLOD1,COL1A1,COL1A2,COL3A1,COL5A2
Monarch	HP:0004586	Biconcave vertebral bodies	7	33	1.34	7.74e-06	9606.ENSP00000225964,9606.ENSP00000231061,9606.ENSP00000254722,9606.ENSP00000297268,9606.ENSP00000317232,9606.ENSP00000327801,9606.ENSP00000434412	COL1A1,SPARC,SERPINF1,COL1A2,FKBP10,P4HB,SERPINH1
Monarch	HP:0001939	Abnormality of metabolism/homeostasis	47	2167	0.35	7.92e-06	9606.ENSP00000196061,9606.ENSP00000211998,9606.ENSP00000216181,9606.ENSP00000221930,9606.ENSP00000223095,9606.ENSP00000223357,9606.ENSP00000225964,9606.ENSP00000230538,9606.ENSP00000244137,9606.ENSP00000257770,9606.ENSP00000278407,9606.ENSP00000295550,9606.ENSP00000295897,9606.ENSP00000297268,9606.ENSP00000297350,9606.ENSP00000300527,9606.ENSP00000304408,9606.ENSP00000305692,9606.ENSP00000317232,…	PLOD1,VCL,MYH9,TGFB1,SERPINE1,AEBP1,COL1A1,LAMA4,PEPD,NT5E,SERPING1,COL6A3,ALB,COL1A2,TNFRSF11B,COL6A2,COL3A1,GAA,FKBP10,CALR,MMP1,PLEC,COL12A1,FLNC,UBA1,TUBB,HNRNPA1,HNRNPA2B1,FN1,PTRF,ACTB,TFRC,STAT1,COL6A1,CFH,LMNA,FLNA,GSN,HSPG2,COL5A2,HNRNPK,HADHA,AFP,LAMB2,GBE1,TGFBI,LDHA
Monarch	HP:0012372	Abnormal eye morphology	28	916	0.5	8.00e-06	9606.ENSP00000196061,9606.ENSP00000223357,9606.ENSP00000225964,9606.ENSP00000231061,9606.ENSP00000252804,9606.ENSP00000254722,9606.ENSP00000261978,9606.ENSP00000264634,9606.ENSP00000271651,9606.ENSP00000297268,9606.ENSP00000304408,9606.ENSP00000317232,9606.ENSP00000322788,9606.ENSP00000325146,9606.ENSP00000327801,9606.ENSP00000339001,9606.ENSP00000349960,9606.ENSP00000353224,9606.ENSP00000354468,…	PLOD1,AEBP1,COL1A1,SPARC,PXDN,SERPINF1,LTBP2,WNT5A,CTSK,COL1A2,COL3A1,FKBP10,MMP1,COL12A1,P4HB,TUBB,ACTB,TFRC,CYB5R3,FLNA,GSN,HSPG2,HNRNPK,HADHA,LAMB2,TGFBI,SERPINH1,C1R
Monarch	HP:0001367	Abnormal joint morphology	24	694	0.55	8.22e-06	9606.ENSP00000196061,9606.ENSP00000223095,9606.ENSP00000223357,9606.ENSP00000225964,9606.ENSP00000257770,9606.ENSP00000264634,9606.ENSP00000295550,9606.ENSP00000297268,9606.ENSP00000300527,9606.ENSP00000304408,9606.ENSP00000309953,9606.ENSP00000317232,9606.ENSP00000322788,9606.ENSP00000325146,9606.ENSP00000327145,9606.ENSP00000327336,9606.ENSP00000331544,9606.ENSP00000338413,9606.ENSP00000355180,…	PLOD1,SERPINE1,AEBP1,COL1A1,NT5E,WNT5A,COL6A3,COL1A2,COL6A2,COL3A1,EFEMP2,FKBP10,MMP1,COL12A1,FLNC,BGN,FBLN1,UBA1,COL6A1,LMNA,FLNA,HSPG2,COL5A2,LAMB2
Monarch	HP:0040069	Abnormal lower limb bone morphology	19	442	0.65	8.22e-06	9606.ENSP00000221930,9606.ENSP00000223357,9606.ENSP00000225964,9606.ENSP00000254722,9606.ENSP00000264634,9606.ENSP00000297185,9606.ENSP00000297268,9606.ENSP00000304408,9606.ENSP00000317232,9606.ENSP00000327336,9606.ENSP00000331544,9606.ENSP00000346839,9606.ENSP00000349960,9606.ENSP00000357283,9606.ENSP00000358866,9606.ENSP00000363827,9606.ENSP00000370023,9606.ENSP00000385787,9606.ENSP00000434412	TGFB1,AEBP1,COL1A1,SERPINF1,WNT5A,HSPA9,COL1A2,COL3A1,FKBP10,BGN,FBLN1,FN1,ACTB,LMNA,FLNA,HSPG2,HADHA,POP1,SERPINH1
Monarch	HP:0001324	Muscle weakness	27	862	0.51	8.46e-06	9606.ENSP00000196061,9606.ENSP00000221930,9606.ENSP00000225964,9606.ENSP00000231061,9606.ENSP00000248553,9606.ENSP00000295550,9606.ENSP00000297268,9606.ENSP00000297350,9606.ENSP00000300527,9606.ENSP00000305692,9606.ENSP00000323856,9606.ENSP00000325146,9606.ENSP00000327145,9606.ENSP00000338413,9606.ENSP00000341826,9606.ENSP00000346694,9606.ENSP00000349541,9606.ENSP00000355180,9606.ENSP00000357283,…	PLOD1,TGFB1,COL1A1,SPARC,HSPB1,COL6A3,COL1A2,TNFRSF11B,COL6A2,GAA,PLEC,COL12A1,FLNC,UBA1,HNRNPA1,HNRNPA2B1,PTRF,COL6A1,LMNA,GSN,HSPG2,COL5A2,HNRNPK,HADHA,LAMB2,TNXB,GBE1
Monarch	HP:0001030	Fragile skin	7	34	1.33	8.82e-06	9606.ENSP00000196061,9606.ENSP00000225964,9606.ENSP00000297268,9606.ENSP00000304408,9606.ENSP00000322788,9606.ENSP00000323856,9606.ENSP00000364000	PLOD1,COL1A1,COL1A2,COL3A1,MMP1,PLEC,COL5A2
Monarch	HP:0001507	Growth abnormality	47	2181	0.35	9.13e-06	9606.ENSP00000196061,9606.ENSP00000221930,9606.ENSP00000225964,9606.ENSP00000231061,9606.ENSP00000244137,9606.ENSP00000254722,9606.ENSP00000261978,9606.ENSP00000264094,9606.ENSP00000264634,9606.ENSP00000271651,9606.ENSP00000295550,9606.ENSP00000295897,9606.ENSP00000297185,9606.ENSP00000297268,9606.ENSP00000297350,9606.ENSP00000299138,9606.ENSP00000300527,9606.ENSP00000304408,9606.ENSP00000305692,…	PLOD1,TGFB1,COL1A1,SPARC,PEPD,SERPINF1,LTBP2,LOXL3,WNT5A,CTSK,COL6A3,ALB,HSPA9,COL1A2,TNFRSF11B,VPS35,COL6A2,COL3A1,GAA,EFEMP2,FKBP10,CALR,MMP1,PLEC,COL12A1,FLNC,BGN,P4HB,TUBB,HNRNPA1,HNRNPA2B1,FN1,PTRF,ACTB,TFRC,STAT1,CYB5R3,COL6A1,LMNA,FLNA,HSPG2,HNRNPK,HADHA,POP1,GBE1,SERPINH1,C1R
Monarch	HP:0002683	Abnormality of the calvaria	19	447	0.64	9.33e-06	9606.ENSP00000196061,9606.ENSP00000225964,9606.ENSP00000231061,9606.ENSP00000254722,9606.ENSP00000264187,9606.ENSP00000271651,9606.ENSP00000297268,9606.ENSP00000297350,9606.ENSP00000317232,9606.ENSP00000323856,9606.ENSP00000327801,9606.ENSP00000341826,9606.ENSP00000346694,9606.ENSP00000349960,9606.ENSP00000357283,9606.ENSP00000358866,9606.ENSP00000363827,9606.ENSP00000365439,9606.ENSP00000434412	PLOD1,COL1A1,SPARC,SERPINF1,NID1,CTSK,COL1A2,TNFRSF11B,FKBP10,PLEC,P4HB,HNRNPA1,HNRNPA2B1,ACTB,LMNA,FLNA,HSPG2,HNRNPK,SERPINH1
Monarch	HP:0004364	Abnormal circulating nitrogen compound concentration	19	447	0.64	9.33e-06	9606.ENSP00000211998,9606.ENSP00000230538,9606.ENSP00000257770,9606.ENSP00000295550,9606.ENSP00000297350,9606.ENSP00000300527,9606.ENSP00000305692,9606.ENSP00000323856,9606.ENSP00000325146,9606.ENSP00000327145,9606.ENSP00000338413,9606.ENSP00000341826,9606.ENSP00000346694,9606.ENSP00000349541,9606.ENSP00000355180,9606.ENSP00000357283,9606.ENSP00000363827,9606.ENSP00000370023,9606.ENSP00000445175	VCL,LAMA4,NT5E,COL6A3,TNFRSF11B,COL6A2,GAA,PLEC,COL12A1,FLNC,UBA1,HNRNPA1,HNRNPA2B1,PTRF,COL6A1,LMNA,HSPG2,HADHA,LDHA
Monarch	HP:0002691	Platybasia	6	20	1.49	1.06e-05	9606.ENSP00000225964,9606.ENSP00000254722,9606.ENSP00000264187,9606.ENSP00000297268,9606.ENSP00000317232,9606.ENSP00000434412	COL1A1,SERPINF1,NID1,COL1A2,FKBP10,SERPINH1
Monarch	HP:0003468	Abnormal vertebral morphology	17	363	0.69	1.18e-05	9606.ENSP00000225964,9606.ENSP00000231061,9606.ENSP00000254722,9606.ENSP00000264094,9606.ENSP00000264634,9606.ENSP00000271651,9606.ENSP00000297185,9606.ENSP00000297268,9606.ENSP00000317232,9606.ENSP00000327336,9606.ENSP00000327801,9606.ENSP00000346839,9606.ENSP00000358866,9606.ENSP00000363827,9606.ENSP00000365439,9606.ENSP00000385787,9606.ENSP00000434412	COL1A1,SPARC,SERPINF1,LOXL3,WNT5A,CTSK,HSPA9,COL1A2,FKBP10,BGN,P4HB,FN1,FLNA,HSPG2,HNRNPK,POP1,SERPINH1
Monarch	HP:0000098	Tall stature	12	168	0.87	1.27e-05	9606.ENSP00000196061,9606.ENSP00000221930,9606.ENSP00000295550,9606.ENSP00000297268,9606.ENSP00000300527,9606.ENSP00000309953,9606.ENSP00000349541,9606.ENSP00000355180,9606.ENSP00000357283,9606.ENSP00000363827,9606.ENSP00000365439,9606.ENSP00000438615	PLOD1,TGFB1,COL6A3,COL1A2,COL6A2,EFEMP2,PTRF,COL6A1,LMNA,HSPG2,HNRNPK,C1R
Monarch	HP:0000767	Pectus excavatum	14	241	0.78	1.29e-05	9606.ENSP00000196061,9606.ENSP00000223357,9606.ENSP00000261978,9606.ENSP00000264634,9606.ENSP00000297268,9606.ENSP00000304408,9606.ENSP00000309953,9606.ENSP00000325146,9606.ENSP00000339001,9606.ENSP00000349960,9606.ENSP00000357283,9606.ENSP00000358866,9606.ENSP00000363827,9606.ENSP00000365439	PLOD1,AEBP1,LTBP2,WNT5A,COL1A2,COL3A1,EFEMP2,COL12A1,TUBB,ACTB,LMNA,FLNA,HSPG2,HNRNPK
Monarch	HP:0003179	Protrusio acetabuli	6	21	1.47	1.29e-05	9606.ENSP00000225964,9606.ENSP00000254722,9606.ENSP00000297268,9606.ENSP00000317232,9606.ENSP00000363827,9606.ENSP00000434412	COL1A1,SERPINF1,COL1A2,FKBP10,HSPG2,SERPINH1
Monarch	HP:0030875	Abnormality of pulmonary circulation	11	136	0.92	1.29e-05	9606.ENSP00000225964,9606.ENSP00000254722,9606.ENSP00000297268,9606.ENSP00000317232,9606.ENSP00000327145,9606.ENSP00000354394,9606.ENSP00000357283,9606.ENSP00000358866,9606.ENSP00000363827,9606.ENSP00000388325,9606.ENSP00000434412	COL1A1,SERPINF1,COL1A2,FKBP10,FLNC,STAT1,LMNA,FLNA,HSPG2,LAMB2,SERPINH1
Monarch	HP:0003805	Rimmed vacuoles	7	37	1.29	1.35e-05	9606.ENSP00000295550,9606.ENSP00000300527,9606.ENSP00000325146,9606.ENSP00000341826,9606.ENSP00000346694,9606.ENSP00000355180,9606.ENSP00000357283	COL6A3,COL6A2,COL12A1,HNRNPA1,HNRNPA2B1,COL6A1,LMNA
Monarch	HP:0002812	Coxa vara	8	57	1.16	1.38e-05	9606.ENSP00000225964,9606.ENSP00000254722,9606.ENSP00000264634,9606.ENSP00000297268,9606.ENSP00000317232,9606.ENSP00000346839,9606.ENSP00000363827,9606.ENSP00000385787	COL1A1,SERPINF1,WNT5A,COL1A2,FKBP10,FN1,HSPG2,POP1
Monarch	HP:0002659	Increased susceptibility to fractures	13	207	0.81	1.50e-05	9606.ENSP00000225964,9606.ENSP00000231061,9606.ENSP00000254722,9606.ENSP00000271651,9606.ENSP00000297268,9606.ENSP00000297350,9606.ENSP00000309953,9606.ENSP00000317232,9606.ENSP00000327801,9606.ENSP00000341826,9606.ENSP00000346694,9606.ENSP00000346839,9606.ENSP00000434412	COL1A1,SPARC,SERPINF1,CTSK,COL1A2,TNFRSF11B,EFEMP2,FKBP10,P4HB,HNRNPA1,HNRNPA2B1,FN1,SERPINH1
Monarch	HP:0005005	Femoral bowing present at birth, straightening with time	5	10	1.71	1.50e-05	9606.ENSP00000225964,9606.ENSP00000231061,9606.ENSP00000254722,9606.ENSP00000297268,9606.ENSP00000317232	COL1A1,SPARC,SERPINF1,COL1A2,FKBP10
Monarch	HP:0000707	Abnormality of the nervous system	63	3470	0.27	1.51e-05	9606.ENSP00000196061,9606.ENSP00000221930,9606.ENSP00000222399,9606.ENSP00000223095,9606.ENSP00000223357,9606.ENSP00000225964,9606.ENSP00000231061,9606.ENSP00000244137,9606.ENSP00000248553,9606.ENSP00000259486,9606.ENSP00000261978,9606.ENSP00000264187,9606.ENSP00000264634,9606.ENSP00000271651,9606.ENSP00000278407,9606.ENSP00000295550,9606.ENSP00000295897,9606.ENSP00000297185,9606.ENSP00000297268,…	PLOD1,TGFB1,LAMB1,SERPINE1,AEBP1,COL1A1,SPARC,PEPD,HSPB1,ENPP2,LTBP2,NID1,WNT5A,CTSK,SERPING1,COL6A3,ALB,HSPA9,COL1A2,TNFRSF11B,VPS35,COL6A2,TUBA1A,COL3A1,GAA,EFEMP2,CTSF,FKBP10,CALR,MMP1,PLEC,COL12A1,FLNC,BGN,P4HB,FBLN1,UBA1,TUBB,HNRNPA1,HNRNPA2B1,FN1,PTRF,ACTB,TFRC,STAT1,CYB5R3,COL6A1,LMNA,HTRA1,FLNA,GSN,HSPG2,COL5A2,HNRNPK,HADHA,PSG5,LAMB2,ILF3,TNXB,GBE1,TGFBI,LDHA,VIM
Monarch	HP:0004347	Weakness of muscles of respiration	6	22	1.45	1.56e-05	9606.ENSP00000295550,9606.ENSP00000300527,9606.ENSP00000325146,9606.ENSP00000341826,9606.ENSP00000346694,9606.ENSP00000355180	COL6A3,COL6A2,COL12A1,HNRNPA1,HNRNPA2B1,COL6A1
Monarch	HP:0001762	Talipes equinovarus	15	287	0.73	1.59e-05	9606.ENSP00000196061,9606.ENSP00000225964,9606.ENSP00000248553,9606.ENSP00000295550,9606.ENSP00000297268,9606.ENSP00000300527,9606.ENSP00000304408,9606.ENSP00000317232,9606.ENSP00000325146,9606.ENSP00000355180,9606.ENSP00000358866,9606.ENSP00000363827,9606.ENSP00000364000,9606.ENSP00000365439,9606.ENSP00000388325	PLOD1,COL1A1,HSPB1,COL6A3,COL1A2,COL6A2,COL3A1,FKBP10,COL12A1,COL6A1,FLNA,HSPG2,COL5A2,HNRNPK,LAMB2
Monarch	EFO:0000408	Disease	37	1529	0.4	1.63e-05	9606.ENSP00000196061,9606.ENSP00000221930,9606.ENSP00000223357,9606.ENSP00000225964,9606.ENSP00000243347,9606.ENSP00000245907,9606.ENSP00000261037,9606.ENSP00000261921,9606.ENSP00000264634,9606.ENSP00000265131,9606.ENSP00000268613,9606.ENSP00000269593,9606.ENSP00000296591,9606.ENSP00000297268,9606.ENSP00000300527,9606.ENSP00000304408,9606.ENSP00000309953,9606.ENSP00000315130,9606.ENSP00000322788,…	PLOD1,TGFB1,AEBP1,COL1A1,TNFAIP6,C3,COL8A1,LOXL1,WNT5A,TNC,CDH13,IGFBP4,EDIL3,COL1A2,COL6A2,COL3A1,EFEMP2,CLU,MMP1,PLEC,P4HB,TUBB,ITIH2,TFRC,CALD1,COL6A1,THBS2,CFH,LMNA,FLNA,COL5A2,SRPX,HADHA,POP1,TNXB,GBE1,ANGPT1
Monarch	HP:0002793	Abnormal pattern of respiration	22	624	0.56	1.80e-05	9606.ENSP00000211998,9606.ENSP00000271651,9606.ENSP00000278407,9606.ENSP00000295550,9606.ENSP00000297268,9606.ENSP00000300527,9606.ENSP00000304408,9606.ENSP00000305692,9606.ENSP00000323856,9606.ENSP00000325146,9606.ENSP00000327145,9606.ENSP00000338413,9606.ENSP00000341826,9606.ENSP00000354468,9606.ENSP00000355180,9606.ENSP00000357283,9606.ENSP00000362924,9606.ENSP00000363827,9606.ENSP00000365439,…	VCL,CTSK,SERPING1,COL6A3,COL1A2,COL6A2,COL3A1,GAA,PLEC,COL12A1,FLNC,UBA1,HNRNPA1,CYB5R3,COL6A1,LMNA,GSN,HSPG2,HNRNPK,HADHA,LAMB2,GBE1
Monarch	HP:0000929	Abnormal skull morphology	43	1955	0.36	1.83e-05	9606.ENSP00000196061,9606.ENSP00000221930,9606.ENSP00000222399,9606.ENSP00000223357,9606.ENSP00000225964,9606.ENSP00000231061,9606.ENSP00000244137,9606.ENSP00000254722,9606.ENSP00000264094,9606.ENSP00000264187,9606.ENSP00000264634,9606.ENSP00000271651,9606.ENSP00000295550,9606.ENSP00000297185,9606.ENSP00000297268,9606.ENSP00000297350,9606.ENSP00000300527,9606.ENSP00000301071,9606.ENSP00000304408,…	PLOD1,TGFB1,LAMB1,AEBP1,COL1A1,SPARC,PEPD,SERPINF1,LOXL3,NID1,WNT5A,CTSK,COL6A3,HSPA9,COL1A2,TNFRSF11B,COL6A2,TUBA1A,COL3A1,EFEMP2,FKBP10,PLEC,COL12A1,BGN,P4HB,UBA1,TUBB,HNRNPA1,HNRNPA2B1,PTRF,ACTB,CYB5R3,COL6A1,LMNA,FLNA,HSPG2,COL5A2,HNRNPK,HADHA,POP1,LAMB2,SERPINH1,C1R
Monarch	HP:0002652	Skeletal dysplasia	12	176	0.85	1.83e-05	9606.ENSP00000221930,9606.ENSP00000264094,9606.ENSP00000271651,9606.ENSP00000297185,9606.ENSP00000304408,9606.ENSP00000327336,9606.ENSP00000327801,9606.ENSP00000346839,9606.ENSP00000349960,9606.ENSP00000358866,9606.ENSP00000363827,9606.ENSP00000385787	TGFB1,LOXL3,CTSK,HSPA9,COL3A1,BGN,P4HB,FN1,ACTB,FLNA,HSPG2,POP1
Monarch	HP:0011805	Abnormal skeletal muscle morphology	37	1538	0.4	1.83e-05	9606.ENSP00000196061,9606.ENSP00000211998,9606.ENSP00000221930,9606.ENSP00000223095,9606.ENSP00000230538,9606.ENSP00000231061,9606.ENSP00000248553,9606.ENSP00000264634,9606.ENSP00000295550,9606.ENSP00000299138,9606.ENSP00000300527,9606.ENSP00000304408,9606.ENSP00000305692,9606.ENSP00000309953,9606.ENSP00000317232,9606.ENSP00000322788,9606.ENSP00000323856,9606.ENSP00000325146,9606.ENSP00000327145,…	PLOD1,VCL,TGFB1,SERPINE1,LAMA4,SPARC,HSPB1,WNT5A,COL6A3,VPS35,COL6A2,COL3A1,GAA,EFEMP2,FKBP10,MMP1,PLEC,COL12A1,FLNC,BGN,UBA1,HNRNPA1,HNRNPA2B1,PTRF,ACTB,COL6A1,LMNA,FLNA,GSN,HSPG2,HNRNPK,HADHA,POP1,LAMB2,TNXB,GBE1,LDHA
Monarch	EFO:0000319	Cardiovascular disease	15	293	0.72	1.94e-05	9606.ENSP00000196061,9606.ENSP00000223357,9606.ENSP00000225964,9606.ENSP00000243347,9606.ENSP00000268613,9606.ENSP00000297268,9606.ENSP00000304408,9606.ENSP00000323856,9606.ENSP00000327801,9606.ENSP00000355751,9606.ENSP00000357283,9606.ENSP00000358866,9606.ENSP00000364000,9606.ENSP00000367794,9606.ENSP00000407685	PLOD1,AEBP1,COL1A1,TNFAIP6,CDH13,COL1A2,COL3A1,PLEC,P4HB,THBS2,LMNA,FLNA,COL5A2,SRPX,TNXB
Monarch	HP:0005897	Severe generalized osteoporosis	5	11	1.67	1.99e-05	9606.ENSP00000225964,9606.ENSP00000254722,9606.ENSP00000297268,9606.ENSP00000317232,9606.ENSP00000434412	COL1A1,SERPINF1,COL1A2,FKBP10,SERPINH1
Monarch	HP:0002093	Respiratory insufficiency	21	578	0.58	2.04e-05	9606.ENSP00000196061,9606.ENSP00000225964,9606.ENSP00000295550,9606.ENSP00000297268,9606.ENSP00000300527,9606.ENSP00000304408,9606.ENSP00000305692,9606.ENSP00000309953,9606.ENSP00000317232,9606.ENSP00000323856,9606.ENSP00000325146,9606.ENSP00000327145,9606.ENSP00000338413,9606.ENSP00000341826,9606.ENSP00000355180,9606.ENSP00000357283,9606.ENSP00000358866,9606.ENSP00000363827,9606.ENSP00000370023,…	PLOD1,COL1A1,COL6A3,COL1A2,COL6A2,COL3A1,GAA,EFEMP2,FKBP10,PLEC,COL12A1,FLNC,UBA1,HNRNPA1,COL6A1,LMNA,FLNA,HSPG2,HADHA,LAMB2,GBE1
Monarch	HP:0002092	Pulmonary arterial hypertension	10	114	0.96	2.07e-05	9606.ENSP00000225964,9606.ENSP00000254722,9606.ENSP00000297268,9606.ENSP00000317232,9606.ENSP00000354394,9606.ENSP00000357283,9606.ENSP00000358866,9606.ENSP00000363827,9606.ENSP00000388325,9606.ENSP00000434412	COL1A1,SERPINF1,COL1A2,FKBP10,STAT1,LMNA,FLNA,HSPG2,LAMB2,SERPINH1
Monarch	HP:0002987	Elbow flexion contracture	9	86	1.03	2.07e-05	9606.ENSP00000196061,9606.ENSP00000295550,9606.ENSP00000300527,9606.ENSP00000317232,9606.ENSP00000325146,9606.ENSP00000338413,9606.ENSP00000355180,9606.ENSP00000357283,9606.ENSP00000358866	PLOD1,COL6A3,COL6A2,FKBP10,COL12A1,UBA1,COL6A1,LMNA,FLNA
Monarch	HP:0003458	EMG: myopathic abnormalities	10	114	0.96	2.07e-05	9606.ENSP00000196061,9606.ENSP00000295550,9606.ENSP00000300527,9606.ENSP00000305692,9606.ENSP00000323856,9606.ENSP00000325146,9606.ENSP00000341826,9606.ENSP00000346694,9606.ENSP00000355180,9606.ENSP00000357283	PLOD1,COL6A3,COL6A2,GAA,PLEC,COL12A1,HNRNPA1,HNRNPA2B1,COL6A1,LMNA
Monarch	HP:0001239	Wrist flexion contracture	6	24	1.41	2.17e-05	9606.ENSP00000295550,9606.ENSP00000300527,9606.ENSP00000325146,9606.ENSP00000355180,9606.ENSP00000358866,9606.ENSP00000363827	COL6A3,COL6A2,COL12A1,COL6A1,FLNA,HSPG2
Monarch	HP:0002648	Abnormality of calvarial morphology	15	299	0.72	2.34e-05	9606.ENSP00000196061,9606.ENSP00000225964,9606.ENSP00000254722,9606.ENSP00000264187,9606.ENSP00000297268,9606.ENSP00000317232,9606.ENSP00000323856,9606.ENSP00000327801,9606.ENSP00000341826,9606.ENSP00000346694,9606.ENSP00000349960,9606.ENSP00000358866,9606.ENSP00000363827,9606.ENSP00000365439,9606.ENSP00000434412	PLOD1,COL1A1,SERPINF1,NID1,COL1A2,FKBP10,PLEC,P4HB,HNRNPA1,HNRNPA2B1,ACTB,FLNA,HSPG2,HNRNPK,SERPINH1
Monarch	HP:0000938	Osteopenia	13	219	0.79	2.38e-05	9606.ENSP00000196061,9606.ENSP00000223357,9606.ENSP00000225964,9606.ENSP00000297268,9606.ENSP00000317232,9606.ENSP00000322788,9606.ENSP00000327801,9606.ENSP00000349541,9606.ENSP00000354394,9606.ENSP00000357283,9606.ENSP00000364000,9606.ENSP00000365439,9606.ENSP00000434412	PLOD1,AEBP1,COL1A1,COL1A2,FKBP10,MMP1,P4HB,PTRF,STAT1,LMNA,COL5A2,HNRNPK,SERPINH1
Monarch	HP:0025142	Constitutional symptom	26	864	0.49	2.43e-05	9606.ENSP00000221930,9606.ENSP00000225964,9606.ENSP00000271651,9606.ENSP00000278407,9606.ENSP00000295897,9606.ENSP00000297268,9606.ENSP00000304408,9606.ENSP00000305692,9606.ENSP00000320866,9606.ENSP00000322788,9606.ENSP00000323856,9606.ENSP00000327145,9606.ENSP00000338413,9606.ENSP00000341826,9606.ENSP00000346694,9606.ENSP00000349541,9606.ENSP00000357283,9606.ENSP00000357980,9606.ENSP00000358866,…	TGFB1,COL1A1,CTSK,SERPING1,ALB,COL1A2,COL3A1,GAA,CALR,MMP1,PLEC,FLNC,UBA1,HNRNPA1,HNRNPA2B1,PTRF,LMNA,HTRA1,FLNA,HSPG2,COL5A2,HADHA,TNXB,GBE1,TGFBI,LDHA
Monarch	EFO:0004324	Body weights and measures	70	4126	0.24	2.64e-05	9606.ENSP00000216181,9606.ENSP00000216286,9606.ENSP00000217939,9606.ENSP00000222399,9606.ENSP00000223095,9606.ENSP00000230538,9606.ENSP00000231061,9606.ENSP00000244137,9606.ENSP00000249842,9606.ENSP00000252804,9606.ENSP00000258341,9606.ENSP00000259486,9606.ENSP00000261037,9606.ENSP00000261921,9606.ENSP00000261978,9606.ENSP00000264094,9606.ENSP00000264187,9606.ENSP00000264335,9606.ENSP00000264634,…	MYH9,NID2,MXRA5,LAMB1,SERPINE1,LAMA4,SPARC,PEPD,ISLR,PXDN,LAMC1,ENPP2,COL8A1,LOXL1,LTBP2,LOXL3,NID1,YWHAE,WNT5A,CDH6,VCAN,TNC,LUM,MFGE8,CDH13,COL1A2,COL6A2,RPS9,PAM,NPTX1,PODN,DPYSL2,EFEMP2,NCL,PLEC,COPG1,TUBB,CTSB,FN1,PTRF,ACTB,STAT1,CYB5R3,COL6A1,THBS2,CFH,LMNA,MAN1A1,DPP7,HSPG2,COL5A2,COL15A1,MFAP2,HNRNPK,AKR1C1,LOXL2,MX1,SVEP1,CPE,LAMB2,ILF3,TNXB,GBE1,SERPINE2,ANGPT1,CFL1,RNH1,SERPINH1,RPLP0,…
Monarch	HP:0002086	Abnormality of the respiratory system	38	1638	0.38	2.66e-05	9606.ENSP00000196061,9606.ENSP00000211998,9606.ENSP00000221930,9606.ENSP00000225964,9606.ENSP00000244137,9606.ENSP00000254722,9606.ENSP00000271651,9606.ENSP00000278407,9606.ENSP00000295550,9606.ENSP00000295897,9606.ENSP00000297268,9606.ENSP00000300527,9606.ENSP00000304408,9606.ENSP00000305692,9606.ENSP00000309953,9606.ENSP00000317232,9606.ENSP00000322788,9606.ENSP00000323856,9606.ENSP00000325146,…	PLOD1,VCL,TGFB1,COL1A1,PEPD,SERPINF1,CTSK,SERPING1,COL6A3,ALB,COL1A2,COL6A2,COL3A1,GAA,EFEMP2,FKBP10,MMP1,PLEC,COL12A1,FLNC,BGN,UBA1,HNRNPA1,HNRNPA2B1,TFRC,STAT1,CYB5R3,COL6A1,LMNA,FLNA,GSN,HSPG2,COL5A2,HNRNPK,HADHA,LAMB2,GBE1,SERPINH1
Monarch	EFO:0004302	Anthropometric measurement	72	4307	0.24	2.85e-05	9606.ENSP00000216181,9606.ENSP00000216286,9606.ENSP00000217939,9606.ENSP00000222399,9606.ENSP00000223095,9606.ENSP00000230538,9606.ENSP00000231061,9606.ENSP00000233813,9606.ENSP00000244137,9606.ENSP00000249842,9606.ENSP00000252804,9606.ENSP00000258341,9606.ENSP00000259486,9606.ENSP00000261037,9606.ENSP00000261921,9606.ENSP00000261978,9606.ENSP00000264094,9606.ENSP00000264187,9606.ENSP00000264335,…	MYH9,NID2,MXRA5,LAMB1,SERPINE1,LAMA4,SPARC,IGFBP5,PEPD,ISLR,PXDN,LAMC1,ENPP2,COL8A1,LOXL1,LTBP2,LOXL3,NID1,YWHAE,WNT5A,CDH6,VCAN,TNC,LUM,MFGE8,CDH13,COL1A2,COL6A2,RPS9,PAM,NPTX1,PODN,DPYSL2,EFEMP2,NCL,PLEC,COPG1,TUBB,CTSB,FN1,PTRF,ACTB,STAT1,CYB5R3,COL6A1,THBS2,CFH,LMNA,MAN1A1,DPP7,HSPG2,COL5A2,COL15A1,MFAP2,HNRNPK,AKR1C1,LOXL2,MX1,FBLN2,SVEP1,CPE,LAMB2,ILF3,TNXB,GBE1,SERPINE2,ANGPT1,CFL1,RNH1,SE…
Monarch	HP:0001653	Mitral regurgitation	9	91	1.01	2.96e-05	9606.ENSP00000225964,9606.ENSP00000261978,9606.ENSP00000297268,9606.ENSP00000327145,9606.ENSP00000327336,9606.ENSP00000357283,9606.ENSP00000358866,9606.ENSP00000364000,9606.ENSP00000370023	COL1A1,LTBP2,COL1A2,FLNC,BGN,LMNA,FLNA,COL5A2,HADHA
Monarch	HP:0001883	Talipes	16	350	0.68	2.96e-05	9606.ENSP00000196061,9606.ENSP00000225964,9606.ENSP00000248553,9606.ENSP00000295550,9606.ENSP00000297268,9606.ENSP00000300527,9606.ENSP00000304408,9606.ENSP00000317232,9606.ENSP00000325146,9606.ENSP00000355180,9606.ENSP00000357283,9606.ENSP00000358866,9606.ENSP00000363827,9606.ENSP00000364000,9606.ENSP00000365439,9606.ENSP00000388325	PLOD1,COL1A1,HSPB1,COL6A3,COL1A2,COL6A2,COL3A1,FKBP10,COL12A1,COL6A1,LMNA,FLNA,HSPG2,COL5A2,HNRNPK,LAMB2
Monarch	EFO:0003777	Heart disease	11	154	0.87	3.22e-05	9606.ENSP00000196061,9606.ENSP00000223357,9606.ENSP00000225964,9606.ENSP00000268613,9606.ENSP00000297268,9606.ENSP00000304408,9606.ENSP00000327801,9606.ENSP00000357283,9606.ENSP00000358866,9606.ENSP00000364000,9606.ENSP00000407685	PLOD1,AEBP1,COL1A1,CDH13,COL1A2,COL3A1,P4HB,LMNA,FLNA,COL5A2,TNXB
Monarch	HP:0000164	Abnormality of the dentition	25	822	0.5	3.22e-05	9606.ENSP00000196061,9606.ENSP00000221930,9606.ENSP00000223357,9606.ENSP00000225964,9606.ENSP00000231061,9606.ENSP00000244137,9606.ENSP00000254722,9606.ENSP00000264634,9606.ENSP00000271651,9606.ENSP00000297185,9606.ENSP00000297268,9606.ENSP00000297350,9606.ENSP00000304408,9606.ENSP00000317232,9606.ENSP00000322788,9606.ENSP00000323856,9606.ENSP00000327801,9606.ENSP00000357283,9606.ENSP00000358866,…	PLOD1,TGFB1,AEBP1,COL1A1,SPARC,PEPD,SERPINF1,WNT5A,CTSK,HSPA9,COL1A2,TNFRSF11B,COL3A1,FKBP10,MMP1,PLEC,P4HB,LMNA,FLNA,HSPG2,COL5A2,HNRNPK,POP1,SERPINH1,C1R
Monarch	HP:0010176	Curved toe phalanx	4	4	2.02	3.22e-05	9606.ENSP00000295550,9606.ENSP00000300527,9606.ENSP00000325146,9606.ENSP00000355180	COL6A3,COL6A2,COL12A1,COL6A1
Monarch	HP:0011804	Abnormal muscle physiology	44	2082	0.34	3.22e-05	9606.ENSP00000196061,9606.ENSP00000211998,9606.ENSP00000221930,9606.ENSP00000222399,9606.ENSP00000223357,9606.ENSP00000225964,9606.ENSP00000230538,9606.ENSP00000231061,9606.ENSP00000248553,9606.ENSP00000295550,9606.ENSP00000297268,9606.ENSP00000297350,9606.ENSP00000299138,9606.ENSP00000300527,9606.ENSP00000301071,9606.ENSP00000305692,9606.ENSP00000309953,9606.ENSP00000320866,9606.ENSP00000323856,…	PLOD1,VCL,TGFB1,LAMB1,AEBP1,COL1A1,LAMA4,SPARC,HSPB1,COL6A3,COL1A2,TNFRSF11B,VPS35,COL6A2,TUBA1A,GAA,EFEMP2,CALR,PLEC,COL12A1,FLNC,P4HB,FBLN1,UBA1,TUBB,HNRNPA1,HNRNPA2B1,PTRF,ACTB,CYB5R3,COL6A1,LMNA,HTRA1,FLNA,GSN,HSPG2,COL5A2,HNRNPK,HADHA,LAMB2,TNXB,GBE1,SERPINH1,LDHA
Monarch	HP:0012497	Reduced maximal expiratory pressure	4	4	2.02	3.22e-05	9606.ENSP00000295550,9606.ENSP00000300527,9606.ENSP00000325146,9606.ENSP00000355180	COL6A3,COL6A2,COL12A1,COL6A1
Monarch	HP:0030095	Reduced muscle collagen VI	4	4	2.02	3.22e-05	9606.ENSP00000295550,9606.ENSP00000300527,9606.ENSP00000325146,9606.ENSP00000355180	COL6A3,COL6A2,COL12A1,COL6A1
Monarch	HP:0001760	Abnormal foot morphology	32	1254	0.42	3.27e-05	9606.ENSP00000196061,9606.ENSP00000211998,9606.ENSP00000221930,9606.ENSP00000223357,9606.ENSP00000225964,9606.ENSP00000230538,9606.ENSP00000244137,9606.ENSP00000248553,9606.ENSP00000264634,9606.ENSP00000271651,9606.ENSP00000295550,9606.ENSP00000297268,9606.ENSP00000300527,9606.ENSP00000304408,9606.ENSP00000317232,9606.ENSP00000323856,9606.ENSP00000325146,9606.ENSP00000327336,9606.ENSP00000331544,…	PLOD1,VCL,TGFB1,AEBP1,COL1A1,LAMA4,PEPD,HSPB1,WNT5A,CTSK,COL6A3,COL1A2,COL6A2,COL3A1,FKBP10,PLEC,COL12A1,BGN,FBLN1,CTSB,FN1,PTRF,ACTB,COL6A1,LMNA,FLNA,HSPG2,COL5A2,HNRNPK,HADHA,LAMB2,C1R
Monarch	HP:0000079	Abnormality of the urinary system	38	1657	0.38	3.29e-05	9606.ENSP00000196061,9606.ENSP00000216181,9606.ENSP00000221930,9606.ENSP00000225964,9606.ENSP00000244137,9606.ENSP00000245907,9606.ENSP00000264634,9606.ENSP00000297185,9606.ENSP00000297268,9606.ENSP00000297350,9606.ENSP00000299138,9606.ENSP00000304408,9606.ENSP00000305692,9606.ENSP00000309953,9606.ENSP00000322788,9606.ENSP00000323856,9606.ENSP00000338413,9606.ENSP00000339001,9606.ENSP00000341826,…	PLOD1,MYH9,TGFB1,COL1A1,PEPD,C3,WNT5A,HSPA9,COL1A2,TNFRSF11B,VPS35,COL3A1,GAA,EFEMP2,MMP1,PLEC,UBA1,TUBB,HNRNPA1,HNRNPA2B1,FN1,ACTB,STAT1,CFH,LMNA,HTRA1,FLNA,GSN,HSPG2,COL5A2,HNRNPK,HADHA,LAMB2,TNXB,GBE1,SERPINH1,C1R,LDHA
Monarch	HP:0011314	Abnormality of long bone morphology	20	549	0.58	3.29e-05	9606.ENSP00000221930,9606.ENSP00000225964,9606.ENSP00000254722,9606.ENSP00000264094,9606.ENSP00000264634,9606.ENSP00000271651,9606.ENSP00000297185,9606.ENSP00000297268,9606.ENSP00000297350,9606.ENSP00000317232,9606.ENSP00000327336,9606.ENSP00000327801,9606.ENSP00000341826,9606.ENSP00000346694,9606.ENSP00000346839,9606.ENSP00000357283,9606.ENSP00000358866,9606.ENSP00000363827,9606.ENSP00000385787,…	TGFB1,COL1A1,SERPINF1,LOXL3,WNT5A,CTSK,HSPA9,COL1A2,TNFRSF11B,FKBP10,BGN,P4HB,HNRNPA1,HNRNPA2B1,FN1,LMNA,FLNA,HSPG2,POP1,SERPINH1
Monarch	HP:0006466	Ankle flexion contracture	7	45	1.21	3.38e-05	9606.ENSP00000295550,9606.ENSP00000300527,9606.ENSP00000317232,9606.ENSP00000325146,9606.ENSP00000338413,9606.ENSP00000355180,9606.ENSP00000358866	COL6A3,COL6A2,FKBP10,COL12A1,UBA1,COL6A1,FLNA
Monarch	HP:0011849	Abnormal bone ossification	11	158	0.86	3.93e-05	9606.ENSP00000225964,9606.ENSP00000254722,9606.ENSP00000257770,9606.ENSP00000271651,9606.ENSP00000297268,9606.ENSP00000317232,9606.ENSP00000327336,9606.ENSP00000357283,9606.ENSP00000358866,9606.ENSP00000363827,9606.ENSP00000434412	COL1A1,SERPINF1,NT5E,CTSK,COL1A2,FKBP10,BGN,LMNA,FLNA,HSPG2,SERPINH1
Monarch	HP:0005758	Basilar impression	5	14	1.57	4.34e-05	9606.ENSP00000225964,9606.ENSP00000254722,9606.ENSP00000297268,9606.ENSP00000317232,9606.ENSP00000434412	COL1A1,SERPINF1,COL1A2,FKBP10,SERPINH1
Monarch	HP:0008180	Mildly elevated creatine kinase	7	48	1.18	4.92e-05	9606.ENSP00000295550,9606.ENSP00000300527,9606.ENSP00000325146,9606.ENSP00000327145,9606.ENSP00000338413,9606.ENSP00000355180,9606.ENSP00000357283	COL6A3,COL6A2,COL12A1,FLNC,UBA1,COL6A1,LMNA
Monarch	HP:0002757	Recurrent fractures	10	129	0.9	5.03e-05	9606.ENSP00000225964,9606.ENSP00000231061,9606.ENSP00000254722,9606.ENSP00000271651,9606.ENSP00000297268,9606.ENSP00000297350,9606.ENSP00000317232,9606.ENSP00000327801,9606.ENSP00000346839,9606.ENSP00000434412	COL1A1,SPARC,SERPINF1,CTSK,COL1A2,TNFRSF11B,FKBP10,P4HB,FN1,SERPINH1
Monarch	HP:0000481	Abnormal cornea morphology	22	675	0.53	5.12e-05	9606.ENSP00000196061,9606.ENSP00000223357,9606.ENSP00000225964,9606.ENSP00000252804,9606.ENSP00000261978,9606.ENSP00000264094,9606.ENSP00000268613,9606.ENSP00000278407,9606.ENSP00000297268,9606.ENSP00000304408,9606.ENSP00000322788,9606.ENSP00000323856,9606.ENSP00000339001,9606.ENSP00000349960,9606.ENSP00000357283,9606.ENSP00000358866,9606.ENSP00000362924,9606.ENSP00000363827,9606.ENSP00000364000,…	PLOD1,AEBP1,COL1A1,PXDN,LTBP2,LOXL3,CDH13,SERPING1,COL1A2,COL3A1,MMP1,PLEC,TUBB,ACTB,LMNA,FLNA,GSN,HSPG2,COL5A2,TGFBI,ANGPT1,VIM
Monarch	HP:0006149	Increased laxity of fingers	4	5	1.92	5.28e-05	9606.ENSP00000295550,9606.ENSP00000300527,9606.ENSP00000325146,9606.ENSP00000355180	COL6A3,COL6A2,COL12A1,COL6A1
Monarch	HP:0003834	Shoulder dislocation	5	15	1.54	5.56e-05	9606.ENSP00000223357,9606.ENSP00000225964,9606.ENSP00000297268,9606.ENSP00000358866,9606.ENSP00000364000	AEBP1,COL1A1,COL1A2,FLNA,COL5A2
Monarch	HP:0003327	Axial muscle weakness	6	30	1.32	5.73e-05	9606.ENSP00000295550,9606.ENSP00000300527,9606.ENSP00000325146,9606.ENSP00000355180,9606.ENSP00000357283,9606.ENSP00000388325	COL6A3,COL6A2,COL12A1,COL6A1,LMNA,LAMB2
Monarch	HP:0002980	Femoral bowing	7	50	1.16	6.08e-05	9606.ENSP00000225964,9606.ENSP00000231061,9606.ENSP00000254722,9606.ENSP00000297268,9606.ENSP00000317232,9606.ENSP00000327801,9606.ENSP00000358866	COL1A1,SPARC,SERPINF1,COL1A2,FKBP10,P4HB,FLNA
Monarch	HP:0012638	Abnormal nervous system physiology	57	3153	0.27	6.47e-05	9606.ENSP00000196061,9606.ENSP00000221930,9606.ENSP00000222399,9606.ENSP00000223357,9606.ENSP00000225964,9606.ENSP00000231061,9606.ENSP00000244137,9606.ENSP00000248553,9606.ENSP00000259486,9606.ENSP00000261978,9606.ENSP00000264187,9606.ENSP00000264634,9606.ENSP00000271651,9606.ENSP00000278407,9606.ENSP00000295550,9606.ENSP00000295897,9606.ENSP00000297185,9606.ENSP00000297268,9606.ENSP00000297350,…	PLOD1,TGFB1,LAMB1,AEBP1,COL1A1,SPARC,PEPD,HSPB1,ENPP2,LTBP2,NID1,WNT5A,CTSK,SERPING1,COL6A3,ALB,HSPA9,COL1A2,TNFRSF11B,VPS35,COL6A2,TUBA1A,COL3A1,GAA,EFEMP2,CTSF,FKBP10,CALR,MMP1,PLEC,COL12A1,FLNC,P4HB,FBLN1,UBA1,TUBB,HNRNPA1,HNRNPA2B1,FN1,PTRF,ACTB,CYB5R3,COL6A1,LMNA,HTRA1,FLNA,GSN,HSPG2,COL5A2,HNRNPK,HADHA,LAMB2,TNXB,GBE1,TGFBI,LDHA,VIM
Monarch	HP:0006094	Finger joint hypermobility	6	31	1.3	6.68e-05	9606.ENSP00000295550,9606.ENSP00000297268,9606.ENSP00000300527,9606.ENSP00000304408,9606.ENSP00000325146,9606.ENSP00000355180	COL6A3,COL1A2,COL6A2,COL3A1,COL12A1,COL6A1
Monarch	HP:0012649	Increased inflammatory response	27	984	0.45	6.83e-05	9606.ENSP00000196061,9606.ENSP00000216181,9606.ENSP00000221930,9606.ENSP00000223357,9606.ENSP00000244137,9606.ENSP00000245907,9606.ENSP00000265131,9606.ENSP00000271651,9606.ENSP00000297185,9606.ENSP00000304408,9606.ENSP00000309953,9606.ENSP00000322788,9606.ENSP00000323856,9606.ENSP00000338413,9606.ENSP00000345672,9606.ENSP00000349541,9606.ENSP00000353224,9606.ENSP00000354394,9606.ENSP00000356399,…	PLOD1,MYH9,TGFB1,AEBP1,PEPD,C3,TNC,CTSK,HSPA9,COL3A1,EFEMP2,MMP1,PLEC,UBA1,CTSB,PTRF,TFRC,STAT1,CFH,LMNA,FLNA,GSN,COL5A2,COL15A1,HADHA,C1R,LDHA
Monarch	HP:0009113	Diaphragmatic weakness	5	16	1.51	6.98e-05	9606.ENSP00000295550,9606.ENSP00000300527,9606.ENSP00000305692,9606.ENSP00000325146,9606.ENSP00000355180	COL6A3,COL6A2,GAA,COL12A1,COL6A1
Monarch	HP:0002813	Abnormality of limb bone morphology	22	691	0.52	7.03e-05	9606.ENSP00000221930,9606.ENSP00000223357,9606.ENSP00000225964,9606.ENSP00000254722,9606.ENSP00000264634,9606.ENSP00000271651,9606.ENSP00000297185,9606.ENSP00000297268,9606.ENSP00000297350,9606.ENSP00000304408,9606.ENSP00000317232,9606.ENSP00000327336,9606.ENSP00000327801,9606.ENSP00000331544,9606.ENSP00000346839,9606.ENSP00000349960,9606.ENSP00000357283,9606.ENSP00000358866,9606.ENSP00000363827,…	TGFB1,AEBP1,COL1A1,SERPINF1,WNT5A,CTSK,HSPA9,COL1A2,TNFRSF11B,COL3A1,FKBP10,BGN,P4HB,FBLN1,FN1,ACTB,LMNA,FLNA,HSPG2,HADHA,POP1,SERPINH1
Monarch	HP:0001547	Abnormal rib cage morphology	14	290	0.7	7.26e-05	9606.ENSP00000225964,9606.ENSP00000254722,9606.ENSP00000297268,9606.ENSP00000297350,9606.ENSP00000317232,9606.ENSP00000327336,9606.ENSP00000327801,9606.ENSP00000338413,9606.ENSP00000349960,9606.ENSP00000357283,9606.ENSP00000358866,9606.ENSP00000363827,9606.ENSP00000385787,9606.ENSP00000434412	COL1A1,SERPINF1,COL1A2,TNFRSF11B,FKBP10,BGN,P4HB,UBA1,ACTB,LMNA,FLNA,HSPG2,POP1,SERPINH1
Monarch	EFO:0004339	Body height	43	2089	0.33	7.86e-05	9606.ENSP00000216181,9606.ENSP00000223095,9606.ENSP00000231061,9606.ENSP00000244137,9606.ENSP00000252804,9606.ENSP00000258341,9606.ENSP00000259486,9606.ENSP00000261921,9606.ENSP00000261978,9606.ENSP00000264094,9606.ENSP00000264335,9606.ENSP00000264634,9606.ENSP00000265071,9606.ENSP00000265131,9606.ENSP00000266718,9606.ENSP00000268613,9606.ENSP00000297268,9606.ENSP00000300527,9606.ENSP00000306100,…	MYH9,SERPINE1,SPARC,PEPD,PXDN,LAMC1,ENPP2,LOXL1,LTBP2,LOXL3,YWHAE,WNT5A,CDH6,TNC,LUM,CDH13,COL1A2,COL6A2,PAM,PODN,DPYSL2,EFEMP2,NCL,PLEC,COPG1,STAT1,CYB5R3,COL6A1,THBS2,LMNA,HSPG2,COL5A2,COL15A1,MFAP2,HNRNPK,LOXL2,SVEP1,CPE,ILF3,TNXB,SERPINE2,SERPINH1,SPON1
Monarch	HP:0000993	Molluscoid pseudotumors	4	6	1.84	8.08e-05	9606.ENSP00000196061,9606.ENSP00000225964,9606.ENSP00000304408,9606.ENSP00000364000	PLOD1,COL1A1,COL3A1,COL5A2
Monarch	HP:0005072	Hyperextensibility at wrists	4	6	1.84	8.08e-05	9606.ENSP00000295550,9606.ENSP00000300527,9606.ENSP00000325146,9606.ENSP00000355180	COL6A3,COL6A2,COL12A1,COL6A1
Monarch	HP:0003306	Spinal rigidity	7	53	1.14	8.11e-05	9606.ENSP00000295550,9606.ENSP00000300527,9606.ENSP00000325146,9606.ENSP00000349541,9606.ENSP00000355180,9606.ENSP00000357283,9606.ENSP00000363827	COL6A3,COL6A2,COL12A1,PTRF,COL6A1,LMNA,HSPG2
Monarch	HP:0003202	Skeletal muscle atrophy	18	484	0.59	8.21e-05	9606.ENSP00000221930,9606.ENSP00000248553,9606.ENSP00000295550,9606.ENSP00000300527,9606.ENSP00000323856,9606.ENSP00000325146,9606.ENSP00000327145,9606.ENSP00000338413,9606.ENSP00000341826,9606.ENSP00000346694,9606.ENSP00000349960,9606.ENSP00000355180,9606.ENSP00000357283,9606.ENSP00000358866,9606.ENSP00000363827,9606.ENSP00000388325,9606.ENSP00000407685,9606.ENSP00000410833	TGFB1,HSPB1,COL6A3,COL6A2,PLEC,COL12A1,FLNC,UBA1,HNRNPA1,HNRNPA2B1,ACTB,COL6A1,LMNA,FLNA,HSPG2,LAMB2,TNXB,GBE1
Monarch	HP:0003560	Muscular dystrophy	8	78	1.03	8.25e-05	9606.ENSP00000295550,9606.ENSP00000300527,9606.ENSP00000323856,9606.ENSP00000325146,9606.ENSP00000341826,9606.ENSP00000349541,9606.ENSP00000355180,9606.ENSP00000357283	COL6A3,COL6A2,PLEC,COL12A1,HNRNPA1,PTRF,COL6A1,LMNA
Monarch	HP:0011354	Generalized abnormality of skin	15	340	0.66	8.51e-05	9606.ENSP00000196061,9606.ENSP00000221930,9606.ENSP00000223095,9606.ENSP00000225964,9606.ENSP00000244137,9606.ENSP00000297268,9606.ENSP00000304408,9606.ENSP00000322788,9606.ENSP00000325146,9606.ENSP00000354468,9606.ENSP00000357283,9606.ENSP00000362924,9606.ENSP00000364000,9606.ENSP00000410833,9606.ENSP00000438615	PLOD1,TGFB1,SERPINE1,COL1A1,PEPD,COL1A2,COL3A1,MMP1,COL12A1,CYB5R3,LMNA,GSN,COL5A2,GBE1,C1R
Monarch	HP:0011329	Abnormality of cranial sutures	13	254	0.72	9.03e-05	9606.ENSP00000225964,9606.ENSP00000231061,9606.ENSP00000254722,9606.ENSP00000271651,9606.ENSP00000297268,9606.ENSP00000317232,9606.ENSP00000327801,9606.ENSP00000349960,9606.ENSP00000357283,9606.ENSP00000358866,9606.ENSP00000363827,9606.ENSP00000365439,9606.ENSP00000434412	COL1A1,SPARC,SERPINF1,CTSK,COL1A2,FKBP10,P4HB,ACTB,LMNA,FLNA,HSPG2,HNRNPK,SERPINH1
Monarch	HP:0009145	Abnormal cerebral artery morphology	7	55	1.12	9.92e-05	9606.ENSP00000225964,9606.ENSP00000304408,9606.ENSP00000305692,9606.ENSP00000327336,9606.ENSP00000354394,9606.ENSP00000357980,9606.ENSP00000364000	COL1A1,COL3A1,GAA,BGN,STAT1,HTRA1,COL5A2
Monarch	HP:0025323	Abnormal arterial physiology	6	34	1.26	9.92e-05	9606.ENSP00000196061,9606.ENSP00000225964,9606.ENSP00000297268,9606.ENSP00000304408,9606.ENSP00000357283,9606.ENSP00000364000	PLOD1,COL1A1,COL1A2,COL3A1,LMNA,COL5A2
Monarch	EFO:0007905	Joint hypermobility measurement	5	18	1.46	0.00011	9606.ENSP00000261921,9606.ENSP00000265077,9606.ENSP00000297267,9606.ENSP00000325146,9606.ENSP00000355751	LOXL1,VCAN,FNDC1,COL12A1,THBS2
Monarch	HP:0005692	Joint hyperflexibility	10	144	0.86	0.00011	9606.ENSP00000196061,9606.ENSP00000225964,9606.ENSP00000264094,9606.ENSP00000297268,9606.ENSP00000304408,9606.ENSP00000327801,9606.ENSP00000357283,9606.ENSP00000358866,9606.ENSP00000407685,9606.ENSP00000438615	PLOD1,COL1A1,LOXL3,COL1A2,COL3A1,P4HB,LMNA,FLNA,TNXB,C1R
Monarch	HP:0001771	Achilles tendon contracture	6	36	1.24	0.00013	9606.ENSP00000295550,9606.ENSP00000300527,9606.ENSP00000323856,9606.ENSP00000325146,9606.ENSP00000355180,9606.ENSP00000357283	COL6A3,COL6A2,PLEC,COL12A1,COL6A1,LMNA
Monarch	HP:0002719	Recurrent infections	22	721	0.5	0.00013	9606.ENSP00000196061,9606.ENSP00000221930,9606.ENSP00000244137,9606.ENSP00000245907,9606.ENSP00000295550,9606.ENSP00000295897,9606.ENSP00000297185,9606.ENSP00000300527,9606.ENSP00000305692,9606.ENSP00000309953,9606.ENSP00000323856,9606.ENSP00000327145,9606.ENSP00000349541,9606.ENSP00000353224,9606.ENSP00000354394,9606.ENSP00000355180,9606.ENSP00000356399,9606.ENSP00000358866,9606.ENSP00000364000,…	PLOD1,TGFB1,PEPD,C3,COL6A3,ALB,HSPA9,COL6A2,GAA,EFEMP2,PLEC,FLNC,PTRF,TFRC,STAT1,COL6A1,CFH,FLNA,COL5A2,LAMB2,TNXB,C1R
Monarch	HP:0002981	Abnormality of the calf	9	114	0.91	0.00013	9606.ENSP00000221930,9606.ENSP00000225964,9606.ENSP00000254722,9606.ENSP00000297268,9606.ENSP00000317232,9606.ENSP00000327336,9606.ENSP00000349960,9606.ENSP00000358866,9606.ENSP00000434412	TGFB1,COL1A1,SERPINF1,COL1A2,FKBP10,BGN,ACTB,FLNA,SERPINH1
Monarch	HP:0001376	Limitation of joint mobility	12	224	0.74	0.00014	9606.ENSP00000221930,9606.ENSP00000261978,9606.ENSP00000297350,9606.ENSP00000317232,9606.ENSP00000327145,9606.ENSP00000327336,9606.ENSP00000338413,9606.ENSP00000357283,9606.ENSP00000358866,9606.ENSP00000363827,9606.ENSP00000388325,9606.ENSP00000410833	TGFB1,LTBP2,TNFRSF11B,FKBP10,FLNC,BGN,UBA1,LMNA,FLNA,HSPG2,LAMB2,GBE1
Monarch	HP:0002815	Abnormality of the knee	11	186	0.79	0.00015	9606.ENSP00000223357,9606.ENSP00000295550,9606.ENSP00000297268,9606.ENSP00000300527,9606.ENSP00000317232,9606.ENSP00000325146,9606.ENSP00000327145,9606.ENSP00000338413,9606.ENSP00000355180,9606.ENSP00000358866,9606.ENSP00000388325	AEBP1,COL6A3,COL1A2,COL6A2,FKBP10,COL12A1,FLNC,UBA1,COL6A1,FLNA,LAMB2
Monarch	HP:0004944	Dilatation of the cerebral artery	6	37	1.22	0.00015	9606.ENSP00000225964,9606.ENSP00000304408,9606.ENSP00000305692,9606.ENSP00000327336,9606.ENSP00000354394,9606.ENSP00000364000	COL1A1,COL3A1,GAA,BGN,STAT1,COL5A2
Monarch	HP:0008921	Neonatal short-limb short stature	5	20	1.41	0.00016	9606.ENSP00000225964,9606.ENSP00000254722,9606.ENSP00000297268,9606.ENSP00000317232,9606.ENSP00000434412	COL1A1,SERPINF1,COL1A2,FKBP10,SERPINH1
Monarch	HP:0000782	Abnormal scapula morphology	10	153	0.83	0.00017	9606.ENSP00000295550,9606.ENSP00000300527,9606.ENSP00000304408,9606.ENSP00000325146,9606.ENSP00000349960,9606.ENSP00000355180,9606.ENSP00000357283,9606.ENSP00000358866,9606.ENSP00000363827,9606.ENSP00000388325	COL6A3,COL6A2,COL3A1,COL12A1,ACTB,COL6A1,LMNA,FLNA,HSPG2,LAMB2
Monarch	HP:0001788	Premature rupture of membranes	4	8	1.71	0.00017	9606.ENSP00000196061,9606.ENSP00000225964,9606.ENSP00000357283,9606.ENSP00000364000	PLOD1,COL1A1,LMNA,COL5A2
Monarch	HP:0002828	Multiple joint contractures	7	61	1.07	0.00017	9606.ENSP00000295550,9606.ENSP00000300527,9606.ENSP00000325146,9606.ENSP00000338413,9606.ENSP00000355180,9606.ENSP00000357283,9606.ENSP00000358866	COL6A3,COL6A2,COL12A1,UBA1,COL6A1,LMNA,FLNA
Monarch	HP:0005988	Congenital muscular torticollis	4	8	1.71	0.00017	9606.ENSP00000295550,9606.ENSP00000300527,9606.ENSP00000325146,9606.ENSP00000355180	COL6A3,COL6A2,COL12A1,COL6A1
Monarch	HP:0009124	Abnormal adipose tissue morphology	11	190	0.78	0.00017	9606.ENSP00000211998,9606.ENSP00000221930,9606.ENSP00000225964,9606.ENSP00000230538,9606.ENSP00000295897,9606.ENSP00000297268,9606.ENSP00000304408,9606.ENSP00000349541,9606.ENSP00000349960,9606.ENSP00000357283,9606.ENSP00000358866	VCL,TGFB1,COL1A1,LAMA4,ALB,COL1A2,COL3A1,PTRF,ACTB,LMNA,FLNA
Monarch	HP:0020152	Distal joint laxity	4	8	1.71	0.00017	9606.ENSP00000196061,9606.ENSP00000295550,9606.ENSP00000300527,9606.ENSP00000355180	PLOD1,COL6A3,COL6A2,COL6A1
Monarch	HP:0002982	Tibial bowing	6	39	1.2	0.00018	9606.ENSP00000225964,9606.ENSP00000254722,9606.ENSP00000297268,9606.ENSP00000317232,9606.ENSP00000358866,9606.ENSP00000434412	COL1A1,SERPINF1,COL1A2,FKBP10,FLNA,SERPINH1
Monarch	HP:0000218	High palate	20	634	0.51	0.00021	9606.ENSP00000196061,9606.ENSP00000223357,9606.ENSP00000244137,9606.ENSP00000261978,9606.ENSP00000264634,9606.ENSP00000295550,9606.ENSP00000297185,9606.ENSP00000297268,9606.ENSP00000300527,9606.ENSP00000304408,9606.ENSP00000309953,9606.ENSP00000325146,9606.ENSP00000338413,9606.ENSP00000339001,9606.ENSP00000355180,9606.ENSP00000357283,9606.ENSP00000358866,9606.ENSP00000363827,9606.ENSP00000365439,…	PLOD1,AEBP1,PEPD,LTBP2,WNT5A,COL6A3,HSPA9,COL1A2,COL6A2,COL3A1,EFEMP2,COL12A1,UBA1,TUBB,COL6A1,LMNA,FLNA,HSPG2,HNRNPK,LAMB2
Monarch	HP:0000772	Abnormal rib morphology	12	235	0.72	0.00021	9606.ENSP00000225964,9606.ENSP00000254722,9606.ENSP00000297268,9606.ENSP00000317232,9606.ENSP00000327336,9606.ENSP00000327801,9606.ENSP00000338413,9606.ENSP00000349960,9606.ENSP00000357283,9606.ENSP00000358866,9606.ENSP00000363827,9606.ENSP00000434412	COL1A1,SERPINF1,COL1A2,FKBP10,BGN,P4HB,UBA1,ACTB,LMNA,FLNA,HSPG2,SERPINH1
Monarch	HP:0003043	Abnormal shoulder morphology	8	91	0.96	0.00021	9606.ENSP00000223357,9606.ENSP00000225964,9606.ENSP00000297268,9606.ENSP00000325146,9606.ENSP00000357283,9606.ENSP00000358866,9606.ENSP00000363827,9606.ENSP00000364000	AEBP1,COL1A1,COL1A2,COL12A1,LMNA,FLNA,HSPG2,COL5A2
Monarch	HP:0001297	Stroke	9	123	0.88	0.00022	9606.ENSP00000304408,9606.ENSP00000305692,9606.ENSP00000320866,9606.ENSP00000327145,9606.ENSP00000349960,9606.ENSP00000357283,9606.ENSP00000357980,9606.ENSP00000358866,9606.ENSP00000407685	COL3A1,GAA,CALR,FLNC,ACTB,LMNA,HTRA1,FLNA,TNXB
Monarch	HP:0005855	Multiple prenatal fractures	5	22	1.37	0.00022	9606.ENSP00000225964,9606.ENSP00000254722,9606.ENSP00000297268,9606.ENSP00000317232,9606.ENSP00000434412	COL1A1,SERPINF1,COL1A2,FKBP10,SERPINH1
Monarch	HP:0032153	Joint subluxation	5	22	1.37	0.00022	9606.ENSP00000196061,9606.ENSP00000225964,9606.ENSP00000297268,9606.ENSP00000309953,9606.ENSP00000407685	PLOD1,COL1A1,COL1A2,EFEMP2,TNXB
Monarch	HP:0200034	Papule	7	64	1.05	0.00022	9606.ENSP00000223357,9606.ENSP00000225964,9606.ENSP00000244137,9606.ENSP00000323856,9606.ENSP00000357283,9606.ENSP00000364000,9606.ENSP00000445175	AEBP1,COL1A1,PEPD,PLEC,LMNA,COL5A2,LDHA
Monarch	HP:0002359	Frequent falls	8	93	0.95	0.00024	9606.ENSP00000295550,9606.ENSP00000299138,9606.ENSP00000300527,9606.ENSP00000323856,9606.ENSP00000325146,9606.ENSP00000355180,9606.ENSP00000370023,9606.ENSP00000388325	COL6A3,VPS35,COL6A2,PLEC,COL12A1,COL6A1,HADHA,LAMB2
Monarch	HP:0002992	Abnormality of tibia morphology	8	95	0.94	0.00028	9606.ENSP00000221930,9606.ENSP00000225964,9606.ENSP00000254722,9606.ENSP00000297268,9606.ENSP00000317232,9606.ENSP00000349960,9606.ENSP00000358866,9606.ENSP00000434412	TGFB1,COL1A1,SERPINF1,COL1A2,FKBP10,ACTB,FLNA,SERPINH1
Monarch	HP:0009127	Abnormality of the musculature of the limbs	11	202	0.75	0.00028	9606.ENSP00000248553,9606.ENSP00000295550,9606.ENSP00000300527,9606.ENSP00000323856,9606.ENSP00000325146,9606.ENSP00000327145,9606.ENSP00000349960,9606.ENSP00000355180,9606.ENSP00000357283,9606.ENSP00000358866,9606.ENSP00000388325	HSPB1,COL6A3,COL6A2,PLEC,COL12A1,FLNC,ACTB,COL6A1,LMNA,FLNA,LAMB2
Monarch	HP:0000759	Abnormal peripheral nervous system morphology	17	484	0.56	0.00029	9606.ENSP00000196061,9606.ENSP00000221930,9606.ENSP00000248553,9606.ENSP00000278407,9606.ENSP00000295550,9606.ENSP00000300527,9606.ENSP00000305692,9606.ENSP00000323856,9606.ENSP00000327145,9606.ENSP00000338413,9606.ENSP00000341826,9606.ENSP00000346694,9606.ENSP00000355180,9606.ENSP00000357283,9606.ENSP00000362924,9606.ENSP00000388325,9606.ENSP00000410833	PLOD1,TGFB1,HSPB1,SERPING1,COL6A3,COL6A2,GAA,PLEC,FLNC,UBA1,HNRNPA1,HNRNPA2B1,COL6A1,LMNA,GSN,LAMB2,GBE1
Monarch	HP:0001787	Abnormal delivery	6	43	1.16	0.00029	9606.ENSP00000196061,9606.ENSP00000225964,9606.ENSP00000297268,9606.ENSP00000357283,9606.ENSP00000364000,9606.ENSP00000445175	PLOD1,COL1A1,COL1A2,LMNA,COL5A2,LDHA
Monarch	HP:0003700	Generalized amyotrophy	7	67	1.03	0.00029	9606.ENSP00000295550,9606.ENSP00000300527,9606.ENSP00000325146,9606.ENSP00000341826,9606.ENSP00000346694,9606.ENSP00000355180,9606.ENSP00000357283	COL6A3,COL6A2,COL12A1,HNRNPA1,HNRNPA2B1,COL6A1,LMNA
Monarch	HP:0012084	Abnormality of skeletal muscle fiber size	7	67	1.03	0.00029	9606.ENSP00000295550,9606.ENSP00000300527,9606.ENSP00000325146,9606.ENSP00000341826,9606.ENSP00000346694,9606.ENSP00000355180,9606.ENSP00000357283	COL6A3,COL6A2,COL12A1,HNRNPA1,HNRNPA2B1,COL6A1,LMNA
Monarch	HP:0010668	Abnormality of the zygomatic bone	11	204	0.75	0.00030	9606.ENSP00000225964,9606.ENSP00000244137,9606.ENSP00000264094,9606.ENSP00000264634,9606.ENSP00000271651,9606.ENSP00000297268,9606.ENSP00000327336,9606.ENSP00000357283,9606.ENSP00000358866,9606.ENSP00000363827,9606.ENSP00000434412	COL1A1,PEPD,LOXL3,WNT5A,CTSK,COL1A2,BGN,LMNA,FLNA,HSPG2,SERPINH1
Monarch	HP:0001679	Abnormal aortic morphology	13	292	0.66	0.00032	9606.ENSP00000196061,9606.ENSP00000223357,9606.ENSP00000225964,9606.ENSP00000297268,9606.ENSP00000304408,9606.ENSP00000305692,9606.ENSP00000309953,9606.ENSP00000327336,9606.ENSP00000327801,9606.ENSP00000357283,9606.ENSP00000358866,9606.ENSP00000364000,9606.ENSP00000365439	PLOD1,AEBP1,COL1A1,COL1A2,COL3A1,GAA,EFEMP2,BGN,P4HB,LMNA,FLNA,COL5A2,HNRNPK
Monarch	HP:0004322	Short stature	28	1154	0.4	0.00033	9606.ENSP00000225964,9606.ENSP00000231061,9606.ENSP00000254722,9606.ENSP00000261978,9606.ENSP00000264094,9606.ENSP00000264634,9606.ENSP00000271651,9606.ENSP00000297185,9606.ENSP00000297268,9606.ENSP00000297350,9606.ENSP00000300527,9606.ENSP00000304408,9606.ENSP00000317232,9606.ENSP00000323856,9606.ENSP00000327336,9606.ENSP00000327801,9606.ENSP00000339001,9606.ENSP00000341826,9606.ENSP00000346694,…	COL1A1,SPARC,SERPINF1,LTBP2,LOXL3,WNT5A,CTSK,HSPA9,COL1A2,TNFRSF11B,COL6A2,COL3A1,FKBP10,PLEC,BGN,P4HB,TUBB,HNRNPA1,HNRNPA2B1,FN1,ACTB,STAT1,LMNA,FLNA,HSPG2,POP1,SERPINH1,C1R
Monarch	HP:0012639	Abnormal nervous system morphology	19	600	0.52	0.00033	9606.ENSP00000196061,9606.ENSP00000221930,9606.ENSP00000248553,9606.ENSP00000278407,9606.ENSP00000295550,9606.ENSP00000300527,9606.ENSP00000305692,9606.ENSP00000323856,9606.ENSP00000327145,9606.ENSP00000338413,9606.ENSP00000339001,9606.ENSP00000341826,9606.ENSP00000346694,9606.ENSP00000355180,9606.ENSP00000357283,9606.ENSP00000358866,9606.ENSP00000362924,9606.ENSP00000388325,9606.ENSP00000410833	PLOD1,TGFB1,HSPB1,SERPING1,COL6A3,COL6A2,GAA,PLEC,FLNC,UBA1,TUBB,HNRNPA1,HNRNPA2B1,COL6A1,LMNA,FLNA,GSN,LAMB2,GBE1
Monarch	HP:0001446	Abnormality of the musculature of the upper limbs	10	168	0.79	0.00034	9606.ENSP00000248553,9606.ENSP00000295550,9606.ENSP00000300527,9606.ENSP00000323856,9606.ENSP00000325146,9606.ENSP00000327145,9606.ENSP00000355180,9606.ENSP00000357283,9606.ENSP00000358866,9606.ENSP00000388325	HSPB1,COL6A3,COL6A2,PLEC,COL12A1,FLNC,COL6A1,LMNA,FLNA,LAMB2
Monarch	HP:0002751	Kyphoscoliosis	10	168	0.79	0.00034	9606.ENSP00000223357,9606.ENSP00000297268,9606.ENSP00000317232,9606.ENSP00000325146,9606.ENSP00000338413,9606.ENSP00000349960,9606.ENSP00000357283,9606.ENSP00000358866,9606.ENSP00000363827,9606.ENSP00000385787	AEBP1,COL1A2,FKBP10,COL12A1,UBA1,ACTB,LMNA,FLNA,HSPG2,POP1
Monarch	HP:0002791	Hypoventilation	6	45	1.14	0.00035	9606.ENSP00000295550,9606.ENSP00000300527,9606.ENSP00000325146,9606.ENSP00000355180,9606.ENSP00000365439,9606.ENSP00000388325	COL6A3,COL6A2,COL12A1,COL6A1,HNRNPK,LAMB2
Monarch	HP:0005750	Contractures of the joints of the lower limbs	10	169	0.79	0.00035	9606.ENSP00000295550,9606.ENSP00000300527,9606.ENSP00000317232,9606.ENSP00000323856,9606.ENSP00000325146,9606.ENSP00000338413,9606.ENSP00000355180,9606.ENSP00000357283,9606.ENSP00000358866,9606.ENSP00000363827	COL6A3,COL6A2,FKBP10,PLEC,COL12A1,UBA1,COL6A1,LMNA,FLNA,HSPG2
Monarch	HP:0030089	Abnormal muscle fiber protein expression	5	25	1.32	0.00035	9606.ENSP00000295550,9606.ENSP00000300527,9606.ENSP00000325146,9606.ENSP00000355180,9606.ENSP00000357283	COL6A3,COL6A2,COL12A1,COL6A1,LMNA
Monarch	HP:0001166	Arachnodactyly	9	133	0.85	0.00036	9606.ENSP00000196061,9606.ENSP00000223357,9606.ENSP00000244137,9606.ENSP00000297268,9606.ENSP00000304408,9606.ENSP00000309953,9606.ENSP00000339001,9606.ENSP00000358866,9606.ENSP00000438615	PLOD1,AEBP1,PEPD,COL1A2,COL3A1,EFEMP2,TUBB,FLNA,C1R
Monarch	HP:0003712	Skeletal muscle hypertrophy	9	133	0.85	0.00036	9606.ENSP00000264634,9606.ENSP00000305692,9606.ENSP00000323856,9606.ENSP00000349541,9606.ENSP00000349960,9606.ENSP00000357283,9606.ENSP00000363827,9606.ENSP00000365439,9606.ENSP00000385787	WNT5A,GAA,PLEC,PTRF,ACTB,LMNA,HSPG2,HNRNPK,POP1
Monarch	HP:0100297	Increased endomysial connective tissue	4	11	1.58	0.00040	9606.ENSP00000295550,9606.ENSP00000300527,9606.ENSP00000325146,9606.ENSP00000355180	COL6A3,COL6A2,COL12A1,COL6A1
Monarch	EFO:0007788	BMI-adjusted waist-hip ratio	22	788	0.46	0.00041	9606.ENSP00000216286,9606.ENSP00000222399,9606.ENSP00000230538,9606.ENSP00000244137,9606.ENSP00000261037,9606.ENSP00000261921,9606.ENSP00000261978,9606.ENSP00000300527,9606.ENSP00000306100,9606.ENSP00000325002,9606.ENSP00000339001,9606.ENSP00000346839,9606.ENSP00000349541,9606.ENSP00000349960,9606.ENSP00000356399,9606.ENSP00000360635,9606.ENSP00000364140,9606.ENSP00000364685,9606.ENSP00000370254,…	NID2,LAMB1,LAMA4,PEPD,COL8A1,LOXL1,LTBP2,COL6A2,PAM,COPG1,TUBB,FN1,PTRF,ACTB,CFH,DPP7,COL15A1,MFAP2,AKR1C1,TNXB,CFL1,SPON1
Monarch	HP:0000236	Abnormality of the anterior fontanelle	8	102	0.91	0.00042	9606.ENSP00000225964,9606.ENSP00000254722,9606.ENSP00000264634,9606.ENSP00000271651,9606.ENSP00000297268,9606.ENSP00000317232,9606.ENSP00000358866,9606.ENSP00000434412	COL1A1,SERPINF1,WNT5A,CTSK,COL1A2,FKBP10,FLNA,SERPINH1
Monarch	HP:0008994	Proximal muscle weakness in lower limbs	6	47	1.12	0.00043	9606.ENSP00000295550,9606.ENSP00000300527,9606.ENSP00000325146,9606.ENSP00000327145,9606.ENSP00000355180,9606.ENSP00000357283	COL6A3,COL6A2,COL12A1,FLNC,COL6A1,LMNA
Monarch	HP:0001510	Growth delay	33	1526	0.35	0.00048	9606.ENSP00000221930,9606.ENSP00000225964,9606.ENSP00000231061,9606.ENSP00000254722,9606.ENSP00000261978,9606.ENSP00000264094,9606.ENSP00000264634,9606.ENSP00000271651,9606.ENSP00000297185,9606.ENSP00000297268,9606.ENSP00000297350,9606.ENSP00000300527,9606.ENSP00000304408,9606.ENSP00000309953,9606.ENSP00000317232,9606.ENSP00000322788,9606.ENSP00000323856,9606.ENSP00000327336,9606.ENSP00000327801,…	TGFB1,COL1A1,SPARC,SERPINF1,LTBP2,LOXL3,WNT5A,CTSK,HSPA9,COL1A2,TNFRSF11B,COL6A2,COL3A1,EFEMP2,FKBP10,MMP1,PLEC,BGN,P4HB,TUBB,HNRNPA1,HNRNPA2B1,FN1,ACTB,STAT1,CYB5R3,LMNA,FLNA,HSPG2,HNRNPK,POP1,SERPINH1,C1R
Monarch	HP:0002953	Vertebral compression fracture	5	27	1.28	0.00048	9606.ENSP00000231061,9606.ENSP00000254722,9606.ENSP00000317232,9606.ENSP00000327801,9606.ENSP00000434412	SPARC,SERPINF1,FKBP10,P4HB,SERPINH1
Monarch	HP:0002783	Recurrent lower respiratory tract infections	9	139	0.83	0.00049	9606.ENSP00000196061,9606.ENSP00000221930,9606.ENSP00000244137,9606.ENSP00000295550,9606.ENSP00000295897,9606.ENSP00000300527,9606.ENSP00000309953,9606.ENSP00000355180,9606.ENSP00000388325	PLOD1,TGFB1,PEPD,COL6A3,ALB,COL6A2,EFEMP2,COL6A1,LAMB2
Monarch	HP:0001763	Pes planus	13	308	0.64	0.00052	9606.ENSP00000196061,9606.ENSP00000221930,9606.ENSP00000223357,9606.ENSP00000225964,9606.ENSP00000297268,9606.ENSP00000325146,9606.ENSP00000327336,9606.ENSP00000346839,9606.ENSP00000357283,9606.ENSP00000358866,9606.ENSP00000363827,9606.ENSP00000364000,9606.ENSP00000365439	PLOD1,TGFB1,AEBP1,COL1A1,COL1A2,COL12A1,BGN,FN1,LMNA,FLNA,HSPG2,COL5A2,HNRNPK
Monarch	HP:0000009	Functional abnormality of the bladder	11	219	0.72	0.00053	9606.ENSP00000297185,9606.ENSP00000299138,9606.ENSP00000309953,9606.ENSP00000322788,9606.ENSP00000341826,9606.ENSP00000346694,9606.ENSP00000354394,9606.ENSP00000358866,9606.ENSP00000365439,9606.ENSP00000407685,9606.ENSP00000410833	HSPA9,VPS35,EFEMP2,MMP1,HNRNPA1,HNRNPA2B1,STAT1,FLNA,HNRNPK,TNXB,GBE1
Monarch	HP:0006380	Knee flexion contracture	7	76	0.98	0.00055	9606.ENSP00000295550,9606.ENSP00000300527,9606.ENSP00000317232,9606.ENSP00000325146,9606.ENSP00000338413,9606.ENSP00000355180,9606.ENSP00000358866	COL6A3,COL6A2,FKBP10,COL12A1,UBA1,COL6A1,FLNA
Monarch	EFO:0004312	Vital capacity	15	409	0.58	0.00056	9606.ENSP00000259486,9606.ENSP00000260356,9606.ENSP00000261037,9606.ENSP00000261921,9606.ENSP00000261978,9606.ENSP00000295550,9606.ENSP00000297268,9606.ENSP00000332879,9606.ENSP00000346839,9606.ENSP00000355751,9606.ENSP00000356399,9606.ENSP00000357980,9606.ENSP00000364685,9606.ENSP00000364700,9606.ENSP00000386104	ENPP2,THBS1,COL8A1,LOXL1,LTBP2,COL6A3,COL1A2,FLRT2,FN1,THBS2,CFH,HTRA1,MFAP2,OMD,CPE
Monarch	HP:0000260	Wide anterior fontanel	7	77	0.97	0.00060	9606.ENSP00000225964,9606.ENSP00000254722,9606.ENSP00000264634,9606.ENSP00000297268,9606.ENSP00000317232,9606.ENSP00000358866,9606.ENSP00000434412	COL1A1,SERPINF1,WNT5A,COL1A2,FKBP10,FLNA,SERPINH1
Monarch	HP:0002938	Lumbar hyperlordosis	7	77	0.97	0.00060	9606.ENSP00000295550,9606.ENSP00000300527,9606.ENSP00000323856,9606.ENSP00000325146,9606.ENSP00000327336,9606.ENSP00000355180,9606.ENSP00000363827	COL6A3,COL6A2,PLEC,COL12A1,BGN,COL6A1,HSPG2
Monarch	HP:0002300	Mutism	6	51	1.09	0.00063	9606.ENSP00000225964,9606.ENSP00000297268,9606.ENSP00000323856,9606.ENSP00000341826,9606.ENSP00000346694,9606.ENSP00000349960	COL1A1,COL1A2,PLEC,HNRNPA1,HNRNPA2B1,ACTB
Monarch	HP:0005294	Arterial dissection	4	13	1.5	0.00065	9606.ENSP00000196061,9606.ENSP00000225964,9606.ENSP00000304408,9606.ENSP00000364000	PLOD1,COL1A1,COL3A1,COL5A2
Monarch	HP:0000272	Malar flattening	10	184	0.75	0.00067	9606.ENSP00000225964,9606.ENSP00000264094,9606.ENSP00000264634,9606.ENSP00000271651,9606.ENSP00000297268,9606.ENSP00000327336,9606.ENSP00000357283,9606.ENSP00000358866,9606.ENSP00000363827,9606.ENSP00000434412	COL1A1,LOXL3,WNT5A,CTSK,COL1A2,BGN,LMNA,FLNA,HSPG2,SERPINH1
Monarch	EFO:0003765	Sign or symptom	18	580	0.51	0.00068	9606.ENSP00000221930,9606.ENSP00000225964,9606.ENSP00000278407,9606.ENSP00000295897,9606.ENSP00000297268,9606.ENSP00000304408,9606.ENSP00000305692,9606.ENSP00000320866,9606.ENSP00000322788,9606.ENSP00000323856,9606.ENSP00000338413,9606.ENSP00000341826,9606.ENSP00000346694,9606.ENSP00000357283,9606.ENSP00000357980,9606.ENSP00000358866,9606.ENSP00000364000,9606.ENSP00000407685	TGFB1,COL1A1,SERPING1,ALB,COL1A2,COL3A1,GAA,CALR,MMP1,PLEC,UBA1,HNRNPA1,HNRNPA2B1,LMNA,HTRA1,FLNA,COL5A2,TNXB
Monarch	HP:0100774	Hyperostosis	6	52	1.08	0.00069	9606.ENSP00000221930,9606.ENSP00000225964,9606.ENSP00000297350,9606.ENSP00000341826,9606.ENSP00000346694,9606.ENSP00000358866	TGFB1,COL1A1,TNFRSF11B,HNRNPA1,HNRNPA2B1,FLNA
Monarch	HP:0002857	Genu valgum	8	111	0.87	0.00070	9606.ENSP00000221930,9606.ENSP00000244137,9606.ENSP00000264094,9606.ENSP00000297268,9606.ENSP00000346839,9606.ENSP00000358866,9606.ENSP00000363827,9606.ENSP00000434412	TGFB1,PEPD,LOXL3,COL1A2,FN1,FLNA,HSPG2,SERPINH1
Monarch	HP:0002205	Recurrent respiratory infections	16	473	0.54	0.00073	9606.ENSP00000196061,9606.ENSP00000221930,9606.ENSP00000244137,9606.ENSP00000295550,9606.ENSP00000295897,9606.ENSP00000300527,9606.ENSP00000305692,9606.ENSP00000309953,9606.ENSP00000323856,9606.ENSP00000327145,9606.ENSP00000353224,9606.ENSP00000354394,9606.ENSP00000355180,9606.ENSP00000358866,9606.ENSP00000364000,9606.ENSP00000388325	PLOD1,TGFB1,PEPD,COL6A3,ALB,COL6A2,GAA,EFEMP2,PLEC,FLNC,TFRC,STAT1,COL6A1,FLNA,COL5A2,LAMB2
Monarch	HP:0003691	Scapular winging	7	80	0.96	0.00073	9606.ENSP00000295550,9606.ENSP00000300527,9606.ENSP00000325146,9606.ENSP00000355180,9606.ENSP00000357283,9606.ENSP00000358866,9606.ENSP00000388325	COL6A3,COL6A2,COL12A1,COL6A1,LMNA,FLNA,LAMB2
Monarch	EFO:0004343	Waist-hip ratio	25	1016	0.41	0.00075	9606.ENSP00000216286,9606.ENSP00000222399,9606.ENSP00000230538,9606.ENSP00000244137,9606.ENSP00000261037,9606.ENSP00000261921,9606.ENSP00000261978,9606.ENSP00000264187,9606.ENSP00000268613,9606.ENSP00000300527,9606.ENSP00000306100,9606.ENSP00000325002,9606.ENSP00000339001,9606.ENSP00000345672,9606.ENSP00000346839,9606.ENSP00000349541,9606.ENSP00000349960,9606.ENSP00000356399,9606.ENSP00000360635,…	NID2,LAMB1,LAMA4,PEPD,COL8A1,LOXL1,LTBP2,NID1,CDH13,COL6A2,PAM,COPG1,TUBB,CTSB,FN1,PTRF,ACTB,CFH,DPP7,COL15A1,MFAP2,AKR1C1,TNXB,CFL1,SPON1
Monarch	EFO:0007789	BMI-adjusted waist circumference	22	824	0.44	0.00075	9606.ENSP00000216286,9606.ENSP00000222399,9606.ENSP00000230538,9606.ENSP00000244137,9606.ENSP00000261037,9606.ENSP00000261921,9606.ENSP00000261978,9606.ENSP00000265077,9606.ENSP00000265131,9606.ENSP00000300527,9606.ENSP00000306100,9606.ENSP00000345672,9606.ENSP00000346839,9606.ENSP00000355180,9606.ENSP00000364140,9606.ENSP00000364685,9606.ENSP00000370254,9606.ENSP00000388325,9606.ENSP00000407685,…	NID2,LAMB1,LAMA4,PEPD,COL8A1,LOXL1,LTBP2,VCAN,TNC,COL6A2,PAM,CTSB,FN1,COL6A1,COL15A1,MFAP2,AKR1C1,LAMB2,TNXB,CFL1,SERPINH1,RPLP0
Monarch	HP:0030310	Upper extremity joint dislocation	7	81	0.95	0.00077	9606.ENSP00000223357,9606.ENSP00000225964,9606.ENSP00000264634,9606.ENSP00000297268,9606.ENSP00000358866,9606.ENSP00000363827,9606.ENSP00000364000	AEBP1,COL1A1,WNT5A,COL1A2,FLNA,HSPG2,COL5A2
Monarch	HP:0011356	Regional abnormality of skin	13	324	0.62	0.00082	9606.ENSP00000196061,9606.ENSP00000211998,9606.ENSP00000230538,9606.ENSP00000244137,9606.ENSP00000317232,9606.ENSP00000323856,9606.ENSP00000345672,9606.ENSP00000357283,9606.ENSP00000362924,9606.ENSP00000363827,9606.ENSP00000365439,9606.ENSP00000438615,9606.ENSP00000445175	PLOD1,VCL,LAMA4,PEPD,FKBP10,PLEC,CTSB,LMNA,GSN,HSPG2,HNRNPK,C1R,LDHA
Monarch	HP:0002326	Transient ischemic attack	6	55	1.05	0.00090	9606.ENSP00000304408,9606.ENSP00000305692,9606.ENSP00000320866,9606.ENSP00000349960,9606.ENSP00000357283,9606.ENSP00000357980	COL3A1,GAA,CALR,ACTB,LMNA,HTRA1
Monarch	HP:0001278	Orthostatic hypotension	5	32	1.21	0.00091	9606.ENSP00000225964,9606.ENSP00000299138,9606.ENSP00000362924,9606.ENSP00000364000,9606.ENSP00000410833	COL1A1,VPS35,GSN,COL5A2,GBE1
Monarch	HP:0000973	Cutis laxa	7	84	0.94	0.00095	9606.ENSP00000196061,9606.ENSP00000223357,9606.ENSP00000304408,9606.ENSP00000309953,9606.ENSP00000358866,9606.ENSP00000362924,9606.ENSP00000438615	PLOD1,AEBP1,COL3A1,EFEMP2,FLNA,GSN,C1R
Monarch	HP:0000883	Thin ribs	6	56	1.05	0.00097	9606.ENSP00000225964,9606.ENSP00000254722,9606.ENSP00000297268,9606.ENSP00000317232,9606.ENSP00000357283,9606.ENSP00000434412	COL1A1,SERPINF1,COL1A2,FKBP10,LMNA,SERPINH1
Monarch	HP:0002758	Osteoarthritis	6	56	1.05	0.00097	9606.ENSP00000223357,9606.ENSP00000225964,9606.ENSP00000297268,9606.ENSP00000304408,9606.ENSP00000357283,9606.ENSP00000364000	AEBP1,COL1A1,COL1A2,COL3A1,LMNA,COL5A2
Monarch	HP:0002877	Nocturnal hypoventilation	4	15	1.44	0.00097	9606.ENSP00000295550,9606.ENSP00000300527,9606.ENSP00000355180,9606.ENSP00000365439	COL6A3,COL6A2,COL6A1,HNRNPK
Monarch	HP:0003731	Quadriceps muscle weakness	4	15	1.44	0.00097	9606.ENSP00000295550,9606.ENSP00000300527,9606.ENSP00000325146,9606.ENSP00000355180	COL6A3,COL6A2,COL12A1,COL6A1
Monarch	HP:0010648	Dermal translucency	4	15	1.44	0.00097	9606.ENSP00000225964,9606.ENSP00000297268,9606.ENSP00000304408,9606.ENSP00000357283	COL1A1,COL1A2,COL3A1,LMNA
Monarch	HP:0100790	Hernia	15	434	0.55	0.00099	9606.ENSP00000196061,9606.ENSP00000223357,9606.ENSP00000225964,9606.ENSP00000264634,9606.ENSP00000297268,9606.ENSP00000304408,9606.ENSP00000309953,9606.ENSP00000338413,9606.ENSP00000339001,9606.ENSP00000358866,9606.ENSP00000363827,9606.ENSP00000364000,9606.ENSP00000407685,9606.ENSP00000434412,9606.ENSP00000438615	PLOD1,AEBP1,COL1A1,WNT5A,COL1A2,COL3A1,EFEMP2,UBA1,TUBB,FLNA,HSPG2,COL5A2,TNXB,SERPINH1,C1R
Monarch	HP:0001533	Slender build	5	33	1.2	0.00100	9606.ENSP00000221930,9606.ENSP00000295550,9606.ENSP00000300527,9606.ENSP00000355180,9606.ENSP00000357283	TGFB1,COL6A3,COL6A2,COL6A1,LMNA
Monarch	HP:0025509	Piezogenic pedal papules	3	4	1.89	0.00100	9606.ENSP00000223357,9606.ENSP00000225964,9606.ENSP00000364000	AEBP1,COL1A1,COL5A2
Monarch	HP:0030009	Cervical insufficiency	3	4	1.89	0.00100	9606.ENSP00000225964,9606.ENSP00000304408,9606.ENSP00000364000	COL1A1,COL3A1,COL5A2
Monarch	HP:0000123	Nephritis	6	58	1.03	0.0011	9606.ENSP00000216181,9606.ENSP00000245907,9606.ENSP00000309953,9606.ENSP00000322788,9606.ENSP00000356399,9606.ENSP00000438615	MYH9,C3,EFEMP2,MMP1,CFH,C1R
Monarch	HP:0000969	Edema	14	386	0.57	0.0011	9606.ENSP00000225964,9606.ENSP00000278407,9606.ENSP00000295897,9606.ENSP00000297268,9606.ENSP00000327145,9606.ENSP00000339001,9606.ENSP00000346839,9606.ENSP00000362924,9606.ENSP00000363827,9606.ENSP00000365439,9606.ENSP00000370023,9606.ENSP00000388325,9606.ENSP00000410833,9606.ENSP00000416330	COL1A1,SERPING1,ALB,COL1A2,FLNC,TUBB,FN1,GSN,HSPG2,HNRNPK,HADHA,LAMB2,GBE1,TGFBI
Monarch	HP:0001197	Abnormality of prenatal development or birth	21	787	0.44	0.0011	9606.ENSP00000196061,9606.ENSP00000223095,9606.ENSP00000225964,9606.ENSP00000295550,9606.ENSP00000295897,9606.ENSP00000297185,9606.ENSP00000297268,9606.ENSP00000300527,9606.ENSP00000304408,9606.ENSP00000309953,9606.ENSP00000323856,9606.ENSP00000325146,9606.ENSP00000338413,9606.ENSP00000355180,9606.ENSP00000357283,9606.ENSP00000363827,9606.ENSP00000364000,9606.ENSP00000365439,9606.ENSP00000370023,…	PLOD1,SERPINE1,COL1A1,COL6A3,ALB,HSPA9,COL1A2,COL6A2,COL3A1,EFEMP2,PLEC,COL12A1,UBA1,COL6A1,LMNA,HSPG2,COL5A2,HNRNPK,HADHA,GBE1,LDHA
Monarch	HP:0001371	Flexion contracture	19	664	0.47	0.0011	9606.ENSP00000196061,9606.ENSP00000264634,9606.ENSP00000295550,9606.ENSP00000300527,9606.ENSP00000304408,9606.ENSP00000305692,9606.ENSP00000317232,9606.ENSP00000322788,9606.ENSP00000323856,9606.ENSP00000325146,9606.ENSP00000327336,9606.ENSP00000338413,9606.ENSP00000349541,9606.ENSP00000355180,9606.ENSP00000357283,9606.ENSP00000358866,9606.ENSP00000363827,9606.ENSP00000385787,9606.ENSP00000410833	PLOD1,WNT5A,COL6A3,COL6A2,COL3A1,GAA,FKBP10,MMP1,PLEC,COL12A1,BGN,UBA1,PTRF,COL6A1,LMNA,FLNA,HSPG2,POP1,GBE1
Monarch	HP:0001999	Abnormal facial shape	24	978	0.4	0.0011	9606.ENSP00000221930,9606.ENSP00000223357,9606.ENSP00000225964,9606.ENSP00000244137,9606.ENSP00000254722,9606.ENSP00000264094,9606.ENSP00000264634,9606.ENSP00000295550,9606.ENSP00000297268,9606.ENSP00000300527,9606.ENSP00000304408,9606.ENSP00000309953,9606.ENSP00000317232,9606.ENSP00000338413,9606.ENSP00000339001,9606.ENSP00000349541,9606.ENSP00000349960,9606.ENSP00000355180,9606.ENSP00000357283,…	TGFB1,AEBP1,COL1A1,PEPD,SERPINF1,LOXL3,WNT5A,COL6A3,COL1A2,COL6A2,COL3A1,EFEMP2,FKBP10,UBA1,TUBB,PTRF,ACTB,COL6A1,LMNA,FLNA,HSPG2,HNRNPK,LAMB2,SERPINH1
Monarch	HP:0006481	Abnormality of primary teeth	6	58	1.03	0.0011	9606.ENSP00000271651,9606.ENSP00000304408,9606.ENSP00000357283,9606.ENSP00000358866,9606.ENSP00000365439,9606.ENSP00000438615	CTSK,COL3A1,LMNA,FLNA,HNRNPK,C1R
Monarch	HP:0009771	Osteolytic defects of the phalanges of the hand	4	16	1.41	0.0011	9606.ENSP00000271651,9606.ENSP00000304408,9606.ENSP00000357283,9606.ENSP00000358866	CTSK,COL3A1,LMNA,FLNA
Monarch	HP:0010978	Abnormality of immune system physiology	15	439	0.55	0.0011	9606.ENSP00000221930,9606.ENSP00000225964,9606.ENSP00000244137,9606.ENSP00000245907,9606.ENSP00000278407,9606.ENSP00000295897,9606.ENSP00000338413,9606.ENSP00000349541,9606.ENSP00000353224,9606.ENSP00000354394,9606.ENSP00000356399,9606.ENSP00000357283,9606.ENSP00000358866,9606.ENSP00000363827,9606.ENSP00000438615	TGFB1,COL1A1,PEPD,C3,SERPING1,ALB,UBA1,PTRF,TFRC,STAT1,CFH,LMNA,FLNA,HSPG2,C1R
Monarch	HP:0011800	Midface retrusion	11	243	0.67	0.0011	9606.ENSP00000225964,9606.ENSP00000264634,9606.ENSP00000271651,9606.ENSP00000297185,9606.ENSP00000297268,9606.ENSP00000327801,9606.ENSP00000349960,9606.ENSP00000357283,9606.ENSP00000358866,9606.ENSP00000385787,9606.ENSP00000434412	COL1A1,WNT5A,CTSK,HSPA9,COL1A2,P4HB,ACTB,LMNA,FLNA,POP1,SERPINH1
Monarch	HP:0003325	Limb-girdle muscle weakness	7	89	0.91	0.0012	9606.ENSP00000295550,9606.ENSP00000300527,9606.ENSP00000323856,9606.ENSP00000325146,9606.ENSP00000327145,9606.ENSP00000355180,9606.ENSP00000357283	COL6A3,COL6A2,PLEC,COL12A1,FLNC,COL6A1,LMNA
Monarch	HP:0009027	Foot dorsiflexor weakness	7	88	0.92	0.0012	9606.ENSP00000248553,9606.ENSP00000295550,9606.ENSP00000300527,9606.ENSP00000325146,9606.ENSP00000327145,9606.ENSP00000355180,9606.ENSP00000357283	HSPB1,COL6A3,COL6A2,COL12A1,FLNC,COL6A1,LMNA
Monarch	HP:0011799	Abnormality of facial soft tissue	13	339	0.6	0.0012	9606.ENSP00000221930,9606.ENSP00000295550,9606.ENSP00000299138,9606.ENSP00000300527,9606.ENSP00000305692,9606.ENSP00000323856,9606.ENSP00000325146,9606.ENSP00000327145,9606.ENSP00000338413,9606.ENSP00000355180,9606.ENSP00000357283,9606.ENSP00000362924,9606.ENSP00000388325	TGFB1,COL6A3,VPS35,COL6A2,GAA,PLEC,COL12A1,FLNC,UBA1,COL6A1,LMNA,GSN,LAMB2
Monarch	HP:0000545	Myopia	15	448	0.54	0.0013	9606.ENSP00000196061,9606.ENSP00000223357,9606.ENSP00000261978,9606.ENSP00000264094,9606.ENSP00000265077,9606.ENSP00000268613,9606.ENSP00000297268,9606.ENSP00000315130,9606.ENSP00000325146,9606.ENSP00000331831,9606.ENSP00000363827,9606.ENSP00000365439,9606.ENSP00000370023,9606.ENSP00000388325,9606.ENSP00000416330	PLOD1,AEBP1,LTBP2,LOXL3,VCAN,CDH13,COL1A2,CLU,COL12A1,GAS6,HSPG2,HNRNPK,HADHA,LAMB2,TGFBI
Monarch	HP:0003391	Gowers sign	6	60	1.02	0.0013	9606.ENSP00000295550,9606.ENSP00000300527,9606.ENSP00000305692,9606.ENSP00000323856,9606.ENSP00000325146,9606.ENSP00000355180	COL6A3,COL6A2,GAA,PLEC,COL12A1,COL6A1
Monarch	HP:0011297	Abnormal digit morphology	28	1263	0.36	0.0013	9606.ENSP00000196061,9606.ENSP00000221930,9606.ENSP00000223357,9606.ENSP00000225964,9606.ENSP00000244137,9606.ENSP00000248553,9606.ENSP00000261978,9606.ENSP00000264634,9606.ENSP00000271651,9606.ENSP00000295550,9606.ENSP00000297268,9606.ENSP00000300527,9606.ENSP00000304408,9606.ENSP00000309953,9606.ENSP00000323856,9606.ENSP00000325146,9606.ENSP00000327336,9606.ENSP00000331544,9606.ENSP00000339001,…	PLOD1,TGFB1,AEBP1,COL1A1,PEPD,HSPB1,LTBP2,WNT5A,CTSK,COL6A3,COL1A2,COL6A2,COL3A1,EFEMP2,PLEC,COL12A1,BGN,FBLN1,TUBB,ACTB,COL6A1,LMNA,FLNA,HSPG2,COL5A2,HNRNPK,POP1,C1R
Monarch	HP:0000282	Facial edema	6	61	1.01	0.0014	9606.ENSP00000225964,9606.ENSP00000278407,9606.ENSP00000295897,9606.ENSP00000349960,9606.ENSP00000362924,9606.ENSP00000364000	COL1A1,SERPING1,ALB,ACTB,GSN,COL5A2
Monarch	HP:0003028	Abnormality of the ankles	8	125	0.82	0.0014	9606.ENSP00000295550,9606.ENSP00000300527,9606.ENSP00000317232,9606.ENSP00000325146,9606.ENSP00000338413,9606.ENSP00000355180,9606.ENSP00000357283,9606.ENSP00000358866	COL6A3,COL6A2,FKBP10,COL12A1,UBA1,COL6A1,LMNA,FLNA
Monarch	HP:0003557	Increased variability in muscle fiber diameter	6	61	1.01	0.0014	9606.ENSP00000295550,9606.ENSP00000300527,9606.ENSP00000325146,9606.ENSP00000341826,9606.ENSP00000346694,9606.ENSP00000355180	COL6A3,COL6A2,COL12A1,HNRNPA1,HNRNPA2B1,COL6A1
Monarch	HP:0025031	Abnormality of the digestive system	43	2389	0.27	0.0014	9606.ENSP00000196061,9606.ENSP00000221930,9606.ENSP00000222399,9606.ENSP00000223095,9606.ENSP00000223357,9606.ENSP00000225964,9606.ENSP00000244137,9606.ENSP00000264634,9606.ENSP00000271651,9606.ENSP00000278407,9606.ENSP00000295550,9606.ENSP00000297185,9606.ENSP00000297268,9606.ENSP00000299138,9606.ENSP00000300527,9606.ENSP00000304408,9606.ENSP00000305692,9606.ENSP00000309953,9606.ENSP00000320866,…	PLOD1,TGFB1,LAMB1,SERPINE1,AEBP1,COL1A1,PEPD,WNT5A,CTSK,SERPING1,COL6A3,HSPA9,COL1A2,VPS35,COL6A2,COL3A1,GAA,EFEMP2,CALR,MMP1,PLEC,FLNC,UBA1,TUBB,HNRNPA1,HNRNPA2B1,PTRF,ACTB,TFRC,STAT1,COL6A1,LMNA,FLNA,GSN,HSPG2,COL5A2,HNRNPK,HADHA,LAMB2,TNXB,GBE1,SERPINH1,C1R
Monarch	HP:0000464	Abnormality of the neck	16	510	0.51	0.0015	9606.ENSP00000223357,9606.ENSP00000244137,9606.ENSP00000264634,9606.ENSP00000295550,9606.ENSP00000297185,9606.ENSP00000300527,9606.ENSP00000325146,9606.ENSP00000339001,9606.ENSP00000349541,9606.ENSP00000349960,9606.ENSP00000355180,9606.ENSP00000357283,9606.ENSP00000358866,9606.ENSP00000363827,9606.ENSP00000365439,9606.ENSP00000385787	AEBP1,PEPD,WNT5A,COL6A3,HSPA9,COL6A2,COL12A1,TUBB,PTRF,ACTB,COL6A1,LMNA,FLNA,HSPG2,HNRNPK,POP1
Monarch	HP:0002094	Dyspnea	13	350	0.58	0.0015	9606.ENSP00000211998,9606.ENSP00000278407,9606.ENSP00000297268,9606.ENSP00000305692,9606.ENSP00000323856,9606.ENSP00000327145,9606.ENSP00000338413,9606.ENSP00000341826,9606.ENSP00000354468,9606.ENSP00000357283,9606.ENSP00000370023,9606.ENSP00000388325,9606.ENSP00000410833	VCL,SERPING1,COL1A2,GAA,PLEC,FLNC,UBA1,HNRNPA1,CYB5R3,LMNA,HADHA,LAMB2,GBE1
Monarch	HP:0003690	Limb muscle weakness	11	251	0.66	0.0015	9606.ENSP00000196061,9606.ENSP00000248553,9606.ENSP00000295550,9606.ENSP00000300527,9606.ENSP00000305692,9606.ENSP00000323856,9606.ENSP00000325146,9606.ENSP00000327145,9606.ENSP00000355180,9606.ENSP00000357283,9606.ENSP00000370023	PLOD1,HSPB1,COL6A3,COL6A2,GAA,PLEC,COL12A1,FLNC,COL6A1,LMNA,HADHA
Monarch	HP:0004937	Pulmonary artery aneurysm	3	5	1.79	0.0015	9606.ENSP00000304408,9606.ENSP00000309953,9606.ENSP00000327336	COL3A1,EFEMP2,BGN
Monarch	EFO:0003843	Pain	13	356	0.58	0.0018	9606.ENSP00000221930,9606.ENSP00000225964,9606.ENSP00000278407,9606.ENSP00000304408,9606.ENSP00000305692,9606.ENSP00000320866,9606.ENSP00000322788,9606.ENSP00000341826,9606.ENSP00000346694,9606.ENSP00000357283,9606.ENSP00000357980,9606.ENSP00000358866,9606.ENSP00000364000	TGFB1,COL1A1,SERPING1,COL3A1,GAA,CALR,MMP1,HNRNPA1,HNRNPA2B1,LMNA,HTRA1,FLNA,COL5A2
Monarch	HP:0000301	Abnormality of facial musculature	12	308	0.61	0.0019	9606.ENSP00000221930,9606.ENSP00000295550,9606.ENSP00000299138,9606.ENSP00000300527,9606.ENSP00000305692,9606.ENSP00000323856,9606.ENSP00000325146,9606.ENSP00000327145,9606.ENSP00000338413,9606.ENSP00000355180,9606.ENSP00000362924,9606.ENSP00000388325	TGFB1,COL6A3,VPS35,COL6A2,GAA,PLEC,COL12A1,FLNC,UBA1,COL6A1,GSN,LAMB2
Monarch	HP:0002615	Hypotension	7	96	0.88	0.0019	9606.ENSP00000225964,9606.ENSP00000278407,9606.ENSP00000295897,9606.ENSP00000299138,9606.ENSP00000362924,9606.ENSP00000364000,9606.ENSP00000410833	COL1A1,SERPING1,ALB,VPS35,GSN,COL5A2,GBE1
Monarch	HP:0003741	Congenital muscular dystrophy	4	19	1.34	0.0019	9606.ENSP00000295550,9606.ENSP00000300527,9606.ENSP00000355180,9606.ENSP00000357283	COL6A3,COL6A2,COL6A1,LMNA
Monarch	HP:0008081	Pes valgus	5	39	1.12	0.0019	9606.ENSP00000295550,9606.ENSP00000300527,9606.ENSP00000325146,9606.ENSP00000355180,9606.ENSP00000358866	COL6A3,COL6A2,COL12A1,COL6A1,FLNA
Monarch	HP:0000139	Uterine prolapse	3	6	1.71	0.0021	9606.ENSP00000225964,9606.ENSP00000304408,9606.ENSP00000364000	COL1A1,COL3A1,COL5A2
Monarch	HP:0000163	Abnormal oral cavity morphology	18	644	0.46	0.0021	9606.ENSP00000223357,9606.ENSP00000264634,9606.ENSP00000271651,9606.ENSP00000278407,9606.ENSP00000295550,9606.ENSP00000300527,9606.ENSP00000304408,9606.ENSP00000322788,9606.ENSP00000323856,9606.ENSP00000325146,9606.ENSP00000327336,9606.ENSP00000354468,9606.ENSP00000355180,9606.ENSP00000357283,9606.ENSP00000358866,9606.ENSP00000363827,9606.ENSP00000365439,9606.ENSP00000438615	AEBP1,WNT5A,CTSK,SERPING1,COL6A3,COL6A2,COL3A1,MMP1,PLEC,COL12A1,BGN,CYB5R3,COL6A1,LMNA,FLNA,HSPG2,HNRNPK,C1R
Monarch	HP:0002088	Abnormal lung morphology	22	894	0.41	0.0021	9606.ENSP00000196061,9606.ENSP00000221930,9606.ENSP00000244137,9606.ENSP00000295550,9606.ENSP00000295897,9606.ENSP00000300527,9606.ENSP00000304408,9606.ENSP00000305692,9606.ENSP00000309953,9606.ENSP00000323856,9606.ENSP00000327145,9606.ENSP00000327336,9606.ENSP00000353224,9606.ENSP00000354394,9606.ENSP00000355180,9606.ENSP00000357283,9606.ENSP00000358866,9606.ENSP00000362924,9606.ENSP00000363827,…	PLOD1,TGFB1,PEPD,COL6A3,ALB,COL6A2,COL3A1,GAA,EFEMP2,PLEC,FLNC,BGN,TFRC,STAT1,COL6A1,LMNA,FLNA,GSN,HSPG2,COL5A2,HADHA,LAMB2
Monarch	HP:0010749	Blepharochalasis	3	6	1.71	0.0021	9606.ENSP00000225964,9606.ENSP00000362924,9606.ENSP00000364000	COL1A1,GSN,COL5A2
Monarch	HP:0011032	Abnormality of fluid regulation	15	471	0.52	0.0021	9606.ENSP00000221930,9606.ENSP00000225964,9606.ENSP00000278407,9606.ENSP00000295897,9606.ENSP00000297268,9606.ENSP00000327145,9606.ENSP00000339001,9606.ENSP00000346839,9606.ENSP00000362924,9606.ENSP00000363827,9606.ENSP00000365439,9606.ENSP00000370023,9606.ENSP00000388325,9606.ENSP00000410833,9606.ENSP00000416330	TGFB1,COL1A1,SERPING1,ALB,COL1A2,FLNC,TUBB,FN1,GSN,HSPG2,HNRNPK,HADHA,LAMB2,GBE1,TGFBI
Monarch	HP:0001780	Abnormality of toe	17	588	0.48	0.0022	9606.ENSP00000223357,9606.ENSP00000248553,9606.ENSP00000264634,9606.ENSP00000271651,9606.ENSP00000295550,9606.ENSP00000297268,9606.ENSP00000300527,9606.ENSP00000304408,9606.ENSP00000323856,9606.ENSP00000325146,9606.ENSP00000331544,9606.ENSP00000349960,9606.ENSP00000355180,9606.ENSP00000357283,9606.ENSP00000358866,9606.ENSP00000363827,9606.ENSP00000365439	AEBP1,HSPB1,WNT5A,CTSK,COL6A3,COL1A2,COL6A2,COL3A1,PLEC,COL12A1,FBLN1,ACTB,COL6A1,LMNA,FLNA,HSPG2,HNRNPK
Monarch	HP:0010161	Abnormality of the phalanges of the toes	7	100	0.86	0.0023	9606.ENSP00000295550,9606.ENSP00000300527,9606.ENSP00000304408,9606.ENSP00000325146,9606.ENSP00000349960,9606.ENSP00000355180,9606.ENSP00000357283	COL6A3,COL6A2,COL3A1,COL12A1,ACTB,COL6A1,LMNA
Monarch	EFO:0004298	Cardiovascular measurement	42	2382	0.26	0.0025	9606.ENSP00000211998,9606.ENSP00000220772,9606.ENSP00000221930,9606.ENSP00000223095,9606.ENSP00000244137,9606.ENSP00000247461,9606.ENSP00000258341,9606.ENSP00000261921,9606.ENSP00000264335,9606.ENSP00000268613,9606.ENSP00000296591,9606.ENSP00000297267,9606.ENSP00000304408,9606.ENSP00000306100,9606.ENSP00000318195,9606.ENSP00000323856,9606.ENSP00000325146,9606.ENSP00000330074,9606.ENSP00000331544,…	VCL,SFRP1,TGFB1,SERPINE1,PEPD,CANX,LAMC1,LOXL1,YWHAE,CDH13,EDIL3,FNDC1,COL3A1,PAM,NCL,PLEC,COL12A1,HIST1H1B,FBLN1,GAS6,FLRT2,FN1,ACTB,MYOF,STAT1,CALD1,COL6A1,THBS2,CFH,QSOX1,MAN1A1,GSN,COL15A1,OMD,MX1,SVEP1,IL6,LAMB2,TNXB,SERPINE2,PLTP,SPON1
Monarch	HP:0002761	Generalized joint laxity	5	42	1.09	0.0025	9606.ENSP00000196061,9606.ENSP00000225964,9606.ENSP00000364000,9606.ENSP00000434412,9606.ENSP00000438615	PLOD1,COL1A1,COL5A2,SERPINH1,C1R
Monarch	HP:0003010	Prolonged bleeding time	5	42	1.09	0.0025	9606.ENSP00000216181,9606.ENSP00000225964,9606.ENSP00000320866,9606.ENSP00000323856,9606.ENSP00000364000	MYH9,COL1A1,CALR,PLEC,COL5A2
Monarch	HP:0005368	Abnormality of humoral immunity	10	222	0.67	0.0025	9606.ENSP00000221930,9606.ENSP00000225964,9606.ENSP00000244137,9606.ENSP00000245907,9606.ENSP00000295897,9606.ENSP00000349541,9606.ENSP00000353224,9606.ENSP00000356399,9606.ENSP00000357283,9606.ENSP00000358866	TGFB1,COL1A1,PEPD,C3,ALB,PTRF,TFRC,CFH,LMNA,FLNA
Monarch	HP:0030972	Abnormal systemic blood pressure	13	369	0.56	0.0025	9606.ENSP00000225964,9606.ENSP00000278407,9606.ENSP00000295897,9606.ENSP00000297350,9606.ENSP00000299138,9606.ENSP00000304408,9606.ENSP00000320866,9606.ENSP00000346839,9606.ENSP00000354394,9606.ENSP00000357283,9606.ENSP00000362924,9606.ENSP00000364000,9606.ENSP00000410833	COL1A1,SERPING1,ALB,TNFRSF11B,VPS35,COL3A1,CALR,FN1,STAT1,LMNA,GSN,COL5A2,GBE1
Monarch	HP:0100871	Abnormality of the palm	12	318	0.59	0.0025	9606.ENSP00000196061,9606.ENSP00000211998,9606.ENSP00000230538,9606.ENSP00000244137,9606.ENSP00000264634,9606.ENSP00000323856,9606.ENSP00000327336,9606.ENSP00000345672,9606.ENSP00000357283,9606.ENSP00000358866,9606.ENSP00000365439,9606.ENSP00000438615	PLOD1,VCL,LAMA4,PEPD,WNT5A,PLEC,BGN,CTSB,LMNA,FLNA,HNRNPK,C1R
Monarch	HP:0000157	Abnormality of the tongue	12	321	0.59	0.0026	9606.ENSP00000264634,9606.ENSP00000278407,9606.ENSP00000305692,9606.ENSP00000322788,9606.ENSP00000338413,9606.ENSP00000349541,9606.ENSP00000349960,9606.ENSP00000357283,9606.ENSP00000358866,9606.ENSP00000362924,9606.ENSP00000365439,9606.ENSP00000385787	WNT5A,SERPING1,GAA,MMP1,UBA1,PTRF,ACTB,LMNA,FLNA,GSN,HNRNPK,POP1
Monarch	HP:0000174	Abnormal palate morphology	11	271	0.62	0.0026	9606.ENSP00000223357,9606.ENSP00000264634,9606.ENSP00000271651,9606.ENSP00000278407,9606.ENSP00000295550,9606.ENSP00000300527,9606.ENSP00000325146,9606.ENSP00000327336,9606.ENSP00000355180,9606.ENSP00000358866,9606.ENSP00000365439	AEBP1,WNT5A,CTSK,SERPING1,COL6A3,COL6A2,COL12A1,BGN,COL6A1,FLNA,HNRNPK
Monarch	HP:0000598	Abnormality of the ear	36	1920	0.29	0.0026	9606.ENSP00000196061,9606.ENSP00000211998,9606.ENSP00000216181,9606.ENSP00000221930,9606.ENSP00000222399,9606.ENSP00000223357,9606.ENSP00000225964,9606.ENSP00000230538,9606.ENSP00000231061,9606.ENSP00000244137,9606.ENSP00000252804,9606.ENSP00000254722,9606.ENSP00000264094,9606.ENSP00000264634,9606.ENSP00000265131,9606.ENSP00000295550,9606.ENSP00000297185,9606.ENSP00000297268,9606.ENSP00000297350,…	PLOD1,VCL,MYH9,TGFB1,LAMB1,AEBP1,COL1A1,LAMA4,SPARC,PEPD,PXDN,SERPINF1,LOXL3,WNT5A,TNC,COL6A3,HSPA9,COL1A2,TNFRSF11B,COL6A2,COL3A1,GAA,EFEMP2,FKBP10,PLEC,P4HB,UBA1,TUBB,ACTB,COL6A1,LMNA,FLNA,GSN,HSPG2,HNRNPK,SERPINH1
Monarch	HP:0001167	Abnormality of finger	23	979	0.39	0.0026	9606.ENSP00000196061,9606.ENSP00000221930,9606.ENSP00000223357,9606.ENSP00000225964,9606.ENSP00000244137,9606.ENSP00000261978,9606.ENSP00000264634,9606.ENSP00000271651,9606.ENSP00000295550,9606.ENSP00000297268,9606.ENSP00000300527,9606.ENSP00000304408,9606.ENSP00000309953,9606.ENSP00000325146,9606.ENSP00000327336,9606.ENSP00000339001,9606.ENSP00000349960,9606.ENSP00000355180,9606.ENSP00000357283,…	PLOD1,TGFB1,AEBP1,COL1A1,PEPD,LTBP2,WNT5A,CTSK,COL6A3,COL1A2,COL6A2,COL3A1,EFEMP2,COL12A1,BGN,TUBB,ACTB,COL6A1,LMNA,FLNA,HSPG2,COL5A2,C1R
Monarch	HP:0004437	Cranial hyperostosis	5	43	1.08	0.0026	9606.ENSP00000225964,9606.ENSP00000297350,9606.ENSP00000341826,9606.ENSP00000346694,9606.ENSP00000358866	COL1A1,TNFRSF11B,HNRNPA1,HNRNPA2B1,FLNA
Monarch	HP:0005268	Miscarriage	4	21	1.29	0.0026	9606.ENSP00000223095,9606.ENSP00000295897,9606.ENSP00000357283,9606.ENSP00000363827	SERPINE1,ALB,LMNA,HSPG2
Monarch	HP:0006824	Cranial nerve paralysis	11	272	0.62	0.0026	9606.ENSP00000221930,9606.ENSP00000264187,9606.ENSP00000295550,9606.ENSP00000300527,9606.ENSP00000305692,9606.ENSP00000323856,9606.ENSP00000338413,9606.ENSP00000355180,9606.ENSP00000357283,9606.ENSP00000362924,9606.ENSP00000388325	TGFB1,NID1,COL6A3,COL6A2,GAA,PLEC,UBA1,COL6A1,LMNA,GSN,LAMB2
Monarch	HP:0100578	Lipoatrophy	6	70	0.95	0.0026	9606.ENSP00000211998,9606.ENSP00000230538,9606.ENSP00000304408,9606.ENSP00000349960,9606.ENSP00000357283,9606.ENSP00000358866	VCL,LAMA4,COL3A1,ACTB,LMNA,FLNA
Monarch	HP:0100807	Long fingers	10	224	0.66	0.0026	9606.ENSP00000196061,9606.ENSP00000223357,9606.ENSP00000244137,9606.ENSP00000297268,9606.ENSP00000304408,9606.ENSP00000309953,9606.ENSP00000325146,9606.ENSP00000339001,9606.ENSP00000358866,9606.ENSP00000438615	PLOD1,AEBP1,PEPD,COL1A2,COL3A1,EFEMP2,COL12A1,TUBB,FLNA,C1R
Monarch	HP:0003808	Abnormal muscle tone	34	1773	0.3	0.0028	9606.ENSP00000196061,9606.ENSP00000221930,9606.ENSP00000222399,9606.ENSP00000223357,9606.ENSP00000225964,9606.ENSP00000231061,9606.ENSP00000295550,9606.ENSP00000297268,9606.ENSP00000299138,9606.ENSP00000300527,9606.ENSP00000301071,9606.ENSP00000305692,9606.ENSP00000309953,9606.ENSP00000325146,9606.ENSP00000327801,9606.ENSP00000331544,9606.ENSP00000338413,9606.ENSP00000339001,9606.ENSP00000341826,…	PLOD1,TGFB1,LAMB1,AEBP1,COL1A1,SPARC,COL6A3,COL1A2,VPS35,COL6A2,TUBA1A,GAA,EFEMP2,COL12A1,P4HB,FBLN1,UBA1,TUBB,HNRNPA1,ACTB,CYB5R3,COL6A1,LMNA,HTRA1,FLNA,HSPG2,COL5A2,HNRNPK,HADHA,LAMB2,TNXB,GBE1,SERPINH1,LDHA
Monarch	HP:0006243	Phalangeal dislocation	3	7	1.65	0.0028	9606.ENSP00000223357,9606.ENSP00000225964,9606.ENSP00000364000	AEBP1,COL1A1,COL5A2
Monarch	HP:0006460	Increased laxity of ankles	3	7	1.65	0.0028	9606.ENSP00000295550,9606.ENSP00000300527,9606.ENSP00000355180	COL6A3,COL6A2,COL6A1
Monarch	HP:0010750	Dermatochalasis	3	7	1.65	0.0028	9606.ENSP00000225964,9606.ENSP00000309953,9606.ENSP00000364000	COL1A1,EFEMP2,COL5A2
Monarch	HP:0031869	Recurrent joint dislocation	3	7	1.65	0.0028	9606.ENSP00000225964,9606.ENSP00000297268,9606.ENSP00000364000	COL1A1,COL1A2,COL5A2
Monarch	HP:0002797	Osteolysis	6	73	0.93	0.0031	9606.ENSP00000271651,9606.ENSP00000304408,9606.ENSP00000341826,9606.ENSP00000346694,9606.ENSP00000357283,9606.ENSP00000358866	CTSK,COL3A1,HNRNPA1,HNRNPA2B1,LMNA,FLNA
Monarch	HP:0003042	Elbow dislocation	6	73	0.93	0.0031	9606.ENSP00000223357,9606.ENSP00000225964,9606.ENSP00000264634,9606.ENSP00000358866,9606.ENSP00000363827,9606.ENSP00000364000	AEBP1,COL1A1,WNT5A,FLNA,HSPG2,COL5A2
Monarch	HP:0002007	Frontal bossing	12	330	0.58	0.0032	9606.ENSP00000221930,9606.ENSP00000225964,9606.ENSP00000254722,9606.ENSP00000264187,9606.ENSP00000264634,9606.ENSP00000271651,9606.ENSP00000297268,9606.ENSP00000317232,9606.ENSP00000327336,9606.ENSP00000327801,9606.ENSP00000358866,9606.ENSP00000434412	TGFB1,COL1A1,SERPINF1,NID1,WNT5A,CTSK,COL1A2,FKBP10,BGN,P4HB,FLNA,SERPINH1
[truncated: 324 more rows]

## Sheet: cluster-83-proteins
Supplementary Table S5: Clusters-analysis-RNS-family1
[truncated: 813 more rows]

## Sheet: cluster-29-proteins
#category	term ID	term description	observed gene count	background gene count	strength	false discovery rate	matching proteins in your network (IDs)	matching proteins in your network (labels)
[truncated: 231 more rows]

[truncated: 1 more sheets: cluster-14-proteins]
