# Supplementary material for: Gingival proteomics reveals the role of TGF beta and YAP/TAZ signaling in Raine syndrome fibrosis
Source: Sci Rep. 2024 Apr 25;14:9497. doi: 10.1038/s41598-024-59713-0 (PMC11045870; doi:10.1038/s41598-024-59713-0)
Supplement: Supplementary file 9 — Supplementary Table S7. [file 41598_2024_59713_MOESM9_ESM.xlsx]

## Sheet: all-clusters
#category	term ID	term description	observed gene count	background gene count	strength	false discovery rate	matching proteins in your network (IDs)	matching proteins in your network (labels)
GO Process	GO:0030198	Extracellular matrix organization	40	338	1.16	3.54e-29	9606.ENSP00000206423,9606.ENSP00000216286,9606.ENSP00000218388,9606.ENSP00000219070,9606.ENSP00000223095,9606.ENSP00000223127,9606.ENSP00000225964,9606.ENSP00000230538,9606.ENSP00000231004,9606.ENSP00000231061,9606.ENSP00000258341,9606.ENSP00000265131,9606.ENSP00000271651,9606.ENSP00000274063,9606.ENSP00000295006,9606.ENSP00000297268,9606.ENSP00000297350,9606.ENSP00000299855,9606.ENSP00000300527,…	CCDC80,NID2,TIMP1,MMP2,SERPINE1,PLOD3,COL1A1,LAMA4,LOX,SPARC,LAMC1,TNC,CTSK,SFRP2,CAPN2,COL1A2,TNFRSF11B,MMP3,COL6A2,COL3A1,EFEMP2,MMP1,COL12A1,BGN,FBLN1,ANXA2,FN1,TGFB2,QSOX1,HTRA1,COL5A2,COL15A1,B4GALT1,POSTN,EMILIN1,LOXL2,FBLN2,LAMB2,CD44,SERPINH1
GO Process	GO:0045055	Regulated exocytosis	35	697	0.79	5.00e-14	9606.ENSP00000211998,9606.ENSP00000216181,9606.ENSP00000217131,9606.ENSP00000218388,9606.ENSP00000223095,9606.ENSP00000231061,9606.ENSP00000236671,9606.ENSP00000249842,9606.ENSP00000252699,9606.ENSP00000262776,9606.ENSP00000264710,9606.ENSP00000287097,9606.ENSP00000295897,9606.ENSP00000296511,9606.ENSP00000316029,9606.ENSP00000320171,9606.ENSP00000339001,9606.ENSP00000342026,9606.ENSP00000346032,…	VCL,MYH9,CTSZ,TIMP1,SERPINE1,SPARC,CTSD,ISLR,ACTN4,LGALS3BP,RAB10,CD109,ALB,ANXA5,TLN1,PKM,TUBB,PRDX6,ANXA2,FN1,CYB5R3,TGFB2,QSOX1,FLNA,HSP90AB1,PLAU,CAP1,ATP6AP2,B4GALT1,GDI2,DDX3X,AHSG,CD44,PPIA,RAB5C
GO Process	GO:0032940	Secretion by cell	39	979	0.69	6.92e-13	9606.ENSP00000211998,9606.ENSP00000216181,9606.ENSP00000217131,9606.ENSP00000218388,9606.ENSP00000223095,9606.ENSP00000231061,9606.ENSP00000236671,9606.ENSP00000247461,9606.ENSP00000249842,9606.ENSP00000252699,9606.ENSP00000262776,9606.ENSP00000264710,9606.ENSP00000287097,9606.ENSP00000295897,9606.ENSP00000296511,9606.ENSP00000316029,9606.ENSP00000320171,9606.ENSP00000339001,9606.ENSP00000342026,…	VCL,MYH9,CTSZ,TIMP1,SERPINE1,SPARC,CTSD,CANX,ISLR,ACTN4,LGALS3BP,RAB10,CD109,ALB,ANXA5,TLN1,PKM,TUBB,PRDX6,ANXA2,FN1,PTRF,CYB5R3,TGFB2,QSOX1,FLNA,HSP90AB1,PLAU,CAP1,ATP6AP2,B4GALT1,GDI2,DDX3X,IL6,AHSG,CD44,SERPINE2,PPIA,RAB5C
GO Process	GO:0009611	Response to wounding	28	532	0.81	1.69e-11	9606.ENSP00000211998,9606.ENSP00000215909,9606.ENSP00000216181,9606.ENSP00000218388,9606.ENSP00000225964,9606.ENSP00000231004,9606.ENSP00000231061,9606.ENSP00000264634,9606.ENSP00000265131,9606.ENSP00000296511,9606.ENSP00000297268,9606.ENSP00000304408,9606.ENSP00000316029,9606.ENSP00000323856,9606.ENSP00000331544,9606.ENSP00000343690,9606.ENSP00000346550,9606.ENSP00000346839,9606.ENSP00000355896,…	VCL,LGALS1,MYH9,TIMP1,COL1A1,LOX,SPARC,WNT5A,TNC,ANXA5,COL1A2,COL3A1,TLN1,PLEC,FBLN1,DPYSL3,ANXA6,FN1,TGFB2,FLNA,PLAU,CLIC1,B4GALT1,YWHAZ,IL6,LAMB2,CD44,SERPINE2
GO Process	GO:0030199	Collagen fibril organization	12	46	1.5	4.93e-11	9606.ENSP00000223127,9606.ENSP00000225964,9606.ENSP00000231004,9606.ENSP00000274063,9606.ENSP00000297268,9606.ENSP00000304408,9606.ENSP00000325146,9606.ENSP00000346032,9606.ENSP00000355896,9606.ENSP00000364000,9606.ENSP00000373783,9606.ENSP00000434412	PLOD3,COL1A1,LOX,SFRP2,COL1A2,COL3A1,COL12A1,ANXA2,TGFB2,COL5A2,LOXL2,SERPINH1
GO Process	GO:0030334	Regulation of cell migration	34	865	0.68	4.93e-11	9606.ENSP00000211998,9606.ENSP00000218388,9606.ENSP00000220772,9606.ENSP00000223095,9606.ENSP00000225964,9606.ENSP00000230538,9606.ENSP00000231061,9606.ENSP00000233813,9606.ENSP00000252699,9606.ENSP00000254722,9606.ENSP00000264634,9606.ENSP00000274063,9606.ENSP00000284240,9606.ENSP00000304408,9606.ENSP00000308315,9606.ENSP00000312999,9606.ENSP00000320866,9606.ENSP00000324173,9606.ENSP00000331544,…	VCL,TIMP1,SFRP1,SERPINE1,COL1A1,LAMA4,SPARC,IGFBP5,ACTN4,SERPINF1,WNT5A,SFRP2,THY1,COL3A1,PODN,GNAI2,CALR,HSPA5,FBLN1,DPYSL3,FN1,TGFB2,LMNA,FLNA,PLAU,POSTN,EMILIN1,IGFBP3,ATP5A1,IL6,CORO1C,LRRC15,SERPINE2,GNB2L1
GO Process	GO:0002576	Platelet degranulation	16	129	1.18	5.75e-11	9606.ENSP00000211998,9606.ENSP00000218388,9606.ENSP00000223095,9606.ENSP00000231061,9606.ENSP00000249842,9606.ENSP00000252699,9606.ENSP00000262776,9606.ENSP00000287097,9606.ENSP00000295897,9606.ENSP00000296511,9606.ENSP00000316029,9606.ENSP00000346839,9606.ENSP00000355896,9606.ENSP00000356574,9606.ENSP00000358866,9606.ENSP00000393887	VCL,TIMP1,SERPINE1,SPARC,ISLR,ACTN4,LGALS3BP,CD109,ALB,ANXA5,TLN1,FN1,TGFB2,QSOX1,FLNA,AHSG
GO Process	GO:2000145	Regulation of cell motility	35	929	0.66	5.75e-11	9606.ENSP00000211998,9606.ENSP00000218388,9606.ENSP00000220772,9606.ENSP00000223095,9606.ENSP00000225964,9606.ENSP00000230538,9606.ENSP00000231061,9606.ENSP00000233813,9606.ENSP00000252699,9606.ENSP00000254722,9606.ENSP00000264634,9606.ENSP00000274063,9606.ENSP00000284240,9606.ENSP00000304408,9606.ENSP00000308315,9606.ENSP00000312999,9606.ENSP00000320866,9606.ENSP00000324173,9606.ENSP00000331544,…	VCL,TIMP1,SFRP1,SERPINE1,COL1A1,LAMA4,SPARC,IGFBP5,ACTN4,SERPINF1,WNT5A,SFRP2,THY1,COL3A1,PODN,GNAI2,CALR,HSPA5,FBLN1,DPYSL3,FN1,PTRF,TGFB2,LMNA,FLNA,PLAU,POSTN,EMILIN1,IGFBP3,ATP5A1,IL6,CORO1C,LRRC15,SERPINE2,GNB2L1
GO Process	GO:0042060	Wound healing	25	439	0.84	6.09e-11	9606.ENSP00000211998,9606.ENSP00000216181,9606.ENSP00000218388,9606.ENSP00000225964,9606.ENSP00000231004,9606.ENSP00000231061,9606.ENSP00000264634,9606.ENSP00000265131,9606.ENSP00000296511,9606.ENSP00000297268,9606.ENSP00000304408,9606.ENSP00000316029,9606.ENSP00000323856,9606.ENSP00000331544,9606.ENSP00000346550,9606.ENSP00000346839,9606.ENSP00000355896,9606.ENSP00000358866,9606.ENSP00000361850,…	VCL,MYH9,TIMP1,COL1A1,LOX,SPARC,WNT5A,TNC,ANXA5,COL1A2,COL3A1,TLN1,PLEC,FBLN1,ANXA6,FN1,TGFB2,FLNA,PLAU,CLIC1,B4GALT1,YWHAZ,IL6,CD44,SERPINE2
GO Process	GO:0009653	Anatomical structure morphogenesis	52	2165	0.47	4.21e-10	9606.ENSP00000211998,9606.ENSP00000216181,9606.ENSP00000217131,9606.ENSP00000219070,9606.ENSP00000220772,9606.ENSP00000223095,9606.ENSP00000223127,9606.ENSP00000225964,9606.ENSP00000231004,9606.ENSP00000233813,9606.ENSP00000256759,9606.ENSP00000258341,9606.ENSP00000264634,9606.ENSP00000264710,9606.ENSP00000265131,9606.ENSP00000268150,9606.ENSP00000274063,9606.ENSP00000284240,9606.ENSP00000287097,…	VCL,MYH9,CTSZ,MMP2,SFRP1,SERPINE1,PLOD3,COL1A1,LOX,IGFBP5,FST,LAMC1,WNT5A,RAB10,TNC,MFGE8,SFRP2,THY1,CD109,CAPN2,COL1A2,COL6A2,COL3A1,UGDH,HSPA5,COL12A1,CTHRC1,ANXA2,ANXA6,FN1,WARS,TGM2,TGFB2,HTRA1,FLNA,HSP90AB1,CAP1,ANGPTL2,COL5A2,COL15A1,ATP6AP2,B4GALT1,POSTN,EMILIN1,LOXL2,YWHAZ,SVEP1,LAMB2,CD44,SERPINE2,GNB2L1,SERPINH1
GO Process	GO:0050896	Response to stimulus	111	8046	0.23	4.60e-10	9606.ENSP00000196061,9606.ENSP00000206423,9606.ENSP00000211998,9606.ENSP00000215909,9606.ENSP00000216181,9606.ENSP00000217131,9606.ENSP00000217939,9606.ENSP00000218388,9606.ENSP00000219070,9606.ENSP00000220772,9606.ENSP00000223061,9606.ENSP00000223095,9606.ENSP00000223127,9606.ENSP00000225964,9606.ENSP00000229239,9606.ENSP00000231004,9606.ENSP00000231061,9606.ENSP00000233809,9606.ENSP00000233813,…	PLOD1,CCDC80,VCL,LGALS1,MYH9,CTSZ,MXRA5,TIMP1,MMP2,SFRP1,PCOLCE,SERPINE1,PLOD3,COL1A1,GAPDH,LOX,SPARC,IGFBP2,IGFBP5,ENO1,CTSD,CANX,CLEC11A,ACTN4,SERPINF1,FST,LGALS3BP,YWHAE,WNT5A,RAB10,TNC,VDAC1,CTSK,SFRP2,RPS3,CCT5,PLOD2,HNRNPU,THY1,CAPN2,IGFBP7,ALB,ADH5,ANXA5,HSPA9,COL1A2,TNFRSF11B,C2,MMP3,COL6A2,COL3A1,VASN,GNAI2,TLN1,PKM,CALR,MMP1,PLEC,HSPA5,CTHRC1,FBLN1,EEF1G,TUBB,HNRNPA1,PRDX6,DPYSL3,ANXA2,…
GO Process	GO:0070887	Cellular response to chemical stimulus	61	2919	0.41	5.85e-10	9606.ENSP00000215909,9606.ENSP00000218388,9606.ENSP00000219070,9606.ENSP00000220772,9606.ENSP00000223061,9606.ENSP00000223095,9606.ENSP00000223127,9606.ENSP00000225964,9606.ENSP00000229239,9606.ENSP00000231004,9606.ENSP00000231061,9606.ENSP00000233809,9606.ENSP00000233813,9606.ENSP00000247461,9606.ENSP00000252699,9606.ENSP00000254722,9606.ENSP00000256759,9606.ENSP00000264634,9606.ENSP00000264710,…	LGALS1,TIMP1,MMP2,SFRP1,PCOLCE,SERPINE1,PLOD3,COL1A1,GAPDH,LOX,SPARC,IGFBP2,IGFBP5,CANX,ACTN4,SERPINF1,FST,WNT5A,RAB10,TNC,RPS3,HNRNPU,CAPN2,IGFBP7,ALB,ADH5,HSPA9,COL1A2,TNFRSF11B,MMP3,COL3A1,VASN,GNAI2,TLN1,PKM,CALR,MMP1,HSPA5,HNRNPA1,PRDX6,DPYSL3,ANXA2,HNRNPA2B1,FN1,HNRNPH1,CYB5R3,TGFB2,LMNA,FLNA,HSP90AB1,COL5A2,POSTN,HSPD1,YWHAZ,DDX3X,IL6,CD44,PPIA,GNB2L1,PGRMC2,VIM
GO Process	GO:0010033	Response to organic substance	62	3011	0.4	6.17e-10	9606.ENSP00000215909,9606.ENSP00000217939,9606.ENSP00000218388,9606.ENSP00000219070,9606.ENSP00000220772,9606.ENSP00000223061,9606.ENSP00000223095,9606.ENSP00000223127,9606.ENSP00000225964,9606.ENSP00000229239,9606.ENSP00000231004,9606.ENSP00000231061,9606.ENSP00000233809,9606.ENSP00000233813,9606.ENSP00000247461,9606.ENSP00000252699,9606.ENSP00000254722,9606.ENSP00000256759,9606.ENSP00000264634,…	LGALS1,MXRA5,TIMP1,MMP2,SFRP1,PCOLCE,SERPINE1,PLOD3,COL1A1,GAPDH,LOX,SPARC,IGFBP2,IGFBP5,CANX,ACTN4,SERPINF1,FST,WNT5A,RAB10,TNC,RPS3,HNRNPU,CAPN2,IGFBP7,ADH5,ANXA5,HSPA9,COL1A2,TNFRSF11B,MMP3,COL6A2,COL3A1,GNAI2,TLN1,PKM,CALR,MMP1,HSPA5,HNRNPA1,DPYSL3,ANXA2,HNRNPA2B1,FN1,HNRNPH1,TGFB2,LMNA,FLNA,HSP90AB1,COL5A2,POSTN,HSPD1,YWHAZ,IL6,ARPC1B,CD44,PPIA,GNB2L1,PGRMC2,SERPINH1,LDHA,VIM
GO Process	GO:0009888	Tissue development	46	1760	0.5	6.45e-10	9606.ENSP00000196061,9606.ENSP00000211998,9606.ENSP00000217131,9606.ENSP00000218388,9606.ENSP00000219070,9606.ENSP00000220772,9606.ENSP00000223127,9606.ENSP00000225964,9606.ENSP00000231004,9606.ENSP00000233813,9606.ENSP00000256759,9606.ENSP00000258341,9606.ENSP00000264634,9606.ENSP00000264710,9606.ENSP00000265131,9606.ENSP00000265333,9606.ENSP00000274063,9606.ENSP00000283179,9606.ENSP00000287097,…	PLOD1,VCL,CTSZ,TIMP1,MMP2,SFRP1,PLOD3,COL1A1,LOX,IGFBP5,FST,LAMC1,WNT5A,RAB10,TNC,VDAC1,SFRP2,HNRNPU,CD109,COL1A2,COL6A2,COL3A1,PKM,CALR,COL12A1,BGN,CTHRC1,ANXA6,FN1,TGM2,TGFB2,LMNA,PHGDH,FLNA,ATP6AP2,B4GALT1,POSTN,LOXL2,SVEP1,LAMB2,CORO1C,CD44,SERPINE2,PGRMC2,SERPINH1,VIM
GO Process	GO:0071310	Cellular response to organic substance	54	2369	0.45	6.95e-10	9606.ENSP00000215909,9606.ENSP00000218388,9606.ENSP00000219070,9606.ENSP00000220772,9606.ENSP00000223061,9606.ENSP00000223095,9606.ENSP00000223127,9606.ENSP00000225964,9606.ENSP00000229239,9606.ENSP00000231004,9606.ENSP00000231061,9606.ENSP00000233809,9606.ENSP00000233813,9606.ENSP00000247461,9606.ENSP00000252699,9606.ENSP00000254722,9606.ENSP00000256759,9606.ENSP00000264634,9606.ENSP00000264710,…	LGALS1,TIMP1,MMP2,SFRP1,PCOLCE,SERPINE1,PLOD3,COL1A1,GAPDH,LOX,SPARC,IGFBP2,IGFBP5,CANX,ACTN4,SERPINF1,FST,WNT5A,RAB10,TNC,RPS3,HNRNPU,CAPN2,IGFBP7,HSPA9,COL1A2,TNFRSF11B,MMP3,COL3A1,TLN1,PKM,CALR,MMP1,HSPA5,HNRNPA1,DPYSL3,ANXA2,HNRNPA2B1,FN1,HNRNPH1,TGFB2,LMNA,FLNA,HSP90AB1,COL5A2,POSTN,HSPD1,YWHAZ,IL6,CD44,PPIA,GNB2L1,PGRMC2,VIM
GO Process	GO:0022610	Biological adhesion	33	931	0.64	8.72e-10	9606.ENSP00000211998,9606.ENSP00000216181,9606.ENSP00000216286,9606.ENSP00000230538,9606.ENSP00000249842,9606.ENSP00000258341,9606.ENSP00000262776,9606.ENSP00000264710,9606.ENSP00000265131,9606.ENSP00000268150,9606.ENSP00000284240,9606.ENSP00000295666,9606.ENSP00000300527,9606.ENSP00000304408,9606.ENSP00000316029,9606.ENSP00000325146,9606.ENSP00000346032,9606.ENSP00000346839,9606.ENSP00000355751,…	VCL,MYH9,NID2,LAMA4,ISLR,LAMC1,LGALS3BP,RAB10,TNC,MFGE8,THY1,IGFBP7,COL6A2,COL3A1,TLN1,COL12A1,ANXA2,FN1,THBS2,TGFB2,FLNA,HSP90AB1,COL15A1,CLIC1,B4GALT1,POSTN,EMILIN1,LOXL2,SVEP1,LAMB2,CD44,LRRC15,SPON1
GO Process	GO:0030155	Regulation of cell adhesion	29	712	0.7	9.09e-10	9606.ENSP00000206423,9606.ENSP00000211998,9606.ENSP00000215909,9606.ENSP00000220772,9606.ENSP00000223095,9606.ENSP00000225964,9606.ENSP00000230538,9606.ENSP00000233809,9606.ENSP00000252699,9606.ENSP00000264634,9606.ENSP00000265131,9606.ENSP00000274063,9606.ENSP00000278572,9606.ENSP00000284240,9606.ENSP00000320866,9606.ENSP00000331544,9606.ENSP00000346839,9606.ENSP00000355330,9606.ENSP00000355896,…	CCDC80,VCL,LGALS1,SFRP1,SERPINE1,COL1A1,LAMA4,IGFBP2,ACTN4,WNT5A,TNC,SFRP2,RPS3,THY1,CALR,FBLN1,FN1,TGM2,TGFB2,FLNA,PLAU,POSTN,EMILIN1,HSPD1,FBLN2,IL6,CORO1C,CD44,SERPINE2
GO Process	GO:0016043	Cellular component organization	87	5447	0.29	1.09e-09	9606.ENSP00000206423,9606.ENSP00000211998,9606.ENSP00000216181,9606.ENSP00000216286,9606.ENSP00000217131,9606.ENSP00000218388,9606.ENSP00000219070,9606.ENSP00000223095,9606.ENSP00000223127,9606.ENSP00000225964,9606.ENSP00000229239,9606.ENSP00000230538,9606.ENSP00000231004,9606.ENSP00000231061,9606.ENSP00000252699,9606.ENSP00000258341,9606.ENSP00000264335,9606.ENSP00000264634,9606.ENSP00000264710,…	CCDC80,VCL,MYH9,NID2,CTSZ,TIMP1,MMP2,SERPINE1,PLOD3,COL1A1,GAPDH,LAMA4,LOX,SPARC,ACTN4,LAMC1,YWHAE,WNT5A,RAB10,TNC,MFGE8,CTSK,SFRP2,RPS3,HNRNPU,THY1,CAPN2,ALB,HSPA9,COL1A2,TNFRSF11B,MMP3,COL6A2,TUBA1A,COL3A1,EFEMP2,TLN1,UGDH,CALR,MMP1,PLEC,COL12A1,FLNC,BGN,CTHRC1,FBLN1,TUBB,DPYSL3,ANXA2,ANXA6,HNRNPA2B1,FN1,PLS3,TGFB2,QSOX1,LMNA,HTRA1,PHGDH,FLNA,HSP90AB1,CAP1,COL5A2,COL15A1,KCTD12,ATP6AP2,B4GALT1,…
GO Process	GO:0006950	Response to stress	66	3485	0.36	2.60e-09	9606.ENSP00000196061,9606.ENSP00000211998,9606.ENSP00000215909,9606.ENSP00000216181,9606.ENSP00000218388,9606.ENSP00000219070,9606.ENSP00000220772,9606.ENSP00000223095,9606.ENSP00000225964,9606.ENSP00000229239,9606.ENSP00000231004,9606.ENSP00000231061,9606.ENSP00000247461,9606.ENSP00000252699,9606.ENSP00000262776,9606.ENSP00000264335,9606.ENSP00000264634,9606.ENSP00000265131,9606.ENSP00000265333,…	PLOD1,VCL,LGALS1,MYH9,TIMP1,MMP2,SFRP1,SERPINE1,COL1A1,GAPDH,LOX,SPARC,CANX,ACTN4,LGALS3BP,YWHAE,WNT5A,TNC,VDAC1,RPS3,PLOD2,CAPN2,IGFBP7,ALB,ADH5,ANXA5,HSPA9,COL1A2,C2,MMP3,COL3A1,VASN,TLN1,PKM,CALR,PLEC,HSPA5,FBLN1,TUBB,HNRNPA1,PRDX6,DPYSL3,ANXA6,FN1,TGFB2,LMNA,FLNA,HSP90AB1,PLAU,CLIC1,B4GALT1,POSTN,HSPD1,LOXL2,YWHAZ,DDX3X,IL6,LAMB2,AHSG,CD44,SERPINE2,CFB,SERPINH1,C1R,LDHA,VIM
GO Process	GO:0010810	Regulation of cell-substrate adhesion	17	212	0.99	2.73e-09	9606.ENSP00000206423,9606.ENSP00000211998,9606.ENSP00000215909,9606.ENSP00000220772,9606.ENSP00000223095,9606.ENSP00000225964,9606.ENSP00000252699,9606.ENSP00000284240,9606.ENSP00000320866,9606.ENSP00000331544,9606.ENSP00000346839,9606.ENSP00000358866,9606.ENSP00000361850,9606.ENSP00000369071,9606.ENSP00000369677,9606.ENSP00000384169,9606.ENSP00000394496	CCDC80,VCL,LGALS1,SFRP1,SERPINE1,COL1A1,ACTN4,THY1,CALR,FBLN1,FN1,FLNA,PLAU,POSTN,EMILIN1,FBLN2,CORO1C
GO Process	GO:0051093	Negative regulation of developmental process	33	983	0.61	2.86e-09	9606.ENSP00000215909,9606.ENSP00000217131,9606.ENSP00000218388,9606.ENSP00000220772,9606.ENSP00000223095,9606.ENSP00000231061,9606.ENSP00000233813,9606.ENSP00000252699,9606.ENSP00000254722,9606.ENSP00000256759,9606.ENSP00000264634,9606.ENSP00000271651,9606.ENSP00000274063,9606.ENSP00000283179,9606.ENSP00000284240,9606.ENSP00000297185,9606.ENSP00000297350,9606.ENSP00000304408,9606.ENSP00000306864,…	LGALS1,CTSZ,TIMP1,SFRP1,SERPINE1,SPARC,IGFBP5,ACTN4,SERPINF1,FST,WNT5A,CTSK,SFRP2,HNRNPU,THY1,HSPA9,TNFRSF11B,COL3A1,VASN,CALR,FBLN1,DPYSL3,ANXA2,THBS2,TGFB2,COL5A2,POSTN,EMILIN1,LOXL2,IL6,AHSG,CORO1C,VIM
GO Process	GO:0051241	Negative regulation of multicellular organismal process	37	1231	0.57	2.86e-09	9606.ENSP00000215909,9606.ENSP00000217131,9606.ENSP00000218388,9606.ENSP00000220772,9606.ENSP00000223095,9606.ENSP00000230538,9606.ENSP00000231061,9606.ENSP00000233813,9606.ENSP00000254722,9606.ENSP00000264634,9606.ENSP00000271651,9606.ENSP00000274063,9606.ENSP00000284240,9606.ENSP00000296511,9606.ENSP00000297185,9606.ENSP00000297350,9606.ENSP00000304408,9606.ENSP00000306864,9606.ENSP00000312999,…	LGALS1,CTSZ,TIMP1,SFRP1,SERPINE1,LAMA4,SPARC,IGFBP5,SERPINF1,WNT5A,CTSK,SFRP2,THY1,ANXA5,HSPA9,TNFRSF11B,COL3A1,VASN,GNAI2,CALR,FBLN1,DPYSL3,ANXA2,FN1,THBS2,TGFB2,LMNA,HSP90AB1,PLAU,COL5A2,EMILIN1,LOXL2,IL6,AHSG,CORO1C,SERPINE2,VIM
GO Process	GO:0032502	Developmental process	89	5841	0.27	6.02e-09	9606.ENSP00000196061,9606.ENSP00000211998,9606.ENSP00000215909,9606.ENSP00000216181,9606.ENSP00000217131,9606.ENSP00000218388,9606.ENSP00000219070,9606.ENSP00000220772,9606.ENSP00000223061,9606.ENSP00000223095,9606.ENSP00000223127,9606.ENSP00000225964,9606.ENSP00000231004,9606.ENSP00000231061,9606.ENSP00000233809,9606.ENSP00000233813,9606.ENSP00000247461,9606.ENSP00000254722,9606.ENSP00000256759,…	PLOD1,VCL,LGALS1,MYH9,CTSZ,TIMP1,MMP2,SFRP1,PCOLCE,SERPINE1,PLOD3,COL1A1,LOX,SPARC,IGFBP2,IGFBP5,CANX,SERPINF1,FST,LAMC1,YWHAE,WNT5A,RAB10,TNC,VDAC1,MFGE8,SFRP2,HNRNPU,THY1,CD109,CAPN2,IGFBP7,HSPA9,COL1A2,TNFRSF11B,COL6A2,COL3A1,UGDH,PKM,CALR,HSPA5,COL12A1,FLNC,BGN,CTHRC1,FBLN1,DPYSL3,ANXA2,RPS3A,ANXA6,FN1,WARS,PLS3,TGM2,TGFB2,LMNA,HTRA1,PHGDH,FLNA,HSP90AB1,CAP1,ANGPTL2,COL5A2,COL15A1,ATP6AP2,B4G…
GO Process	GO:0051649	Establishment of localization in cell	52	2375	0.43	6.67e-09	9606.ENSP00000211998,9606.ENSP00000216181,9606.ENSP00000217131,9606.ENSP00000218388,9606.ENSP00000223095,9606.ENSP00000231061,9606.ENSP00000236671,9606.ENSP00000247461,9606.ENSP00000249842,9606.ENSP00000252699,9606.ENSP00000262776,9606.ENSP00000264335,9606.ENSP00000264710,9606.ENSP00000278572,9606.ENSP00000283179,9606.ENSP00000287097,9606.ENSP00000295897,9606.ENSP00000296511,9606.ENSP00000297185,…	VCL,MYH9,CTSZ,TIMP1,SERPINE1,SPARC,CTSD,CANX,ISLR,ACTN4,LGALS3BP,YWHAE,RAB10,RPS3,HNRNPU,CD109,ALB,ANXA5,HSPA9,TUBA1A,TLN1,PKM,CALR,HSPA5,TUBB,HNRNPA1,PRDX6,ANXA2,RPS3A,HNRNPA2B1,FN1,CYB5R3,TGFB2,QSOX1,LMNA,FLNA,HSP90AB1,PLAU,CAP1,ATP6AP2,B4GALT1,GDI2,YWHAQ,HSPD1,YWHAZ,ATP5A1,DDX3X,AHSG,CORO1C,CD44,PPIA,RAB5C
GO Process	GO:0051239	Regulation of multicellular organismal process	62	3227	0.37	7.38e-09	9606.ENSP00000211998,9606.ENSP00000215909,9606.ENSP00000217131,9606.ENSP00000218388,9606.ENSP00000220772,9606.ENSP00000223095,9606.ENSP00000225964,9606.ENSP00000229239,9606.ENSP00000230538,9606.ENSP00000231004,9606.ENSP00000231061,9606.ENSP00000233813,9606.ENSP00000234590,9606.ENSP00000254722,9606.ENSP00000256759,9606.ENSP00000264335,9606.ENSP00000264634,9606.ENSP00000271651,9606.ENSP00000274063,…	VCL,LGALS1,CTSZ,TIMP1,SFRP1,SERPINE1,COL1A1,GAPDH,LAMA4,LOX,SPARC,IGFBP5,ENO1,SERPINF1,FST,YWHAE,WNT5A,CTSK,SFRP2,RPS3,THY1,CD109,CAPN2,ANXA5,HSPA9,TNFRSF11B,COL3A1,VASN,GNAI2,PKM,CALR,HSPA5,CTHRC1,FBLN1,DPYSL3,ANXA2,ANXA6,FN1,WARS,THBS2,TGFB2,LMNA,FLNA,HSP90AB1,PLAU,COL5A2,CLIC1,ATP6AP2,POSTN,EMILIN1,HSPD1,LOXL2,YWHAZ,ATP5A1,DDX3X,IL6,AHSG,CORO1C,SERPINE2,GNB2L1,RNH1,VIM
GO Process	GO:0032963	Collagen metabolic process	11	63	1.33	7.41e-09	9606.ENSP00000219070,9606.ENSP00000223127,9606.ENSP00000225964,9606.ENSP00000236671,9606.ENSP00000244137,9606.ENSP00000271651,9606.ENSP00000297268,9606.ENSP00000299855,9606.ENSP00000322788,9606.ENSP00000364140,9606.ENSP00000434412	MMP2,PLOD3,COL1A1,CTSD,PEPD,CTSK,COL1A2,MMP3,MMP1,COL15A1,SERPINH1
GO Process	GO:0097435	Supramolecular fiber organization	23	480	0.77	7.41e-09	9606.ENSP00000223127,9606.ENSP00000225964,9606.ENSP00000231004,9606.ENSP00000252699,9606.ENSP00000274063,9606.ENSP00000297268,9606.ENSP00000304408,9606.ENSP00000309953,9606.ENSP00000325146,9606.ENSP00000343690,9606.ENSP00000346032,9606.ENSP00000348163,9606.ENSP00000355896,9606.ENSP00000358866,9606.ENSP00000360609,9606.ENSP00000361883,9606.ENSP00000364000,9606.ENSP00000369677,9606.ENSP00000373783,…	PLOD3,COL1A1,LOX,ACTN4,SFRP2,COL1A2,COL3A1,EFEMP2,COL12A1,DPYSL3,ANXA2,PLS3,TGFB2,FLNA,HSP90AB1,CAP1,COL5A2,EMILIN1,LOXL2,ARPC1B,CORO1C,SERPINH1,VIM
GO Process	GO:0050793	Regulation of developmental process	55	2648	0.4	9.01e-09	9606.ENSP00000211998,9606.ENSP00000215909,9606.ENSP00000216181,9606.ENSP00000217131,9606.ENSP00000218388,9606.ENSP00000220772,9606.ENSP00000223095,9606.ENSP00000225964,9606.ENSP00000230538,9606.ENSP00000231004,9606.ENSP00000231061,9606.ENSP00000233813,9606.ENSP00000252699,9606.ENSP00000254722,9606.ENSP00000256759,9606.ENSP00000264634,9606.ENSP00000271651,9606.ENSP00000274063,9606.ENSP00000283179,…	VCL,LGALS1,MYH9,CTSZ,TIMP1,SFRP1,SERPINE1,COL1A1,LAMA4,LOX,SPARC,IGFBP5,ACTN4,SERPINF1,FST,WNT5A,CTSK,SFRP2,HNRNPU,THY1,CD109,CAPN2,HSPA9,TNFRSF11B,COL3A1,VASN,PKM,CALR,HSPA5,CTHRC1,FBLN1,DPYSL3,ANXA2,FN1,WARS,THBS2,TGFB2,LMNA,FLNA,HSP90AB1,COL5A2,CLIC1,POSTN,EMILIN1,IGFBP3,LOXL2,YWHAZ,IL6,AHSG,CORO1C,CD44,SERPINE2,GNB2L1,RNH1,VIM
GO Process	GO:0048519	Negative regulation of biological process	84	5389	0.28	1.06e-08	9606.ENSP00000211998,9606.ENSP00000215909,9606.ENSP00000216181,9606.ENSP00000217131,9606.ENSP00000218388,9606.ENSP00000220772,9606.ENSP00000223095,9606.ENSP00000223357,9606.ENSP00000225964,9606.ENSP00000229239,9606.ENSP00000230538,9606.ENSP00000231061,9606.ENSP00000233809,9606.ENSP00000233813,9606.ENSP00000234590,9606.ENSP00000252699,9606.ENSP00000254722,9606.ENSP00000256759,9606.ENSP00000264335,…	VCL,LGALS1,MYH9,CTSZ,TIMP1,SFRP1,SERPINE1,AEBP1,COL1A1,GAPDH,LAMA4,SPARC,IGFBP2,IGFBP5,ENO1,ACTN4,SERPINF1,FST,YWHAE,WNT5A,TNC,VDAC1,CTSK,SFRP2,RPS3,HNRNPU,THY1,CD109,IGFBP7,ALB,ANXA5,HSPA9,TNFRSF11B,MMP3,COL3A1,VASN,PODN,GNAI2,CALR,HSPA5,CTHRC1,FBLN1,HNRNPA1,DPYSL3,ANXA2,RPS3A,ANXA6,HNRNPA2B1,FN1,WARS,THBS2,TGFB2,QSOX1,LMNA,HTRA1,FLNA,BAG2,HSP90AB1,PLAU,HNRNPR,COL5A2,B4GALT1,POSTN,EMILIN1,IGFBP3…
GO Process	GO:0007155	Cell adhesion	31	925	0.61	1.09e-08	9606.ENSP00000211998,9606.ENSP00000216181,9606.ENSP00000216286,9606.ENSP00000230538,9606.ENSP00000249842,9606.ENSP00000258341,9606.ENSP00000262776,9606.ENSP00000264710,9606.ENSP00000265131,9606.ENSP00000268150,9606.ENSP00000284240,9606.ENSP00000295666,9606.ENSP00000300527,9606.ENSP00000304408,9606.ENSP00000316029,9606.ENSP00000325146,9606.ENSP00000346032,9606.ENSP00000346839,9606.ENSP00000355751,…	VCL,MYH9,NID2,LAMA4,ISLR,LAMC1,LGALS3BP,RAB10,TNC,MFGE8,THY1,IGFBP7,COL6A2,COL3A1,TLN1,COL12A1,ANXA2,FN1,THBS2,TGFB2,FLNA,COL15A1,CLIC1,B4GALT1,POSTN,EMILIN1,LOXL2,SVEP1,LAMB2,CD44,SPON1
GO Process	GO:0042221	Response to chemical	73	4333	0.31	1.75e-08	9606.ENSP00000215909,9606.ENSP00000217939,9606.ENSP00000218388,9606.ENSP00000219070,9606.ENSP00000220772,9606.ENSP00000223061,9606.ENSP00000223095,9606.ENSP00000223127,9606.ENSP00000225964,9606.ENSP00000229239,9606.ENSP00000231004,9606.ENSP00000231061,9606.ENSP00000233809,9606.ENSP00000233813,9606.ENSP00000247461,9606.ENSP00000252699,9606.ENSP00000254722,9606.ENSP00000256759,9606.ENSP00000264634,…	LGALS1,MXRA5,TIMP1,MMP2,SFRP1,PCOLCE,SERPINE1,PLOD3,COL1A1,GAPDH,LOX,SPARC,IGFBP2,IGFBP5,CANX,ACTN4,SERPINF1,FST,WNT5A,RAB10,TNC,SFRP2,RPS3,HNRNPU,CAPN2,IGFBP7,ALB,ADH5,ANXA5,HSPA9,COL1A2,TNFRSF11B,C2,MMP3,COL6A2,COL3A1,VASN,GNAI2,TLN1,PKM,CALR,MMP1,HSPA5,HNRNPA1,PRDX6,DPYSL3,ANXA2,HNRNPA2B1,FN1,HNRNPH1,CYB5R3,TGFB2,LMNA,FLNA,HSP90AB1,PLAU,COL5A2,POSTN,HSPD1,LOXL2,YWHAZ,DDX3X,IL6,PTGR1,LAMB2,ARPC…
GO Process	GO:0001775	Cell activation	33	1075	0.57	2.03e-08	9606.ENSP00000211998,9606.ENSP00000215909,9606.ENSP00000216181,9606.ENSP00000217131,9606.ENSP00000218388,9606.ENSP00000225964,9606.ENSP00000236671,9606.ENSP00000264710,9606.ENSP00000297268,9606.ENSP00000304408,9606.ENSP00000316029,9606.ENSP00000320171,9606.ENSP00000339001,9606.ENSP00000342026,9606.ENSP00000346032,9606.ENSP00000354468,9606.ENSP00000356574,9606.ENSP00000358866,9606.ENSP00000360609,…	VCL,LGALS1,MYH9,CTSZ,TIMP1,COL1A1,CTSD,RAB10,COL1A2,COL3A1,TLN1,PKM,TUBB,PRDX6,ANXA2,CYB5R3,QSOX1,FLNA,HSP90AB1,PLAU,CAP1,CLIC1,ATP6AP2,B4GALT1,GDI2,HSPD1,YWHAZ,DDX3X,IL6,AHSG,CD44,PPIA,RAB5C
GO Process	GO:0048523	Negative regulation of cellular process	78	4874	0.29	2.66e-08	9606.ENSP00000211998,9606.ENSP00000215909,9606.ENSP00000216181,9606.ENSP00000217131,9606.ENSP00000218388,9606.ENSP00000220772,9606.ENSP00000223095,9606.ENSP00000223357,9606.ENSP00000225964,9606.ENSP00000229239,9606.ENSP00000231061,9606.ENSP00000233809,9606.ENSP00000233813,9606.ENSP00000234590,9606.ENSP00000252699,9606.ENSP00000254722,9606.ENSP00000256759,9606.ENSP00000264335,9606.ENSP00000264634,…	VCL,LGALS1,MYH9,CTSZ,TIMP1,SFRP1,SERPINE1,AEBP1,COL1A1,GAPDH,SPARC,IGFBP2,IGFBP5,ENO1,ACTN4,SERPINF1,FST,YWHAE,WNT5A,TNC,VDAC1,SFRP2,RPS3,HNRNPU,THY1,CD109,IGFBP7,ALB,ANXA5,HSPA9,MMP3,COL3A1,VASN,PODN,GNAI2,CALR,HSPA5,CTHRC1,FBLN1,HNRNPA1,DPYSL3,ANXA2,RPS3A,ANXA6,HNRNPA2B1,FN1,WARS,TGFB2,QSOX1,LMNA,HTRA1,FLNA,BAG2,HSP90AB1,HNRNPR,COL5A2,B4GALT1,POSTN,EMILIN1,IGFBP3,YWHAQ,HSPD1,LOXL2,YWHAZ,ITIH5,A…
GO Process	GO:0051128	Regulation of cellular component organization	51	2402	0.41	2.66e-08	9606.ENSP00000211998,9606.ENSP00000215909,9606.ENSP00000216181,9606.ENSP00000217131,9606.ENSP00000220772,9606.ENSP00000223095,9606.ENSP00000223357,9606.ENSP00000231061,9606.ENSP00000233813,9606.ENSP00000234590,9606.ENSP00000252699,9606.ENSP00000254722,9606.ENSP00000264335,9606.ENSP00000264634,9606.ENSP00000265333,9606.ENSP00000274063,9606.ENSP00000278572,9606.ENSP00000280326,9606.ENSP00000283179,…	VCL,LGALS1,MYH9,CTSZ,SFRP1,SERPINE1,AEBP1,SPARC,IGFBP5,ENO1,ACTN4,SERPINF1,YWHAE,WNT5A,VDAC1,SFRP2,RPS3,CCT5,HNRNPU,THY1,CAPN2,IGFBP7,MMP3,TUBA1A,CALR,MMP1,HSPA5,TUBB,HNRNPA1,DPYSL3,ANXA2,HNRNPA2B1,FN1,WARS,THBS2,TGFB2,LMNA,FLNA,EMILIN1,IGFBP3,YWHAQ,YWHAZ,DDX3X,IL6,ARPC1B,CORO1C,CD44,SERPINE2,GNB2L1,VIM,HNRNPC
GO Process	GO:0032501	Multicellular organismal process	97	6933	0.23	2.94e-08	9606.ENSP00000211998,9606.ENSP00000215909,9606.ENSP00000216181,9606.ENSP00000217131,9606.ENSP00000218388,9606.ENSP00000219070,9606.ENSP00000220772,9606.ENSP00000223061,9606.ENSP00000223095,9606.ENSP00000223127,9606.ENSP00000225964,9606.ENSP00000231004,9606.ENSP00000231061,9606.ENSP00000233809,9606.ENSP00000233813,9606.ENSP00000250340,9606.ENSP00000254722,9606.ENSP00000256759,9606.ENSP00000258341,…	VCL,LGALS1,MYH9,CTSZ,TIMP1,MMP2,SFRP1,PCOLCE,SERPINE1,PLOD3,COL1A1,LOX,SPARC,IGFBP2,IGFBP5,CLEC11A,SERPINF1,FST,LAMC1,YWHAE,WNT5A,RAB10,TNC,VDAC1,MFGE8,CTSK,SFRP2,HNRNPU,THY1,CD109,CAPN2,IGFBP7,ALB,ADH5,ANXA5,HSPA9,COL1A2,TNFRSF11B,COL6A2,COL3A1,GNAI2,TLN1,UGDH,PKM,CALR,HSPA5,COL12A1,BGN,CTHRC1,FBLN1,DPYSL3,ANXA2,ANXA6,FN1,WARS,PLS3,CYB5R3,CALD1,TGM2,TGFB2,LMNA,HTRA1,PHGDH,FLNA,HSP90AB1,PLAU,ANGP…
GO Process	GO:0048856	Anatomical structure development	83	5402	0.27	2.94e-08	9606.ENSP00000196061,9606.ENSP00000211998,9606.ENSP00000215909,9606.ENSP00000216181,9606.ENSP00000217131,9606.ENSP00000218388,9606.ENSP00000219070,9606.ENSP00000220772,9606.ENSP00000223061,9606.ENSP00000223095,9606.ENSP00000223127,9606.ENSP00000225964,9606.ENSP00000231004,9606.ENSP00000231061,9606.ENSP00000233813,9606.ENSP00000254722,9606.ENSP00000256759,9606.ENSP00000258341,9606.ENSP00000264335,…	PLOD1,VCL,LGALS1,MYH9,CTSZ,TIMP1,MMP2,SFRP1,PCOLCE,SERPINE1,PLOD3,COL1A1,LOX,SPARC,IGFBP5,SERPINF1,FST,LAMC1,YWHAE,WNT5A,RAB10,TNC,VDAC1,MFGE8,SFRP2,HNRNPU,THY1,CD109,CAPN2,IGFBP7,HSPA9,COL1A2,TNFRSF11B,COL6A2,COL3A1,UGDH,PKM,CALR,HSPA5,COL12A1,FLNC,BGN,CTHRC1,FBLN1,DPYSL3,ANXA2,ANXA6,FN1,WARS,PLS3,TGM2,TGFB2,LMNA,HTRA1,PHGDH,FLNA,HSP90AB1,CAP1,ANGPTL2,COL5A2,COL15A1,ATP6AP2,B4GALT1,POSTN,EMILIN1…
GO Process	GO:0035295	Tube development	29	851	0.62	3.01e-08	9606.ENSP00000216181,9606.ENSP00000217131,9606.ENSP00000219070,9606.ENSP00000220772,9606.ENSP00000223095,9606.ENSP00000223127,9606.ENSP00000231004,9606.ENSP00000231061,9606.ENSP00000233813,9606.ENSP00000264634,9606.ENSP00000265131,9606.ENSP00000268150,9606.ENSP00000274063,9606.ENSP00000284240,9606.ENSP00000304408,9606.ENSP00000330523,9606.ENSP00000346032,9606.ENSP00000346839,9606.ENSP00000347495,…	MYH9,CTSZ,MMP2,SFRP1,SERPINE1,PLOD3,LOX,SPARC,IGFBP5,WNT5A,TNC,MFGE8,SFRP2,THY1,COL3A1,CTHRC1,ANXA2,FN1,WARS,TGM2,TGFB2,PHGDH,ANGPTL2,COL15A1,ATP6AP2,B4GALT1,LOXL2,YWHAZ,SERPINE2
GO Process	GO:0034097	Response to cytokine	33	1101	0.56	3.23e-08	9606.ENSP00000218388,9606.ENSP00000219070,9606.ENSP00000220772,9606.ENSP00000223061,9606.ENSP00000225964,9606.ENSP00000229239,9606.ENSP00000231004,9606.ENSP00000231061,9606.ENSP00000247461,9606.ENSP00000252699,9606.ENSP00000264634,9606.ENSP00000278572,9606.ENSP00000283179,9606.ENSP00000295006,9606.ENSP00000297185,9606.ENSP00000297268,9606.ENSP00000297350,9606.ENSP00000299855,9606.ENSP00000304408,…	TIMP1,MMP2,SFRP1,PCOLCE,COL1A1,GAPDH,LOX,SPARC,CANX,ACTN4,WNT5A,RPS3,HNRNPU,CAPN2,HSPA9,COL1A2,TNFRSF11B,MMP3,COL3A1,MMP1,HSPA5,DPYSL3,ANXA2,HNRNPA2B1,FN1,HSP90AB1,POSTN,HSPD1,YWHAZ,IL6,CD44,PPIA,VIM
GO Process	GO:0007275	Multicellular organism development	79	5023	0.28	3.85e-08	9606.ENSP00000211998,9606.ENSP00000215909,9606.ENSP00000216181,9606.ENSP00000217131,9606.ENSP00000218388,9606.ENSP00000219070,9606.ENSP00000220772,9606.ENSP00000223061,9606.ENSP00000223095,9606.ENSP00000223127,9606.ENSP00000225964,9606.ENSP00000231004,9606.ENSP00000231061,9606.ENSP00000233813,9606.ENSP00000254722,9606.ENSP00000256759,9606.ENSP00000258341,9606.ENSP00000264335,9606.ENSP00000264634,…	VCL,LGALS1,MYH9,CTSZ,TIMP1,MMP2,SFRP1,PCOLCE,SERPINE1,PLOD3,COL1A1,LOX,SPARC,IGFBP5,SERPINF1,FST,LAMC1,YWHAE,WNT5A,RAB10,TNC,MFGE8,SFRP2,HNRNPU,THY1,CD109,CAPN2,IGFBP7,HSPA9,COL1A2,TNFRSF11B,COL6A2,COL3A1,UGDH,PKM,CALR,HSPA5,COL12A1,BGN,CTHRC1,FBLN1,DPYSL3,ANXA2,ANXA6,FN1,WARS,PLS3,TGM2,TGFB2,LMNA,HTRA1,PHGDH,FLNA,HSP90AB1,ANGPTL2,COL5A2,COL15A1,ATP6AP2,B4GALT1,POSTN,EMILIN1,YWHAQ,HSPD1,LOXL2,YWH…
GO Process	GO:0009719	Response to endogenous stimulus	38	1447	0.51	3.85e-08	9606.ENSP00000217939,9606.ENSP00000218388,9606.ENSP00000219070,9606.ENSP00000220772,9606.ENSP00000223127,9606.ENSP00000225964,9606.ENSP00000231004,9606.ENSP00000231061,9606.ENSP00000233809,9606.ENSP00000233813,9606.ENSP00000254722,9606.ENSP00000256759,9606.ENSP00000264634,9606.ENSP00000264710,9606.ENSP00000265131,9606.ENSP00000283179,9606.ENSP00000295006,9606.ENSP00000295666,9606.ENSP00000297268,…	MXRA5,TIMP1,MMP2,SFRP1,PLOD3,COL1A1,LOX,SPARC,IGFBP2,IGFBP5,SERPINF1,FST,WNT5A,RAB10,TNC,HNRNPU,CAPN2,IGFBP7,COL1A2,TNFRSF11B,COL3A1,PKM,CALR,HSPA5,HNRNPA1,ANXA2,HNRNPH1,TGFB2,FLNA,COL5A2,POSTN,HSPD1,IL6,ARPC1B,CD44,PGRMC2,LDHA,VIM
GO Process	GO:0030162	Regulation of proteolysis	27	747	0.65	3.85e-08	9606.ENSP00000216181,9606.ENSP00000217131,9606.ENSP00000218388,9606.ENSP00000223061,9606.ENSP00000223095,9606.ENSP00000229239,9606.ENSP00000234590,9606.ENSP00000236671,9606.ENSP00000254722,9606.ENSP00000264335,9606.ENSP00000274063,9606.ENSP00000278572,9606.ENSP00000287097,9606.ENSP00000331544,9606.ENSP00000346032,9606.ENSP00000346839,9606.ENSP00000359727,9606.ENSP00000360609,9606.ENSP00000373620,…	MYH9,CTSZ,TIMP1,PCOLCE,SERPINE1,GAPDH,ENO1,CTSD,SERPINF1,YWHAE,SFRP2,RPS3,CD109,FBLN1,ANXA2,FN1,BAG2,HSP90AB1,HSPD1,ITIH5,DDX3X,AHSG,CD44,SERPINE2,GNB2L1,SERPINH1,SPON1
GO Process	GO:0048731	System development	73	4426	0.3	3.85e-08	9606.ENSP00000211998,9606.ENSP00000215909,9606.ENSP00000216181,9606.ENSP00000217131,9606.ENSP00000218388,9606.ENSP00000219070,9606.ENSP00000220772,9606.ENSP00000223095,9606.ENSP00000223127,9606.ENSP00000225964,9606.ENSP00000231004,9606.ENSP00000231061,9606.ENSP00000233813,9606.ENSP00000254722,9606.ENSP00000256759,9606.ENSP00000258341,9606.ENSP00000264335,9606.ENSP00000264634,9606.ENSP00000264710,…	VCL,LGALS1,MYH9,CTSZ,TIMP1,MMP2,SFRP1,SERPINE1,PLOD3,COL1A1,LOX,SPARC,IGFBP5,SERPINF1,FST,LAMC1,YWHAE,WNT5A,RAB10,TNC,MFGE8,SFRP2,HNRNPU,THY1,CD109,HSPA9,COL1A2,TNFRSF11B,COL6A2,COL3A1,PKM,CALR,HSPA5,COL12A1,BGN,CTHRC1,DPYSL3,ANXA2,ANXA6,FN1,WARS,PLS3,TGM2,TGFB2,LMNA,HTRA1,PHGDH,FLNA,HSP90AB1,ANGPTL2,COL5A2,COL15A1,ATP6AP2,B4GALT1,POSTN,EMILIN1,YWHAQ,HSPD1,LOXL2,YWHAZ,SVEP1,IL6,LAMB2,AHSG,CORO1C,…
GO Process	GO:0002443	Leukocyte mediated immunity	25	641	0.68	4.16e-08	9606.ENSP00000211998,9606.ENSP00000217131,9606.ENSP00000236671,9606.ENSP00000264710,9606.ENSP00000299367,9606.ENSP00000320171,9606.ENSP00000339001,9606.ENSP00000342026,9606.ENSP00000346032,9606.ENSP00000354468,9606.ENSP00000356574,9606.ENSP00000360609,9606.ENSP00000361850,9606.ENSP00000361883,9606.ENSP00000367697,9606.ENSP00000369055,9606.ENSP00000369538,9606.ENSP00000373620,9606.ENSP00000382840,…	VCL,CTSZ,CTSD,RAB10,C2,PKM,TUBB,PRDX6,ANXA2,CYB5R3,QSOX1,HSP90AB1,PLAU,CAP1,ATP6AP2,B4GALT1,GDI2,HSPD1,DDX3X,IL6,AHSG,CD44,PPIA,C1R,RAB5C
GO Process	GO:0048518	Positive regulation of biological process	89	6112	0.25	4.74e-08	9606.ENSP00000206423,9606.ENSP00000215909,9606.ENSP00000216181,9606.ENSP00000217131,9606.ENSP00000218388,9606.ENSP00000219070,9606.ENSP00000220772,9606.ENSP00000223061,9606.ENSP00000223095,9606.ENSP00000225964,9606.ENSP00000229239,9606.ENSP00000231061,9606.ENSP00000233809,9606.ENSP00000233813,9606.ENSP00000234590,9606.ENSP00000236671,9606.ENSP00000250340,9606.ENSP00000252699,9606.ENSP00000254722,…	CCDC80,LGALS1,MYH9,CTSZ,TIMP1,MMP2,SFRP1,PCOLCE,SERPINE1,COL1A1,GAPDH,SPARC,IGFBP2,IGFBP5,ENO1,CTSD,CLEC11A,ACTN4,SERPINF1,FST,LAMC1,YWHAE,WNT5A,TNC,MFGE8,SFRP2,RPS3,CCT5,HNRNPU,THY1,CAPN2,C2,MMP3,COL3A1,PCBP1,GNAI2,PKM,CALR,MMP1,HSPA5,CTHRC1,FBLN1,HNRNPA1,PRDX6,DPYSL3,ANXA2,HNRNPA2B1,FN1,WARS,PTRF,TGM2,THBS2,TGFB2,LMNA,HTRA1,FLNA,BAG2,HSP90AB1,PLAU,HNRNPR,CLIC1,ATP6AP2,B4GALT1,POSTN,EMILIN1,IGFB…
GO Process	GO:0051271	Negative regulation of cellular component movement	18	311	0.85	4.98e-08	9606.ENSP00000211998,9606.ENSP00000218388,9606.ENSP00000220772,9606.ENSP00000223095,9606.ENSP00000233813,9606.ENSP00000252699,9606.ENSP00000254722,9606.ENSP00000264634,9606.ENSP00000274063,9606.ENSP00000284240,9606.ENSP00000304408,9606.ENSP00000308315,9606.ENSP00000320866,9606.ENSP00000331544,9606.ENSP00000343690,9606.ENSP00000369677,9606.ENSP00000370473,9606.ENSP00000394496	VCL,TIMP1,SFRP1,SERPINE1,IGFBP5,ACTN4,SERPINF1,WNT5A,SFRP2,THY1,COL3A1,PODN,CALR,FBLN1,DPYSL3,EMILIN1,IGFBP3,CORO1C
GO Process	GO:0002446	Neutrophil mediated immunity	22	495	0.74	5.30e-08	9606.ENSP00000211998,9606.ENSP00000217131,9606.ENSP00000236671,9606.ENSP00000264710,9606.ENSP00000320171,9606.ENSP00000339001,9606.ENSP00000342026,9606.ENSP00000346032,9606.ENSP00000354468,9606.ENSP00000356574,9606.ENSP00000360609,9606.ENSP00000361850,9606.ENSP00000361883,9606.ENSP00000367697,9606.ENSP00000369055,9606.ENSP00000369538,9606.ENSP00000382840,9606.ENSP00000385675,9606.ENSP00000393887,…	VCL,CTSZ,CTSD,RAB10,PKM,TUBB,PRDX6,ANXA2,CYB5R3,QSOX1,HSP90AB1,PLAU,CAP1,ATP6AP2,B4GALT1,GDI2,DDX3X,IL6,AHSG,CD44,PPIA,RAB5C
GO Process	GO:0052547	Regulation of peptidase activity	21	449	0.76	5.72e-08	9606.ENSP00000218388,9606.ENSP00000223061,9606.ENSP00000223095,9606.ENSP00000229239,9606.ENSP00000236671,9606.ENSP00000254722,9606.ENSP00000264335,9606.ENSP00000274063,9606.ENSP00000278572,9606.ENSP00000287097,9606.ENSP00000331544,9606.ENSP00000346032,9606.ENSP00000346839,9606.ENSP00000373620,9606.ENSP00000380333,9606.ENSP00000382840,9606.ENSP00000393887,9606.ENSP00000398632,9606.ENSP00000415786,…	TIMP1,PCOLCE,SERPINE1,GAPDH,CTSD,SERPINF1,YWHAE,SFRP2,RPS3,CD109,FBLN1,ANXA2,FN1,HSPD1,ITIH5,DDX3X,AHSG,CD44,SERPINE2,GNB2L1,SERPINH1
GO Process	GO:0001501	Skeletal system development	22	499	0.73	5.91e-08	9606.ENSP00000218388,9606.ENSP00000219070,9606.ENSP00000220772,9606.ENSP00000225964,9606.ENSP00000231061,9606.ENSP00000256759,9606.ENSP00000264634,9606.ENSP00000274063,9606.ENSP00000297268,9606.ENSP00000297350,9606.ENSP00000300527,9606.ENSP00000304408,9606.ENSP00000325146,9606.ENSP00000327336,9606.ENSP00000346032,9606.ENSP00000346550,9606.ENSP00000348163,9606.ENSP00000355896,9606.ENSP00000364000,…	TIMP1,MMP2,SFRP1,COL1A1,SPARC,FST,WNT5A,SFRP2,COL1A2,TNFRSF11B,COL6A2,COL3A1,COL12A1,BGN,ANXA2,ANXA6,PLS3,TGFB2,COL5A2,AHSG,CD44,SERPINH1
GO Process	GO:0071345	Cellular response to cytokine stimulus	31	1013	0.57	6.44e-08	9606.ENSP00000218388,9606.ENSP00000219070,9606.ENSP00000220772,9606.ENSP00000223061,9606.ENSP00000225964,9606.ENSP00000229239,9606.ENSP00000231004,9606.ENSP00000247461,9606.ENSP00000252699,9606.ENSP00000264634,9606.ENSP00000278572,9606.ENSP00000283179,9606.ENSP00000295006,9606.ENSP00000297185,9606.ENSP00000297268,9606.ENSP00000297350,9606.ENSP00000299855,9606.ENSP00000322788,9606.ENSP00000324173,…	TIMP1,MMP2,SFRP1,PCOLCE,COL1A1,GAPDH,LOX,CANX,ACTN4,WNT5A,RPS3,HNRNPU,CAPN2,HSPA9,COL1A2,TNFRSF11B,MMP3,MMP1,HSPA5,DPYSL3,ANXA2,HNRNPA2B1,FN1,HSP90AB1,POSTN,HSPD1,YWHAZ,IL6,CD44,PPIA,VIM
GO Process	GO:0051248	Negative regulation of protein metabolic process	32	1096	0.55	9.76e-08	9606.ENSP00000217131,9606.ENSP00000218388,9606.ENSP00000220772,9606.ENSP00000223095,9606.ENSP00000229239,9606.ENSP00000233813,9606.ENSP00000254722,9606.ENSP00000264335,9606.ENSP00000274063,9606.ENSP00000278572,9606.ENSP00000284240,9606.ENSP00000287097,9606.ENSP00000312999,9606.ENSP00000320866,9606.ENSP00000331544,9606.ENSP00000346032,9606.ENSP00000347495,9606.ENSP00000358866,9606.ENSP00000359727,…	CTSZ,TIMP1,SFRP1,SERPINE1,GAPDH,IGFBP5,SERPINF1,YWHAE,SFRP2,RPS3,THY1,CD109,GNAI2,CALR,FBLN1,ANXA2,WARS,FLNA,BAG2,HSP90AB1,HNRNPR,EMILIN1,IGFBP3,ITIH5,DDX3X,AHSG,CORO1C,CD44,SERPINE2,GNB2L1,SERPINH1,SPON1
GO Process	GO:0016192	Vesicle-mediated transport	42	1805	0.45	1.03e-07	9606.ENSP00000211998,9606.ENSP00000216181,9606.ENSP00000217131,9606.ENSP00000218388,9606.ENSP00000223095,9606.ENSP00000231061,9606.ENSP00000236671,9606.ENSP00000247461,9606.ENSP00000249842,9606.ENSP00000252699,9606.ENSP00000262776,9606.ENSP00000264710,9606.ENSP00000268150,9606.ENSP00000287097,9606.ENSP00000295897,9606.ENSP00000296511,9606.ENSP00000316029,9606.ENSP00000320171,9606.ENSP00000320866,…	VCL,MYH9,CTSZ,TIMP1,SERPINE1,SPARC,CTSD,CANX,ISLR,ACTN4,LGALS3BP,RAB10,MFGE8,CD109,ALB,ANXA5,TLN1,PKM,CALR,TUBB,PRDX6,ANXA2,FN1,CYB5R3,TGM2,TGFB2,QSOX1,FLNA,HSP90AB1,PLAU,CAP1,ATP6AP2,B4GALT1,GDI2,LOXL2,DDX3X,ARPC1B,AHSG,CORO1C,CD44,PPIA,RAB5C
GO Process	GO:0002366	Leukocyte activation involved in immune response	24	626	0.67	1.16e-07	9606.ENSP00000211998,9606.ENSP00000215909,9606.ENSP00000217131,9606.ENSP00000236671,9606.ENSP00000264710,9606.ENSP00000320171,9606.ENSP00000339001,9606.ENSP00000342026,9606.ENSP00000346032,9606.ENSP00000354468,9606.ENSP00000356574,9606.ENSP00000360609,9606.ENSP00000361850,9606.ENSP00000361883,9606.ENSP00000367697,9606.ENSP00000369055,9606.ENSP00000369538,9606.ENSP00000373620,9606.ENSP00000382840,…	VCL,LGALS1,CTSZ,CTSD,RAB10,PKM,TUBB,PRDX6,ANXA2,CYB5R3,QSOX1,HSP90AB1,PLAU,CAP1,ATP6AP2,B4GALT1,GDI2,HSPD1,DDX3X,IL6,AHSG,CD44,PPIA,RAB5C
GO Process	GO:0048522	Positive regulation of cellular process	83	5579	0.26	1.16e-07	9606.ENSP00000206423,9606.ENSP00000215909,9606.ENSP00000216181,9606.ENSP00000217131,9606.ENSP00000218388,9606.ENSP00000219070,9606.ENSP00000220772,9606.ENSP00000223061,9606.ENSP00000223095,9606.ENSP00000225964,9606.ENSP00000229239,9606.ENSP00000231061,9606.ENSP00000233809,9606.ENSP00000233813,9606.ENSP00000234590,9606.ENSP00000236671,9606.ENSP00000250340,9606.ENSP00000252699,9606.ENSP00000254722,…	CCDC80,LGALS1,MYH9,CTSZ,TIMP1,MMP2,SFRP1,PCOLCE,SERPINE1,COL1A1,GAPDH,SPARC,IGFBP2,IGFBP5,ENO1,CTSD,CLEC11A,ACTN4,SERPINF1,LAMC1,YWHAE,WNT5A,TNC,MFGE8,SFRP2,RPS3,CCT5,HNRNPU,THY1,CAPN2,C2,MMP3,COL3A1,PCBP1,GNAI2,CALR,MMP1,HSPA5,CTHRC1,FBLN1,HNRNPA1,PRDX6,DPYSL3,ANXA2,HNRNPA2B1,FN1,WARS,PTRF,TGM2,THBS2,TGFB2,LMNA,HTRA1,FLNA,BAG2,HSP90AB1,PLAU,HNRNPR,CLIC1,ATP6AP2,B4GALT1,POSTN,EMILIN1,IGFBP3,YWHAQ…
GO Process	GO:0051641	Cellular localization	56	2967	0.36	1.21e-07	9606.ENSP00000211998,9606.ENSP00000216181,9606.ENSP00000217131,9606.ENSP00000218388,9606.ENSP00000223095,9606.ENSP00000225964,9606.ENSP00000231061,9606.ENSP00000236671,9606.ENSP00000247461,9606.ENSP00000249842,9606.ENSP00000252699,9606.ENSP00000262776,9606.ENSP00000264335,9606.ENSP00000264634,9606.ENSP00000264710,9606.ENSP00000278572,9606.ENSP00000283179,9606.ENSP00000284240,9606.ENSP00000287097,…	VCL,MYH9,CTSZ,TIMP1,SERPINE1,COL1A1,SPARC,CTSD,CANX,ISLR,ACTN4,LGALS3BP,YWHAE,WNT5A,RAB10,RPS3,HNRNPU,THY1,CD109,ALB,ANXA5,HSPA9,TUBA1A,TLN1,PKM,CALR,HSPA5,TUBB,HNRNPA1,PRDX6,ANXA2,RPS3A,HNRNPA2B1,FN1,CYB5R3,TGFB2,QSOX1,LMNA,FLNA,HSP90AB1,PLAU,CAP1,ATP6AP2,B4GALT1,GDI2,YWHAQ,HSPD1,YWHAZ,ATP5A1,DDX3X,AHSG,CORO1C,CD44,PPIA,RAB5C,SEPT2
GO Process	GO:0032879	Regulation of localization	53	2740	0.37	1.77e-07	9606.ENSP00000211998,9606.ENSP00000218388,9606.ENSP00000220772,9606.ENSP00000223095,9606.ENSP00000225964,9606.ENSP00000229239,9606.ENSP00000230538,9606.ENSP00000231061,9606.ENSP00000233813,9606.ENSP00000236671,9606.ENSP00000252699,9606.ENSP00000254722,9606.ENSP00000264335,9606.ENSP00000264634,9606.ENSP00000264710,9606.ENSP00000268150,9606.ENSP00000274063,9606.ENSP00000280326,9606.ENSP00000283179,…	VCL,TIMP1,SFRP1,SERPINE1,COL1A1,GAPDH,LAMA4,SPARC,IGFBP5,CTSD,ACTN4,SERPINF1,YWHAE,WNT5A,RAB10,MFGE8,SFRP2,CCT5,HNRNPU,THY1,C2,COL3A1,PODN,GNAI2,CALR,HSPA5,FBLN1,DPYSL3,ANXA2,ANXA6,FN1,PTRF,TGFB2,LMNA,FLNA,HSP90AB1,PLAU,CLIC1,AHNAK,POSTN,EMILIN1,IGFBP3,YWHAQ,YWHAZ,ATP5A1,IL6,AHSG,CORO1C,LRRC15,SERPINE2,PLTP,PPIA,GNB2L1
GO Process	GO:0043312	Neutrophil degranulation	21	484	0.72	1.77e-07	9606.ENSP00000211998,9606.ENSP00000217131,9606.ENSP00000236671,9606.ENSP00000264710,9606.ENSP00000320171,9606.ENSP00000339001,9606.ENSP00000342026,9606.ENSP00000346032,9606.ENSP00000354468,9606.ENSP00000356574,9606.ENSP00000360609,9606.ENSP00000361850,9606.ENSP00000361883,9606.ENSP00000367697,9606.ENSP00000369055,9606.ENSP00000369538,9606.ENSP00000382840,9606.ENSP00000393887,9606.ENSP00000398632,…	VCL,CTSZ,CTSD,RAB10,PKM,TUBB,PRDX6,ANXA2,CYB5R3,QSOX1,HSP90AB1,PLAU,CAP1,ATP6AP2,B4GALT1,GDI2,DDX3X,AHSG,CD44,PPIA,RAB5C
GO Process	GO:0010941	Regulation of cell death	40	1696	0.46	1.80e-07	9606.ENSP00000215909,9606.ENSP00000217131,9606.ENSP00000218388,9606.ENSP00000220772,9606.ENSP00000223095,9606.ENSP00000229239,9606.ENSP00000231004,9606.ENSP00000234590,9606.ENSP00000236671,9606.ENSP00000252699,9606.ENSP00000254722,9606.ENSP00000264335,9606.ENSP00000264634,9606.ENSP00000274063,9606.ENSP00000278572,9606.ENSP00000295006,9606.ENSP00000295897,9606.ENSP00000296511,9606.ENSP00000297185,…	LGALS1,CTSZ,TIMP1,SFRP1,SERPINE1,GAPDH,LOX,ENO1,CTSD,ACTN4,SERPINF1,YWHAE,WNT5A,SFRP2,RPS3,CAPN2,ALB,ANXA5,HSPA9,MMP3,GNAI2,CALR,HSPA5,RPS3A,FN1,TGM2,TGFB2,LMNA,FLNA,HSP90AB1,B4GALT1,IGFBP3,YWHAQ,HSPD1,YWHAZ,DDX3X,IL6,CD44,GNB2L1,LDHA
GO Process	GO:0042981	Regulation of apoptotic process	38	1550	0.48	1.83e-07	9606.ENSP00000215909,9606.ENSP00000217131,9606.ENSP00000218388,9606.ENSP00000220772,9606.ENSP00000223095,9606.ENSP00000229239,9606.ENSP00000231004,9606.ENSP00000234590,9606.ENSP00000236671,9606.ENSP00000252699,9606.ENSP00000264335,9606.ENSP00000264634,9606.ENSP00000274063,9606.ENSP00000278572,9606.ENSP00000295006,9606.ENSP00000295897,9606.ENSP00000296511,9606.ENSP00000297185,9606.ENSP00000312999,…	LGALS1,CTSZ,TIMP1,SFRP1,SERPINE1,GAPDH,LOX,ENO1,CTSD,ACTN4,YWHAE,WNT5A,SFRP2,RPS3,CAPN2,ALB,ANXA5,HSPA9,GNAI2,CALR,HSPA5,RPS3A,FN1,TGM2,TGFB2,LMNA,FLNA,HSP90AB1,B4GALT1,IGFBP3,YWHAQ,HSPD1,YWHAZ,DDX3X,IL6,CD44,GNB2L1,LDHA
GO Process	GO:0050789	Regulation of biological process	130	11475	0.14	2.01e-07	9606.ENSP00000206423,9606.ENSP00000211998,9606.ENSP00000215909,9606.ENSP00000216181,9606.ENSP00000217131,9606.ENSP00000218388,9606.ENSP00000219070,9606.ENSP00000220772,9606.ENSP00000223061,9606.ENSP00000223095,9606.ENSP00000223357,9606.ENSP00000225964,9606.ENSP00000229239,9606.ENSP00000230538,9606.ENSP00000231004,9606.ENSP00000231061,9606.ENSP00000233809,9606.ENSP00000233813,9606.ENSP00000234590,…	CCDC80,VCL,LGALS1,MYH9,CTSZ,TIMP1,MMP2,SFRP1,PCOLCE,SERPINE1,AEBP1,COL1A1,GAPDH,LAMA4,LOX,SPARC,IGFBP2,IGFBP5,ENO1,CTSD,CANX,CLEC11A,ACTN4,SERPINF1,FST,LAMC1,LGALS3BP,YWHAE,WNT5A,RAB10,TNC,VDAC1,MFGE8,CTSK,SFRP2,RPS3,CCT5,HNRNPU,THY1,CD109,EIF4A1,CAPN2,IGFBP7,ALB,ANXA5,HSPA9,COL1A2,TNFRSF11B,C2,MMP3,TUBA1A,COL3A1,PCBP1,VASN,PODN,GNAI2,TLN1,PKM,CALR,MMP1,HSPA5,CTHRC1,FBLN1,EEF1G,TUBB,HNRNPA1,PRDX6…
GO Process	GO:0019538	Protein metabolic process	69	4251	0.3	2.52e-07	9606.ENSP00000196061,9606.ENSP00000215909,9606.ENSP00000216181,9606.ENSP00000217131,9606.ENSP00000218388,9606.ENSP00000219070,9606.ENSP00000220772,9606.ENSP00000223061,9606.ENSP00000223127,9606.ENSP00000223357,9606.ENSP00000229239,9606.ENSP00000231004,9606.ENSP00000233809,9606.ENSP00000233813,9606.ENSP00000236671,9606.ENSP00000244137,9606.ENSP00000258341,9606.ENSP00000264335,9606.ENSP00000264634,…	PLOD1,LGALS1,MYH9,CTSZ,TIMP1,MMP2,SFRP1,PCOLCE,PLOD3,AEBP1,GAPDH,LOX,IGFBP2,IGFBP5,CTSD,PEPD,LAMC1,YWHAE,WNT5A,TNC,HEXA,MFGE8,CTSK,RPS3,PLOD2,THY1,EIF4A1,CAPN2,IGFBP7,ALB,ADH5,C2,MMP3,COL3A1,UGDH,CALR,MMP1,HSPA5,BGN,FBLN1,EEF1G,GANAB,ANXA2,RPS3A,FN1,WARS,TGM2,TGFB2,QSOX1,HTRA1,FLNA,BAG2,PLAU,ATP6AP2,B4GALT1,IGFBP3,HSPD1,LOXL2,GARS,YWHAZ,DDX3X,IL6,LAMB2,AHSG,CFB,PPIA,GNB2L1,SERPINH1,C1R
GO Process	GO:0040013	Negative regulation of locomotion	17	310	0.83	2.53e-07	9606.ENSP00000211998,9606.ENSP00000218388,9606.ENSP00000220772,9606.ENSP00000223095,9606.ENSP00000233813,9606.ENSP00000254722,9606.ENSP00000264634,9606.ENSP00000274063,9606.ENSP00000284240,9606.ENSP00000304408,9606.ENSP00000308315,9606.ENSP00000320866,9606.ENSP00000331544,9606.ENSP00000343690,9606.ENSP00000369677,9606.ENSP00000370473,9606.ENSP00000394496	VCL,TIMP1,SFRP1,SERPINE1,IGFBP5,SERPINF1,WNT5A,SFRP2,THY1,COL3A1,PODN,CALR,FBLN1,DPYSL3,EMILIN1,IGFBP3,CORO1C
GO Process	GO:0002252	Immune effector process	29	969	0.56	3.24e-07	9606.ENSP00000211998,9606.ENSP00000215909,9606.ENSP00000217131,9606.ENSP00000236671,9606.ENSP00000264710,9606.ENSP00000299367,9606.ENSP00000320171,9606.ENSP00000339001,9606.ENSP00000342026,9606.ENSP00000346032,9606.ENSP00000354468,9606.ENSP00000356574,9606.ENSP00000358866,9606.ENSP00000360609,9606.ENSP00000361850,9606.ENSP00000361883,9606.ENSP00000367697,9606.ENSP00000369055,9606.ENSP00000369538,…	VCL,LGALS1,CTSZ,CTSD,RAB10,C2,PKM,TUBB,PRDX6,ANXA2,CYB5R3,QSOX1,FLNA,HSP90AB1,PLAU,CAP1,ATP6AP2,B4GALT1,GDI2,HSPD1,DDX3X,IL6,ARPC1B,AHSG,CD44,CFB,PPIA,C1R,RAB5C
GO Process	GO:0032269	Negative regulation of cellular protein metabolic process	30	1043	0.55	3.89e-07	9606.ENSP00000217131,9606.ENSP00000218388,9606.ENSP00000220772,9606.ENSP00000223095,9606.ENSP00000229239,9606.ENSP00000233813,9606.ENSP00000254722,9606.ENSP00000264335,9606.ENSP00000274063,9606.ENSP00000278572,9606.ENSP00000284240,9606.ENSP00000287097,9606.ENSP00000312999,9606.ENSP00000320866,9606.ENSP00000331544,9606.ENSP00000346032,9606.ENSP00000347495,9606.ENSP00000359727,9606.ENSP00000360609,…	CTSZ,TIMP1,SFRP1,SERPINE1,GAPDH,IGFBP5,SERPINF1,YWHAE,SFRP2,RPS3,THY1,CD109,GNAI2,CALR,FBLN1,ANXA2,WARS,BAG2,HSP90AB1,HNRNPR,EMILIN1,IGFBP3,ITIH5,DDX3X,AHSG,CORO1C,CD44,SERPINE2,GNB2L1,SERPINH1
GO Process	GO:2000146	Negative regulation of cell motility	16	278	0.85	3.89e-07	9606.ENSP00000211998,9606.ENSP00000218388,9606.ENSP00000220772,9606.ENSP00000223095,9606.ENSP00000233813,9606.ENSP00000254722,9606.ENSP00000274063,9606.ENSP00000284240,9606.ENSP00000304408,9606.ENSP00000308315,9606.ENSP00000320866,9606.ENSP00000331544,9606.ENSP00000343690,9606.ENSP00000369677,9606.ENSP00000370473,9606.ENSP00000394496	VCL,TIMP1,SFRP1,SERPINE1,IGFBP5,SERPINF1,SFRP2,THY1,COL3A1,PODN,CALR,FBLN1,DPYSL3,EMILIN1,IGFBP3,CORO1C
GO Process	GO:0048513	Animal organ development	57	3197	0.34	5.19e-07	9606.ENSP00000215909,9606.ENSP00000216181,9606.ENSP00000217131,9606.ENSP00000218388,9606.ENSP00000219070,9606.ENSP00000220772,9606.ENSP00000223095,9606.ENSP00000223127,9606.ENSP00000225964,9606.ENSP00000231004,9606.ENSP00000231061,9606.ENSP00000233813,9606.ENSP00000254722,9606.ENSP00000256759,9606.ENSP00000258341,9606.ENSP00000264335,9606.ENSP00000264634,9606.ENSP00000265131,9606.ENSP00000274063,…	LGALS1,MYH9,CTSZ,TIMP1,MMP2,SFRP1,SERPINE1,PLOD3,COL1A1,LOX,SPARC,IGFBP5,SERPINF1,FST,LAMC1,YWHAE,WNT5A,TNC,SFRP2,HNRNPU,THY1,CD109,HSPA9,COL1A2,COL6A2,COL3A1,PKM,CALR,HSPA5,COL12A1,BGN,CTHRC1,ANXA2,ANXA6,FN1,PLS3,TGM2,TGFB2,LMNA,HTRA1,PHGDH,FLNA,HSP90AB1,COL5A2,EMILIN1,YWHAQ,LOXL2,YWHAZ,IL6,LAMB2,CORO1C,CD44,SERPINE2,PGRMC2,SERPINH1,LDHA,VIM
GO Process	GO:1901564	Organonitrogen compound metabolic process	78	5244	0.26	5.19e-07	9606.ENSP00000196061,9606.ENSP00000215909,9606.ENSP00000216181,9606.ENSP00000217131,9606.ENSP00000218388,9606.ENSP00000219070,9606.ENSP00000220772,9606.ENSP00000223061,9606.ENSP00000223127,9606.ENSP00000223357,9606.ENSP00000229239,9606.ENSP00000231004,9606.ENSP00000233809,9606.ENSP00000233813,9606.ENSP00000234590,9606.ENSP00000236671,9606.ENSP00000244137,9606.ENSP00000258341,9606.ENSP00000264335,…	PLOD1,LGALS1,MYH9,CTSZ,TIMP1,MMP2,SFRP1,PCOLCE,PLOD3,AEBP1,GAPDH,LOX,IGFBP2,IGFBP5,ENO1,CTSD,PEPD,LAMC1,YWHAE,WNT5A,TNC,HEXA,MFGE8,CTSK,RPS3,PLOD2,THY1,EIF4A1,CAPN2,IGFBP7,ALB,ADH5,C2,MMP3,COL3A1,UGDH,PKM,CALR,MMP1,HSPA5,BGN,FBLN1,EEF1G,GANAB,ANXA2,RPS3A,FN1,WARS,TGM2,TGFB2,QSOX1,HTRA1,PHGDH,FLNA,BAG2,PLAU,PSAT1,ATP6AP2,B4GALT1,IGFBP3,HSPD1,LOXL2,GARS,YWHAZ,ITIH5,ATP5A1,DDX3X,IL6,LAMB2,AHSG,CD44,…
GO Process	GO:0043086	Negative regulation of catalytic activity	26	807	0.6	5.31e-07	9606.ENSP00000218388,9606.ENSP00000220772,9606.ENSP00000223095,9606.ENSP00000229239,9606.ENSP00000254722,9606.ENSP00000264335,9606.ENSP00000274063,9606.ENSP00000283179,9606.ENSP00000284240,9606.ENSP00000287097,9606.ENSP00000296511,9606.ENSP00000312999,9606.ENSP00000346032,9606.ENSP00000347495,9606.ENSP00000355896,9606.ENSP00000359727,9606.ENSP00000363745,9606.ENSP00000380333,9606.ENSP00000382840,…	TIMP1,SFRP1,SERPINE1,GAPDH,SERPINF1,YWHAE,SFRP2,HNRNPU,THY1,CD109,ANXA5,GNAI2,ANXA2,WARS,TGFB2,BAG2,HNRNPR,ITIH5,DDX3X,AHSG,CORO1C,CD44,SERPINE2,GNB2L1,RNH1,SERPINH1
GO Process	GO:0045785	Positive regulation of cell adhesion	19	423	0.74	5.37e-07	9606.ENSP00000206423,9606.ENSP00000215909,9606.ENSP00000220772,9606.ENSP00000233809,9606.ENSP00000264634,9606.ENSP00000274063,9606.ENSP00000278572,9606.ENSP00000284240,9606.ENSP00000320866,9606.ENSP00000331544,9606.ENSP00000346839,9606.ENSP00000355330,9606.ENSP00000355896,9606.ENSP00000358866,9606.ENSP00000369677,9606.ENSP00000373620,9606.ENSP00000384169,9606.ENSP00000385675,9606.ENSP00000398632	CCDC80,LGALS1,SFRP1,IGFBP2,WNT5A,SFRP2,RPS3,THY1,CALR,FBLN1,FN1,TGM2,TGFB2,FLNA,EMILIN1,HSPD1,FBLN2,IL6,CD44
GO Process	GO:0051130	Positive regulation of cellular component organization	32	1209	0.51	6.91e-07	9606.ENSP00000220772,9606.ENSP00000223095,9606.ENSP00000252699,9606.ENSP00000254722,9606.ENSP00000264335,9606.ENSP00000264634,9606.ENSP00000278572,9606.ENSP00000280326,9606.ENSP00000283179,9606.ENSP00000284240,9606.ENSP00000295006,9606.ENSP00000299855,9606.ENSP00000322788,9606.ENSP00000324173,9606.ENSP00000341826,9606.ENSP00000343690,9606.ENSP00000346032,9606.ENSP00000346694,9606.ENSP00000346839,…	SFRP1,SERPINE1,ACTN4,SERPINF1,YWHAE,WNT5A,RPS3,CCT5,HNRNPU,THY1,CAPN2,MMP3,MMP1,HSPA5,HNRNPA1,DPYSL3,ANXA2,HNRNPA2B1,FN1,WARS,THBS2,TGFB2,LMNA,FLNA,EMILIN1,YWHAQ,YWHAZ,DDX3X,IL6,ARPC1B,CORO1C,GNB2L1
GO Process	GO:0035239	Tube morphogenesis	23	656	0.63	1.01e-06	9606.ENSP00000216181,9606.ENSP00000217131,9606.ENSP00000219070,9606.ENSP00000220772,9606.ENSP00000223095,9606.ENSP00000231004,9606.ENSP00000264634,9606.ENSP00000265131,9606.ENSP00000268150,9606.ENSP00000274063,9606.ENSP00000284240,9606.ENSP00000304408,9606.ENSP00000330523,9606.ENSP00000346032,9606.ENSP00000346839,9606.ENSP00000347495,9606.ENSP00000355330,9606.ENSP00000355896,9606.ENSP00000362524,…	MYH9,CTSZ,MMP2,SFRP1,SERPINE1,LOX,WNT5A,TNC,MFGE8,SFRP2,THY1,COL3A1,CTHRC1,ANXA2,FN1,WARS,TGM2,TGFB2,ANGPTL2,COL15A1,B4GALT1,LOXL2,YWHAZ
GO Process	GO:2000147	Positive regulation of cell motility	21	547	0.67	1.06e-06	9606.ENSP00000223095,9606.ENSP00000225964,9606.ENSP00000231061,9606.ENSP00000233813,9606.ENSP00000252699,9606.ENSP00000264634,9606.ENSP00000284240,9606.ENSP00000312999,9606.ENSP00000320866,9606.ENSP00000324173,9606.ENSP00000331544,9606.ENSP00000346839,9606.ENSP00000349541,9606.ENSP00000355896,9606.ENSP00000358866,9606.ENSP00000361850,9606.ENSP00000369071,9606.ENSP00000381736,9606.ENSP00000385675,…	SERPINE1,COL1A1,SPARC,IGFBP5,ACTN4,WNT5A,THY1,GNAI2,CALR,HSPA5,FBLN1,FN1,PTRF,TGFB2,FLNA,PLAU,POSTN,ATP5A1,IL6,LRRC15,GNB2L1
GO Process	GO:0030336	Negative regulation of cell migration	15	262	0.85	1.20e-06	9606.ENSP00000211998,9606.ENSP00000218388,9606.ENSP00000220772,9606.ENSP00000223095,9606.ENSP00000233813,9606.ENSP00000254722,9606.ENSP00000274063,9606.ENSP00000284240,9606.ENSP00000304408,9606.ENSP00000308315,9606.ENSP00000320866,9606.ENSP00000343690,9606.ENSP00000369677,9606.ENSP00000370473,9606.ENSP00000394496	VCL,TIMP1,SFRP1,SERPINE1,IGFBP5,SERPINF1,SFRP2,THY1,COL3A1,PODN,CALR,DPYSL3,EMILIN1,IGFBP3,CORO1C
GO Process	GO:0001503	Ossification	15	265	0.84	1.37e-06	9606.ENSP00000219070,9606.ENSP00000220772,9606.ENSP00000225964,9606.ENSP00000231004,9606.ENSP00000231061,9606.ENSP00000233813,9606.ENSP00000250340,9606.ENSP00000265131,9606.ENSP00000271651,9606.ENSP00000283179,9606.ENSP00000297268,9606.ENSP00000330523,9606.ENSP00000364000,9606.ENSP00000370473,9606.ENSP00000451291	MMP2,SFRP1,COL1A1,LOX,SPARC,IGFBP5,CLEC11A,TNC,CTSK,HNRNPU,COL1A2,CTHRC1,COL5A2,IGFBP3,HNRNPC
GO Process	GO:0022617	Extracellular matrix disassembly	9	66	1.22	1.39e-06	9606.ENSP00000218388,9606.ENSP00000219070,9606.ENSP00000258341,9606.ENSP00000271651,9606.ENSP00000295006,9606.ENSP00000299855,9606.ENSP00000322788,9606.ENSP00000357980,9606.ENSP00000398632	TIMP1,MMP2,LAMC1,CTSK,CAPN2,MMP3,MMP1,HTRA1,CD44
GO Process	GO:0050794	Regulation of cellular process	124	10932	0.14	1.55e-06	9606.ENSP00000206423,9606.ENSP00000211998,9606.ENSP00000215909,9606.ENSP00000216181,9606.ENSP00000217131,9606.ENSP00000218388,9606.ENSP00000219070,9606.ENSP00000220772,9606.ENSP00000223061,9606.ENSP00000223095,9606.ENSP00000223357,9606.ENSP00000225964,9606.ENSP00000229239,9606.ENSP00000230538,9606.ENSP00000231004,9606.ENSP00000231061,9606.ENSP00000233809,9606.ENSP00000233813,9606.ENSP00000234590,…	CCDC80,VCL,LGALS1,MYH9,CTSZ,TIMP1,MMP2,SFRP1,PCOLCE,SERPINE1,AEBP1,COL1A1,GAPDH,LAMA4,LOX,SPARC,IGFBP2,IGFBP5,ENO1,CTSD,CANX,CLEC11A,ACTN4,SERPINF1,FST,LAMC1,LGALS3BP,YWHAE,WNT5A,RAB10,TNC,VDAC1,MFGE8,CTSK,SFRP2,RPS3,CCT5,HNRNPU,THY1,CD109,EIF4A1,CAPN2,IGFBP7,ALB,ANXA5,HSPA9,COL1A2,TNFRSF11B,C2,MMP3,TUBA1A,COL3A1,PCBP1,VASN,PODN,GNAI2,TLN1,CALR,MMP1,HSPA5,CTHRC1,FBLN1,EEF1G,TUBB,HNRNPA1,PRDX6,DPY…
GO Process	GO:0085029	Extracellular matrix assembly	7	29	1.47	1.92e-06	9606.ENSP00000223127,9606.ENSP00000231004,9606.ENSP00000297268,9606.ENSP00000309953,9606.ENSP00000356574,9606.ENSP00000369677,9606.ENSP00000388325	PLOD3,LOX,COL1A2,EFEMP2,QSOX1,EMILIN1,LAMB2
GO Process	GO:1901700	Response to oxygen-containing compound	36	1567	0.45	2.12e-06	9606.ENSP00000215909,9606.ENSP00000218388,9606.ENSP00000219070,9606.ENSP00000220772,9606.ENSP00000223095,9606.ENSP00000225964,9606.ENSP00000231061,9606.ENSP00000233809,9606.ENSP00000233813,9606.ENSP00000254722,9606.ENSP00000264634,9606.ENSP00000264710,9606.ENSP00000265131,9606.ENSP00000278572,9606.ENSP00000295006,9606.ENSP00000295666,9606.ENSP00000296412,9606.ENSP00000297268,9606.ENSP00000299855,…	LGALS1,TIMP1,MMP2,SFRP1,SERPINE1,COL1A1,SPARC,IGFBP2,IGFBP5,SERPINF1,WNT5A,RAB10,TNC,RPS3,CAPN2,IGFBP7,ADH5,COL1A2,MMP3,COL6A2,COL3A1,GNAI2,PKM,CALR,HSPA5,TGFB2,FLNA,HSP90AB1,COL5A2,POSTN,HSPD1,IL6,ARPC1B,GNB2L1,LDHA,VIM
GO Process	GO:0072359	Circulatory system development	26	872	0.56	2.14e-06	9606.ENSP00000216181,9606.ENSP00000219070,9606.ENSP00000223095,9606.ENSP00000225964,9606.ENSP00000231004,9606.ENSP00000231061,9606.ENSP00000264634,9606.ENSP00000268150,9606.ENSP00000274063,9606.ENSP00000283179,9606.ENSP00000284240,9606.ENSP00000297268,9606.ENSP00000304408,9606.ENSP00000320866,9606.ENSP00000346032,9606.ENSP00000346839,9606.ENSP00000347495,9606.ENSP00000355896,9606.ENSP00000357283,…	MYH9,MMP2,SERPINE1,COL1A1,LOX,SPARC,WNT5A,MFGE8,SFRP2,HNRNPU,THY1,COL1A2,COL3A1,CALR,ANXA2,FN1,WARS,TGFB2,LMNA,ANGPTL2,COL15A1,B4GALT1,EMILIN1,LOXL2,YWHAZ,SVEP1
GO Process	GO:0007584	Response to nutrient	12	160	0.96	2.22e-06	9606.ENSP00000220772,9606.ENSP00000225964,9606.ENSP00000231061,9606.ENSP00000233809,9606.ENSP00000265131,9606.ENSP00000274063,9606.ENSP00000297350,9606.ENSP00000299367,9606.ENSP00000312999,9606.ENSP00000320171,9606.ENSP00000369071,9606.ENSP00000445175	SFRP1,COL1A1,SPARC,IGFBP2,TNC,SFRP2,TNFRSF11B,C2,GNAI2,PKM,POSTN,LDHA
GO Process	GO:0001944	Vasculature development	20	522	0.67	2.28e-06	9606.ENSP00000216181,9606.ENSP00000219070,9606.ENSP00000223095,9606.ENSP00000225964,9606.ENSP00000231004,9606.ENSP00000268150,9606.ENSP00000274063,9606.ENSP00000284240,9606.ENSP00000297268,9606.ENSP00000304408,9606.ENSP00000346032,9606.ENSP00000346839,9606.ENSP00000347495,9606.ENSP00000355896,9606.ENSP00000362524,9606.ENSP00000364140,9606.ENSP00000369055,9606.ENSP00000373783,9606.ENSP00000379287,…	MYH9,MMP2,SERPINE1,COL1A1,LOX,MFGE8,SFRP2,THY1,COL1A2,COL3A1,ANXA2,FN1,WARS,TGFB2,ANGPTL2,COL15A1,B4GALT1,LOXL2,YWHAZ,SVEP1
GO Process	GO:0030335	Positive regulation of cell migration	20	522	0.67	2.28e-06	9606.ENSP00000223095,9606.ENSP00000225964,9606.ENSP00000231061,9606.ENSP00000233813,9606.ENSP00000252699,9606.ENSP00000264634,9606.ENSP00000284240,9606.ENSP00000312999,9606.ENSP00000320866,9606.ENSP00000324173,9606.ENSP00000331544,9606.ENSP00000346839,9606.ENSP00000355896,9606.ENSP00000358866,9606.ENSP00000361850,9606.ENSP00000369071,9606.ENSP00000381736,9606.ENSP00000385675,9606.ENSP00000413707,…	SERPINE1,COL1A1,SPARC,IGFBP5,ACTN4,WNT5A,THY1,GNAI2,CALR,HSPA5,FBLN1,FN1,TGFB2,FLNA,PLAU,POSTN,ATP5A1,IL6,LRRC15,GNB2L1
GO Process	GO:0052548	Regulation of endopeptidase activity	18	418	0.72	2.28e-06	9606.ENSP00000218388,9606.ENSP00000223095,9606.ENSP00000229239,9606.ENSP00000236671,9606.ENSP00000254722,9606.ENSP00000264335,9606.ENSP00000274063,9606.ENSP00000278572,9606.ENSP00000287097,9606.ENSP00000346032,9606.ENSP00000373620,9606.ENSP00000380333,9606.ENSP00000382840,9606.ENSP00000393887,9606.ENSP00000398632,9606.ENSP00000415786,9606.ENSP00000426909,9606.ENSP00000434412	TIMP1,SERPINE1,GAPDH,CTSD,SERPINF1,YWHAE,SFRP2,RPS3,CD109,ANXA2,HSPD1,ITIH5,DDX3X,AHSG,CD44,SERPINE2,GNB2L1,SERPINH1
GO Process	GO:0065007	Biological regulation	132	12171	0.12	2.71e-06	9606.ENSP00000206423,9606.ENSP00000211998,9606.ENSP00000215909,9606.ENSP00000216181,9606.ENSP00000217131,9606.ENSP00000218388,9606.ENSP00000219070,9606.ENSP00000220772,9606.ENSP00000223061,9606.ENSP00000223095,9606.ENSP00000223127,9606.ENSP00000223357,9606.ENSP00000225964,9606.ENSP00000229239,9606.ENSP00000230538,9606.ENSP00000231004,9606.ENSP00000231061,9606.ENSP00000233809,9606.ENSP00000233813,…	CCDC80,VCL,LGALS1,MYH9,CTSZ,TIMP1,MMP2,SFRP1,PCOLCE,SERPINE1,PLOD3,AEBP1,COL1A1,GAPDH,LAMA4,LOX,SPARC,IGFBP2,IGFBP5,ENO1,CTSD,CANX,CLEC11A,ACTN4,SERPINF1,FST,LAMC1,LGALS3BP,YWHAE,WNT5A,RAB10,TNC,VDAC1,MFGE8,CTSK,SFRP2,RPS3,CCT5,HNRNPU,THY1,CD109,EIF4A1,CAPN2,IGFBP7,ALB,ADH5,ANXA5,HSPA9,COL1A2,TNFRSF11B,C2,MMP3,TUBA1A,COL3A1,PCBP1,VASN,PODN,GNAI2,TLN1,PKM,CALR,MMP1,HSPA5,CTHRC1,FBLN1,EEF1G,TUBB,HN…
GO Process	GO:0002376	Immune system process	47	2481	0.36	2.87e-06	9606.ENSP00000211998,9606.ENSP00000215909,9606.ENSP00000216181,9606.ENSP00000217131,9606.ENSP00000220772,9606.ENSP00000225964,9606.ENSP00000229239,9606.ENSP00000236671,9606.ENSP00000247461,9606.ENSP00000256759,9606.ENSP00000264634,9606.ENSP00000264710,9606.ENSP00000271651,9606.ENSP00000274063,9606.ENSP00000284240,9606.ENSP00000287097,9606.ENSP00000297185,9606.ENSP00000297268,9606.ENSP00000299367,…	VCL,LGALS1,MYH9,CTSZ,SFRP1,COL1A1,GAPDH,CTSD,CANX,FST,WNT5A,RAB10,CTSK,SFRP2,THY1,CD109,HSPA9,COL1A2,C2,PKM,CALR,MMP1,TUBB,PRDX6,ANXA2,FN1,CYB5R3,TGFB2,QSOX1,FLNA,HSP90AB1,PLAU,CAP1,ATP6AP2,B4GALT1,GDI2,HSPD1,DDX3X,IL6,ARPC1B,AHSG,CD44,CFB,PPIA,C1R,VIM,RAB5C
GO Process	GO:0010951	Negative regulation of endopeptidase activity	14	248	0.84	3.84e-06	9606.ENSP00000218388,9606.ENSP00000223095,9606.ENSP00000229239,9606.ENSP00000254722,9606.ENSP00000264335,9606.ENSP00000274063,9606.ENSP00000287097,9606.ENSP00000346032,9606.ENSP00000380333,9606.ENSP00000382840,9606.ENSP00000393887,9606.ENSP00000398632,9606.ENSP00000415786,9606.ENSP00000434412	TIMP1,SERPINE1,GAPDH,SERPINF1,YWHAE,SFRP2,CD109,ANXA2,ITIH5,DDX3X,AHSG,CD44,SERPINE2,SERPINH1
GO Process	GO:0001568	Blood vessel development	19	500	0.67	5.59e-06	9606.ENSP00000216181,9606.ENSP00000219070,9606.ENSP00000223095,9606.ENSP00000225964,9606.ENSP00000231004,9606.ENSP00000268150,9606.ENSP00000274063,9606.ENSP00000284240,9606.ENSP00000297268,9606.ENSP00000304408,9606.ENSP00000346032,9606.ENSP00000346839,9606.ENSP00000347495,9606.ENSP00000355896,9606.ENSP00000362524,9606.ENSP00000364140,9606.ENSP00000369055,9606.ENSP00000373783,9606.ENSP00000379287	MYH9,MMP2,SERPINE1,COL1A1,LOX,MFGE8,SFRP2,THY1,COL1A2,COL3A1,ANXA2,FN1,WARS,TGFB2,ANGPTL2,COL15A1,B4GALT1,LOXL2,YWHAZ
GO Process	GO:0045595	Regulation of cell differentiation	39	1874	0.41	5.73e-06	9606.ENSP00000211998,9606.ENSP00000215909,9606.ENSP00000217131,9606.ENSP00000220772,9606.ENSP00000223095,9606.ENSP00000225964,9606.ENSP00000231004,9606.ENSP00000233813,9606.ENSP00000252699,9606.ENSP00000254722,9606.ENSP00000256759,9606.ENSP00000264634,9606.ENSP00000271651,9606.ENSP00000274063,9606.ENSP00000283179,9606.ENSP00000284240,9606.ENSP00000287097,9606.ENSP00000295006,9606.ENSP00000297185,…	VCL,LGALS1,CTSZ,SFRP1,SERPINE1,COL1A1,LOX,IGFBP5,ACTN4,SERPINF1,FST,WNT5A,CTSK,SFRP2,HNRNPU,THY1,CD109,CAPN2,HSPA9,COL3A1,VASN,CALR,HSPA5,CTHRC1,FBLN1,DPYSL3,FN1,TGFB2,FLNA,HSP90AB1,COL5A2,CLIC1,POSTN,IGFBP3,LOXL2,IL6,CORO1C,SERPINE2,VIM
GO Process	GO:0031324	Negative regulation of cellular metabolic process	48	2630	0.35	5.82e-06	9606.ENSP00000217131,9606.ENSP00000218388,9606.ENSP00000220772,9606.ENSP00000223095,9606.ENSP00000223357,9606.ENSP00000229239,9606.ENSP00000233813,9606.ENSP00000234590,9606.ENSP00000254722,9606.ENSP00000256759,9606.ENSP00000264335,9606.ENSP00000264634,9606.ENSP00000265333,9606.ENSP00000274063,9606.ENSP00000278572,9606.ENSP00000283179,9606.ENSP00000284240,9606.ENSP00000287097,9606.ENSP00000299855,…	CTSZ,TIMP1,SFRP1,SERPINE1,AEBP1,GAPDH,IGFBP5,ENO1,SERPINF1,FST,YWHAE,WNT5A,VDAC1,SFRP2,RPS3,HNRNPU,THY1,CD109,MMP3,GNAI2,CALR,FBLN1,HNRNPA1,ANXA2,HNRNPA2B1,WARS,TGFB2,QSOX1,FLNA,BAG2,HSP90AB1,HNRNPR,EMILIN1,IGFBP3,YWHAQ,HSPD1,LOXL2,ITIH5,DDX3X,IL6,AHSG,CORO1C,CD44,SERPINE2,GNB2L1,SERPINH1,HNRNPC,SPON1
GO Process	GO:0042127	Regulation of cell population proliferation	36	1642	0.43	5.93e-06	9606.ENSP00000217131,9606.ENSP00000218388,9606.ENSP00000219070,9606.ENSP00000220772,9606.ENSP00000231061,9606.ENSP00000233809,9606.ENSP00000233813,9606.ENSP00000250340,9606.ENSP00000254722,9606.ENSP00000258341,9606.ENSP00000264634,9606.ENSP00000265131,9606.ENSP00000274063,9606.ENSP00000278572,9606.ENSP00000283179,9606.ENSP00000287097,9606.ENSP00000295666,9606.ENSP00000308315,9606.ENSP00000312999,…	CTSZ,TIMP1,MMP2,SFRP1,SPARC,IGFBP2,IGFBP5,CLEC11A,SERPINF1,LAMC1,WNT5A,TNC,SFRP2,RPS3,HNRNPU,CD109,IGFBP7,PODN,GNAI2,CALR,CTHRC1,FBLN1,ANXA2,FN1,WARS,TGM2,TGFB2,LMNA,HTRA1,FLNA,PLAU,B4GALT1,IGFBP3,ATP5A1,IL6,SERPINE2
GO Process	GO:0045861	Negative regulation of proteolysis	16	356	0.74	7.55e-06	9606.ENSP00000217131,9606.ENSP00000218388,9606.ENSP00000223095,9606.ENSP00000229239,9606.ENSP00000254722,9606.ENSP00000264335,9606.ENSP00000274063,9606.ENSP00000287097,9606.ENSP00000346032,9606.ENSP00000360609,9606.ENSP00000380333,9606.ENSP00000382840,9606.ENSP00000393887,9606.ENSP00000398632,9606.ENSP00000415786,9606.ENSP00000434412	CTSZ,TIMP1,SERPINE1,GAPDH,SERPINF1,YWHAE,SFRP2,CD109,ANXA2,HSP90AB1,ITIH5,DDX3X,AHSG,CD44,SERPINE2,SERPINH1
GO Process	GO:0051336	Regulation of hydrolase activity	31	1284	0.47	7.55e-06	9606.ENSP00000218388,9606.ENSP00000220772,9606.ENSP00000223061,9606.ENSP00000223095,9606.ENSP00000229239,9606.ENSP00000236671,9606.ENSP00000254722,9606.ENSP00000264335,9606.ENSP00000264634,9606.ENSP00000274063,9606.ENSP00000278572,9606.ENSP00000283179,9606.ENSP00000284240,9606.ENSP00000287097,9606.ENSP00000312999,9606.ENSP00000331544,9606.ENSP00000346032,9606.ENSP00000346839,9606.ENSP00000355896,…	TIMP1,SFRP1,PCOLCE,SERPINE1,GAPDH,CTSD,SERPINF1,YWHAE,WNT5A,SFRP2,RPS3,HNRNPU,THY1,CD109,GNAI2,FBLN1,ANXA2,FN1,TGFB2,HSP90AB1,GDI2,IGFBP3,HSPD1,ITIH5,DDX3X,AHSG,CORO1C,CD44,SERPINE2,GNB2L1,SERPINH1
GO Process	GO:0006810	Transport	66	4353	0.27	7.74e-06	9606.ENSP00000211998,9606.ENSP00000216181,9606.ENSP00000217131,9606.ENSP00000218388,9606.ENSP00000223095,9606.ENSP00000225964,9606.ENSP00000231061,9606.ENSP00000236671,9606.ENSP00000247461,9606.ENSP00000249842,9606.ENSP00000252699,9606.ENSP00000262776,9606.ENSP00000264335,9606.ENSP00000264710,9606.ENSP00000265333,9606.ENSP00000268150,9606.ENSP00000278572,9606.ENSP00000280326,9606.ENSP00000283179,…	VCL,MYH9,CTSZ,TIMP1,SERPINE1,COL1A1,SPARC,CTSD,CANX,ISLR,ACTN4,LGALS3BP,YWHAE,RAB10,VDAC1,MFGE8,RPS3,CCT5,HNRNPU,CD109,ALB,ANXA5,HSPA9,TUBA1A,TLN1,PKM,CALR,HSPA5,TUBB,HNRNPA1,PRDX6,ANXA2,RPS3A,ANXA6,HNRNPA2B1,FN1,PTRF,CYB5R3,TGM2,TGFB2,QSOX1,LMNA,FLNA,HSP90AB1,PLAU,CAP1,CLIC1,ATP6AP2,B4GALT1,GDI2,YWHAQ,HSPD1,LOXL2,YWHAZ,ATP5A1,DDX3X,IL6,ARPC1B,AHSG,CORO1C,CD44,SERPINE2,PLTP,PPIA,PGRMC2,RAB5C
GO Process	GO:0044419	Interspecies interaction between organisms	39	1899	0.4	7.74e-06	9606.ENSP00000206423,9606.ENSP00000223095,9606.ENSP00000229239,9606.ENSP00000231061,9606.ENSP00000234590,9606.ENSP00000247461,9606.ENSP00000264335,9606.ENSP00000264634,9606.ENSP00000265333,9606.ENSP00000278572,9606.ENSP00000280326,9606.ENSP00000283179,9606.ENSP00000293831,9606.ENSP00000295006,9606.ENSP00000296412,9606.ENSP00000299367,9606.ENSP00000305556,9606.ENSP00000316029,9606.ENSP00000322788,…	CCDC80,SERPINE1,GAPDH,SPARC,ENO1,CANX,YWHAE,WNT5A,VDAC1,RPS3,CCT5,HNRNPU,EIF4A1,CAPN2,ADH5,C2,PCBP1,TLN1,MMP1,FBLN1,EEF1G,TUBB,HNRNPA1,ANXA2,RPS3A,HNRNPA2B1,FN1,FLNA,HSP90AB1,HSPD1,DDX3X,IL6,CD44,LRRC15,CFB,PPIA,GNB2L1,C1R,VIM
GO Process	GO:0048514	Blood vessel morphogenesis	17	410	0.71	8.44e-06	9606.ENSP00000216181,9606.ENSP00000219070,9606.ENSP00000223095,9606.ENSP00000231004,9606.ENSP00000268150,9606.ENSP00000274063,9606.ENSP00000284240,9606.ENSP00000304408,9606.ENSP00000346032,9606.ENSP00000346839,9606.ENSP00000347495,9606.ENSP00000355896,9606.ENSP00000362524,9606.ENSP00000364140,9606.ENSP00000369055,9606.ENSP00000373783,9606.ENSP00000379287	MYH9,MMP2,SERPINE1,LOX,MFGE8,SFRP2,THY1,COL3A1,ANXA2,FN1,WARS,TGFB2,ANGPTL2,COL15A1,B4GALT1,LOXL2,YWHAZ
GO Process	GO:0044092	Negative regulation of molecular function	29	1163	0.48	1.07e-05	9606.ENSP00000217131,9606.ENSP00000218388,9606.ENSP00000220772,9606.ENSP00000223095,9606.ENSP00000229239,9606.ENSP00000254722,9606.ENSP00000256759,9606.ENSP00000264335,9606.ENSP00000274063,9606.ENSP00000283179,9606.ENSP00000284240,9606.ENSP00000287097,9606.ENSP00000296511,9606.ENSP00000312999,9606.ENSP00000346032,9606.ENSP00000347495,9606.ENSP00000355896,9606.ENSP00000358866,9606.ENSP00000359727,…	CTSZ,TIMP1,SFRP1,SERPINE1,GAPDH,SERPINF1,FST,YWHAE,SFRP2,HNRNPU,THY1,CD109,ANXA5,GNAI2,ANXA2,WARS,TGFB2,FLNA,BAG2,HNRNPR,ITIH5,DDX3X,AHSG,CORO1C,CD44,SERPINE2,GNB2L1,RNH1,SERPINH1
GO Process	GO:0022603	Regulation of anatomical structure morphogenesis	28	1095	0.5	1.11e-05	9606.ENSP00000216181,9606.ENSP00000220772,9606.ENSP00000223095,9606.ENSP00000231061,9606.ENSP00000252699,9606.ENSP00000254722,9606.ENSP00000264634,9606.ENSP00000274063,9606.ENSP00000284240,9606.ENSP00000295006,9606.ENSP00000297350,9606.ENSP00000320171,9606.ENSP00000320866,9606.ENSP00000330523,9606.ENSP00000331544,9606.ENSP00000346839,9606.ENSP00000347495,9606.ENSP00000355751,9606.ENSP00000355896,…	MYH9,SFRP1,SERPINE1,SPARC,ACTN4,SERPINF1,WNT5A,SFRP2,THY1,CAPN2,TNFRSF11B,PKM,CALR,CTHRC1,FBLN1,FN1,WARS,THBS2,TGFB2,FLNA,COL5A2,POSTN,EMILIN1,IL6,CORO1C,CD44,GNB2L1,RNH1
GO Process	GO:0032268	Regulation of cellular protein metabolic process	48	2693	0.34	1.11e-05	9606.ENSP00000216181,9606.ENSP00000217131,9606.ENSP00000218388,9606.ENSP00000220772,9606.ENSP00000223061,9606.ENSP00000223095,9606.ENSP00000229239,9606.ENSP00000231004,9606.ENSP00000233813,9606.ENSP00000234590,9606.ENSP00000236671,9606.ENSP00000254722,9606.ENSP00000264335,9606.ENSP00000264634,9606.ENSP00000274063,9606.ENSP00000278572,9606.ENSP00000284240,9606.ENSP00000287097,9606.ENSP00000293831,…	MYH9,CTSZ,TIMP1,SFRP1,PCOLCE,SERPINE1,GAPDH,LOX,IGFBP5,ENO1,CTSD,SERPINF1,YWHAE,WNT5A,SFRP2,RPS3,THY1,CD109,EIF4A1,GNAI2,CALR,HSPA5,FBLN1,EEF1G,ANXA2,FN1,WARS,TGFB2,LMNA,BAG2,HSP90AB1,HNRNPR,ATP6AP2,EMILIN1,IGFBP3,HSPD1,YWHAZ,ITIH5,DDX3X,IL6,AHSG,CORO1C,CD44,SERPINE2,GNB2L1,SERPINH1,VIM,SPON1
GO Process	GO:2000026	Regulation of multicellular organismal development	41	2096	0.38	1.15e-05	9606.ENSP00000211998,9606.ENSP00000215909,9606.ENSP00000217131,9606.ENSP00000218388,9606.ENSP00000220772,9606.ENSP00000223095,9606.ENSP00000225964,9606.ENSP00000230538,9606.ENSP00000231004,9606.ENSP00000231061,9606.ENSP00000254722,9606.ENSP00000256759,9606.ENSP00000264634,9606.ENSP00000271651,9606.ENSP00000274063,9606.ENSP00000284240,9606.ENSP00000287097,9606.ENSP00000297185,9606.ENSP00000297350,…	VCL,LGALS1,CTSZ,TIMP1,SFRP1,SERPINE1,COL1A1,LAMA4,LOX,SPARC,SERPINF1,FST,WNT5A,CTSK,SFRP2,THY1,CD109,HSPA9,TNFRSF11B,COL3A1,VASN,PKM,CALR,HSPA5,CTHRC1,DPYSL3,FN1,WARS,THBS2,TGFB2,FLNA,COL5A2,EMILIN1,LOXL2,YWHAZ,IL6,AHSG,SERPINE2,GNB2L1,RNH1,VIM
GO Process	GO:0009987	Cellular process	148	15024	0.08	1.58e-05	9606.ENSP00000196061,9606.ENSP00000206423,9606.ENSP00000211998,9606.ENSP00000215909,9606.ENSP00000216181,9606.ENSP00000216286,9606.ENSP00000217131,9606.ENSP00000218388,9606.ENSP00000219070,9606.ENSP00000220772,9606.ENSP00000223061,9606.ENSP00000223095,9606.ENSP00000223127,9606.ENSP00000223357,9606.ENSP00000225964,9606.ENSP00000229239,9606.ENSP00000230538,9606.ENSP00000231004,9606.ENSP00000231061,…	PLOD1,CCDC80,VCL,LGALS1,MYH9,NID2,CTSZ,TIMP1,MMP2,SFRP1,PCOLCE,SERPINE1,PLOD3,AEBP1,COL1A1,GAPDH,LAMA4,LOX,SPARC,IGFBP2,IGFBP5,ENO1,CTSD,PEPD,CANX,ISLR,CLEC11A,ACTN4,SERPINF1,FST,LAMC1,LGALS3BP,YWHAE,WNT5A,RAB10,TNC,VDAC1,HEXA,MFGE8,PGD,CTSK,SFRP2,RPS3,CCT5,PLOD2,HNRNPU,THY1,CD109,EIF4A1,CAPN2,IGFBP7,ALB,ADH5,ANXA5,HSPA9,COL1A2,TNFRSF11B,MMP3,COL6A2,TUBA1A,COL3A1,PCBP1,VASN,EFEMP2,GNAI2,TLN1,UGDH…
GO Process	GO:0065008	Regulation of biological quality	62	4042	0.27	1.58e-05	9606.ENSP00000211998,9606.ENSP00000215909,9606.ENSP00000216181,9606.ENSP00000217131,9606.ENSP00000220772,9606.ENSP00000223095,9606.ENSP00000223127,9606.ENSP00000225964,9606.ENSP00000229239,9606.ENSP00000230538,9606.ENSP00000231004,9606.ENSP00000231061,9606.ENSP00000233813,9606.ENSP00000254722,9606.ENSP00000258341,9606.ENSP00000264335,9606.ENSP00000264634,9606.ENSP00000271651,9606.ENSP00000280326,…	VCL,LGALS1,MYH9,CTSZ,SFRP1,SERPINE1,PLOD3,COL1A1,GAPDH,LAMA4,LOX,SPARC,IGFBP5,SERPINF1,LAMC1,YWHAE,WNT5A,CTSK,CCT5,HNRNPU,THY1,ALB,ADH5,ANXA5,HSPA9,COL1A2,TNFRSF11B,TUBA1A,COL3A1,GNAI2,TLN1,CALR,HSPA5,FBLN1,TUBB,HNRNPA1,PRDX6,ANXA2,ANXA6,HNRNPA2B1,FN1,TGM2,THBS2,LMNA,FLNA,BAG2,HSP90AB1,PLAU,HNRNPR,CLIC1,ATP6AP2,POSTN,YWHAQ,HSPD1,YWHAZ,DDX3X,IL6,ARPC1B,SERPINE2,GNB2L1,VIM,HNRNPC
GO Process	GO:0070482	Response to oxygen levels	16	379	0.71	1.58e-05	9606.ENSP00000196061,9606.ENSP00000219070,9606.ENSP00000220772,9606.ENSP00000225964,9606.ENSP00000252699,9606.ENSP00000282903,9606.ENSP00000295006,9606.ENSP00000306864,9606.ENSP00000320171,9606.ENSP00000355896,9606.ENSP00000357283,9606.ENSP00000361850,9606.ENSP00000369071,9606.ENSP00000373620,9606.ENSP00000373783,9606.ENSP00000445175	PLOD1,MMP2,SFRP1,COL1A1,ACTN4,PLOD2,CAPN2,VASN,PKM,TGFB2,LMNA,PLAU,POSTN,HSPD1,LOXL2,LDHA
GO Process	GO:0030574	Collagen catabolic process	7	43	1.3	1.60e-05	9606.ENSP00000219070,9606.ENSP00000236671,9606.ENSP00000244137,9606.ENSP00000271651,9606.ENSP00000299855,9606.ENSP00000322788,9606.ENSP00000364140	MMP2,CTSD,PEPD,CTSK,MMP3,MMP1,COL15A1
GO Process	GO:0051179	Localization	77	5591	0.23	1.62e-05	9606.ENSP00000211998,9606.ENSP00000216181,9606.ENSP00000217131,9606.ENSP00000218388,9606.ENSP00000223095,9606.ENSP00000223127,9606.ENSP00000225964,9606.ENSP00000231004,9606.ENSP00000231061,9606.ENSP00000236671,9606.ENSP00000247461,9606.ENSP00000249842,9606.ENSP00000252699,9606.ENSP00000258341,9606.ENSP00000262776,9606.ENSP00000264335,9606.ENSP00000264634,9606.ENSP00000264710,9606.ENSP00000265333,…	VCL,MYH9,CTSZ,TIMP1,SERPINE1,PLOD3,COL1A1,LOX,SPARC,CTSD,CANX,ISLR,ACTN4,LAMC1,LGALS3BP,YWHAE,WNT5A,RAB10,VDAC1,MFGE8,RPS3,CCT5,HNRNPU,THY1,CD109,ALB,ANXA5,HSPA9,COL1A2,TUBA1A,TLN1,PKM,CALR,MMP1,HSPA5,CTHRC1,TUBB,HNRNPA1,PRDX6,ANXA2,RPS3A,ANXA6,HNRNPA2B1,FN1,PTRF,CYB5R3,TGM2,TGFB2,QSOX1,LMNA,FLNA,HSP90AB1,PLAU,CAP1,CLIC1,ATP6AP2,B4GALT1,GDI2,EMILIN1,YWHAQ,HSPD1,LOXL2,YWHAZ,ATP5A1,DDX3X,IL6,LAMB2,…
GO Process	GO:0043170	Macromolecule metabolic process	82	6137	0.21	1.63e-05	9606.ENSP00000196061,9606.ENSP00000215909,9606.ENSP00000216181,9606.ENSP00000217131,9606.ENSP00000218388,9606.ENSP00000219070,9606.ENSP00000220772,9606.ENSP00000223061,9606.ENSP00000223127,9606.ENSP00000223357,9606.ENSP00000229239,9606.ENSP00000231004,9606.ENSP00000233809,9606.ENSP00000233813,9606.ENSP00000236671,9606.ENSP00000244137,9606.ENSP00000258341,9606.ENSP00000264335,9606.ENSP00000264634,…	PLOD1,LGALS1,MYH9,CTSZ,TIMP1,MMP2,SFRP1,PCOLCE,PLOD3,AEBP1,GAPDH,LOX,IGFBP2,IGFBP5,CTSD,PEPD,LAMC1,YWHAE,WNT5A,TNC,HEXA,MFGE8,CTSK,RPS3,PLOD2,HNRNPU,THY1,EIF4A1,CAPN2,IGFBP7,ALB,ADH5,C2,MMP3,COL3A1,PCBP1,UGDH,CALR,MMP1,HSPA5,BGN,FBLN1,EEF1G,GANAB,HNRNPA1,ANXA2,RPS3A,HNRNPA2B1,FN1,WARS,HNRNPH1,PTRF,TGM2,TGFB2,QSOX1,HTRA1,FLNA,BAG2,HSP90AB1,PLAU,HNRNPR,ATP6AP2,B4GALT1,IGFBP3,HSPD1,LOXL2,GARS,YWHAZ,…
GO Process	GO:0051246	Regulation of protein metabolic process	49	2828	0.33	1.72e-05	9606.ENSP00000216181,9606.ENSP00000217131,9606.ENSP00000218388,9606.ENSP00000220772,9606.ENSP00000223061,9606.ENSP00000223095,9606.ENSP00000229239,9606.ENSP00000231004,9606.ENSP00000233813,9606.ENSP00000234590,9606.ENSP00000236671,9606.ENSP00000254722,9606.ENSP00000264335,9606.ENSP00000264634,9606.ENSP00000274063,9606.ENSP00000278572,9606.ENSP00000284240,9606.ENSP00000287097,9606.ENSP00000293831,…	MYH9,CTSZ,TIMP1,SFRP1,PCOLCE,SERPINE1,GAPDH,LOX,IGFBP5,ENO1,CTSD,SERPINF1,YWHAE,WNT5A,SFRP2,RPS3,THY1,CD109,EIF4A1,GNAI2,CALR,HSPA5,FBLN1,EEF1G,ANXA2,FN1,WARS,TGFB2,LMNA,FLNA,BAG2,HSP90AB1,HNRNPR,ATP6AP2,EMILIN1,IGFBP3,HSPD1,YWHAZ,ITIH5,DDX3X,IL6,AHSG,CORO1C,CD44,SERPINE2,GNB2L1,SERPINH1,VIM,SPON1
GO Process	GO:0008284	Positive regulation of cell population proliferation	25	919	0.52	1.76e-05	9606.ENSP00000217131,9606.ENSP00000218388,9606.ENSP00000219070,9606.ENSP00000220772,9606.ENSP00000233809,9606.ENSP00000233813,9606.ENSP00000250340,9606.ENSP00000258341,9606.ENSP00000264634,9606.ENSP00000265131,9606.ENSP00000274063,9606.ENSP00000278572,9606.ENSP00000283179,9606.ENSP00000312999,9606.ENSP00000320866,9606.ENSP00000330523,9606.ENSP00000331544,9606.ENSP00000346032,9606.ENSP00000346839,…	CTSZ,TIMP1,MMP2,SFRP1,IGFBP2,IGFBP5,CLEC11A,LAMC1,WNT5A,TNC,SFRP2,RPS3,HNRNPU,GNAI2,CALR,CTHRC1,FBLN1,ANXA2,FN1,TGM2,TGFB2,HTRA1,FLNA,B4GALT1,IL6
GO Process	GO:0045596	Negative regulation of cell differentiation	22	728	0.57	1.86e-05	9606.ENSP00000215909,9606.ENSP00000217131,9606.ENSP00000220772,9606.ENSP00000233813,9606.ENSP00000252699,9606.ENSP00000256759,9606.ENSP00000264634,9606.ENSP00000274063,9606.ENSP00000283179,9606.ENSP00000284240,9606.ENSP00000297185,9606.ENSP00000304408,9606.ENSP00000306864,9606.ENSP00000320866,9606.ENSP00000331544,9606.ENSP00000343690,9606.ENSP00000355896,9606.ENSP00000364000,9606.ENSP00000369071,…	LGALS1,CTSZ,SFRP1,IGFBP5,ACTN4,FST,WNT5A,SFRP2,HNRNPU,THY1,HSPA9,COL3A1,VASN,CALR,FBLN1,DPYSL3,TGFB2,COL5A2,POSTN,IL6,CORO1C,VIM
GO Process	GO:0009892	Negative regulation of metabolic process	52	3124	0.31	2.10e-05	9606.ENSP00000217131,9606.ENSP00000218388,9606.ENSP00000220772,9606.ENSP00000223095,9606.ENSP00000223357,9606.ENSP00000229239,9606.ENSP00000230538,9606.ENSP00000233813,9606.ENSP00000234590,9606.ENSP00000254722,9606.ENSP00000256759,9606.ENSP00000264335,9606.ENSP00000264634,9606.ENSP00000265333,9606.ENSP00000274063,9606.ENSP00000278572,9606.ENSP00000283179,9606.ENSP00000284240,9606.ENSP00000287097,…	CTSZ,TIMP1,SFRP1,SERPINE1,AEBP1,GAPDH,LAMA4,IGFBP5,ENO1,SERPINF1,FST,YWHAE,WNT5A,VDAC1,SFRP2,RPS3,HNRNPU,THY1,CD109,MMP3,GNAI2,CALR,FBLN1,HNRNPA1,ANXA2,RPS3A,HNRNPA2B1,FN1,WARS,TGFB2,QSOX1,FLNA,BAG2,HSP90AB1,HNRNPR,EMILIN1,IGFBP3,YWHAQ,HSPD1,LOXL2,ITIH5,DDX3X,IL6,AHSG,CORO1C,CD44,SERPINE2,GNB2L1,RNH1,SERPINH1,HNRNPC,SPON1
GO Process	GO:0045321	Leukocyte activation	25	929	0.52	2.10e-05	9606.ENSP00000211998,9606.ENSP00000215909,9606.ENSP00000216181,9606.ENSP00000217131,9606.ENSP00000236671,9606.ENSP00000264710,9606.ENSP00000320171,9606.ENSP00000339001,9606.ENSP00000342026,9606.ENSP00000346032,9606.ENSP00000354468,9606.ENSP00000356574,9606.ENSP00000360609,9606.ENSP00000361850,9606.ENSP00000361883,9606.ENSP00000367697,9606.ENSP00000369055,9606.ENSP00000369538,9606.ENSP00000373620,…	VCL,LGALS1,MYH9,CTSZ,CTSD,RAB10,PKM,TUBB,PRDX6,ANXA2,CYB5R3,QSOX1,HSP90AB1,PLAU,CAP1,ATP6AP2,B4GALT1,GDI2,HSPD1,DDX3X,IL6,AHSG,CD44,PPIA,RAB5C
GO Process	GO:0006807	Nitrogen compound metabolic process	88	6852	0.2	2.12e-05	9606.ENSP00000196061,9606.ENSP00000215909,9606.ENSP00000216181,9606.ENSP00000217131,9606.ENSP00000218388,9606.ENSP00000219070,9606.ENSP00000220772,9606.ENSP00000223061,9606.ENSP00000223127,9606.ENSP00000223357,9606.ENSP00000229239,9606.ENSP00000231004,9606.ENSP00000233809,9606.ENSP00000233813,9606.ENSP00000234590,9606.ENSP00000236671,9606.ENSP00000244137,9606.ENSP00000258341,9606.ENSP00000264335,…	PLOD1,LGALS1,MYH9,CTSZ,TIMP1,MMP2,SFRP1,PCOLCE,PLOD3,AEBP1,GAPDH,LOX,IGFBP2,IGFBP5,ENO1,CTSD,PEPD,LAMC1,YWHAE,WNT5A,TNC,HEXA,MFGE8,CTSK,RPS3,PLOD2,HNRNPU,THY1,EIF4A1,CAPN2,IGFBP7,ALB,ADH5,C2,MMP3,COL3A1,PCBP1,UGDH,PKM,CALR,MMP1,HSPA5,BGN,FBLN1,EEF1G,GANAB,HNRNPA1,ANXA2,RPS3A,HNRNPA2B1,FN1,WARS,HNRNPH1,PTRF,TGM2,TGFB2,QSOX1,HTRA1,PHGDH,FLNA,BAG2,HSP90AB1,PLAU,HNRNPR,PSAT1,ATP6AP2,B4GALT1,IGFBP3,HS…
GO Process	GO:0001666	Response to hypoxia	15	342	0.73	2.23e-05	9606.ENSP00000196061,9606.ENSP00000219070,9606.ENSP00000220772,9606.ENSP00000252699,9606.ENSP00000282903,9606.ENSP00000295006,9606.ENSP00000306864,9606.ENSP00000320171,9606.ENSP00000355896,9606.ENSP00000357283,9606.ENSP00000361850,9606.ENSP00000369071,9606.ENSP00000373620,9606.ENSP00000373783,9606.ENSP00000445175	PLOD1,MMP2,SFRP1,ACTN4,PLOD2,CAPN2,VASN,PKM,TGFB2,LMNA,PLAU,POSTN,HSPD1,LOXL2,LDHA
GO Process	GO:0009628	Response to abiotic stimulus	28	1147	0.47	2.44e-05	9606.ENSP00000196061,9606.ENSP00000219070,9606.ENSP00000220772,9606.ENSP00000225964,9606.ENSP00000231061,9606.ENSP00000233809,9606.ENSP00000252699,9606.ENSP00000254722,9606.ENSP00000264335,9606.ENSP00000265131,9606.ENSP00000274063,9606.ENSP00000282903,9606.ENSP00000295006,9606.ENSP00000295666,9606.ENSP00000304408,9606.ENSP00000306864,9606.ENSP00000320171,9606.ENSP00000324173,9606.ENSP00000355896,…	PLOD1,MMP2,SFRP1,COL1A1,SPARC,IGFBP2,ACTN4,SERPINF1,YWHAE,TNC,SFRP2,PLOD2,CAPN2,IGFBP7,COL3A1,VASN,PKM,HSPA5,TGFB2,LMNA,HSP90AB1,PLAU,POSTN,HSPD1,LOXL2,DDX3X,SERPINE2,LDHA
GO Process	GO:0030168	Platelet activation	10	135	0.96	2.90e-05	9606.ENSP00000211998,9606.ENSP00000216181,9606.ENSP00000225964,9606.ENSP00000297268,9606.ENSP00000304408,9606.ENSP00000316029,9606.ENSP00000358866,9606.ENSP00000364935,9606.ENSP00000379287,9606.ENSP00000385675	VCL,MYH9,COL1A1,COL1A2,COL3A1,TLN1,FLNA,CLIC1,YWHAZ,IL6
GO Process	GO:0006457	Protein folding	12	213	0.84	3.03e-05	9606.ENSP00000247461,9606.ENSP00000280326,9606.ENSP00000297185,9606.ENSP00000312999,9606.ENSP00000320866,9606.ENSP00000324173,9606.ENSP00000340466,9606.ENSP00000356574,9606.ENSP00000359727,9606.ENSP00000360609,9606.ENSP00000373620,9606.ENSP00000419425	CANX,CCT5,HSPA9,GNAI2,CALR,HSPA5,GANAB,QSOX1,BAG2,HSP90AB1,HSPD1,PPIA
GO Process	GO:0048646	Anatomical structure formation involved in morphogenesis	24	883	0.52	3.03e-05	9606.ENSP00000216181,9606.ENSP00000219070,9606.ENSP00000220772,9606.ENSP00000223095,9606.ENSP00000225964,9606.ENSP00000264634,9606.ENSP00000268150,9606.ENSP00000274063,9606.ENSP00000284240,9606.ENSP00000287097,9606.ENSP00000295006,9606.ENSP00000325146,9606.ENSP00000330523,9606.ENSP00000346032,9606.ENSP00000346839,9606.ENSP00000347495,9606.ENSP00000355330,9606.ENSP00000355896,9606.ENSP00000357980,…	MYH9,MMP2,SFRP1,SERPINE1,COL1A1,WNT5A,MFGE8,SFRP2,THY1,CD109,CAPN2,COL12A1,CTHRC1,ANXA2,FN1,WARS,TGM2,TGFB2,HTRA1,ANGPTL2,COL15A1,B4GALT1,LOXL2,YWHAZ
GO Process	GO:0007596	Blood coagulation	14	303	0.75	3.04e-05	9606.ENSP00000211998,9606.ENSP00000216181,9606.ENSP00000225964,9606.ENSP00000296511,9606.ENSP00000297268,9606.ENSP00000304408,9606.ENSP00000316029,9606.ENSP00000331544,9606.ENSP00000358866,9606.ENSP00000361850,9606.ENSP00000364935,9606.ENSP00000379287,9606.ENSP00000385675,9606.ENSP00000415786	VCL,MYH9,COL1A1,ANXA5,COL1A2,COL3A1,TLN1,FBLN1,FLNA,PLAU,CLIC1,YWHAZ,IL6,SERPINE2
GO Process	GO:0048869	Cellular developmental process	58	3757	0.28	3.58e-05	9606.ENSP00000211998,9606.ENSP00000215909,9606.ENSP00000216181,9606.ENSP00000217131,9606.ENSP00000219070,9606.ENSP00000220772,9606.ENSP00000223095,9606.ENSP00000223127,9606.ENSP00000225964,9606.ENSP00000231004,9606.ENSP00000233813,9606.ENSP00000254722,9606.ENSP00000256759,9606.ENSP00000258341,9606.ENSP00000264335,9606.ENSP00000264634,9606.ENSP00000264710,9606.ENSP00000265131,9606.ENSP00000265333,…	VCL,LGALS1,MYH9,CTSZ,MMP2,SFRP1,SERPINE1,PLOD3,COL1A1,LOX,IGFBP5,SERPINF1,FST,LAMC1,YWHAE,WNT5A,RAB10,TNC,VDAC1,SFRP2,HNRNPU,THY1,CD109,CAPN2,HSPA9,COL6A2,COL3A1,CALR,HSPA5,COL12A1,FLNC,CTHRC1,DPYSL3,ANXA2,RPS3A,ANXA6,FN1,TGFB2,LMNA,HTRA1,PHGDH,FLNA,HSP90AB1,COL15A1,B4GALT1,POSTN,IGFBP3,LOXL2,YWHAZ,DDX3X,IL6,LAMB2,CORO1C,SERPINE2,SERPINH1,VIM,HNRNPC,SEPT2
GO Process	GO:0071704	Organic substance metabolic process	95	7755	0.18	3.70e-05	9606.ENSP00000196061,9606.ENSP00000215909,9606.ENSP00000216181,9606.ENSP00000217131,9606.ENSP00000218388,9606.ENSP00000219070,9606.ENSP00000220772,9606.ENSP00000223061,9606.ENSP00000223127,9606.ENSP00000223357,9606.ENSP00000229239,9606.ENSP00000231004,9606.ENSP00000233809,9606.ENSP00000233813,9606.ENSP00000234590,9606.ENSP00000236671,9606.ENSP00000244137,9606.ENSP00000258341,9606.ENSP00000264335,…	PLOD1,LGALS1,MYH9,CTSZ,TIMP1,MMP2,SFRP1,PCOLCE,PLOD3,AEBP1,GAPDH,LOX,IGFBP2,IGFBP5,ENO1,CTSD,PEPD,LAMC1,YWHAE,WNT5A,TNC,VDAC1,HEXA,MFGE8,PGD,CTSK,RPS3,PLOD2,HNRNPU,THY1,EIF4A1,CAPN2,IGFBP7,ALB,ADH5,C2,MMP3,COL3A1,PCBP1,UGDH,PKM,CALR,MMP1,HSPA5,BGN,FBLN1,EEF1G,GANAB,HNRNPA1,PRDX6,ANXA2,RPS3A,HNRNPA2B1,FN1,WARS,HNRNPH1,PTRF,CYB5R3,TGM2,TGFB2,QSOX1,HTRA1,PHGDH,FLNA,BAG2,HSP90AB1,PLAU,HNRNPR,PSAT1,AT…
GO Process	GO:0051716	Cellular response to stimulus	84	6489	0.2	3.71e-05	9606.ENSP00000215909,9606.ENSP00000216181,9606.ENSP00000218388,9606.ENSP00000219070,9606.ENSP00000220772,9606.ENSP00000223061,9606.ENSP00000223095,9606.ENSP00000223127,9606.ENSP00000225964,9606.ENSP00000229239,9606.ENSP00000231004,9606.ENSP00000231061,9606.ENSP00000233809,9606.ENSP00000233813,9606.ENSP00000247461,9606.ENSP00000250340,9606.ENSP00000252699,9606.ENSP00000254722,9606.ENSP00000256759,…	LGALS1,MYH9,TIMP1,MMP2,SFRP1,PCOLCE,SERPINE1,PLOD3,COL1A1,GAPDH,LOX,SPARC,IGFBP2,IGFBP5,CANX,CLEC11A,ACTN4,SERPINF1,FST,LGALS3BP,YWHAE,WNT5A,RAB10,TNC,CTSK,SFRP2,RPS3,HNRNPU,THY1,CAPN2,IGFBP7,ALB,ADH5,ANXA5,HSPA9,COL1A2,TNFRSF11B,MMP3,COL3A1,VASN,GNAI2,TLN1,PKM,CALR,MMP1,HSPA5,CTHRC1,HNRNPA1,PRDX6,DPYSL3,ANXA2,ANXA6,HNRNPA2B1,FN1,HNRNPH1,CYB5R3,TGM2,TGFB2,LMNA,FLNA,HSP90AB1,PLAU,CAP1,COL5A2,COL15…
GO Process	GO:0009887	Animal organ morphogenesis	25	967	0.5	3.89e-05	9606.ENSP00000217131,9606.ENSP00000219070,9606.ENSP00000220772,9606.ENSP00000223095,9606.ENSP00000223127,9606.ENSP00000225964,9606.ENSP00000233813,9606.ENSP00000256759,9606.ENSP00000258341,9606.ENSP00000264634,9606.ENSP00000265131,9606.ENSP00000274063,9606.ENSP00000284240,9606.ENSP00000297268,9606.ENSP00000300527,9606.ENSP00000304408,9606.ENSP00000325146,9606.ENSP00000330523,9606.ENSP00000346550,…	CTSZ,MMP2,SFRP1,SERPINE1,PLOD3,COL1A1,IGFBP5,FST,LAMC1,WNT5A,TNC,SFRP2,THY1,COL1A2,COL6A2,COL3A1,COL12A1,CTHRC1,ANXA6,TGM2,TGFB2,HTRA1,COL5A2,LAMB2,SERPINH1
GO Process	GO:0071495	Cellular response to endogenous stimulus	28	1181	0.46	3.98e-05	9606.ENSP00000219070,9606.ENSP00000220772,9606.ENSP00000223127,9606.ENSP00000225964,9606.ENSP00000233809,9606.ENSP00000233813,9606.ENSP00000254722,9606.ENSP00000256759,9606.ENSP00000264634,9606.ENSP00000264710,9606.ENSP00000265131,9606.ENSP00000283179,9606.ENSP00000295006,9606.ENSP00000295666,9606.ENSP00000297268,9606.ENSP00000304408,9606.ENSP00000320171,9606.ENSP00000320866,9606.ENSP00000324173,…	MMP2,SFRP1,PLOD3,COL1A1,IGFBP2,IGFBP5,SERPINF1,FST,WNT5A,RAB10,TNC,HNRNPU,CAPN2,IGFBP7,COL1A2,COL3A1,PKM,CALR,HSPA5,HNRNPA1,HNRNPH1,TGFB2,FLNA,COL5A2,POSTN,CD44,PGRMC2,VIM
GO Process	GO:0001525	Angiogenesis	14	315	0.74	4.46e-05	9606.ENSP00000216181,9606.ENSP00000219070,9606.ENSP00000223095,9606.ENSP00000268150,9606.ENSP00000274063,9606.ENSP00000284240,9606.ENSP00000346032,9606.ENSP00000346839,9606.ENSP00000347495,9606.ENSP00000362524,9606.ENSP00000364140,9606.ENSP00000369055,9606.ENSP00000373783,9606.ENSP00000379287	MYH9,MMP2,SERPINE1,MFGE8,SFRP2,THY1,ANXA2,FN1,WARS,ANGPTL2,COL15A1,B4GALT1,LOXL2,YWHAZ
GO Process	GO:0061448	Connective tissue development	12	223	0.82	4.46e-05	9606.ENSP00000218388,9606.ENSP00000225964,9606.ENSP00000231004,9606.ENSP00000264634,9606.ENSP00000274063,9606.ENSP00000300527,9606.ENSP00000325146,9606.ENSP00000327336,9606.ENSP00000346550,9606.ENSP00000398632,9606.ENSP00000429301,9606.ENSP00000434412	TIMP1,COL1A1,LOX,WNT5A,SFRP2,COL6A2,COL12A1,BGN,ANXA6,CD44,PGRMC2,SERPINH1
GO Process	GO:0030154	Cell differentiation	57	3702	0.27	4.96e-05	9606.ENSP00000211998,9606.ENSP00000215909,9606.ENSP00000216181,9606.ENSP00000217131,9606.ENSP00000219070,9606.ENSP00000220772,9606.ENSP00000223127,9606.ENSP00000225964,9606.ENSP00000231004,9606.ENSP00000233813,9606.ENSP00000254722,9606.ENSP00000256759,9606.ENSP00000258341,9606.ENSP00000264335,9606.ENSP00000264634,9606.ENSP00000264710,9606.ENSP00000265131,9606.ENSP00000265333,9606.ENSP00000274063,…	VCL,LGALS1,MYH9,CTSZ,MMP2,SFRP1,PLOD3,COL1A1,LOX,IGFBP5,SERPINF1,FST,LAMC1,YWHAE,WNT5A,RAB10,TNC,VDAC1,SFRP2,HNRNPU,THY1,CD109,CAPN2,HSPA9,COL6A2,COL3A1,CALR,HSPA5,COL12A1,FLNC,CTHRC1,DPYSL3,ANXA2,RPS3A,ANXA6,FN1,TGFB2,LMNA,HTRA1,PHGDH,FLNA,HSP90AB1,COL15A1,B4GALT1,POSTN,IGFBP3,LOXL2,YWHAZ,DDX3X,IL6,LAMB2,CORO1C,SERPINE2,SERPINH1,VIM,HNRNPC,SEPT2
GO Process	GO:0009725	Response to hormone	23	849	0.52	5.27e-05	9606.ENSP00000218388,9606.ENSP00000220772,9606.ENSP00000223127,9606.ENSP00000225964,9606.ENSP00000231004,9606.ENSP00000231061,9606.ENSP00000233809,9606.ENSP00000233813,9606.ENSP00000254722,9606.ENSP00000264710,9606.ENSP00000265131,9606.ENSP00000283179,9606.ENSP00000295666,9606.ENSP00000297350,9606.ENSP00000320171,9606.ENSP00000320866,9606.ENSP00000346032,9606.ENSP00000355896,9606.ENSP00000373620,…	TIMP1,SFRP1,PLOD3,COL1A1,LOX,SPARC,IGFBP2,IGFBP5,SERPINF1,RAB10,TNC,HNRNPU,IGFBP7,TNFRSF11B,PKM,CALR,ANXA2,TGFB2,HSPD1,IL6,ARPC1B,PGRMC2,LDHA
GO Process	GO:0010942	Positive regulation of cell death	21	719	0.55	5.27e-05	9606.ENSP00000217131,9606.ENSP00000220772,9606.ENSP00000229239,9606.ENSP00000236671,9606.ENSP00000264335,9606.ENSP00000264634,9606.ENSP00000274063,9606.ENSP00000278572,9606.ENSP00000295006,9606.ENSP00000299855,9606.ENSP00000355330,9606.ENSP00000355896,9606.ENSP00000369055,9606.ENSP00000370473,9606.ENSP00000371267,9606.ENSP00000373620,9606.ENSP00000379287,9606.ENSP00000382840,9606.ENSP00000385675,…	CTSZ,SFRP1,GAPDH,CTSD,YWHAE,WNT5A,SFRP2,RPS3,CAPN2,MMP3,TGM2,TGFB2,B4GALT1,IGFBP3,YWHAQ,HSPD1,YWHAZ,DDX3X,IL6,GNB2L1,LDHA
GO Process	GO:0008152	Metabolic process	99	8298	0.16	5.36e-05	9606.ENSP00000196061,9606.ENSP00000215909,9606.ENSP00000216181,9606.ENSP00000217131,9606.ENSP00000218388,9606.ENSP00000219070,9606.ENSP00000220772,9606.ENSP00000223061,9606.ENSP00000223127,9606.ENSP00000223357,9606.ENSP00000225964,9606.ENSP00000229239,9606.ENSP00000231004,9606.ENSP00000233809,9606.ENSP00000233813,9606.ENSP00000234590,9606.ENSP00000236671,9606.ENSP00000244137,9606.ENSP00000258341,…	PLOD1,LGALS1,MYH9,CTSZ,TIMP1,MMP2,SFRP1,PCOLCE,PLOD3,AEBP1,COL1A1,GAPDH,LOX,IGFBP2,IGFBP5,ENO1,CTSD,PEPD,LAMC1,YWHAE,WNT5A,TNC,VDAC1,HEXA,MFGE8,PGD,CTSK,RPS3,PLOD2,HNRNPU,THY1,EIF4A1,CAPN2,IGFBP7,ALB,ADH5,HSPA9,COL1A2,C2,MMP3,COL3A1,PCBP1,UGDH,PKM,CALR,MMP1,HSPA5,BGN,FBLN1,EEF1G,GANAB,HNRNPA1,PRDX6,ANXA2,RPS3A,HNRNPA2B1,FN1,WARS,HNRNPH1,PTRF,CYB5R3,TGM2,TGFB2,QSOX1,HTRA1,PHGDH,FLNA,BAG2,HSP90AB1,…
GO Process	GO:0043065	Positive regulation of apoptotic process	20	660	0.57	5.67e-05	9606.ENSP00000217131,9606.ENSP00000220772,9606.ENSP00000229239,9606.ENSP00000236671,9606.ENSP00000264335,9606.ENSP00000264634,9606.ENSP00000274063,9606.ENSP00000278572,9606.ENSP00000295006,9606.ENSP00000355330,9606.ENSP00000355896,9606.ENSP00000369055,9606.ENSP00000370473,9606.ENSP00000371267,9606.ENSP00000373620,9606.ENSP00000379287,9606.ENSP00000382840,9606.ENSP00000385675,9606.ENSP00000426909,…	CTSZ,SFRP1,GAPDH,CTSD,YWHAE,WNT5A,SFRP2,RPS3,CAPN2,TGM2,TGFB2,B4GALT1,IGFBP3,YWHAQ,HSPD1,YWHAZ,DDX3X,IL6,GNB2L1,LDHA
GO Process	GO:0051172	Negative regulation of nitrogen compound metabolic process	43	2429	0.34	6.06e-05	9606.ENSP00000217131,9606.ENSP00000218388,9606.ENSP00000220772,9606.ENSP00000223095,9606.ENSP00000223357,9606.ENSP00000229239,9606.ENSP00000233813,9606.ENSP00000234590,9606.ENSP00000254722,9606.ENSP00000256759,9606.ENSP00000264335,9606.ENSP00000264634,9606.ENSP00000274063,9606.ENSP00000278572,9606.ENSP00000283179,9606.ENSP00000284240,9606.ENSP00000287097,9606.ENSP00000312999,9606.ENSP00000320866,…	CTSZ,TIMP1,SFRP1,SERPINE1,AEBP1,GAPDH,IGFBP5,ENO1,SERPINF1,FST,YWHAE,WNT5A,SFRP2,RPS3,HNRNPU,THY1,CD109,GNAI2,CALR,FBLN1,HNRNPA1,ANXA2,HNRNPA2B1,WARS,FLNA,BAG2,HSP90AB1,HNRNPR,EMILIN1,IGFBP3,YWHAQ,LOXL2,ITIH5,DDX3X,IL6,AHSG,CORO1C,CD44,SERPINE2,GNB2L1,SERPINH1,HNRNPC,SPON1
GO Process	GO:0044403	Symbiotic process	23	865	0.51	6.93e-05	9606.ENSP00000229239,9606.ENSP00000247461,9606.ENSP00000264335,9606.ENSP00000265333,9606.ENSP00000278572,9606.ENSP00000283179,9606.ENSP00000293831,9606.ENSP00000305556,9606.ENSP00000316029,9606.ENSP00000322788,9606.ENSP00000331544,9606.ENSP00000341826,9606.ENSP00000346032,9606.ENSP00000346050,9606.ENSP00000346694,9606.ENSP00000346839,9606.ENSP00000360609,9606.ENSP00000373620,9606.ENSP00000382840,…	GAPDH,CANX,YWHAE,VDAC1,RPS3,HNRNPU,EIF4A1,PCBP1,TLN1,MMP1,FBLN1,HNRNPA1,ANXA2,RPS3A,HNRNPA2B1,FN1,HSP90AB1,HSPD1,DDX3X,LRRC15,PPIA,GNB2L1,VIM
GO Process	GO:0048729	Tissue morphogenesis	18	561	0.59	9.53e-05	9606.ENSP00000211998,9606.ENSP00000217131,9606.ENSP00000220772,9606.ENSP00000223127,9606.ENSP00000233813,9606.ENSP00000256759,9606.ENSP00000264634,9606.ENSP00000264710,9606.ENSP00000265131,9606.ENSP00000274063,9606.ENSP00000300527,9606.ENSP00000304408,9606.ENSP00000325146,9606.ENSP00000330523,9606.ENSP00000355330,9606.ENSP00000355896,9606.ENSP00000358866,9606.ENSP00000398632	VCL,CTSZ,SFRP1,PLOD3,IGFBP5,FST,WNT5A,RAB10,TNC,SFRP2,COL6A2,COL3A1,COL12A1,CTHRC1,TGM2,TGFB2,FLNA,CD44
GO Process	GO:0048468	Cell development	33	1629	0.39	9.70e-05	9606.ENSP00000211998,9606.ENSP00000216181,9606.ENSP00000223127,9606.ENSP00000231004,9606.ENSP00000258341,9606.ENSP00000264634,9606.ENSP00000264710,9606.ENSP00000265131,9606.ENSP00000274063,9606.ENSP00000283179,9606.ENSP00000284240,9606.ENSP00000300527,9606.ENSP00000325146,9606.ENSP00000327145,9606.ENSP00000330523,9606.ENSP00000343690,9606.ENSP00000346032,9606.ENSP00000346550,9606.ENSP00000346839,…	VCL,MYH9,PLOD3,LOX,LAMC1,WNT5A,RAB10,TNC,SFRP2,HNRNPU,THY1,COL6A2,COL12A1,FLNC,CTHRC1,DPYSL3,ANXA2,ANXA6,FN1,TGFB2,LMNA,PHGDH,FLNA,HSP90AB1,B4GALT1,POSTN,YWHAZ,IL6,LAMB2,CORO1C,SERPINH1,VIM,SEPT2
GO Process	GO:0044238	Primary metabolic process	90	7332	0.18	0.00010	9606.ENSP00000196061,9606.ENSP00000215909,9606.ENSP00000216181,9606.ENSP00000217131,9606.ENSP00000218388,9606.ENSP00000219070,9606.ENSP00000220772,9606.ENSP00000223061,9606.ENSP00000223127,9606.ENSP00000223357,9606.ENSP00000229239,9606.ENSP00000231004,9606.ENSP00000233809,9606.ENSP00000233813,9606.ENSP00000234590,9606.ENSP00000236671,9606.ENSP00000244137,9606.ENSP00000258341,9606.ENSP00000264335,…	PLOD1,LGALS1,MYH9,CTSZ,TIMP1,MMP2,SFRP1,PCOLCE,PLOD3,AEBP1,GAPDH,LOX,IGFBP2,IGFBP5,ENO1,CTSD,PEPD,LAMC1,YWHAE,WNT5A,TNC,HEXA,MFGE8,PGD,CTSK,RPS3,PLOD2,HNRNPU,THY1,EIF4A1,CAPN2,IGFBP7,ALB,ADH5,C2,MMP3,COL3A1,PCBP1,UGDH,PKM,CALR,MMP1,HSPA5,BGN,FBLN1,EEF1G,GANAB,HNRNPA1,PRDX6,ANXA2,RPS3A,HNRNPA2B1,FN1,WARS,HNRNPH1,PTRF,CYB5R3,TGM2,TGFB2,QSOX1,HTRA1,PHGDH,FLNA,BAG2,HSP90AB1,PLAU,HNRNPR,PSAT1,ATP6AP2,…
GO Process	GO:0090092	Regulation of transmembrane receptor protein serine/threonine kinase signaling pathway	12	244	0.78	0.00010	9606.ENSP00000220772,9606.ENSP00000231004,9606.ENSP00000256759,9606.ENSP00000264634,9606.ENSP00000274063,9606.ENSP00000287097,9606.ENSP00000306864,9606.ENSP00000324173,9606.ENSP00000355896,9606.ENSP00000357980,9606.ENSP00000360609,9606.ENSP00000369677	SFRP1,LOX,FST,WNT5A,SFRP2,CD109,VASN,HSPA5,TGFB2,HTRA1,HSP90AB1,EMILIN1
GO Process	GO:0010811	Positive regulation of cell-substrate adhesion	9	124	0.95	0.00011	9606.ENSP00000206423,9606.ENSP00000220772,9606.ENSP00000284240,9606.ENSP00000320866,9606.ENSP00000331544,9606.ENSP00000346839,9606.ENSP00000358866,9606.ENSP00000369677,9606.ENSP00000384169	CCDC80,SFRP1,THY1,CALR,FBLN1,FN1,FLNA,EMILIN1,FBLN2
GO Process	GO:0010812	Negative regulation of cell-substrate adhesion	7	62	1.14	0.00011	9606.ENSP00000215909,9606.ENSP00000223095,9606.ENSP00000225964,9606.ENSP00000252699,9606.ENSP00000331544,9606.ENSP00000369071,9606.ENSP00000394496	LGALS1,SERPINE1,COL1A1,ACTN4,FBLN1,POSTN,CORO1C
GO Process	GO:0050878	Regulation of body fluid levels	17	509	0.61	0.00011	9606.ENSP00000211998,9606.ENSP00000216181,9606.ENSP00000223095,9606.ENSP00000225964,9606.ENSP00000296511,9606.ENSP00000297268,9606.ENSP00000304408,9606.ENSP00000312999,9606.ENSP00000316029,9606.ENSP00000331544,9606.ENSP00000346032,9606.ENSP00000358866,9606.ENSP00000361850,9606.ENSP00000364935,9606.ENSP00000379287,9606.ENSP00000385675,9606.ENSP00000415786	VCL,MYH9,SERPINE1,COL1A1,ANXA5,COL1A2,COL3A1,GNAI2,TLN1,FBLN1,ANXA2,FLNA,PLAU,CLIC1,YWHAZ,IL6,SERPINE2
GO Process	GO:0051346	Negative regulation of hydrolase activity	16	450	0.64	0.00011	9606.ENSP00000218388,9606.ENSP00000223095,9606.ENSP00000229239,9606.ENSP00000254722,9606.ENSP00000264335,9606.ENSP00000274063,9606.ENSP00000287097,9606.ENSP00000312999,9606.ENSP00000346032,9606.ENSP00000355896,9606.ENSP00000380333,9606.ENSP00000382840,9606.ENSP00000393887,9606.ENSP00000398632,9606.ENSP00000415786,9606.ENSP00000434412	TIMP1,SERPINE1,GAPDH,SERPINF1,YWHAE,SFRP2,CD109,GNAI2,ANXA2,TGFB2,ITIH5,DDX3X,AHSG,CD44,SERPINE2,SERPINH1
GO Process	GO:0090101	Negative regulation of transmembrane receptor protein serine/threonine kinase signaling pathway	9	124	0.95	0.00011	9606.ENSP00000220772,9606.ENSP00000256759,9606.ENSP00000264634,9606.ENSP00000274063,9606.ENSP00000287097,9606.ENSP00000306864,9606.ENSP00000324173,9606.ENSP00000357980,9606.ENSP00000369677	SFRP1,FST,WNT5A,SFRP2,CD109,VASN,HSPA5,HTRA1,EMILIN1
GO Process	GO:0016477	Cell migration	23	896	0.5	0.00012	9606.ENSP00000216181,9606.ENSP00000225964,9606.ENSP00000231004,9606.ENSP00000258341,9606.ENSP00000264335,9606.ENSP00000264634,9606.ENSP00000297268,9606.ENSP00000322788,9606.ENSP00000330523,9606.ENSP00000346550,9606.ENSP00000346839,9606.ENSP00000355896,9606.ENSP00000358866,9606.ENSP00000361850,9606.ENSP00000361883,9606.ENSP00000369055,9606.ENSP00000369677,9606.ENSP00000373783,9606.ENSP00000385675,…	MYH9,COL1A1,LOX,LAMC1,YWHAE,WNT5A,COL1A2,MMP1,CTHRC1,ANXA6,FN1,TGFB2,FLNA,PLAU,CAP1,B4GALT1,EMILIN1,LOXL2,IL6,LAMB2,CORO1C,CD44,PPIA
GO Process	GO:0010605	Negative regulation of macromolecule metabolic process	47	2875	0.3	0.00014	9606.ENSP00000217131,9606.ENSP00000218388,9606.ENSP00000220772,9606.ENSP00000223095,9606.ENSP00000223357,9606.ENSP00000229239,9606.ENSP00000233813,9606.ENSP00000234590,9606.ENSP00000254722,9606.ENSP00000256759,9606.ENSP00000264335,9606.ENSP00000264634,9606.ENSP00000274063,9606.ENSP00000278572,9606.ENSP00000283179,9606.ENSP00000284240,9606.ENSP00000287097,9606.ENSP00000312999,9606.ENSP00000320866,…	CTSZ,TIMP1,SFRP1,SERPINE1,AEBP1,GAPDH,IGFBP5,ENO1,SERPINF1,FST,YWHAE,WNT5A,SFRP2,RPS3,HNRNPU,THY1,CD109,GNAI2,CALR,FBLN1,HNRNPA1,ANXA2,RPS3A,HNRNPA2B1,FN1,WARS,TGFB2,FLNA,BAG2,HSP90AB1,HNRNPR,EMILIN1,IGFBP3,YWHAQ,LOXL2,ITIH5,DDX3X,IL6,AHSG,CORO1C,CD44,SERPINE2,GNB2L1,RNH1,SERPINH1,HNRNPC,SPON1
GO Process	GO:0016032	Viral process	21	776	0.52	0.00015	9606.ENSP00000247461,9606.ENSP00000264335,9606.ENSP00000265333,9606.ENSP00000278572,9606.ENSP00000283179,9606.ENSP00000293831,9606.ENSP00000305556,9606.ENSP00000316029,9606.ENSP00000322788,9606.ENSP00000331544,9606.ENSP00000341826,9606.ENSP00000346032,9606.ENSP00000346050,9606.ENSP00000346694,9606.ENSP00000360609,9606.ENSP00000373620,9606.ENSP00000382840,9606.ENSP00000413707,9606.ENSP00000419425,…	CANX,YWHAE,VDAC1,RPS3,HNRNPU,EIF4A1,PCBP1,TLN1,MMP1,FBLN1,HNRNPA1,ANXA2,RPS3A,HNRNPA2B1,HSP90AB1,HSPD1,DDX3X,LRRC15,PPIA,GNB2L1,VIM
GO Process	GO:0045765	Regulation of angiogenesis	13	303	0.72	0.00015	9606.ENSP00000220772,9606.ENSP00000223095,9606.ENSP00000231061,9606.ENSP00000254722,9606.ENSP00000264634,9606.ENSP00000274063,9606.ENSP00000320171,9606.ENSP00000347495,9606.ENSP00000355751,9606.ENSP00000355896,9606.ENSP00000369677,9606.ENSP00000385675,9606.ENSP00000433999	SFRP1,SERPINE1,SPARC,SERPINF1,WNT5A,SFRP2,PKM,WARS,THBS2,TGFB2,EMILIN1,IL6,RNH1
GO Process	GO:0019752	Carboxylic acid metabolic process	22	853	0.5	0.00018	9606.ENSP00000223127,9606.ENSP00000229239,9606.ENSP00000234590,9606.ENSP00000244137,9606.ENSP00000265333,9606.ENSP00000268097,9606.ENSP00000270776,9606.ENSP00000282903,9606.ENSP00000296412,9606.ENSP00000319501,9606.ENSP00000320171,9606.ENSP00000327336,9606.ENSP00000347495,9606.ENSP00000354468,9606.ENSP00000358417,9606.ENSP00000365773,9606.ENSP00000373918,9606.ENSP00000380333,9606.ENSP00000385763,…	PLOD3,GAPDH,ENO1,PEPD,VDAC1,HEXA,PGD,PLOD2,ADH5,UGDH,PKM,BGN,WARS,CYB5R3,PHGDH,PSAT1,GARS,ITIH5,PTGR1,CD44,BTD,LDHA
GO Process	GO:0043687	Post-translational protein modification	14	360	0.68	0.00018	9606.ENSP00000215909,9606.ENSP00000218388,9606.ENSP00000233813,9606.ENSP00000258341,9606.ENSP00000265131,9606.ENSP00000268150,9606.ENSP00000295666,9606.ENSP00000295897,9606.ENSP00000346839,9606.ENSP00000356574,9606.ENSP00000370473,9606.ENSP00000385675,9606.ENSP00000388325,9606.ENSP00000393887	LGALS1,TIMP1,IGFBP5,LAMC1,TNC,MFGE8,IGFBP7,ALB,FN1,QSOX1,IGFBP3,IL6,LAMB2,AHSG
GO Process	GO:0051216	Cartilage development	10	171	0.85	0.00018	9606.ENSP00000218388,9606.ENSP00000225964,9606.ENSP00000264634,9606.ENSP00000274063,9606.ENSP00000300527,9606.ENSP00000325146,9606.ENSP00000327336,9606.ENSP00000346550,9606.ENSP00000398632,9606.ENSP00000434412	TIMP1,COL1A1,WNT5A,SFRP2,COL6A2,COL12A1,BGN,ANXA6,CD44,SERPINH1
GO Process	GO:0070613	Regulation of protein processing	7	67	1.11	0.00018	9606.ENSP00000216181,9606.ENSP00000217131,9606.ENSP00000223095,9606.ENSP00000234590,9606.ENSP00000359727,9606.ENSP00000415786,9606.ENSP00000460236	MYH9,CTSZ,SERPINE1,ENO1,BAG2,SERPINE2,SPON1
GO Process	GO:0060548	Negative regulation of cell death	24	999	0.47	0.00020	9606.ENSP00000218388,9606.ENSP00000220772,9606.ENSP00000223095,9606.ENSP00000234590,9606.ENSP00000254722,9606.ENSP00000264335,9606.ENSP00000264634,9606.ENSP00000274063,9606.ENSP00000295897,9606.ENSP00000296511,9606.ENSP00000297185,9606.ENSP00000312999,9606.ENSP00000324173,9606.ENSP00000346050,9606.ENSP00000346839,9606.ENSP00000357283,9606.ENSP00000358866,9606.ENSP00000360609,9606.ENSP00000373620,…	TIMP1,SFRP1,SERPINE1,ENO1,SERPINF1,YWHAE,WNT5A,SFRP2,ALB,ANXA5,HSPA9,GNAI2,HSPA5,RPS3A,FN1,LMNA,FLNA,HSP90AB1,HSPD1,YWHAZ,DDX3X,IL6,CD44,GNB2L1
GO Process	GO:0043436	Oxoacid metabolic process	23	944	0.47	0.00026	9606.ENSP00000223127,9606.ENSP00000229239,9606.ENSP00000234590,9606.ENSP00000244137,9606.ENSP00000265333,9606.ENSP00000268097,9606.ENSP00000270776,9606.ENSP00000282903,9606.ENSP00000296412,9606.ENSP00000319501,9606.ENSP00000320171,9606.ENSP00000327336,9606.ENSP00000347495,9606.ENSP00000354468,9606.ENSP00000358417,9606.ENSP00000365773,9606.ENSP00000369055,9606.ENSP00000373918,9606.ENSP00000380333,…	PLOD3,GAPDH,ENO1,PEPD,VDAC1,HEXA,PGD,PLOD2,ADH5,UGDH,PKM,BGN,WARS,CYB5R3,PHGDH,PSAT1,B4GALT1,GARS,ITIH5,PTGR1,CD44,BTD,LDHA
GO Process	GO:0048585	Negative regulation of response to stimulus	32	1636	0.38	0.00027	9606.ENSP00000220772,9606.ENSP00000223095,9606.ENSP00000233809,9606.ENSP00000233813,9606.ENSP00000234590,9606.ENSP00000254722,9606.ENSP00000256759,9606.ENSP00000264634,9606.ENSP00000274063,9606.ENSP00000278572,9606.ENSP00000284240,9606.ENSP00000287097,9606.ENSP00000304408,9606.ENSP00000306864,9606.ENSP00000312999,9606.ENSP00000320866,9606.ENSP00000324173,9606.ENSP00000330523,9606.ENSP00000331544,…	SFRP1,SERPINE1,IGFBP2,IGFBP5,ENO1,SERPINF1,FST,WNT5A,SFRP2,RPS3,THY1,CD109,COL3A1,VASN,GNAI2,CALR,HSPA5,CTHRC1,FBLN1,ANXA2,TGFB2,LMNA,HTRA1,PLAU,EMILIN1,IGFBP3,DDX3X,IL6,AHSG,CD44,SERPINE2,GNB2L1
GO Process	GO:0048870	Cell motility	24	1018	0.46	0.00027	9606.ENSP00000216181,9606.ENSP00000225964,9606.ENSP00000231004,9606.ENSP00000258341,9606.ENSP00000264335,9606.ENSP00000264634,9606.ENSP00000297268,9606.ENSP00000322788,9606.ENSP00000330523,9606.ENSP00000346550,9606.ENSP00000346839,9606.ENSP00000355896,9606.ENSP00000358866,9606.ENSP00000361850,9606.ENSP00000361883,9606.ENSP00000369055,9606.ENSP00000369677,9606.ENSP00000373783,9606.ENSP00000385675,…	MYH9,COL1A1,LOX,LAMC1,YWHAE,WNT5A,COL1A2,MMP1,CTHRC1,ANXA6,FN1,TGFB2,FLNA,PLAU,CAP1,B4GALT1,EMILIN1,LOXL2,IL6,LAMB2,CORO1C,CD44,PLTP,PPIA
GO Process	GO:0002009	Morphogenesis of an epithelium	15	435	0.62	0.00030	9606.ENSP00000211998,9606.ENSP00000217131,9606.ENSP00000220772,9606.ENSP00000223127,9606.ENSP00000233813,9606.ENSP00000256759,9606.ENSP00000264634,9606.ENSP00000264710,9606.ENSP00000265131,9606.ENSP00000274063,9606.ENSP00000330523,9606.ENSP00000355330,9606.ENSP00000355896,9606.ENSP00000358866,9606.ENSP00000398632	VCL,CTSZ,SFRP1,PLOD3,IGFBP5,FST,WNT5A,RAB10,TNC,SFRP2,CTHRC1,TGM2,TGFB2,FLNA,CD44
GO Process	GO:0010721	Negative regulation of cell development	13	330	0.68	0.00034	9606.ENSP00000215909,9606.ENSP00000217131,9606.ENSP00000252699,9606.ENSP00000264634,9606.ENSP00000284240,9606.ENSP00000304408,9606.ENSP00000320866,9606.ENSP00000331544,9606.ENSP00000343690,9606.ENSP00000369071,9606.ENSP00000385675,9606.ENSP00000394496,9606.ENSP00000446007	LGALS1,CTSZ,ACTN4,WNT5A,THY1,COL3A1,CALR,FBLN1,DPYSL3,POSTN,IL6,CORO1C,VIM
GO Process	GO:0043066	Negative regulation of apoptotic process	22	893	0.48	0.00035	9606.ENSP00000218388,9606.ENSP00000220772,9606.ENSP00000223095,9606.ENSP00000234590,9606.ENSP00000264335,9606.ENSP00000264634,9606.ENSP00000274063,9606.ENSP00000295897,9606.ENSP00000296511,9606.ENSP00000297185,9606.ENSP00000312999,9606.ENSP00000324173,9606.ENSP00000346050,9606.ENSP00000346839,9606.ENSP00000357283,9606.ENSP00000358866,9606.ENSP00000360609,9606.ENSP00000373620,9606.ENSP00000379287,…	TIMP1,SFRP1,SERPINE1,ENO1,YWHAE,WNT5A,SFRP2,ALB,ANXA5,HSPA9,GNAI2,HSPA5,RPS3A,FN1,LMNA,FLNA,HSP90AB1,HSPD1,YWHAZ,DDX3X,IL6,CD44
GO Process	GO:0006955	Immune response	31	1588	0.38	0.00039	9606.ENSP00000211998,9606.ENSP00000215909,9606.ENSP00000217131,9606.ENSP00000229239,9606.ENSP00000236671,9606.ENSP00000264634,9606.ENSP00000264710,9606.ENSP00000271651,9606.ENSP00000299367,9606.ENSP00000320171,9606.ENSP00000339001,9606.ENSP00000342026,9606.ENSP00000346032,9606.ENSP00000354468,9606.ENSP00000356574,9606.ENSP00000360609,9606.ENSP00000361850,9606.ENSP00000361883,9606.ENSP00000367697,…	VCL,LGALS1,CTSZ,GAPDH,CTSD,WNT5A,RAB10,CTSK,C2,PKM,TUBB,PRDX6,ANXA2,CYB5R3,QSOX1,HSP90AB1,PLAU,CAP1,ATP6AP2,B4GALT1,GDI2,HSPD1,DDX3X,IL6,AHSG,CD44,CFB,PPIA,C1R,VIM,RAB5C
GO Process	GO:0009968	Negative regulation of signal transduction	27	1271	0.41	0.00039	9606.ENSP00000220772,9606.ENSP00000223095,9606.ENSP00000233809,9606.ENSP00000233813,9606.ENSP00000234590,9606.ENSP00000256759,9606.ENSP00000264634,9606.ENSP00000274063,9606.ENSP00000284240,9606.ENSP00000287097,9606.ENSP00000306864,9606.ENSP00000312999,9606.ENSP00000320866,9606.ENSP00000324173,9606.ENSP00000330523,9606.ENSP00000331544,9606.ENSP00000355896,9606.ENSP00000357283,9606.ENSP00000357980,…	SFRP1,SERPINE1,IGFBP2,IGFBP5,ENO1,FST,WNT5A,SFRP2,THY1,CD109,VASN,GNAI2,CALR,HSPA5,CTHRC1,FBLN1,TGFB2,LMNA,HTRA1,EMILIN1,IGFBP3,DDX3X,IL6,AHSG,CD44,SERPINE2,GNB2L1
GO Process	GO:0031667	Response to nutrient levels	15	449	0.61	0.00041	9606.ENSP00000220772,9606.ENSP00000225964,9606.ENSP00000231061,9606.ENSP00000233809,9606.ENSP00000265131,9606.ENSP00000274063,9606.ENSP00000295897,9606.ENSP00000297350,9606.ENSP00000299367,9606.ENSP00000312999,9606.ENSP00000320171,9606.ENSP00000324173,9606.ENSP00000341826,9606.ENSP00000369071,9606.ENSP00000445175	SFRP1,COL1A1,SPARC,IGFBP2,TNC,SFRP2,ALB,TNFRSF11B,C2,GNAI2,PKM,HSPA5,HNRNPA1,POSTN,LDHA
GO Process	GO:1901701	Cellular response to oxygen-containing compound	24	1055	0.44	0.00045	9606.ENSP00000215909,9606.ENSP00000219070,9606.ENSP00000220772,9606.ENSP00000223095,9606.ENSP00000225964,9606.ENSP00000233813,9606.ENSP00000254722,9606.ENSP00000264634,9606.ENSP00000264710,9606.ENSP00000265131,9606.ENSP00000278572,9606.ENSP00000295006,9606.ENSP00000296412,9606.ENSP00000297268,9606.ENSP00000299855,9606.ENSP00000304408,9606.ENSP00000312999,9606.ENSP00000320171,9606.ENSP00000324173,…	LGALS1,MMP2,SFRP1,SERPINE1,COL1A1,IGFBP5,SERPINF1,WNT5A,RAB10,TNC,RPS3,CAPN2,ADH5,COL1A2,MMP3,COL3A1,GNAI2,PKM,HSPA5,FLNA,COL5A2,IL6,GNB2L1,VIM
GO Process	GO:0014070	Response to organic cyclic compound	22	911	0.47	0.00046	9606.ENSP00000215909,9606.ENSP00000220772,9606.ENSP00000225964,9606.ENSP00000231004,9606.ENSP00000231061,9606.ENSP00000233809,9606.ENSP00000233813,9606.ENSP00000254722,9606.ENSP00000265131,9606.ENSP00000283179,9606.ENSP00000295666,9606.ENSP00000320866,9606.ENSP00000324173,9606.ENSP00000355896,9606.ENSP00000358866,9606.ENSP00000360609,9606.ENSP00000369071,9606.ENSP00000373620,9606.ENSP00000385675,…	LGALS1,SFRP1,COL1A1,LOX,SPARC,IGFBP2,IGFBP5,SERPINF1,TNC,HNRNPU,IGFBP7,CALR,HSPA5,TGFB2,FLNA,HSP90AB1,POSTN,HSPD1,IL6,ARPC1B,PGRMC2,LDHA
GO Process	GO:0010755	Regulation of plasminogen activation	4	12	1.61	0.00048	9606.ENSP00000217131,9606.ENSP00000223095,9606.ENSP00000234590,9606.ENSP00000415786	CTSZ,SERPINE1,ENO1,SERPINE2
GO Process	GO:0060560	Developmental growth involved in morphogenesis	8	116	0.93	0.00053	9606.ENSP00000211998,9606.ENSP00000220772,9606.ENSP00000264634,9606.ENSP00000265131,9606.ENSP00000274063,9606.ENSP00000360609,9606.ENSP00000369071,9606.ENSP00000388325	VCL,SFRP1,WNT5A,TNC,SFRP2,HSP90AB1,POSTN,LAMB2
GO Process	GO:0060348	Bone development	10	199	0.79	0.00055	9606.ENSP00000225964,9606.ENSP00000231061,9606.ENSP00000274063,9606.ENSP00000300527,9606.ENSP00000325146,9606.ENSP00000327336,9606.ENSP00000346032,9606.ENSP00000346550,9606.ENSP00000348163,9606.ENSP00000434412	COL1A1,SPARC,SFRP2,COL6A2,COL12A1,BGN,ANXA2,ANXA6,PLS3,SERPINH1
GO Process	GO:1900024	Regulation of substrate adhesion-dependent cell spreading	6	53	1.14	0.00055	9606.ENSP00000252699,9606.ENSP00000320866,9606.ENSP00000331544,9606.ENSP00000358866,9606.ENSP00000369071,9606.ENSP00000394496	ACTN4,CALR,FBLN1,FLNA,POSTN,CORO1C
GO Process	GO:0009605	Response to external stimulus	39	2310	0.31	0.00057	9606.ENSP00000206423,9606.ENSP00000220772,9606.ENSP00000223095,9606.ENSP00000225964,9606.ENSP00000229239,9606.ENSP00000231004,9606.ENSP00000231061,9606.ENSP00000233809,9606.ENSP00000234590,9606.ENSP00000264634,9606.ENSP00000265131,9606.ENSP00000274063,9606.ENSP00000280326,9606.ENSP00000295006,9606.ENSP00000295897,9606.ENSP00000296412,9606.ENSP00000297350,9606.ENSP00000299367,9606.ENSP00000304408,…	CCDC80,SFRP1,SERPINE1,COL1A1,GAPDH,LOX,SPARC,IGFBP2,ENO1,WNT5A,TNC,SFRP2,CCT5,CAPN2,ALB,ADH5,TNFRSF11B,C2,COL3A1,GNAI2,PKM,HSPA5,EEF1G,TUBB,HNRNPA1,TGFB2,FLNA,PLAU,POSTN,HSPD1,DDX3X,IL6,LAMB2,CD44,SERPINE2,CFB,C1R,LDHA,VIM
GO Process	GO:0070848	Response to growth factor	16	524	0.57	0.00057	9606.ENSP00000217939,9606.ENSP00000220772,9606.ENSP00000225964,9606.ENSP00000231061,9606.ENSP00000256759,9606.ENSP00000264634,9606.ENSP00000265131,9606.ENSP00000297268,9606.ENSP00000304408,9606.ENSP00000324173,9606.ENSP00000341826,9606.ENSP00000349168,9606.ENSP00000355896,9606.ENSP00000369071,9606.ENSP00000398632,9606.ENSP00000426909	MXRA5,SFRP1,COL1A1,SPARC,FST,WNT5A,TNC,COL1A2,COL3A1,HSPA5,HNRNPA1,HNRNPH1,TGFB2,POSTN,CD44,GNB2L1
GO Process	GO:0033993	Response to lipid	21	858	0.48	0.00060	9606.ENSP00000220772,9606.ENSP00000223095,9606.ENSP00000225964,9606.ENSP00000231004,9606.ENSP00000231061,9606.ENSP00000233809,9606.ENSP00000254722,9606.ENSP00000264634,9606.ENSP00000265131,9606.ENSP00000283179,9606.ENSP00000295006,9606.ENSP00000295666,9606.ENSP00000296412,9606.ENSP00000320866,9606.ENSP00000355896,9606.ENSP00000369071,9606.ENSP00000373620,9606.ENSP00000385675,9606.ENSP00000389631,…	SFRP1,SERPINE1,COL1A1,LOX,SPARC,IGFBP2,SERPINF1,WNT5A,TNC,HNRNPU,CAPN2,IGFBP7,ADH5,CALR,TGFB2,POSTN,HSPD1,IL6,ARPC1B,PGRMC2,VIM
GO Process	GO:1900025	Negative regulation of substrate adhesion-dependent cell spreading	4	13	1.58	0.00060	9606.ENSP00000252699,9606.ENSP00000331544,9606.ENSP00000369071,9606.ENSP00000394496	ACTN4,FBLN1,POSTN,CORO1C
GO Process	GO:0010035	Response to inorganic substance	16	538	0.56	0.00077	9606.ENSP00000225964,9606.ENSP00000231061,9606.ENSP00000233809,9606.ENSP00000254722,9606.ENSP00000264634,9606.ENSP00000278572,9606.ENSP00000295006,9606.ENSP00000297350,9606.ENSP00000299855,9606.ENSP00000320866,9606.ENSP00000324173,9606.ENSP00000341826,9606.ENSP00000373620,9606.ENSP00000373783,9606.ENSP00000385675,9606.ENSP00000445175	COL1A1,SPARC,IGFBP2,SERPINF1,WNT5A,RPS3,CAPN2,TNFRSF11B,MMP3,CALR,HSPA5,HNRNPA1,HSPD1,LOXL2,IL6,LDHA
GO Process	GO:0006986	Response to unfolded protein	9	166	0.82	0.00086	9606.ENSP00000247461,9606.ENSP00000297185,9606.ENSP00000316029,9606.ENSP00000320866,9606.ENSP00000324173,9606.ENSP00000357283,9606.ENSP00000360609,9606.ENSP00000373620,9606.ENSP00000434412	CANX,HSPA9,TLN1,CALR,HSPA5,LMNA,HSP90AB1,HSPD1,SERPINH1
GO Process	GO:0010717	Regulation of epithelial to mesenchymal transition	7	90	0.98	0.00091	9606.ENSP00000220772,9606.ENSP00000225964,9606.ENSP00000274063,9606.ENSP00000306864,9606.ENSP00000355896,9606.ENSP00000373783,9606.ENSP00000385675	SFRP1,COL1A1,SFRP2,VASN,TGFB2,LOXL2,IL6
GO Process	GO:0001649	Osteoblast differentiation	8	127	0.89	0.00093	9606.ENSP00000220772,9606.ENSP00000225964,9606.ENSP00000231004,9606.ENSP00000233813,9606.ENSP00000265131,9606.ENSP00000283179,9606.ENSP00000370473,9606.ENSP00000451291	SFRP1,COL1A1,LOX,IGFBP5,TNC,HNRNPU,IGFBP3,HNRNPC
GO Process	GO:0048583	Regulation of response to stimulus	57	4114	0.23	0.0010	9606.ENSP00000215909,9606.ENSP00000216181,9606.ENSP00000218388,9606.ENSP00000220772,9606.ENSP00000223095,9606.ENSP00000225964,9606.ENSP00000231004,9606.ENSP00000233809,9606.ENSP00000233813,9606.ENSP00000234590,9606.ENSP00000252699,9606.ENSP00000254722,9606.ENSP00000256759,9606.ENSP00000264335,9606.ENSP00000264634,9606.ENSP00000274063,9606.ENSP00000278572,9606.ENSP00000284240,9606.ENSP00000287097,…	LGALS1,MYH9,TIMP1,SFRP1,SERPINE1,COL1A1,LOX,IGFBP2,IGFBP5,ENO1,ACTN4,SERPINF1,FST,YWHAE,WNT5A,SFRP2,RPS3,THY1,CD109,COL1A2,C2,MMP3,COL3A1,VASN,GNAI2,CALR,HSPA5,CTHRC1,FBLN1,ANXA2,FN1,TGM2,TGFB2,LMNA,HTRA1,FLNA,BAG2,HSP90AB1,PLAU,KCTD12,ATP6AP2,POSTN,GDI2,EMILIN1,IGFBP3,YWHAQ,HSPD1,YWHAZ,DDX3X,IL6,ARPC1B,AHSG,CD44,SERPINE2,CFB,GNB2L1,C1R
GO Process	GO:0050680	Negative regulation of epithelial cell proliferation	8	131	0.87	0.0011	9606.ENSP00000220772,9606.ENSP00000231061,9606.ENSP00000254722,9606.ENSP00000264634,9606.ENSP00000274063,9606.ENSP00000287097,9606.ENSP00000355896,9606.ENSP00000381736	SFRP1,SPARC,SERPINF1,WNT5A,SFRP2,CD109,TGFB2,ATP5A1
GO Process	GO:0045862	Positive regulation of proteolysis	13	377	0.62	0.0012	9606.ENSP00000216181,9606.ENSP00000223061,9606.ENSP00000234590,9606.ENSP00000236671,9606.ENSP00000274063,9606.ENSP00000278572,9606.ENSP00000331544,9606.ENSP00000346839,9606.ENSP00000359727,9606.ENSP00000373620,9606.ENSP00000382840,9606.ENSP00000426909,9606.ENSP00000460236	MYH9,PCOLCE,ENO1,CTSD,SFRP2,RPS3,FBLN1,FN1,BAG2,HSPD1,DDX3X,GNB2L1,SPON1
GO Process	GO:0008285	Negative regulation of cell population proliferation	18	696	0.5	0.0013	9606.ENSP00000220772,9606.ENSP00000231061,9606.ENSP00000233813,9606.ENSP00000254722,9606.ENSP00000264634,9606.ENSP00000274063,9606.ENSP00000287097,9606.ENSP00000295666,9606.ENSP00000308315,9606.ENSP00000331544,9606.ENSP00000347495,9606.ENSP00000355896,9606.ENSP00000357283,9606.ENSP00000369055,9606.ENSP00000370473,9606.ENSP00000381736,9606.ENSP00000385675,9606.ENSP00000415786	SFRP1,SPARC,IGFBP5,SERPINF1,WNT5A,SFRP2,CD109,IGFBP7,PODN,FBLN1,WARS,TGFB2,LMNA,B4GALT1,IGFBP3,ATP5A1,IL6,SERPINE2
GO Process	GO:0048771	Tissue remodeling	7	96	0.95	0.0013	9606.ENSP00000218388,9606.ENSP00000219070,9606.ENSP00000233813,9606.ENSP00000271651,9606.ENSP00000327336,9606.ENSP00000330523,9606.ENSP00000355330	TIMP1,MMP2,IGFBP5,CTSK,BGN,CTHRC1,TGM2
GO Process	GO:0048545	Response to steroid hormone	12	328	0.65	0.0014	9606.ENSP00000225964,9606.ENSP00000231004,9606.ENSP00000231061,9606.ENSP00000233809,9606.ENSP00000254722,9606.ENSP00000283179,9606.ENSP00000295666,9606.ENSP00000320866,9606.ENSP00000355896,9606.ENSP00000373620,9606.ENSP00000385675,9606.ENSP00000429301	COL1A1,LOX,SPARC,IGFBP2,SERPINF1,HNRNPU,IGFBP7,CALR,TGFB2,HSPD1,IL6,PGRMC2
GO Process	GO:0007166	Cell surface receptor signaling pathway	38	2325	0.3	0.0015	9606.ENSP00000216181,9606.ENSP00000218388,9606.ENSP00000219070,9606.ENSP00000220772,9606.ENSP00000225964,9606.ENSP00000231004,9606.ENSP00000247461,9606.ENSP00000252699,9606.ENSP00000256759,9606.ENSP00000264634,9606.ENSP00000274063,9606.ENSP00000284240,9606.ENSP00000297185,9606.ENSP00000297268,9606.ENSP00000297350,9606.ENSP00000299855,9606.ENSP00000304408,9606.ENSP00000312999,9606.ENSP00000316029,…	MYH9,TIMP1,MMP2,SFRP1,COL1A1,LOX,CANX,ACTN4,FST,WNT5A,SFRP2,THY1,HSPA9,COL1A2,TNFRSF11B,MMP3,COL3A1,GNAI2,TLN1,MMP1,CTHRC1,HNRNPA1,ANXA2,HNRNPA2B1,FN1,HNRNPH1,TGFB2,FLNA,HSP90AB1,YWHAZ,DDX3X,SVEP1,IL6,ARPC1B,CD44,PPIA,VIM,SEPT2
GO Process	GO:0048589	Developmental growth	13	389	0.61	0.0015	9606.ENSP00000211998,9606.ENSP00000220772,9606.ENSP00000264634,9606.ENSP00000265131,9606.ENSP00000274063,9606.ENSP00000300527,9606.ENSP00000320171,9606.ENSP00000325146,9606.ENSP00000346550,9606.ENSP00000355896,9606.ENSP00000360609,9606.ENSP00000369071,9606.ENSP00000388325	VCL,SFRP1,WNT5A,TNC,SFRP2,COL6A2,PKM,COL12A1,ANXA6,TGFB2,HSP90AB1,POSTN,LAMB2
GO Process	GO:0031589	Cell-substrate adhesion	9	182	0.78	0.0016	9606.ENSP00000211998,9606.ENSP00000216286,9606.ENSP00000258341,9606.ENSP00000284240,9606.ENSP00000304408,9606.ENSP00000346839,9606.ENSP00000369677,9606.ENSP00000388325,9606.ENSP00000398632	VCL,NID2,LAMC1,THY1,COL3A1,FN1,EMILIN1,LAMB2,CD44
GO Process	GO:0042493	Response to drug	11	281	0.68	0.0016	9606.ENSP00000215909,9606.ENSP00000220772,9606.ENSP00000231004,9606.ENSP00000233809,9606.ENSP00000274063,9606.ENSP00000297350,9606.ENSP00000320866,9606.ENSP00000324173,9606.ENSP00000355896,9606.ENSP00000360609,9606.ENSP00000385763	LGALS1,SFRP1,LOX,IGFBP2,SFRP2,TNFRSF11B,CALR,HSPA5,TGFB2,HSP90AB1,PTGR1
GO Process	GO:0051050	Positive regulation of transport	21	923	0.44	0.0016	9606.ENSP00000223095,9606.ENSP00000229239,9606.ENSP00000252699,9606.ENSP00000264335,9606.ENSP00000264634,9606.ENSP00000268150,9606.ENSP00000284240,9606.ENSP00000299367,9606.ENSP00000312999,9606.ENSP00000320866,9606.ENSP00000346032,9606.ENSP00000355896,9606.ENSP00000358866,9606.ENSP00000360609,9606.ENSP00000371267,9606.ENSP00000379287,9606.ENSP00000385675,9606.ENSP00000393887,9606.ENSP00000417138,…	SERPINE1,GAPDH,ACTN4,YWHAE,WNT5A,MFGE8,THY1,C2,GNAI2,CALR,ANXA2,TGFB2,FLNA,HSP90AB1,YWHAQ,YWHAZ,IL6,AHSG,PLTP,PPIA,GNB2L1
GO Process	GO:0051094	Positive regulation of developmental process	27	1389	0.38	0.0016	9606.ENSP00000220772,9606.ENSP00000223095,9606.ENSP00000225964,9606.ENSP00000254722,9606.ENSP00000256759,9606.ENSP00000264634,9606.ENSP00000274063,9606.ENSP00000283179,9606.ENSP00000295006,9606.ENSP00000320171,9606.ENSP00000320866,9606.ENSP00000324173,9606.ENSP00000330523,9606.ENSP00000343690,9606.ENSP00000346839,9606.ENSP00000355751,9606.ENSP00000355896,9606.ENSP00000357283,9606.ENSP00000358866,…	SFRP1,SERPINE1,COL1A1,SERPINF1,FST,WNT5A,SFRP2,HNRNPU,CAPN2,PKM,CALR,HSPA5,CTHRC1,DPYSL3,FN1,THBS2,TGFB2,LMNA,FLNA,HSP90AB1,CLIC1,IGFBP3,LOXL2,IL6,CORO1C,SERPINE2,GNB2L1
GO Process	GO:0071634	Regulation of transforming growth factor beta production	5	39	1.2	0.0016	9606.ENSP00000331544,9606.ENSP00000346839,9606.ENSP00000355896,9606.ENSP00000360609,9606.ENSP00000367697	FBLN1,FN1,TGFB2,HSP90AB1,ATP6AP2
GO Process	GO:0090287	Regulation of cellular response to growth factor stimulus	11	280	0.68	0.0016	9606.ENSP00000220772,9606.ENSP00000231004,9606.ENSP00000256759,9606.ENSP00000264634,9606.ENSP00000274063,9606.ENSP00000287097,9606.ENSP00000306864,9606.ENSP00000324173,9606.ENSP00000357980,9606.ENSP00000360609,9606.ENSP00000369677	SFRP1,LOX,FST,WNT5A,SFRP2,CD109,VASN,HSPA5,HTRA1,HSP90AB1,EMILIN1
GO Process	GO:0009966	Regulation of signal transduction	46	3107	0.26	0.0018	9606.ENSP00000215909,9606.ENSP00000218388,9606.ENSP00000220772,9606.ENSP00000223095,9606.ENSP00000225964,9606.ENSP00000231004,9606.ENSP00000233809,9606.ENSP00000233813,9606.ENSP00000234590,9606.ENSP00000252699,9606.ENSP00000256759,9606.ENSP00000264335,9606.ENSP00000264634,9606.ENSP00000274063,9606.ENSP00000278572,9606.ENSP00000284240,9606.ENSP00000287097,9606.ENSP00000304408,9606.ENSP00000306864,…	LGALS1,TIMP1,SFRP1,SERPINE1,COL1A1,LOX,IGFBP2,IGFBP5,ENO1,ACTN4,FST,YWHAE,WNT5A,SFRP2,RPS3,THY1,CD109,COL3A1,VASN,GNAI2,CALR,HSPA5,CTHRC1,FBLN1,FN1,TGM2,TGFB2,LMNA,HTRA1,FLNA,HSP90AB1,PLAU,KCTD12,ATP6AP2,POSTN,GDI2,EMILIN1,IGFBP3,YWHAQ,YWHAZ,DDX3X,IL6,AHSG,CD44,SERPINE2,GNB2L1
GO Process	GO:0022414	Reproductive process	27	1400	0.37	0.0018	9606.ENSP00000216181,9606.ENSP00000219070,9606.ENSP00000220772,9606.ENSP00000233809,9606.ENSP00000233813,9606.ENSP00000254722,9606.ENSP00000256759,9606.ENSP00000264634,9606.ENSP00000265131,9606.ENSP00000268150,9606.ENSP00000274063,9606.ENSP00000280326,9606.ENSP00000295006,9606.ENSP00000295666,9606.ENSP00000320866,9606.ENSP00000324173,9606.ENSP00000331544,9606.ENSP00000355896,9606.ENSP00000357980,…	MYH9,MMP2,SFRP1,IGFBP2,IGFBP5,SERPINF1,FST,WNT5A,TNC,MFGE8,SFRP2,CCT5,CAPN2,IGFBP7,CALR,HSPA5,FBLN1,TGFB2,HTRA1,FLNA,HSP90AB1,B4GALT1,DDX3X,PSG4,SERPINE2,PLTP,SEPT2
GO Process	GO:0071230	Cellular response to amino acid stimulus	6	69	1.03	0.0019	9606.ENSP00000219070,9606.ENSP00000225964,9606.ENSP00000295006,9606.ENSP00000297268,9606.ENSP00000304408,9606.ENSP00000364000	MMP2,COL1A1,CAPN2,COL1A2,COL3A1,COL5A2
GO Process	GO:0070527	Platelet aggregation	5	42	1.16	0.0022	9606.ENSP00000211998,9606.ENSP00000216181,9606.ENSP00000316029,9606.ENSP00000358866,9606.ENSP00000364935	VCL,MYH9,TLN1,FLNA,CLIC1
GO Process	GO:0001957	Intramembranous ossification	3	6	1.79	0.0024	9606.ENSP00000219070,9606.ENSP00000225964,9606.ENSP00000271651	MMP2,COL1A1,CTSK
GO Process	GO:0007044	Cell-substrate junction assembly	5	43	1.15	0.0024	9606.ENSP00000258341,9606.ENSP00000284240,9606.ENSP00000316029,9606.ENSP00000323856,9606.ENSP00000346839	LAMC1,THY1,TLN1,PLEC,FN1
GO Process	GO:0010757	Negative regulation of plasminogen activation	3	6	1.79	0.0024	9606.ENSP00000217131,9606.ENSP00000223095,9606.ENSP00000415786	CTSZ,SERPINE1,SERPINE2
GO Process	GO:0050790	Regulation of catalytic activity	38	2386	0.29	0.0024	9606.ENSP00000218388,9606.ENSP00000220772,9606.ENSP00000223061,9606.ENSP00000223095,9606.ENSP00000229239,9606.ENSP00000236671,9606.ENSP00000254722,9606.ENSP00000264335,9606.ENSP00000264634,9606.ENSP00000274063,9606.ENSP00000278572,9606.ENSP00000283179,9606.ENSP00000284240,9606.ENSP00000287097,9606.ENSP00000296511,9606.ENSP00000312999,9606.ENSP00000331544,9606.ENSP00000346032,9606.ENSP00000346694,…	TIMP1,SFRP1,PCOLCE,SERPINE1,GAPDH,CTSD,SERPINF1,YWHAE,WNT5A,SFRP2,RPS3,HNRNPU,THY1,CD109,ANXA5,GNAI2,FBLN1,ANXA2,HNRNPA2B1,FN1,WARS,TGFB2,BAG2,HSP90AB1,CAP1,HNRNPR,GDI2,IGFBP3,HSPD1,ITIH5,DDX3X,AHSG,CORO1C,CD44,SERPINE2,GNB2L1,RNH1,SERPINH1
GO Process	GO:0060028	Convergent extension involved in axis elongation	3	6	1.79	0.0024	9606.ENSP00000220772,9606.ENSP00000264634,9606.ENSP00000274063	SFRP1,WNT5A,SFRP2
GO Process	GO:0060284	Regulation of cell development	21	956	0.43	0.0024	9606.ENSP00000211998,9606.ENSP00000215909,9606.ENSP00000217131,9606.ENSP00000220772,9606.ENSP00000252699,9606.ENSP00000254722,9606.ENSP00000264634,9606.ENSP00000274063,9606.ENSP00000284240,9606.ENSP00000304408,9606.ENSP00000320866,9606.ENSP00000324173,9606.ENSP00000331544,9606.ENSP00000343690,9606.ENSP00000346839,9606.ENSP00000358866,9606.ENSP00000369071,9606.ENSP00000385675,9606.ENSP00000394496,…	VCL,LGALS1,CTSZ,SFRP1,ACTN4,SERPINF1,WNT5A,SFRP2,THY1,COL3A1,CALR,HSPA5,FBLN1,DPYSL3,FN1,FLNA,POSTN,IL6,CORO1C,SERPINE2,VIM
GO Process	GO:0060351	Cartilage development involved in endochondral bone morphogenesis	5	43	1.15	0.0024	9606.ENSP00000225964,9606.ENSP00000300527,9606.ENSP00000325146,9606.ENSP00000346550,9606.ENSP00000434412	COL1A1,COL6A2,COL12A1,ANXA6,SERPINH1
GO Process	GO:0060429	Epithelium development	23	1109	0.4	0.0024	9606.ENSP00000211998,9606.ENSP00000217131,9606.ENSP00000220772,9606.ENSP00000223127,9606.ENSP00000233813,9606.ENSP00000256759,9606.ENSP00000264634,9606.ENSP00000264710,9606.ENSP00000265131,9606.ENSP00000265333,9606.ENSP00000274063,9606.ENSP00000287097,9606.ENSP00000330523,9606.ENSP00000355330,9606.ENSP00000355896,9606.ENSP00000358417,9606.ENSP00000358866,9606.ENSP00000367697,9606.ENSP00000369055,…	VCL,CTSZ,SFRP1,PLOD3,IGFBP5,FST,WNT5A,RAB10,TNC,VDAC1,SFRP2,CD109,CTHRC1,TGM2,TGFB2,PHGDH,FLNA,ATP6AP2,B4GALT1,LAMB2,CD44,SERPINE2,VIM
GO Process	GO:2001233	Regulation of apoptotic signaling pathway	13	409	0.59	0.0024	9606.ENSP00000220772,9606.ENSP00000223095,9606.ENSP00000234590,9606.ENSP00000264335,9606.ENSP00000274063,9606.ENSP00000278572,9606.ENSP00000312999,9606.ENSP00000357283,9606.ENSP00000371267,9606.ENSP00000379287,9606.ENSP00000382840,9606.ENSP00000398632,9606.ENSP00000426909	SFRP1,SERPINE1,ENO1,YWHAE,SFRP2,RPS3,GNAI2,LMNA,YWHAQ,YWHAZ,DDX3X,CD44,GNB2L1
GO Process	GO:0051240	Positive regulation of multicellular organismal process	31	1770	0.33	0.0025	9606.ENSP00000223095,9606.ENSP00000225964,9606.ENSP00000229239,9606.ENSP00000231061,9606.ENSP00000234590,9606.ENSP00000254722,9606.ENSP00000256759,9606.ENSP00000264634,9606.ENSP00000274063,9606.ENSP00000278572,9606.ENSP00000312999,9606.ENSP00000320171,9606.ENSP00000320866,9606.ENSP00000324173,9606.ENSP00000330523,9606.ENSP00000343690,9606.ENSP00000346032,9606.ENSP00000346839,9606.ENSP00000355751,…	SERPINE1,COL1A1,GAPDH,SPARC,ENO1,SERPINF1,FST,WNT5A,SFRP2,RPS3,GNAI2,PKM,CALR,HSPA5,CTHRC1,DPYSL3,ANXA2,FN1,THBS2,TGFB2,FLNA,CLIC1,ATP6AP2,POSTN,HSPD1,LOXL2,ATP5A1,DDX3X,IL6,SERPINE2,GNB2L1
GO Process	GO:0030278	Regulation of ossification	9	197	0.75	0.0026	9606.ENSP00000220772,9606.ENSP00000233813,9606.ENSP00000264634,9606.ENSP00000274063,9606.ENSP00000330523,9606.ENSP00000355896,9606.ENSP00000364935,9606.ENSP00000385675,9606.ENSP00000393887	SFRP1,IGFBP5,WNT5A,SFRP2,CTHRC1,TGFB2,CLIC1,IL6,AHSG
GO Process	GO:0043627	Response to estrogen	6	74	1.0	0.0026	9606.ENSP00000220772,9606.ENSP00000233809,9606.ENSP00000297350,9606.ENSP00000373620,9606.ENSP00000389631,9606.ENSP00000445175	SFRP1,IGFBP2,TNFRSF11B,HSPD1,ARPC1B,LDHA
GO Process	GO:0080134	Regulation of response to stress	27	1437	0.36	0.0026	9606.ENSP00000216181,9606.ENSP00000220772,9606.ENSP00000223095,9606.ENSP00000234590,9606.ENSP00000254722,9606.ENSP00000264335,9606.ENSP00000264634,9606.ENSP00000274063,9606.ENSP00000278572,9606.ENSP00000284240,9606.ENSP00000287097,9606.ENSP00000299855,9606.ENSP00000324173,9606.ENSP00000346032,9606.ENSP00000355330,9606.ENSP00000355896,9606.ENSP00000357283,9606.ENSP00000357980,9606.ENSP00000359727,…	MYH9,SFRP1,SERPINE1,ENO1,SERPINF1,YWHAE,WNT5A,SFRP2,RPS3,THY1,CD109,MMP3,HSPA5,ANXA2,TGM2,TGFB2,LMNA,HTRA1,BAG2,HSP90AB1,PLAU,HSPD1,IL6,AHSG,CD44,SERPINE2,GNB2L1
GO Process	GO:0010952	Positive regulation of peptidase activity	9	198	0.74	0.0027	9606.ENSP00000223061,9606.ENSP00000236671,9606.ENSP00000274063,9606.ENSP00000278572,9606.ENSP00000331544,9606.ENSP00000346839,9606.ENSP00000373620,9606.ENSP00000382840,9606.ENSP00000426909	PCOLCE,CTSD,SFRP2,RPS3,FBLN1,FN1,HSPD1,DDX3X,GNB2L1
GO Process	GO:0019221	Cytokine-mediated signaling pathway	17	678	0.49	0.0027	9606.ENSP00000218388,9606.ENSP00000219070,9606.ENSP00000247461,9606.ENSP00000252699,9606.ENSP00000297185,9606.ENSP00000297268,9606.ENSP00000297350,9606.ENSP00000299855,9606.ENSP00000322788,9606.ENSP00000346032,9606.ENSP00000346694,9606.ENSP00000346839,9606.ENSP00000379287,9606.ENSP00000385675,9606.ENSP00000398632,9606.ENSP00000419425,9606.ENSP00000446007	TIMP1,MMP2,CANX,ACTN4,HSPA9,COL1A2,TNFRSF11B,MMP3,MMP1,ANXA2,HNRNPA2B1,FN1,YWHAZ,IL6,CD44,PPIA,VIM
GO Process	GO:0034249	Negative regulation of cellular amide metabolic process	8	154	0.8	0.0029	9606.ENSP00000229239,9606.ENSP00000233813,9606.ENSP00000278572,9606.ENSP00000320866,9606.ENSP00000363745,9606.ENSP00000382840,9606.ENSP00000426909,9606.ENSP00000460236	GAPDH,IGFBP5,RPS3,CALR,HNRNPR,DDX3X,GNB2L1,SPON1
GO Process	GO:0071559	Response to transforming growth factor beta	8	156	0.8	0.0031	9606.ENSP00000217939,9606.ENSP00000220772,9606.ENSP00000225964,9606.ENSP00000264634,9606.ENSP00000297268,9606.ENSP00000304408,9606.ENSP00000355896,9606.ENSP00000369071	MXRA5,SFRP1,COL1A1,WNT5A,COL1A2,COL3A1,TGFB2,POSTN
GO Process	GO:0071774	Response to fibroblast growth factor	7	115	0.87	0.0033	9606.ENSP00000220772,9606.ENSP00000225964,9606.ENSP00000265131,9606.ENSP00000341826,9606.ENSP00000349168,9606.ENSP00000369071,9606.ENSP00000398632	SFRP1,COL1A1,TNC,HNRNPA1,HNRNPH1,POSTN,CD44
GO Process	GO:0090288	Negative regulation of cellular response to growth factor stimulus	8	158	0.79	0.0033	9606.ENSP00000220772,9606.ENSP00000264634,9606.ENSP00000274063,9606.ENSP00000287097,9606.ENSP00000306864,9606.ENSP00000324173,9606.ENSP00000357980,9606.ENSP00000369677	SFRP1,WNT5A,SFRP2,CD109,VASN,HSPA5,HTRA1,EMILIN1
GO Process	GO:0048699	Generation of neurons	28	1551	0.34	0.0035	9606.ENSP00000211998,9606.ENSP00000215909,9606.ENSP00000217131,9606.ENSP00000220772,9606.ENSP00000254722,9606.ENSP00000264335,9606.ENSP00000264634,9606.ENSP00000264710,9606.ENSP00000265131,9606.ENSP00000274063,9606.ENSP00000284240,9606.ENSP00000304408,9606.ENSP00000320866,9606.ENSP00000324173,9606.ENSP00000330523,9606.ENSP00000343690,9606.ENSP00000346839,9606.ENSP00000355896,9606.ENSP00000358417,…	VCL,LGALS1,CTSZ,SFRP1,SERPINF1,YWHAE,WNT5A,RAB10,TNC,SFRP2,THY1,COL3A1,CALR,HSPA5,CTHRC1,DPYSL3,FN1,TGFB2,PHGDH,FLNA,HSP90AB1,POSTN,YWHAZ,IL6,LAMB2,SERPINE2,VIM,SEPT2
GO Process	GO:0021915	Neural tube development	8	160	0.79	0.0036	9606.ENSP00000220772,9606.ENSP00000223127,9606.ENSP00000264634,9606.ENSP00000274063,9606.ENSP00000330523,9606.ENSP00000355896,9606.ENSP00000358417,9606.ENSP00000367697	SFRP1,PLOD3,WNT5A,SFRP2,CTHRC1,TGFB2,PHGDH,ATP6AP2
GO Process	GO:0071363	Cellular response to growth factor stimulus	14	494	0.54	0.0036	9606.ENSP00000220772,9606.ENSP00000225964,9606.ENSP00000231061,9606.ENSP00000256759,9606.ENSP00000264634,9606.ENSP00000297268,9606.ENSP00000304408,9606.ENSP00000324173,9606.ENSP00000341826,9606.ENSP00000349168,9606.ENSP00000355896,9606.ENSP00000369071,9606.ENSP00000398632,9606.ENSP00000426909	SFRP1,COL1A1,SPARC,FST,WNT5A,COL1A2,COL3A1,HSPA5,HNRNPA1,HNRNPH1,TGFB2,POSTN,CD44,GNB2L1
GO Process	GO:0045936	Negative regulation of phosphate metabolic process	15	561	0.51	0.0037	9606.ENSP00000220772,9606.ENSP00000264335,9606.ENSP00000274063,9606.ENSP00000283179,9606.ENSP00000284240,9606.ENSP00000287097,9606.ENSP00000312999,9606.ENSP00000331544,9606.ENSP00000347495,9606.ENSP00000355896,9606.ENSP00000369677,9606.ENSP00000370473,9606.ENSP00000393887,9606.ENSP00000394496,9606.ENSP00000426909	SFRP1,YWHAE,SFRP2,HNRNPU,THY1,CD109,GNAI2,FBLN1,WARS,TGFB2,EMILIN1,IGFBP3,AHSG,CORO1C,GNB2L1
GO Process	GO:0010954	Positive regulation of protein processing	4	24	1.31	0.0038	9606.ENSP00000216181,9606.ENSP00000234590,9606.ENSP00000359727,9606.ENSP00000460236	MYH9,ENO1,BAG2,SPON1
GO Process	GO:0017015	Regulation of transforming growth factor beta receptor signaling pathway	7	119	0.86	0.0038	9606.ENSP00000231004,9606.ENSP00000287097,9606.ENSP00000306864,9606.ENSP00000324173,9606.ENSP00000357980,9606.ENSP00000360609,9606.ENSP00000369677	LOX,CD109,VASN,HSPA5,HTRA1,HSP90AB1,EMILIN1
GO Process	GO:0045597	Positive regulation of cell differentiation	21	993	0.41	0.0038	9606.ENSP00000220772,9606.ENSP00000223095,9606.ENSP00000225964,9606.ENSP00000254722,9606.ENSP00000264634,9606.ENSP00000274063,9606.ENSP00000283179,9606.ENSP00000295006,9606.ENSP00000320866,9606.ENSP00000324173,9606.ENSP00000330523,9606.ENSP00000343690,9606.ENSP00000346839,9606.ENSP00000355896,9606.ENSP00000358866,9606.ENSP00000360609,9606.ENSP00000364935,9606.ENSP00000370473,9606.ENSP00000373783,…	SFRP1,SERPINE1,COL1A1,SERPINF1,WNT5A,SFRP2,HNRNPU,CAPN2,CALR,HSPA5,CTHRC1,DPYSL3,FN1,TGFB2,FLNA,HSP90AB1,CLIC1,IGFBP3,LOXL2,IL6,SERPINE2
GO Process	GO:0071295	Cellular response to vitamin	4	24	1.31	0.0038	9606.ENSP00000220772,9606.ENSP00000225964,9606.ENSP00000265131,9606.ENSP00000369071	SFRP1,COL1A1,TNC,POSTN
GO Process	GO:0001952	Regulation of cell-matrix adhesion	7	120	0.85	0.0040	9606.ENSP00000211998,9606.ENSP00000220772,9606.ENSP00000223095,9606.ENSP00000284240,9606.ENSP00000361850,9606.ENSP00000369071,9606.ENSP00000394496	VCL,SFRP1,SERPINE1,THY1,PLAU,POSTN,CORO1C
GO Process	GO:0042476	Odontogenesis	7	120	0.85	0.0040	9606.ENSP00000223095,9606.ENSP00000225964,9606.ENSP00000256759,9606.ENSP00000265131,9606.ENSP00000297268,9606.ENSP00000355896,9606.ENSP00000357980	SERPINE1,COL1A1,FST,TNC,COL1A2,TGFB2,HTRA1
GO Process	GO:0017185	Peptidyl-lysine hydroxylation	3	8	1.66	0.0041	9606.ENSP00000196061,9606.ENSP00000223127,9606.ENSP00000282903	PLOD1,PLOD3,PLOD2
GO Process	GO:0031960	Response to corticosteroid	8	164	0.78	0.0041	9606.ENSP00000225964,9606.ENSP00000231061,9606.ENSP00000233809,9606.ENSP00000254722,9606.ENSP00000283179,9606.ENSP00000295666,9606.ENSP00000373620,9606.ENSP00000385675	COL1A1,SPARC,IGFBP2,SERPINF1,HNRNPU,IGFBP7,HSPD1,IL6
GO Process	GO:0043393	Regulation of protein binding	9	212	0.72	0.0041	9606.ENSP00000217131,9606.ENSP00000231004,9606.ENSP00000264634,9606.ENSP00000330523,9606.ENSP00000346032,9606.ENSP00000359727,9606.ENSP00000360609,9606.ENSP00000426909,9606.ENSP00000460236	CTSZ,LOX,WNT5A,CTHRC1,ANXA2,BAG2,HSP90AB1,GNB2L1,SPON1
GO Process	GO:0050819	Negative regulation of coagulation	5	50	1.09	0.0041	9606.ENSP00000223095,9606.ENSP00000296511,9606.ENSP00000346032,9606.ENSP00000361850,9606.ENSP00000415786	SERPINE1,ANXA5,ANXA2,PLAU,SERPINE2
GO Process	GO:0060346	Bone trabecula formation	3	8	1.66	0.0041	9606.ENSP00000219070,9606.ENSP00000220772,9606.ENSP00000225964	MMP2,SFRP1,COL1A1
GO Process	GO:0032204	Regulation of telomere maintenance	6	83	0.95	0.0042	9606.ENSP00000280326,9606.ENSP00000283179,9606.ENSP00000341826,9606.ENSP00000346694,9606.ENSP00000357283,9606.ENSP00000451291	CCT5,HNRNPU,HNRNPA1,HNRNPA2B1,LMNA,HNRNPC
GO Process	GO:0044706	Multi-multicellular organism process	9	213	0.71	0.0042	9606.ENSP00000219070,9606.ENSP00000233809,9606.ENSP00000233813,9606.ENSP00000295006,9606.ENSP00000295666,9606.ENSP00000331544,9606.ENSP00000369055,9606.ENSP00000384770,9606.ENSP00000415786	MMP2,IGFBP2,IGFBP5,CAPN2,IGFBP7,FBLN1,B4GALT1,PSG4,SERPINE2
GO Process	GO:0010608	Posttranscriptional regulation of gene expression	15	574	0.5	0.0045	9606.ENSP00000229239,9606.ENSP00000233813,9606.ENSP00000278572,9606.ENSP00000283179,9606.ENSP00000293831,9606.ENSP00000320866,9606.ENSP00000331901,9606.ENSP00000346694,9606.ENSP00000363745,9606.ENSP00000379287,9606.ENSP00000382840,9606.ENSP00000385675,9606.ENSP00000426909,9606.ENSP00000446007,9606.ENSP00000451291	GAPDH,IGFBP5,RPS3,HNRNPU,EIF4A1,CALR,EEF1G,HNRNPA2B1,HNRNPR,YWHAZ,DDX3X,IL6,GNB2L1,VIM,HNRNPC
GO Process	GO:0003401	Axis elongation	4	26	1.27	0.0047	9606.ENSP00000220772,9606.ENSP00000264634,9606.ENSP00000265131,9606.ENSP00000274063	SFRP1,WNT5A,TNC,SFRP2
GO Process	GO:0006928	Movement of cell or subcellular component	27	1501	0.34	0.0047	9606.ENSP00000216181,9606.ENSP00000225964,9606.ENSP00000231004,9606.ENSP00000252699,9606.ENSP00000258341,9606.ENSP00000264335,9606.ENSP00000264634,9606.ENSP00000283179,9606.ENSP00000297268,9606.ENSP00000322788,9606.ENSP00000330523,9606.ENSP00000346550,9606.ENSP00000346839,9606.ENSP00000355896,9606.ENSP00000358866,9606.ENSP00000361850,9606.ENSP00000361883,9606.ENSP00000369055,9606.ENSP00000369677,…	MYH9,COL1A1,LOX,ACTN4,LAMC1,YWHAE,WNT5A,HNRNPU,COL1A2,MMP1,CTHRC1,ANXA6,FN1,TGFB2,FLNA,PLAU,CAP1,B4GALT1,EMILIN1,LOXL2,IL6,LAMB2,CORO1C,CD44,PLTP,PPIA,VIM
GO Process	GO:0030324	Lung development	8	170	0.76	0.0050	9606.ENSP00000217131,9606.ENSP00000223127,9606.ENSP00000231004,9606.ENSP00000231061,9606.ENSP00000233813,9606.ENSP00000264634,9606.ENSP00000265131,9606.ENSP00000379287	CTSZ,PLOD3,LOX,SPARC,IGFBP5,WNT5A,TNC,YWHAZ
GO Process	GO:0048251	Elastic fiber assembly	3	9	1.61	0.0052	9606.ENSP00000231004,9606.ENSP00000309953,9606.ENSP00000369677	LOX,EFEMP2,EMILIN1
GO Process	GO:0007160	Cell-matrix adhesion	7	127	0.83	0.0053	9606.ENSP00000211998,9606.ENSP00000216286,9606.ENSP00000284240,9606.ENSP00000304408,9606.ENSP00000346839,9606.ENSP00000369677,9606.ENSP00000398632	VCL,NID2,THY1,COL3A1,FN1,EMILIN1,CD44
GO Process	GO:0045778	Positive regulation of ossification	6	88	0.92	0.0055	9606.ENSP00000264634,9606.ENSP00000274063,9606.ENSP00000330523,9606.ENSP00000355896,9606.ENSP00000364935,9606.ENSP00000385675	WNT5A,SFRP2,CTHRC1,TGFB2,CLIC1,IL6
GO Process	GO:0034620	Cellular response to unfolded protein	7	129	0.82	0.0057	9606.ENSP00000247461,9606.ENSP00000297185,9606.ENSP00000316029,9606.ENSP00000320866,9606.ENSP00000324173,9606.ENSP00000357283,9606.ENSP00000373620	CANX,HSPA9,TLN1,CALR,HSPA5,LMNA,HSPD1
GO Process	GO:0034329	Cell junction assembly	10	280	0.64	0.0061	9606.ENSP00000211998,9606.ENSP00000252699,9606.ENSP00000258341,9606.ENSP00000264634,9606.ENSP00000284240,9606.ENSP00000316029,9606.ENSP00000323856,9606.ENSP00000327145,9606.ENSP00000346839,9606.ENSP00000358866	VCL,ACTN4,LAMC1,WNT5A,THY1,TLN1,PLEC,FLNC,FN1,FLNA
GO Process	GO:0050678	Regulation of epithelial cell proliferation	11	339	0.6	0.0064	9606.ENSP00000220772,9606.ENSP00000231061,9606.ENSP00000254722,9606.ENSP00000258341,9606.ENSP00000264634,9606.ENSP00000274063,9606.ENSP00000287097,9606.ENSP00000355896,9606.ENSP00000357980,9606.ENSP00000369055,9606.ENSP00000381736	SFRP1,SPARC,SERPINF1,LAMC1,WNT5A,SFRP2,CD109,TGFB2,HTRA1,B4GALT1,ATP5A1
GO Process	GO:0034975	Protein folding in endoplasmic reticulum	3	10	1.56	0.0065	9606.ENSP00000247461,9606.ENSP00000320866,9606.ENSP00000324173	CANX,CALR,HSPA5
GO Process	GO:0003413	Chondrocyte differentiation involved in endochondral bone morphogenesis	4	30	1.21	0.0073	9606.ENSP00000300527,9606.ENSP00000325146,9606.ENSP00000346550,9606.ENSP00000434412	COL6A2,COL12A1,ANXA6,SERPINH1
GO Process	GO:0007165	Signal transduction	61	4876	0.18	0.0074	9606.ENSP00000216181,9606.ENSP00000218388,9606.ENSP00000219070,9606.ENSP00000220772,9606.ENSP00000225964,9606.ENSP00000231004,9606.ENSP00000233809,9606.ENSP00000233813,9606.ENSP00000247461,9606.ENSP00000250340,9606.ENSP00000252699,9606.ENSP00000256759,9606.ENSP00000262776,9606.ENSP00000264335,9606.ENSP00000264634,9606.ENSP00000264710,9606.ENSP00000271651,9606.ENSP00000274063,9606.ENSP00000284240,…	MYH9,TIMP1,MMP2,SFRP1,COL1A1,LOX,IGFBP2,IGFBP5,CANX,CLEC11A,ACTN4,FST,LGALS3BP,YWHAE,WNT5A,RAB10,CTSK,SFRP2,THY1,ANXA5,HSPA9,COL1A2,TNFRSF11B,MMP3,COL3A1,GNAI2,TLN1,CALR,MMP1,HSPA5,CTHRC1,HNRNPA1,ANXA2,ANXA6,HNRNPA2B1,FN1,HNRNPH1,TGM2,TGFB2,LMNA,FLNA,HSP90AB1,PLAU,CAP1,COL15A1,CLIC1,GDI2,YWHAQ,HSPD1,YWHAZ,DDX3X,SVEP1,IL6,ARPC1B,CORO1C,CD44,PPIA,PGRMC2,VIM,RAB5C,SEPT2
GO Process	GO:0017148	Negative regulation of translation	7	136	0.8	0.0076	9606.ENSP00000229239,9606.ENSP00000233813,9606.ENSP00000278572,9606.ENSP00000320866,9606.ENSP00000363745,9606.ENSP00000382840,9606.ENSP00000426909	GAPDH,IGFBP5,RPS3,CALR,HNRNPR,DDX3X,GNB2L1
GO Process	GO:0007154	Cell communication	65	5320	0.17	0.0078	9606.ENSP00000216181,9606.ENSP00000218388,9606.ENSP00000219070,9606.ENSP00000220772,9606.ENSP00000225964,9606.ENSP00000231004,9606.ENSP00000233809,9606.ENSP00000233813,9606.ENSP00000247461,9606.ENSP00000250340,9606.ENSP00000252699,9606.ENSP00000256759,9606.ENSP00000262776,9606.ENSP00000264335,9606.ENSP00000264634,9606.ENSP00000264710,9606.ENSP00000265131,9606.ENSP00000265333,9606.ENSP00000271651,…	MYH9,TIMP1,MMP2,SFRP1,COL1A1,LOX,IGFBP2,IGFBP5,CANX,CLEC11A,ACTN4,FST,LGALS3BP,YWHAE,WNT5A,RAB10,TNC,VDAC1,CTSK,SFRP2,THY1,ALB,ANXA5,HSPA9,COL1A2,TNFRSF11B,MMP3,COL3A1,GNAI2,TLN1,CALR,MMP1,HSPA5,CTHRC1,HNRNPA1,ANXA2,ANXA6,HNRNPA2B1,FN1,HNRNPH1,TGM2,TGFB2,LMNA,FLNA,HSP90AB1,PLAU,CAP1,COL15A1,CLIC1,POSTN,GDI2,YWHAQ,HSPD1,YWHAZ,DDX3X,SVEP1,IL6,ARPC1B,CORO1C,CD44,PPIA,PGRMC2,VIM,RAB5C,SEPT2
GO Process	GO:0010243	Response to organonitrogen compound	20	987	0.39	0.0087	9606.ENSP00000218388,9606.ENSP00000219070,9606.ENSP00000220772,9606.ENSP00000225964,9606.ENSP00000231061,9606.ENSP00000233813,9606.ENSP00000264710,9606.ENSP00000295006,9606.ENSP00000297268,9606.ENSP00000299855,9606.ENSP00000304408,9606.ENSP00000320171,9606.ENSP00000324173,9606.ENSP00000358866,9606.ENSP00000360609,9606.ENSP00000364000,9606.ENSP00000373620,9606.ENSP00000385675,9606.ENSP00000445175,…	TIMP1,MMP2,SFRP1,COL1A1,SPARC,IGFBP5,RAB10,CAPN2,COL1A2,MMP3,COL3A1,PKM,HSPA5,FLNA,HSP90AB1,COL5A2,HSPD1,IL6,LDHA,VIM
GO Process	GO:0030308	Negative regulation of cell growth	8	187	0.72	0.0088	9606.ENSP00000220772,9606.ENSP00000234590,9606.ENSP00000264634,9606.ENSP00000274063,9606.ENSP00000355896,9606.ENSP00000382840,9606.ENSP00000415786,9606.ENSP00000426909	SFRP1,ENO1,WNT5A,SFRP2,TGFB2,DDX3X,SERPINE2,GNB2L1
GO Process	GO:0023051	Regulation of signaling	48	3553	0.22	0.0089	9606.ENSP00000215909,9606.ENSP00000218388,9606.ENSP00000220772,9606.ENSP00000223095,9606.ENSP00000225964,9606.ENSP00000229239,9606.ENSP00000231004,9606.ENSP00000233809,9606.ENSP00000233813,9606.ENSP00000234590,9606.ENSP00000252699,9606.ENSP00000256759,9606.ENSP00000264335,9606.ENSP00000264634,9606.ENSP00000274063,9606.ENSP00000278572,9606.ENSP00000284240,9606.ENSP00000287097,9606.ENSP00000304408,…	LGALS1,TIMP1,SFRP1,SERPINE1,COL1A1,GAPDH,LOX,IGFBP2,IGFBP5,ENO1,ACTN4,FST,YWHAE,WNT5A,SFRP2,RPS3,THY1,CD109,COL3A1,VASN,GNAI2,CALR,HSPA5,CTHRC1,FBLN1,ANXA2,FN1,TGM2,TGFB2,LMNA,HTRA1,FLNA,HSP90AB1,PLAU,KCTD12,ATP6AP2,POSTN,GDI2,EMILIN1,IGFBP3,YWHAQ,YWHAZ,DDX3X,IL6,AHSG,CD44,SERPINE2,GNB2L1
GO Process	GO:0048730	Epidermis morphogenesis	4	32	1.18	0.0089	9606.ENSP00000223127,9606.ENSP00000233813,9606.ENSP00000256759,9606.ENSP00000355896	PLOD3,IGFBP5,FST,TGFB2
GO Process	GO:0010771	Negative regulation of cell morphogenesis involved in differentiation	6	98	0.87	0.0090	9606.ENSP00000252699,9606.ENSP00000264634,9606.ENSP00000284240,9606.ENSP00000331544,9606.ENSP00000369071,9606.ENSP00000394496	ACTN4,WNT5A,THY1,FBLN1,POSTN,CORO1C
GO Process	GO:1901698	Response to nitrogen compound	21	1070	0.38	0.0090	9606.ENSP00000218388,9606.ENSP00000219070,9606.ENSP00000220772,9606.ENSP00000225964,9606.ENSP00000231061,9606.ENSP00000233813,9606.ENSP00000264710,9606.ENSP00000295006,9606.ENSP00000297268,9606.ENSP00000299855,9606.ENSP00000304408,9606.ENSP00000312999,9606.ENSP00000320171,9606.ENSP00000324173,9606.ENSP00000358866,9606.ENSP00000360609,9606.ENSP00000364000,9606.ENSP00000373620,9606.ENSP00000385675,…	TIMP1,MMP2,SFRP1,COL1A1,SPARC,IGFBP5,RAB10,CAPN2,COL1A2,MMP3,COL3A1,GNAI2,PKM,HSPA5,FLNA,HSP90AB1,COL5A2,HSPD1,IL6,LDHA,VIM
GO Process	GO:0014910	Regulation of smooth muscle cell migration	5	62	0.99	0.0093	9606.ENSP00000223095,9606.ENSP00000233813,9606.ENSP00000361850,9606.ENSP00000369071,9606.ENSP00000370473	SERPINE1,IGFBP5,PLAU,POSTN,IGFBP3
GO Process	GO:0022612	Gland morphogenesis	6	99	0.87	0.0094	9606.ENSP00000220772,9606.ENSP00000233813,9606.ENSP00000264634,9606.ENSP00000265131,9606.ENSP00000355330,9606.ENSP00000355896	SFRP1,IGFBP5,WNT5A,TNC,TGM2,TGFB2
GO Process	GO:0051798	Positive regulation of hair follicle development	3	12	1.49	0.0097	9606.ENSP00000256759,9606.ENSP00000264634,9606.ENSP00000355896	FST,WNT5A,TGFB2
GO Process	GO:0071635	Negative regulation of transforming growth factor beta production	3	12	1.49	0.0097	9606.ENSP00000331544,9606.ENSP00000346839,9606.ENSP00000360609	FBLN1,FN1,HSP90AB1
GO Process	GO:0090179	Planar cell polarity pathway involved in neural tube closure	3	12	1.49	0.0097	9606.ENSP00000220772,9606.ENSP00000264634,9606.ENSP00000274063	SFRP1,WNT5A,SFRP2
GO Function	GO:0050839	Cell adhesion molecule binding	35	538	0.9	1.56e-17	9606.ENSP00000211998,9606.ENSP00000216181,9606.ENSP00000234590,9606.ENSP00000252699,9606.ENSP00000264335,9606.ENSP00000264710,9606.ENSP00000268150,9606.ENSP00000274063,9606.ENSP00000284240,9606.ENSP00000304408,9606.ENSP00000305556,9606.ENSP00000306864,9606.ENSP00000316029,9606.ENSP00000320171,9606.ENSP00000320866,9606.ENSP00000323856,9606.ENSP00000324173,9606.ENSP00000331544,9606.ENSP00000331901,…	VCL,MYH9,ENO1,ACTN4,YWHAE,RAB10,MFGE8,SFRP2,THY1,COL3A1,PCBP1,VASN,TLN1,PKM,CALR,PLEC,HSPA5,FBLN1,EEF1G,PRDX6,ANXA2,FN1,CALD1,FLNA,HSP90AB1,CLIC1,AHNAK,POSTN,EMILIN1,YWHAZ,DDX3X,LAMB2,GNB2L1,LDHA,SEPT2
GO Function	GO:0005201	Extracellular matrix structural constituent	20	119	1.31	2.27e-16	9606.ENSP00000216286,9606.ENSP00000217939,9606.ENSP00000225964,9606.ENSP00000230538,9606.ENSP00000258341,9606.ENSP00000265131,9606.ENSP00000297268,9606.ENSP00000300527,9606.ENSP00000304408,9606.ENSP00000309953,9606.ENSP00000325146,9606.ENSP00000327336,9606.ENSP00000331544,9606.ENSP00000346839,9606.ENSP00000364000,9606.ENSP00000364140,9606.ENSP00000369677,9606.ENSP00000384169,9606.ENSP00000388325,…	NID2,MXRA5,COL1A1,LAMA4,LAMC1,TNC,COL1A2,COL6A2,COL3A1,EFEMP2,COL12A1,BGN,FBLN1,FN1,COL5A2,COL15A1,EMILIN1,FBLN2,LAMB2,SPON1
GO Function	GO:0044877	Protein-containing complex binding	45	1216	0.66	9.51e-15	9606.ENSP00000216181,9606.ENSP00000216286,9606.ENSP00000223061,9606.ENSP00000223357,9606.ENSP00000231004,9606.ENSP00000231061,9606.ENSP00000252699,9606.ENSP00000256759,9606.ENSP00000264335,9606.ENSP00000265333,9606.ENSP00000268150,9606.ENSP00000271651,9606.ENSP00000274063,9606.ENSP00000278572,9606.ENSP00000283179,9606.ENSP00000284240,9606.ENSP00000295006,9606.ENSP00000300527,9606.ENSP00000304408,…	MYH9,NID2,PCOLCE,AEBP1,LOX,SPARC,ACTN4,FST,YWHAE,VDAC1,MFGE8,CTSK,SFRP2,RPS3,HNRNPU,THY1,CAPN2,COL6A2,COL3A1,PODN,GNAI2,TLN1,PKM,CALR,HSPA5,FBLN1,TUBB,ANXA6,FN1,PLS3,FLNA,HSP90AB1,EMILIN1,HSPD1,DDX3X,LAMB2,ARPC1B,CORO1C,CD44,LRRC15,PLTP,GNB2L1,SERPINH1,VIM,HNRNPC
GO Function	GO:0045296	Cadherin binding	24	334	0.94	1.35e-12	9606.ENSP00000211998,9606.ENSP00000216181,9606.ENSP00000234590,9606.ENSP00000264335,9606.ENSP00000264710,9606.ENSP00000305556,9606.ENSP00000306864,9606.ENSP00000316029,9606.ENSP00000320171,9606.ENSP00000323856,9606.ENSP00000324173,9606.ENSP00000331901,9606.ENSP00000342026,9606.ENSP00000346032,9606.ENSP00000354826,9606.ENSP00000358866,9606.ENSP00000360609,9606.ENSP00000364935,9606.ENSP00000367263,…	VCL,MYH9,ENO1,YWHAE,RAB10,PCBP1,VASN,TLN1,PKM,PLEC,HSPA5,EEF1G,PRDX6,ANXA2,CALD1,FLNA,HSP90AB1,CLIC1,AHNAK,YWHAZ,DDX3X,GNB2L1,LDHA,SEPT2
GO Function	GO:0005198	Structural molecule activity	31	635	0.78	1.50e-12	9606.ENSP00000211998,9606.ENSP00000216286,9606.ENSP00000217939,9606.ENSP00000225964,9606.ENSP00000230538,9606.ENSP00000258341,9606.ENSP00000265131,9606.ENSP00000278572,9606.ENSP00000297268,9606.ENSP00000300527,9606.ENSP00000301071,9606.ENSP00000304408,9606.ENSP00000309953,9606.ENSP00000316029,9606.ENSP00000323856,9606.ENSP00000325146,9606.ENSP00000327336,9606.ENSP00000331544,9606.ENSP00000339001,…	VCL,NID2,MXRA5,COL1A1,LAMA4,LAMC1,TNC,RPS3,COL1A2,COL6A2,TUBA1A,COL3A1,EFEMP2,TLN1,PLEC,COL12A1,BGN,FBLN1,TUBB,RPS3A,FN1,LMNA,COL5A2,COL15A1,AHNAK,EMILIN1,FBLN2,LAMB2,ARPC1B,VIM,SPON1
GO Function	GO:0005515	Protein binding	107	7026	0.27	1.50e-12	9606.ENSP00000206423,9606.ENSP00000211998,9606.ENSP00000215909,9606.ENSP00000216181,9606.ENSP00000218388,9606.ENSP00000220772,9606.ENSP00000223095,9606.ENSP00000223357,9606.ENSP00000225964,9606.ENSP00000229239,9606.ENSP00000230538,9606.ENSP00000233809,9606.ENSP00000233813,9606.ENSP00000234590,9606.ENSP00000247461,9606.ENSP00000250340,9606.ENSP00000252699,9606.ENSP00000256759,9606.ENSP00000264335,…	CCDC80,VCL,LGALS1,MYH9,TIMP1,SFRP1,SERPINE1,AEBP1,COL1A1,GAPDH,LAMA4,IGFBP2,IGFBP5,ENO1,CANX,CLEC11A,ACTN4,FST,YWHAE,WNT5A,RAB10,TNC,VDAC1,HEXA,MFGE8,CTSK,SFRP2,RPS3,CCT5,HNRNPU,THY1,CD109,CAPN2,IGFBP7,ALB,ADH5,HSPA9,COL1A2,TNFRSF11B,TUBA1A,COL3A1,PCBP1,VASN,GNAI2,TLN1,UGDH,PKM,CALR,PLEC,HSPA5,FLNC,CTHRC1,FBLN1,EEF1G,TUBB,HNRNPA1,PRDX6,DPYSL3,ANXA2,ANXA6,HNRNPA2B1,FN1,WARS,PLS3,PTRF,CALD1,TGM2,TG…
GO Function	GO:0005518	Collagen binding	12	68	1.33	9.26e-10	9606.ENSP00000216286,9606.ENSP00000223061,9606.ENSP00000223357,9606.ENSP00000231004,9606.ENSP00000231061,9606.ENSP00000271651,9606.ENSP00000300527,9606.ENSP00000308315,9606.ENSP00000346839,9606.ENSP00000398632,9606.ENSP00000413707,9606.ENSP00000434412	NID2,PCOLCE,AEBP1,LOX,SPARC,CTSK,COL6A2,PODN,FN1,CD44,LRRC15,SERPINH1
GO Function	GO:0042802	Identical protein binding	47	1896	0.48	1.35e-09	9606.ENSP00000215909,9606.ENSP00000216181,9606.ENSP00000220772,9606.ENSP00000225964,9606.ENSP00000229239,9606.ENSP00000234590,9606.ENSP00000252699,9606.ENSP00000264335,9606.ENSP00000265333,9606.ENSP00000283179,9606.ENSP00000295897,9606.ENSP00000296412,9606.ENSP00000297268,9606.ENSP00000301071,9606.ENSP00000319501,9606.ENSP00000320171,9606.ENSP00000327145,9606.ENSP00000331544,9606.ENSP00000341826,…	LGALS1,MYH9,SFRP1,COL1A1,GAPDH,ENO1,ACTN4,YWHAE,VDAC1,HNRNPU,ALB,ADH5,COL1A2,TUBA1A,UGDH,PKM,FLNC,FBLN1,HNRNPA1,PRDX6,DPYSL3,ANXA2,ANXA6,HNRNPA2B1,FN1,WARS,PTRF,TGM2,TGFB2,LMNA,HTRA1,FLNA,BAG2,HSP90AB1,KCTD12,AHNAK,B4GALT1,EMILIN1,YWHAQ,GARS,YWHAZ,GNB2L1,C1R,LDHA,VIM,HNRNPC,SEPT2
GO Function	GO:0005488	Binding	141	12516	0.14	1.87e-09	9606.ENSP00000196061,9606.ENSP00000206423,9606.ENSP00000211998,9606.ENSP00000215909,9606.ENSP00000216181,9606.ENSP00000216286,9606.ENSP00000218388,9606.ENSP00000219070,9606.ENSP00000220772,9606.ENSP00000223061,9606.ENSP00000223095,9606.ENSP00000223127,9606.ENSP00000223357,9606.ENSP00000225964,9606.ENSP00000229239,9606.ENSP00000230538,9606.ENSP00000231004,9606.ENSP00000231061,9606.ENSP00000233809,…	PLOD1,CCDC80,VCL,LGALS1,MYH9,NID2,TIMP1,MMP2,SFRP1,PCOLCE,SERPINE1,PLOD3,AEBP1,COL1A1,GAPDH,LAMA4,LOX,SPARC,IGFBP2,IGFBP5,ENO1,PEPD,CANX,CLEC11A,ACTN4,FST,YWHAE,WNT5A,RAB10,TNC,VDAC1,HEXA,MFGE8,PGD,CTSK,SFRP2,RPS3,CCT5,PLOD2,HNRNPU,THY1,CD109,EIF4A1,CAPN2,IGFBP7,ALB,ADH5,ANXA5,HSPA9,COL1A2,TNFRSF11B,C2,MMP3,COL6A2,TUBA1A,COL3A1,PCBP1,VASN,PODN,EFEMP2,GNAI2,TLN1,UGDH,PKM,CALR,MMP1,PLEC,HSPA5,FLNC,…
GO Function	GO:0061134	Peptidase regulator activity	15	226	0.91	3.93e-07	9606.ENSP00000218388,9606.ENSP00000223061,9606.ENSP00000223095,9606.ENSP00000229239,9606.ENSP00000254722,9606.ENSP00000274063,9606.ENSP00000287097,9606.ENSP00000331544,9606.ENSP00000346032,9606.ENSP00000346839,9606.ENSP00000380333,9606.ENSP00000393887,9606.ENSP00000415786,9606.ENSP00000426909,9606.ENSP00000434412	TIMP1,PCOLCE,SERPINE1,GAPDH,SERPINF1,SFRP2,CD109,FBLN1,ANXA2,FN1,ITIH5,AHSG,SERPINE2,GNB2L1,SERPINH1
GO Function	GO:0003723	RNA binding	38	1649	0.45	1.50e-06	9606.ENSP00000215909,9606.ENSP00000216181,9606.ENSP00000234590,9606.ENSP00000247461,9606.ENSP00000252699,9606.ENSP00000264335,9606.ENSP00000278572,9606.ENSP00000280326,9606.ENSP00000283179,9606.ENSP00000293831,9606.ENSP00000297185,9606.ENSP00000305556,9606.ENSP00000320171,9606.ENSP00000320866,9606.ENSP00000323856,9606.ENSP00000331901,9606.ENSP00000340466,9606.ENSP00000341826,9606.ENSP00000346032,…	LGALS1,MYH9,ENO1,CANX,ACTN4,YWHAE,RPS3,CCT5,HNRNPU,EIF4A1,HSPA9,PCBP1,PKM,CALR,PLEC,EEF1G,GANAB,HNRNPA1,ANXA2,RPS3A,HNRNPA2B1,HNRNPH1,PTRF,FLNA,HSP90AB1,HNRNPR,KCTD12,AHNAK,GDI2,HSPD1,YWHAZ,ATP5A1,DDX3X,PPIA,GNB2L1,SERPINH1,VIM,HNRNPC
GO Function	GO:0005178	Integrin binding	12	147	1.0	1.84e-06	9606.ENSP00000216181,9606.ENSP00000252699,9606.ENSP00000268150,9606.ENSP00000274063,9606.ENSP00000284240,9606.ENSP00000304408,9606.ENSP00000316029,9606.ENSP00000320866,9606.ENSP00000331544,9606.ENSP00000346839,9606.ENSP00000369677,9606.ENSP00000388325	MYH9,ACTN4,MFGE8,SFRP2,THY1,COL3A1,TLN1,CALR,FBLN1,FN1,EMILIN1,LAMB2
GO Function	GO:0001968	Fibronectin binding	7	27	1.5	2.26e-06	9606.ENSP00000206423,9606.ENSP00000233813,9606.ENSP00000271651,9606.ENSP00000274063,9606.ENSP00000331544,9606.ENSP00000370473,9606.ENSP00000413707	CCDC80,IGFBP5,CTSK,SFRP2,FBLN1,IGFBP3,LRRC15
GO Function	GO:0030020	Extracellular matrix structural constituent conferring tensile strength	7	28	1.49	2.60e-06	9606.ENSP00000225964,9606.ENSP00000297268,9606.ENSP00000300527,9606.ENSP00000304408,9606.ENSP00000325146,9606.ENSP00000364000,9606.ENSP00000364140	COL1A1,COL1A2,COL6A2,COL3A1,COL12A1,COL5A2,COL15A1
GO Function	GO:0019838	Growth factor binding	10	136	0.95	6.90e-05	9606.ENSP00000225964,9606.ENSP00000233809,9606.ENSP00000233813,9606.ENSP00000287097,9606.ENSP00000295666,9606.ENSP00000297268,9606.ENSP00000304408,9606.ENSP00000306864,9606.ENSP00000357980,9606.ENSP00000370473	COL1A1,IGFBP2,IGFBP5,CD109,IGFBP7,COL1A2,COL3A1,VASN,HTRA1,IGFBP3
GO Function	GO:0008092	Cytoskeletal protein binding	25	973	0.5	9.59e-05	9606.ENSP00000211998,9606.ENSP00000216181,9606.ENSP00000229239,9606.ENSP00000252699,9606.ENSP00000264710,9606.ENSP00000278572,9606.ENSP00000280326,9606.ENSP00000283179,9606.ENSP00000295006,9606.ENSP00000316029,9606.ENSP00000323856,9606.ENSP00000327145,9606.ENSP00000343690,9606.ENSP00000346032,9606.ENSP00000346550,9606.ENSP00000348163,9606.ENSP00000354826,9606.ENSP00000358866,9606.ENSP00000359727,…	VCL,MYH9,GAPDH,ACTN4,RAB10,RPS3,CCT5,HNRNPU,CAPN2,TLN1,PLEC,FLNC,DPYSL3,ANXA2,ANXA6,PLS3,CALD1,FLNA,BAG2,HSP90AB1,CAP1,B4GALT1,DDX3X,ARPC1B,CORO1C
GO Function	GO:0051082	Unfolded protein binding	9	108	1.01	9.59e-05	9606.ENSP00000247461,9606.ENSP00000280326,9606.ENSP00000297185,9606.ENSP00000320866,9606.ENSP00000324173,9606.ENSP00000360609,9606.ENSP00000373620,9606.ENSP00000419425,9606.ENSP00000434412	CANX,CCT5,HSPA9,CALR,HSPA5,HSP90AB1,HSPD1,PPIA,SERPINH1
GO Function	GO:0005102	Signaling receptor binding	33	1581	0.41	0.00011	9606.ENSP00000216181,9606.ENSP00000218388,9606.ENSP00000220772,9606.ENSP00000223095,9606.ENSP00000230538,9606.ENSP00000233809,9606.ENSP00000247461,9606.ENSP00000250340,9606.ENSP00000252699,9606.ENSP00000256759,9606.ENSP00000264634,9606.ENSP00000268150,9606.ENSP00000274063,9606.ENSP00000284240,9606.ENSP00000297350,9606.ENSP00000304408,9606.ENSP00000312999,9606.ENSP00000316029,9606.ENSP00000320866,…	MYH9,TIMP1,SFRP1,SERPINE1,LAMA4,IGFBP2,CANX,CLEC11A,ACTN4,FST,WNT5A,MFGE8,SFRP2,THY1,TNFRSF11B,COL3A1,GNAI2,TLN1,CALR,CTHRC1,FBLN1,TUBB,FN1,TGFB2,FLNA,HSP90AB1,ANGPTL2,EMILIN1,ATP5A1,IL6,LAMB2,SERPINE2,GNB2L1
GO Function	GO:0061135	Endopeptidase regulator activity	11	190	0.85	0.00013	9606.ENSP00000218388,9606.ENSP00000223095,9606.ENSP00000229239,9606.ENSP00000254722,9606.ENSP00000274063,9606.ENSP00000287097,9606.ENSP00000346032,9606.ENSP00000380333,9606.ENSP00000393887,9606.ENSP00000415786,9606.ENSP00000434412	TIMP1,SERPINE1,GAPDH,SERPINF1,SFRP2,CD109,ANXA2,ITIH5,AHSG,SERPINE2,SERPINH1
GO Function	GO:0043168	Anion binding	46	2805	0.3	0.00035	9606.ENSP00000196061,9606.ENSP00000206423,9606.ENSP00000216181,9606.ENSP00000220772,9606.ENSP00000223061,9606.ENSP00000223127,9606.ENSP00000256759,9606.ENSP00000264634,9606.ENSP00000264710,9606.ENSP00000268150,9606.ENSP00000280326,9606.ENSP00000282903,9606.ENSP00000283179,9606.ENSP00000284240,9606.ENSP00000293831,9606.ENSP00000295897,9606.ENSP00000296412,9606.ENSP00000296511,9606.ENSP00000297185,…	PLOD1,CCDC80,MYH9,SFRP1,PCOLCE,PLOD3,FST,WNT5A,RAB10,MFGE8,CCT5,PLOD2,HNRNPU,THY1,EIF4A1,ALB,ADH5,ANXA5,HSPA9,TUBA1A,GNAI2,TLN1,PKM,HSPA5,TUBB,DPYSL3,ANXA2,ANXA6,FN1,WARS,CYB5R3,TGM2,THBS2,QSOX1,HSP90AB1,PSAT1,POSTN,HSPD1,GARS,ATP5A1,DDX3X,CD44,SERPINE2,PLTP,RAB5C,SEPT2
GO Function	GO:0004857	Enzyme inhibitor activity	14	377	0.66	0.00057	9606.ENSP00000218388,9606.ENSP00000223095,9606.ENSP00000229239,9606.ENSP00000254722,9606.ENSP00000287097,9606.ENSP00000296511,9606.ENSP00000346032,9606.ENSP00000347495,9606.ENSP00000380333,9606.ENSP00000393887,9606.ENSP00000415786,9606.ENSP00000426909,9606.ENSP00000433999,9606.ENSP00000434412	TIMP1,SERPINE1,GAPDH,SERPINF1,CD109,ANXA5,ANXA2,WARS,ITIH5,AHSG,SERPINE2,GNB2L1,RNH1,SERPINH1
GO Function	GO:0004866	Endopeptidase inhibitor activity	10	181	0.83	0.00057	9606.ENSP00000218388,9606.ENSP00000223095,9606.ENSP00000229239,9606.ENSP00000254722,9606.ENSP00000287097,9606.ENSP00000346032,9606.ENSP00000380333,9606.ENSP00000393887,9606.ENSP00000415786,9606.ENSP00000434412	TIMP1,SERPINE1,GAPDH,SERPINF1,CD109,ANXA2,ITIH5,AHSG,SERPINE2,SERPINH1
GO Function	GO:0005520	Insulin-like growth factor binding	5	26	1.37	0.00066	9606.ENSP00000233809,9606.ENSP00000233813,9606.ENSP00000295666,9606.ENSP00000357980,9606.ENSP00000370473	IGFBP2,IGFBP5,IGFBP7,HTRA1,IGFBP3
GO Function	GO:0030234	Enzyme regulator activity	24	1044	0.45	0.00072	9606.ENSP00000218388,9606.ENSP00000223061,9606.ENSP00000223095,9606.ENSP00000229239,9606.ENSP00000254722,9606.ENSP00000274063,9606.ENSP00000284240,9606.ENSP00000287097,9606.ENSP00000296511,9606.ENSP00000331544,9606.ENSP00000346032,9606.ENSP00000346839,9606.ENSP00000347495,9606.ENSP00000359727,9606.ENSP00000360609,9606.ENSP00000369538,9606.ENSP00000370473,9606.ENSP00000380333,9606.ENSP00000382840,…	TIMP1,PCOLCE,SERPINE1,GAPDH,SERPINF1,SFRP2,THY1,CD109,ANXA5,FBLN1,ANXA2,FN1,WARS,BAG2,HSP90AB1,GDI2,IGFBP3,ITIH5,DDX3X,AHSG,SERPINE2,GNB2L1,RNH1,SERPINH1
GO Function	GO:0003729	mRNA binding	12	289	0.71	0.00082	9606.ENSP00000278572,9606.ENSP00000280326,9606.ENSP00000283179,9606.ENSP00000293831,9606.ENSP00000305556,9606.ENSP00000320866,9606.ENSP00000341826,9606.ENSP00000346050,9606.ENSP00000346694,9606.ENSP00000363745,9606.ENSP00000382840,9606.ENSP00000451291	RPS3,CCT5,HNRNPU,EIF4A1,PCBP1,CALR,HNRNPA1,RPS3A,HNRNPA2B1,HNRNPR,DDX3X,HNRNPC
GO Function	GO:0005539	Glycosaminoglycan binding	11	240	0.75	0.00082	9606.ENSP00000206423,9606.ENSP00000220772,9606.ENSP00000223061,9606.ENSP00000327336,9606.ENSP00000343690,9606.ENSP00000346550,9606.ENSP00000346839,9606.ENSP00000355751,9606.ENSP00000369071,9606.ENSP00000398632,9606.ENSP00000415786	CCDC80,SFRP1,PCOLCE,BGN,DPYSL3,ANXA6,FN1,THBS2,POSTN,CD44,SERPINE2
GO Function	GO:0019904	Protein domain specific binding	19	716	0.51	0.00097	9606.ENSP00000216181,9606.ENSP00000229239,9606.ENSP00000264335,9606.ENSP00000264634,9606.ENSP00000301071,9606.ENSP00000316029,9606.ENSP00000324173,9606.ENSP00000339001,9606.ENSP00000341826,9606.ENSP00000343690,9606.ENSP00000346839,9606.ENSP00000347495,9606.ENSP00000355330,9606.ENSP00000360609,9606.ENSP00000371267,9606.ENSP00000379287,9606.ENSP00000426909,9606.ENSP00000446007,9606.ENSP00000460236	MYH9,GAPDH,YWHAE,WNT5A,TUBA1A,TLN1,HSPA5,TUBB,HNRNPA1,DPYSL3,FN1,WARS,TGM2,HSP90AB1,YWHAQ,YWHAZ,GNB2L1,VIM,SPON1
GO Function	GO:0008475	Procollagen-lysine 5-dioxygenase activity	3	3	2.09	0.0011	9606.ENSP00000196061,9606.ENSP00000223127,9606.ENSP00000282903	PLOD1,PLOD3,PLOD2
GO Function	GO:0050840	Extracellular matrix binding	6	56	1.12	0.0012	9606.ENSP00000215909,9606.ENSP00000231061,9606.ENSP00000327336,9606.ENSP00000346032,9606.ENSP00000384169,9606.ENSP00000413707	LGALS1,SPARC,BGN,ANXA2,FBLN2,LRRC15
GO Function	GO:0003779	Actin binding	14	438	0.59	0.0020	9606.ENSP00000211998,9606.ENSP00000216181,9606.ENSP00000252699,9606.ENSP00000283179,9606.ENSP00000316029,9606.ENSP00000323856,9606.ENSP00000327145,9606.ENSP00000346550,9606.ENSP00000348163,9606.ENSP00000354826,9606.ENSP00000358866,9606.ENSP00000361883,9606.ENSP00000389631,9606.ENSP00000394496	VCL,MYH9,ACTN4,HNRNPU,TLN1,PLEC,FLNC,ANXA6,PLS3,CALD1,FLNA,CAP1,ARPC1B,CORO1C
GO Function	GO:0044325	Ion channel binding	8	134	0.86	0.0021	9606.ENSP00000252699,9606.ENSP00000264335,9606.ENSP00000265333,9606.ENSP00000358866,9606.ENSP00000359727,9606.ENSP00000360609,9606.ENSP00000371267,9606.ENSP00000379287	ACTN4,YWHAE,VDAC1,FLNA,BAG2,HSP90AB1,YWHAQ,YWHAZ
GO Function	GO:0097367	Carbohydrate derivative binding	37	2226	0.31	0.0021	9606.ENSP00000206423,9606.ENSP00000216181,9606.ENSP00000220772,9606.ENSP00000223061,9606.ENSP00000252699,9606.ENSP00000256759,9606.ENSP00000264710,9606.ENSP00000265131,9606.ENSP00000271651,9606.ENSP00000280326,9606.ENSP00000283179,9606.ENSP00000284240,9606.ENSP00000293831,9606.ENSP00000297185,9606.ENSP00000301071,9606.ENSP00000312999,9606.ENSP00000320171,9606.ENSP00000324173,9606.ENSP00000327336,…	CCDC80,MYH9,SFRP1,PCOLCE,ACTN4,FST,RAB10,TNC,CTSK,CCT5,HNRNPU,THY1,EIF4A1,HSPA9,TUBA1A,GNAI2,PKM,HSPA5,BGN,TUBB,DPYSL3,ANXA6,FN1,WARS,CYB5R3,TGM2,THBS2,HSP90AB1,POSTN,HSPD1,GARS,ATP5A1,DDX3X,CD44,SERPINE2,RAB5C,SEPT2
GO Function	GO:0002020	Protease binding	8	138	0.85	0.0022	9606.ENSP00000218388,9606.ENSP00000223095,9606.ENSP00000225964,9606.ENSP00000297268,9606.ENSP00000304408,9606.ENSP00000346032,9606.ENSP00000346839,9606.ENSP00000373620	TIMP1,SERPINE1,COL1A1,COL1A2,COL3A1,ANXA2,FN1,HSPD1
GO Function	GO:0004867	Serine-type endopeptidase inhibitor activity	7	98	0.94	0.0022	9606.ENSP00000223095,9606.ENSP00000254722,9606.ENSP00000287097,9606.ENSP00000346032,9606.ENSP00000380333,9606.ENSP00000415786,9606.ENSP00000434412	SERPINE1,SERPINF1,CD109,ANXA2,ITIH5,SERPINE2,SERPINH1
GO Function	GO:0005509	Calcium ion binding	18	703	0.5	0.0022	9606.ENSP00000216286,9606.ENSP00000231061,9606.ENSP00000247461,9606.ENSP00000252699,9606.ENSP00000295006,9606.ENSP00000296511,9606.ENSP00000309953,9606.ENSP00000320866,9606.ENSP00000324173,9606.ENSP00000331544,9606.ENSP00000346032,9606.ENSP00000346550,9606.ENSP00000348163,9606.ENSP00000355751,9606.ENSP00000373783,9606.ENSP00000384169,9606.ENSP00000384917,9606.ENSP00000438615	NID2,SPARC,CANX,ACTN4,CAPN2,ANXA5,EFEMP2,CALR,HSPA5,FBLN1,ANXA2,ANXA6,PLS3,THBS2,LOXL2,FBLN2,SVEP1,C1R
GO Function	GO:0016504	Peptidase activator activity	5	41	1.17	0.0029	9606.ENSP00000223061,9606.ENSP00000274063,9606.ENSP00000331544,9606.ENSP00000346839,9606.ENSP00000426909	PCOLCE,SFRP2,FBLN1,FN1,GNB2L1
GO Function	GO:0031625	Ubiquitin protein ligase binding	11	296	0.66	0.0036	9606.ENSP00000211998,9606.ENSP00000264335,9606.ENSP00000297185,9606.ENSP00000320866,9606.ENSP00000324173,9606.ENSP00000339001,9606.ENSP00000342026,9606.ENSP00000359727,9606.ENSP00000360609,9606.ENSP00000373620,9606.ENSP00000379287	VCL,YWHAE,HSPA9,CALR,HSPA5,TUBB,PRDX6,BAG2,HSP90AB1,HSPD1,YWHAZ
GO Function	GO:0043167	Ion binding	75	6188	0.17	0.0036	9606.ENSP00000196061,9606.ENSP00000206423,9606.ENSP00000216181,9606.ENSP00000216286,9606.ENSP00000218388,9606.ENSP00000219070,9606.ENSP00000220772,9606.ENSP00000223061,9606.ENSP00000223127,9606.ENSP00000223357,9606.ENSP00000225964,9606.ENSP00000231004,9606.ENSP00000231061,9606.ENSP00000234590,9606.ENSP00000244137,9606.ENSP00000247461,9606.ENSP00000252699,9606.ENSP00000256759,9606.ENSP00000264634,…	PLOD1,CCDC80,MYH9,NID2,TIMP1,MMP2,SFRP1,PCOLCE,PLOD3,AEBP1,COL1A1,LOX,SPARC,ENO1,PEPD,CANX,ACTN4,FST,WNT5A,RAB10,MFGE8,CCT5,PLOD2,HNRNPU,THY1,EIF4A1,CAPN2,ALB,ADH5,ANXA5,HSPA9,COL1A2,C2,MMP3,TUBA1A,COL3A1,EFEMP2,GNAI2,TLN1,PKM,CALR,MMP1,HSPA5,FBLN1,TUBB,DPYSL3,ANXA2,ANXA6,FN1,WARS,PLS3,CYB5R3,TGM2,THBS2,QSOX1,HSP90AB1,COL5A2,PSAT1,B4GALT1,POSTN,IGFBP3,HSPD1,LOXL2,GARS,ATP5A1,DDX3X,FBLN2,SVEP1,CD4…
GO Function	GO:0003725	Double-stranded RNA binding	6	75	0.99	0.0040	9606.ENSP00000283179,9606.ENSP00000293831,9606.ENSP00000360609,9606.ENSP00000373620,9606.ENSP00000382840,9606.ENSP00000446007	HNRNPU,EIF4A1,HSP90AB1,HSPD1,DDX3X,VIM
GO Function	GO:0004175	Endopeptidase activity	13	419	0.58	0.0041	9606.ENSP00000217131,9606.ENSP00000219070,9606.ENSP00000220772,9606.ENSP00000236671,9606.ENSP00000271651,9606.ENSP00000295006,9606.ENSP00000299367,9606.ENSP00000299855,9606.ENSP00000322788,9606.ENSP00000357980,9606.ENSP00000361850,9606.ENSP00000416561,9606.ENSP00000438615	CTSZ,MMP2,SFRP1,CTSD,CTSK,CAPN2,C2,MMP3,MMP1,HTRA1,PLAU,CFB,C1R
GO Function	GO:0004252	Serine-type endopeptidase activity	8	154	0.8	0.0041	9606.ENSP00000219070,9606.ENSP00000299367,9606.ENSP00000299855,9606.ENSP00000322788,9606.ENSP00000357980,9606.ENSP00000361850,9606.ENSP00000416561,9606.ENSP00000438615	MMP2,C2,MMP3,MMP1,HTRA1,PLAU,CFB,C1R
GO Function	GO:1901681	Sulfur compound binding	10	262	0.67	0.0056	9606.ENSP00000206423,9606.ENSP00000220772,9606.ENSP00000223061,9606.ENSP00000256759,9606.ENSP00000343690,9606.ENSP00000346550,9606.ENSP00000346839,9606.ENSP00000355751,9606.ENSP00000369071,9606.ENSP00000415786	CCDC80,SFRP1,PCOLCE,FST,DPYSL3,ANXA6,FN1,THBS2,POSTN,SERPINE2
GO Function	GO:0031995	Insulin-like growth factor II binding	3	8	1.66	0.0058	9606.ENSP00000233809,9606.ENSP00000233813,9606.ENSP00000370473	IGFBP2,IGFBP5,IGFBP3
GO Function	GO:0044183	Protein folding chaperone	4	26	1.27	0.0067	9606.ENSP00000297185,9606.ENSP00000320866,9606.ENSP00000324173,9606.ENSP00000360609	HSPA9,CALR,HSPA5,HSP90AB1
GO Function	GO:0097493	Structural molecule activity conferring elasticity	3	9	1.61	0.0074	9606.ENSP00000367263,9606.ENSP00000369677,9606.ENSP00000384169	AHNAK,EMILIN1,FBLN2
GO Function	GO:0051287	NAD binding	5	56	1.04	0.0088	9606.ENSP00000229239,9606.ENSP00000319501,9606.ENSP00000354468,9606.ENSP00000358417,9606.ENSP00000445175	GAPDH,UGDH,CYB5R3,PHGDH,LDHA
GO Function	GO:0031994	Insulin-like growth factor I binding	3	10	1.56	0.0090	9606.ENSP00000233809,9606.ENSP00000233813,9606.ENSP00000370473	IGFBP2,IGFBP5,IGFBP3
GO Component	GO:0005615	Extracellular space	139	3195	0.73	1.69e-81	9606.ENSP00000196061,9606.ENSP00000211998,9606.ENSP00000215909,9606.ENSP00000216181,9606.ENSP00000216286,9606.ENSP00000217131,9606.ENSP00000217939,9606.ENSP00000218388,9606.ENSP00000219070,9606.ENSP00000220772,9606.ENSP00000223061,9606.ENSP00000223095,9606.ENSP00000223127,9606.ENSP00000223357,9606.ENSP00000225964,9606.ENSP00000229239,9606.ENSP00000230538,9606.ENSP00000231004,9606.ENSP00000231061,…	PLOD1,VCL,LGALS1,MYH9,NID2,CTSZ,MXRA5,TIMP1,MMP2,SFRP1,PCOLCE,SERPINE1,PLOD3,AEBP1,COL1A1,GAPDH,LAMA4,LOX,SPARC,IGFBP2,IGFBP5,ENO1,CTSD,PEPD,CANX,ISLR,CLEC11A,ACTN4,SERPINF1,FST,LAMC1,LGALS3BP,YWHAE,WNT5A,RAB10,TNC,VDAC1,HEXA,MFGE8,PGD,CTSK,SFRP2,RPS3,CCT5,PLOD2,THY1,CD109,EIF4A1,CAPN2,IGFBP7,ALB,ADH5,ANXA5,HSPA9,COL1A2,TNFRSF11B,C2,MMP3,COL6A2,TUBA1A,COL3A1,PCBP1,VASN,PODN,EFEMP2,GNAI2,TLN1,UGDH…
GO Component	GO:0005576	Extracellular region	148	4166	0.64	5.08e-80	9606.ENSP00000196061,9606.ENSP00000206423,9606.ENSP00000211998,9606.ENSP00000215909,9606.ENSP00000216181,9606.ENSP00000216286,9606.ENSP00000217131,9606.ENSP00000217939,9606.ENSP00000218388,9606.ENSP00000219070,9606.ENSP00000220772,9606.ENSP00000223061,9606.ENSP00000223095,9606.ENSP00000223127,9606.ENSP00000223357,9606.ENSP00000225964,9606.ENSP00000229239,9606.ENSP00000230538,9606.ENSP00000231004,…	PLOD1,CCDC80,VCL,LGALS1,MYH9,NID2,CTSZ,MXRA5,TIMP1,MMP2,SFRP1,PCOLCE,SERPINE1,PLOD3,AEBP1,COL1A1,GAPDH,LAMA4,LOX,SPARC,IGFBP2,IGFBP5,ENO1,CTSD,PEPD,CANX,ISLR,CLEC11A,ACTN4,SERPINF1,FST,LAMC1,LGALS3BP,YWHAE,WNT5A,RAB10,TNC,VDAC1,HEXA,MFGE8,PGD,CTSK,SFRP2,RPS3,CCT5,PLOD2,THY1,CD109,EIF4A1,CAPN2,IGFBP7,ALB,ADH5,ANXA5,HSPA9,FNDC1,COL1A2,TNFRSF11B,C2,MMP3,COL6A2,TUBA1A,COL3A1,PCBP1,VASN,PODN,EFEMP2,GN…
GO Component	GO:1903561	Extracellular vesicle	113	2121	0.81	2.21e-67	9606.ENSP00000196061,9606.ENSP00000211998,9606.ENSP00000215909,9606.ENSP00000216181,9606.ENSP00000216286,9606.ENSP00000217131,9606.ENSP00000217939,9606.ENSP00000218388,9606.ENSP00000220772,9606.ENSP00000223061,9606.ENSP00000223095,9606.ENSP00000223127,9606.ENSP00000223357,9606.ENSP00000229239,9606.ENSP00000230538,9606.ENSP00000233809,9606.ENSP00000234590,9606.ENSP00000236671,9606.ENSP00000244137,…	PLOD1,VCL,LGALS1,MYH9,NID2,CTSZ,MXRA5,TIMP1,SFRP1,PCOLCE,SERPINE1,PLOD3,AEBP1,GAPDH,LAMA4,IGFBP2,ENO1,CTSD,PEPD,CANX,ISLR,ACTN4,SERPINF1,LAMC1,LGALS3BP,YWHAE,WNT5A,RAB10,VDAC1,HEXA,MFGE8,PGD,RPS3,CCT5,PLOD2,THY1,EIF4A1,CAPN2,IGFBP7,ALB,ADH5,ANXA5,HSPA9,COL1A2,C2,COL6A2,TUBA1A,PCBP1,VASN,EFEMP2,GNAI2,TLN1,UGDH,PKM,CALR,PLEC,HSPA5,COL12A1,BGN,FBLN1,EEF1G,TUBB,GANAB,HNRNPA1,PRDX6,ANXA2,RPS3A,ANXA6,H…
GO Component	GO:0070062	Extracellular exosome	111	2099	0.81	1.51e-65	9606.ENSP00000196061,9606.ENSP00000211998,9606.ENSP00000215909,9606.ENSP00000216181,9606.ENSP00000216286,9606.ENSP00000217131,9606.ENSP00000217939,9606.ENSP00000218388,9606.ENSP00000220772,9606.ENSP00000223061,9606.ENSP00000223095,9606.ENSP00000223127,9606.ENSP00000223357,9606.ENSP00000229239,9606.ENSP00000230538,9606.ENSP00000233809,9606.ENSP00000234590,9606.ENSP00000236671,9606.ENSP00000244137,…	PLOD1,VCL,LGALS1,MYH9,NID2,CTSZ,MXRA5,TIMP1,SFRP1,PCOLCE,SERPINE1,PLOD3,AEBP1,GAPDH,LAMA4,IGFBP2,ENO1,CTSD,PEPD,CANX,ISLR,ACTN4,SERPINF1,LAMC1,LGALS3BP,YWHAE,WNT5A,RAB10,VDAC1,HEXA,MFGE8,PGD,RPS3,CCT5,PLOD2,THY1,EIF4A1,CAPN2,IGFBP7,ALB,ADH5,ANXA5,HSPA9,COL1A2,C2,COL6A2,TUBA1A,PCBP1,VASN,EFEMP2,GNAI2,TLN1,UGDH,PKM,CALR,PLEC,HSPA5,COL12A1,BGN,FBLN1,EEF1G,TUBB,GANAB,HNRNPA1,PRDX6,ANXA2,RPS3A,ANXA6,H…
GO Component	GO:0031982	Vesicle	122	3879	0.59	4.24e-50	9606.ENSP00000196061,9606.ENSP00000211998,9606.ENSP00000215909,9606.ENSP00000216181,9606.ENSP00000216286,9606.ENSP00000217131,9606.ENSP00000217939,9606.ENSP00000218388,9606.ENSP00000220772,9606.ENSP00000223061,9606.ENSP00000223095,9606.ENSP00000223127,9606.ENSP00000223357,9606.ENSP00000225964,9606.ENSP00000229239,9606.ENSP00000230538,9606.ENSP00000231061,9606.ENSP00000233809,9606.ENSP00000234590,…	PLOD1,VCL,LGALS1,MYH9,NID2,CTSZ,MXRA5,TIMP1,SFRP1,PCOLCE,SERPINE1,PLOD3,AEBP1,COL1A1,GAPDH,LAMA4,SPARC,IGFBP2,ENO1,CTSD,PEPD,CANX,ISLR,ACTN4,SERPINF1,LAMC1,LGALS3BP,YWHAE,WNT5A,RAB10,VDAC1,HEXA,MFGE8,PGD,CTSK,RPS3,CCT5,PLOD2,THY1,CD109,EIF4A1,CAPN2,IGFBP7,ALB,ADH5,ANXA5,HSPA9,COL1A2,C2,COL6A2,TUBA1A,PCBP1,VASN,EFEMP2,GNAI2,TLN1,UGDH,PKM,CALR,PLEC,HSPA5,COL12A1,BGN,FBLN1,EEF1G,TUBB,GANAB,HNRNPA1,P…
GO Component	GO:0031012	Extracellular matrix	61	527	1.15	6.40e-49	9606.ENSP00000206423,9606.ENSP00000215909,9606.ENSP00000216286,9606.ENSP00000217131,9606.ENSP00000217939,9606.ENSP00000218388,9606.ENSP00000219070,9606.ENSP00000220772,9606.ENSP00000223095,9606.ENSP00000223127,9606.ENSP00000223357,9606.ENSP00000225964,9606.ENSP00000230538,9606.ENSP00000231004,9606.ENSP00000231061,9606.ENSP00000236671,9606.ENSP00000254722,9606.ENSP00000258341,9606.ENSP00000262776,…	CCDC80,LGALS1,NID2,CTSZ,MXRA5,TIMP1,MMP2,SFRP1,SERPINE1,PLOD3,AEBP1,COL1A1,LAMA4,LOX,SPARC,CTSD,SERPINF1,LAMC1,LGALS3BP,WNT5A,TNC,MFGE8,SFRP2,IGFBP7,ANXA5,COL1A2,TNFRSF11B,MMP3,COL6A2,COL3A1,VASN,PODN,EFEMP2,PKM,CALR,MMP1,COL12A1,BGN,CTHRC1,FBLN1,ANXA2,ANXA6,FN1,TGM2,THBS2,TGFB2,HTRA1,ANGPTL2,COL5A2,COL15A1,POSTN,EMILIN1,LOXL2,ITIH5,FBLN2,LAMB2,AHSG,LRRC15,SERPINE2,SERPINH1,SPON1
GO Component	GO:0062023	Collagen-containing extracellular matrix	53	396	1.21	8.43e-45	9606.ENSP00000206423,9606.ENSP00000215909,9606.ENSP00000216286,9606.ENSP00000217131,9606.ENSP00000217939,9606.ENSP00000218388,9606.ENSP00000219070,9606.ENSP00000220772,9606.ENSP00000223095,9606.ENSP00000223127,9606.ENSP00000223357,9606.ENSP00000225964,9606.ENSP00000230538,9606.ENSP00000231061,9606.ENSP00000236671,9606.ENSP00000254722,9606.ENSP00000258341,9606.ENSP00000262776,9606.ENSP00000265131,…	CCDC80,LGALS1,NID2,CTSZ,MXRA5,TIMP1,MMP2,SFRP1,SERPINE1,PLOD3,AEBP1,COL1A1,LAMA4,SPARC,CTSD,SERPINF1,LAMC1,LGALS3BP,TNC,MFGE8,SFRP2,IGFBP7,ANXA5,COL1A2,COL6A2,COL3A1,PODN,EFEMP2,PKM,CALR,COL12A1,BGN,CTHRC1,FBLN1,ANXA2,ANXA6,FN1,TGM2,THBS2,TGFB2,HTRA1,ANGPTL2,COL5A2,COL15A1,POSTN,EMILIN1,LOXL2,ITIH5,FBLN2,LAMB2,AHSG,SERPINE2,SERPINH1
GO Component	GO:0005788	Endoplasmic reticulum lumen	30	308	1.08	2.01e-20	9606.ENSP00000215909,9606.ENSP00000217131,9606.ENSP00000218388,9606.ENSP00000223127,9606.ENSP00000225964,9606.ENSP00000233813,9606.ENSP00000247461,9606.ENSP00000258341,9606.ENSP00000264634,9606.ENSP00000265131,9606.ENSP00000268150,9606.ENSP00000295666,9606.ENSP00000295897,9606.ENSP00000297268,9606.ENSP00000300527,9606.ENSP00000304408,9606.ENSP00000320866,9606.ENSP00000324173,9606.ENSP00000325146,…	LGALS1,CTSZ,TIMP1,PLOD3,COL1A1,IGFBP5,CANX,LAMC1,WNT5A,TNC,MFGE8,IGFBP7,ALB,COL1A2,COL6A2,COL3A1,CALR,HSPA5,COL12A1,GANAB,FN1,QSOX1,COL5A2,COL15A1,IGFBP3,IL6,LAMB2,AHSG,SERPINH1,SPON1
GO Component	GO:0005925	Focal adhesion	31	405	0.97	2.38e-18	9606.ENSP00000211998,9606.ENSP00000216181,9606.ENSP00000252699,9606.ENSP00000264335,9606.ENSP00000264710,9606.ENSP00000265131,9606.ENSP00000278572,9606.ENSP00000284240,9606.ENSP00000295006,9606.ENSP00000296511,9606.ENSP00000297185,9606.ENSP00000316029,9606.ENSP00000320866,9606.ENSP00000323856,9606.ENSP00000324173,9606.ENSP00000327145,9606.ENSP00000346050,9606.ENSP00000346550,9606.ENSP00000355330,…	VCL,MYH9,ACTN4,YWHAE,RAB10,TNC,RPS3,THY1,CAPN2,ANXA5,HSPA9,TLN1,CALR,PLEC,HSPA5,FLNC,RPS3A,ANXA6,TGM2,FLNA,PLAU,CAP1,AHNAK,GDI2,YWHAQ,YWHAZ,ARPC1B,CORO1C,CD44,PPIA,VIM
GO Component	GO:0030141	Secretory granule	38	845	0.74	1.76e-15	9606.ENSP00000211998,9606.ENSP00000217131,9606.ENSP00000218388,9606.ENSP00000223095,9606.ENSP00000225964,9606.ENSP00000231061,9606.ENSP00000236671,9606.ENSP00000249842,9606.ENSP00000252699,9606.ENSP00000262776,9606.ENSP00000264710,9606.ENSP00000268097,9606.ENSP00000287097,9606.ENSP00000295897,9606.ENSP00000320171,9606.ENSP00000320866,9606.ENSP00000339001,9606.ENSP00000342026,9606.ENSP00000346032,…	VCL,CTSZ,TIMP1,SERPINE1,COL1A1,SPARC,CTSD,ISLR,ACTN4,LGALS3BP,RAB10,HEXA,CD109,ALB,PKM,CALR,TUBB,PRDX6,ANXA2,FN1,CYB5R3,THBS2,TGFB2,QSOX1,HSP90AB1,PLAU,CAP1,ATP6AP2,B4GALT1,GDI2,HSPD1,GARS,DDX3X,AHSG,CD44,SERPINE2,PPIA,RAB5C
GO Component	GO:0099503	Secretory vesicle	40	1010	0.69	1.29e-14	9606.ENSP00000211998,9606.ENSP00000217131,9606.ENSP00000218388,9606.ENSP00000223095,9606.ENSP00000225964,9606.ENSP00000231061,9606.ENSP00000236671,9606.ENSP00000249842,9606.ENSP00000252699,9606.ENSP00000262776,9606.ENSP00000264710,9606.ENSP00000265333,9606.ENSP00000268097,9606.ENSP00000287097,9606.ENSP00000295897,9606.ENSP00000320171,9606.ENSP00000320866,9606.ENSP00000339001,9606.ENSP00000342026,…	VCL,CTSZ,TIMP1,SERPINE1,COL1A1,SPARC,CTSD,ISLR,ACTN4,LGALS3BP,RAB10,VDAC1,HEXA,CD109,ALB,PKM,CALR,TUBB,PRDX6,DPYSL3,ANXA2,FN1,CYB5R3,THBS2,TGFB2,QSOX1,HSP90AB1,PLAU,CAP1,ATP6AP2,B4GALT1,GDI2,HSPD1,GARS,DDX3X,AHSG,CD44,SERPINE2,PPIA,RAB5C
GO Component	GO:0005604	Basement membrane	16	96	1.31	9.68e-14	9606.ENSP00000206423,9606.ENSP00000216286,9606.ENSP00000218388,9606.ENSP00000230538,9606.ENSP00000231061,9606.ENSP00000254722,9606.ENSP00000258341,9606.ENSP00000265131,9606.ENSP00000309953,9606.ENSP00000331544,9606.ENSP00000346032,9606.ENSP00000346839,9606.ENSP00000355751,9606.ENSP00000364140,9606.ENSP00000373783,9606.ENSP00000388325	CCDC80,NID2,TIMP1,LAMA4,SPARC,SERPINF1,LAMC1,TNC,EFEMP2,FBLN1,ANXA2,FN1,THBS2,COL15A1,LOXL2,LAMB2
GO Component	GO:0034774	Secretory granule lumen	24	324	0.96	1.00e-13	9606.ENSP00000211998,9606.ENSP00000217131,9606.ENSP00000218388,9606.ENSP00000223095,9606.ENSP00000231061,9606.ENSP00000236671,9606.ENSP00000249842,9606.ENSP00000252699,9606.ENSP00000262776,9606.ENSP00000295897,9606.ENSP00000320171,9606.ENSP00000339001,9606.ENSP00000342026,9606.ENSP00000346032,9606.ENSP00000346839,9606.ENSP00000354468,9606.ENSP00000355896,9606.ENSP00000356574,9606.ENSP00000360609,…	VCL,CTSZ,TIMP1,SERPINE1,SPARC,CTSD,ISLR,ACTN4,LGALS3BP,ALB,PKM,TUBB,PRDX6,ANXA2,FN1,CYB5R3,TGFB2,QSOX1,HSP90AB1,CAP1,GDI2,DDX3X,AHSG,PPIA
GO Component	GO:0005783	Endoplasmic reticulum	45	1438	0.58	3.57e-13	9606.ENSP00000196061,9606.ENSP00000215909,9606.ENSP00000217131,9606.ENSP00000218388,9606.ENSP00000223127,9606.ENSP00000225964,9606.ENSP00000233813,9606.ENSP00000247461,9606.ENSP00000258341,9606.ENSP00000264634,9606.ENSP00000264710,9606.ENSP00000265131,9606.ENSP00000268150,9606.ENSP00000278572,9606.ENSP00000282903,9606.ENSP00000284240,9606.ENSP00000295006,9606.ENSP00000295666,9606.ENSP00000295897,…	PLOD1,LGALS1,CTSZ,TIMP1,PLOD3,COL1A1,IGFBP5,CANX,LAMC1,WNT5A,RAB10,TNC,MFGE8,RPS3,PLOD2,THY1,CAPN2,IGFBP7,ALB,COL1A2,COL6A2,COL3A1,CALR,HSPA5,COL12A1,GANAB,RPS3A,FN1,PTRF,CYB5R3,TGM2,QSOX1,HNRNPR,COL5A2,COL15A1,MAMDC2,IGFBP3,HSPD1,LOXL2,IL6,LAMB2,AHSG,PGRMC2,SERPINH1,SPON1
GO Component	GO:0043227	Membrane-bounded organelle	145	12427	0.15	4.22e-13	9606.ENSP00000196061,9606.ENSP00000211998,9606.ENSP00000215909,9606.ENSP00000216181,9606.ENSP00000216286,9606.ENSP00000217131,9606.ENSP00000217939,9606.ENSP00000218388,9606.ENSP00000219070,9606.ENSP00000220772,9606.ENSP00000223061,9606.ENSP00000223095,9606.ENSP00000223127,9606.ENSP00000223357,9606.ENSP00000225964,9606.ENSP00000229239,9606.ENSP00000230538,9606.ENSP00000231004,9606.ENSP00000231061,…	PLOD1,VCL,LGALS1,MYH9,NID2,CTSZ,MXRA5,TIMP1,MMP2,SFRP1,PCOLCE,SERPINE1,PLOD3,AEBP1,COL1A1,GAPDH,LAMA4,LOX,SPARC,IGFBP2,IGFBP5,ENO1,CTSD,PEPD,CANX,ISLR,ACTN4,SERPINF1,FST,LAMC1,LGALS3BP,YWHAE,WNT5A,RAB10,TNC,VDAC1,HEXA,MFGE8,PGD,CTSK,RPS3,CCT5,PLOD2,HNRNPU,THY1,CD109,EIF4A1,CAPN2,IGFBP7,ALB,ADH5,ANXA5,HSPA9,FNDC1,COL1A2,C2,COL6A2,TUBA1A,COL3A1,PCBP1,VASN,EFEMP2,GNAI2,TLN1,UGDH,PKM,CALR,PLEC,HSPA5,…
GO Component	GO:0012505	Endomembrane system	83	4542	0.35	4.37e-13	9606.ENSP00000196061,9606.ENSP00000211998,9606.ENSP00000215909,9606.ENSP00000217131,9606.ENSP00000218388,9606.ENSP00000223095,9606.ENSP00000223127,9606.ENSP00000225964,9606.ENSP00000229239,9606.ENSP00000231061,9606.ENSP00000233813,9606.ENSP00000236671,9606.ENSP00000247461,9606.ENSP00000249842,9606.ENSP00000252699,9606.ENSP00000258341,9606.ENSP00000262776,9606.ENSP00000264634,9606.ENSP00000264710,…	PLOD1,VCL,LGALS1,CTSZ,TIMP1,SERPINE1,PLOD3,COL1A1,GAPDH,SPARC,IGFBP5,CTSD,CANX,ISLR,ACTN4,LAMC1,LGALS3BP,WNT5A,RAB10,TNC,VDAC1,HEXA,MFGE8,CTSK,RPS3,PLOD2,THY1,CD109,CAPN2,IGFBP7,ALB,COL1A2,COL6A2,TUBA1A,COL3A1,PKM,CALR,HSPA5,COL12A1,BGN,TUBB,GANAB,PRDX6,DPYSL3,ANXA2,RPS3A,ANXA6,FN1,PTRF,CYB5R3,TGM2,THBS2,TGFB2,QSOX1,LMNA,HSP90AB1,PLAU,CAP1,HNRNPR,COL5A2,COL15A1,CLIC1,MAMDC2,ATP6AP2,B4GALT1,POSTN,…
GO Component	GO:0070161	Anchoring junction	33	820	0.69	4.09e-12	9606.ENSP00000211998,9606.ENSP00000216181,9606.ENSP00000252699,9606.ENSP00000264335,9606.ENSP00000264710,9606.ENSP00000265131,9606.ENSP00000278572,9606.ENSP00000284240,9606.ENSP00000295006,9606.ENSP00000296511,9606.ENSP00000297185,9606.ENSP00000316029,9606.ENSP00000320866,9606.ENSP00000323856,9606.ENSP00000324173,9606.ENSP00000327145,9606.ENSP00000346032,9606.ENSP00000346050,9606.ENSP00000346550,…	VCL,MYH9,ACTN4,YWHAE,RAB10,TNC,RPS3,THY1,CAPN2,ANXA5,HSPA9,TLN1,CALR,PLEC,HSPA5,FLNC,ANXA2,RPS3A,ANXA6,TGM2,FLNA,PLAU,CAP1,AHNAK,B4GALT1,GDI2,YWHAQ,YWHAZ,ARPC1B,CORO1C,CD44,PPIA,VIM
GO Component	GO:0043226	Organelle	149	13515	0.13	9.64e-12	9606.ENSP00000196061,9606.ENSP00000211998,9606.ENSP00000215909,9606.ENSP00000216181,9606.ENSP00000216286,9606.ENSP00000217131,9606.ENSP00000217939,9606.ENSP00000218388,9606.ENSP00000219070,9606.ENSP00000220772,9606.ENSP00000223061,9606.ENSP00000223095,9606.ENSP00000223127,9606.ENSP00000223357,9606.ENSP00000225964,9606.ENSP00000229239,9606.ENSP00000230538,9606.ENSP00000231004,9606.ENSP00000231061,…	PLOD1,VCL,LGALS1,MYH9,NID2,CTSZ,MXRA5,TIMP1,MMP2,SFRP1,PCOLCE,SERPINE1,PLOD3,AEBP1,COL1A1,GAPDH,LAMA4,LOX,SPARC,IGFBP2,IGFBP5,ENO1,CTSD,PEPD,CANX,ISLR,ACTN4,SERPINF1,FST,LAMC1,LGALS3BP,YWHAE,WNT5A,RAB10,TNC,VDAC1,HEXA,MFGE8,PGD,CTSK,RPS3,CCT5,PLOD2,HNRNPU,THY1,CD109,EIF4A1,CAPN2,IGFBP7,ALB,ADH5,ANXA5,HSPA9,FNDC1,COL1A2,C2,COL6A2,TUBA1A,COL3A1,PCBP1,VASN,EFEMP2,GNAI2,TLN1,UGDH,PKM,CALR,PLEC,HSPA5,…
GO Component	GO:0031410	Cytoplasmic vesicle	54	2386	0.44	1.11e-10	9606.ENSP00000211998,9606.ENSP00000217131,9606.ENSP00000218388,9606.ENSP00000223095,9606.ENSP00000225964,9606.ENSP00000231061,9606.ENSP00000233809,9606.ENSP00000236671,9606.ENSP00000247461,9606.ENSP00000249842,9606.ENSP00000252699,9606.ENSP00000254722,9606.ENSP00000262776,9606.ENSP00000264335,9606.ENSP00000264634,9606.ENSP00000264710,9606.ENSP00000265333,9606.ENSP00000268097,9606.ENSP00000271651,…	VCL,CTSZ,TIMP1,SERPINE1,COL1A1,SPARC,IGFBP2,CTSD,CANX,ISLR,ACTN4,SERPINF1,LGALS3BP,YWHAE,WNT5A,RAB10,VDAC1,HEXA,CTSK,CD109,ALB,TUBA1A,PKM,CALR,HSPA5,BGN,TUBB,GANAB,PRDX6,DPYSL3,ANXA2,ANXA6,FN1,CYB5R3,THBS2,TGFB2,QSOX1,HSP90AB1,PLAU,CAP1,ATP6AP2,B4GALT1,GDI2,HSPD1,GARS,YWHAZ,DDX3X,AHSG,CORO1C,CD44,SERPINE2,PPIA,VIM,RAB5C
GO Component	GO:0005737	Cytoplasm	135	11428	0.16	1.12e-10	9606.ENSP00000196061,9606.ENSP00000211998,9606.ENSP00000215909,9606.ENSP00000216181,9606.ENSP00000217131,9606.ENSP00000218388,9606.ENSP00000219070,9606.ENSP00000220772,9606.ENSP00000223095,9606.ENSP00000223127,9606.ENSP00000223357,9606.ENSP00000225964,9606.ENSP00000229239,9606.ENSP00000231061,9606.ENSP00000233809,9606.ENSP00000233813,9606.ENSP00000234590,9606.ENSP00000236671,9606.ENSP00000247461,…	PLOD1,VCL,LGALS1,MYH9,CTSZ,TIMP1,MMP2,SFRP1,SERPINE1,PLOD3,AEBP1,COL1A1,GAPDH,SPARC,IGFBP2,IGFBP5,ENO1,CTSD,CANX,ISLR,CLEC11A,ACTN4,SERPINF1,FST,LAMC1,LGALS3BP,YWHAE,WNT5A,RAB10,TNC,VDAC1,HEXA,MFGE8,PGD,CTSK,RPS3,CCT5,PLOD2,HNRNPU,THY1,CD109,EIF4A1,CAPN2,IGFBP7,ALB,ADH5,ANXA5,HSPA9,COL1A2,COL6A2,TUBA1A,COL3A1,PCBP1,VASN,PODN,GNAI2,TLN1,UGDH,PKM,CALR,PLEC,HSPA5,COL12A1,FLNC,BGN,CTHRC1,EEF1G,TUBB,G…
GO Component	GO:0031091	Platelet alpha granule	13	91	1.24	1.70e-10	9606.ENSP00000218388,9606.ENSP00000223095,9606.ENSP00000231061,9606.ENSP00000249842,9606.ENSP00000252699,9606.ENSP00000287097,9606.ENSP00000295897,9606.ENSP00000346839,9606.ENSP00000355751,9606.ENSP00000355896,9606.ENSP00000356574,9606.ENSP00000393887,9606.ENSP00000415786	TIMP1,SERPINE1,SPARC,ISLR,ACTN4,CD109,ALB,FN1,THBS2,TGFB2,QSOX1,AHSG,SERPINE2
GO Component	GO:0030054	Cell junction	46	2075	0.43	1.57e-08	9606.ENSP00000211998,9606.ENSP00000216181,9606.ENSP00000231061,9606.ENSP00000247461,9606.ENSP00000252699,9606.ENSP00000264335,9606.ENSP00000264634,9606.ENSP00000264710,9606.ENSP00000265131,9606.ENSP00000265333,9606.ENSP00000278572,9606.ENSP00000284240,9606.ENSP00000295006,9606.ENSP00000296511,9606.ENSP00000297185,9606.ENSP00000301071,9606.ENSP00000312999,9606.ENSP00000316029,9606.ENSP00000320866,…	VCL,MYH9,SPARC,CANX,ACTN4,YWHAE,WNT5A,RAB10,TNC,VDAC1,RPS3,THY1,CAPN2,ANXA5,HSPA9,TUBA1A,GNAI2,TLN1,CALR,PLEC,HSPA5,FLNC,DPYSL3,ANXA2,RPS3A,ANXA6,TGM2,FLNA,PLAU,CAP1,HNRNPR,KCTD12,AHNAK,ATP6AP2,B4GALT1,POSTN,GDI2,YWHAQ,YWHAZ,LAMB2,ARPC1B,CORO1C,CD44,SERPINE2,PPIA,VIM
GO Component	GO:0031093	Platelet alpha granule lumen	10	68	1.25	4.42e-08	9606.ENSP00000218388,9606.ENSP00000223095,9606.ENSP00000231061,9606.ENSP00000249842,9606.ENSP00000252699,9606.ENSP00000295897,9606.ENSP00000346839,9606.ENSP00000355896,9606.ENSP00000356574,9606.ENSP00000393887	TIMP1,SERPINE1,SPARC,ISLR,ACTN4,ALB,FN1,TGFB2,QSOX1,AHSG
GO Component	GO:0042470	Melanosome	11	104	1.11	1.43e-07	9606.ENSP00000236671,9606.ENSP00000247461,9606.ENSP00000254722,9606.ENSP00000264335,9606.ENSP00000324173,9606.ENSP00000340466,9606.ENSP00000346032,9606.ENSP00000346550,9606.ENSP00000360609,9606.ENSP00000379287,9606.ENSP00000447053	CTSD,CANX,SERPINF1,YWHAE,HSPA5,GANAB,ANXA2,ANXA6,HSP90AB1,YWHAZ,RAB5C
GO Component	GO:0009986	Cell surface	26	824	0.59	2.82e-07	9606.ENSP00000215909,9606.ENSP00000217131,9606.ENSP00000220772,9606.ENSP00000231061,9606.ENSP00000234590,9606.ENSP00000264634,9606.ENSP00000268150,9606.ENSP00000271651,9606.ENSP00000283179,9606.ENSP00000284240,9606.ENSP00000287097,9606.ENSP00000295006,9606.ENSP00000296511,9606.ENSP00000306864,9606.ENSP00000316029,9606.ENSP00000320866,9606.ENSP00000324173,9606.ENSP00000327336,9606.ENSP00000346032,…	LGALS1,CTSZ,SFRP1,SPARC,ENO1,WNT5A,MFGE8,CTSK,HNRNPU,THY1,CD109,CAPN2,ANXA5,VASN,TLN1,CALR,HSPA5,BGN,ANXA2,HSP90AB1,PLAU,ATP6AP2,B4GALT1,HSPD1,CD44,SERPINE2
GO Component	GO:0005581	Collagen trimer	10	88	1.14	3.74e-07	9606.ENSP00000225964,9606.ENSP00000231004,9606.ENSP00000297268,9606.ENSP00000300527,9606.ENSP00000304408,9606.ENSP00000325146,9606.ENSP00000330523,9606.ENSP00000364000,9606.ENSP00000364140,9606.ENSP00000369677	COL1A1,LOX,COL1A2,COL6A2,COL3A1,COL12A1,CTHRC1,COL5A2,COL15A1,EMILIN1
GO Component	GO:0070013	Intracellular organelle lumen	79	5857	0.22	1.17e-05	9606.ENSP00000211998,9606.ENSP00000215909,9606.ENSP00000217131,9606.ENSP00000218388,9606.ENSP00000223095,9606.ENSP00000223127,9606.ENSP00000225964,9606.ENSP00000231061,9606.ENSP00000233813,9606.ENSP00000236671,9606.ENSP00000247461,9606.ENSP00000249842,9606.ENSP00000252699,9606.ENSP00000258341,9606.ENSP00000262776,9606.ENSP00000264634,9606.ENSP00000265131,9606.ENSP00000265333,9606.ENSP00000268097,…	VCL,LGALS1,CTSZ,TIMP1,SERPINE1,PLOD3,COL1A1,SPARC,IGFBP5,CTSD,CANX,ISLR,ACTN4,LAMC1,LGALS3BP,WNT5A,TNC,VDAC1,HEXA,MFGE8,CTSK,RPS3,HNRNPU,CAPN2,IGFBP7,ALB,HSPA9,FNDC1,COL1A2,COL6A2,COL3A1,PCBP1,GNAI2,UGDH,PKM,CALR,HSPA5,COL12A1,BGN,TUBB,GANAB,HNRNPA1,PRDX6,ANXA2,RPS3A,HNRNPA2B1,FN1,HNRNPH1,PTRF,CYB5R3,TGFB2,QSOX1,LMNA,FLNA,HSP90AB1,CAP1,HNRNPR,COL5A2,COL15A1,GDI2,IGFBP3,HSPD1,LOXL2,GARS,YWHAZ,ATP5…
GO Component	GO:0099512	Supramolecular fiber	25	939	0.51	1.20e-05	9606.ENSP00000211998,9606.ENSP00000216181,9606.ENSP00000219070,9606.ENSP00000225964,9606.ENSP00000234590,9606.ENSP00000252699,9606.ENSP00000280326,9606.ENSP00000283179,9606.ENSP00000297268,9606.ENSP00000301071,9606.ENSP00000304408,9606.ENSP00000323856,9606.ENSP00000327145,9606.ENSP00000331544,9606.ENSP00000339001,9606.ENSP00000343690,9606.ENSP00000348163,9606.ENSP00000354826,9606.ENSP00000357283,…	VCL,MYH9,MMP2,COL1A1,ENO1,ACTN4,CCT5,HNRNPU,COL1A2,TUBA1A,COL3A1,PLEC,FLNC,FBLN1,TUBB,DPYSL3,PLS3,CALD1,LMNA,FLNA,BAG2,COL5A2,AHNAK,CORO1C,VIM
GO Component	GO:0110165	Cellular anatomical entity	160	17788	0.04	1.20e-05	9606.ENSP00000196061,9606.ENSP00000206423,9606.ENSP00000211998,9606.ENSP00000215909,9606.ENSP00000216181,9606.ENSP00000216286,9606.ENSP00000217131,9606.ENSP00000217939,9606.ENSP00000218388,9606.ENSP00000219070,9606.ENSP00000220772,9606.ENSP00000223061,9606.ENSP00000223095,9606.ENSP00000223127,9606.ENSP00000223357,9606.ENSP00000225964,9606.ENSP00000229239,9606.ENSP00000230538,9606.ENSP00000231004,…	PLOD1,CCDC80,VCL,LGALS1,MYH9,NID2,CTSZ,MXRA5,TIMP1,MMP2,SFRP1,PCOLCE,SERPINE1,PLOD3,AEBP1,COL1A1,GAPDH,LAMA4,LOX,SPARC,IGFBP2,IGFBP5,ENO1,CTSD,PEPD,CANX,ISLR,CLEC11A,ACTN4,SERPINF1,FST,LAMC1,LGALS3BP,YWHAE,WNT5A,RAB10,TNC,VDAC1,HEXA,MFGE8,PGD,CTSK,SFRP2,RPS3,CCT5,PLOD2,HNRNPU,THY1,CD109,EIF4A1,CAPN2,IGFBP7,ALB,ADH5,ANXA5,HSPA9,FNDC1,COL1A2,TNFRSF11B,C2,MMP3,COL6A2,TUBA1A,COL3A1,PCBP1,VASN,PODN,EF…
GO Component	GO:0072562	Blood microparticle	9	115	0.98	3.38e-05	9606.ENSP00000262776,9606.ENSP00000295897,9606.ENSP00000296511,9606.ENSP00000346839,9606.ENSP00000364935,9606.ENSP00000379287,9606.ENSP00000393887,9606.ENSP00000416561,9606.ENSP00000438615	LGALS3BP,ALB,ANXA5,FN1,CLIC1,YWHAZ,AHSG,CFB,C1R
GO Component	GO:0099080	Supramolecular complex	28	1261	0.43	6.75e-05	9606.ENSP00000211998,9606.ENSP00000216181,9606.ENSP00000219070,9606.ENSP00000225964,9606.ENSP00000234590,9606.ENSP00000252699,9606.ENSP00000280326,9606.ENSP00000283179,9606.ENSP00000297268,9606.ENSP00000301071,9606.ENSP00000304408,9606.ENSP00000305556,9606.ENSP00000323856,9606.ENSP00000327145,9606.ENSP00000331544,9606.ENSP00000339001,9606.ENSP00000343690,9606.ENSP00000348163,9606.ENSP00000354826,…	VCL,MYH9,MMP2,COL1A1,ENO1,ACTN4,CCT5,HNRNPU,COL1A2,TUBA1A,COL3A1,PCBP1,PLEC,FLNC,FBLN1,TUBB,DPYSL3,PLS3,CALD1,LMNA,FLNA,BAG2,COL5A2,AHNAK,DDX3X,CORO1C,VIM,SEPT2
GO Component	GO:0005775	Vacuolar lumen	10	174	0.85	0.00011	9606.ENSP00000236671,9606.ENSP00000268097,9606.ENSP00000271651,9606.ENSP00000327336,9606.ENSP00000339001,9606.ENSP00000342026,9606.ENSP00000346032,9606.ENSP00000354468,9606.ENSP00000361883,9606.ENSP00000369538	CTSD,HEXA,CTSK,BGN,TUBB,PRDX6,ANXA2,CYB5R3,CAP1,GDI2
GO Component	GO:0045121	Membrane raft	13	324	0.69	0.00016	9606.ENSP00000211998,9606.ENSP00000236671,9606.ENSP00000265333,9606.ENSP00000284240,9606.ENSP00000295006,9606.ENSP00000301071,9606.ENSP00000312999,9606.ENSP00000339001,9606.ENSP00000346032,9606.ENSP00000349541,9606.ENSP00000373620,9606.ENSP00000394496,9606.ENSP00000434412	VCL,CTSD,VDAC1,THY1,CAPN2,TUBA1A,GNAI2,TUBB,ANXA2,PTRF,HSPD1,CORO1C,SERPINH1
GO Component	GO:0005764	Lysosome	19	698	0.52	0.00023	9606.ENSP00000217131,9606.ENSP00000236671,9606.ENSP00000268097,9606.ENSP00000271651,9606.ENSP00000295006,9606.ENSP00000306864,9606.ENSP00000327336,9606.ENSP00000339001,9606.ENSP00000342026,9606.ENSP00000346032,9606.ENSP00000346550,9606.ENSP00000354468,9606.ENSP00000360609,9606.ENSP00000361883,9606.ENSP00000367263,9606.ENSP00000367697,9606.ENSP00000369055,9606.ENSP00000369538,9606.ENSP00000447053	CTSZ,CTSD,HEXA,CTSK,CAPN2,VASN,BGN,TUBB,PRDX6,ANXA2,ANXA6,CYB5R3,HSP90AB1,CAP1,AHNAK,ATP6AP2,B4GALT1,GDI2,RAB5C
GO Component	GO:0005583	Fibrillar collagen trimer	4	12	1.61	0.00025	9606.ENSP00000225964,9606.ENSP00000297268,9606.ENSP00000304408,9606.ENSP00000364000	COL1A1,COL1A2,COL3A1,COL5A2
GO Component	GO:0005938	Cell cortex	12	292	0.7	0.00025	9606.ENSP00000211998,9606.ENSP00000216181,9606.ENSP00000217131,9606.ENSP00000234590,9606.ENSP00000252699,9606.ENSP00000295006,9606.ENSP00000346032,9606.ENSP00000354826,9606.ENSP00000358866,9606.ENSP00000361883,9606.ENSP00000394496,9606.ENSP00000479861	VCL,MYH9,CTSZ,ENO1,ACTN4,CAPN2,ANXA2,CALD1,FLNA,CAP1,CORO1C,SEPT2
GO Component	GO:0042582	Azurophil granule	9	155	0.85	0.00027	9606.ENSP00000268097,9606.ENSP00000339001,9606.ENSP00000342026,9606.ENSP00000346032,9606.ENSP00000354468,9606.ENSP00000361883,9606.ENSP00000369055,9606.ENSP00000369538,9606.ENSP00000447053	HEXA,TUBB,PRDX6,ANXA2,CYB5R3,CAP1,B4GALT1,GDI2,RAB5C
GO Component	GO:0032991	Protein-containing complex	67	5073	0.21	0.00029	9606.ENSP00000196061,9606.ENSP00000211998,9606.ENSP00000216181,9606.ENSP00000225964,9606.ENSP00000229239,9606.ENSP00000231004,9606.ENSP00000233813,9606.ENSP00000234590,9606.ENSP00000247461,9606.ENSP00000252699,9606.ENSP00000258341,9606.ENSP00000264335,9606.ENSP00000265333,9606.ENSP00000278572,9606.ENSP00000280326,9606.ENSP00000283179,9606.ENSP00000293831,9606.ENSP00000295897,9606.ENSP00000297185,…	PLOD1,VCL,MYH9,COL1A1,GAPDH,LOX,IGFBP5,ENO1,CANX,ACTN4,LAMC1,YWHAE,VDAC1,RPS3,CCT5,HNRNPU,EIF4A1,ALB,HSPA9,COL1A2,COL6A2,COL3A1,GNAI2,PKM,CALR,HSPA5,COL12A1,CTHRC1,TUBB,GANAB,HNRNPA1,DPYSL3,ANXA2,RPS3A,HNRNPA2B1,FN1,WARS,HNRNPH1,PTRF,CYB5R3,FLNA,BAG2,HSP90AB1,HNRNPR,COL5A2,COL15A1,CLIC1,KCTD12,ATP6AP2,EMILIN1,IGFBP3,YWHAQ,HSPD1,ATP5A1,DDX3X,IL6,LAMB2,ARPC1B,CORO1C,CD44,PLTP,PPIA,GNB2L1,RNH1,VIM,H…
GO Component	GO:0043229	Intracellular organelle	128	12528	0.1	0.00029	9606.ENSP00000196061,9606.ENSP00000211998,9606.ENSP00000215909,9606.ENSP00000216181,9606.ENSP00000217131,9606.ENSP00000218388,9606.ENSP00000219070,9606.ENSP00000223095,9606.ENSP00000223127,9606.ENSP00000223357,9606.ENSP00000225964,9606.ENSP00000229239,9606.ENSP00000231004,9606.ENSP00000231061,9606.ENSP00000233809,9606.ENSP00000233813,9606.ENSP00000234590,9606.ENSP00000236671,9606.ENSP00000247461,…	PLOD1,VCL,LGALS1,MYH9,CTSZ,TIMP1,MMP2,SERPINE1,PLOD3,AEBP1,COL1A1,GAPDH,LOX,SPARC,IGFBP2,IGFBP5,ENO1,CTSD,CANX,ISLR,ACTN4,SERPINF1,FST,LAMC1,LGALS3BP,YWHAE,WNT5A,RAB10,TNC,VDAC1,HEXA,MFGE8,PGD,CTSK,RPS3,CCT5,PLOD2,HNRNPU,THY1,CD109,CAPN2,IGFBP7,ALB,ADH5,HSPA9,FNDC1,COL1A2,COL6A2,TUBA1A,COL3A1,PCBP1,VASN,GNAI2,TLN1,UGDH,PKM,CALR,PLEC,HSPA5,COL12A1,FLNC,BGN,EEF1G,TUBB,GANAB,HNRNPA1,PRDX6,DPYSL3,ANX…
GO Component	GO:0042383	Sarcolemma	8	132	0.87	0.00060	9606.ENSP00000211998,9606.ENSP00000300527,9606.ENSP00000323856,9606.ENSP00000327145,9606.ENSP00000327336,9606.ENSP00000346032,9606.ENSP00000367263,9606.ENSP00000394496	VCL,COL6A2,PLEC,FLNC,BGN,ANXA2,AHNAK,CORO1C
GO Component	GO:0030863	Cortical cytoskeleton	7	96	0.95	0.00065	9606.ENSP00000211998,9606.ENSP00000216181,9606.ENSP00000252699,9606.ENSP00000295006,9606.ENSP00000354826,9606.ENSP00000358866,9606.ENSP00000361883	VCL,MYH9,ACTN4,CAPN2,CALD1,FLNA,CAP1
GO Component	GO:0030016	Myofibril	10	227	0.73	0.00074	9606.ENSP00000211998,9606.ENSP00000219070,9606.ENSP00000234590,9606.ENSP00000252699,9606.ENSP00000323856,9606.ENSP00000327145,9606.ENSP00000354826,9606.ENSP00000358866,9606.ENSP00000367263,9606.ENSP00000394496	VCL,MMP2,ENO1,ACTN4,PLEC,FLNC,CALD1,FLNA,AHNAK,CORO1C
GO Component	GO:0043034	Costamere	4	19	1.41	0.00098	9606.ENSP00000211998,9606.ENSP00000323856,9606.ENSP00000327145,9606.ENSP00000367263	VCL,PLEC,FLNC,AHNAK
GO Component	GO:0005903	Brush border	7	106	0.91	0.0011	9606.ENSP00000211998,9606.ENSP00000216181,9606.ENSP00000252699,9606.ENSP00000323856,9606.ENSP00000360609,9606.ENSP00000364935,9606.ENSP00000369055	VCL,MYH9,ACTN4,PLEC,HSP90AB1,CLIC1,B4GALT1
GO Component	GO:0005622	Intracellular	138	14276	0.07	0.0012	9606.ENSP00000196061,9606.ENSP00000211998,9606.ENSP00000215909,9606.ENSP00000216181,9606.ENSP00000217131,9606.ENSP00000218388,9606.ENSP00000219070,9606.ENSP00000220772,9606.ENSP00000223095,9606.ENSP00000223127,9606.ENSP00000223357,9606.ENSP00000225964,9606.ENSP00000229239,9606.ENSP00000231004,9606.ENSP00000231061,9606.ENSP00000233809,9606.ENSP00000233813,9606.ENSP00000234590,9606.ENSP00000236671,…	PLOD1,VCL,LGALS1,MYH9,CTSZ,TIMP1,MMP2,SFRP1,SERPINE1,PLOD3,AEBP1,COL1A1,GAPDH,LOX,SPARC,IGFBP2,IGFBP5,ENO1,CTSD,CANX,ISLR,CLEC11A,ACTN4,SERPINF1,FST,LAMC1,LGALS3BP,YWHAE,WNT5A,RAB10,TNC,VDAC1,HEXA,MFGE8,PGD,CTSK,RPS3,CCT5,PLOD2,HNRNPU,THY1,CD109,EIF4A1,CAPN2,IGFBP7,ALB,ADH5,ANXA5,HSPA9,FNDC1,COL1A2,COL6A2,TUBA1A,COL3A1,PCBP1,VASN,PODN,GNAI2,TLN1,UGDH,PKM,CALR,PLEC,HSPA5,COL12A1,FLNC,BGN,CTHRC1,EE…
GO Component	GO:0015629	Actin cytoskeleton	14	477	0.55	0.0013	9606.ENSP00000211998,9606.ENSP00000216181,9606.ENSP00000252699,9606.ENSP00000295006,9606.ENSP00000343690,9606.ENSP00000348163,9606.ENSP00000354826,9606.ENSP00000358866,9606.ENSP00000361883,9606.ENSP00000367263,9606.ENSP00000389631,9606.ENSP00000394496,9606.ENSP00000451291,9606.ENSP00000479861	VCL,MYH9,ACTN4,CAPN2,DPYSL3,PLS3,CALD1,FLNA,CAP1,AHNAK,ARPC1B,CORO1C,HNRNPC,SEPT2
GO Component	GO:1904813	ficolin-1-rich granule lumen	7	125	0.84	0.0027	9606.ENSP00000211998,9606.ENSP00000217131,9606.ENSP00000236671,9606.ENSP00000320171,9606.ENSP00000360609,9606.ENSP00000382840,9606.ENSP00000419425	VCL,CTSZ,CTSD,PKM,HSP90AB1,DDX3X,PPIA
GO Component	GO:0071013	Catalytic step 2 spliceosome	6	87	0.93	0.0028	9606.ENSP00000283179,9606.ENSP00000341826,9606.ENSP00000346694,9606.ENSP00000349168,9606.ENSP00000363745,9606.ENSP00000451291	HNRNPU,HNRNPA1,HNRNPA2B1,HNRNPH1,HNRNPR,HNRNPC
GO Component	GO:0035578	Azurophil granule lumen	6	92	0.9	0.0037	9606.ENSP00000339001,9606.ENSP00000342026,9606.ENSP00000346032,9606.ENSP00000354468,9606.ENSP00000361883,9606.ENSP00000369538	TUBB,PRDX6,ANXA2,CYB5R3,CAP1,GDI2
GO Component	GO:0098805	Whole membrane	29	1715	0.32	0.0038	9606.ENSP00000211998,9606.ENSP00000231061,9606.ENSP00000236671,9606.ENSP00000264634,9606.ENSP00000264710,9606.ENSP00000265333,9606.ENSP00000284240,9606.ENSP00000287097,9606.ENSP00000295006,9606.ENSP00000297185,9606.ENSP00000301071,9606.ENSP00000306864,9606.ENSP00000312999,9606.ENSP00000320866,9606.ENSP00000339001,9606.ENSP00000346032,9606.ENSP00000346550,9606.ENSP00000349541,9606.ENSP00000354468,…	VCL,SPARC,CTSD,WNT5A,RAB10,VDAC1,THY1,CD109,CAPN2,HSPA9,TUBA1A,VASN,GNAI2,CALR,TUBB,ANXA2,ANXA6,PTRF,CYB5R3,HSP90AB1,PLAU,AHNAK,ATP6AP2,B4GALT1,HSPD1,CORO1C,CD44,SERPINH1,RAB5C
GO Component	GO:0016020	Membrane	97	9072	0.12	0.0053	9606.ENSP00000196061,9606.ENSP00000211998,9606.ENSP00000216181,9606.ENSP00000216286,9606.ENSP00000217131,9606.ENSP00000219070,9606.ENSP00000220772,9606.ENSP00000223095,9606.ENSP00000223127,9606.ENSP00000229239,9606.ENSP00000231061,9606.ENSP00000233809,9606.ENSP00000234590,9606.ENSP00000236671,9606.ENSP00000247461,9606.ENSP00000262776,9606.ENSP00000264335,9606.ENSP00000264634,9606.ENSP00000264710,…	PLOD1,VCL,MYH9,NID2,CTSZ,MMP2,SFRP1,SERPINE1,PLOD3,GAPDH,SPARC,IGFBP2,ENO1,CTSD,CANX,LGALS3BP,YWHAE,WNT5A,RAB10,TNC,VDAC1,HEXA,MFGE8,CTSK,RPS3,PLOD2,HNRNPU,THY1,CD109,EIF4A1,CAPN2,ANXA5,HSPA9,TNFRSF11B,COL6A2,TUBA1A,PCBP1,VASN,GNAI2,TLN1,CALR,PLEC,HSPA5,FLNC,BGN,EEF1G,TUBB,GANAB,HNRNPA1,PRDX6,ANXA2,ANXA6,HNRNPA2B1,FN1,PLS3,HNRNPH1,PTRF,CYB5R3,CALD1,TGM2,QSOX1,LMNA,HTRA1,FLNA,HSP90AB1,PLAU,CAP1,CO…
GO Component	GO:0005829	Cytosol	63	5193	0.17	0.0070	9606.ENSP00000211998,9606.ENSP00000215909,9606.ENSP00000216181,9606.ENSP00000220772,9606.ENSP00000229239,9606.ENSP00000234590,9606.ENSP00000252699,9606.ENSP00000264335,9606.ENSP00000264710,9606.ENSP00000270776,9606.ENSP00000278572,9606.ENSP00000280326,9606.ENSP00000284240,9606.ENSP00000287097,9606.ENSP00000293831,9606.ENSP00000295006,9606.ENSP00000296412,9606.ENSP00000296511,9606.ENSP00000301071,…	VCL,LGALS1,MYH9,SFRP1,GAPDH,ENO1,ACTN4,YWHAE,RAB10,PGD,RPS3,CCT5,THY1,CD109,EIF4A1,CAPN2,ADH5,ANXA5,TUBA1A,PCBP1,GNAI2,TLN1,UGDH,PKM,CALR,PLEC,HSPA5,FLNC,EEF1G,PRDX6,DPYSL3,ANXA2,RPS3A,WARS,PLS3,HNRNPH1,PTRF,CYB5R3,CALD1,TGM2,LMNA,HTRA1,PHGDH,FLNA,BAG2,HSP90AB1,PSAT1,AHNAK,GDI2,YWHAQ,HSPD1,GARS,YWHAZ,DDX3X,ARPC1B,CD44,SERPINE2,PPIA,GNB2L1,RNH1,LDHA,VIM,HNRNPC
GO Component	GO:0030864	Cortical actin cytoskeleton	5	68	0.95	0.0076	9606.ENSP00000211998,9606.ENSP00000216181,9606.ENSP00000295006,9606.ENSP00000354826,9606.ENSP00000361883	VCL,MYH9,CAPN2,CALD1,CAP1
GO Component	GO:0048471	Perinuclear region of cytoplasm	16	727	0.43	0.0086	9606.ENSP00000229239,9606.ENSP00000252699,9606.ENSP00000254722,9606.ENSP00000264710,9606.ENSP00000295006,9606.ENSP00000320866,9606.ENSP00000323856,9606.ENSP00000342026,9606.ENSP00000346032,9606.ENSP00000346550,9606.ENSP00000357283,9606.ENSP00000358866,9606.ENSP00000360609,9606.ENSP00000364935,9606.ENSP00000426909,9606.ENSP00000479861	GAPDH,ACTN4,SERPINF1,RAB10,CAPN2,CALR,PLEC,PRDX6,ANXA2,ANXA6,LMNA,FLNA,HSP90AB1,CLIC1,GNB2L1,SEPT2
GO Component	GO:0005584	Collagen type I trimer	2	2	2.09	0.0090	9606.ENSP00000225964,9606.ENSP00000297268	COL1A1,COL1A2
STRING clusters	CL:16429	Collagen formation, and Defective B3GALTL causes Peters-plus syndrome (PpS)	31	168	1.35	1.31e-27	9606.ENSP00000196061,9606.ENSP00000216286,9606.ENSP00000218388,9606.ENSP00000219070,9606.ENSP00000223061,9606.ENSP00000223095,9606.ENSP00000223127,9606.ENSP00000225964,9606.ENSP00000231004,9606.ENSP00000231061,9606.ENSP00000254722,9606.ENSP00000282903,9606.ENSP00000297268,9606.ENSP00000299855,9606.ENSP00000300527,9606.ENSP00000304408,9606.ENSP00000309953,9606.ENSP00000322788,9606.ENSP00000325146,…	PLOD1,NID2,TIMP1,MMP2,PCOLCE,SERPINE1,PLOD3,COL1A1,LOX,SPARC,SERPINF1,PLOD2,COL1A2,MMP3,COL6A2,COL3A1,EFEMP2,MMP1,COL12A1,FBLN1,THBS2,PLAU,COL5A2,COL15A1,POSTN,LOXL2,FBLN2,CD44,SERPINE2,SERPINH1,SPON1
STRING clusters	CL:16430	Collagen formation, and Matrix metalloproteinases	29	129	1.44	1.31e-27	9606.ENSP00000196061,9606.ENSP00000216286,9606.ENSP00000218388,9606.ENSP00000219070,9606.ENSP00000223061,9606.ENSP00000223095,9606.ENSP00000223127,9606.ENSP00000225964,9606.ENSP00000231004,9606.ENSP00000231061,9606.ENSP00000254722,9606.ENSP00000282903,9606.ENSP00000297268,9606.ENSP00000299855,9606.ENSP00000300527,9606.ENSP00000304408,9606.ENSP00000309953,9606.ENSP00000322788,9606.ENSP00000325146,…	PLOD1,NID2,TIMP1,MMP2,PCOLCE,SERPINE1,PLOD3,COL1A1,LOX,SPARC,SERPINF1,PLOD2,COL1A2,MMP3,COL6A2,COL3A1,EFEMP2,MMP1,COL12A1,FBLN1,PLAU,COL5A2,COL15A1,POSTN,LOXL2,FBLN2,CD44,SERPINE2,SERPINH1
STRING clusters	CL:16569	Mixed, incl. Elastic fibre formation, and Matrix metalloproteinases	16	58	1.53	8.32e-16	9606.ENSP00000216286,9606.ENSP00000218388,9606.ENSP00000219070,9606.ENSP00000223095,9606.ENSP00000231004,9606.ENSP00000299855,9606.ENSP00000309953,9606.ENSP00000322788,9606.ENSP00000325146,9606.ENSP00000331544,9606.ENSP00000361850,9606.ENSP00000369071,9606.ENSP00000373783,9606.ENSP00000384169,9606.ENSP00000398632,9606.ENSP00000415786	NID2,TIMP1,MMP2,SERPINE1,LOX,MMP3,EFEMP2,MMP1,COL12A1,FBLN1,PLAU,POSTN,LOXL2,FBLN2,CD44,SERPINE2
STRING clusters	CL:16432	Collagen biosynthesis and modifying enzymes	13	66	1.38	6.07e-11	9606.ENSP00000196061,9606.ENSP00000223061,9606.ENSP00000223127,9606.ENSP00000225964,9606.ENSP00000231061,9606.ENSP00000254722,9606.ENSP00000282903,9606.ENSP00000297268,9606.ENSP00000300527,9606.ENSP00000304408,9606.ENSP00000364000,9606.ENSP00000364140,9606.ENSP00000434412	PLOD1,PCOLCE,PLOD3,COL1A1,SPARC,SERPINF1,PLOD2,COL1A2,COL6A2,COL3A1,COL5A2,COL15A1,SERPINH1
STRING clusters	CL:16570	Mixed, incl. Matrix metalloproteinases, and Dissolution of Fibrin Clot	10	36	1.53	2.23e-09	9606.ENSP00000216286,9606.ENSP00000218388,9606.ENSP00000219070,9606.ENSP00000223095,9606.ENSP00000299855,9606.ENSP00000322788,9606.ENSP00000325146,9606.ENSP00000361850,9606.ENSP00000398632,9606.ENSP00000415786	NID2,TIMP1,MMP2,SERPINE1,MMP3,MMP1,COL12A1,PLAU,CD44,SERPINE2
STRING clusters	CL:16433	Collagen biosynthesis and modifying enzymes	11	57	1.37	4.72e-09	9606.ENSP00000196061,9606.ENSP00000223061,9606.ENSP00000223127,9606.ENSP00000225964,9606.ENSP00000231061,9606.ENSP00000282903,9606.ENSP00000297268,9606.ENSP00000300527,9606.ENSP00000304408,9606.ENSP00000364000,9606.ENSP00000364140	PLOD1,PCOLCE,PLOD3,COL1A1,SPARC,PLOD2,COL1A2,COL6A2,COL3A1,COL5A2,COL15A1
STRING clusters	CL:16571	Mixed, incl. Dissolution of Fibrin Clot, and negative regulation of metallopeptidase activity	8	20	1.69	2.42e-08	9606.ENSP00000218388,9606.ENSP00000219070,9606.ENSP00000223095,9606.ENSP00000299855,9606.ENSP00000322788,9606.ENSP00000361850,9606.ENSP00000398632,9606.ENSP00000415786	TIMP1,MMP2,SERPINE1,MMP3,MMP1,PLAU,CD44,SERPINE2
STRING clusters	CL:1454	Mixed, incl. negative regulation of mRNA splicing, via spliceosome, and RNPHF zinc finger	7	15	1.76	1.57e-07	9606.ENSP00000283179,9606.ENSP00000305556,9606.ENSP00000341826,9606.ENSP00000346694,9606.ENSP00000349168,9606.ENSP00000363745,9606.ENSP00000451291	HNRNPU,PCBP1,HNRNPA1,HNRNPA2B1,HNRNPH1,HNRNPR,HNRNPC
STRING clusters	CL:16512	Fibrillar collagen, C-terminal, and Lateral cystocele	6	12	1.79	2.02e-06	9606.ENSP00000223061,9606.ENSP00000225964,9606.ENSP00000231061,9606.ENSP00000297268,9606.ENSP00000304408,9606.ENSP00000364000	PCOLCE,COL1A1,SPARC,COL1A2,COL3A1,COL5A2
STRING clusters	CL:16514	Collagen type I trimer, and Lateral cystocele	5	5	2.09	3.05e-06	9606.ENSP00000223061,9606.ENSP00000225964,9606.ENSP00000231061,9606.ENSP00000297268,9606.ENSP00000304408	PCOLCE,COL1A1,SPARC,COL1A2,COL3A1
STRING clusters	CL:16642	Elastic fibre formation	6	19	1.59	1.31e-05	9606.ENSP00000231004,9606.ENSP00000309953,9606.ENSP00000331544,9606.ENSP00000369071,9606.ENSP00000373783,9606.ENSP00000384169	LOX,EFEMP2,FBLN1,POSTN,LOXL2,FBLN2
STRING clusters	CL:1458	Mixed, incl. RNPHF zinc finger, and Multisystem proteinopathy	5	10	1.79	2.63e-05	9606.ENSP00000341826,9606.ENSP00000346694,9606.ENSP00000349168,9606.ENSP00000363745,9606.ENSP00000451291	HNRNPA1,HNRNPA2B1,HNRNPH1,HNRNPR,HNRNPC
STRING clusters	CL:16572	Peptidase M10A, cysteine switch, zinc binding site, and negative regulation of metallopeptidase activity	5	12	1.71	5.04e-05	9606.ENSP00000218388,9606.ENSP00000219070,9606.ENSP00000299855,9606.ENSP00000322788,9606.ENSP00000398632	TIMP1,MMP2,MMP3,MMP1,CD44
STRING clusters	CL:17048	RHO GTPases Activate WASPs and WAVEs, and actin filament organization	9	105	1.02	9.59e-05	9606.ENSP00000211998,9606.ENSP00000252699,9606.ENSP00000296511,9606.ENSP00000316029,9606.ENSP00000348163,9606.ENSP00000358866,9606.ENSP00000361883,9606.ENSP00000389631,9606.ENSP00000394496	VCL,ACTN4,ANXA5,TLN1,PLS3,FLNA,CAP1,ARPC1B,CORO1C
STRING clusters	CL:17049	RHO GTPases Activate WASPs and WAVEs, and actin filament organization	7	96	0.95	0.0038	9606.ENSP00000211998,9606.ENSP00000252699,9606.ENSP00000316029,9606.ENSP00000348163,9606.ENSP00000361883,9606.ENSP00000389631,9606.ENSP00000394496	VCL,ACTN4,TLN1,PLS3,CAP1,ARPC1B,CORO1C
STRING clusters	CL:16434	Collagen biosynthesis and modifying enzymes	5	38	1.21	0.0043	9606.ENSP00000196061,9606.ENSP00000223127,9606.ENSP00000282903,9606.ENSP00000300527,9606.ENSP00000364140	PLOD1,PLOD3,PLOD2,COL6A2,COL15A1
STRING clusters	CL:16466	Procollagen-lysine 5-dioxygenase activity, and Glycosyl transferase family 2	3	5	1.87	0.0046	9606.ENSP00000196061,9606.ENSP00000223127,9606.ENSP00000282903	PLOD1,PLOD3,PLOD2
STRING clusters	CL:16575	Mixed, incl. Conjunctivochalasis, and Metalloproteinase inhibitor 1	3	5	1.87	0.0046	9606.ENSP00000218388,9606.ENSP00000299855,9606.ENSP00000322788	TIMP1,MMP3,MMP1
STRING clusters	CL:16644	Elastic fiber, and Fibulin-2	3	5	1.87	0.0046	9606.ENSP00000309953,9606.ENSP00000331544,9606.ENSP00000384169	EFEMP2,FBLN1,FBLN2
STRING clusters	CL:16982	Mixed, incl. Insulin-like growth factor-binding protein family 1-6, chordata, and Pappalysin-1/2	4	18	1.43	0.0046	9606.ENSP00000233809,9606.ENSP00000233813,9606.ENSP00000295666,9606.ENSP00000370473	IGFBP2,IGFBP5,IGFBP7,IGFBP3
STRING clusters	CL:17150	EF-hand, Ca insensitive, and Vinculin	3	5	1.87	0.0046	9606.ENSP00000211998,9606.ENSP00000252699,9606.ENSP00000316029	VCL,ACTN4,TLN1
STRING clusters	CL:9275	Mixed, incl. 14-3-3 domain, and insulin-responsive compartment	4	22	1.35	0.0077	9606.ENSP00000264335,9606.ENSP00000264710,9606.ENSP00000371267,9606.ENSP00000379287	YWHAE,RAB10,YWHAQ,YWHAZ
KEGG	hsa04510	Focal adhesion	15	198	0.97	7.32e-08	9606.ENSP00000211998,9606.ENSP00000225964,9606.ENSP00000230538,9606.ENSP00000252699,9606.ENSP00000258341,9606.ENSP00000265131,9606.ENSP00000295006,9606.ENSP00000297268,9606.ENSP00000300527,9606.ENSP00000316029,9606.ENSP00000327145,9606.ENSP00000346839,9606.ENSP00000355751,9606.ENSP00000358866,9606.ENSP00000388325	VCL,COL1A1,LAMA4,ACTN4,LAMC1,TNC,CAPN2,COL1A2,COL6A2,TLN1,FLNC,FN1,THBS2,FLNA,LAMB2
KEGG	hsa05146	Amoebiasis	11	100	1.13	2.80e-07	9606.ENSP00000211998,9606.ENSP00000225964,9606.ENSP00000230538,9606.ENSP00000252699,9606.ENSP00000258341,9606.ENSP00000297268,9606.ENSP00000304408,9606.ENSP00000346839,9606.ENSP00000385675,9606.ENSP00000388325,9606.ENSP00000447053	VCL,COL1A1,LAMA4,ACTN4,LAMC1,COL1A2,COL3A1,FN1,IL6,LAMB2,RAB5C
KEGG	hsa04512	ECM-receptor interaction	10	88	1.14	7.90e-07	9606.ENSP00000225964,9606.ENSP00000230538,9606.ENSP00000258341,9606.ENSP00000265131,9606.ENSP00000297268,9606.ENSP00000300527,9606.ENSP00000346839,9606.ENSP00000355751,9606.ENSP00000388325,9606.ENSP00000398632	COL1A1,LAMA4,LAMC1,TNC,COL1A2,COL6A2,FN1,THBS2,LAMB2,CD44
KEGG	hsa04151	PI3K-Akt signaling pathway	14	350	0.69	0.00014	9606.ENSP00000225964,9606.ENSP00000230538,9606.ENSP00000258341,9606.ENSP00000264335,9606.ENSP00000265131,9606.ENSP00000297268,9606.ENSP00000300527,9606.ENSP00000346839,9606.ENSP00000355751,9606.ENSP00000360609,9606.ENSP00000371267,9606.ENSP00000379287,9606.ENSP00000385675,9606.ENSP00000388325	COL1A1,LAMA4,LAMC1,YWHAE,TNC,COL1A2,COL6A2,FN1,THBS2,HSP90AB1,YWHAQ,YWHAZ,IL6,LAMB2
KEGG	hsa04933	AGE-RAGE signaling pathway in diabetic complications	7	98	0.94	0.0016	9606.ENSP00000219070,9606.ENSP00000223095,9606.ENSP00000225964,9606.ENSP00000297268,9606.ENSP00000304408,9606.ENSP00000346839,9606.ENSP00000385675	MMP2,SERPINE1,COL1A1,COL1A2,COL3A1,FN1,IL6
KEGG	hsa04974	Protein digestion and absorption	7	100	0.93	0.0016	9606.ENSP00000225964,9606.ENSP00000297268,9606.ENSP00000300527,9606.ENSP00000304408,9606.ENSP00000325146,9606.ENSP00000364000,9606.ENSP00000364140	COL1A1,COL1A2,COL6A2,COL3A1,COL12A1,COL5A2,COL15A1
KEGG	hsa05205	Proteoglycans in cancer	9	196	0.75	0.0022	9606.ENSP00000219070,9606.ENSP00000225964,9606.ENSP00000264634,9606.ENSP00000297268,9606.ENSP00000327145,9606.ENSP00000346839,9606.ENSP00000358866,9606.ENSP00000361850,9606.ENSP00000398632	MMP2,COL1A1,WNT5A,COL1A2,FLNC,FN1,FLNA,PLAU,CD44
KEGG	hsa01200	Carbon metabolism	7	117	0.86	0.0029	9606.ENSP00000229239,9606.ENSP00000234590,9606.ENSP00000270776,9606.ENSP00000296412,9606.ENSP00000320171,9606.ENSP00000358417,9606.ENSP00000365773	GAPDH,ENO1,PGD,ADH5,PKM,PHGDH,PSAT1
KEGG	hsa05132	Salmonella infection	9	209	0.72	0.0029	9606.ENSP00000229239,9606.ENSP00000327145,9606.ENSP00000346032,9606.ENSP00000358866,9606.ENSP00000360609,9606.ENSP00000367263,9606.ENSP00000385675,9606.ENSP00000389631,9606.ENSP00000447053	GAPDH,FLNC,ANXA2,FLNA,HSP90AB1,AHNAK,IL6,ARPC1B,RAB5C
KEGG	hsa05165	Human papillomavirus infection	11	325	0.62	0.0032	9606.ENSP00000225964,9606.ENSP00000230538,9606.ENSP00000258341,9606.ENSP00000264634,9606.ENSP00000265131,9606.ENSP00000297268,9606.ENSP00000300527,9606.ENSP00000320171,9606.ENSP00000346839,9606.ENSP00000355751,9606.ENSP00000388325	COL1A1,LAMA4,LAMC1,WNT5A,TNC,COL1A2,COL6A2,PKM,FN1,THBS2,LAMB2
KEGG	hsa04145	Phagosome	7	142	0.78	0.0066	9606.ENSP00000247461,9606.ENSP00000301071,9606.ENSP00000320866,9606.ENSP00000339001,9606.ENSP00000355751,9606.ENSP00000438615,9606.ENSP00000447053	CANX,TUBA1A,CALR,TUBB,THBS2,C1R,RAB5C
KEGG	hsa00010	Glycolysis / Gluconeogenesis	5	65	0.97	0.0073	9606.ENSP00000229239,9606.ENSP00000234590,9606.ENSP00000296412,9606.ENSP00000320171,9606.ENSP00000445175	GAPDH,ENO1,ADH5,PKM,LDHA
KEGG	hsa04066	HIF-1 signaling pathway	6	106	0.84	0.0079	9606.ENSP00000218388,9606.ENSP00000223095,9606.ENSP00000229239,9606.ENSP00000234590,9606.ENSP00000385675,9606.ENSP00000445175	TIMP1,SERPINE1,GAPDH,ENO1,IL6,LDHA
Reactome	HSA-1474244	Extracellular matrix organization	38	301	1.19	3.28e-29	9606.ENSP00000196061,9606.ENSP00000216286,9606.ENSP00000218388,9606.ENSP00000219070,9606.ENSP00000223061,9606.ENSP00000223095,9606.ENSP00000223127,9606.ENSP00000225964,9606.ENSP00000230538,9606.ENSP00000231004,9606.ENSP00000231061,9606.ENSP00000236671,9606.ENSP00000258341,9606.ENSP00000265131,9606.ENSP00000271651,9606.ENSP00000282903,9606.ENSP00000295006,9606.ENSP00000297268,9606.ENSP00000299855,…	PLOD1,NID2,TIMP1,MMP2,PCOLCE,SERPINE1,PLOD3,COL1A1,LAMA4,LOX,SPARC,CTSD,LAMC1,TNC,CTSK,PLOD2,CAPN2,COL1A2,MMP3,COL6A2,COL3A1,EFEMP2,MMP1,PLEC,COL12A1,BGN,FBLN1,FN1,TGFB2,HTRA1,COL5A2,COL15A1,EMILIN1,LOXL2,FBLN2,LAMB2,CD44,SERPINH1
Reactome	HSA-114608	Platelet degranulation	19	127	1.26	9.08e-15	9606.ENSP00000211998,9606.ENSP00000218388,9606.ENSP00000223095,9606.ENSP00000231061,9606.ENSP00000249842,9606.ENSP00000252699,9606.ENSP00000262776,9606.ENSP00000287097,9606.ENSP00000295897,9606.ENSP00000296511,9606.ENSP00000316029,9606.ENSP00000324173,9606.ENSP00000346839,9606.ENSP00000355896,9606.ENSP00000356574,9606.ENSP00000358866,9606.ENSP00000361883,9606.ENSP00000393887,9606.ENSP00000419425	VCL,TIMP1,SERPINE1,SPARC,ISLR,ACTN4,LGALS3BP,CD109,ALB,ANXA5,TLN1,HSPA5,FN1,TGFB2,QSOX1,FLNA,CAP1,AHSG,PPIA
Reactome	HSA-76002	Platelet activation, signaling and aggregation	23	260	1.03	5.61e-14	9606.ENSP00000211998,9606.ENSP00000218388,9606.ENSP00000223095,9606.ENSP00000225964,9606.ENSP00000231061,9606.ENSP00000249842,9606.ENSP00000252699,9606.ENSP00000262776,9606.ENSP00000287097,9606.ENSP00000295897,9606.ENSP00000296511,9606.ENSP00000297268,9606.ENSP00000312999,9606.ENSP00000316029,9606.ENSP00000324173,9606.ENSP00000346839,9606.ENSP00000355896,9606.ENSP00000356574,9606.ENSP00000358866,…	VCL,TIMP1,SERPINE1,COL1A1,SPARC,ISLR,ACTN4,LGALS3BP,CD109,ALB,ANXA5,COL1A2,GNAI2,TLN1,HSPA5,FN1,TGFB2,QSOX1,FLNA,CAP1,YWHAZ,AHSG,PPIA
Reactome	HSA-1474290	Collagen formation	16	90	1.34	1.40e-13	9606.ENSP00000196061,9606.ENSP00000223061,9606.ENSP00000223127,9606.ENSP00000225964,9606.ENSP00000231004,9606.ENSP00000282903,9606.ENSP00000297268,9606.ENSP00000299855,9606.ENSP00000300527,9606.ENSP00000304408,9606.ENSP00000323856,9606.ENSP00000325146,9606.ENSP00000364000,9606.ENSP00000364140,9606.ENSP00000373783,9606.ENSP00000434412	PLOD1,PCOLCE,PLOD3,COL1A1,LOX,PLOD2,COL1A2,MMP3,COL6A2,COL3A1,PLEC,COL12A1,COL5A2,COL15A1,LOXL2,SERPINH1
Reactome	HSA-1474228	Degradation of the extracellular matrix	18	140	1.2	2.57e-13	9606.ENSP00000218388,9606.ENSP00000219070,9606.ENSP00000225964,9606.ENSP00000236671,9606.ENSP00000258341,9606.ENSP00000271651,9606.ENSP00000295006,9606.ENSP00000297268,9606.ENSP00000299855,9606.ENSP00000300527,9606.ENSP00000304408,9606.ENSP00000322788,9606.ENSP00000325146,9606.ENSP00000346839,9606.ENSP00000357980,9606.ENSP00000364000,9606.ENSP00000364140,9606.ENSP00000398632	TIMP1,MMP2,COL1A1,CTSD,LAMC1,CTSK,CAPN2,COL1A2,MMP3,COL6A2,COL3A1,MMP1,COL12A1,FN1,HTRA1,COL5A2,COL15A1,CD44
Reactome	HSA-381426	Regulation of Insulin-like Growth Factor (IGF) transport and uptake by Insulin-like Growth Factor Binding Proteins (IGFBPs)	17	124	1.22	5.56e-13	9606.ENSP00000215909,9606.ENSP00000218388,9606.ENSP00000219070,9606.ENSP00000233809,9606.ENSP00000233813,9606.ENSP00000258341,9606.ENSP00000265131,9606.ENSP00000268150,9606.ENSP00000295666,9606.ENSP00000295897,9606.ENSP00000322788,9606.ENSP00000346839,9606.ENSP00000356574,9606.ENSP00000370473,9606.ENSP00000385675,9606.ENSP00000388325,9606.ENSP00000393887	LGALS1,TIMP1,MMP2,IGFBP2,IGFBP5,LAMC1,TNC,MFGE8,IGFBP7,ALB,MMP1,FN1,QSOX1,IGFBP3,IL6,LAMB2,AHSG
Reactome	HSA-109582	Hemostasis	30	605	0.78	1.28e-12	9606.ENSP00000211998,9606.ENSP00000218388,9606.ENSP00000223095,9606.ENSP00000225964,9606.ENSP00000231061,9606.ENSP00000249842,9606.ENSP00000252699,9606.ENSP00000262776,9606.ENSP00000287097,9606.ENSP00000295897,9606.ENSP00000296511,9606.ENSP00000297268,9606.ENSP00000301071,9606.ENSP00000312999,9606.ENSP00000316029,9606.ENSP00000322788,9606.ENSP00000324173,9606.ENSP00000346032,9606.ENSP00000346839,…	VCL,TIMP1,SERPINE1,COL1A1,SPARC,ISLR,ACTN4,LGALS3BP,CD109,ALB,ANXA5,COL1A2,TUBA1A,GNAI2,TLN1,MMP1,HSPA5,ANXA2,FN1,TGFB2,QSOX1,FLNA,PLAU,CAP1,YWHAZ,PSG4,AHSG,CD44,SERPINE2,PPIA
Reactome	HSA-3000178	ECM proteoglycans	14	76	1.35	3.84e-12	9606.ENSP00000223095,9606.ENSP00000225964,9606.ENSP00000230538,9606.ENSP00000231061,9606.ENSP00000258341,9606.ENSP00000265131,9606.ENSP00000297268,9606.ENSP00000300527,9606.ENSP00000304408,9606.ENSP00000327336,9606.ENSP00000346839,9606.ENSP00000355896,9606.ENSP00000364000,9606.ENSP00000388325	SERPINE1,COL1A1,LAMA4,SPARC,LAMC1,TNC,COL1A2,COL6A2,COL3A1,BGN,FN1,TGFB2,COL5A2,LAMB2
Reactome	HSA-2022090	Assembly of collagen fibrils and other multimeric structures	12	61	1.38	1.39e-10	9606.ENSP00000223061,9606.ENSP00000225964,9606.ENSP00000231004,9606.ENSP00000297268,9606.ENSP00000299855,9606.ENSP00000300527,9606.ENSP00000304408,9606.ENSP00000323856,9606.ENSP00000325146,9606.ENSP00000364000,9606.ENSP00000364140,9606.ENSP00000373783	PCOLCE,COL1A1,LOX,COL1A2,MMP3,COL6A2,COL3A1,PLEC,COL12A1,COL5A2,COL15A1,LOXL2
Reactome	HSA-1442490	Collagen degradation	12	64	1.36	2.09e-10	9606.ENSP00000219070,9606.ENSP00000225964,9606.ENSP00000236671,9606.ENSP00000271651,9606.ENSP00000297268,9606.ENSP00000299855,9606.ENSP00000300527,9606.ENSP00000304408,9606.ENSP00000322788,9606.ENSP00000325146,9606.ENSP00000364000,9606.ENSP00000364140	MMP2,COL1A1,CTSD,CTSK,COL1A2,MMP3,COL6A2,COL3A1,MMP1,COL12A1,COL5A2,COL15A1
Reactome	HSA-8957275	Post-translational protein phosphorylation	14	107	1.2	2.09e-10	9606.ENSP00000215909,9606.ENSP00000218388,9606.ENSP00000233813,9606.ENSP00000258341,9606.ENSP00000265131,9606.ENSP00000268150,9606.ENSP00000295666,9606.ENSP00000295897,9606.ENSP00000346839,9606.ENSP00000356574,9606.ENSP00000370473,9606.ENSP00000385675,9606.ENSP00000388325,9606.ENSP00000393887	LGALS1,TIMP1,IGFBP5,LAMC1,TNC,MFGE8,IGFBP7,ALB,FN1,QSOX1,IGFBP3,IL6,LAMB2,AHSG
Reactome	HSA-1650814	Collagen biosynthesis and modifying enzymes	12	67	1.34	2.86e-10	9606.ENSP00000196061,9606.ENSP00000223061,9606.ENSP00000223127,9606.ENSP00000225964,9606.ENSP00000282903,9606.ENSP00000297268,9606.ENSP00000300527,9606.ENSP00000304408,9606.ENSP00000325146,9606.ENSP00000364000,9606.ENSP00000364140,9606.ENSP00000434412	PLOD1,PCOLCE,PLOD3,COL1A1,PLOD2,COL1A2,COL6A2,COL3A1,COL12A1,COL5A2,COL15A1,SERPINH1
Reactome	HSA-168256	Immune System	47	1956	0.47	1.51e-09	9606.ENSP00000211998,9606.ENSP00000216181,9606.ENSP00000217131,9606.ENSP00000218388,9606.ENSP00000219070,9606.ENSP00000225964,9606.ENSP00000236671,9606.ENSP00000247461,9606.ENSP00000264710,9606.ENSP00000271651,9606.ENSP00000293831,9606.ENSP00000297185,9606.ENSP00000297268,9606.ENSP00000297350,9606.ENSP00000299367,9606.ENSP00000299855,9606.ENSP00000301071,9606.ENSP00000304408,9606.ENSP00000320171,…	VCL,MYH9,CTSZ,TIMP1,MMP2,COL1A1,CTSD,CANX,RAB10,CTSK,EIF4A1,HSPA9,COL1A2,TNFRSF11B,C2,MMP3,TUBA1A,COL3A1,PKM,CALR,MMP1,HSPA5,TUBB,PRDX6,ANXA2,HNRNPA2B1,FN1,CYB5R3,QSOX1,FLNA,HSP90AB1,PLAU,CAP1,ATP6AP2,B4GALT1,GDI2,YWHAZ,DDX3X,IL6,ARPC1B,AHSG,CD44,CFB,PPIA,C1R,VIM,RAB5C
Reactome	HSA-392499	Metabolism of proteins	44	1977	0.43	8.59e-08	9606.ENSP00000215909,9606.ENSP00000217131,9606.ENSP00000218388,9606.ENSP00000219070,9606.ENSP00000233809,9606.ENSP00000233813,9606.ENSP00000236671,9606.ENSP00000247461,9606.ENSP00000258341,9606.ENSP00000264710,9606.ENSP00000265131,9606.ENSP00000265333,9606.ENSP00000268150,9606.ENSP00000278572,9606.ENSP00000280326,9606.ENSP00000284240,9606.ENSP00000287097,9606.ENSP00000293831,9606.ENSP00000295666,…	LGALS1,CTSZ,TIMP1,MMP2,IGFBP2,IGFBP5,CTSD,CANX,LAMC1,RAB10,TNC,VDAC1,MFGE8,RPS3,CCT5,THY1,CD109,EIF4A1,IGFBP7,ALB,TUBA1A,GNAI2,TLN1,CALR,MMP1,HSPA5,EEF1G,GANAB,RPS3A,FN1,WARS,THBS2,QSOX1,LMNA,ATP6AP2,B4GALT1,IGFBP3,GARS,IL6,LAMB2,AHSG,RAB5C,HNRNPC,SPON1
Reactome	HSA-6798695	Neutrophil degranulation	21	473	0.73	8.59e-08	9606.ENSP00000211998,9606.ENSP00000217131,9606.ENSP00000236671,9606.ENSP00000264710,9606.ENSP00000320171,9606.ENSP00000339001,9606.ENSP00000342026,9606.ENSP00000346032,9606.ENSP00000354468,9606.ENSP00000356574,9606.ENSP00000360609,9606.ENSP00000361850,9606.ENSP00000361883,9606.ENSP00000367697,9606.ENSP00000369055,9606.ENSP00000369538,9606.ENSP00000382840,9606.ENSP00000393887,9606.ENSP00000398632,…	VCL,CTSZ,CTSD,RAB10,PKM,TUBB,PRDX6,ANXA2,CYB5R3,QSOX1,HSP90AB1,PLAU,CAP1,ATP6AP2,B4GALT1,GDI2,DDX3X,AHSG,CD44,PPIA,RAB5C
Reactome	HSA-8874081	MET activates PTK2 signaling	8	30	1.51	8.59e-08	9606.ENSP00000225964,9606.ENSP00000230538,9606.ENSP00000258341,9606.ENSP00000297268,9606.ENSP00000304408,9606.ENSP00000346839,9606.ENSP00000364000,9606.ENSP00000388325	COL1A1,LAMA4,LAMC1,COL1A2,COL3A1,FN1,COL5A2,LAMB2
Reactome	HSA-3000171	Non-integrin membrane-ECM interactions	9	59	1.27	4.79e-07	9606.ENSP00000225964,9606.ENSP00000230538,9606.ENSP00000258341,9606.ENSP00000265131,9606.ENSP00000297268,9606.ENSP00000304408,9606.ENSP00000346839,9606.ENSP00000364000,9606.ENSP00000388325	COL1A1,LAMA4,LAMC1,TNC,COL1A2,COL3A1,FN1,COL5A2,LAMB2
Reactome	HSA-1566948	Elastic fibre formation	8	45	1.34	1.11e-06	9606.ENSP00000231004,9606.ENSP00000309953,9606.ENSP00000331544,9606.ENSP00000346839,9606.ENSP00000355896,9606.ENSP00000369677,9606.ENSP00000373783,9606.ENSP00000384169	LOX,EFEMP2,FBLN1,FN1,TGFB2,EMILIN1,LOXL2,FBLN2
Reactome	HSA-168249	Innate Immune System	27	1025	0.51	1.00e-05	9606.ENSP00000211998,9606.ENSP00000216181,9606.ENSP00000217131,9606.ENSP00000236671,9606.ENSP00000264710,9606.ENSP00000271651,9606.ENSP00000299367,9606.ENSP00000320171,9606.ENSP00000339001,9606.ENSP00000342026,9606.ENSP00000346032,9606.ENSP00000354468,9606.ENSP00000356574,9606.ENSP00000360609,9606.ENSP00000361850,9606.ENSP00000361883,9606.ENSP00000367697,9606.ENSP00000369055,9606.ENSP00000369538,…	VCL,MYH9,CTSZ,CTSD,RAB10,CTSK,C2,PKM,TUBB,PRDX6,ANXA2,CYB5R3,QSOX1,HSP90AB1,PLAU,CAP1,ATP6AP2,B4GALT1,GDI2,DDX3X,ARPC1B,AHSG,CD44,CFB,PPIA,C1R,RAB5C
Reactome	HSA-8948216	Collagen chain trimerization	7	44	1.29	1.72e-05	9606.ENSP00000225964,9606.ENSP00000297268,9606.ENSP00000300527,9606.ENSP00000304408,9606.ENSP00000325146,9606.ENSP00000364000,9606.ENSP00000364140	COL1A1,COL1A2,COL6A2,COL3A1,COL12A1,COL5A2,COL15A1
Reactome	HSA-3000170	Syndecan interactions	6	27	1.43	2.26e-05	9606.ENSP00000225964,9606.ENSP00000265131,9606.ENSP00000297268,9606.ENSP00000304408,9606.ENSP00000346839,9606.ENSP00000364000	COL1A1,TNC,COL1A2,COL3A1,FN1,COL5A2
Reactome	HSA-216083	Integrin cell surface interactions	8	85	1.06	7.75e-05	9606.ENSP00000225964,9606.ENSP00000265131,9606.ENSP00000297268,9606.ENSP00000300527,9606.ENSP00000304408,9606.ENSP00000346839,9606.ENSP00000364000,9606.ENSP00000398632	COL1A1,TNC,COL1A2,COL6A2,COL3A1,FN1,COL5A2,CD44
Reactome	HSA-2243919	Crosslinking of collagen fibrils	5	18	1.53	8.24e-05	9606.ENSP00000223061,9606.ENSP00000225964,9606.ENSP00000231004,9606.ENSP00000297268,9606.ENSP00000373783	PCOLCE,COL1A1,LOX,COL1A2,LOXL2
Reactome	HSA-2129379	Molecules associated with elastic fibres	6	38	1.29	0.00011	9606.ENSP00000309953,9606.ENSP00000331544,9606.ENSP00000346839,9606.ENSP00000355896,9606.ENSP00000369677,9606.ENSP00000384169	EFEMP2,FBLN1,FN1,TGFB2,EMILIN1,FBLN2
Reactome	HSA-2173782	Binding and Uptake of Ligands by Scavenger Receptors	6	41	1.25	0.00016	9606.ENSP00000225964,9606.ENSP00000231061,9606.ENSP00000295897,9606.ENSP00000297268,9606.ENSP00000304408,9606.ENSP00000320866	COL1A1,SPARC,ALB,COL1A2,COL3A1,CALR
Reactome	HSA-6785807	Interleukin-4 and Interleukin-13 signaling	8	107	0.96	0.00033	9606.ENSP00000218388,9606.ENSP00000219070,9606.ENSP00000297268,9606.ENSP00000299855,9606.ENSP00000322788,9606.ENSP00000346839,9606.ENSP00000385675,9606.ENSP00000446007	TIMP1,MMP2,COL1A2,MMP3,MMP1,FN1,IL6,VIM
Reactome	HSA-430116	GP1b-IX-V activation signalling	4	12	1.61	0.00051	9606.ENSP00000225964,9606.ENSP00000297268,9606.ENSP00000358866,9606.ENSP00000379287	COL1A1,COL1A2,FLNA,YWHAZ
Reactome	HSA-75205	Dissolution of Fibrin Clot	4	13	1.58	0.00064	9606.ENSP00000223095,9606.ENSP00000346032,9606.ENSP00000361850,9606.ENSP00000415786	SERPINE1,ANXA2,PLAU,SERPINE2
Reactome	HSA-597592	Post-translational protein modification	28	1390	0.39	0.00066	9606.ENSP00000215909,9606.ENSP00000217131,9606.ENSP00000218388,9606.ENSP00000233813,9606.ENSP00000247461,9606.ENSP00000258341,9606.ENSP00000264710,9606.ENSP00000265131,9606.ENSP00000265333,9606.ENSP00000268150,9606.ENSP00000284240,9606.ENSP00000287097,9606.ENSP00000295666,9606.ENSP00000295897,9606.ENSP00000301071,9606.ENSP00000320866,9606.ENSP00000340466,9606.ENSP00000346839,9606.ENSP00000355751,…	LGALS1,CTSZ,TIMP1,IGFBP5,CANX,LAMC1,RAB10,TNC,VDAC1,MFGE8,THY1,CD109,IGFBP7,ALB,TUBA1A,CALR,GANAB,FN1,THBS2,QSOX1,B4GALT1,IGFBP3,IL6,LAMB2,AHSG,RAB5C,HNRNPC,SPON1
Reactome	HSA-1592389	Activation of Matrix Metalloproteinases	5	33	1.27	0.00088	9606.ENSP00000218388,9606.ENSP00000219070,9606.ENSP00000271651,9606.ENSP00000299855,9606.ENSP00000322788	TIMP1,MMP2,CTSK,MMP3,MMP1
Reactome	HSA-1280215	Cytokine Signaling in Immune system	18	681	0.51	0.00099	9606.ENSP00000218388,9606.ENSP00000219070,9606.ENSP00000247461,9606.ENSP00000293831,9606.ENSP00000297185,9606.ENSP00000297268,9606.ENSP00000297350,9606.ENSP00000299855,9606.ENSP00000322788,9606.ENSP00000346032,9606.ENSP00000346694,9606.ENSP00000346839,9606.ENSP00000358866,9606.ENSP00000379287,9606.ENSP00000385675,9606.ENSP00000398632,9606.ENSP00000419425,9606.ENSP00000446007	TIMP1,MMP2,CANX,EIF4A1,HSPA9,COL1A2,TNFRSF11B,MMP3,MMP1,ANXA2,HNRNPA2B1,FN1,FLNA,YWHAZ,IL6,CD44,PPIA,VIM
Reactome	HSA-449147	Signaling by Interleukins	14	440	0.59	0.0013	9606.ENSP00000218388,9606.ENSP00000219070,9606.ENSP00000247461,9606.ENSP00000297185,9606.ENSP00000297268,9606.ENSP00000299855,9606.ENSP00000322788,9606.ENSP00000346032,9606.ENSP00000346694,9606.ENSP00000346839,9606.ENSP00000379287,9606.ENSP00000385675,9606.ENSP00000419425,9606.ENSP00000446007	TIMP1,MMP2,CANX,HSPA9,COL1A2,MMP3,MMP1,ANXA2,HNRNPA2B1,FN1,YWHAZ,IL6,PPIA,VIM
Reactome	HSA-445355	Smooth Muscle Contraction	5	38	1.21	0.0015	9606.ENSP00000211998,9606.ENSP00000316029,9606.ENSP00000346032,9606.ENSP00000346550,9606.ENSP00000354826	VCL,TLN1,ANXA2,ANXA6,CALD1
Reactome	HSA-3000480	Scavenging by Class A Receptors	4	18	1.43	0.0016	9606.ENSP00000225964,9606.ENSP00000297268,9606.ENSP00000304408,9606.ENSP00000320866	COL1A1,COL1A2,COL3A1,CALR
Reactome	HSA-1445148	Translocation of SLC2A4 (GLUT4) to the plasma membrane	6	70	1.02	0.0020	9606.ENSP00000216181,9606.ENSP00000264335,9606.ENSP00000264710,9606.ENSP00000301071,9606.ENSP00000371267,9606.ENSP00000379287	MYH9,YWHAE,RAB10,TUBA1A,YWHAQ,YWHAZ
Reactome	HSA-5653656	Vesicle-mediated transport	16	660	0.47	0.0070	9606.ENSP00000216181,9606.ENSP00000217131,9606.ENSP00000225964,9606.ENSP00000231061,9606.ENSP00000264335,9606.ENSP00000264634,9606.ENSP00000264710,9606.ENSP00000295897,9606.ENSP00000297268,9606.ENSP00000301071,9606.ENSP00000304408,9606.ENSP00000320866,9606.ENSP00000369538,9606.ENSP00000371267,9606.ENSP00000379287,9606.ENSP00000447053	MYH9,CTSZ,COL1A1,SPARC,YWHAE,WNT5A,RAB10,ALB,COL1A2,TUBA1A,COL3A1,CALR,GDI2,YWHAQ,YWHAZ,RAB5C
Reactome	HSA-447115	Interleukin-12 family signaling	5	56	1.04	0.0074	9606.ENSP00000247461,9606.ENSP00000297185,9606.ENSP00000346032,9606.ENSP00000346694,9606.ENSP00000419425	CANX,HSPA9,ANXA2,HNRNPA2B1,PPIA
Reactome	HSA-1643685	Disease	27	1548	0.33	0.0085	9606.ENSP00000211998,9606.ENSP00000216181,9606.ENSP00000234590,9606.ENSP00000247461,9606.ENSP00000264335,9606.ENSP00000264634,9606.ENSP00000268097,9606.ENSP00000278572,9606.ENSP00000295006,9606.ENSP00000301071,9606.ENSP00000312999,9606.ENSP00000316029,9606.ENSP00000320866,9606.ENSP00000327336,9606.ENSP00000339001,9606.ENSP00000340466,9606.ENSP00000346050,9606.ENSP00000346839,9606.ENSP00000355751,…	VCL,MYH9,ENO1,CANX,YWHAE,WNT5A,HEXA,RPS3,CAPN2,TUBA1A,GNAI2,TLN1,CALR,BGN,TUBB,GANAB,RPS3A,FN1,THBS2,LMNA,HSP90AB1,B4GALT1,IL6,ARPC1B,BTD,PPIA,SPON1
Reactome	HSA-3000157	Laminin interactions	4	30	1.21	0.0085	9606.ENSP00000216286,9606.ENSP00000230538,9606.ENSP00000258341,9606.ENSP00000388325	NID2,LAMA4,LAMC1,LAMB2
Reactome	HSA-202733	Cell surface interactions at the vascular wall	7	138	0.79	0.0093	9606.ENSP00000225964,9606.ENSP00000297268,9606.ENSP00000322788,9606.ENSP00000346839,9606.ENSP00000384770,9606.ENSP00000398632,9606.ENSP00000419425	COL1A1,COL1A2,MMP1,FN1,PSG4,CD44,PPIA
Reactome	HSA-422475	Axon guidance	14	547	0.5	0.0098	9606.ENSP00000216181,9606.ENSP00000219070,9606.ENSP00000258341,9606.ENSP00000278572,9606.ENSP00000300527,9606.ENSP00000301071,9606.ENSP00000304408,9606.ENSP00000316029,9606.ENSP00000343690,9606.ENSP00000346050,9606.ENSP00000360609,9606.ENSP00000361883,9606.ENSP00000364000,9606.ENSP00000389631	MYH9,MMP2,LAMC1,RPS3,COL6A2,TUBA1A,COL3A1,TLN1,DPYSL3,RPS3A,HSP90AB1,CAP1,COL5A2,ARPC1B
WikiPathways	WP2911	miRNA targets in ECM and membrane receptors	9	22	1.7	1.42e-09	9606.ENSP00000230538,9606.ENSP00000258341,9606.ENSP00000297268,9606.ENSP00000300527,9606.ENSP00000304408,9606.ENSP00000346839,9606.ENSP00000355751,9606.ENSP00000364000,9606.ENSP00000388325	LAMA4,LAMC1,COL1A2,COL6A2,COL3A1,FN1,THBS2,COL5A2,LAMB2
WikiPathways	WP306	Focal adhesion	16	196	1.0	6.33e-09	9606.ENSP00000211998,9606.ENSP00000225964,9606.ENSP00000230538,9606.ENSP00000252699,9606.ENSP00000258341,9606.ENSP00000265131,9606.ENSP00000295006,9606.ENSP00000297268,9606.ENSP00000300527,9606.ENSP00000316029,9606.ENSP00000327145,9606.ENSP00000346839,9606.ENSP00000355751,9606.ENSP00000358866,9606.ENSP00000364000,9606.ENSP00000388325	VCL,COL1A1,LAMA4,ACTN4,LAMC1,TNC,CAPN2,COL1A2,COL6A2,TLN1,FLNC,FN1,THBS2,FLNA,COL5A2,LAMB2
WikiPathways	WP4786	Type I collagen synthesis in the context of osteogenesis imperfecta	8	33	1.47	2.70e-07	9606.ENSP00000196061,9606.ENSP00000225964,9606.ENSP00000231004,9606.ENSP00000254722,9606.ENSP00000282903,9606.ENSP00000297268,9606.ENSP00000297350,9606.ENSP00000434412	PLOD1,COL1A1,LOX,SERPINF1,PLOD2,COL1A2,TNFRSF11B,SERPINH1
WikiPathways	WP615	Senescence and autophagy in cancer	11	105	1.11	4.53e-07	9606.ENSP00000223095,9606.ENSP00000225964,9606.ENSP00000231061,9606.ENSP00000233813,9606.ENSP00000295666,9606.ENSP00000304408,9606.ENSP00000346839,9606.ENSP00000361850,9606.ENSP00000370473,9606.ENSP00000385675,9606.ENSP00000398632	SERPINE1,COL1A1,SPARC,IGFBP5,IGFBP7,COL3A1,FN1,PLAU,IGFBP3,IL6,CD44
WikiPathways	WP3888	VEGFA-VEGFR2 signaling pathway	19	428	0.73	5.65e-07	9606.ENSP00000211998,9606.ENSP00000216181,9606.ENSP00000219070,9606.ENSP00000223127,9606.ENSP00000229239,9606.ENSP00000264335,9606.ENSP00000270776,9606.ENSP00000295006,9606.ENSP00000295666,9606.ENSP00000295897,9606.ENSP00000320866,9606.ENSP00000342026,9606.ENSP00000346839,9606.ENSP00000357980,9606.ENSP00000361850,9606.ENSP00000364935,9606.ENSP00000370473,9606.ENSP00000426909,9606.ENSP00000445175	VCL,MYH9,MMP2,PLOD3,GAPDH,YWHAE,PGD,CAPN2,IGFBP7,ALB,CALR,PRDX6,FN1,HTRA1,PLAU,CLIC1,IGFBP3,GNB2L1,LDHA
WikiPathways	WP4754	IL-18 signaling pathway	14	270	0.8	9.50e-06	9606.ENSP00000218388,9606.ENSP00000219070,9606.ENSP00000223127,9606.ENSP00000225964,9606.ENSP00000234590,9606.ENSP00000297268,9606.ENSP00000297350,9606.ENSP00000299855,9606.ENSP00000304408,9606.ENSP00000322788,9606.ENSP00000346839,9606.ENSP00000355330,9606.ENSP00000385675,9606.ENSP00000460236	TIMP1,MMP2,PLOD3,COL1A1,ENO1,COL1A2,TNFRSF11B,MMP3,COL3A1,MMP1,FN1,TGM2,IL6,SPON1
WikiPathways	WP453	Inflammatory response pathway	6	30	1.39	4.00e-05	9606.ENSP00000225964,9606.ENSP00000258341,9606.ENSP00000297268,9606.ENSP00000304408,9606.ENSP00000346839,9606.ENSP00000388325	COL1A1,LAMC1,COL1A2,COL3A1,FN1,LAMB2
WikiPathways	WP3967	miR-509-3p alteration of YAP1/ECM axis	5	17	1.56	6.58e-05	9606.ENSP00000225964,9606.ENSP00000231061,9606.ENSP00000304408,9606.ENSP00000346839,9606.ENSP00000355751	COL1A1,SPARC,COL3A1,FN1,THBS2
WikiPathways	WP4018	Clear cell renal cell carcinoma pathways	8	85	1.06	6.72e-05	9606.ENSP00000229239,9606.ENSP00000234590,9606.ENSP00000282903,9606.ENSP00000320171,9606.ENSP00000355896,9606.ENSP00000358417,9606.ENSP00000365773,9606.ENSP00000445175	GAPDH,ENO1,PLOD2,PKM,TGFB2,PHGDH,PSAT1,LDHA
WikiPathways	WP3932	Focal adhesion: PI3K-Akt-mTOR-signaling pathway	13	302	0.72	0.00012	9606.ENSP00000225964,9606.ENSP00000230538,9606.ENSP00000258341,9606.ENSP00000264710,9606.ENSP00000265131,9606.ENSP00000297268,9606.ENSP00000300527,9606.ENSP00000304408,9606.ENSP00000346839,9606.ENSP00000355751,9606.ENSP00000360609,9606.ENSP00000364000,9606.ENSP00000388325	COL1A1,LAMA4,LAMC1,RAB10,TNC,COL1A2,COL6A2,COL3A1,FN1,THBS2,HSP90AB1,COL5A2,LAMB2
WikiPathways	WP4290	Metabolic reprogramming in colon cancer	6	42	1.24	0.00015	9606.ENSP00000229239,9606.ENSP00000234590,9606.ENSP00000270776,9606.ENSP00000320171,9606.ENSP00000365773,9606.ENSP00000445175	GAPDH,ENO1,PGD,PKM,PSAT1,LDHA
WikiPathways	WP2572	Primary focal segmental glomerulosclerosis (FSGS)	7	72	1.08	0.00020	9606.ENSP00000211998,9606.ENSP00000216181,9606.ENSP00000252699,9606.ENSP00000316029,9606.ENSP00000371267,9606.ENSP00000388325,9606.ENSP00000446007	VCL,MYH9,ACTN4,TLN1,YWHAQ,LAMB2,VIM
WikiPathways	WP5049	Glycolysis in senescence	4	11	1.65	0.00028	9606.ENSP00000229239,9606.ENSP00000234590,9606.ENSP00000320171,9606.ENSP00000445175	GAPDH,ENO1,PKM,LDHA
WikiPathways	WP4629	Aerobic glycolysis	4	12	1.61	0.00034	9606.ENSP00000229239,9606.ENSP00000234590,9606.ENSP00000320171,9606.ENSP00000445175	GAPDH,ENO1,PKM,LDHA
WikiPathways	WP2806	Complement system	7	97	0.95	0.00099	9606.ENSP00000258341,9606.ENSP00000295897,9606.ENSP00000299367,9606.ENSP00000312999,9606.ENSP00000320866,9606.ENSP00000416561,9606.ENSP00000438615	LAMC1,ALB,C2,GNAI2,CALR,CFB,C1R
WikiPathways	WP3614	Photodynamic therapy-induced HIF-1 survival signaling	5	37	1.22	0.00099	9606.ENSP00000223095,9606.ENSP00000233809,9606.ENSP00000320171,9606.ENSP00000370473,9606.ENSP00000445175	SERPINE1,IGFBP2,PKM,IGFBP3,LDHA
WikiPathways	WP289	Myometrial relaxation and contraction pathways	8	153	0.81	0.0021	9606.ENSP00000233809,9606.ENSP00000233813,9606.ENSP00000264335,9606.ENSP00000354826,9606.ENSP00000370473,9606.ENSP00000371267,9606.ENSP00000379287,9606.ENSP00000385675	IGFBP2,IGFBP5,YWHAE,CALD1,IGFBP3,YWHAQ,YWHAZ,IL6
WikiPathways	WP2272	Pathogenic Escherichia coli infection	5	54	1.05	0.0044	9606.ENSP00000301071,9606.ENSP00000339001,9606.ENSP00000371267,9606.ENSP00000379287,9606.ENSP00000389631	TUBA1A,TUBB,YWHAQ,YWHAZ,ARPC1B
WikiPathways	WP4172	PI3K-Akt signaling pathway	11	336	0.6	0.0046	9606.ENSP00000225964,9606.ENSP00000230538,9606.ENSP00000258341,9606.ENSP00000265131,9606.ENSP00000297268,9606.ENSP00000300527,9606.ENSP00000346839,9606.ENSP00000355751,9606.ENSP00000360609,9606.ENSP00000385675,9606.ENSP00000388325	COL1A1,LAMA4,LAMC1,TNC,COL1A2,COL6A2,FN1,THBS2,HSP90AB1,IL6,LAMB2
WikiPathways	WP129	Matrix metalloproteinases	4	30	1.21	0.0053	9606.ENSP00000218388,9606.ENSP00000219070,9606.ENSP00000299855,9606.ENSP00000322788	TIMP1,MMP2,MMP3,MMP1
WikiPathways	WP4258	lncRNA in canonical Wnt signaling and colorectal cancer	6	93	0.9	0.0053	9606.ENSP00000220772,9606.ENSP00000254722,9606.ENSP00000264634,9606.ENSP00000274063,9606.ENSP00000283179,9606.ENSP00000361850	SFRP1,SERPINF1,WNT5A,SFRP2,HNRNPU,PLAU
WikiPathways	WP558	Complement and coagulation cascades	5	58	1.02	0.0053	9606.ENSP00000223095,9606.ENSP00000299367,9606.ENSP00000361850,9606.ENSP00000416561,9606.ENSP00000438615	SERPINE1,C2,PLAU,CFB,C1R
WikiPathways	WP2814	Mammary gland development pathway - Puberty (Stage 2 of 4)	3	13	1.45	0.0080	9606.ENSP00000218388,9606.ENSP00000346839,9606.ENSP00000446007	TIMP1,FN1,VIM
WikiPathways	WP3617	Photodynamic therapy-induced NF-kB survival signaling	4	35	1.15	0.0080	9606.ENSP00000219070,9606.ENSP00000299855,9606.ENSP00000322788,9606.ENSP00000385675	MMP2,MMP3,MMP1,IL6
WikiPathways	WP5090	Complement system in neuronal development and plasticity	6	105	0.84	0.0080	9606.ENSP00000268150,9606.ENSP00000299367,9606.ENSP00000355896,9606.ENSP00000361883,9606.ENSP00000416561,9606.ENSP00000438615	MFGE8,C2,TGFB2,CAP1,CFB,C1R
Monarch	EFO:0007937	Blood protein measurement	48	1815	0.51	5.58e-10	9606.ENSP00000216181,9606.ENSP00000216286,9606.ENSP00000217131,9606.ENSP00000220772,9606.ENSP00000233813,9606.ENSP00000234590,9606.ENSP00000236671,9606.ENSP00000249842,9606.ENSP00000250340,9606.ENSP00000254722,9606.ENSP00000258341,9606.ENSP00000265131,9606.ENSP00000268150,9606.ENSP00000287097,9606.ENSP00000295006,9606.ENSP00000295666,9606.ENSP00000297267,9606.ENSP00000299367,9606.ENSP00000299855,…	MYH9,NID2,CTSZ,SFRP1,IGFBP5,ENO1,CTSD,ISLR,CLEC11A,SERPINF1,LAMC1,TNC,MFGE8,CD109,CAPN2,IGFBP7,FNDC1,C2,MMP3,PODN,GNAI2,MMP1,PRDX6,DPYSL3,FN1,WARS,THBS2,TGFB2,QSOX1,PLAU,COL15A1,B4GALT1,POSTN,GDI2,IGFBP3,LOXL2,ITIH5,PSG4,SVEP1,PTGR1,AHSG,LRRC15,SERPINE2,CFB,PLTP,C1R,SPON1,SEPT2
Monarch	HP:0000925	Abnormality of the vertebral column	40	1252	0.59	5.58e-10	9606.ENSP00000196061,9606.ENSP00000219070,9606.ENSP00000223127,9606.ENSP00000223357,9606.ENSP00000225964,9606.ENSP00000231004,9606.ENSP00000231061,9606.ENSP00000254722,9606.ENSP00000264634,9606.ENSP00000268097,9606.ENSP00000271651,9606.ENSP00000282903,9606.ENSP00000297185,9606.ENSP00000297268,9606.ENSP00000297350,9606.ENSP00000300527,9606.ENSP00000304408,9606.ENSP00000323856,9606.ENSP00000325146,…	PLOD1,MMP2,PLOD3,AEBP1,COL1A1,LOX,SPARC,SERPINF1,WNT5A,HEXA,CTSK,PLOD2,HSPA9,COL1A2,TNFRSF11B,COL6A2,COL3A1,PLEC,COL12A1,BGN,TUBB,HNRNPA1,HNRNPA2B1,FN1,PTRF,TGFB2,LMNA,HTRA1,PHGDH,FLNA,COL5A2,PSAT1,ATP6AP2,HSPD1,GARS,DDX3X,LAMB2,AHSG,SERPINH1,C1R
Monarch	HP:0001075	Atrophic scars	11	35	1.58	5.58e-10	9606.ENSP00000196061,9606.ENSP00000223357,9606.ENSP00000225964,9606.ENSP00000297268,9606.ENSP00000300527,9606.ENSP00000304408,9606.ENSP00000322788,9606.ENSP00000323856,9606.ENSP00000325146,9606.ENSP00000364000,9606.ENSP00000438615	PLOD1,AEBP1,COL1A1,COL1A2,COL6A2,COL3A1,MMP1,PLEC,COL12A1,COL5A2,C1R
Monarch	HP:0001933	Subcutaneous hemorrhage	18	189	1.07	5.58e-10	9606.ENSP00000196061,9606.ENSP00000216181,9606.ENSP00000223095,9606.ENSP00000223127,9606.ENSP00000223357,9606.ENSP00000225964,9606.ENSP00000231004,9606.ENSP00000244137,9606.ENSP00000297268,9606.ENSP00000299367,9606.ENSP00000304408,9606.ENSP00000320866,9606.ENSP00000323856,9606.ENSP00000355896,9606.ENSP00000358866,9606.ENSP00000361850,9606.ENSP00000364000,9606.ENSP00000438615	PLOD1,MYH9,SERPINE1,PLOD3,AEBP1,COL1A1,LOX,PEPD,COL1A2,C2,COL3A1,CALR,PLEC,TGFB2,FLNA,PLAU,COL5A2,C1R
Monarch	HP:0002814	Abnormality of the lower limb	44	1509	0.55	5.58e-10	9606.ENSP00000196061,9606.ENSP00000211998,9606.ENSP00000219070,9606.ENSP00000223127,9606.ENSP00000223357,9606.ENSP00000225964,9606.ENSP00000230538,9606.ENSP00000231004,9606.ENSP00000231061,9606.ENSP00000244137,9606.ENSP00000254722,9606.ENSP00000264634,9606.ENSP00000268097,9606.ENSP00000271651,9606.ENSP00000280326,9606.ENSP00000282903,9606.ENSP00000295897,9606.ENSP00000297185,9606.ENSP00000297268,…	PLOD1,VCL,MMP2,PLOD3,AEBP1,COL1A1,LAMA4,LOX,SPARC,PEPD,SERPINF1,WNT5A,HEXA,CTSK,CCT5,PLOD2,ALB,HSPA9,COL1A2,COL6A2,COL3A1,EFEMP2,MMP1,PLEC,COL12A1,FLNC,BGN,FBLN1,TUBB,FN1,WARS,PTRF,TGFB2,LMNA,PHGDH,FLNA,COL5A2,PSAT1,ATP6AP2,HSPD1,GARS,LAMB2,SERPINH1,C1R
Monarch	HP:0011025	Abnormal cardiovascular system physiology	39	1168	0.61	5.58e-10	9606.ENSP00000196061,9606.ENSP00000211998,9606.ENSP00000216181,9606.ENSP00000219070,9606.ENSP00000223095,9606.ENSP00000223127,9606.ENSP00000225964,9606.ENSP00000231004,9606.ENSP00000231061,9606.ENSP00000252699,9606.ENSP00000254722,9606.ENSP00000264634,9606.ENSP00000268097,9606.ENSP00000295666,9606.ENSP00000295897,9606.ENSP00000297268,9606.ENSP00000297350,9606.ENSP00000304408,9606.ENSP00000309953,…	PLOD1,VCL,MYH9,MMP2,SERPINE1,PLOD3,COL1A1,LOX,SPARC,ACTN4,SERPINF1,WNT5A,HEXA,IGFBP7,ALB,COL1A2,TNFRSF11B,COL3A1,EFEMP2,GNAI2,CALR,PLEC,FLNC,BGN,TUBB,GANAB,HNRNPA1,HNRNPA2B1,FN1,PTRF,TGFB2,LMNA,HTRA1,FLNA,PLAU,COL5A2,GDI2,LAMB2,SERPINH1
Monarch	HP:0001626	Abnormality of the cardiovascular system	55	2435	0.44	1.30e-09	9606.ENSP00000196061,9606.ENSP00000211998,9606.ENSP00000216181,9606.ENSP00000219070,9606.ENSP00000223095,9606.ENSP00000223127,9606.ENSP00000223357,9606.ENSP00000225964,9606.ENSP00000230538,9606.ENSP00000231004,9606.ENSP00000231061,9606.ENSP00000244137,9606.ENSP00000252699,9606.ENSP00000254722,9606.ENSP00000264634,9606.ENSP00000268097,9606.ENSP00000271651,9606.ENSP00000295666,9606.ENSP00000295897,…	PLOD1,VCL,MYH9,MMP2,SERPINE1,PLOD3,AEBP1,COL1A1,LAMA4,LOX,SPARC,PEPD,ACTN4,SERPINF1,WNT5A,HEXA,CTSK,IGFBP7,ALB,ADH5,HSPA9,COL1A2,TNFRSF11B,C2,COL6A2,COL3A1,EFEMP2,GNAI2,CALR,MMP1,PLEC,FLNC,BGN,TUBB,GANAB,HNRNPA1,HNRNPA2B1,FN1,PTRF,TGFB2,LMNA,HTRA1,PHGDH,FLNA,PLAU,COL5A2,PSAT1,ATP6AP2,GDI2,DDX3X,LAMB2,ARPC1B,BTD,SERPINH1,C1R
Monarch	HP:0010674	Abnormality of the curvature of the vertebral column	32	860	0.66	1.30e-09	9606.ENSP00000196061,9606.ENSP00000223127,9606.ENSP00000225964,9606.ENSP00000231004,9606.ENSP00000231061,9606.ENSP00000254722,9606.ENSP00000264634,9606.ENSP00000268097,9606.ENSP00000271651,9606.ENSP00000282903,9606.ENSP00000297268,9606.ENSP00000300527,9606.ENSP00000304408,9606.ENSP00000325146,9606.ENSP00000341826,9606.ENSP00000346694,9606.ENSP00000346839,9606.ENSP00000349541,9606.ENSP00000355896,…	PLOD1,PLOD3,COL1A1,LOX,SPARC,SERPINF1,WNT5A,HEXA,CTSK,PLOD2,COL1A2,COL6A2,COL3A1,COL12A1,HNRNPA1,HNRNPA2B1,FN1,PTRF,TGFB2,LMNA,PHGDH,FLNA,COL5A2,PSAT1,ATP6AP2,HSPD1,GARS,DDX3X,LAMB2,AHSG,SERPINH1,C1R
Monarch	HP:0002817	Abnormality of the upper limb	41	1428	0.55	1.49e-09	9606.ENSP00000196061,9606.ENSP00000211998,9606.ENSP00000219070,9606.ENSP00000223127,9606.ENSP00000223357,9606.ENSP00000225964,9606.ENSP00000230538,9606.ENSP00000231004,9606.ENSP00000231061,9606.ENSP00000244137,9606.ENSP00000264634,9606.ENSP00000268097,9606.ENSP00000271651,9606.ENSP00000280326,9606.ENSP00000282903,9606.ENSP00000296412,9606.ENSP00000297268,9606.ENSP00000300527,9606.ENSP00000304408,…	PLOD1,VCL,MMP2,PLOD3,AEBP1,COL1A1,LAMA4,LOX,SPARC,PEPD,WNT5A,HEXA,CTSK,CCT5,PLOD2,ADH5,COL1A2,COL6A2,COL3A1,EFEMP2,MMP1,PLEC,COL12A1,FLNC,BGN,FBLN1,TUBB,FN1,PTRF,TGFB2,LMNA,PHGDH,FLNA,COL5A2,PSAT1,ATP6AP2,GARS,DDX3X,LAMB2,AHSG,C1R
Monarch	HP:0040064	Abnormality of limbs	49	2020	0.47	2.10e-09	9606.ENSP00000196061,9606.ENSP00000211998,9606.ENSP00000219070,9606.ENSP00000223127,9606.ENSP00000223357,9606.ENSP00000225964,9606.ENSP00000230538,9606.ENSP00000231004,9606.ENSP00000231061,9606.ENSP00000244137,9606.ENSP00000254722,9606.ENSP00000264634,9606.ENSP00000268097,9606.ENSP00000271651,9606.ENSP00000280326,9606.ENSP00000282903,9606.ENSP00000295897,9606.ENSP00000296412,9606.ENSP00000297185,…	PLOD1,VCL,MMP2,PLOD3,AEBP1,COL1A1,LAMA4,LOX,SPARC,PEPD,SERPINF1,WNT5A,HEXA,CTSK,CCT5,PLOD2,ALB,ADH5,HSPA9,COL1A2,TNFRSF11B,COL6A2,COL3A1,EFEMP2,MMP1,PLEC,COL12A1,FLNC,BGN,FBLN1,TUBB,FN1,WARS,PTRF,TGFB2,LMNA,PHGDH,FLNA,COL5A2,PSAT1,ATP6AP2,HSPD1,GARS,DDX3X,LAMB2,AHSG,BTD,SERPINH1,C1R
Monarch	HP:0000951	Abnormality of the skin	47	1892	0.48	2.79e-09	9606.ENSP00000196061,9606.ENSP00000211998,9606.ENSP00000216181,9606.ENSP00000219070,9606.ENSP00000223095,9606.ENSP00000223127,9606.ENSP00000223357,9606.ENSP00000225964,9606.ENSP00000230538,9606.ENSP00000231004,9606.ENSP00000231061,9606.ENSP00000244137,9606.ENSP00000264634,9606.ENSP00000265131,9606.ENSP00000268097,9606.ENSP00000271651,9606.ENSP00000280326,9606.ENSP00000282903,9606.ENSP00000296412,…	PLOD1,VCL,MYH9,MMP2,SERPINE1,PLOD3,AEBP1,COL1A1,LAMA4,LOX,SPARC,PEPD,WNT5A,TNC,HEXA,CTSK,CCT5,PLOD2,ADH5,HSPA9,COL1A2,TNFRSF11B,C2,COL6A2,COL3A1,EFEMP2,CALR,MMP1,PLEC,COL12A1,TUBB,PTRF,CYB5R3,TGFB2,LMNA,PHGDH,FLNA,PLAU,COL5A2,COL15A1,PSAT1,ATP6AP2,DDX3X,AHSG,BTD,C1R,LDHA
Monarch	HP:0001871	Abnormality of blood and blood-forming tissues	37	1216	0.57	3.50e-09	9606.ENSP00000196061,9606.ENSP00000211998,9606.ENSP00000216181,9606.ENSP00000223095,9606.ENSP00000223127,9606.ENSP00000223357,9606.ENSP00000225964,9606.ENSP00000230538,9606.ENSP00000231004,9606.ENSP00000231061,9606.ENSP00000244137,9606.ENSP00000252699,9606.ENSP00000271651,9606.ENSP00000295897,9606.ENSP00000296412,9606.ENSP00000297185,9606.ENSP00000297268,9606.ENSP00000299367,9606.ENSP00000304408,…	PLOD1,VCL,MYH9,SERPINE1,PLOD3,AEBP1,COL1A1,LAMA4,LOX,SPARC,PEPD,ACTN4,CTSK,ALB,ADH5,HSPA9,COL1A2,C2,COL3A1,CALR,MMP1,PLEC,FLNC,FN1,PTRF,CYB5R3,TGFB2,LMNA,PHGDH,FLNA,PLAU,COL5A2,ATP6AP2,B4GALT1,SVEP1,ARPC1B,C1R
Monarch	HP:0000924	Abnormality of the skeletal system	57	2708	0.41	3.93e-09	9606.ENSP00000196061,9606.ENSP00000219070,9606.ENSP00000223095,9606.ENSP00000223127,9606.ENSP00000223357,9606.ENSP00000225964,9606.ENSP00000231004,9606.ENSP00000231061,9606.ENSP00000236671,9606.ENSP00000244137,9606.ENSP00000254722,9606.ENSP00000264634,9606.ENSP00000268097,9606.ENSP00000271651,9606.ENSP00000280326,9606.ENSP00000282903,9606.ENSP00000283179,9606.ENSP00000295897,9606.ENSP00000296412,…	PLOD1,MMP2,SERPINE1,PLOD3,AEBP1,COL1A1,LOX,SPARC,CTSD,PEPD,SERPINF1,WNT5A,HEXA,CTSK,CCT5,PLOD2,HNRNPU,ALB,ADH5,HSPA9,COL1A2,TNFRSF11B,COL6A2,TUBA1A,COL3A1,EFEMP2,UGDH,MMP1,PLEC,COL12A1,FLNC,BGN,FBLN1,TUBB,HNRNPA1,HNRNPA2B1,FN1,WARS,PTRF,CYB5R3,TGFB2,LMNA,HTRA1,PHGDH,FLNA,PLAU,COL5A2,PSAT1,ATP6AP2,B4GALT1,HSPD1,GARS,DDX3X,LAMB2,AHSG,SERPINH1,C1R
Monarch	HP:0001892	Abnormal bleeding	22	411	0.82	5.08e-09	9606.ENSP00000196061,9606.ENSP00000216181,9606.ENSP00000223095,9606.ENSP00000223127,9606.ENSP00000223357,9606.ENSP00000225964,9606.ENSP00000231004,9606.ENSP00000231061,9606.ENSP00000244137,9606.ENSP00000297268,9606.ENSP00000299367,9606.ENSP00000304408,9606.ENSP00000320866,9606.ENSP00000323856,9606.ENSP00000346839,9606.ENSP00000355896,9606.ENSP00000357283,9606.ENSP00000358417,9606.ENSP00000358866,…	PLOD1,MYH9,SERPINE1,PLOD3,AEBP1,COL1A1,LOX,SPARC,PEPD,COL1A2,C2,COL3A1,CALR,PLEC,FN1,TGFB2,LMNA,PHGDH,FLNA,PLAU,COL5A2,C1R
Monarch	HP:0011121	Abnormality of skin morphology	43	1649	0.5	5.08e-09	9606.ENSP00000196061,9606.ENSP00000211998,9606.ENSP00000216181,9606.ENSP00000219070,9606.ENSP00000223095,9606.ENSP00000223127,9606.ENSP00000223357,9606.ENSP00000225964,9606.ENSP00000230538,9606.ENSP00000231004,9606.ENSP00000231061,9606.ENSP00000244137,9606.ENSP00000264634,9606.ENSP00000268097,9606.ENSP00000280326,9606.ENSP00000282903,9606.ENSP00000296412,9606.ENSP00000297185,9606.ENSP00000297268,…	PLOD1,VCL,MYH9,MMP2,SERPINE1,PLOD3,AEBP1,COL1A1,LAMA4,LOX,SPARC,PEPD,WNT5A,HEXA,CCT5,PLOD2,ADH5,HSPA9,COL1A2,TNFRSF11B,C2,COL6A2,COL3A1,EFEMP2,CALR,MMP1,PLEC,COL12A1,TUBB,PTRF,CYB5R3,TGFB2,LMNA,PHGDH,FLNA,PLAU,COL5A2,PSAT1,ATP6AP2,DDX3X,AHSG,C1R,LDHA
Monarch	HP:0011842	Abnormal skeletal morphology	55	2573	0.42	5.08e-09	9606.ENSP00000196061,9606.ENSP00000219070,9606.ENSP00000223095,9606.ENSP00000223127,9606.ENSP00000223357,9606.ENSP00000225964,9606.ENSP00000231004,9606.ENSP00000231061,9606.ENSP00000236671,9606.ENSP00000244137,9606.ENSP00000254722,9606.ENSP00000264634,9606.ENSP00000268097,9606.ENSP00000271651,9606.ENSP00000282903,9606.ENSP00000283179,9606.ENSP00000295897,9606.ENSP00000296412,9606.ENSP00000297185,…	PLOD1,MMP2,SERPINE1,PLOD3,AEBP1,COL1A1,LOX,SPARC,CTSD,PEPD,SERPINF1,WNT5A,HEXA,CTSK,PLOD2,HNRNPU,ALB,ADH5,HSPA9,COL1A2,TNFRSF11B,COL6A2,TUBA1A,COL3A1,EFEMP2,UGDH,MMP1,PLEC,COL12A1,FLNC,BGN,FBLN1,TUBB,HNRNPA1,HNRNPA2B1,FN1,PTRF,CYB5R3,TGFB2,LMNA,HTRA1,PHGDH,FLNA,PLAU,COL5A2,PSAT1,ATP6AP2,B4GALT1,HSPD1,GARS,DDX3X,LAMB2,AHSG,SERPINH1,C1R
Monarch	HP:0010647	Abnormal elasticity of skin	11	59	1.36	5.91e-09	9606.ENSP00000196061,9606.ENSP00000225964,9606.ENSP00000231061,9606.ENSP00000297268,9606.ENSP00000309953,9606.ENSP00000325146,9606.ENSP00000357283,9606.ENSP00000358417,9606.ENSP00000364000,9606.ENSP00000365773,9606.ENSP00000438615	PLOD1,COL1A1,SPARC,COL1A2,EFEMP2,COL12A1,LMNA,PHGDH,COL5A2,PSAT1,C1R
Monarch	HP:0008067	Abnormally lax or hyperextensible skin	14	129	1.12	5.97e-09	9606.ENSP00000196061,9606.ENSP00000223357,9606.ENSP00000225964,9606.ENSP00000297268,9606.ENSP00000304408,9606.ENSP00000309953,9606.ENSP00000325146,9606.ENSP00000339001,9606.ENSP00000355896,9606.ENSP00000358866,9606.ENSP00000364000,9606.ENSP00000367697,9606.ENSP00000382840,9606.ENSP00000438615	PLOD1,AEBP1,COL1A1,COL1A2,COL3A1,EFEMP2,COL12A1,TUBB,TGFB2,FLNA,COL5A2,ATP6AP2,DDX3X,C1R
Monarch	HP:0000978	Bruising susceptibility	14	130	1.12	6.21e-09	9606.ENSP00000196061,9606.ENSP00000216181,9606.ENSP00000223127,9606.ENSP00000223357,9606.ENSP00000225964,9606.ENSP00000231004,9606.ENSP00000297268,9606.ENSP00000304408,9606.ENSP00000323856,9606.ENSP00000355896,9606.ENSP00000358866,9606.ENSP00000361850,9606.ENSP00000364000,9606.ENSP00000438615	PLOD1,MYH9,PLOD3,AEBP1,COL1A1,LOX,COL1A2,COL3A1,PLEC,TGFB2,FLNA,PLAU,COL5A2,C1R
Monarch	HP:0002597	Abnormality of the vasculature	43	1673	0.5	6.21e-09	9606.ENSP00000196061,9606.ENSP00000216181,9606.ENSP00000219070,9606.ENSP00000223095,9606.ENSP00000223127,9606.ENSP00000223357,9606.ENSP00000225964,9606.ENSP00000231004,9606.ENSP00000231061,9606.ENSP00000244137,9606.ENSP00000254722,9606.ENSP00000264634,9606.ENSP00000268097,9606.ENSP00000271651,9606.ENSP00000295666,9606.ENSP00000295897,9606.ENSP00000296412,9606.ENSP00000297268,9606.ENSP00000299367,…	PLOD1,MYH9,MMP2,SERPINE1,PLOD3,AEBP1,COL1A1,LOX,SPARC,PEPD,SERPINF1,WNT5A,HEXA,CTSK,IGFBP7,ALB,ADH5,COL1A2,C2,COL3A1,EFEMP2,CALR,MMP1,PLEC,FLNC,BGN,GANAB,FN1,PTRF,TGFB2,LMNA,HTRA1,PHGDH,FLNA,PLAU,COL5A2,GDI2,DDX3X,LAMB2,ARPC1B,BTD,SERPINH1,C1R
Monarch	HP:0002650	Scoliosis	30	832	0.64	6.21e-09	9606.ENSP00000196061,9606.ENSP00000223127,9606.ENSP00000225964,9606.ENSP00000231004,9606.ENSP00000231061,9606.ENSP00000254722,9606.ENSP00000264634,9606.ENSP00000268097,9606.ENSP00000271651,9606.ENSP00000282903,9606.ENSP00000297268,9606.ENSP00000300527,9606.ENSP00000304408,9606.ENSP00000325146,9606.ENSP00000346839,9606.ENSP00000349541,9606.ENSP00000355896,9606.ENSP00000357283,9606.ENSP00000358417,…	PLOD1,PLOD3,COL1A1,LOX,SPARC,SERPINF1,WNT5A,HEXA,CTSK,PLOD2,COL1A2,COL6A2,COL3A1,COL12A1,FN1,PTRF,TGFB2,LMNA,PHGDH,FLNA,COL5A2,PSAT1,ATP6AP2,HSPD1,GARS,DDX3X,LAMB2,AHSG,SERPINH1,C1R
Monarch	HP:0000592	Blue sclerae	12	83	1.25	7.37e-09	9606.ENSP00000196061,9606.ENSP00000225964,9606.ENSP00000231061,9606.ENSP00000254722,9606.ENSP00000264634,9606.ENSP00000271651,9606.ENSP00000297268,9606.ENSP00000304408,9606.ENSP00000325146,9606.ENSP00000354468,9606.ENSP00000434412,9606.ENSP00000438615	PLOD1,COL1A1,SPARC,SERPINF1,WNT5A,CTSK,COL1A2,COL3A1,COL12A1,CYB5R3,SERPINH1,C1R
Monarch	HP:0003011	Abnormality of the musculature	52	2380	0.43	7.50e-09	9606.ENSP00000196061,9606.ENSP00000211998,9606.ENSP00000219070,9606.ENSP00000223095,9606.ENSP00000223127,9606.ENSP00000223357,9606.ENSP00000225964,9606.ENSP00000230538,9606.ENSP00000231061,9606.ENSP00000236671,9606.ENSP00000264634,9606.ENSP00000268097,9606.ENSP00000280326,9606.ENSP00000282903,9606.ENSP00000283179,9606.ENSP00000297268,9606.ENSP00000297350,9606.ENSP00000300527,9606.ENSP00000301071,…	PLOD1,VCL,MMP2,SERPINE1,PLOD3,AEBP1,COL1A1,LAMA4,SPARC,CTSD,WNT5A,HEXA,CCT5,PLOD2,HNRNPU,COL1A2,TNFRSF11B,COL6A2,TUBA1A,COL3A1,EFEMP2,UGDH,CALR,MMP1,PLEC,COL12A1,FLNC,BGN,FBLN1,TUBB,HNRNPA1,HNRNPA2B1,WARS,PTRF,CYB5R3,TGFB2,LMNA,HTRA1,PHGDH,FLNA,COL5A2,PSAT1,ATP6AP2,B4GALT1,HSPD1,GARS,DDX3X,LAMB2,AHSG,BTD,SERPINH1,LDHA
Monarch	HP:0000929	Abnormal skull morphology	46	1955	0.46	1.46e-08	9606.ENSP00000196061,9606.ENSP00000219070,9606.ENSP00000223127,9606.ENSP00000223357,9606.ENSP00000225964,9606.ENSP00000231004,9606.ENSP00000231061,9606.ENSP00000236671,9606.ENSP00000244137,9606.ENSP00000254722,9606.ENSP00000264634,9606.ENSP00000268097,9606.ENSP00000271651,9606.ENSP00000282903,9606.ENSP00000283179,9606.ENSP00000296412,9606.ENSP00000297185,9606.ENSP00000297268,9606.ENSP00000297350,…	PLOD1,MMP2,PLOD3,AEBP1,COL1A1,LOX,SPARC,CTSD,PEPD,SERPINF1,WNT5A,HEXA,CTSK,PLOD2,HNRNPU,ADH5,HSPA9,COL1A2,TNFRSF11B,COL6A2,TUBA1A,COL3A1,EFEMP2,UGDH,PLEC,COL12A1,BGN,TUBB,HNRNPA1,HNRNPA2B1,PTRF,CYB5R3,TGFB2,LMNA,PHGDH,FLNA,COL5A2,PSAT1,ATP6AP2,B4GALT1,HSPD1,DDX3X,LAMB2,AHSG,SERPINH1,C1R
Monarch	HP:0000023	Inguinal hernia	16	211	0.97	2.07e-08	9606.ENSP00000196061,9606.ENSP00000223357,9606.ENSP00000225964,9606.ENSP00000231004,9606.ENSP00000264634,9606.ENSP00000282903,9606.ENSP00000297268,9606.ENSP00000304408,9606.ENSP00000309953,9606.ENSP00000339001,9606.ENSP00000355896,9606.ENSP00000358417,9606.ENSP00000358866,9606.ENSP00000364000,9606.ENSP00000434412,9606.ENSP00000438615	PLOD1,AEBP1,COL1A1,LOX,WNT5A,PLOD2,COL1A2,COL3A1,EFEMP2,TUBB,TGFB2,PHGDH,FLNA,COL5A2,SERPINH1,C1R
Monarch	HP:0004348	Abnormality of bone mineral density	22	469	0.76	3.12e-08	9606.ENSP00000196061,9606.ENSP00000219070,9606.ENSP00000223127,9606.ENSP00000223357,9606.ENSP00000225964,9606.ENSP00000231061,9606.ENSP00000244137,9606.ENSP00000254722,9606.ENSP00000271651,9606.ENSP00000282903,9606.ENSP00000295897,9606.ENSP00000297268,9606.ENSP00000297350,9606.ENSP00000322788,9606.ENSP00000323856,9606.ENSP00000349541,9606.ENSP00000357283,9606.ENSP00000358417,9606.ENSP00000358866,…	PLOD1,MMP2,PLOD3,AEBP1,COL1A1,SPARC,PEPD,SERPINF1,CTSK,PLOD2,ALB,COL1A2,TNFRSF11B,MMP1,PLEC,PTRF,LMNA,PHGDH,FLNA,COL5A2,PSAT1,SERPINH1
Monarch	HP:0002617	Vascular dilatation	15	186	0.99	3.53e-08	9606.ENSP00000196061,9606.ENSP00000223127,9606.ENSP00000223357,9606.ENSP00000225964,9606.ENSP00000231004,9606.ENSP00000297268,9606.ENSP00000304408,9606.ENSP00000309953,9606.ENSP00000327336,9606.ENSP00000340466,9606.ENSP00000349541,9606.ENSP00000355896,9606.ENSP00000357283,9606.ENSP00000358866,9606.ENSP00000364000	PLOD1,PLOD3,AEBP1,COL1A1,LOX,COL1A2,COL3A1,EFEMP2,BGN,GANAB,PTRF,TGFB2,LMNA,FLNA,COL5A2
Monarch	HP:0003549	Abnormality of connective tissue	36	1294	0.53	3.64e-08	9606.ENSP00000196061,9606.ENSP00000211998,9606.ENSP00000219070,9606.ENSP00000223127,9606.ENSP00000223357,9606.ENSP00000225964,9606.ENSP00000230538,9606.ENSP00000231004,9606.ENSP00000231061,9606.ENSP00000254722,9606.ENSP00000264634,9606.ENSP00000282903,9606.ENSP00000295897,9606.ENSP00000297268,9606.ENSP00000297350,9606.ENSP00000300527,9606.ENSP00000304408,9606.ENSP00000309953,9606.ENSP00000322788,…	PLOD1,VCL,MMP2,PLOD3,AEBP1,COL1A1,LAMA4,LOX,SPARC,SERPINF1,WNT5A,PLOD2,ALB,COL1A2,TNFRSF11B,COL6A2,COL3A1,EFEMP2,MMP1,PLEC,COL12A1,BGN,TUBB,PTRF,TGFB2,LMNA,PHGDH,FLNA,COL5A2,PSAT1,HSPD1,GARS,DDX3X,AHSG,SERPINH1,C1R
Monarch	HP:0100491	Abnormality of lower limb joint	22	479	0.75	4.11e-08	9606.ENSP00000196061,9606.ENSP00000219070,9606.ENSP00000223357,9606.ENSP00000225964,9606.ENSP00000264634,9606.ENSP00000268097,9606.ENSP00000282903,9606.ENSP00000297268,9606.ENSP00000300527,9606.ENSP00000304408,9606.ENSP00000309953,9606.ENSP00000322788,9606.ENSP00000325146,9606.ENSP00000327145,9606.ENSP00000327336,9606.ENSP00000331544,9606.ENSP00000357283,9606.ENSP00000358866,9606.ENSP00000364000,…	PLOD1,MMP2,AEBP1,COL1A1,WNT5A,HEXA,PLOD2,COL1A2,COL6A2,COL3A1,EFEMP2,MMP1,COL12A1,FLNC,BGN,FBLN1,LMNA,FLNA,COL5A2,PSAT1,ATP6AP2,LAMB2
Monarch	HP:0001574	Abnormality of the integument	49	2269	0.42	4.20e-08	9606.ENSP00000196061,9606.ENSP00000211998,9606.ENSP00000216181,9606.ENSP00000219070,9606.ENSP00000223095,9606.ENSP00000223127,9606.ENSP00000223357,9606.ENSP00000225964,9606.ENSP00000230538,9606.ENSP00000231004,9606.ENSP00000231061,9606.ENSP00000244137,9606.ENSP00000264634,9606.ENSP00000265131,9606.ENSP00000268097,9606.ENSP00000271651,9606.ENSP00000280326,9606.ENSP00000282903,9606.ENSP00000296412,…	PLOD1,VCL,MYH9,MMP2,SERPINE1,PLOD3,AEBP1,COL1A1,LAMA4,LOX,SPARC,PEPD,WNT5A,TNC,HEXA,CTSK,CCT5,PLOD2,ADH5,HSPA9,COL1A2,TNFRSF11B,C2,COL6A2,COL3A1,EFEMP2,UGDH,CALR,MMP1,PLEC,COL12A1,TUBB,PTRF,CYB5R3,TGFB2,LMNA,HTRA1,PHGDH,FLNA,PLAU,COL5A2,COL15A1,PSAT1,ATP6AP2,DDX3X,AHSG,BTD,C1R,LDHA
Monarch	HP:0000939	Osteoporosis	16	230	0.93	5.36e-08	9606.ENSP00000196061,9606.ENSP00000219070,9606.ENSP00000223357,9606.ENSP00000225964,9606.ENSP00000231061,9606.ENSP00000254722,9606.ENSP00000282903,9606.ENSP00000295897,9606.ENSP00000297268,9606.ENSP00000297350,9606.ENSP00000322788,9606.ENSP00000349541,9606.ENSP00000357283,9606.ENSP00000358417,9606.ENSP00000365773,9606.ENSP00000434412	PLOD1,MMP2,AEBP1,COL1A1,SPARC,SERPINF1,PLOD2,ALB,COL1A2,TNFRSF11B,MMP1,PTRF,LMNA,PHGDH,PSAT1,SERPINH1
Monarch	HP:0000974	Hyperextensible skin	10	63	1.29	1.12e-07	9606.ENSP00000196061,9606.ENSP00000223357,9606.ENSP00000225964,9606.ENSP00000297268,9606.ENSP00000304408,9606.ENSP00000325146,9606.ENSP00000355896,9606.ENSP00000358866,9606.ENSP00000364000,9606.ENSP00000438615	PLOD1,AEBP1,COL1A1,COL1A2,COL3A1,COL12A1,TGFB2,FLNA,COL5A2,C1R
Monarch	HP:0001634	Mitral valve prolapse	11	86	1.19	1.13e-07	9606.ENSP00000196061,9606.ENSP00000219070,9606.ENSP00000223357,9606.ENSP00000225964,9606.ENSP00000297268,9606.ENSP00000304408,9606.ENSP00000340466,9606.ENSP00000355896,9606.ENSP00000357283,9606.ENSP00000358866,9606.ENSP00000364000	PLOD1,MMP2,AEBP1,COL1A1,COL1A2,COL3A1,GANAB,TGFB2,LMNA,FLNA,COL5A2
Monarch	HP:0002659	Increased susceptibility to fractures	15	207	0.95	1.13e-07	9606.ENSP00000219070,9606.ENSP00000223127,9606.ENSP00000225964,9606.ENSP00000231061,9606.ENSP00000254722,9606.ENSP00000268097,9606.ENSP00000271651,9606.ENSP00000282903,9606.ENSP00000297268,9606.ENSP00000297350,9606.ENSP00000309953,9606.ENSP00000341826,9606.ENSP00000346694,9606.ENSP00000346839,9606.ENSP00000434412	MMP2,PLOD3,COL1A1,SPARC,SERPINF1,HEXA,CTSK,PLOD2,COL1A2,TNFRSF11B,EFEMP2,HNRNPA1,HNRNPA2B1,FN1,SERPINH1
Monarch	HP:0000234	Abnormality of the head	55	2868	0.37	1.30e-07	9606.ENSP00000196061,9606.ENSP00000216181,9606.ENSP00000219070,9606.ENSP00000223095,9606.ENSP00000223127,9606.ENSP00000223357,9606.ENSP00000225964,9606.ENSP00000231004,9606.ENSP00000231061,9606.ENSP00000236671,9606.ENSP00000244137,9606.ENSP00000254722,9606.ENSP00000264634,9606.ENSP00000268097,9606.ENSP00000271651,9606.ENSP00000282903,9606.ENSP00000283179,9606.ENSP00000295666,9606.ENSP00000295897,…	PLOD1,MYH9,MMP2,SERPINE1,PLOD3,AEBP1,COL1A1,LOX,SPARC,CTSD,PEPD,SERPINF1,WNT5A,HEXA,CTSK,PLOD2,HNRNPU,IGFBP7,ALB,ADH5,HSPA9,COL1A2,TNFRSF11B,COL6A2,TUBA1A,COL3A1,EFEMP2,UGDH,MMP1,PLEC,COL12A1,FLNC,BGN,FBLN1,TUBB,HNRNPA1,HNRNPA2B1,PTRF,CYB5R3,TGFB2,LMNA,PHGDH,FLNA,PLAU,COL5A2,PSAT1,ATP6AP2,B4GALT1,HSPD1,DDX3X,LAMB2,AHSG,BTD,SERPINH1,C1R
Monarch	HP:0011004	Abnormal systemic arterial morphology	15	211	0.94	1.30e-07	9606.ENSP00000196061,9606.ENSP00000223127,9606.ENSP00000223357,9606.ENSP00000225964,9606.ENSP00000231004,9606.ENSP00000268097,9606.ENSP00000295666,9606.ENSP00000304408,9606.ENSP00000309953,9606.ENSP00000327336,9606.ENSP00000340466,9606.ENSP00000355896,9606.ENSP00000357283,9606.ENSP00000357980,9606.ENSP00000364000	PLOD1,PLOD3,AEBP1,COL1A1,LOX,HEXA,IGFBP7,COL3A1,EFEMP2,BGN,GANAB,TGFB2,LMNA,HTRA1,COL5A2
Monarch	HP:0001760	Abnormal foot morphology	34	1254	0.52	1.77e-07	9606.ENSP00000196061,9606.ENSP00000211998,9606.ENSP00000219070,9606.ENSP00000223127,9606.ENSP00000223357,9606.ENSP00000225964,9606.ENSP00000230538,9606.ENSP00000231004,9606.ENSP00000244137,9606.ENSP00000264634,9606.ENSP00000271651,9606.ENSP00000280326,9606.ENSP00000282903,9606.ENSP00000297268,9606.ENSP00000300527,9606.ENSP00000304408,9606.ENSP00000323856,9606.ENSP00000325146,9606.ENSP00000327336,…	PLOD1,VCL,MMP2,PLOD3,AEBP1,COL1A1,LAMA4,LOX,PEPD,WNT5A,CTSK,CCT5,PLOD2,COL1A2,COL6A2,COL3A1,PLEC,COL12A1,BGN,FBLN1,FN1,WARS,PTRF,TGFB2,LMNA,PHGDH,FLNA,COL5A2,PSAT1,ATP6AP2,HSPD1,GARS,LAMB2,C1R
Monarch	HP:0025019	Arterial rupture	6	8	1.96	1.77e-07	9606.ENSP00000196061,9606.ENSP00000223127,9606.ENSP00000225964,9606.ENSP00000297268,9606.ENSP00000304408,9606.ENSP00000364000	PLOD1,PLOD3,COL1A1,COL1A2,COL3A1,COL5A2
Monarch	HP:0001367	Abnormal joint morphology	25	694	0.64	1.83e-07	9606.ENSP00000196061,9606.ENSP00000219070,9606.ENSP00000223095,9606.ENSP00000223357,9606.ENSP00000225964,9606.ENSP00000264634,9606.ENSP00000268097,9606.ENSP00000282903,9606.ENSP00000297268,9606.ENSP00000300527,9606.ENSP00000304408,9606.ENSP00000309953,9606.ENSP00000322788,9606.ENSP00000325146,9606.ENSP00000327145,9606.ENSP00000327336,9606.ENSP00000331544,9606.ENSP00000357283,9606.ENSP00000358417,…	PLOD1,MMP2,SERPINE1,AEBP1,COL1A1,WNT5A,HEXA,PLOD2,COL1A2,COL6A2,COL3A1,EFEMP2,MMP1,COL12A1,FLNC,BGN,FBLN1,LMNA,PHGDH,FLNA,PLAU,COL5A2,PSAT1,ATP6AP2,LAMB2
Monarch	HP:0011276	Vascular skin abnormality	20	434	0.75	1.92e-07	9606.ENSP00000196061,9606.ENSP00000216181,9606.ENSP00000223095,9606.ENSP00000223127,9606.ENSP00000223357,9606.ENSP00000225964,9606.ENSP00000231004,9606.ENSP00000244137,9606.ENSP00000297268,9606.ENSP00000299367,9606.ENSP00000304408,9606.ENSP00000320866,9606.ENSP00000323856,9606.ENSP00000349541,9606.ENSP00000355896,9606.ENSP00000357283,9606.ENSP00000358866,9606.ENSP00000361850,9606.ENSP00000364000,…	PLOD1,MYH9,SERPINE1,PLOD3,AEBP1,COL1A1,LOX,PEPD,COL1A2,C2,COL3A1,CALR,PLEC,PTRF,TGFB2,LMNA,FLNA,PLAU,COL5A2,C1R
Monarch	HP:0030680	Abnormality of cardiovascular system morphology	37	1488	0.48	2.53e-07	9606.ENSP00000196061,9606.ENSP00000211998,9606.ENSP00000219070,9606.ENSP00000223095,9606.ENSP00000223127,9606.ENSP00000223357,9606.ENSP00000225964,9606.ENSP00000230538,9606.ENSP00000231004,9606.ENSP00000268097,9606.ENSP00000295666,9606.ENSP00000295897,9606.ENSP00000296412,9606.ENSP00000297185,9606.ENSP00000297268,9606.ENSP00000304408,9606.ENSP00000309953,9606.ENSP00000322788,9606.ENSP00000327145,…	PLOD1,VCL,MMP2,SERPINE1,PLOD3,AEBP1,COL1A1,LAMA4,LOX,HEXA,IGFBP7,ALB,ADH5,HSPA9,COL1A2,COL3A1,EFEMP2,MMP1,FLNC,BGN,TUBB,GANAB,HNRNPA1,HNRNPA2B1,FN1,PTRF,TGFB2,LMNA,HTRA1,PHGDH,FLNA,COL5A2,PSAT1,ATP6AP2,DDX3X,LAMB2,ARPC1B
Monarch	HP:0001058	Poor wound healing	7	20	1.63	3.38e-07	9606.ENSP00000196061,9606.ENSP00000223095,9606.ENSP00000225964,9606.ENSP00000297268,9606.ENSP00000325146,9606.ENSP00000364000,9606.ENSP00000438615	PLOD1,SERPINE1,COL1A1,COL1A2,COL12A1,COL5A2,C1R
Monarch	HP:0000977	Soft skin	8	35	1.45	3.78e-07	9606.ENSP00000196061,9606.ENSP00000225964,9606.ENSP00000231061,9606.ENSP00000297268,9606.ENSP00000309953,9606.ENSP00000325146,9606.ENSP00000364000,9606.ENSP00000438615	PLOD1,COL1A1,SPARC,COL1A2,EFEMP2,COL12A1,COL5A2,C1R
Monarch	HP:0100699	Scarring	13	162	0.99	3.94e-07	9606.ENSP00000196061,9606.ENSP00000223357,9606.ENSP00000225964,9606.ENSP00000297268,9606.ENSP00000297350,9606.ENSP00000300527,9606.ENSP00000304408,9606.ENSP00000322788,9606.ENSP00000323856,9606.ENSP00000325146,9606.ENSP00000358866,9606.ENSP00000364000,9606.ENSP00000438615	PLOD1,AEBP1,COL1A1,COL1A2,TNFRSF11B,COL6A2,COL3A1,MMP1,PLEC,COL12A1,FLNA,COL5A2,C1R
Monarch	HP:0002645	Wormian bones	9	54	1.31	3.99e-07	9606.ENSP00000225964,9606.ENSP00000231061,9606.ENSP00000254722,9606.ENSP00000271651,9606.ENSP00000282903,9606.ENSP00000297268,9606.ENSP00000357283,9606.ENSP00000358866,9606.ENSP00000434412	COL1A1,SPARC,SERPINF1,CTSK,PLOD2,COL1A2,LMNA,FLNA,SERPINH1
Monarch	HP:0009145	Abnormal cerebral artery morphology	9	55	1.3	4.52e-07	9606.ENSP00000223127,9606.ENSP00000225964,9606.ENSP00000231004,9606.ENSP00000304408,9606.ENSP00000327336,9606.ENSP00000340466,9606.ENSP00000355896,9606.ENSP00000357980,9606.ENSP00000364000	PLOD3,COL1A1,LOX,COL3A1,BGN,GANAB,TGFB2,HTRA1,COL5A2
Monarch	HP:0004349	Reduced bone mineral density	19	414	0.75	4.81e-07	9606.ENSP00000196061,9606.ENSP00000219070,9606.ENSP00000223127,9606.ENSP00000223357,9606.ENSP00000225964,9606.ENSP00000231061,9606.ENSP00000244137,9606.ENSP00000254722,9606.ENSP00000282903,9606.ENSP00000295897,9606.ENSP00000297268,9606.ENSP00000297350,9606.ENSP00000322788,9606.ENSP00000349541,9606.ENSP00000357283,9606.ENSP00000358417,9606.ENSP00000364000,9606.ENSP00000365773,9606.ENSP00000434412	PLOD1,MMP2,PLOD3,AEBP1,COL1A1,SPARC,PEPD,SERPINF1,PLOD2,ALB,COL1A2,TNFRSF11B,MMP1,PTRF,LMNA,PHGDH,COL5A2,PSAT1,SERPINH1
Monarch	HP:0004944	Dilatation of the cerebral artery	8	37	1.42	5.01e-07	9606.ENSP00000223127,9606.ENSP00000225964,9606.ENSP00000231004,9606.ENSP00000304408,9606.ENSP00000327336,9606.ENSP00000340466,9606.ENSP00000355896,9606.ENSP00000364000	PLOD3,COL1A1,LOX,COL3A1,BGN,GANAB,TGFB2,COL5A2
Monarch	HP:0000765	Abnormal thorax morphology	25	744	0.61	5.84e-07	9606.ENSP00000196061,9606.ENSP00000219070,9606.ENSP00000223357,9606.ENSP00000225964,9606.ENSP00000231004,9606.ENSP00000254722,9606.ENSP00000264634,9606.ENSP00000271651,9606.ENSP00000282903,9606.ENSP00000297268,9606.ENSP00000297350,9606.ENSP00000300527,9606.ENSP00000304408,9606.ENSP00000309953,9606.ENSP00000325146,9606.ENSP00000327336,9606.ENSP00000339001,9606.ENSP00000346839,9606.ENSP00000355896,…	PLOD1,MMP2,AEBP1,COL1A1,LOX,SERPINF1,WNT5A,CTSK,PLOD2,COL1A2,TNFRSF11B,COL6A2,COL3A1,EFEMP2,COL12A1,BGN,TUBB,FN1,TGFB2,LMNA,FLNA,COL5A2,DDX3X,LAMB2,SERPINH1
Monarch	HP:0030163	Abnormal vascular physiology	13	176	0.96	8.82e-07	9606.ENSP00000196061,9606.ENSP00000223127,9606.ENSP00000225964,9606.ENSP00000254722,9606.ENSP00000295897,9606.ENSP00000297268,9606.ENSP00000304408,9606.ENSP00000327145,9606.ENSP00000357283,9606.ENSP00000358866,9606.ENSP00000364000,9606.ENSP00000388325,9606.ENSP00000434412	PLOD1,PLOD3,COL1A1,SERPINF1,ALB,COL1A2,COL3A1,FLNC,LMNA,FLNA,COL5A2,LAMB2,SERPINH1
Monarch	HP:0030791	Abnormal jaw morphology	27	883	0.57	8.82e-07	9606.ENSP00000219070,9606.ENSP00000223357,9606.ENSP00000225964,9606.ENSP00000231004,9606.ENSP00000244137,9606.ENSP00000254722,9606.ENSP00000264634,9606.ENSP00000271651,9606.ENSP00000297268,9606.ENSP00000300527,9606.ENSP00000304408,9606.ENSP00000309953,9606.ENSP00000325146,9606.ENSP00000327336,9606.ENSP00000339001,9606.ENSP00000349541,9606.ENSP00000355896,9606.ENSP00000357283,9606.ENSP00000358417,…	MMP2,AEBP1,COL1A1,LOX,PEPD,SERPINF1,WNT5A,CTSK,COL1A2,COL6A2,COL3A1,EFEMP2,COL12A1,BGN,TUBB,PTRF,TGFB2,LMNA,PHGDH,FLNA,COL5A2,PSAT1,ATP6AP2,DDX3X,LAMB2,SERPINH1,C1R
Monarch	HP:0000520	Proptosis	14	215	0.9	9.79e-07	9606.ENSP00000219070,9606.ENSP00000223127,9606.ENSP00000225964,9606.ENSP00000244137,9606.ENSP00000264634,9606.ENSP00000271651,9606.ENSP00000304408,9606.ENSP00000309953,9606.ENSP00000327336,9606.ENSP00000357283,9606.ENSP00000358417,9606.ENSP00000358866,9606.ENSP00000365773,9606.ENSP00000434412	MMP2,PLOD3,COL1A1,PEPD,WNT5A,CTSK,COL3A1,EFEMP2,BGN,LMNA,PHGDH,FLNA,PSAT1,SERPINH1
Monarch	HP:0001238	Slender finger	13	178	0.95	9.79e-07	9606.ENSP00000196061,9606.ENSP00000223357,9606.ENSP00000231004,9606.ENSP00000244137,9606.ENSP00000297268,9606.ENSP00000300527,9606.ENSP00000304408,9606.ENSP00000309953,9606.ENSP00000325146,9606.ENSP00000339001,9606.ENSP00000355896,9606.ENSP00000358866,9606.ENSP00000438615	PLOD1,AEBP1,LOX,PEPD,COL1A2,COL6A2,COL3A1,EFEMP2,COL12A1,TUBB,TGFB2,FLNA,C1R
Monarch	HP:0000938	Osteopenia	14	219	0.89	1.19e-06	9606.ENSP00000196061,9606.ENSP00000219070,9606.ENSP00000223127,9606.ENSP00000223357,9606.ENSP00000225964,9606.ENSP00000282903,9606.ENSP00000297268,9606.ENSP00000322788,9606.ENSP00000349541,9606.ENSP00000357283,9606.ENSP00000358417,9606.ENSP00000364000,9606.ENSP00000365773,9606.ENSP00000434412	PLOD1,MMP2,PLOD3,AEBP1,COL1A1,PLOD2,COL1A2,MMP1,PTRF,LMNA,PHGDH,COL5A2,PSAT1,SERPINH1
Monarch	HP:0000277	Abnormal mandible morphology	26	840	0.58	1.27e-06	9606.ENSP00000219070,9606.ENSP00000223357,9606.ENSP00000225964,9606.ENSP00000231004,9606.ENSP00000244137,9606.ENSP00000254722,9606.ENSP00000264634,9606.ENSP00000271651,9606.ENSP00000297268,9606.ENSP00000300527,9606.ENSP00000304408,9606.ENSP00000309953,9606.ENSP00000325146,9606.ENSP00000339001,9606.ENSP00000349541,9606.ENSP00000355896,9606.ENSP00000357283,9606.ENSP00000358417,9606.ENSP00000358866,…	MMP2,AEBP1,COL1A1,LOX,PEPD,SERPINF1,WNT5A,CTSK,COL1A2,COL6A2,COL3A1,EFEMP2,COL12A1,TUBB,PTRF,TGFB2,LMNA,PHGDH,FLNA,COL5A2,PSAT1,ATP6AP2,DDX3X,LAMB2,SERPINH1,C1R
Monarch	HP:0000118	Phenotypic abnormality	76	5134	0.26	1.29e-06	9606.ENSP00000196061,9606.ENSP00000211998,9606.ENSP00000216181,9606.ENSP00000219070,9606.ENSP00000223095,9606.ENSP00000223127,9606.ENSP00000223357,9606.ENSP00000225964,9606.ENSP00000230538,9606.ENSP00000231004,9606.ENSP00000231061,9606.ENSP00000236671,9606.ENSP00000244137,9606.ENSP00000252699,9606.ENSP00000254722,9606.ENSP00000264634,9606.ENSP00000265131,9606.ENSP00000268097,9606.ENSP00000271651,…	PLOD1,VCL,MYH9,MMP2,SERPINE1,PLOD3,AEBP1,COL1A1,LAMA4,LOX,SPARC,CTSD,PEPD,ACTN4,SERPINF1,WNT5A,TNC,HEXA,CTSK,CCT5,PLOD2,HNRNPU,CAPN2,IGFBP7,ALB,ADH5,HSPA9,COL1A2,TNFRSF11B,C2,COL6A2,TUBA1A,COL3A1,EFEMP2,GNAI2,UGDH,CALR,MMP1,PLEC,COL12A1,FLNC,BGN,CTHRC1,FBLN1,TUBB,GANAB,HNRNPA1,HNRNPA2B1,FN1,WARS,PTRF,CYB5R3,TGFB2,LMNA,HTRA1,PHGDH,FLNA,PLAU,COL5A2,COL15A1,PSAT1,ATP6AP2,B4GALT1,GDI2,HSPD1,GARS,DDX3…
Monarch	HP:0001155	Abnormality of the hand	27	908	0.56	1.39e-06	9606.ENSP00000196061,9606.ENSP00000211998,9606.ENSP00000219070,9606.ENSP00000223127,9606.ENSP00000230538,9606.ENSP00000231061,9606.ENSP00000244137,9606.ENSP00000264634,9606.ENSP00000271651,9606.ENSP00000280326,9606.ENSP00000297268,9606.ENSP00000300527,9606.ENSP00000304408,9606.ENSP00000322788,9606.ENSP00000323856,9606.ENSP00000325146,9606.ENSP00000327145,9606.ENSP00000327336,9606.ENSP00000331544,…	PLOD1,VCL,MMP2,PLOD3,LAMA4,SPARC,PEPD,WNT5A,CTSK,CCT5,COL1A2,COL6A2,COL3A1,MMP1,PLEC,COL12A1,FLNC,BGN,FBLN1,LMNA,PHGDH,FLNA,GARS,DDX3X,LAMB2,AHSG,C1R
Monarch	HP:0000707	Abnormality of the nervous system	59	3470	0.32	1.40e-06	9606.ENSP00000196061,9606.ENSP00000219070,9606.ENSP00000223095,9606.ENSP00000223127,9606.ENSP00000223357,9606.ENSP00000225964,9606.ENSP00000231004,9606.ENSP00000231061,9606.ENSP00000236671,9606.ENSP00000244137,9606.ENSP00000264634,9606.ENSP00000268097,9606.ENSP00000271651,9606.ENSP00000280326,9606.ENSP00000283179,9606.ENSP00000295006,9606.ENSP00000295897,9606.ENSP00000296412,9606.ENSP00000297185,…	PLOD1,MMP2,SERPINE1,PLOD3,AEBP1,COL1A1,LOX,SPARC,CTSD,PEPD,WNT5A,HEXA,CTSK,CCT5,HNRNPU,CAPN2,ALB,ADH5,HSPA9,COL1A2,TNFRSF11B,COL6A2,TUBA1A,COL3A1,EFEMP2,UGDH,CALR,MMP1,PLEC,COL12A1,FLNC,BGN,FBLN1,TUBB,GANAB,HNRNPA1,HNRNPA2B1,FN1,WARS,PTRF,CYB5R3,TGFB2,LMNA,HTRA1,PHGDH,FLNA,COL5A2,PSAT1,ATP6AP2,B4GALT1,GDI2,HSPD1,GARS,DDX3X,LAMB2,AHSG,BTD,LDHA,VIM
Monarch	HP:0000015	Bladder diverticulum	6	14	1.72	1.44e-06	9606.ENSP00000196061,9606.ENSP00000225964,9606.ENSP00000297268,9606.ENSP00000304408,9606.ENSP00000309953,9606.ENSP00000364000	PLOD1,COL1A1,COL1A2,COL3A1,EFEMP2,COL5A2
Monarch	HP:0011804	Abnormal muscle physiology	43	2082	0.4	1.48e-06	9606.ENSP00000196061,9606.ENSP00000211998,9606.ENSP00000223357,9606.ENSP00000225964,9606.ENSP00000230538,9606.ENSP00000231061,9606.ENSP00000236671,9606.ENSP00000268097,9606.ENSP00000280326,9606.ENSP00000283179,9606.ENSP00000297268,9606.ENSP00000297350,9606.ENSP00000300527,9606.ENSP00000301071,9606.ENSP00000309953,9606.ENSP00000319501,9606.ENSP00000320866,9606.ENSP00000323856,9606.ENSP00000325146,…	PLOD1,VCL,AEBP1,COL1A1,LAMA4,SPARC,CTSD,HEXA,CCT5,HNRNPU,COL1A2,TNFRSF11B,COL6A2,TUBA1A,EFEMP2,UGDH,CALR,PLEC,COL12A1,FLNC,FBLN1,TUBB,HNRNPA1,HNRNPA2B1,WARS,PTRF,CYB5R3,LMNA,HTRA1,PHGDH,FLNA,COL5A2,PSAT1,ATP6AP2,B4GALT1,HSPD1,GARS,DDX3X,LAMB2,AHSG,BTD,SERPINH1,LDHA
Monarch	HP:0001507	Growth abnormality	44	2181	0.39	1.86e-06	9606.ENSP00000196061,9606.ENSP00000219070,9606.ENSP00000223127,9606.ENSP00000225964,9606.ENSP00000231004,9606.ENSP00000231061,9606.ENSP00000244137,9606.ENSP00000254722,9606.ENSP00000264634,9606.ENSP00000268097,9606.ENSP00000271651,9606.ENSP00000282903,9606.ENSP00000295897,9606.ENSP00000296412,9606.ENSP00000297185,9606.ENSP00000297268,9606.ENSP00000297350,9606.ENSP00000300527,9606.ENSP00000304408,…	PLOD1,MMP2,PLOD3,COL1A1,LOX,SPARC,PEPD,SERPINF1,WNT5A,HEXA,CTSK,PLOD2,ALB,ADH5,HSPA9,COL1A2,TNFRSF11B,COL6A2,COL3A1,EFEMP2,CALR,MMP1,PLEC,COL12A1,FLNC,BGN,TUBB,HNRNPA1,HNRNPA2B1,FN1,PTRF,CYB5R3,TGFB2,LMNA,PHGDH,FLNA,PSAT1,ATP6AP2,GARS,DDX3X,ARPC1B,AHSG,SERPINH1,C1R
Monarch	HP:0001382	Joint hypermobility	15	278	0.82	2.58e-06	9606.ENSP00000196061,9606.ENSP00000223357,9606.ENSP00000225964,9606.ENSP00000231004,9606.ENSP00000297268,9606.ENSP00000300527,9606.ENSP00000304408,9606.ENSP00000309953,9606.ENSP00000325146,9606.ENSP00000327336,9606.ENSP00000355896,9606.ENSP00000357283,9606.ENSP00000358866,9606.ENSP00000364000,9606.ENSP00000438615	PLOD1,AEBP1,COL1A1,LOX,COL1A2,COL6A2,COL3A1,EFEMP2,COL12A1,BGN,TGFB2,LMNA,FLNA,COL5A2,C1R
Monarch	HP:0004299	Hernia of the abdominal wall	17	370	0.75	2.63e-06	9606.ENSP00000196061,9606.ENSP00000219070,9606.ENSP00000223357,9606.ENSP00000225964,9606.ENSP00000231004,9606.ENSP00000264634,9606.ENSP00000282903,9606.ENSP00000297268,9606.ENSP00000304408,9606.ENSP00000309953,9606.ENSP00000339001,9606.ENSP00000355896,9606.ENSP00000358417,9606.ENSP00000358866,9606.ENSP00000364000,9606.ENSP00000434412,9606.ENSP00000438615	PLOD1,MMP2,AEBP1,COL1A1,LOX,WNT5A,PLOD2,COL1A2,COL3A1,EFEMP2,TUBB,TGFB2,PHGDH,FLNA,COL5A2,SERPINH1,C1R
Monarch	HP:0009810	Abnormality of upper limb joint	18	421	0.72	2.78e-06	9606.ENSP00000196061,9606.ENSP00000219070,9606.ENSP00000223127,9606.ENSP00000223357,9606.ENSP00000225964,9606.ENSP00000264634,9606.ENSP00000268097,9606.ENSP00000282903,9606.ENSP00000300527,9606.ENSP00000325146,9606.ENSP00000327336,9606.ENSP00000331544,9606.ENSP00000346839,9606.ENSP00000357283,9606.ENSP00000358417,9606.ENSP00000358866,9606.ENSP00000364000,9606.ENSP00000388325	PLOD1,MMP2,PLOD3,AEBP1,COL1A1,WNT5A,HEXA,PLOD2,COL6A2,COL12A1,BGN,FBLN1,FN1,LMNA,PHGDH,FLNA,COL5A2,LAMB2
Monarch	HP:0000271	Abnormality of the face	49	2644	0.36	2.92e-06	9606.ENSP00000196061,9606.ENSP00000216181,9606.ENSP00000219070,9606.ENSP00000223095,9606.ENSP00000223127,9606.ENSP00000223357,9606.ENSP00000225964,9606.ENSP00000231004,9606.ENSP00000231061,9606.ENSP00000236671,9606.ENSP00000244137,9606.ENSP00000254722,9606.ENSP00000264634,9606.ENSP00000268097,9606.ENSP00000271651,9606.ENSP00000282903,9606.ENSP00000295897,9606.ENSP00000296412,9606.ENSP00000297185,…	PLOD1,MYH9,MMP2,SERPINE1,PLOD3,AEBP1,COL1A1,LOX,SPARC,CTSD,PEPD,SERPINF1,WNT5A,HEXA,CTSK,PLOD2,ALB,ADH5,HSPA9,COL1A2,TNFRSF11B,COL6A2,COL3A1,EFEMP2,UGDH,MMP1,PLEC,COL12A1,FLNC,BGN,FBLN1,TUBB,HNRNPA1,PTRF,CYB5R3,TGFB2,LMNA,PHGDH,FLNA,PLAU,COL5A2,PSAT1,ATP6AP2,DDX3X,LAMB2,AHSG,BTD,SERPINH1,C1R
Monarch	HP:0001388	Joint laxity	13	200	0.9	2.92e-06	9606.ENSP00000196061,9606.ENSP00000225964,9606.ENSP00000254722,9606.ENSP00000297268,9606.ENSP00000300527,9606.ENSP00000309953,9606.ENSP00000325146,9606.ENSP00000355896,9606.ENSP00000358866,9606.ENSP00000364000,9606.ENSP00000382840,9606.ENSP00000434412,9606.ENSP00000438615	PLOD1,COL1A1,SERPINF1,COL1A2,COL6A2,EFEMP2,COL12A1,TGFB2,FLNA,COL5A2,DDX3X,SERPINH1,C1R
Monarch	HP:0011843	Abnormality of musculoskeletal physiology	18	423	0.72	2.92e-06	9606.ENSP00000219070,9606.ENSP00000225964,9606.ENSP00000264634,9606.ENSP00000268097,9606.ENSP00000271651,9606.ENSP00000280326,9606.ENSP00000297268,9606.ENSP00000297350,9606.ENSP00000300527,9606.ENSP00000304408,9606.ENSP00000325146,9606.ENSP00000327145,9606.ENSP00000327336,9606.ENSP00000331544,9606.ENSP00000357283,9606.ENSP00000358866,9606.ENSP00000373918,9606.ENSP00000388325	MMP2,COL1A1,WNT5A,HEXA,CTSK,CCT5,COL1A2,TNFRSF11B,COL6A2,COL3A1,COL12A1,FLNC,BGN,FBLN1,LMNA,FLNA,GARS,LAMB2
Monarch	HP:0001166	Arachnodactyly	11	133	1.0	3.60e-06	9606.ENSP00000196061,9606.ENSP00000223357,9606.ENSP00000231004,9606.ENSP00000244137,9606.ENSP00000297268,9606.ENSP00000304408,9606.ENSP00000309953,9606.ENSP00000339001,9606.ENSP00000355896,9606.ENSP00000358866,9606.ENSP00000438615	PLOD1,AEBP1,LOX,PEPD,COL1A2,COL3A1,EFEMP2,TUBB,TGFB2,FLNA,C1R
Monarch	HP:0000153	Abnormality of the mouth	41	1994	0.4	3.64e-06	9606.ENSP00000196061,9606.ENSP00000216181,9606.ENSP00000219070,9606.ENSP00000223095,9606.ENSP00000223127,9606.ENSP00000223357,9606.ENSP00000225964,9606.ENSP00000231004,9606.ENSP00000231061,9606.ENSP00000244137,9606.ENSP00000254722,9606.ENSP00000264634,9606.ENSP00000268097,9606.ENSP00000271651,9606.ENSP00000297185,9606.ENSP00000297268,9606.ENSP00000297350,9606.ENSP00000300527,9606.ENSP00000304408,…	PLOD1,MYH9,MMP2,SERPINE1,PLOD3,AEBP1,COL1A1,LOX,SPARC,PEPD,SERPINF1,WNT5A,HEXA,CTSK,HSPA9,COL1A2,TNFRSF11B,COL6A2,COL3A1,EFEMP2,UGDH,MMP1,PLEC,COL12A1,BGN,FBLN1,TUBB,HNRNPA1,PTRF,CYB5R3,TGFB2,LMNA,PHGDH,FLNA,COL5A2,PSAT1,ATP6AP2,DDX3X,LAMB2,SERPINH1,C1R
Monarch	HP:0100659	Abnormal cerebral vascular morphology	17	381	0.74	3.64e-06	9606.ENSP00000223095,9606.ENSP00000223127,9606.ENSP00000225964,9606.ENSP00000231004,9606.ENSP00000231061,9606.ENSP00000304408,9606.ENSP00000320866,9606.ENSP00000327145,9606.ENSP00000327336,9606.ENSP00000340466,9606.ENSP00000346839,9606.ENSP00000355896,9606.ENSP00000357283,9606.ENSP00000357980,9606.ENSP00000358866,9606.ENSP00000364000,9606.ENSP00000369538	SERPINE1,PLOD3,COL1A1,LOX,SPARC,COL3A1,CALR,FLNC,BGN,GANAB,FN1,TGFB2,LMNA,HTRA1,FLNA,COL5A2,GDI2
Monarch	HP:0100790	Hernia	18	434	0.71	3.94e-06	9606.ENSP00000196061,9606.ENSP00000219070,9606.ENSP00000223357,9606.ENSP00000225964,9606.ENSP00000231004,9606.ENSP00000264634,9606.ENSP00000282903,9606.ENSP00000297268,9606.ENSP00000304408,9606.ENSP00000309953,9606.ENSP00000339001,9606.ENSP00000355896,9606.ENSP00000358417,9606.ENSP00000358866,9606.ENSP00000364000,9606.ENSP00000382840,9606.ENSP00000434412,9606.ENSP00000438615	PLOD1,MMP2,AEBP1,COL1A1,LOX,WNT5A,PLOD2,COL1A2,COL3A1,EFEMP2,TUBB,TGFB2,PHGDH,FLNA,COL5A2,DDX3X,SERPINH1,C1R
Monarch	HP:0011805	Abnormal skeletal muscle morphology	35	1538	0.44	4.24e-06	9606.ENSP00000196061,9606.ENSP00000211998,9606.ENSP00000219070,9606.ENSP00000223095,9606.ENSP00000223127,9606.ENSP00000230538,9606.ENSP00000231061,9606.ENSP00000264634,9606.ENSP00000268097,9606.ENSP00000280326,9606.ENSP00000282903,9606.ENSP00000300527,9606.ENSP00000304408,9606.ENSP00000309953,9606.ENSP00000322788,9606.ENSP00000323856,9606.ENSP00000325146,9606.ENSP00000327145,9606.ENSP00000327336,…	PLOD1,VCL,MMP2,SERPINE1,PLOD3,LAMA4,SPARC,WNT5A,HEXA,CCT5,PLOD2,COL6A2,COL3A1,EFEMP2,MMP1,PLEC,COL12A1,FLNC,BGN,HNRNPA1,HNRNPA2B1,PTRF,TGFB2,LMNA,PHGDH,FLNA,PSAT1,ATP6AP2,B4GALT1,HSPD1,GARS,LAMB2,AHSG,BTD,LDHA
Monarch	HP:0001030	Fragile skin	7	34	1.4	4.65e-06	9606.ENSP00000196061,9606.ENSP00000225964,9606.ENSP00000297268,9606.ENSP00000304408,9606.ENSP00000322788,9606.ENSP00000323856,9606.ENSP00000364000	PLOD1,COL1A1,COL1A2,COL3A1,MMP1,PLEC,COL5A2
Monarch	HP:0025323	Abnormal arterial physiology	7	34	1.4	4.65e-06	9606.ENSP00000196061,9606.ENSP00000223127,9606.ENSP00000225964,9606.ENSP00000297268,9606.ENSP00000304408,9606.ENSP00000357283,9606.ENSP00000364000	PLOD1,PLOD3,COL1A1,COL1A2,COL3A1,LMNA,COL5A2
Monarch	HP:0002715	Abnormality of the immune system	37	1700	0.43	4.68e-06	9606.ENSP00000196061,9606.ENSP00000211998,9606.ENSP00000216181,9606.ENSP00000219070,9606.ENSP00000223357,9606.ENSP00000225964,9606.ENSP00000230538,9606.ENSP00000244137,9606.ENSP00000265131,9606.ENSP00000268097,9606.ENSP00000271651,9606.ENSP00000280326,9606.ENSP00000295897,9606.ENSP00000296412,9606.ENSP00000297185,9606.ENSP00000299367,9606.ENSP00000300527,9606.ENSP00000304408,9606.ENSP00000309953,…	PLOD1,VCL,MYH9,MMP2,AEBP1,COL1A1,LAMA4,PEPD,TNC,HEXA,CTSK,CCT5,ALB,ADH5,HSPA9,C2,COL6A2,COL3A1,EFEMP2,CALR,MMP1,PLEC,FLNC,GANAB,PTRF,TGFB2,LMNA,FLNA,COL5A2,COL15A1,ATP6AP2,SVEP1,LAMB2,ARPC1B,BTD,C1R,LDHA
Monarch	HP:0008780	Congenital bilateral hip dislocation	5	8	1.88	4.99e-06	9606.ENSP00000196061,9606.ENSP00000225964,9606.ENSP00000297268,9606.ENSP00000325146,9606.ENSP00000331544	PLOD1,COL1A1,COL1A2,COL12A1,FBLN1
Monarch	HP:0011844	Abnormal appendicular skeleton morphology	26	916	0.54	5.06e-06	9606.ENSP00000196061,9606.ENSP00000219070,9606.ENSP00000223127,9606.ENSP00000223357,9606.ENSP00000225964,9606.ENSP00000244137,9606.ENSP00000254722,9606.ENSP00000264634,9606.ENSP00000271651,9606.ENSP00000297185,9606.ENSP00000297268,9606.ENSP00000297350,9606.ENSP00000300527,9606.ENSP00000304408,9606.ENSP00000309953,9606.ENSP00000325146,9606.ENSP00000327336,9606.ENSP00000331544,9606.ENSP00000341826,…	PLOD1,MMP2,PLOD3,AEBP1,COL1A1,PEPD,SERPINF1,WNT5A,CTSK,HSPA9,COL1A2,TNFRSF11B,COL6A2,COL3A1,EFEMP2,COL12A1,BGN,FBLN1,HNRNPA1,HNRNPA2B1,FN1,LMNA,FLNA,COL5A2,DDX3X,SERPINH1
Monarch	HP:0012638	Abnormal nervous system physiology	54	3153	0.32	5.06e-06	9606.ENSP00000196061,9606.ENSP00000219070,9606.ENSP00000223127,9606.ENSP00000223357,9606.ENSP00000225964,9606.ENSP00000231061,9606.ENSP00000236671,9606.ENSP00000244137,9606.ENSP00000264634,9606.ENSP00000268097,9606.ENSP00000271651,9606.ENSP00000280326,9606.ENSP00000283179,9606.ENSP00000295006,9606.ENSP00000295897,9606.ENSP00000296412,9606.ENSP00000297185,9606.ENSP00000297268,9606.ENSP00000297350,…	PLOD1,MMP2,PLOD3,AEBP1,COL1A1,SPARC,CTSD,PEPD,WNT5A,HEXA,CTSK,CCT5,HNRNPU,CAPN2,ALB,ADH5,HSPA9,COL1A2,TNFRSF11B,COL6A2,TUBA1A,COL3A1,EFEMP2,UGDH,CALR,MMP1,PLEC,COL12A1,FLNC,FBLN1,TUBB,HNRNPA1,HNRNPA2B1,FN1,WARS,PTRF,CYB5R3,TGFB2,LMNA,HTRA1,PHGDH,FLNA,COL5A2,PSAT1,ATP6AP2,B4GALT1,HSPD1,GARS,DDX3X,LAMB2,AHSG,BTD,LDHA,VIM
Monarch	HP:0004942	Aortic aneurysm	9	80	1.14	5.29e-06	9606.ENSP00000196061,9606.ENSP00000225964,9606.ENSP00000231004,9606.ENSP00000297268,9606.ENSP00000304408,9606.ENSP00000309953,9606.ENSP00000355896,9606.ENSP00000357283,9606.ENSP00000358866	PLOD1,COL1A1,LOX,COL1A2,COL3A1,EFEMP2,TGFB2,LMNA,FLNA
Monarch	HP:0002827	Hip dislocation	13	215	0.87	5.40e-06	9606.ENSP00000196061,9606.ENSP00000223357,9606.ENSP00000225964,9606.ENSP00000264634,9606.ENSP00000297268,9606.ENSP00000300527,9606.ENSP00000304408,9606.ENSP00000309953,9606.ENSP00000325146,9606.ENSP00000331544,9606.ENSP00000357283,9606.ENSP00000358866,9606.ENSP00000364000	PLOD1,AEBP1,COL1A1,WNT5A,COL1A2,COL6A2,COL3A1,EFEMP2,COL12A1,FBLN1,LMNA,FLNA,COL5A2
Monarch	HP:0033353	Abnormal blood vessel morphology	18	447	0.69	5.40e-06	9606.ENSP00000196061,9606.ENSP00000223127,9606.ENSP00000223357,9606.ENSP00000225964,9606.ENSP00000231004,9606.ENSP00000268097,9606.ENSP00000295666,9606.ENSP00000296412,9606.ENSP00000304408,9606.ENSP00000309953,9606.ENSP00000327336,9606.ENSP00000340466,9606.ENSP00000355896,9606.ENSP00000357283,9606.ENSP00000357980,9606.ENSP00000358417,9606.ENSP00000364000,9606.ENSP00000389631	PLOD1,PLOD3,AEBP1,COL1A1,LOX,HEXA,IGFBP7,ADH5,COL3A1,EFEMP2,BGN,GANAB,TGFB2,LMNA,HTRA1,PHGDH,COL5A2,ARPC1B
Monarch	HP:0011821	Abnormality of facial skeleton	28	1057	0.51	5.56e-06	9606.ENSP00000219070,9606.ENSP00000223127,9606.ENSP00000223357,9606.ENSP00000225964,9606.ENSP00000231004,9606.ENSP00000244137,9606.ENSP00000254722,9606.ENSP00000264634,9606.ENSP00000271651,9606.ENSP00000297268,9606.ENSP00000300527,9606.ENSP00000304408,9606.ENSP00000309953,9606.ENSP00000325146,9606.ENSP00000327336,9606.ENSP00000339001,9606.ENSP00000349541,9606.ENSP00000355896,9606.ENSP00000357283,…	MMP2,PLOD3,AEBP1,COL1A1,LOX,PEPD,SERPINF1,WNT5A,CTSK,COL1A2,COL6A2,COL3A1,EFEMP2,COL12A1,BGN,TUBB,PTRF,TGFB2,LMNA,PHGDH,FLNA,COL5A2,PSAT1,ATP6AP2,DDX3X,LAMB2,SERPINH1,C1R
Monarch	HP:0001763	Pes planus	15	308	0.77	6.94e-06	9606.ENSP00000196061,9606.ENSP00000219070,9606.ENSP00000223357,9606.ENSP00000225964,9606.ENSP00000231004,9606.ENSP00000297268,9606.ENSP00000325146,9606.ENSP00000327336,9606.ENSP00000346839,9606.ENSP00000355896,9606.ENSP00000357283,9606.ENSP00000358866,9606.ENSP00000364000,9606.ENSP00000367697,9606.ENSP00000373918	PLOD1,MMP2,AEBP1,COL1A1,LOX,COL1A2,COL12A1,BGN,FN1,TGFB2,LMNA,FLNA,COL5A2,ATP6AP2,GARS
Monarch	HP:0002808	Kyphosis	17	406	0.71	7.14e-06	9606.ENSP00000196061,9606.ENSP00000219070,9606.ENSP00000223357,9606.ENSP00000225964,9606.ENSP00000231061,9606.ENSP00000254722,9606.ENSP00000271651,9606.ENSP00000282903,9606.ENSP00000297268,9606.ENSP00000297350,9606.ENSP00000300527,9606.ENSP00000325146,9606.ENSP00000327336,9606.ENSP00000346839,9606.ENSP00000357283,9606.ENSP00000358866,9606.ENSP00000434412	PLOD1,MMP2,AEBP1,COL1A1,SPARC,SERPINF1,CTSK,PLOD2,COL1A2,TNFRSF11B,COL6A2,COL12A1,BGN,FN1,LMNA,FLNA,SERPINH1
Monarch	HP:0003179	Protrusio acetabuli	6	21	1.54	7.26e-06	9606.ENSP00000219070,9606.ENSP00000225964,9606.ENSP00000254722,9606.ENSP00000297268,9606.ENSP00000355896,9606.ENSP00000434412	MMP2,COL1A1,SERPINF1,COL1A2,TGFB2,SERPINH1
Monarch	HP:0008065	Aplasia/Hypoplasia of the skin	11	149	0.96	8.37e-06	9606.ENSP00000196061,9606.ENSP00000225964,9606.ENSP00000244137,9606.ENSP00000297185,9606.ENSP00000297268,9606.ENSP00000304408,9606.ENSP00000322788,9606.ENSP00000323856,9606.ENSP00000357283,9606.ENSP00000358866,9606.ENSP00000438615	PLOD1,COL1A1,PEPD,HSPA9,COL1A2,COL3A1,MMP1,PLEC,LMNA,FLNA,C1R
Monarch	HP:0000766	Abnormal sternum morphology	16	363	0.73	8.79e-06	9606.ENSP00000196061,9606.ENSP00000223357,9606.ENSP00000231004,9606.ENSP00000264634,9606.ENSP00000282903,9606.ENSP00000297268,9606.ENSP00000297350,9606.ENSP00000304408,9606.ENSP00000309953,9606.ENSP00000325146,9606.ENSP00000327336,9606.ENSP00000339001,9606.ENSP00000346839,9606.ENSP00000355896,9606.ENSP00000357283,9606.ENSP00000358866	PLOD1,AEBP1,LOX,WNT5A,PLOD2,COL1A2,TNFRSF11B,COL3A1,EFEMP2,COL12A1,BGN,TUBB,FN1,TGFB2,LMNA,FLNA
Monarch	HP:0003330	Abnormal bone structure	15	315	0.77	8.79e-06	9606.ENSP00000219070,9606.ENSP00000225964,9606.ENSP00000254722,9606.ENSP00000268097,9606.ENSP00000271651,9606.ENSP00000297268,9606.ENSP00000297350,9606.ENSP00000304408,9606.ENSP00000327336,9606.ENSP00000341826,9606.ENSP00000346694,9606.ENSP00000349541,9606.ENSP00000357283,9606.ENSP00000358866,9606.ENSP00000434412	MMP2,COL1A1,SERPINF1,HEXA,CTSK,COL1A2,TNFRSF11B,COL3A1,BGN,HNRNPA1,HNRNPA2B1,PTRF,LMNA,FLNA,SERPINH1
Monarch	HP:0001939	Abnormality of metabolism/homeostasis	42	2167	0.37	9.31e-06	9606.ENSP00000196061,9606.ENSP00000211998,9606.ENSP00000216181,9606.ENSP00000219070,9606.ENSP00000223095,9606.ENSP00000223357,9606.ENSP00000225964,9606.ENSP00000230538,9606.ENSP00000236671,9606.ENSP00000244137,9606.ENSP00000252699,9606.ENSP00000268097,9606.ENSP00000280326,9606.ENSP00000282903,9606.ENSP00000295897,9606.ENSP00000297268,9606.ENSP00000297350,9606.ENSP00000300527,9606.ENSP00000304408,…	PLOD1,VCL,MYH9,MMP2,SERPINE1,AEBP1,COL1A1,LAMA4,CTSD,PEPD,ACTN4,HEXA,CCT5,PLOD2,ALB,COL1A2,TNFRSF11B,COL6A2,COL3A1,GNAI2,CALR,MMP1,PLEC,COL12A1,FLNC,TUBB,GANAB,HNRNPA1,HNRNPA2B1,FN1,PTRF,LMNA,PHGDH,FLNA,COL5A2,PSAT1,ATP6AP2,B4GALT1,LAMB2,ARPC1B,BTD,LDHA
Monarch	HP:0001073	Cigarette-paper scars	5	10	1.79	9.58e-06	9606.ENSP00000225964,9606.ENSP00000300527,9606.ENSP00000304408,9606.ENSP00000325146,9606.ENSP00000364000	COL1A1,COL6A2,COL3A1,COL12A1,COL5A2
Monarch	HP:0001384	Abnormal hip joint morphology	14	274	0.8	1.02e-05	9606.ENSP00000196061,9606.ENSP00000223357,9606.ENSP00000225964,9606.ENSP00000264634,9606.ENSP00000297268,9606.ENSP00000300527,9606.ENSP00000304408,9606.ENSP00000309953,9606.ENSP00000325146,9606.ENSP00000327336,9606.ENSP00000331544,9606.ENSP00000357283,9606.ENSP00000358866,9606.ENSP00000364000	PLOD1,AEBP1,COL1A1,WNT5A,COL1A2,COL6A2,COL3A1,EFEMP2,COL12A1,BGN,FBLN1,LMNA,FLNA,COL5A2
Monarch	HP:0002644	Abnormality of pelvic girdle bone morphology	17	419	0.7	1.02e-05	9606.ENSP00000196061,9606.ENSP00000223357,9606.ENSP00000225964,9606.ENSP00000244137,9606.ENSP00000264634,9606.ENSP00000271651,9606.ENSP00000297268,9606.ENSP00000300527,9606.ENSP00000304408,9606.ENSP00000309953,9606.ENSP00000325146,9606.ENSP00000327336,9606.ENSP00000331544,9606.ENSP00000346839,9606.ENSP00000357283,9606.ENSP00000358866,9606.ENSP00000364000	PLOD1,AEBP1,COL1A1,PEPD,WNT5A,CTSK,COL1A2,COL6A2,COL3A1,EFEMP2,COL12A1,BGN,FBLN1,FN1,LMNA,FLNA,COL5A2
Monarch	HP:0001635	Congestive heart failure	12	193	0.88	1.14e-05	9606.ENSP00000196061,9606.ENSP00000211998,9606.ENSP00000225964,9606.ENSP00000297268,9606.ENSP00000309953,9606.ENSP00000327145,9606.ENSP00000339001,9606.ENSP00000341826,9606.ENSP00000346694,9606.ENSP00000349541,9606.ENSP00000357283,9606.ENSP00000358866	PLOD1,VCL,COL1A1,COL1A2,EFEMP2,FLNC,TUBB,HNRNPA1,HNRNPA2B1,PTRF,LMNA,FLNA
Monarch	HP:0003019	Abnormality of the wrist	10	121	1.0	1.14e-05	9606.ENSP00000219070,9606.ENSP00000223357,9606.ENSP00000300527,9606.ENSP00000325146,9606.ENSP00000327336,9606.ENSP00000331544,9606.ENSP00000346839,9606.ENSP00000357283,9606.ENSP00000358866,9606.ENSP00000388325	MMP2,AEBP1,COL6A2,COL12A1,BGN,FBLN1,FN1,LMNA,FLNA,LAMB2
Monarch	HP:0000347	Micrognathia	21	658	0.59	1.44e-05	9606.ENSP00000219070,9606.ENSP00000223357,9606.ENSP00000225964,9606.ENSP00000244137,9606.ENSP00000254722,9606.ENSP00000264634,9606.ENSP00000271651,9606.ENSP00000297268,9606.ENSP00000300527,9606.ENSP00000304408,9606.ENSP00000309953,9606.ENSP00000325146,9606.ENSP00000339001,9606.ENSP00000357283,9606.ENSP00000358417,9606.ENSP00000358866,9606.ENSP00000365773,9606.ENSP00000367697,9606.ENSP00000382840,…	MMP2,AEBP1,COL1A1,PEPD,SERPINF1,WNT5A,CTSK,COL1A2,COL6A2,COL3A1,EFEMP2,COL12A1,TUBB,LMNA,PHGDH,FLNA,PSAT1,ATP6AP2,DDX3X,SERPINH1,C1R
Monarch	HP:0002086	Abnormality of the respiratory system	35	1638	0.42	1.44e-05	9606.ENSP00000196061,9606.ENSP00000211998,9606.ENSP00000225964,9606.ENSP00000231004,9606.ENSP00000236671,9606.ENSP00000244137,9606.ENSP00000254722,9606.ENSP00000268097,9606.ENSP00000271651,9606.ENSP00000282903,9606.ENSP00000295897,9606.ENSP00000297268,9606.ENSP00000300527,9606.ENSP00000304408,9606.ENSP00000309953,9606.ENSP00000322788,9606.ENSP00000323856,9606.ENSP00000325146,9606.ENSP00000327145,…	PLOD1,VCL,COL1A1,LOX,CTSD,PEPD,SERPINF1,HEXA,CTSK,PLOD2,ALB,COL1A2,COL6A2,COL3A1,EFEMP2,MMP1,PLEC,COL12A1,FLNC,BGN,HNRNPA1,HNRNPA2B1,CYB5R3,TGFB2,LMNA,PHGDH,FLNA,COL5A2,PSAT1,HSPD1,GARS,DDX3X,LAMB2,BTD,SERPINH1
Monarch	HP:0002757	Recurrent fractures	10	129	0.98	1.91e-05	9606.ENSP00000225964,9606.ENSP00000231061,9606.ENSP00000254722,9606.ENSP00000268097,9606.ENSP00000271651,9606.ENSP00000282903,9606.ENSP00000297268,9606.ENSP00000297350,9606.ENSP00000346839,9606.ENSP00000434412	COL1A1,SPARC,SERPINF1,HEXA,CTSK,PLOD2,COL1A2,TNFRSF11B,FN1,SERPINH1
Monarch	HP:0001679	Abnormal aortic morphology	14	292	0.77	1.96e-05	9606.ENSP00000196061,9606.ENSP00000219070,9606.ENSP00000223357,9606.ENSP00000225964,9606.ENSP00000231004,9606.ENSP00000297268,9606.ENSP00000304408,9606.ENSP00000309953,9606.ENSP00000327336,9606.ENSP00000340466,9606.ENSP00000355896,9606.ENSP00000357283,9606.ENSP00000358866,9606.ENSP00000364000	PLOD1,MMP2,AEBP1,COL1A1,LOX,COL1A2,COL3A1,EFEMP2,BGN,GANAB,TGFB2,LMNA,FLNA,COL5A2
Monarch	HP:0011354	Generalized abnormality of skin	15	340	0.73	1.96e-05	9606.ENSP00000196061,9606.ENSP00000223095,9606.ENSP00000225964,9606.ENSP00000244137,9606.ENSP00000268097,9606.ENSP00000297268,9606.ENSP00000304408,9606.ENSP00000322788,9606.ENSP00000325146,9606.ENSP00000354468,9606.ENSP00000357283,9606.ENSP00000358417,9606.ENSP00000364000,9606.ENSP00000365773,9606.ENSP00000438615	PLOD1,SERPINE1,COL1A1,PEPD,HEXA,COL1A2,COL3A1,MMP1,COL12A1,CYB5R3,LMNA,PHGDH,COL5A2,PSAT1,C1R
Monarch	HP:0002683	Abnormality of the calvaria	17	447	0.67	2.22e-05	9606.ENSP00000196061,9606.ENSP00000219070,9606.ENSP00000225964,9606.ENSP00000231061,9606.ENSP00000236671,9606.ENSP00000254722,9606.ENSP00000271651,9606.ENSP00000282903,9606.ENSP00000297268,9606.ENSP00000297350,9606.ENSP00000323856,9606.ENSP00000341826,9606.ENSP00000346694,9606.ENSP00000357283,9606.ENSP00000358866,9606.ENSP00000365773,9606.ENSP00000434412	PLOD1,MMP2,COL1A1,SPARC,CTSD,SERPINF1,CTSK,PLOD2,COL1A2,TNFRSF11B,PLEC,HNRNPA1,HNRNPA2B1,LMNA,FLNA,PSAT1,SERPINH1
Monarch	HP:0003312	Abnormal form of the vertebral bodies	13	251	0.8	2.29e-05	9606.ENSP00000219070,9606.ENSP00000223127,9606.ENSP00000225964,9606.ENSP00000231061,9606.ENSP00000254722,9606.ENSP00000264634,9606.ENSP00000282903,9606.ENSP00000297185,9606.ENSP00000297268,9606.ENSP00000327336,9606.ENSP00000346839,9606.ENSP00000358866,9606.ENSP00000434412	MMP2,PLOD3,COL1A1,SPARC,SERPINF1,WNT5A,PLOD2,HSPA9,COL1A2,BGN,FN1,FLNA,SERPINH1
Monarch	HP:0001374	Congenital hip dislocation	8	72	1.13	2.50e-05	9606.ENSP00000196061,9606.ENSP00000225964,9606.ENSP00000297268,9606.ENSP00000304408,9606.ENSP00000325146,9606.ENSP00000331544,9606.ENSP00000358866,9606.ENSP00000364000	PLOD1,COL1A1,COL1A2,COL3A1,COL12A1,FBLN1,FLNA,COL5A2
Monarch	HP:0000236	Abnormality of the anterior fontanelle	9	102	1.03	2.70e-05	9606.ENSP00000219070,9606.ENSP00000225964,9606.ENSP00000254722,9606.ENSP00000264634,9606.ENSP00000271651,9606.ENSP00000297268,9606.ENSP00000358866,9606.ENSP00000382840,9606.ENSP00000434412	MMP2,COL1A1,SERPINF1,WNT5A,CTSK,COL1A2,FLNA,DDX3X,SERPINH1
Monarch	HP:0002797	Osteolysis	8	73	1.13	2.71e-05	9606.ENSP00000219070,9606.ENSP00000268097,9606.ENSP00000271651,9606.ENSP00000304408,9606.ENSP00000341826,9606.ENSP00000346694,9606.ENSP00000357283,9606.ENSP00000358866	MMP2,HEXA,CTSK,COL3A1,HNRNPA1,HNRNPA2B1,LMNA,FLNA
Monarch	HP:0001373	Joint dislocation	14	303	0.75	2.83e-05	9606.ENSP00000196061,9606.ENSP00000223357,9606.ENSP00000225964,9606.ENSP00000264634,9606.ENSP00000297268,9606.ENSP00000300527,9606.ENSP00000304408,9606.ENSP00000309953,9606.ENSP00000325146,9606.ENSP00000327336,9606.ENSP00000331544,9606.ENSP00000357283,9606.ENSP00000358866,9606.ENSP00000364000	PLOD1,AEBP1,COL1A1,WNT5A,COL1A2,COL6A2,COL3A1,EFEMP2,COL12A1,BGN,FBLN1,LMNA,FLNA,COL5A2
Monarch	HP:0003023	Bowing of limbs due to multiple fractures	5	14	1.64	3.04e-05	9606.ENSP00000225964,9606.ENSP00000231061,9606.ENSP00000254722,9606.ENSP00000297268,9606.ENSP00000434412	COL1A1,SPARC,SERPINF1,COL1A2,SERPINH1
Monarch	HP:0003272	Abnormal hip bone morphology	15	361	0.71	3.80e-05	9606.ENSP00000196061,9606.ENSP00000223357,9606.ENSP00000225964,9606.ENSP00000244137,9606.ENSP00000264634,9606.ENSP00000297268,9606.ENSP00000300527,9606.ENSP00000304408,9606.ENSP00000309953,9606.ENSP00000325146,9606.ENSP00000327336,9606.ENSP00000331544,9606.ENSP00000357283,9606.ENSP00000358866,9606.ENSP00000364000	PLOD1,AEBP1,COL1A1,PEPD,WNT5A,COL1A2,COL6A2,COL3A1,EFEMP2,COL12A1,BGN,FBLN1,LMNA,FLNA,COL5A2
Monarch	HP:0003834	Shoulder dislocation	5	15	1.61	3.96e-05	9606.ENSP00000223357,9606.ENSP00000225964,9606.ENSP00000297268,9606.ENSP00000358866,9606.ENSP00000364000	AEBP1,COL1A1,COL1A2,FLNA,COL5A2
Monarch	HP:0003560	Muscular dystrophy	8	78	1.1	4.13e-05	9606.ENSP00000300527,9606.ENSP00000323856,9606.ENSP00000325146,9606.ENSP00000341826,9606.ENSP00000349541,9606.ENSP00000357283,9606.ENSP00000358417,9606.ENSP00000365773	COL6A2,PLEC,COL12A1,HNRNPA1,PTRF,LMNA,PHGDH,PSAT1
Monarch	HP:0100807	Long fingers	12	224	0.82	4.42e-05	9606.ENSP00000196061,9606.ENSP00000223357,9606.ENSP00000231004,9606.ENSP00000244137,9606.ENSP00000297268,9606.ENSP00000304408,9606.ENSP00000309953,9606.ENSP00000325146,9606.ENSP00000339001,9606.ENSP00000355896,9606.ENSP00000358866,9606.ENSP00000438615	PLOD1,AEBP1,LOX,PEPD,COL1A2,COL3A1,EFEMP2,COL12A1,TUBB,TGFB2,FLNA,C1R
Monarch	HP:0012759	Neurodevelopmental abnormality	42	2322	0.34	4.79e-05	9606.ENSP00000196061,9606.ENSP00000219070,9606.ENSP00000223127,9606.ENSP00000223357,9606.ENSP00000225964,9606.ENSP00000231061,9606.ENSP00000236671,9606.ENSP00000244137,9606.ENSP00000264634,9606.ENSP00000268097,9606.ENSP00000283179,9606.ENSP00000295897,9606.ENSP00000296412,9606.ENSP00000297185,9606.ENSP00000297268,9606.ENSP00000297350,9606.ENSP00000300527,9606.ENSP00000301071,9606.ENSP00000304408,…	PLOD1,MMP2,PLOD3,AEBP1,COL1A1,SPARC,CTSD,PEPD,WNT5A,HEXA,HNRNPU,ALB,ADH5,HSPA9,COL1A2,TNFRSF11B,COL6A2,TUBA1A,COL3A1,EFEMP2,UGDH,PLEC,COL12A1,FBLN1,TUBB,HNRNPA1,HNRNPA2B1,PTRF,CYB5R3,LMNA,PHGDH,FLNA,COL5A2,PSAT1,ATP6AP2,B4GALT1,HSPD1,GARS,DDX3X,LAMB2,AHSG,BTD
Monarch	HP:0000926	Platyspondyly	9	111	1.0	4.82e-05	9606.ENSP00000223127,9606.ENSP00000225964,9606.ENSP00000231061,9606.ENSP00000254722,9606.ENSP00000282903,9606.ENSP00000297268,9606.ENSP00000327336,9606.ENSP00000358866,9606.ENSP00000434412	PLOD3,COL1A1,SPARC,SERPINF1,PLOD2,COL1A2,BGN,FLNA,SERPINH1
Monarch	HP:0000963	Thin skin	8	80	1.09	4.82e-05	9606.ENSP00000196061,9606.ENSP00000225964,9606.ENSP00000244137,9606.ENSP00000297268,9606.ENSP00000304408,9606.ENSP00000357283,9606.ENSP00000358866,9606.ENSP00000438615	PLOD1,COL1A1,PEPD,COL1A2,COL3A1,LMNA,FLNA,C1R
Monarch	HP:0012372	Abnormal eye morphology	24	916	0.51	4.89e-05	9606.ENSP00000196061,9606.ENSP00000219070,9606.ENSP00000223357,9606.ENSP00000225964,9606.ENSP00000231004,9606.ENSP00000231061,9606.ENSP00000254722,9606.ENSP00000264634,9606.ENSP00000268097,9606.ENSP00000271651,9606.ENSP00000295666,9606.ENSP00000297268,9606.ENSP00000304408,9606.ENSP00000322788,9606.ENSP00000325146,9606.ENSP00000339001,9606.ENSP00000354468,9606.ENSP00000355896,9606.ENSP00000358417,…	PLOD1,MMP2,AEBP1,COL1A1,LOX,SPARC,SERPINF1,WNT5A,HEXA,CTSK,IGFBP7,COL1A2,COL3A1,MMP1,COL12A1,TUBB,CYB5R3,TGFB2,PHGDH,FLNA,LAMB2,BTD,SERPINH1,C1R
Monarch	HP:0005474	Decreased calvarial ossification	5	17	1.56	6.26e-05	9606.ENSP00000225964,9606.ENSP00000254722,9606.ENSP00000297268,9606.ENSP00000357283,9606.ENSP00000434412	COL1A1,SERPINF1,COL1A2,LMNA,SERPINH1
Monarch	HP:0025142	Constitutional symptom	23	864	0.51	6.51e-05	9606.ENSP00000219070,9606.ENSP00000225964,9606.ENSP00000231004,9606.ENSP00000271651,9606.ENSP00000295897,9606.ENSP00000297268,9606.ENSP00000304408,9606.ENSP00000312999,9606.ENSP00000320866,9606.ENSP00000322788,9606.ENSP00000323856,9606.ENSP00000327145,9606.ENSP00000340466,9606.ENSP00000341826,9606.ENSP00000346694,9606.ENSP00000349541,9606.ENSP00000355896,9606.ENSP00000357283,9606.ENSP00000357980,…	MMP2,COL1A1,LOX,CTSK,ALB,COL1A2,COL3A1,GNAI2,CALR,MMP1,PLEC,FLNC,GANAB,HNRNPA1,HNRNPA2B1,PTRF,TGFB2,LMNA,HTRA1,FLNA,COL5A2,HSPD1,LDHA
Monarch	HP:0000973	Cutis laxa	8	84	1.07	6.52e-05	9606.ENSP00000196061,9606.ENSP00000223357,9606.ENSP00000304408,9606.ENSP00000309953,9606.ENSP00000358866,9606.ENSP00000367697,9606.ENSP00000382840,9606.ENSP00000438615	PLOD1,AEBP1,COL3A1,EFEMP2,FLNA,ATP6AP2,DDX3X,C1R
Monarch	HP:0002616	Aortic root aneurysm	8	84	1.07	6.52e-05	9606.ENSP00000223357,9606.ENSP00000225964,9606.ENSP00000231004,9606.ENSP00000297268,9606.ENSP00000340466,9606.ENSP00000355896,9606.ENSP00000357283,9606.ENSP00000364000	AEBP1,COL1A1,LOX,COL1A2,GANAB,TGFB2,LMNA,COL5A2
Monarch	HP:0000993	Molluscoid pseudotumors	4	6	1.91	6.58e-05	9606.ENSP00000196061,9606.ENSP00000225964,9606.ENSP00000304408,9606.ENSP00000364000	PLOD1,COL1A1,COL3A1,COL5A2
Monarch	HP:0001510	Growth delay	32	1526	0.41	6.60e-05	9606.ENSP00000219070,9606.ENSP00000223127,9606.ENSP00000225964,9606.ENSP00000231061,9606.ENSP00000254722,9606.ENSP00000264634,9606.ENSP00000268097,9606.ENSP00000271651,9606.ENSP00000282903,9606.ENSP00000296412,9606.ENSP00000297185,9606.ENSP00000297268,9606.ENSP00000297350,9606.ENSP00000300527,9606.ENSP00000304408,9606.ENSP00000309953,9606.ENSP00000322788,9606.ENSP00000323856,9606.ENSP00000327336,…	MMP2,PLOD3,COL1A1,SPARC,SERPINF1,WNT5A,HEXA,CTSK,PLOD2,ADH5,HSPA9,COL1A2,TNFRSF11B,COL6A2,COL3A1,EFEMP2,MMP1,PLEC,BGN,TUBB,HNRNPA1,HNRNPA2B1,FN1,CYB5R3,LMNA,PHGDH,FLNA,PSAT1,GARS,AHSG,SERPINH1,C1R
Monarch	HP:0001270	Motor delay	20	674	0.56	7.03e-05	9606.ENSP00000196061,9606.ENSP00000223357,9606.ENSP00000225964,9606.ENSP00000231061,9606.ENSP00000297268,9606.ENSP00000297350,9606.ENSP00000300527,9606.ENSP00000301071,9606.ENSP00000304408,9606.ENSP00000309953,9606.ENSP00000319501,9606.ENSP00000323856,9606.ENSP00000325146,9606.ENSP00000331544,9606.ENSP00000339001,9606.ENSP00000357283,9606.ENSP00000358866,9606.ENSP00000364000,9606.ENSP00000367697,…	PLOD1,AEBP1,COL1A1,SPARC,COL1A2,TNFRSF11B,COL6A2,TUBA1A,COL3A1,EFEMP2,UGDH,PLEC,COL12A1,FBLN1,TUBB,LMNA,FLNA,COL5A2,ATP6AP2,GARS
Monarch	HP:0011061	Abnormality of dental structure	12	238	0.79	7.39e-05	9606.ENSP00000225964,9606.ENSP00000231061,9606.ENSP00000244137,9606.ENSP00000254722,9606.ENSP00000271651,9606.ENSP00000297268,9606.ENSP00000304408,9606.ENSP00000322788,9606.ENSP00000323856,9606.ENSP00000357283,9606.ENSP00000364000,9606.ENSP00000434412	COL1A1,SPARC,PEPD,SERPINF1,CTSK,COL1A2,COL3A1,MMP1,PLEC,LMNA,COL5A2,SERPINH1
Monarch	HP:0001762	Talipes equinovarus	13	287	0.74	8.09e-05	9606.ENSP00000196061,9606.ENSP00000223127,9606.ENSP00000225964,9606.ENSP00000282903,9606.ENSP00000297268,9606.ENSP00000300527,9606.ENSP00000304408,9606.ENSP00000325146,9606.ENSP00000355896,9606.ENSP00000358866,9606.ENSP00000364000,9606.ENSP00000365773,9606.ENSP00000388325	PLOD1,PLOD3,COL1A1,PLOD2,COL1A2,COL6A2,COL3A1,COL12A1,TGFB2,FLNA,COL5A2,PSAT1,LAMB2
Monarch	HP:0004364	Abnormal circulating nitrogen compound concentration	16	447	0.64	9.04e-05	9606.ENSP00000211998,9606.ENSP00000230538,9606.ENSP00000268097,9606.ENSP00000297350,9606.ENSP00000300527,9606.ENSP00000323856,9606.ENSP00000325146,9606.ENSP00000327145,9606.ENSP00000340466,9606.ENSP00000341826,9606.ENSP00000346694,9606.ENSP00000349541,9606.ENSP00000357283,9606.ENSP00000369055,9606.ENSP00000400995,9606.ENSP00000445175	VCL,LAMA4,HEXA,TNFRSF11B,COL6A2,PLEC,COL12A1,FLNC,GANAB,HNRNPA1,HNRNPA2B1,PTRF,LMNA,B4GALT1,BTD,LDHA
Monarch	HP:0011729	Abnormality of joint mobility	14	341	0.7	9.22e-05	9606.ENSP00000219070,9606.ENSP00000268097,9606.ENSP00000297268,9606.ENSP00000297350,9606.ENSP00000300527,9606.ENSP00000304408,9606.ENSP00000325146,9606.ENSP00000327145,9606.ENSP00000327336,9606.ENSP00000331544,9606.ENSP00000357283,9606.ENSP00000358866,9606.ENSP00000373918,9606.ENSP00000388325	MMP2,HEXA,COL1A2,TNFRSF11B,COL6A2,COL3A1,COL12A1,FLNC,BGN,FBLN1,LMNA,FLNA,GARS,LAMB2
Monarch	HP:0045039	Osteolysis involving bones of the upper limbs	5	19	1.51	9.22e-05	9606.ENSP00000219070,9606.ENSP00000271651,9606.ENSP00000304408,9606.ENSP00000357283,9606.ENSP00000358866	MMP2,CTSK,COL3A1,LMNA,FLNA
Monarch	EFO:0000319	Cardiovascular disease	13	293	0.73	9.79e-05	9606.ENSP00000196061,9606.ENSP00000219070,9606.ENSP00000223357,9606.ENSP00000225964,9606.ENSP00000297268,9606.ENSP00000304408,9606.ENSP00000323856,9606.ENSP00000340466,9606.ENSP00000355751,9606.ENSP00000355896,9606.ENSP00000357283,9606.ENSP00000358866,9606.ENSP00000364000	PLOD1,MMP2,AEBP1,COL1A1,COL1A2,COL3A1,PLEC,GANAB,THBS2,TGFB2,LMNA,FLNA,COL5A2
Monarch	HP:0001653	Mitral regurgitation	8	91	1.03	0.00010	9606.ENSP00000225964,9606.ENSP00000231004,9606.ENSP00000297268,9606.ENSP00000327145,9606.ENSP00000327336,9606.ENSP00000357283,9606.ENSP00000358866,9606.ENSP00000364000	COL1A1,LOX,COL1A2,FLNC,BGN,LMNA,FLNA,COL5A2
Monarch	HP:0000079	Abnormality of the urinary system	33	1657	0.39	0.00012	9606.ENSP00000196061,9606.ENSP00000216181,9606.ENSP00000225964,9606.ENSP00000244137,9606.ENSP00000252699,9606.ENSP00000264634,9606.ENSP00000268097,9606.ENSP00000282903,9606.ENSP00000297185,9606.ENSP00000297268,9606.ENSP00000297350,9606.ENSP00000304408,9606.ENSP00000309953,9606.ENSP00000322788,9606.ENSP00000323856,9606.ENSP00000339001,9606.ENSP00000340466,9606.ENSP00000341826,9606.ENSP00000346694,…	PLOD1,MYH9,COL1A1,PEPD,ACTN4,WNT5A,HEXA,PLOD2,HSPA9,COL1A2,TNFRSF11B,COL3A1,EFEMP2,MMP1,PLEC,TUBB,GANAB,HNRNPA1,HNRNPA2B1,FN1,LMNA,HTRA1,PHGDH,FLNA,COL5A2,ATP6AP2,HSPD1,DDX3X,LAMB2,BTD,SERPINH1,C1R,LDHA
Monarch	HP:0001883	Talipes	14	350	0.69	0.00012	9606.ENSP00000196061,9606.ENSP00000223127,9606.ENSP00000225964,9606.ENSP00000282903,9606.ENSP00000297268,9606.ENSP00000300527,9606.ENSP00000304408,9606.ENSP00000325146,9606.ENSP00000355896,9606.ENSP00000357283,9606.ENSP00000358866,9606.ENSP00000364000,9606.ENSP00000365773,9606.ENSP00000388325	PLOD1,PLOD3,COL1A1,PLOD2,COL1A2,COL6A2,COL3A1,COL12A1,TGFB2,LMNA,FLNA,COL5A2,PSAT1,LAMB2
Monarch	HP:0003366	Abnormal femoral neck/head morphology	10	164	0.87	0.00012	9606.ENSP00000223127,9606.ENSP00000225964,9606.ENSP00000254722,9606.ENSP00000264634,9606.ENSP00000297185,9606.ENSP00000297268,9606.ENSP00000327336,9606.ENSP00000346839,9606.ENSP00000357283,9606.ENSP00000358866	PLOD3,COL1A1,SERPINF1,WNT5A,HSPA9,COL1A2,BGN,FN1,LMNA,FLNA
Monarch	HP:0200034	Papule	7	64	1.13	0.00012	9606.ENSP00000223357,9606.ENSP00000225964,9606.ENSP00000244137,9606.ENSP00000323856,9606.ENSP00000357283,9606.ENSP00000364000,9606.ENSP00000445175	AEBP1,COL1A1,PEPD,PLEC,LMNA,COL5A2,LDHA
Monarch	HP:0001627	Abnormal heart morphology	27	1204	0.44	0.00014	9606.ENSP00000196061,9606.ENSP00000211998,9606.ENSP00000219070,9606.ENSP00000223095,9606.ENSP00000223357,9606.ENSP00000225964,9606.ENSP00000230538,9606.ENSP00000231004,9606.ENSP00000297185,9606.ENSP00000297268,9606.ENSP00000304408,9606.ENSP00000309953,9606.ENSP00000322788,9606.ENSP00000327145,9606.ENSP00000340466,9606.ENSP00000341826,9606.ENSP00000346694,9606.ENSP00000346839,9606.ENSP00000349541,…	PLOD1,VCL,MMP2,SERPINE1,AEBP1,COL1A1,LAMA4,LOX,HSPA9,COL1A2,COL3A1,EFEMP2,MMP1,FLNC,GANAB,HNRNPA1,HNRNPA2B1,FN1,PTRF,TGFB2,LMNA,PHGDH,FLNA,COL5A2,ATP6AP2,DDX3X,LAMB2
Monarch	HP:0001788	Premature rupture of membranes	4	8	1.79	0.00014	9606.ENSP00000196061,9606.ENSP00000225964,9606.ENSP00000357283,9606.ENSP00000364000	PLOD1,COL1A1,LMNA,COL5A2
Monarch	HP:0003236	Elevated circulating creatine kinase concentration	12	256	0.76	0.00014	9606.ENSP00000211998,9606.ENSP00000230538,9606.ENSP00000300527,9606.ENSP00000323856,9606.ENSP00000325146,9606.ENSP00000327145,9606.ENSP00000341826,9606.ENSP00000346694,9606.ENSP00000349541,9606.ENSP00000357283,9606.ENSP00000369055,9606.ENSP00000445175	VCL,LAMA4,COL6A2,PLEC,COL12A1,FLNC,HNRNPA1,HNRNPA2B1,PTRF,LMNA,B4GALT1,LDHA
Monarch	HP:0012649	Increased inflammatory response	24	984	0.47	0.00014	9606.ENSP00000196061,9606.ENSP00000216181,9606.ENSP00000223357,9606.ENSP00000244137,9606.ENSP00000265131,9606.ENSP00000268097,9606.ENSP00000271651,9606.ENSP00000280326,9606.ENSP00000297185,9606.ENSP00000304408,9606.ENSP00000309953,9606.ENSP00000322788,9606.ENSP00000323856,9606.ENSP00000340466,9606.ENSP00000349541,9606.ENSP00000355896,9606.ENSP00000357283,9606.ENSP00000358866,9606.ENSP00000364000,…	PLOD1,MYH9,AEBP1,PEPD,TNC,HEXA,CTSK,CCT5,HSPA9,COL3A1,EFEMP2,MMP1,PLEC,GANAB,PTRF,TGFB2,LMNA,FLNA,COL5A2,COL15A1,ARPC1B,BTD,C1R,LDHA
Monarch	HP:0011355	Localized skin lesion	17	527	0.6	0.00015	9606.ENSP00000196061,9606.ENSP00000219070,9606.ENSP00000223357,9606.ENSP00000225964,9606.ENSP00000244137,9606.ENSP00000264634,9606.ENSP00000297185,9606.ENSP00000297268,9606.ENSP00000297350,9606.ENSP00000304408,9606.ENSP00000322788,9606.ENSP00000323856,9606.ENSP00000357283,9606.ENSP00000358866,9606.ENSP00000364000,9606.ENSP00000438615,9606.ENSP00000445175	PLOD1,MMP2,AEBP1,COL1A1,PEPD,WNT5A,HSPA9,COL1A2,TNFRSF11B,COL3A1,MMP1,PLEC,LMNA,FLNA,COL5A2,C1R,LDHA
Monarch	HP:0012758	Neurodevelopmental delay	36	1925	0.36	0.00015	9606.ENSP00000196061,9606.ENSP00000223127,9606.ENSP00000223357,9606.ENSP00000225964,9606.ENSP00000231061,9606.ENSP00000244137,9606.ENSP00000264634,9606.ENSP00000268097,9606.ENSP00000283179,9606.ENSP00000295897,9606.ENSP00000297185,9606.ENSP00000297268,9606.ENSP00000297350,9606.ENSP00000300527,9606.ENSP00000301071,9606.ENSP00000304408,9606.ENSP00000309953,9606.ENSP00000319501,9606.ENSP00000323856,…	PLOD1,PLOD3,AEBP1,COL1A1,SPARC,PEPD,WNT5A,HEXA,HNRNPU,ALB,HSPA9,COL1A2,TNFRSF11B,COL6A2,TUBA1A,COL3A1,EFEMP2,UGDH,PLEC,COL12A1,FBLN1,TUBB,PTRF,CYB5R3,LMNA,PHGDH,FLNA,COL5A2,PSAT1,ATP6AP2,B4GALT1,HSPD1,GARS,DDX3X,LAMB2,BTD
Monarch	HP:0032153	Joint subluxation	5	22	1.44	0.00015	9606.ENSP00000196061,9606.ENSP00000219070,9606.ENSP00000225964,9606.ENSP00000297268,9606.ENSP00000309953	PLOD1,MMP2,COL1A1,COL1A2,EFEMP2
Monarch	HP:0003468	Abnormal vertebral morphology	14	363	0.67	0.00017	9606.ENSP00000219070,9606.ENSP00000223127,9606.ENSP00000225964,9606.ENSP00000231061,9606.ENSP00000254722,9606.ENSP00000264634,9606.ENSP00000271651,9606.ENSP00000282903,9606.ENSP00000297185,9606.ENSP00000297268,9606.ENSP00000327336,9606.ENSP00000346839,9606.ENSP00000358866,9606.ENSP00000434412	MMP2,PLOD3,COL1A1,SPARC,SERPINF1,WNT5A,CTSK,PLOD2,HSPA9,COL1A2,BGN,FN1,FLNA,SERPINH1
Monarch	HP:0003808	Abnormal muscle tone	34	1773	0.37	0.00017	9606.ENSP00000196061,9606.ENSP00000223357,9606.ENSP00000225964,9606.ENSP00000231061,9606.ENSP00000236671,9606.ENSP00000268097,9606.ENSP00000280326,9606.ENSP00000283179,9606.ENSP00000297268,9606.ENSP00000300527,9606.ENSP00000301071,9606.ENSP00000309953,9606.ENSP00000319501,9606.ENSP00000325146,9606.ENSP00000331544,9606.ENSP00000339001,9606.ENSP00000341826,9606.ENSP00000354468,9606.ENSP00000357283,…	PLOD1,AEBP1,COL1A1,SPARC,CTSD,HEXA,CCT5,HNRNPU,COL1A2,COL6A2,TUBA1A,EFEMP2,UGDH,COL12A1,FBLN1,TUBB,HNRNPA1,CYB5R3,LMNA,HTRA1,PHGDH,FLNA,COL5A2,PSAT1,ATP6AP2,B4GALT1,HSPD1,GARS,DDX3X,LAMB2,AHSG,BTD,SERPINH1,LDHA
Monarch	HP:0001787	Abnormal delivery	6	43	1.23	0.00018	9606.ENSP00000196061,9606.ENSP00000225964,9606.ENSP00000297268,9606.ENSP00000357283,9606.ENSP00000364000,9606.ENSP00000445175	PLOD1,COL1A1,COL1A2,LMNA,COL5A2,LDHA
Monarch	HP:0001371	Flexion contracture	19	664	0.54	0.00019	9606.ENSP00000196061,9606.ENSP00000219070,9606.ENSP00000223127,9606.ENSP00000264634,9606.ENSP00000282903,9606.ENSP00000300527,9606.ENSP00000304408,9606.ENSP00000322788,9606.ENSP00000323856,9606.ENSP00000325146,9606.ENSP00000327336,9606.ENSP00000349541,9606.ENSP00000357283,9606.ENSP00000358417,9606.ENSP00000358866,9606.ENSP00000365773,9606.ENSP00000373620,9606.ENSP00000373918,9606.ENSP00000393887	PLOD1,MMP2,PLOD3,WNT5A,PLOD2,COL6A2,COL3A1,MMP1,PLEC,COL12A1,BGN,PTRF,LMNA,PHGDH,FLNA,PSAT1,HSPD1,GARS,AHSG
Monarch	HP:0030972	Abnormal systemic blood pressure	14	369	0.67	0.00019	9606.ENSP00000219070,9606.ENSP00000225964,9606.ENSP00000231004,9606.ENSP00000252699,9606.ENSP00000268097,9606.ENSP00000295897,9606.ENSP00000297350,9606.ENSP00000304408,9606.ENSP00000320866,9606.ENSP00000340466,9606.ENSP00000346839,9606.ENSP00000355896,9606.ENSP00000357283,9606.ENSP00000364000	MMP2,COL1A1,LOX,ACTN4,HEXA,ALB,TNFRSF11B,COL3A1,CALR,GANAB,FN1,TGFB2,LMNA,COL5A2
Monarch	HP:0002460	Distal muscle weakness	10	177	0.84	0.00020	9606.ENSP00000268097,9606.ENSP00000300527,9606.ENSP00000323856,9606.ENSP00000325146,9606.ENSP00000327145,9606.ENSP00000341826,9606.ENSP00000346694,9606.ENSP00000357283,9606.ENSP00000373918,9606.ENSP00000388325	HEXA,COL6A2,PLEC,COL12A1,FLNC,HNRNPA1,HNRNPA2B1,LMNA,GARS,LAMB2
Monarch	HP:0004322	Short stature	26	1154	0.44	0.00020	9606.ENSP00000219070,9606.ENSP00000225964,9606.ENSP00000231061,9606.ENSP00000254722,9606.ENSP00000264634,9606.ENSP00000271651,9606.ENSP00000282903,9606.ENSP00000296412,9606.ENSP00000297185,9606.ENSP00000297268,9606.ENSP00000297350,9606.ENSP00000300527,9606.ENSP00000304408,9606.ENSP00000323856,9606.ENSP00000327336,9606.ENSP00000339001,9606.ENSP00000341826,9606.ENSP00000346694,9606.ENSP00000346839,…	MMP2,COL1A1,SPARC,SERPINF1,WNT5A,CTSK,PLOD2,ADH5,HSPA9,COL1A2,TNFRSF11B,COL6A2,COL3A1,PLEC,BGN,TUBB,HNRNPA1,HNRNPA2B1,FN1,LMNA,PHGDH,FLNA,GARS,AHSG,SERPINH1,C1R
Monarch	HP:0025031	Abnormality of the digestive system	41	2389	0.32	0.00020	9606.ENSP00000196061,9606.ENSP00000219070,9606.ENSP00000223095,9606.ENSP00000223357,9606.ENSP00000225964,9606.ENSP00000231004,9606.ENSP00000244137,9606.ENSP00000264634,9606.ENSP00000268097,9606.ENSP00000271651,9606.ENSP00000282903,9606.ENSP00000297185,9606.ENSP00000297268,9606.ENSP00000300527,9606.ENSP00000304408,9606.ENSP00000309953,9606.ENSP00000319501,9606.ENSP00000320866,9606.ENSP00000322788,…	PLOD1,MMP2,SERPINE1,AEBP1,COL1A1,LOX,PEPD,WNT5A,HEXA,CTSK,PLOD2,HSPA9,COL1A2,COL6A2,COL3A1,EFEMP2,UGDH,CALR,MMP1,PLEC,FLNC,CTHRC1,TUBB,GANAB,HNRNPA1,HNRNPA2B1,PTRF,TGFB2,LMNA,PHGDH,FLNA,COL5A2,PSAT1,ATP6AP2,HSPD1,DDX3X,LAMB2,ARPC1B,BTD,SERPINH1,C1R
Monarch	HP:0040160	Generalized osteoporosis	5	24	1.41	0.00021	9606.ENSP00000225964,9606.ENSP00000254722,9606.ENSP00000297268,9606.ENSP00000357283,9606.ENSP00000434412	COL1A1,SERPINF1,COL1A2,LMNA,SERPINH1
Monarch	HP:0002795	Abnormal respiratory system physiology	14	377	0.66	0.00024	9606.ENSP00000225964,9606.ENSP00000244137,9606.ENSP00000254722,9606.ENSP00000268097,9606.ENSP00000297268,9606.ENSP00000300527,9606.ENSP00000325146,9606.ENSP00000327145,9606.ENSP00000341826,9606.ENSP00000346694,9606.ENSP00000357283,9606.ENSP00000358866,9606.ENSP00000388325,9606.ENSP00000434412	COL1A1,PEPD,SERPINF1,HEXA,COL1A2,COL6A2,COL12A1,FLNC,HNRNPA1,HNRNPA2B1,LMNA,FLNA,LAMB2,SERPINH1
Monarch	HP:0005005	Femoral bowing present at birth, straightening with time	4	10	1.69	0.00024	9606.ENSP00000225964,9606.ENSP00000231061,9606.ENSP00000254722,9606.ENSP00000297268	COL1A1,SPARC,SERPINF1,COL1A2
Monarch	HP:0011356	Regional abnormality of skin	13	324	0.69	0.00024	9606.ENSP00000196061,9606.ENSP00000211998,9606.ENSP00000219070,9606.ENSP00000223127,9606.ENSP00000230538,9606.ENSP00000244137,9606.ENSP00000282903,9606.ENSP00000323856,9606.ENSP00000357283,9606.ENSP00000358417,9606.ENSP00000365773,9606.ENSP00000438615,9606.ENSP00000445175	PLOD1,VCL,MMP2,PLOD3,LAMA4,PEPD,PLOD2,PLEC,LMNA,PHGDH,PSAT1,C1R,LDHA
Monarch	HP:0002011	Morphological central nervous system abnormality	41	2415	0.32	0.00025	9606.ENSP00000223095,9606.ENSP00000223127,9606.ENSP00000225964,9606.ENSP00000231004,9606.ENSP00000231061,9606.ENSP00000236671,9606.ENSP00000268097,9606.ENSP00000271651,9606.ENSP00000280326,9606.ENSP00000283179,9606.ENSP00000296412,9606.ENSP00000297185,9606.ENSP00000301071,9606.ENSP00000304408,9606.ENSP00000309953,9606.ENSP00000319501,9606.ENSP00000320866,9606.ENSP00000323856,9606.ENSP00000327145,…	SERPINE1,PLOD3,COL1A1,LOX,SPARC,CTSD,HEXA,CTSK,CCT5,HNRNPU,ADH5,HSPA9,TUBA1A,COL3A1,EFEMP2,UGDH,CALR,PLEC,FLNC,BGN,FBLN1,TUBB,GANAB,HNRNPA1,HNRNPA2B1,FN1,CYB5R3,TGFB2,LMNA,HTRA1,PHGDH,FLNA,COL5A2,PSAT1,ATP6AP2,B4GALT1,GDI2,HSPD1,DDX3X,AHSG,BTD
Monarch	HP:0000478	Abnormality of the eye	46	2876	0.29	0.00026	9606.ENSP00000196061,9606.ENSP00000216181,9606.ENSP00000219070,9606.ENSP00000223127,9606.ENSP00000223357,9606.ENSP00000225964,9606.ENSP00000231004,9606.ENSP00000231061,9606.ENSP00000236671,9606.ENSP00000244137,9606.ENSP00000254722,9606.ENSP00000264634,9606.ENSP00000268097,9606.ENSP00000271651,9606.ENSP00000295666,9606.ENSP00000297268,9606.ENSP00000297350,9606.ENSP00000300527,9606.ENSP00000304408,…	PLOD1,MYH9,MMP2,PLOD3,AEBP1,COL1A1,LOX,SPARC,CTSD,PEPD,SERPINF1,WNT5A,HEXA,CTSK,IGFBP7,COL1A2,TNFRSF11B,COL6A2,COL3A1,EFEMP2,UGDH,CALR,MMP1,PLEC,COL12A1,BGN,FBLN1,TUBB,HNRNPA1,HNRNPA2B1,CYB5R3,TGFB2,LMNA,HTRA1,PHGDH,FLNA,COL5A2,PSAT1,HSPD1,DDX3X,LAMB2,AHSG,BTD,SERPINH1,C1R,VIM
Monarch	HP:0002815	Abnormality of the knee	10	186	0.82	0.00028	9606.ENSP00000223357,9606.ENSP00000268097,9606.ENSP00000282903,9606.ENSP00000297268,9606.ENSP00000300527,9606.ENSP00000325146,9606.ENSP00000327145,9606.ENSP00000358866,9606.ENSP00000365773,9606.ENSP00000388325	AEBP1,HEXA,PLOD2,COL1A2,COL6A2,COL12A1,FLNC,FLNA,PSAT1,LAMB2
Monarch	HP:0012443	Abnormality of brain morphology	39	2250	0.33	0.00028	9606.ENSP00000223095,9606.ENSP00000223127,9606.ENSP00000225964,9606.ENSP00000231004,9606.ENSP00000231061,9606.ENSP00000236671,9606.ENSP00000268097,9606.ENSP00000271651,9606.ENSP00000283179,9606.ENSP00000296412,9606.ENSP00000297185,9606.ENSP00000301071,9606.ENSP00000304408,9606.ENSP00000309953,9606.ENSP00000319501,9606.ENSP00000320866,9606.ENSP00000327145,9606.ENSP00000327336,9606.ENSP00000331544,…	SERPINE1,PLOD3,COL1A1,LOX,SPARC,CTSD,HEXA,CTSK,HNRNPU,ADH5,HSPA9,TUBA1A,COL3A1,EFEMP2,UGDH,CALR,FLNC,BGN,FBLN1,TUBB,GANAB,HNRNPA1,HNRNPA2B1,FN1,CYB5R3,TGFB2,LMNA,HTRA1,PHGDH,FLNA,COL5A2,PSAT1,ATP6AP2,B4GALT1,GDI2,HSPD1,DDX3X,AHSG,BTD
Monarch	HP:0000014	Abnormality of the bladder	14	385	0.65	0.00029	9606.ENSP00000196061,9606.ENSP00000225964,9606.ENSP00000297185,9606.ENSP00000297268,9606.ENSP00000304408,9606.ENSP00000309953,9606.ENSP00000322788,9606.ENSP00000323856,9606.ENSP00000341826,9606.ENSP00000346694,9606.ENSP00000357980,9606.ENSP00000358866,9606.ENSP00000364000,9606.ENSP00000373620	PLOD1,COL1A1,HSPA9,COL1A2,COL3A1,EFEMP2,MMP1,PLEC,HNRNPA1,HNRNPA2B1,HTRA1,FLNA,COL5A2,HSPD1
Monarch	HP:0000164	Abnormality of the dentition	21	822	0.49	0.00029	9606.ENSP00000196061,9606.ENSP00000219070,9606.ENSP00000223357,9606.ENSP00000225964,9606.ENSP00000231004,9606.ENSP00000231061,9606.ENSP00000244137,9606.ENSP00000254722,9606.ENSP00000264634,9606.ENSP00000271651,9606.ENSP00000297185,9606.ENSP00000297268,9606.ENSP00000297350,9606.ENSP00000304408,9606.ENSP00000322788,9606.ENSP00000323856,9606.ENSP00000357283,9606.ENSP00000358866,9606.ENSP00000364000,…	PLOD1,MMP2,AEBP1,COL1A1,LOX,SPARC,PEPD,SERPINF1,WNT5A,CTSK,HSPA9,COL1A2,TNFRSF11B,COL3A1,MMP1,PLEC,LMNA,FLNA,COL5A2,SERPINH1,C1R
Monarch	HP:0002793	Abnormal pattern of respiration	18	624	0.55	0.00029	9606.ENSP00000211998,9606.ENSP00000231004,9606.ENSP00000236671,9606.ENSP00000271651,9606.ENSP00000297268,9606.ENSP00000300527,9606.ENSP00000304408,9606.ENSP00000323856,9606.ENSP00000325146,9606.ENSP00000327145,9606.ENSP00000341826,9606.ENSP00000354468,9606.ENSP00000355896,9606.ENSP00000357283,9606.ENSP00000373620,9606.ENSP00000382840,9606.ENSP00000388325,9606.ENSP00000400995	VCL,LOX,CTSD,CTSK,COL1A2,COL6A2,COL3A1,PLEC,COL12A1,FLNC,HNRNPA1,CYB5R3,TGFB2,LMNA,HSPD1,DDX3X,LAMB2,BTD
Monarch	HP:0011297	Abnormal digit morphology	27	1263	0.42	0.00029	9606.ENSP00000196061,9606.ENSP00000219070,9606.ENSP00000223357,9606.ENSP00000225964,9606.ENSP00000231004,9606.ENSP00000244137,9606.ENSP00000264634,9606.ENSP00000271651,9606.ENSP00000296412,9606.ENSP00000297268,9606.ENSP00000300527,9606.ENSP00000304408,9606.ENSP00000309953,9606.ENSP00000323856,9606.ENSP00000325146,9606.ENSP00000327336,9606.ENSP00000331544,9606.ENSP00000339001,9606.ENSP00000355896,…	PLOD1,MMP2,AEBP1,COL1A1,LOX,PEPD,WNT5A,CTSK,ADH5,COL1A2,COL6A2,COL3A1,EFEMP2,PLEC,COL12A1,BGN,FBLN1,TUBB,TGFB2,LMNA,PHGDH,FLNA,COL5A2,GARS,DDX3X,AHSG,C1R
Monarch	HP:0040069	Abnormal lower limb bone morphology	15	442	0.62	0.00029	9606.ENSP00000219070,9606.ENSP00000223127,9606.ENSP00000223357,9606.ENSP00000225964,9606.ENSP00000254722,9606.ENSP00000264634,9606.ENSP00000297185,9606.ENSP00000297268,9606.ENSP00000304408,9606.ENSP00000327336,9606.ENSP00000331544,9606.ENSP00000346839,9606.ENSP00000357283,9606.ENSP00000358866,9606.ENSP00000434412	MMP2,PLOD3,AEBP1,COL1A1,SERPINF1,WNT5A,HSPA9,COL1A2,COL3A1,BGN,FBLN1,FN1,LMNA,FLNA,SERPINH1
Monarch	HP:0000260	Wide anterior fontanel	7	77	1.05	0.00031	9606.ENSP00000225964,9606.ENSP00000254722,9606.ENSP00000264634,9606.ENSP00000297268,9606.ENSP00000358866,9606.ENSP00000382840,9606.ENSP00000434412	COL1A1,SERPINF1,WNT5A,COL1A2,FLNA,DDX3X,SERPINH1
Monarch	HP:0005897	Severe generalized osteoporosis	4	11	1.65	0.00031	9606.ENSP00000225964,9606.ENSP00000254722,9606.ENSP00000297268,9606.ENSP00000434412	COL1A1,SERPINF1,COL1A2,SERPINH1
Monarch	HP:0009124	Abnormal adipose tissue morphology	10	190	0.81	0.00032	9606.ENSP00000211998,9606.ENSP00000225964,9606.ENSP00000230538,9606.ENSP00000295897,9606.ENSP00000297268,9606.ENSP00000304408,9606.ENSP00000349541,9606.ENSP00000357283,9606.ENSP00000358417,9606.ENSP00000358866	VCL,COL1A1,LAMA4,ALB,COL1A2,COL3A1,PTRF,LMNA,PHGDH,FLNA
Monarch	HP:0002515	Waddling gait	8	111	0.95	0.00033	9606.ENSP00000300527,9606.ENSP00000325146,9606.ENSP00000327145,9606.ENSP00000341826,9606.ENSP00000346694,9606.ENSP00000346839,9606.ENSP00000357283,9606.ENSP00000388325	COL6A2,COL12A1,FLNC,HNRNPA1,HNRNPA2B1,FN1,LMNA,LAMB2
Monarch	HP:0002980	Femoral bowing	6	50	1.17	0.00034	9606.ENSP00000225964,9606.ENSP00000231061,9606.ENSP00000254722,9606.ENSP00000282903,9606.ENSP00000297268,9606.ENSP00000358866	COL1A1,SPARC,SERPINF1,PLOD2,COL1A2,FLNA
Monarch	HP:0001167	Abnormality of finger	23	979	0.46	0.00035	9606.ENSP00000196061,9606.ENSP00000219070,9606.ENSP00000223357,9606.ENSP00000225964,9606.ENSP00000231004,9606.ENSP00000244137,9606.ENSP00000264634,9606.ENSP00000271651,9606.ENSP00000296412,9606.ENSP00000297268,9606.ENSP00000300527,9606.ENSP00000304408,9606.ENSP00000309953,9606.ENSP00000325146,9606.ENSP00000327336,9606.ENSP00000339001,9606.ENSP00000355896,9606.ENSP00000357283,9606.ENSP00000358417,…	PLOD1,MMP2,AEBP1,COL1A1,LOX,PEPD,WNT5A,CTSK,ADH5,COL1A2,COL6A2,COL3A1,EFEMP2,COL12A1,BGN,TUBB,TGFB2,LMNA,PHGDH,FLNA,COL5A2,DDX3X,C1R
Monarch	HP:0003121	Limb joint contracture	13	339	0.67	0.00035	9606.ENSP00000196061,9606.ENSP00000219070,9606.ENSP00000223127,9606.ENSP00000264634,9606.ENSP00000282903,9606.ENSP00000300527,9606.ENSP00000323856,9606.ENSP00000325146,9606.ENSP00000357283,9606.ENSP00000358417,9606.ENSP00000358866,9606.ENSP00000365773,9606.ENSP00000373918	PLOD1,MMP2,PLOD3,WNT5A,PLOD2,COL6A2,PLEC,COL12A1,LMNA,PHGDH,FLNA,PSAT1,GARS
Monarch	HP:0000703	Dentinogenesis imperfecta	5	28	1.34	0.00036	9606.ENSP00000225964,9606.ENSP00000231061,9606.ENSP00000254722,9606.ENSP00000297268,9606.ENSP00000434412	COL1A1,SPARC,SERPINF1,COL1A2,SERPINH1
Monarch	HP:0000235	Abnormality of the fontanelles or cranial sutures	12	289	0.71	0.00037	9606.ENSP00000219070,9606.ENSP00000225964,9606.ENSP00000231061,9606.ENSP00000236671,9606.ENSP00000254722,9606.ENSP00000271651,9606.ENSP00000282903,9606.ENSP00000297268,9606.ENSP00000357283,9606.ENSP00000358866,9606.ENSP00000365773,9606.ENSP00000434412	MMP2,COL1A1,SPARC,CTSD,SERPINF1,CTSK,PLOD2,COL1A2,LMNA,FLNA,PSAT1,SERPINH1
Monarch	HP:0001072	Thickened skin	14	397	0.63	0.00037	9606.ENSP00000211998,9606.ENSP00000219070,9606.ENSP00000230538,9606.ENSP00000244137,9606.ENSP00000300527,9606.ENSP00000323856,9606.ENSP00000325146,9606.ENSP00000339001,9606.ENSP00000349541,9606.ENSP00000357283,9606.ENSP00000358417,9606.ENSP00000365773,9606.ENSP00000393887,9606.ENSP00000445175	VCL,MMP2,LAMA4,PEPD,COL6A2,PLEC,COL12A1,TUBB,PTRF,LMNA,PHGDH,PSAT1,AHSG,LDHA
Monarch	HP:0003457	EMG abnormality	11	240	0.75	0.00037	9606.ENSP00000196061,9606.ENSP00000211998,9606.ENSP00000230538,9606.ENSP00000268097,9606.ENSP00000300527,9606.ENSP00000323856,9606.ENSP00000325146,9606.ENSP00000341826,9606.ENSP00000346694,9606.ENSP00000357283,9606.ENSP00000388325	PLOD1,VCL,LAMA4,HEXA,COL6A2,PLEC,COL12A1,HNRNPA1,HNRNPA2B1,LMNA,LAMB2
Monarch	HP:0000767	Pectus excavatum	11	241	0.75	0.00038	9606.ENSP00000196061,9606.ENSP00000223357,9606.ENSP00000231004,9606.ENSP00000264634,9606.ENSP00000297268,9606.ENSP00000304408,9606.ENSP00000309953,9606.ENSP00000325146,9606.ENSP00000339001,9606.ENSP00000357283,9606.ENSP00000358866	PLOD1,AEBP1,LOX,WNT5A,COL1A2,COL3A1,EFEMP2,COL12A1,TUBB,LMNA,FLNA
Monarch	HP:0002093	Respiratory insufficiency	17	578	0.56	0.00038	9606.ENSP00000196061,9606.ENSP00000225964,9606.ENSP00000236671,9606.ENSP00000282903,9606.ENSP00000297268,9606.ENSP00000300527,9606.ENSP00000304408,9606.ENSP00000309953,9606.ENSP00000323856,9606.ENSP00000325146,9606.ENSP00000327145,9606.ENSP00000341826,9606.ENSP00000357283,9606.ENSP00000358866,9606.ENSP00000373918,9606.ENSP00000382840,9606.ENSP00000388325	PLOD1,COL1A1,CTSD,PLOD2,COL1A2,COL6A2,COL3A1,EFEMP2,PLEC,COL12A1,FLNC,HNRNPA1,LMNA,FLNA,GARS,DDX3X,LAMB2
Monarch	HP:0003321	Biconcave flattened vertebrae	4	12	1.61	0.00038	9606.ENSP00000225964,9606.ENSP00000231061,9606.ENSP00000254722,9606.ENSP00000297268	COL1A1,SPARC,SERPINF1,COL1A2
Monarch	HP:0000163	Abnormal oral cavity morphology	18	644	0.53	0.00040	9606.ENSP00000219070,9606.ENSP00000223357,9606.ENSP00000264634,9606.ENSP00000271651,9606.ENSP00000300527,9606.ENSP00000304408,9606.ENSP00000322788,9606.ENSP00000323856,9606.ENSP00000325146,9606.ENSP00000327336,9606.ENSP00000354468,9606.ENSP00000355896,9606.ENSP00000357283,9606.ENSP00000358417,9606.ENSP00000358866,9606.ENSP00000365773,9606.ENSP00000382840,9606.ENSP00000438615	MMP2,AEBP1,WNT5A,CTSK,COL6A2,COL3A1,MMP1,PLEC,COL12A1,BGN,CYB5R3,TGFB2,LMNA,PHGDH,FLNA,PSAT1,DDX3X,C1R
Monarch	HP:0005294	Arterial dissection	4	13	1.58	0.00048	9606.ENSP00000196061,9606.ENSP00000225964,9606.ENSP00000304408,9606.ENSP00000364000	PLOD1,COL1A1,COL3A1,COL5A2
Monarch	HP:0002326	Transient ischemic attack	6	55	1.13	0.00052	9606.ENSP00000231004,9606.ENSP00000304408,9606.ENSP00000320866,9606.ENSP00000355896,9606.ENSP00000357283,9606.ENSP00000357980	LOX,COL3A1,CALR,TGFB2,LMNA,HTRA1
Monarch	HP:0010668	Abnormality of the zygomatic bone	10	204	0.78	0.00053	9606.ENSP00000223127,9606.ENSP00000225964,9606.ENSP00000244137,9606.ENSP00000264634,9606.ENSP00000271651,9606.ENSP00000297268,9606.ENSP00000327336,9606.ENSP00000357283,9606.ENSP00000358866,9606.ENSP00000434412	PLOD3,COL1A1,PEPD,WNT5A,CTSK,COL1A2,BGN,LMNA,FLNA,SERPINH1
Monarch	HP:0003307	Hyperlordosis	8	121	0.91	0.00054	9606.ENSP00000271651,9606.ENSP00000297268,9606.ENSP00000325146,9606.ENSP00000341826,9606.ENSP00000346694,9606.ENSP00000346839,9606.ENSP00000349541,9606.ENSP00000357283	CTSK,COL1A2,COL12A1,HNRNPA1,HNRNPA2B1,FN1,PTRF,LMNA
Monarch	HP:0030236	Abnormality of muscle size	17	596	0.54	0.00054	9606.ENSP00000223127,9606.ENSP00000264634,9606.ENSP00000268097,9606.ENSP00000280326,9606.ENSP00000300527,9606.ENSP00000323856,9606.ENSP00000325146,9606.ENSP00000327145,9606.ENSP00000341826,9606.ENSP00000346694,9606.ENSP00000349541,9606.ENSP00000357283,9606.ENSP00000358417,9606.ENSP00000358866,9606.ENSP00000365773,9606.ENSP00000373918,9606.ENSP00000388325	PLOD3,WNT5A,HEXA,CCT5,COL6A2,PLEC,COL12A1,FLNC,HNRNPA1,HNRNPA2B1,PTRF,LMNA,PHGDH,FLNA,PSAT1,GARS,LAMB2
Monarch	HP:0002987	Elbow flexion contracture	7	86	1.0	0.00055	9606.ENSP00000196061,9606.ENSP00000223127,9606.ENSP00000282903,9606.ENSP00000300527,9606.ENSP00000325146,9606.ENSP00000357283,9606.ENSP00000358866	PLOD1,PLOD3,PLOD2,COL6A2,COL12A1,LMNA,FLNA
Monarch	HP:0002758	Osteoarthritis	6	56	1.12	0.00056	9606.ENSP00000223357,9606.ENSP00000225964,9606.ENSP00000297268,9606.ENSP00000304408,9606.ENSP00000357283,9606.ENSP00000364000	AEBP1,COL1A1,COL1A2,COL3A1,LMNA,COL5A2
Monarch	HP:0011329	Abnormality of cranial sutures	11	254	0.72	0.00056	9606.ENSP00000219070,9606.ENSP00000225964,9606.ENSP00000231061,9606.ENSP00000254722,9606.ENSP00000271651,9606.ENSP00000282903,9606.ENSP00000297268,9606.ENSP00000357283,9606.ENSP00000358866,9606.ENSP00000365773,9606.ENSP00000434412	MMP2,COL1A1,SPARC,SERPINF1,CTSK,PLOD2,COL1A2,LMNA,FLNA,PSAT1,SERPINH1
Monarch	HP:0001297	Stroke	8	123	0.9	0.00059	9606.ENSP00000231004,9606.ENSP00000304408,9606.ENSP00000320866,9606.ENSP00000327145,9606.ENSP00000355896,9606.ENSP00000357283,9606.ENSP00000357980,9606.ENSP00000358866	LOX,COL3A1,CALR,FLNC,TGFB2,LMNA,HTRA1,FLNA
Monarch	HP:0002647	Aortic dissection	5	32	1.28	0.00059	9606.ENSP00000196061,9606.ENSP00000231004,9606.ENSP00000304408,9606.ENSP00000327336,9606.ENSP00000355896	PLOD1,LOX,COL3A1,BGN,TGFB2
Monarch	HP:0005758	Basilar impression	4	14	1.54	0.00059	9606.ENSP00000225964,9606.ENSP00000254722,9606.ENSP00000297268,9606.ENSP00000434412	COL1A1,SERPINF1,COL1A2,SERPINH1
Monarch	HP:0003028	Abnormality of the ankles	8	125	0.89	0.00065	9606.ENSP00000219070,9606.ENSP00000268097,9606.ENSP00000300527,9606.ENSP00000325146,9606.ENSP00000357283,9606.ENSP00000358866,9606.ENSP00000365773,9606.ENSP00000367697	MMP2,HEXA,COL6A2,COL12A1,LMNA,FLNA,PSAT1,ATP6AP2
Monarch	HP:0004586	Biconcave vertebral bodies	5	33	1.27	0.00066	9606.ENSP00000225964,9606.ENSP00000231061,9606.ENSP00000254722,9606.ENSP00000297268,9606.ENSP00000434412	COL1A1,SPARC,SERPINF1,COL1A2,SERPINH1
Monarch	HP:0003202	Skeletal muscle atrophy	15	484	0.58	0.00068	9606.ENSP00000223127,9606.ENSP00000268097,9606.ENSP00000280326,9606.ENSP00000300527,9606.ENSP00000323856,9606.ENSP00000325146,9606.ENSP00000327145,9606.ENSP00000341826,9606.ENSP00000346694,9606.ENSP00000357283,9606.ENSP00000358417,9606.ENSP00000358866,9606.ENSP00000365773,9606.ENSP00000373918,9606.ENSP00000388325	PLOD3,HEXA,CCT5,COL6A2,PLEC,COL12A1,FLNC,HNRNPA1,HNRNPA2B1,LMNA,PHGDH,FLNA,PSAT1,GARS,LAMB2
Monarch	HP:0000098	Tall stature	9	168	0.82	0.00071	9606.ENSP00000196061,9606.ENSP00000231004,9606.ENSP00000297268,9606.ENSP00000300527,9606.ENSP00000309953,9606.ENSP00000349541,9606.ENSP00000355896,9606.ENSP00000357283,9606.ENSP00000438615	PLOD1,LOX,COL1A2,COL6A2,EFEMP2,PTRF,TGFB2,LMNA,C1R
Monarch	HP:0000362	Otosclerosis	4	15	1.51	0.00071	9606.ENSP00000225964,9606.ENSP00000231061,9606.ENSP00000254722,9606.ENSP00000297268	COL1A1,SPARC,SERPINF1,COL1A2
Monarch	HP:0003367	Abnormal femoral neck morphology	8	127	0.89	0.00071	9606.ENSP00000225964,9606.ENSP00000254722,9606.ENSP00000264634,9606.ENSP00000297268,9606.ENSP00000327336,9606.ENSP00000346839,9606.ENSP00000357283,9606.ENSP00000358866	COL1A1,SERPINF1,WNT5A,COL1A2,BGN,FN1,LMNA,FLNA
Monarch	HP:0010648	Dermal translucency	4	15	1.51	0.00071	9606.ENSP00000225964,9606.ENSP00000297268,9606.ENSP00000304408,9606.ENSP00000357283	COL1A1,COL1A2,COL3A1,LMNA
Monarch	EFO:0004302	Anthropometric measurement	59	4307	0.22	0.00072	9606.ENSP00000206423,9606.ENSP00000216181,9606.ENSP00000216286,9606.ENSP00000217939,9606.ENSP00000223095,9606.ENSP00000230538,9606.ENSP00000231004,9606.ENSP00000231061,9606.ENSP00000233813,9606.ENSP00000244137,9606.ENSP00000249842,9606.ENSP00000252699,9606.ENSP00000258341,9606.ENSP00000264335,9606.ENSP00000264634,9606.ENSP00000265131,9606.ENSP00000268150,9606.ENSP00000282903,9606.ENSP00000295006,…	CCDC80,MYH9,NID2,MXRA5,SERPINE1,LAMA4,LOX,SPARC,IGFBP5,PEPD,ISLR,ACTN4,LAMC1,YWHAE,WNT5A,TNC,MFGE8,PLOD2,CAPN2,ANXA5,COL1A2,C2,COL6A2,VASN,PODN,EFEMP2,GNAI2,PLEC,EEF1G,TUBB,GANAB,FN1,PTRF,CYB5R3,THBS2,TGFB2,LMNA,PHGDH,HNRNPR,COL5A2,COL15A1,CLIC1,PSAT1,AHNAK,IGFBP3,LOXL2,GARS,YWHAZ,FBLN2,SVEP1,PTGR1,LAMB2,BTD,SERPINE2,CFB,RNH1,SERPINH1,SPON1,SEPT2
Monarch	HP:0003043	Abnormal shoulder morphology	7	91	0.97	0.00072	9606.ENSP00000223357,9606.ENSP00000225964,9606.ENSP00000297268,9606.ENSP00000325146,9606.ENSP00000357283,9606.ENSP00000358866,9606.ENSP00000364000	AEBP1,COL1A1,COL1A2,COL12A1,LMNA,FLNA,COL5A2
Monarch	HP:0005750	Contractures of the joints of the lower limbs	9	169	0.81	0.00072	9606.ENSP00000219070,9606.ENSP00000282903,9606.ENSP00000300527,9606.ENSP00000323856,9606.ENSP00000325146,9606.ENSP00000357283,9606.ENSP00000358866,9606.ENSP00000365773,9606.ENSP00000373918	MMP2,PLOD2,COL6A2,PLEC,COL12A1,LMNA,FLNA,PSAT1,GARS
Monarch	HP:0011314	Abnormality of long bone morphology	16	549	0.55	0.00072	9606.ENSP00000219070,9606.ENSP00000223127,9606.ENSP00000225964,9606.ENSP00000254722,9606.ENSP00000264634,9606.ENSP00000271651,9606.ENSP00000297185,9606.ENSP00000297268,9606.ENSP00000297350,9606.ENSP00000327336,9606.ENSP00000341826,9606.ENSP00000346694,9606.ENSP00000346839,9606.ENSP00000357283,9606.ENSP00000358866,9606.ENSP00000434412	MMP2,PLOD3,COL1A1,SERPINF1,WNT5A,CTSK,HSPA9,COL1A2,TNFRSF11B,BGN,HNRNPA1,HNRNPA2B1,FN1,LMNA,FLNA,SERPINH1
Monarch	HP:0100871	Abnormality of the palm	12	318	0.66	0.00078	9606.ENSP00000196061,9606.ENSP00000211998,9606.ENSP00000223127,9606.ENSP00000230538,9606.ENSP00000244137,9606.ENSP00000264634,9606.ENSP00000323856,9606.ENSP00000327336,9606.ENSP00000357283,9606.ENSP00000358866,9606.ENSP00000382840,9606.ENSP00000438615	PLOD1,VCL,PLOD3,LAMA4,PEPD,WNT5A,PLEC,BGN,LMNA,FLNA,DDX3X,C1R
Monarch	HP:0003701	Proximal muscle weakness	9	172	0.81	0.00081	9606.ENSP00000300527,9606.ENSP00000323856,9606.ENSP00000325146,9606.ENSP00000327145,9606.ENSP00000341826,9606.ENSP00000346694,9606.ENSP00000349541,9606.ENSP00000357283,9606.ENSP00000388325	COL6A2,PLEC,COL12A1,FLNC,HNRNPA1,HNRNPA2B1,PTRF,LMNA,LAMB2
Monarch	HP:0025509	Piezogenic pedal papules	3	4	1.96	0.00083	9606.ENSP00000223357,9606.ENSP00000225964,9606.ENSP00000364000	AEBP1,COL1A1,COL5A2
Monarch	HP:0030009	Cervical insufficiency	3	4	1.96	0.00083	9606.ENSP00000225964,9606.ENSP00000304408,9606.ENSP00000364000	COL1A1,COL3A1,COL5A2
Monarch	HP:0009771	Osteolytic defects of the phalanges of the hand	4	16	1.49	0.00084	9606.ENSP00000271651,9606.ENSP00000304408,9606.ENSP00000357283,9606.ENSP00000358866	CTSK,COL3A1,LMNA,FLNA
Monarch	HP:0002813	Abnormality of limb bone morphology	18	691	0.5	0.00085	9606.ENSP00000219070,9606.ENSP00000223127,9606.ENSP00000223357,9606.ENSP00000225964,9606.ENSP00000254722,9606.ENSP00000264634,9606.ENSP00000271651,9606.ENSP00000297185,9606.ENSP00000297268,9606.ENSP00000297350,9606.ENSP00000304408,9606.ENSP00000327336,9606.ENSP00000331544,9606.ENSP00000346839,9606.ENSP00000357283,9606.ENSP00000358866,9606.ENSP00000382840,9606.ENSP00000434412	MMP2,PLOD3,AEBP1,COL1A1,SERPINF1,WNT5A,CTSK,HSPA9,COL1A2,TNFRSF11B,COL3A1,BGN,FBLN1,FN1,LMNA,FLNA,DDX3X,SERPINH1
Monarch	HP:0000174	Abnormal palate morphology	11	271	0.7	0.00089	9606.ENSP00000223357,9606.ENSP00000264634,9606.ENSP00000271651,9606.ENSP00000300527,9606.ENSP00000325146,9606.ENSP00000327336,9606.ENSP00000355896,9606.ENSP00000358417,9606.ENSP00000358866,9606.ENSP00000365773,9606.ENSP00000382840	AEBP1,WNT5A,CTSK,COL6A2,COL12A1,BGN,TGFB2,PHGDH,FLNA,PSAT1,DDX3X
Monarch	HP:0003805	Rimmed vacuoles	5	37	1.22	0.00099	9606.ENSP00000300527,9606.ENSP00000325146,9606.ENSP00000341826,9606.ENSP00000346694,9606.ENSP00000357283	COL6A2,COL12A1,HNRNPA1,HNRNPA2B1,LMNA
Monarch	HP:0000218	High palate	17	634	0.52	0.0010	9606.ENSP00000196061,9606.ENSP00000223357,9606.ENSP00000231004,9606.ENSP00000244137,9606.ENSP00000264634,9606.ENSP00000297185,9606.ENSP00000297268,9606.ENSP00000300527,9606.ENSP00000304408,9606.ENSP00000309953,9606.ENSP00000325146,9606.ENSP00000339001,9606.ENSP00000355896,9606.ENSP00000357283,9606.ENSP00000358866,9606.ENSP00000365773,9606.ENSP00000388325	PLOD1,AEBP1,LOX,PEPD,WNT5A,HSPA9,COL1A2,COL6A2,COL3A1,EFEMP2,COL12A1,TUBB,TGFB2,LMNA,FLNA,PSAT1,LAMB2
Monarch	HP:0006487	Bowing of the long bones	10	226	0.73	0.0010	9606.ENSP00000225964,9606.ENSP00000231061,9606.ENSP00000244137,9606.ENSP00000254722,9606.ENSP00000282903,9606.ENSP00000297268,9606.ENSP00000297350,9606.ENSP00000346839,9606.ENSP00000358866,9606.ENSP00000434412	COL1A1,SPARC,PEPD,SERPINF1,PLOD2,COL1A2,TNFRSF11B,FN1,FLNA,SERPINH1
Monarch	HP:0030875	Abnormality of pulmonary circulation	8	136	0.86	0.0010	9606.ENSP00000225964,9606.ENSP00000254722,9606.ENSP00000297268,9606.ENSP00000327145,9606.ENSP00000357283,9606.ENSP00000358866,9606.ENSP00000388325,9606.ENSP00000434412	COL1A1,SERPINF1,COL1A2,FLNC,LMNA,FLNA,LAMB2,SERPINH1
Monarch	HP:0002979	Bowing of the legs	9	181	0.78	0.0011	9606.ENSP00000225964,9606.ENSP00000231061,9606.ENSP00000244137,9606.ENSP00000254722,9606.ENSP00000282903,9606.ENSP00000297268,9606.ENSP00000346839,9606.ENSP00000358866,9606.ENSP00000434412	COL1A1,SPARC,PEPD,SERPINF1,PLOD2,COL1A2,FN1,FLNA,SERPINH1
Monarch	HP:0000272	Malar flattening	9	184	0.78	0.0012	9606.ENSP00000223127,9606.ENSP00000225964,9606.ENSP00000264634,9606.ENSP00000271651,9606.ENSP00000297268,9606.ENSP00000327336,9606.ENSP00000357283,9606.ENSP00000358866,9606.ENSP00000434412	PLOD3,COL1A1,WNT5A,CTSK,COL1A2,BGN,LMNA,FLNA,SERPINH1
Monarch	HP:0002982	Tibial bowing	5	39	1.2	0.0012	9606.ENSP00000225964,9606.ENSP00000254722,9606.ENSP00000297268,9606.ENSP00000358866,9606.ENSP00000434412	COL1A1,SERPINF1,COL1A2,FLNA,SERPINH1
Monarch	HP:0003394	Muscle spasm	8	140	0.84	0.0012	9606.ENSP00000225964,9606.ENSP00000268097,9606.ENSP00000341826,9606.ENSP00000358417,9606.ENSP00000364000,9606.ENSP00000365773,9606.ENSP00000373918,9606.ENSP00000445175	COL1A1,HEXA,HNRNPA1,PHGDH,COL5A2,PSAT1,GARS,LDHA
Monarch	HP:0004937	Pulmonary artery aneurysm	3	5	1.87	0.0012	9606.ENSP00000304408,9606.ENSP00000309953,9606.ENSP00000327336	COL3A1,EFEMP2,BGN
Monarch	HP:0012084	Abnormality of skeletal muscle fiber size	6	67	1.04	0.0012	9606.ENSP00000300527,9606.ENSP00000325146,9606.ENSP00000341826,9606.ENSP00000346694,9606.ENSP00000357283,9606.ENSP00000373918	COL6A2,COL12A1,HNRNPA1,HNRNPA2B1,LMNA,GARS
Monarch	HP:0002673	Coxa valga	6	68	1.03	0.0013	9606.ENSP00000225964,9606.ENSP00000264634,9606.ENSP00000297268,9606.ENSP00000327336,9606.ENSP00000357283,9606.ENSP00000358866	COL1A1,WNT5A,COL1A2,BGN,LMNA,FLNA
Monarch	EFO:0004339	Body height	35	2089	0.31	0.0014	9606.ENSP00000206423,9606.ENSP00000216181,9606.ENSP00000223095,9606.ENSP00000231061,9606.ENSP00000244137,9606.ENSP00000252699,9606.ENSP00000258341,9606.ENSP00000264335,9606.ENSP00000264634,9606.ENSP00000265131,9606.ENSP00000282903,9606.ENSP00000297268,9606.ENSP00000300527,9606.ENSP00000308315,9606.ENSP00000309953,9606.ENSP00000312999,9606.ENSP00000323856,9606.ENSP00000354468,9606.ENSP00000355751,…	CCDC80,MYH9,SERPINE1,SPARC,PEPD,ACTN4,LAMC1,YWHAE,WNT5A,TNC,PLOD2,COL1A2,COL6A2,PODN,EFEMP2,GNAI2,PLEC,CYB5R3,THBS2,TGFB2,LMNA,PHGDH,COL5A2,COL15A1,CLIC1,IGFBP3,LOXL2,GARS,SVEP1,PTGR1,SERPINE2,CFB,SERPINH1,SPON1,SEPT2
Monarch	HP:0001596	Alopecia	9	187	0.77	0.0014	9606.ENSP00000223357,9606.ENSP00000264634,9606.ENSP00000304408,9606.ENSP00000322788,9606.ENSP00000323856,9606.ENSP00000357283,9606.ENSP00000357980,9606.ENSP00000393887,9606.ENSP00000400995	AEBP1,WNT5A,COL3A1,MMP1,PLEC,LMNA,HTRA1,AHSG,BTD
Monarch	HP:0002719	Recurrent infections	18	721	0.48	0.0014	9606.ENSP00000196061,9606.ENSP00000244137,9606.ENSP00000268097,9606.ENSP00000295897,9606.ENSP00000297185,9606.ENSP00000300527,9606.ENSP00000309953,9606.ENSP00000323856,9606.ENSP00000327145,9606.ENSP00000340466,9606.ENSP00000349541,9606.ENSP00000358866,9606.ENSP00000364000,9606.ENSP00000367697,9606.ENSP00000388325,9606.ENSP00000389631,9606.ENSP00000400995,9606.ENSP00000438615	PLOD1,PEPD,HEXA,ALB,HSPA9,COL6A2,EFEMP2,PLEC,FLNC,GANAB,PTRF,FLNA,COL5A2,ATP6AP2,LAMB2,ARPC1B,BTD,C1R
Monarch	HP:0005692	Joint hyperflexibility	8	144	0.83	0.0014	9606.ENSP00000196061,9606.ENSP00000225964,9606.ENSP00000297268,9606.ENSP00000304408,9606.ENSP00000355896,9606.ENSP00000357283,9606.ENSP00000358866,9606.ENSP00000438615	PLOD1,COL1A1,COL1A2,COL3A1,TGFB2,LMNA,FLNA,C1R
Monarch	HP:0000598	Abnormality of the ear	33	1920	0.32	0.0015	9606.ENSP00000196061,9606.ENSP00000211998,9606.ENSP00000216181,9606.ENSP00000223127,9606.ENSP00000223357,9606.ENSP00000225964,9606.ENSP00000230538,9606.ENSP00000231061,9606.ENSP00000236671,9606.ENSP00000244137,9606.ENSP00000254722,9606.ENSP00000264634,9606.ENSP00000265131,9606.ENSP00000268097,9606.ENSP00000297185,9606.ENSP00000297268,9606.ENSP00000297350,9606.ENSP00000300527,9606.ENSP00000304408,…	PLOD1,VCL,MYH9,PLOD3,AEBP1,COL1A1,LAMA4,SPARC,CTSD,PEPD,SERPINF1,WNT5A,TNC,HEXA,HSPA9,COL1A2,TNFRSF11B,COL6A2,COL3A1,EFEMP2,UGDH,PLEC,TUBB,LMNA,PHGDH,FLNA,PSAT1,ATP6AP2,HSPD1,DDX3X,AHSG,BTD,SERPINH1
Monarch	EFO:0004324	Body weights and measures	56	4126	0.22	0.0016	9606.ENSP00000206423,9606.ENSP00000216181,9606.ENSP00000216286,9606.ENSP00000217939,9606.ENSP00000223095,9606.ENSP00000230538,9606.ENSP00000231004,9606.ENSP00000231061,9606.ENSP00000244137,9606.ENSP00000249842,9606.ENSP00000252699,9606.ENSP00000258341,9606.ENSP00000264335,9606.ENSP00000264634,9606.ENSP00000265131,9606.ENSP00000268150,9606.ENSP00000282903,9606.ENSP00000295006,9606.ENSP00000296511,…	CCDC80,MYH9,NID2,MXRA5,SERPINE1,LAMA4,LOX,SPARC,PEPD,ISLR,ACTN4,LAMC1,YWHAE,WNT5A,TNC,MFGE8,PLOD2,CAPN2,ANXA5,COL1A2,C2,COL6A2,VASN,PODN,EFEMP2,GNAI2,PLEC,EEF1G,TUBB,GANAB,FN1,PTRF,CYB5R3,THBS2,TGFB2,LMNA,PHGDH,HNRNPR,COL5A2,COL15A1,CLIC1,AHNAK,IGFBP3,LOXL2,GARS,YWHAZ,SVEP1,PTGR1,LAMB2,BTD,SERPINE2,CFB,RNH1,SERPINH1,SPON1,SEPT2
Monarch	HP:0002691	Platybasia	4	20	1.39	0.0016	9606.ENSP00000225964,9606.ENSP00000254722,9606.ENSP00000297268,9606.ENSP00000434412	COL1A1,SERPINF1,COL1A2,SERPINH1
Monarch	HP:0002761	Generalized joint laxity	5	42	1.16	0.0016	9606.ENSP00000196061,9606.ENSP00000225964,9606.ENSP00000364000,9606.ENSP00000434412,9606.ENSP00000438615	PLOD1,COL1A1,COL5A2,SERPINH1,C1R
Monarch	HP:0003010	Prolonged bleeding time	5	42	1.16	0.0016	9606.ENSP00000216181,9606.ENSP00000225964,9606.ENSP00000320866,9606.ENSP00000323856,9606.ENSP00000364000	MYH9,COL1A1,CALR,PLEC,COL5A2
Monarch	HP:0008921	Neonatal short-limb short stature	4	20	1.39	0.0016	9606.ENSP00000225964,9606.ENSP00000254722,9606.ENSP00000297268,9606.ENSP00000434412	COL1A1,SERPINF1,COL1A2,SERPINH1
Monarch	EFO:0004747	Protein measurement	72	5855	0.18	0.0017	9606.ENSP00000196061,9606.ENSP00000216181,9606.ENSP00000216286,9606.ENSP00000217131,9606.ENSP00000220772,9606.ENSP00000223095,9606.ENSP00000223357,9606.ENSP00000225964,9606.ENSP00000233809,9606.ENSP00000233813,9606.ENSP00000234590,9606.ENSP00000236671,9606.ENSP00000244137,9606.ENSP00000249842,9606.ENSP00000250340,9606.ENSP00000252699,9606.ENSP00000254722,9606.ENSP00000258341,9606.ENSP00000264710,…	PLOD1,MYH9,NID2,CTSZ,SFRP1,SERPINE1,AEBP1,COL1A1,IGFBP2,IGFBP5,ENO1,CTSD,PEPD,ISLR,CLEC11A,ACTN4,SERPINF1,LAMC1,RAB10,TNC,MFGE8,CD109,CAPN2,IGFBP7,ADH5,FNDC1,COL1A2,TNFRSF11B,C2,MMP3,PODN,GNAI2,PKM,MMP1,PLEC,FBLN1,PRDX6,DPYSL3,FN1,WARS,CALD1,TGM2,THBS2,TGFB2,QSOX1,PHGDH,PLAU,COL15A1,AHNAK,B4GALT1,POSTN,GDI2,IGFBP3,LOXL2,YWHAZ,ITIH5,PSG4,SVEP1,IL6,PTGR1,AHSG,CORO1C,CD44,LRRC15,SERPINE2,CFB,PLTP,C1…
Monarch	HP:0000139	Uterine prolapse	3	6	1.79	0.0017	9606.ENSP00000225964,9606.ENSP00000304408,9606.ENSP00000364000	COL1A1,COL3A1,COL5A2
Monarch	HP:0002094	Dyspnea	12	350	0.62	0.0017	9606.ENSP00000211998,9606.ENSP00000231004,9606.ENSP00000297268,9606.ENSP00000323856,9606.ENSP00000327145,9606.ENSP00000341826,9606.ENSP00000354468,9606.ENSP00000355896,9606.ENSP00000357283,9606.ENSP00000382840,9606.ENSP00000388325,9606.ENSP00000400995	VCL,LOX,COL1A2,PLEC,FLNC,HNRNPA1,CYB5R3,TGFB2,LMNA,DDX3X,LAMB2,BTD
Monarch	HP:0004437	Cranial hyperostosis	5	43	1.15	0.0017	9606.ENSP00000225964,9606.ENSP00000297350,9606.ENSP00000341826,9606.ENSP00000346694,9606.ENSP00000358866	COL1A1,TNFRSF11B,HNRNPA1,HNRNPA2B1,FLNA
Monarch	HP:0011029	Internal hemorrhage	8	149	0.82	0.0017	9606.ENSP00000223095,9606.ENSP00000231004,9606.ENSP00000231061,9606.ENSP00000304408,9606.ENSP00000346839,9606.ENSP00000355896,9606.ENSP00000357283,9606.ENSP00000361850	SERPINE1,LOX,SPARC,COL3A1,FN1,TGFB2,LMNA,PLAU
Monarch	HP:0012639	Abnormal nervous system morphology	16	600	0.51	0.0017	9606.ENSP00000196061,9606.ENSP00000268097,9606.ENSP00000280326,9606.ENSP00000300527,9606.ENSP00000323856,9606.ENSP00000327145,9606.ENSP00000339001,9606.ENSP00000341826,9606.ENSP00000346694,9606.ENSP00000347495,9606.ENSP00000357283,9606.ENSP00000358417,9606.ENSP00000358866,9606.ENSP00000365773,9606.ENSP00000373918,9606.ENSP00000388325	PLOD1,HEXA,CCT5,COL6A2,PLEC,FLNC,TUBB,HNRNPA1,HNRNPA2B1,WARS,LMNA,PHGDH,FLNA,PSAT1,GARS,LAMB2
Monarch	HP:0000365	Hearing impairment	18	741	0.47	0.0018	9606.ENSP00000216181,9606.ENSP00000223127,9606.ENSP00000225964,9606.ENSP00000231061,9606.ENSP00000244137,9606.ENSP00000254722,9606.ENSP00000264634,9606.ENSP00000265131,9606.ENSP00000268097,9606.ENSP00000297268,9606.ENSP00000297350,9606.ENSP00000357283,9606.ENSP00000358866,9606.ENSP00000373620,9606.ENSP00000382840,9606.ENSP00000393887,9606.ENSP00000400995,9606.ENSP00000434412	MYH9,PLOD3,COL1A1,SPARC,PEPD,SERPINF1,WNT5A,TNC,HEXA,COL1A2,TNFRSF11B,LMNA,FLNA,HSPD1,DDX3X,AHSG,BTD,SERPINH1
Monarch	EFO:0003843	Pain	12	356	0.62	0.0019	9606.ENSP00000225964,9606.ENSP00000231004,9606.ENSP00000304408,9606.ENSP00000320866,9606.ENSP00000322788,9606.ENSP00000341826,9606.ENSP00000346694,9606.ENSP00000355896,9606.ENSP00000357283,9606.ENSP00000357980,9606.ENSP00000358866,9606.ENSP00000364000	COL1A1,LOX,COL3A1,CALR,MMP1,HNRNPA1,HNRNPA2B1,TGFB2,LMNA,HTRA1,FLNA,COL5A2
Monarch	HP:0000932	Abnormal posterior cranial fossa morphology	9	197	0.75	0.0019	9606.ENSP00000225964,9606.ENSP00000254722,9606.ENSP00000297268,9606.ENSP00000339001,9606.ENSP00000358417,9606.ENSP00000358866,9606.ENSP00000365773,9606.ENSP00000369055,9606.ENSP00000434412	COL1A1,SERPINF1,COL1A2,TUBB,PHGDH,FLNA,PSAT1,B4GALT1,SERPINH1
Monarch	HP:0003324	Generalized muscle weakness	7	110	0.89	0.0019	9606.ENSP00000196061,9606.ENSP00000300527,9606.ENSP00000323856,9606.ENSP00000325146,9606.ENSP00000341826,9606.ENSP00000349541,9606.ENSP00000388325	PLOD1,COL6A2,PLEC,COL12A1,HNRNPA1,PTRF,LAMB2
Monarch	HP:0011368	Epidermal thickening	12	357	0.61	0.0019	9606.ENSP00000211998,9606.ENSP00000230538,9606.ENSP00000244137,9606.ENSP00000300527,9606.ENSP00000323856,9606.ENSP00000325146,9606.ENSP00000349541,9606.ENSP00000357283,9606.ENSP00000358417,9606.ENSP00000365773,9606.ENSP00000393887,9606.ENSP00000445175	VCL,LAMA4,PEPD,COL6A2,PLEC,COL12A1,PTRF,LMNA,PHGDH,PSAT1,AHSG,LDHA
Monarch	HP:0006466	Ankle flexion contracture	5	45	1.13	0.0020	9606.ENSP00000219070,9606.ENSP00000300527,9606.ENSP00000325146,9606.ENSP00000358866,9606.ENSP00000365773	MMP2,COL6A2,COL12A1,FLNA,PSAT1
Monarch	HP:0030872	Abnormal cardiac ventricular function	6	75	0.99	0.0020	9606.ENSP00000231004,9606.ENSP00000264634,9606.ENSP00000309953,9606.ENSP00000327145,9606.ENSP00000355896,9606.ENSP00000357283	LOX,WNT5A,EFEMP2,FLNC,TGFB2,LMNA
Monarch	HP:0032263	Increased blood pressure	11	303	0.65	0.0020	9606.ENSP00000219070,9606.ENSP00000231004,9606.ENSP00000252699,9606.ENSP00000268097,9606.ENSP00000297350,9606.ENSP00000304408,9606.ENSP00000320866,9606.ENSP00000340466,9606.ENSP00000346839,9606.ENSP00000355896,9606.ENSP00000357283	MMP2,LOX,ACTN4,HEXA,TNFRSF11B,COL3A1,CALR,GANAB,FN1,TGFB2,LMNA
Monarch	HP:0003690	Limb muscle weakness	10	251	0.69	0.0021	9606.ENSP00000196061,9606.ENSP00000268097,9606.ENSP00000300527,9606.ENSP00000323856,9606.ENSP00000325146,9606.ENSP00000327145,9606.ENSP00000357283,9606.ENSP00000373620,9606.ENSP00000373918,9606.ENSP00000400995	PLOD1,HEXA,COL6A2,PLEC,COL12A1,FLNC,LMNA,HSPD1,GARS,BTD
Monarch	HP:0004347	Weakness of muscles of respiration	4	22	1.35	0.0021	9606.ENSP00000300527,9606.ENSP00000325146,9606.ENSP00000341826,9606.ENSP00000346694	COL6A2,COL12A1,HNRNPA1,HNRNPA2B1
Monarch	HP:0005855	Multiple prenatal fractures	4	22	1.35	0.0021	9606.ENSP00000225964,9606.ENSP00000254722,9606.ENSP00000297268,9606.ENSP00000434412	COL1A1,SERPINF1,COL1A2,SERPINH1
Monarch	HP:0002092	Pulmonary arterial hypertension	7	114	0.88	0.0022	9606.ENSP00000225964,9606.ENSP00000254722,9606.ENSP00000297268,9606.ENSP00000357283,9606.ENSP00000358866,9606.ENSP00000388325,9606.ENSP00000434412	COL1A1,SERPINF1,COL1A2,LMNA,FLNA,LAMB2,SERPINH1
Monarch	HP:0003458	EMG: myopathic abnormalities	7	114	0.88	0.0022	9606.ENSP00000196061,9606.ENSP00000300527,9606.ENSP00000323856,9606.ENSP00000325146,9606.ENSP00000341826,9606.ENSP00000346694,9606.ENSP00000357283	PLOD1,COL6A2,PLEC,COL12A1,HNRNPA1,HNRNPA2B1,LMNA
Monarch	HP:0006243	Phalangeal dislocation	3	7	1.72	0.0022	9606.ENSP00000223357,9606.ENSP00000225964,9606.ENSP00000364000	AEBP1,COL1A1,COL5A2
Monarch	HP:0010750	Dermatochalasis	3	7	1.72	0.0022	9606.ENSP00000225964,9606.ENSP00000309953,9606.ENSP00000364000	COL1A1,EFEMP2,COL5A2
Monarch	HP:0031869	Recurrent joint dislocation	3	7	1.72	0.0022	9606.ENSP00000225964,9606.ENSP00000297268,9606.ENSP00000364000	COL1A1,COL1A2,COL5A2
Monarch	HP:0006480	Premature loss of teeth	5	47	1.11	0.0023	9606.ENSP00000223357,9606.ENSP00000297350,9606.ENSP00000304408,9606.ENSP00000357283,9606.ENSP00000438615	AEBP1,TNFRSF11B,COL3A1,LMNA,C1R
Monarch	HP:0000822	Hypertension	10	256	0.68	0.0024	9606.ENSP00000219070,9606.ENSP00000231004,9606.ENSP00000252699,9606.ENSP00000268097,9606.ENSP00000297350,9606.ENSP00000304408,9606.ENSP00000340466,9606.ENSP00000346839,9606.ENSP00000355896,9606.ENSP00000357283	MMP2,LOX,ACTN4,HEXA,TNFRSF11B,COL3A1,GANAB,FN1,TGFB2,LMNA
Monarch	HP:0000979	Purpura	6	79	0.97	0.0024	9606.ENSP00000225964,9606.ENSP00000244137,9606.ENSP00000299367,9606.ENSP00000304408,9606.ENSP00000320866,9606.ENSP00000364000	COL1A1,PEPD,C2,COL3A1,CALR,COL5A2
Monarch	HP:0011849	Abnormal bone ossification	8	158	0.79	0.0024	9606.ENSP00000225964,9606.ENSP00000254722,9606.ENSP00000271651,9606.ENSP00000297268,9606.ENSP00000327336,9606.ENSP00000357283,9606.ENSP00000358866,9606.ENSP00000434412	COL1A1,SERPINF1,CTSK,COL1A2,BGN,LMNA,FLNA,SERPINH1
Monarch	HP:0001239	Wrist flexion contracture	4	24	1.31	0.0027	9606.ENSP00000219070,9606.ENSP00000300527,9606.ENSP00000325146,9606.ENSP00000358866	MMP2,COL6A2,COL12A1,FLNA
Monarch	HP:0030310	Upper extremity joint dislocation	6	81	0.96	0.0027	9606.ENSP00000223357,9606.ENSP00000225964,9606.ENSP00000264634,9606.ENSP00000297268,9606.ENSP00000358866,9606.ENSP00000364000	AEBP1,COL1A1,WNT5A,COL1A2,FLNA,COL5A2
Monarch	HP:0100679	Lack of skin elasticity	4	24	1.31	0.0027	9606.ENSP00000309953,9606.ENSP00000357283,9606.ENSP00000358417,9606.ENSP00000365773	EFEMP2,LMNA,PHGDH,PSAT1
Monarch	HP:0000315	Abnormality of the orbital region	20	923	0.42	0.0029	9606.ENSP00000219070,9606.ENSP00000223127,9606.ENSP00000223357,9606.ENSP00000225964,9606.ENSP00000264634,9606.ENSP00000296412,9606.ENSP00000297185,9606.ENSP00000297268,9606.ENSP00000304408,9606.ENSP00000309953,9606.ENSP00000322788,9606.ENSP00000357283,9606.ENSP00000358417,9606.ENSP00000358866,9606.ENSP00000364000,9606.ENSP00000365773,9606.ENSP00000382840,9606.ENSP00000393887,9606.ENSP00000400995,…	MMP2,PLOD3,AEBP1,COL1A1,WNT5A,ADH5,HSPA9,COL1A2,COL3A1,EFEMP2,MMP1,LMNA,PHGDH,FLNA,COL5A2,PSAT1,DDX3X,AHSG,BTD,SERPINH1
Monarch	HP:0002875	Exertional dyspnea	6	83	0.95	0.0031	9606.ENSP00000231004,9606.ENSP00000323856,9606.ENSP00000354468,9606.ENSP00000355896,9606.ENSP00000357283,9606.ENSP00000388325	LOX,PLEC,CYB5R3,TGFB2,LMNA,LAMB2
Monarch	HP:0004303	Abnormal muscle fiber morphology	9	214	0.71	0.0031	9606.ENSP00000196061,9606.ENSP00000300527,9606.ENSP00000325146,9606.ENSP00000327145,9606.ENSP00000341826,9606.ENSP00000346694,9606.ENSP00000357283,9606.ENSP00000373918,9606.ENSP00000388325	PLOD1,COL6A2,COL12A1,FLNC,HNRNPA1,HNRNPA2B1,LMNA,GARS,LAMB2
Monarch	HP:0002300	Mutism	5	51	1.08	0.0032	9606.ENSP00000225964,9606.ENSP00000297268,9606.ENSP00000323856,9606.ENSP00000341826,9606.ENSP00000346694	COL1A1,COL1A2,PLEC,HNRNPA1,HNRNPA2B1
Monarch	HP:0003198	Myopathy	9	216	0.71	0.0033	9606.ENSP00000211998,9606.ENSP00000230538,9606.ENSP00000300527,9606.ENSP00000323856,9606.ENSP00000325146,9606.ENSP00000327145,9606.ENSP00000357283,9606.ENSP00000369055,9606.ENSP00000388325	VCL,LAMA4,COL6A2,PLEC,COL12A1,FLNC,LMNA,B4GALT1,LAMB2
Monarch	HP:0000464	Abnormality of the neck	14	510	0.53	0.0034	9606.ENSP00000223357,9606.ENSP00000244137,9606.ENSP00000264634,9606.ENSP00000297185,9606.ENSP00000300527,9606.ENSP00000325146,9606.ENSP00000339001,9606.ENSP00000349541,9606.ENSP00000355896,9606.ENSP00000357283,9606.ENSP00000358417,9606.ENSP00000358866,9606.ENSP00000365773,9606.ENSP00000382840	AEBP1,PEPD,WNT5A,HSPA9,COL6A2,COL12A1,TUBB,PTRF,TGFB2,LMNA,PHGDH,FLNA,PSAT1,DDX3X
Monarch	HP:0001197	Abnormality of prenatal development or birth	18	787	0.45	0.0034	9606.ENSP00000196061,9606.ENSP00000223095,9606.ENSP00000225964,9606.ENSP00000231004,9606.ENSP00000295897,9606.ENSP00000297185,9606.ENSP00000297268,9606.ENSP00000300527,9606.ENSP00000304408,9606.ENSP00000309953,9606.ENSP00000323856,9606.ENSP00000325146,9606.ENSP00000355896,9606.ENSP00000357283,9606.ENSP00000358417,9606.ENSP00000364000,9606.ENSP00000365773,9606.ENSP00000445175	PLOD1,SERPINE1,COL1A1,LOX,ALB,HSPA9,COL1A2,COL6A2,COL3A1,EFEMP2,PLEC,COL12A1,TGFB2,LMNA,PHGDH,COL5A2,PSAT1,LDHA
Monarch	HP:0001324	Muscle weakness	19	862	0.43	0.0034	9606.ENSP00000196061,9606.ENSP00000225964,9606.ENSP00000231061,9606.ENSP00000268097,9606.ENSP00000297268,9606.ENSP00000297350,9606.ENSP00000300527,9606.ENSP00000323856,9606.ENSP00000325146,9606.ENSP00000327145,9606.ENSP00000341826,9606.ENSP00000346694,9606.ENSP00000349541,9606.ENSP00000357283,9606.ENSP00000364000,9606.ENSP00000373620,9606.ENSP00000373918,9606.ENSP00000388325,9606.ENSP00000400995	PLOD1,COL1A1,SPARC,HEXA,COL1A2,TNFRSF11B,COL6A2,PLEC,COL12A1,FLNC,HNRNPA1,HNRNPA2B1,PTRF,LMNA,COL5A2,HSPD1,GARS,LAMB2,BTD
Monarch	HP:0001446	Abnormality of the musculature of the upper limbs	8	168	0.77	0.0034	9606.ENSP00000300527,9606.ENSP00000323856,9606.ENSP00000325146,9606.ENSP00000327145,9606.ENSP00000357283,9606.ENSP00000358866,9606.ENSP00000373918,9606.ENSP00000388325	COL6A2,PLEC,COL12A1,FLNC,LMNA,FLNA,GARS,LAMB2
Monarch	HP:0010529	Echolalia	4	26	1.27	0.0034	9606.ENSP00000225964,9606.ENSP00000297268,9606.ENSP00000323856,9606.ENSP00000367697	COL1A1,COL1A2,PLEC,ATP6AP2
Monarch	EFO:0003765	Sign or symptom	15	580	0.5	0.0036	9606.ENSP00000225964,9606.ENSP00000231004,9606.ENSP00000295897,9606.ENSP00000297268,9606.ENSP00000304408,9606.ENSP00000320866,9606.ENSP00000322788,9606.ENSP00000323856,9606.ENSP00000341826,9606.ENSP00000346694,9606.ENSP00000355896,9606.ENSP00000357283,9606.ENSP00000357980,9606.ENSP00000358866,9606.ENSP00000364000	COL1A1,LOX,ALB,COL1A2,COL3A1,CALR,MMP1,PLEC,HNRNPA1,HNRNPA2B1,TGFB2,LMNA,HTRA1,FLNA,COL5A2
Monarch	HP:0000316	Hypertelorism	16	649	0.48	0.0036	9606.ENSP00000219070,9606.ENSP00000225964,9606.ENSP00000231004,9606.ENSP00000244137,9606.ENSP00000264634,9606.ENSP00000297268,9606.ENSP00000304408,9606.ENSP00000309953,9606.ENSP00000327336,9606.ENSP00000339001,9606.ENSP00000355896,9606.ENSP00000357283,9606.ENSP00000358417,9606.ENSP00000358866,9606.ENSP00000365773,9606.ENSP00000382840	MMP2,COL1A1,LOX,PEPD,WNT5A,COL1A2,COL3A1,EFEMP2,BGN,TUBB,TGFB2,LMNA,PHGDH,FLNA,PSAT1,DDX3X
Monarch	HP:0002953	Vertebral compression fracture	4	27	1.26	0.0037	9606.ENSP00000219070,9606.ENSP00000231061,9606.ENSP00000254722,9606.ENSP00000434412	MMP2,SPARC,SERPINF1,SERPINH1
Monarch	HP:0004490	Calvarial hyperostosis	3	9	1.61	0.0037	9606.ENSP00000225964,9606.ENSP00000341826,9606.ENSP00000346694	COL1A1,HNRNPA1,HNRNPA2B1
Monarch	HP:0010547	Muscle flaccidity	3	9	1.61	0.0037	9606.ENSP00000225964,9606.ENSP00000297268,9606.ENSP00000323856	COL1A1,COL1A2,PLEC
Monarch	HP:0030838	Hip pain	3	9	1.61	0.0037	9606.ENSP00000341826,9606.ENSP00000346694,9606.ENSP00000357283	HNRNPA1,HNRNPA2B1,LMNA
Monarch	HP:0031653	Abnormal heart valve physiology	4	27	1.26	0.0037	9606.ENSP00000225964,9606.ENSP00000297268,9606.ENSP00000309953,9606.ENSP00000364000	COL1A1,COL1A2,EFEMP2,COL5A2
Monarch	HP:0000961	Cyanosis	6	89	0.92	0.0041	9606.ENSP00000225964,9606.ENSP00000268097,9606.ENSP00000354468,9606.ENSP00000357283,9606.ENSP00000364000,9606.ENSP00000365773	COL1A1,HEXA,CYB5R3,LMNA,COL5A2,PSAT1
Monarch	HP:0001376	Limitation of joint mobility	9	224	0.69	0.0041	9606.ENSP00000219070,9606.ENSP00000268097,9606.ENSP00000297350,9606.ENSP00000327145,9606.ENSP00000327336,9606.ENSP00000357283,9606.ENSP00000358866,9606.ENSP00000373918,9606.ENSP00000388325	MMP2,HEXA,TNFRSF11B,FLNC,BGN,LMNA,FLNA,GARS,LAMB2
Monarch	HP:0003325	Limb-girdle muscle weakness	6	89	0.92	0.0041	9606.ENSP00000268097,9606.ENSP00000300527,9606.ENSP00000323856,9606.ENSP00000325146,9606.ENSP00000327145,9606.ENSP00000357283	HEXA,COL6A2,PLEC,COL12A1,FLNC,LMNA
Monarch	HP:0010885	Avascular necrosis	5	55	1.05	0.0042	9606.ENSP00000225964,9606.ENSP00000264634,9606.ENSP00000268097,9606.ENSP00000297268,9606.ENSP00000357283	COL1A1,WNT5A,HEXA,COL1A2,LMNA
Monarch	HP:0001288	Gait disturbance	20	958	0.41	0.0043	9606.ENSP00000196061,9606.ENSP00000219070,9606.ENSP00000268097,9606.ENSP00000280326,9606.ENSP00000300527,9606.ENSP00000323856,9606.ENSP00000325146,9606.ENSP00000327145,9606.ENSP00000341826,9606.ENSP00000346694,9606.ENSP00000346839,9606.ENSP00000347495,9606.ENSP00000357283,9606.ENSP00000357980,9606.ENSP00000358866,9606.ENSP00000367697,9606.ENSP00000373620,9606.ENSP00000373918,9606.ENSP00000382840,…	PLOD1,MMP2,HEXA,CCT5,COL6A2,PLEC,COL12A1,FLNC,HNRNPA1,HNRNPA2B1,FN1,WARS,LMNA,HTRA1,FLNA,ATP6AP2,HSPD1,GARS,DDX3X,LAMB2
Monarch	HP:0000883	Thin ribs	5	56	1.04	0.0045	9606.ENSP00000225964,9606.ENSP00000254722,9606.ENSP00000297268,9606.ENSP00000357283,9606.ENSP00000434412	COL1A1,SERPINF1,COL1A2,LMNA,SERPINH1
Monarch	HP:0001537	Umbilical hernia	9	227	0.69	0.0045	9606.ENSP00000196061,9606.ENSP00000223357,9606.ENSP00000225964,9606.ENSP00000264634,9606.ENSP00000304408,9606.ENSP00000339001,9606.ENSP00000358417,9606.ENSP00000358866,9606.ENSP00000364000	PLOD1,AEBP1,COL1A1,WNT5A,COL3A1,TUBB,PHGDH,FLNA,COL5A2
Monarch	HP:0004302	Functional motor deficit	9	227	0.69	0.0045	9606.ENSP00000268097,9606.ENSP00000300527,9606.ENSP00000320866,9606.ENSP00000323856,9606.ENSP00000325146,9606.ENSP00000327145,9606.ENSP00000367697,9606.ENSP00000388325,9606.ENSP00000445175	HEXA,COL6A2,CALR,PLEC,COL12A1,FLNC,ATP6AP2,LAMB2,LDHA
Monarch	HP:0000678	Dental crowding	6	92	0.9	0.0048	9606.ENSP00000196061,9606.ENSP00000231004,9606.ENSP00000264634,9606.ENSP00000297268,9606.ENSP00000304408,9606.ENSP00000357283	PLOD1,LOX,WNT5A,COL1A2,COL3A1,LMNA
Monarch	HP:0002812	Coxa vara	5	57	1.03	0.0048	9606.ENSP00000225964,9606.ENSP00000254722,9606.ENSP00000264634,9606.ENSP00000297268,9606.ENSP00000346839	COL1A1,SERPINF1,WNT5A,COL1A2,FN1
Monarch	HP:0005344	Abnormal carotid artery morphology	5	57	1.03	0.0048	9606.ENSP00000223357,9606.ENSP00000231004,9606.ENSP00000304408,9606.ENSP00000355896,9606.ENSP00000357283	AEBP1,LOX,COL3A1,TGFB2,LMNA
Monarch	HP:0002359	Frequent falls	6	93	0.9	0.0050	9606.ENSP00000268097,9606.ENSP00000300527,9606.ENSP00000323856,9606.ENSP00000325146,9606.ENSP00000367697,9606.ENSP00000388325	HEXA,COL6A2,PLEC,COL12A1,ATP6AP2,LAMB2
Monarch	HP:0000123	Nephritis	5	58	1.02	0.0051	9606.ENSP00000216181,9606.ENSP00000309953,9606.ENSP00000322788,9606.ENSP00000340466,9606.ENSP00000438615	MYH9,EFEMP2,MMP1,GANAB,C1R
Monarch	HP:0001622	Premature birth	7	135	0.8	0.0051	9606.ENSP00000223095,9606.ENSP00000225964,9606.ENSP00000295897,9606.ENSP00000297268,9606.ENSP00000304408,9606.ENSP00000357283,9606.ENSP00000364000	SERPINE1,COL1A1,ALB,COL1A2,COL3A1,LMNA,COL5A2
Monarch	HP:0003327	Axial muscle weakness	4	30	1.21	0.0051	9606.ENSP00000300527,9606.ENSP00000325146,9606.ENSP00000357283,9606.ENSP00000388325	COL6A2,COL12A1,LMNA,LAMB2
Monarch	HP:0006481	Abnormality of primary teeth	5	58	1.02	0.0051	9606.ENSP00000271651,9606.ENSP00000304408,9606.ENSP00000357283,9606.ENSP00000358866,9606.ENSP00000438615	CTSK,COL3A1,LMNA,FLNA,C1R
Monarch	HP:0001999	Abnormal facial shape	20	978	0.4	0.0055	9606.ENSP00000219070,9606.ENSP00000223127,9606.ENSP00000223357,9606.ENSP00000225964,9606.ENSP00000244137,9606.ENSP00000254722,9606.ENSP00000264634,9606.ENSP00000282903,9606.ENSP00000297268,9606.ENSP00000300527,9606.ENSP00000304408,9606.ENSP00000309953,9606.ENSP00000339001,9606.ENSP00000349541,9606.ENSP00000357283,9606.ENSP00000358417,9606.ENSP00000358866,9606.ENSP00000382840,9606.ENSP00000388325,…	MMP2,PLOD3,AEBP1,COL1A1,PEPD,SERPINF1,WNT5A,PLOD2,COL1A2,COL6A2,COL3A1,EFEMP2,TUBB,PTRF,LMNA,PHGDH,FLNA,DDX3X,LAMB2,SERPINH1
Monarch	HP:0001027	Soft, doughy skin	3	11	1.52	0.0056	9606.ENSP00000225964,9606.ENSP00000297268,9606.ENSP00000364000	COL1A1,COL1A2,COL5A2
Monarch	HP:0006094	Finger joint hypermobility	4	31	1.2	0.0056	9606.ENSP00000297268,9606.ENSP00000300527,9606.ENSP00000304408,9606.ENSP00000325146	COL1A2,COL6A2,COL3A1,COL12A1
Monarch	HP:0010754	Abnormality of the temporomandibular joint	3	11	1.52	0.0056	9606.ENSP00000225964,9606.ENSP00000357283,9606.ENSP00000364000	COL1A1,LMNA,COL5A2
Monarch	HP:0031364	Ecchymosis	4	31	1.2	0.0056	9606.ENSP00000225964,9606.ENSP00000304408,9606.ENSP00000320866,9606.ENSP00000364000	COL1A1,COL3A1,CALR,COL5A2
Monarch	HP:0000444	Convex nasal ridge	5	60	1.01	0.0057	9606.ENSP00000225964,9606.ENSP00000297268,9606.ENSP00000304408,9606.ENSP00000309953,9606.ENSP00000357283	COL1A1,COL1A2,COL3A1,EFEMP2,LMNA
Monarch	HP:0000889	Abnormal clavicle morphology	6	97	0.88	0.0060	9606.ENSP00000219070,9606.ENSP00000271651,9606.ENSP00000297350,9606.ENSP00000327336,9606.ENSP00000357283,9606.ENSP00000358866	MMP2,CTSK,TNFRSF11B,BGN,LMNA,FLNA
Monarch	HP:0001482	Subcutaneous nodule	5	61	1.0	0.0061	9606.ENSP00000219070,9606.ENSP00000225964,9606.ENSP00000297350,9606.ENSP00000304408,9606.ENSP00000364000	MMP2,COL1A1,TNFRSF11B,COL3A1,COL5A2
Monarch	HP:0003557	Increased variability in muscle fiber diameter	5	61	1.0	0.0061	9606.ENSP00000300527,9606.ENSP00000325146,9606.ENSP00000341826,9606.ENSP00000346694,9606.ENSP00000373918	COL6A2,COL12A1,HNRNPA1,HNRNPA2B1,GARS
Monarch	HP:0002839	Urinary bladder sphincter dysfunction	4	32	1.18	0.0062	9606.ENSP00000322788,9606.ENSP00000341826,9606.ENSP00000346694,9606.ENSP00000373620	MMP1,HNRNPA1,HNRNPA2B1,HSPD1
Monarch	HP:0031703	Abnormal ear morphology	24	1319	0.35	0.0065	9606.ENSP00000196061,9606.ENSP00000223127,9606.ENSP00000223357,9606.ENSP00000225964,9606.ENSP00000231061,9606.ENSP00000236671,9606.ENSP00000244137,9606.ENSP00000254722,9606.ENSP00000264634,9606.ENSP00000297185,9606.ENSP00000297268,9606.ENSP00000300527,9606.ENSP00000304408,9606.ENSP00000309953,9606.ENSP00000319501,9606.ENSP00000323856,9606.ENSP00000339001,9606.ENSP00000357283,9606.ENSP00000358417,…	PLOD1,PLOD3,AEBP1,COL1A1,SPARC,CTSD,PEPD,SERPINF1,WNT5A,HSPA9,COL1A2,COL6A2,COL3A1,EFEMP2,UGDH,PLEC,TUBB,LMNA,PHGDH,FLNA,PSAT1,ATP6AP2,DDX3X,AHSG
Monarch	HP:0002648	Abnormality of calvarial morphology	10	299	0.61	0.0067	9606.ENSP00000196061,9606.ENSP00000225964,9606.ENSP00000254722,9606.ENSP00000297268,9606.ENSP00000323856,9606.ENSP00000341826,9606.ENSP00000346694,9606.ENSP00000358866,9606.ENSP00000365773,9606.ENSP00000434412	PLOD1,COL1A1,SERPINF1,COL1A2,PLEC,HNRNPA1,HNRNPA2B1,FLNA,PSAT1,SERPINH1
Monarch	HP:0004947	Arteriovenous fistula	3	12	1.49	0.0067	9606.ENSP00000225964,9606.ENSP00000304408,9606.ENSP00000364000	COL1A1,COL3A1,COL5A2
Monarch	HP:0009134	Osteolysis involving bones of the feet	3	12	1.49	0.0067	9606.ENSP00000219070,9606.ENSP00000304408,9606.ENSP00000357283	MMP2,COL3A1,LMNA
Monarch	HP:0000278	Retrognathia	9	246	0.65	0.0073	9606.ENSP00000225964,9606.ENSP00000231004,9606.ENSP00000264634,9606.ENSP00000297268,9606.ENSP00000304408,9606.ENSP00000355896,9606.ENSP00000357283,9606.ENSP00000358417,9606.ENSP00000365773	COL1A1,LOX,WNT5A,COL1A2,COL3A1,TGFB2,LMNA,PHGDH,PSAT1
Monarch	HP:0012727	Thoracic aortic aneurysm	4	34	1.16	0.0074	9606.ENSP00000231004,9606.ENSP00000304408,9606.ENSP00000355896,9606.ENSP00000357283	LOX,COL3A1,TGFB2,LMNA
Monarch	HP:0003474	Somatic sensory dysfunction	10	304	0.6	0.0075	9606.ENSP00000196061,9606.ENSP00000223357,9606.ENSP00000225964,9606.ENSP00000268097,9606.ENSP00000280326,9606.ENSP00000320866,9606.ENSP00000357283,9606.ENSP00000358866,9606.ENSP00000373620,9606.ENSP00000373918	PLOD1,AEBP1,COL1A1,HEXA,CCT5,CALR,LMNA,FLNA,HSPD1,GARS
Monarch	HP:0003319	Abnormality of the cervical spine	11	365	0.57	0.0076	9606.ENSP00000219070,9606.ENSP00000223357,9606.ENSP00000264634,9606.ENSP00000297185,9606.ENSP00000300527,9606.ENSP00000325146,9606.ENSP00000327336,9606.ENSP00000339001,9606.ENSP00000358417,9606.ENSP00000365773,9606.ENSP00000382840	MMP2,AEBP1,WNT5A,HSPA9,COL6A2,COL12A1,BGN,TUBB,PHGDH,PSAT1,DDX3X
Monarch	HP:0001659	Aortic regurgitation	5	65	0.97	0.0077	9606.ENSP00000231004,9606.ENSP00000297268,9606.ENSP00000355896,9606.ENSP00000357283,9606.ENSP00000358866	LOX,COL1A2,TGFB2,LMNA,FLNA
Monarch	HP:0001704	Tricuspid valve prolapse	3	13	1.45	0.0080	9606.ENSP00000225964,9606.ENSP00000358866,9606.ENSP00000364000	COL1A1,FLNA,COL5A2
Monarch	HP:0001848	Calcaneovalgus deformity	3	13	1.45	0.0080	9606.ENSP00000297268,9606.ENSP00000358417,9606.ENSP00000367697	COL1A2,PHGDH,ATP6AP2
Monarch	HP:0003700	Generalized amyotrophy	5	67	0.96	0.0087	9606.ENSP00000300527,9606.ENSP00000325146,9606.ENSP00000341826,9606.ENSP00000346694,9606.ENSP00000357283	COL6A2,COL12A1,HNRNPA1,HNRNPA2B1,LMNA
Monarch	EFO:0004342	Waist circumference	20	1021	0.38	0.0088	9606.ENSP00000216286,9606.ENSP00000230538,9606.ENSP00000231004,9606.ENSP00000244137,9606.ENSP00000252699,9606.ENSP00000265131,9606.ENSP00000295006,9606.ENSP00000296511,9606.ENSP00000299367,9606.ENSP00000300527,9606.ENSP00000306864,9606.ENSP00000340466,9606.ENSP00000346839,9606.ENSP00000355896,9606.ENSP00000364140,9606.ENSP00000367263,9606.ENSP00000370473,9606.ENSP00000388325,9606.ENSP00000416561,…	NID2,LAMA4,LOX,PEPD,ACTN4,TNC,CAPN2,ANXA5,C2,COL6A2,VASN,GANAB,FN1,TGFB2,COL15A1,AHNAK,IGFBP3,LAMB2,CFB,SERPINH1
Monarch	HP:0000190	Abnormal oral frenulum morphology	4	36	1.13	0.0088	9606.ENSP00000304408,9606.ENSP00000322788,9606.ENSP00000357283,9606.ENSP00000358866	COL3A1,MMP1,LMNA,FLNA
Monarch	HP:0001059	Pterygium	4	36	1.13	0.0088	9606.ENSP00000219070,9606.ENSP00000282903,9606.ENSP00000358417,9606.ENSP00000365773	MMP2,PLOD2,PHGDH,PSAT1
Monarch	HP:0001771	Achilles tendon contracture	4	36	1.13	0.0088	9606.ENSP00000300527,9606.ENSP00000323856,9606.ENSP00000325146,9606.ENSP00000357283	COL6A2,PLEC,COL12A1,LMNA
Monarch	HP:0002999	Patellar dislocation	4	36	1.13	0.0088	9606.ENSP00000196061,9606.ENSP00000225964,9606.ENSP00000358866,9606.ENSP00000364000	PLOD1,COL1A1,FLNA,COL5A2
Monarch	HP:0012385	Camptodactyly	9	255	0.64	0.0090	9606.ENSP00000219070,9606.ENSP00000264634,9606.ENSP00000300527,9606.ENSP00000304408,9606.ENSP00000325146,9606.ENSP00000327336,9606.ENSP00000357283,9606.ENSP00000358417,9606.ENSP00000358866	MMP2,WNT5A,COL6A2,COL3A1,COL12A1,BGN,LMNA,PHGDH,FLNA
Monarch	HP:0000078	Abnormality of the genital system	24	1355	0.34	0.0091	9606.ENSP00000216181,9606.ENSP00000219070,9606.ENSP00000223095,9606.ENSP00000223357,9606.ENSP00000225964,9606.ENSP00000264634,9606.ENSP00000296412,9606.ENSP00000304408,9606.ENSP00000309953,9606.ENSP00000322788,9606.ENSP00000323856,9606.ENSP00000331544,9606.ENSP00000339001,9606.ENSP00000340466,9606.ENSP00000349541,9606.ENSP00000357283,9606.ENSP00000358417,9606.ENSP00000358866,9606.ENSP00000361850,…	MYH9,MMP2,SERPINE1,AEBP1,COL1A1,WNT5A,ADH5,COL3A1,EFEMP2,MMP1,PLEC,FBLN1,TUBB,GANAB,PTRF,LMNA,PHGDH,FLNA,PLAU,COL5A2,PSAT1,ATP6AP2,DDX3X,AHSG
Monarch	HP:0030669	Abnormal ocular adnexa morphology	17	792	0.42	0.0091	9606.ENSP00000223357,9606.ENSP00000225964,9606.ENSP00000264634,9606.ENSP00000296412,9606.ENSP00000297185,9606.ENSP00000297268,9606.ENSP00000304408,9606.ENSP00000309953,9606.ENSP00000322788,9606.ENSP00000357283,9606.ENSP00000358417,9606.ENSP00000358866,9606.ENSP00000364000,9606.ENSP00000365773,9606.ENSP00000382840,9606.ENSP00000393887,9606.ENSP00000400995	AEBP1,COL1A1,WNT5A,ADH5,HSPA9,COL1A2,COL3A1,EFEMP2,MMP1,LMNA,PHGDH,FLNA,COL5A2,PSAT1,DDX3X,AHSG,BTD
Monarch	EFO:0000408	Disease	26	1529	0.32	0.0092	9606.ENSP00000196061,9606.ENSP00000219070,9606.ENSP00000223357,9606.ENSP00000225964,9606.ENSP00000264634,9606.ENSP00000265131,9606.ENSP00000287097,9606.ENSP00000297268,9606.ENSP00000299367,9606.ENSP00000300527,9606.ENSP00000304408,9606.ENSP00000309953,9606.ENSP00000322788,9606.ENSP00000323856,9606.ENSP00000339001,9606.ENSP00000340466,9606.ENSP00000354826,9606.ENSP00000355751,9606.ENSP00000355896,…	PLOD1,MMP2,AEBP1,COL1A1,WNT5A,TNC,CD109,COL1A2,C2,COL6A2,COL3A1,EFEMP2,MMP1,PLEC,TUBB,GANAB,CALD1,THBS2,TGFB2,LMNA,PHGDH,FLNA,COL5A2,AHNAK,BTD,CFB
Monarch	HP:0006248	Limited wrist movement	3	14	1.42	0.0093	9606.ENSP00000357283,9606.ENSP00000358866,9606.ENSP00000388325	LMNA,FLNA,LAMB2
Monarch	HP:0000377	Abnormality of the pinna	15	648	0.45	0.0095	9606.ENSP00000196061,9606.ENSP00000223127,9606.ENSP00000223357,9606.ENSP00000297185,9606.ENSP00000300527,9606.ENSP00000304408,9606.ENSP00000309953,9606.ENSP00000319501,9606.ENSP00000323856,9606.ENSP00000357283,9606.ENSP00000358417,9606.ENSP00000358866,9606.ENSP00000365773,9606.ENSP00000382840,9606.ENSP00000393887	PLOD1,PLOD3,AEBP1,HSPA9,COL6A2,COL3A1,EFEMP2,UGDH,PLEC,LMNA,PHGDH,FLNA,PSAT1,DDX3X,AHSG
Monarch	HP:0001000	Abnormality of skin pigmentation	10	316	0.59	0.0095	9606.ENSP00000219070,9606.ENSP00000296412,9606.ENSP00000297350,9606.ENSP00000304408,9606.ENSP00000323856,9606.ENSP00000339001,9606.ENSP00000357283,9606.ENSP00000358866,9606.ENSP00000382840,9606.ENSP00000438615	MMP2,ADH5,TNFRSF11B,COL3A1,PLEC,TUBB,LMNA,FLNA,DDX3X,C1R
Monarch	HP:0003390	Sensory axonal neuropathy	4	37	1.12	0.0095	9606.ENSP00000236671,9606.ENSP00000280326,9606.ENSP00000341826,9606.ENSP00000346694	CTSD,CCT5,HNRNPA1,HNRNPA2B1
Monarch	HP:0011362	Abnormal hair quantity	13	508	0.5	0.0095	9606.ENSP00000223357,9606.ENSP00000264634,9606.ENSP00000297185,9606.ENSP00000304408,9606.ENSP00000322788,9606.ENSP00000323856,9606.ENSP00000349541,9606.ENSP00000357283,9606.ENSP00000357980,9606.ENSP00000358417,9606.ENSP00000358866,9606.ENSP00000393887,9606.ENSP00000400995	AEBP1,WNT5A,HSPA9,COL3A1,MMP1,PLEC,PTRF,LMNA,HTRA1,PHGDH,FLNA,AHSG,BTD
DISEASES	DOID:7	Disease of anatomical entity	77	4452	0.33	1.02e-08	9606.ENSP00000196061,9606.ENSP00000206423,9606.ENSP00000211998,9606.ENSP00000215909,9606.ENSP00000216181,9606.ENSP00000217131,9606.ENSP00000219070,9606.ENSP00000223095,9606.ENSP00000223357,9606.ENSP00000225964,9606.ENSP00000229239,9606.ENSP00000230538,9606.ENSP00000231004,9606.ENSP00000231061,9606.ENSP00000236671,9606.ENSP00000247461,9606.ENSP00000252699,9606.ENSP00000254722,9606.ENSP00000258341,…	PLOD1,CCDC80,VCL,LGALS1,MYH9,CTSZ,MMP2,SERPINE1,AEBP1,COL1A1,GAPDH,LAMA4,LOX,SPARC,CTSD,CANX,ACTN4,SERPINF1,LAMC1,YWHAE,RAB10,TNC,HEXA,MFGE8,CTSK,SFRP2,CCT5,PLOD2,HNRNPU,THY1,CD109,ALB,FNDC1,COL1A2,TNFRSF11B,C2,MMP3,COL6A2,TUBA1A,COL3A1,EFEMP2,CALR,PLEC,COL12A1,FLNC,BGN,GANAB,HNRNPA1,RPS3A,HNRNPA2B1,FN1,WARS,PTRF,CYB5R3,CALD1,TGM2,THBS2,TGFB2,LMNA,HTRA1,FLNA,BAG2,PLAU,COL5A2,ATP6AP2,YWHAQ,HSPD1,G…
DISEASES	DOID:13359	Ehlers-Danlos syndrome	8	23	1.63	2.31e-07	9606.ENSP00000196061,9606.ENSP00000223357,9606.ENSP00000225964,9606.ENSP00000297268,9606.ENSP00000304408,9606.ENSP00000325146,9606.ENSP00000364000,9606.ENSP00000438615	PLOD1,AEBP1,COL1A1,COL1A2,COL3A1,COL12A1,COL5A2,C1R
DISEASES	DOID:4	Disease	87	5921	0.25	3.50e-07	9606.ENSP00000196061,9606.ENSP00000206423,9606.ENSP00000211998,9606.ENSP00000215909,9606.ENSP00000216181,9606.ENSP00000217131,9606.ENSP00000219070,9606.ENSP00000223095,9606.ENSP00000223357,9606.ENSP00000225964,9606.ENSP00000229239,9606.ENSP00000230538,9606.ENSP00000231004,9606.ENSP00000231061,9606.ENSP00000236671,9606.ENSP00000244137,9606.ENSP00000247461,9606.ENSP00000252699,9606.ENSP00000254722,…	PLOD1,CCDC80,VCL,LGALS1,MYH9,CTSZ,MMP2,SERPINE1,AEBP1,COL1A1,GAPDH,LAMA4,LOX,SPARC,CTSD,PEPD,CANX,ACTN4,SERPINF1,LAMC1,YWHAE,WNT5A,RAB10,TNC,HEXA,MFGE8,CTSK,SFRP2,CCT5,PLOD2,HNRNPU,THY1,CD109,ALB,FNDC1,COL1A2,TNFRSF11B,C2,MMP3,COL6A2,TUBA1A,COL3A1,EFEMP2,CALR,PLEC,COL12A1,FLNC,BGN,GANAB,HNRNPA1,RPS3A,HNRNPA2B1,FN1,WARS,PTRF,CYB5R3,CALD1,TGM2,THBS2,TGFB2,LMNA,HTRA1,PHGDH,FLNA,BAG2,PLAU,COL5A2,PSAT…
DISEASES	DOID:65	Connective tissue disease	26	715	0.65	3.50e-07	9606.ENSP00000196061,9606.ENSP00000219070,9606.ENSP00000223357,9606.ENSP00000225964,9606.ENSP00000231061,9606.ENSP00000254722,9606.ENSP00000271651,9606.ENSP00000282903,9606.ENSP00000297268,9606.ENSP00000297350,9606.ENSP00000299855,9606.ENSP00000304408,9606.ENSP00000309953,9606.ENSP00000323856,9606.ENSP00000325146,9606.ENSP00000349541,9606.ENSP00000354826,9606.ENSP00000355330,9606.ENSP00000355751,…	PLOD1,MMP2,AEBP1,COL1A1,SPARC,SERPINF1,CTSK,PLOD2,COL1A2,TNFRSF11B,MMP3,COL3A1,EFEMP2,PLEC,COL12A1,PTRF,CALD1,TGM2,THBS2,LMNA,HTRA1,FLNA,COL5A2,IL6,SERPINH1,C1R
DISEASES	DOID:17	Musculoskeletal system disease	30	1074	0.53	3.30e-06	9606.ENSP00000196061,9606.ENSP00000219070,9606.ENSP00000223357,9606.ENSP00000225964,9606.ENSP00000231061,9606.ENSP00000254722,9606.ENSP00000271651,9606.ENSP00000282903,9606.ENSP00000297268,9606.ENSP00000297350,9606.ENSP00000299855,9606.ENSP00000300527,9606.ENSP00000304408,9606.ENSP00000309953,9606.ENSP00000323856,9606.ENSP00000325146,9606.ENSP00000327145,9606.ENSP00000349541,9606.ENSP00000354826,…	PLOD1,MMP2,AEBP1,COL1A1,SPARC,SERPINF1,CTSK,PLOD2,COL1A2,TNFRSF11B,MMP3,COL6A2,COL3A1,EFEMP2,PLEC,COL12A1,FLNC,PTRF,CALD1,TGM2,THBS2,LMNA,HTRA1,FLNA,COL5A2,GARS,IL6,PGRMC2,SERPINH1,C1R
DISEASES	DOID:1287	Cardiovascular system disease	17	454	0.66	0.00019	9606.ENSP00000211998,9606.ENSP00000223095,9606.ENSP00000230538,9606.ENSP00000231004,9606.ENSP00000268150,9606.ENSP00000295897,9606.ENSP00000304408,9606.ENSP00000327145,9606.ENSP00000327336,9606.ENSP00000354826,9606.ENSP00000355896,9606.ENSP00000357283,9606.ENSP00000358866,9606.ENSP00000359727,9606.ENSP00000373620,9606.ENSP00000385675,9606.ENSP00000434412	VCL,SERPINE1,LAMA4,LOX,MFGE8,ALB,COL3A1,FLNC,BGN,CALD1,TGFB2,LMNA,FLNA,BAG2,HSPD1,IL6,SERPINH1
DISEASES	DOID:12347	Osteogenesis imperfecta	6	30	1.39	0.00023	9606.ENSP00000225964,9606.ENSP00000231061,9606.ENSP00000254722,9606.ENSP00000282903,9606.ENSP00000297268,9606.ENSP00000434412	COL1A1,SPARC,SERPINF1,PLOD2,COL1A2,SERPINH1
DISEASES	DOID:863	Nervous system disease	37	2132	0.33	0.0041	9606.ENSP00000206423,9606.ENSP00000216181,9606.ENSP00000225964,9606.ENSP00000229239,9606.ENSP00000231004,9606.ENSP00000236671,9606.ENSP00000247461,9606.ENSP00000258341,9606.ENSP00000264335,9606.ENSP00000264710,9606.ENSP00000265131,9606.ENSP00000268097,9606.ENSP00000280326,9606.ENSP00000283179,9606.ENSP00000295897,9606.ENSP00000299367,9606.ENSP00000299855,9606.ENSP00000301071,9606.ENSP00000323856,…	CCDC80,MYH9,COL1A1,GAPDH,LOX,CTSD,CANX,LAMC1,YWHAE,RAB10,TNC,HEXA,CCT5,HNRNPU,ALB,C2,MMP3,TUBA1A,PLEC,BGN,HNRNPA1,HNRNPA2B1,FN1,WARS,CALD1,TGFB2,LMNA,HTRA1,FLNA,ATP6AP2,YWHAQ,HSPD1,GARS,YWHAZ,IL6,CFB,VIM
DISEASES	DOID:520	Aortic disease	5	31	1.29	0.0044	9606.ENSP00000231004,9606.ENSP00000268150,9606.ENSP00000304408,9606.ENSP00000327336,9606.ENSP00000355896	LOX,MFGE8,COL3A1,BGN,TGFB2
DISEASES	DOID:178	Vascular disease	10	223	0.74	0.0084	9606.ENSP00000223095,9606.ENSP00000231004,9606.ENSP00000268150,9606.ENSP00000295897,9606.ENSP00000304408,9606.ENSP00000327336,9606.ENSP00000354826,9606.ENSP00000355896,9606.ENSP00000359727,9606.ENSP00000385675	SERPINE1,LOX,MFGE8,ALB,COL3A1,BGN,CALD1,TGFB2,BAG2,IL6
TISSUES	BTO:0000345	Digestive gland	107	2645	0.69	4.18e-50	9606.ENSP00000196061,9606.ENSP00000211998,9606.ENSP00000215909,9606.ENSP00000216181,9606.ENSP00000217131,9606.ENSP00000218388,9606.ENSP00000223095,9606.ENSP00000223127,9606.ENSP00000225964,9606.ENSP00000229239,9606.ENSP00000230538,9606.ENSP00000231061,9606.ENSP00000233809,9606.ENSP00000234590,9606.ENSP00000236671,9606.ENSP00000244137,9606.ENSP00000247461,9606.ENSP00000252699,9606.ENSP00000254722,…	PLOD1,VCL,LGALS1,MYH9,CTSZ,TIMP1,SERPINE1,PLOD3,COL1A1,GAPDH,LAMA4,SPARC,IGFBP2,ENO1,CTSD,PEPD,CANX,ACTN4,SERPINF1,FST,LAMC1,LGALS3BP,YWHAE,TNC,VDAC1,HEXA,MFGE8,PGD,RPS3,CCT5,PLOD2,HNRNPU,THY1,EIF4A1,CAPN2,IGFBP7,ALB,ADH5,ANXA5,HSPA9,COL1A2,C2,COL6A2,COL3A1,PCBP1,GNAI2,TLN1,UGDH,PKM,CALR,PLEC,HSPA5,COL12A1,FLNC,BGN,TUBB,GANAB,HNRNPA1,PRDX6,DPYSL3,ANXA2,RPS3A,ANXA6,HNRNPA2B1,FN1,PLS3,HNRNPH1,PTRF,…
TISSUES	BTO:0000759	Liver	93	1882	0.78	2.05e-48	9606.ENSP00000211998,9606.ENSP00000215909,9606.ENSP00000216181,9606.ENSP00000217131,9606.ENSP00000218388,9606.ENSP00000225964,9606.ENSP00000229239,9606.ENSP00000233809,9606.ENSP00000234590,9606.ENSP00000236671,9606.ENSP00000244137,9606.ENSP00000247461,9606.ENSP00000252699,9606.ENSP00000254722,9606.ENSP00000258341,9606.ENSP00000262776,9606.ENSP00000264335,9606.ENSP00000265131,9606.ENSP00000265333,…	VCL,LGALS1,MYH9,CTSZ,TIMP1,COL1A1,GAPDH,IGFBP2,ENO1,CTSD,PEPD,CANX,ACTN4,SERPINF1,LAMC1,LGALS3BP,YWHAE,TNC,VDAC1,PGD,RPS3,CCT5,HNRNPU,THY1,EIF4A1,CAPN2,ALB,ADH5,ANXA5,HSPA9,COL1A2,C2,COL3A1,PCBP1,GNAI2,TLN1,UGDH,PKM,CALR,PLEC,HSPA5,COL12A1,FLNC,BGN,TUBB,GANAB,HNRNPA1,PRDX6,ANXA2,RPS3A,ANXA6,HNRNPA2B1,FN1,HNRNPH1,PTRF,CYB5R3,CALD1,TGM2,LMNA,PHGDH,FLNA,HSP90AB1,CAP1,HNRNPR,CLIC1,AHNAK,ATP6AP2,B4GAL…
TISSUES	BTO:0000421	Connective tissue	66	871	0.97	3.72e-42	9606.ENSP00000215909,9606.ENSP00000216286,9606.ENSP00000219070,9606.ENSP00000223357,9606.ENSP00000225964,9606.ENSP00000229239,9606.ENSP00000231061,9606.ENSP00000234590,9606.ENSP00000247461,9606.ENSP00000262776,9606.ENSP00000264335,9606.ENSP00000265131,9606.ENSP00000265333,9606.ENSP00000268097,9606.ENSP00000271651,9606.ENSP00000280326,9606.ENSP00000282903,9606.ENSP00000284240,9606.ENSP00000287097,…	LGALS1,NID2,MMP2,AEBP1,COL1A1,GAPDH,SPARC,ENO1,CANX,LGALS3BP,YWHAE,TNC,VDAC1,HEXA,CTSK,CCT5,PLOD2,THY1,CD109,ALB,ANXA5,HSPA9,COL1A2,MMP3,COL6A2,TUBA1A,COL3A1,PCBP1,EFEMP2,PKM,CALR,MMP1,HSPA5,FLNC,BGN,TUBB,GANAB,HNRNPA1,PRDX6,DPYSL3,ANXA2,RPS3A,ANXA6,HNRNPA2B1,FN1,HNRNPH1,CALD1,THBS2,HTRA1,CAP1,COL5A2,HSPD1,LOXL2,YWHAZ,ATP5A1,FBLN2,IL6,AHSG,CD44,PLTP,PPIA,GNB2L1,SERPINH1,VIM,HNRNPC,SEPT2
TISSUES	BTO:0000449	Fetus	72	1229	0.86	1.07e-39	9606.ENSP00000196061,9606.ENSP00000215909,9606.ENSP00000216181,9606.ENSP00000216286,9606.ENSP00000223061,9606.ENSP00000223095,9606.ENSP00000225964,9606.ENSP00000229239,9606.ENSP00000231061,9606.ENSP00000233809,9606.ENSP00000233813,9606.ENSP00000234590,9606.ENSP00000236671,9606.ENSP00000244137,9606.ENSP00000247461,9606.ENSP00000252699,9606.ENSP00000262776,9606.ENSP00000264335,9606.ENSP00000264634,…	PLOD1,LGALS1,MYH9,NID2,PCOLCE,SERPINE1,COL1A1,GAPDH,SPARC,IGFBP2,IGFBP5,ENO1,CTSD,PEPD,CANX,ACTN4,LGALS3BP,YWHAE,WNT5A,RPS3,HNRNPU,THY1,EIF4A1,CAPN2,ANXA5,COL1A2,COL6A2,COL3A1,EFEMP2,PKM,CALR,PLEC,BGN,FBLN1,TUBB,GANAB,HNRNPA1,ANXA2,RPS3A,FN1,WARS,PLS3,PTRF,CYB5R3,TGM2,QSOX1,LMNA,HTRA1,HSP90AB1,HNRNPR,COL5A2,COL15A1,AHNAK,B4GALT1,GDI2,IGFBP3,YWHAQ,LOXL2,YWHAZ,ATP5A1,PSG4,SVEP1,IL6,SERPINE2,PLTP,PP…
TISSUES	BTO:0001491	Viscus	123	5020	0.48	1.09e-38	9606.ENSP00000196061,9606.ENSP00000206423,9606.ENSP00000211998,9606.ENSP00000215909,9606.ENSP00000216181,9606.ENSP00000217131,9606.ENSP00000218388,9606.ENSP00000223095,9606.ENSP00000223127,9606.ENSP00000225964,9606.ENSP00000229239,9606.ENSP00000230538,9606.ENSP00000231061,9606.ENSP00000233809,9606.ENSP00000234590,9606.ENSP00000236671,9606.ENSP00000244137,9606.ENSP00000247461,9606.ENSP00000252699,…	PLOD1,CCDC80,VCL,LGALS1,MYH9,CTSZ,TIMP1,SERPINE1,PLOD3,COL1A1,GAPDH,LAMA4,SPARC,IGFBP2,ENO1,CTSD,PEPD,CANX,ACTN4,SERPINF1,FST,LAMC1,LGALS3BP,YWHAE,WNT5A,TNC,VDAC1,HEXA,MFGE8,PGD,CTSK,RPS3,CCT5,PLOD2,HNRNPU,THY1,CD109,EIF4A1,CAPN2,IGFBP7,ALB,ADH5,ANXA5,HSPA9,COL1A2,TNFRSF11B,C2,COL6A2,TUBA1A,COL3A1,PCBP1,PODN,GNAI2,TLN1,UGDH,PKM,CALR,PLEC,HSPA5,COL12A1,FLNC,BGN,CTHRC1,FBLN1,TUBB,GANAB,HNRNPA1,PRDX…
TISSUES	BTO:0000083	Female reproductive system	130	5799	0.44	1.28e-38	9606.ENSP00000196061,9606.ENSP00000206423,9606.ENSP00000211998,9606.ENSP00000215909,9606.ENSP00000216181,9606.ENSP00000216286,9606.ENSP00000217131,9606.ENSP00000218388,9606.ENSP00000219070,9606.ENSP00000223061,9606.ENSP00000223095,9606.ENSP00000225964,9606.ENSP00000229239,9606.ENSP00000231061,9606.ENSP00000233809,9606.ENSP00000233813,9606.ENSP00000234590,9606.ENSP00000236671,9606.ENSP00000244137,…	PLOD1,CCDC80,VCL,LGALS1,MYH9,NID2,CTSZ,TIMP1,MMP2,PCOLCE,SERPINE1,COL1A1,GAPDH,SPARC,IGFBP2,IGFBP5,ENO1,CTSD,PEPD,CANX,ISLR,ACTN4,SERPINF1,LAMC1,LGALS3BP,YWHAE,WNT5A,RAB10,VDAC1,HEXA,MFGE8,PGD,CTSK,RPS3,CCT5,PLOD2,HNRNPU,THY1,EIF4A1,CAPN2,IGFBP7,ALB,ADH5,ANXA5,HSPA9,COL1A2,COL6A2,TUBA1A,COL3A1,PCBP1,VASN,PODN,EFEMP2,GNAI2,TLN1,UGDH,PKM,CALR,MMP1,PLEC,HSPA5,FLNC,BGN,FBLN1,TUBB,GANAB,HNRNPA1,PRDX6,…
TISSUES	BTO:0001078	Placenta	69	1176	0.86	5.81e-38	9606.ENSP00000196061,9606.ENSP00000215909,9606.ENSP00000216181,9606.ENSP00000216286,9606.ENSP00000223061,9606.ENSP00000223095,9606.ENSP00000225964,9606.ENSP00000229239,9606.ENSP00000231061,9606.ENSP00000233809,9606.ENSP00000233813,9606.ENSP00000234590,9606.ENSP00000236671,9606.ENSP00000244137,9606.ENSP00000247461,9606.ENSP00000252699,9606.ENSP00000262776,9606.ENSP00000264335,9606.ENSP00000264634,…	PLOD1,LGALS1,MYH9,NID2,PCOLCE,SERPINE1,COL1A1,GAPDH,SPARC,IGFBP2,IGFBP5,ENO1,CTSD,PEPD,CANX,ACTN4,LGALS3BP,YWHAE,WNT5A,RPS3,HNRNPU,THY1,EIF4A1,CAPN2,ANXA5,COL1A2,COL6A2,COL3A1,EFEMP2,PKM,CALR,PLEC,BGN,FBLN1,GANAB,HNRNPA1,ANXA2,RPS3A,FN1,WARS,PLS3,PTRF,CYB5R3,TGM2,QSOX1,LMNA,HTRA1,HSP90AB1,HNRNPR,COL15A1,AHNAK,B4GALT1,GDI2,IGFBP3,YWHAQ,LOXL2,YWHAZ,ATP5A1,PSG4,SVEP1,SERPINE2,PLTP,PPIA,GNB2L1,RNH1,S…
TISSUES	BTO:0000284	Organism form	88	2239	0.68	8.42e-38	9606.ENSP00000196061,9606.ENSP00000211998,9606.ENSP00000215909,9606.ENSP00000216181,9606.ENSP00000216286,9606.ENSP00000223061,9606.ENSP00000223095,9606.ENSP00000225964,9606.ENSP00000229239,9606.ENSP00000231061,9606.ENSP00000233809,9606.ENSP00000233813,9606.ENSP00000234590,9606.ENSP00000236671,9606.ENSP00000244137,9606.ENSP00000247461,9606.ENSP00000252699,9606.ENSP00000262776,9606.ENSP00000264335,…	PLOD1,VCL,LGALS1,MYH9,NID2,PCOLCE,SERPINE1,COL1A1,GAPDH,SPARC,IGFBP2,IGFBP5,ENO1,CTSD,PEPD,CANX,ACTN4,LGALS3BP,YWHAE,WNT5A,RPS3,CCT5,PLOD2,HNRNPU,THY1,EIF4A1,CAPN2,ALB,ANXA5,COL1A2,TNFRSF11B,COL6A2,TUBA1A,COL3A1,EFEMP2,TLN1,UGDH,PKM,CALR,PLEC,COL12A1,FLNC,BGN,FBLN1,TUBB,GANAB,HNRNPA1,ANXA2,RPS3A,FN1,WARS,PLS3,PTRF,CYB5R3,CALD1,TGM2,QSOX1,LMNA,HTRA1,FLNA,HSP90AB1,HNRNPR,COL5A2,COL15A1,KCTD12,AHNAK…
TISSUES	BTO:0003099	Internal female genital organ	93	2593	0.64	1.44e-37	9606.ENSP00000196061,9606.ENSP00000206423,9606.ENSP00000211998,9606.ENSP00000215909,9606.ENSP00000216181,9606.ENSP00000216286,9606.ENSP00000217131,9606.ENSP00000218388,9606.ENSP00000223061,9606.ENSP00000223095,9606.ENSP00000225964,9606.ENSP00000229239,9606.ENSP00000231061,9606.ENSP00000233809,9606.ENSP00000233813,9606.ENSP00000234590,9606.ENSP00000236671,9606.ENSP00000244137,9606.ENSP00000247461,…	PLOD1,CCDC80,VCL,LGALS1,MYH9,NID2,CTSZ,TIMP1,PCOLCE,SERPINE1,COL1A1,GAPDH,SPARC,IGFBP2,IGFBP5,ENO1,CTSD,PEPD,CANX,ACTN4,LGALS3BP,YWHAE,WNT5A,RAB10,RPS3,CCT5,HNRNPU,THY1,EIF4A1,CAPN2,IGFBP7,ANXA5,COL1A2,COL6A2,COL3A1,EFEMP2,GNAI2,UGDH,PKM,CALR,MMP1,PLEC,FLNC,BGN,FBLN1,TUBB,GANAB,HNRNPA1,ANXA2,RPS3A,ANXA6,HNRNPA2B1,FN1,WARS,PLS3,PTRF,CYB5R3,CALD1,TGM2,QSOX1,LMNA,HTRA1,FLNA,BAG2,HSP90AB1,ANGPTL2,HNR…
TISSUES	BTO:0003091	Urogenital system	136	6716	0.39	2.64e-37	9606.ENSP00000196061,9606.ENSP00000206423,9606.ENSP00000211998,9606.ENSP00000215909,9606.ENSP00000216181,9606.ENSP00000216286,9606.ENSP00000217131,9606.ENSP00000218388,9606.ENSP00000219070,9606.ENSP00000223061,9606.ENSP00000223095,9606.ENSP00000225964,9606.ENSP00000229239,9606.ENSP00000231061,9606.ENSP00000233809,9606.ENSP00000233813,9606.ENSP00000234590,9606.ENSP00000236671,9606.ENSP00000244137,…	PLOD1,CCDC80,VCL,LGALS1,MYH9,NID2,CTSZ,TIMP1,MMP2,PCOLCE,SERPINE1,COL1A1,GAPDH,SPARC,IGFBP2,IGFBP5,ENO1,CTSD,PEPD,CANX,ISLR,ACTN4,SERPINF1,LAMC1,LGALS3BP,YWHAE,WNT5A,RAB10,VDAC1,HEXA,MFGE8,PGD,CTSK,RPS3,CCT5,PLOD2,HNRNPU,THY1,EIF4A1,CAPN2,IGFBP7,ALB,ADH5,ANXA5,HSPA9,COL1A2,TNFRSF11B,C2,COL6A2,TUBA1A,COL3A1,PCBP1,VASN,PODN,EFEMP2,GNAI2,TLN1,UGDH,PKM,CALR,MMP1,PLEC,HSPA5,FLNC,BGN,CTHRC1,FBLN1,TUBB,…
TISSUES	BTO:0000174	Embryonic structure	85	2132	0.69	1.12e-36	9606.ENSP00000196061,9606.ENSP00000211998,9606.ENSP00000215909,9606.ENSP00000216181,9606.ENSP00000216286,9606.ENSP00000223061,9606.ENSP00000223095,9606.ENSP00000225964,9606.ENSP00000229239,9606.ENSP00000231061,9606.ENSP00000233809,9606.ENSP00000233813,9606.ENSP00000234590,9606.ENSP00000236671,9606.ENSP00000244137,9606.ENSP00000247461,9606.ENSP00000252699,9606.ENSP00000262776,9606.ENSP00000264335,…	PLOD1,VCL,LGALS1,MYH9,NID2,PCOLCE,SERPINE1,COL1A1,GAPDH,SPARC,IGFBP2,IGFBP5,ENO1,CTSD,PEPD,CANX,ACTN4,LGALS3BP,YWHAE,WNT5A,RPS3,CCT5,PLOD2,HNRNPU,THY1,EIF4A1,CAPN2,ALB,ANXA5,COL1A2,COL6A2,TUBA1A,COL3A1,EFEMP2,TLN1,UGDH,PKM,CALR,PLEC,COL12A1,FLNC,BGN,FBLN1,TUBB,GANAB,HNRNPA1,ANXA2,RPS3A,FN1,WARS,PLS3,PTRF,CYB5R3,TGM2,QSOX1,LMNA,HTRA1,FLNA,HSP90AB1,HNRNPR,COL5A2,COL15A1,KCTD12,AHNAK,B4GALT1,GDI2,IG…
TISSUES	BTO:0001488	Endocrine gland	128	6036	0.41	5.04e-35	9606.ENSP00000196061,9606.ENSP00000211998,9606.ENSP00000215909,9606.ENSP00000216181,9606.ENSP00000217131,9606.ENSP00000218388,9606.ENSP00000219070,9606.ENSP00000223095,9606.ENSP00000223127,9606.ENSP00000223357,9606.ENSP00000225964,9606.ENSP00000229239,9606.ENSP00000230538,9606.ENSP00000231061,9606.ENSP00000233809,9606.ENSP00000234590,9606.ENSP00000236671,9606.ENSP00000244137,9606.ENSP00000247461,…	PLOD1,VCL,LGALS1,MYH9,CTSZ,TIMP1,MMP2,SERPINE1,PLOD3,AEBP1,COL1A1,GAPDH,LAMA4,SPARC,IGFBP2,ENO1,CTSD,PEPD,CANX,ACTN4,SERPINF1,FST,LAMC1,LGALS3BP,YWHAE,RAB10,TNC,VDAC1,HEXA,MFGE8,PGD,CTSK,RPS3,CCT5,PLOD2,HNRNPU,THY1,CD109,EIF4A1,CAPN2,IGFBP7,ALB,ADH5,ANXA5,HSPA9,FNDC1,COL1A2,C2,COL6A2,TUBA1A,COL3A1,PCBP1,PODN,GNAI2,TLN1,UGDH,PKM,CALR,MMP1,PLEC,HSPA5,COL12A1,FLNC,BGN,FBLN1,TUBB,GANAB,HNRNPA1,PRDX6,…
TISSUES	BTO:0000203	Respiratory system	71	1436	0.78	6.17e-35	9606.ENSP00000215909,9606.ENSP00000216181,9606.ENSP00000218388,9606.ENSP00000219070,9606.ENSP00000223095,9606.ENSP00000225964,9606.ENSP00000229239,9606.ENSP00000230538,9606.ENSP00000231004,9606.ENSP00000231061,9606.ENSP00000233813,9606.ENSP00000234590,9606.ENSP00000236671,9606.ENSP00000247461,9606.ENSP00000262776,9606.ENSP00000264335,9606.ENSP00000265333,9606.ENSP00000270776,9606.ENSP00000278572,…	LGALS1,MYH9,TIMP1,MMP2,SERPINE1,COL1A1,GAPDH,LAMA4,LOX,SPARC,IGFBP5,ENO1,CTSD,CANX,LGALS3BP,YWHAE,VDAC1,PGD,RPS3,CCT5,HNRNPU,EIF4A1,CAPN2,IGFBP7,ALB,ANXA5,COL1A2,MMP3,COL6A2,TUBA1A,COL3A1,PKM,CALR,MMP1,FLNC,BGN,TUBB,GANAB,HNRNPA1,ANXA2,RPS3A,FN1,WARS,HNRNPH1,PTRF,CALD1,TGM2,TGFB2,QSOX1,LMNA,PHGDH,FLNA,HSP90AB1,PLAU,CAP1,CLIC1,PSAT1,AHNAK,HSPD1,ATP5A1,IL6,CORO1C,CD44,PPIA,GNB2L1,SERPINH1,LDHA,VIM,…
TISSUES	BTO:0000763	Lung	65	1162	0.84	1.83e-34	9606.ENSP00000215909,9606.ENSP00000216181,9606.ENSP00000218388,9606.ENSP00000219070,9606.ENSP00000223095,9606.ENSP00000225964,9606.ENSP00000229239,9606.ENSP00000230538,9606.ENSP00000231004,9606.ENSP00000231061,9606.ENSP00000233813,9606.ENSP00000234590,9606.ENSP00000236671,9606.ENSP00000262776,9606.ENSP00000264335,9606.ENSP00000265333,9606.ENSP00000270776,9606.ENSP00000278572,9606.ENSP00000280326,…	LGALS1,MYH9,TIMP1,MMP2,SERPINE1,COL1A1,GAPDH,LAMA4,LOX,SPARC,IGFBP5,ENO1,CTSD,LGALS3BP,YWHAE,VDAC1,PGD,RPS3,CCT5,HNRNPU,EIF4A1,CAPN2,ALB,ANXA5,COL1A2,MMP3,COL6A2,TUBA1A,COL3A1,PKM,CALR,MMP1,FLNC,BGN,TUBB,HNRNPA1,ANXA2,RPS3A,FN1,WARS,PTRF,CALD1,TGM2,TGFB2,QSOX1,LMNA,PHGDH,FLNA,HSP90AB1,PLAU,CLIC1,PSAT1,AHNAK,HSPD1,ATP5A1,IL6,CORO1C,CD44,PPIA,GNB2L1,SERPINH1,LDHA,VIM,RAB5C,HNRNPC
TISSUES	BTO:0000522	Gland	132	6602	0.39	1.91e-34	9606.ENSP00000196061,9606.ENSP00000211998,9606.ENSP00000215909,9606.ENSP00000216181,9606.ENSP00000217131,9606.ENSP00000218388,9606.ENSP00000219070,9606.ENSP00000223095,9606.ENSP00000223127,9606.ENSP00000223357,9606.ENSP00000225964,9606.ENSP00000229239,9606.ENSP00000230538,9606.ENSP00000231061,9606.ENSP00000233809,9606.ENSP00000234590,9606.ENSP00000236671,9606.ENSP00000244137,9606.ENSP00000247461,…	PLOD1,VCL,LGALS1,MYH9,CTSZ,TIMP1,MMP2,SERPINE1,PLOD3,AEBP1,COL1A1,GAPDH,LAMA4,SPARC,IGFBP2,ENO1,CTSD,PEPD,CANX,ACTN4,SERPINF1,FST,LAMC1,LGALS3BP,YWHAE,WNT5A,RAB10,TNC,VDAC1,HEXA,MFGE8,PGD,CTSK,RPS3,CCT5,PLOD2,HNRNPU,THY1,CD109,EIF4A1,CAPN2,IGFBP7,ALB,ADH5,ANXA5,HSPA9,FNDC1,COL1A2,TNFRSF11B,C2,COL6A2,TUBA1A,COL3A1,PCBP1,PODN,GNAI2,TLN1,UGDH,PKM,CALR,MMP1,PLEC,HSPA5,COL12A1,FLNC,BGN,FBLN1,TUBB,GANA…
TISSUES	BTO:0001253	Skin	62	1069	0.85	1.70e-33	9606.ENSP00000196061,9606.ENSP00000206423,9606.ENSP00000215909,9606.ENSP00000223095,9606.ENSP00000225964,9606.ENSP00000229239,9606.ENSP00000231004,9606.ENSP00000231061,9606.ENSP00000234590,9606.ENSP00000236671,9606.ENSP00000244137,9606.ENSP00000247461,9606.ENSP00000262776,9606.ENSP00000265333,9606.ENSP00000268150,9606.ENSP00000271651,9606.ENSP00000278572,9606.ENSP00000282903,9606.ENSP00000283179,…	PLOD1,CCDC80,LGALS1,SERPINE1,COL1A1,GAPDH,LOX,SPARC,ENO1,CTSD,PEPD,CANX,LGALS3BP,VDAC1,MFGE8,CTSK,RPS3,PLOD2,HNRNPU,EIF4A1,CAPN2,ANXA5,COL1A2,TUBA1A,COL3A1,PCBP1,GNAI2,UGDH,PKM,CALR,MMP1,BGN,HNRNPA1,ANXA2,RPS3A,FN1,WARS,PLS3,HNRNPH1,PTRF,CALD1,LMNA,FLNA,HSP90AB1,CAP1,COL5A2,CLIC1,IGFBP3,YWHAQ,HSPD1,GARS,YWHAZ,ATP5A1,DDX3X,CD44,SERPINE2,PPIA,GNB2L1,SERPINH1,C1R,LDHA,VIM
TISSUES	BTO:0000058	Alimentary canal	72	1865	0.67	6.15e-29	9606.ENSP00000206423,9606.ENSP00000211998,9606.ENSP00000215909,9606.ENSP00000216181,9606.ENSP00000217131,9606.ENSP00000223127,9606.ENSP00000225964,9606.ENSP00000229239,9606.ENSP00000231061,9606.ENSP00000234590,9606.ENSP00000236671,9606.ENSP00000247461,9606.ENSP00000252699,9606.ENSP00000262776,9606.ENSP00000264335,9606.ENSP00000265333,9606.ENSP00000278572,9606.ENSP00000280326,9606.ENSP00000282903,…	CCDC80,VCL,LGALS1,MYH9,CTSZ,PLOD3,COL1A1,GAPDH,SPARC,ENO1,CTSD,CANX,ACTN4,LGALS3BP,YWHAE,VDAC1,RPS3,CCT5,PLOD2,CD109,EIF4A1,ALB,ANXA5,HSPA9,COL1A2,TUBA1A,COL3A1,PCBP1,TLN1,PKM,CALR,PLEC,HSPA5,COL12A1,FLNC,TUBB,GANAB,HNRNPA1,PRDX6,DPYSL3,ANXA2,RPS3A,HNRNPA2B1,FN1,WARS,HNRNPH1,CALD1,QSOX1,LMNA,FLNA,HSP90AB1,CAP1,CLIC1,MAMDC2,AHNAK,GDI2,IGFBP3,HSPD1,YWHAZ,ATP5A1,CORO1C,CD44,CFB,PPIA,GNB2L1,RNH1,SERP…
TISSUES	BTO:0000634	Integument	72	1970	0.65	1.67e-27	9606.ENSP00000196061,9606.ENSP00000206423,9606.ENSP00000211998,9606.ENSP00000215909,9606.ENSP00000217131,9606.ENSP00000223095,9606.ENSP00000223357,9606.ENSP00000225964,9606.ENSP00000229239,9606.ENSP00000231004,9606.ENSP00000231061,9606.ENSP00000234590,9606.ENSP00000236671,9606.ENSP00000244137,9606.ENSP00000247461,9606.ENSP00000258341,9606.ENSP00000262776,9606.ENSP00000265333,9606.ENSP00000268150,…	PLOD1,CCDC80,VCL,LGALS1,CTSZ,SERPINE1,AEBP1,COL1A1,GAPDH,LOX,SPARC,ENO1,CTSD,PEPD,CANX,LAMC1,LGALS3BP,VDAC1,MFGE8,CTSK,RPS3,PLOD2,HNRNPU,CD109,EIF4A1,CAPN2,ANXA5,COL1A2,TUBA1A,COL3A1,PCBP1,GNAI2,UGDH,PKM,CALR,MMP1,BGN,HNRNPA1,ANXA2,RPS3A,FN1,WARS,PLS3,HNRNPH1,PTRF,CALD1,TGM2,LMNA,FLNA,HSP90AB1,CAP1,COL5A2,CLIC1,ATP6AP2,IGFBP3,YWHAQ,HSPD1,GARS,YWHAZ,ATP5A1,DDX3X,CD44,SERPINE2,PLTP,PPIA,GNB2L1,RNH1…
TISSUES	BTO:0000511	Gastrointestinal tract	67	1680	0.69	2.68e-27	9606.ENSP00000206423,9606.ENSP00000211998,9606.ENSP00000215909,9606.ENSP00000216181,9606.ENSP00000217131,9606.ENSP00000223127,9606.ENSP00000225964,9606.ENSP00000229239,9606.ENSP00000231061,9606.ENSP00000234590,9606.ENSP00000236671,9606.ENSP00000247461,9606.ENSP00000262776,9606.ENSP00000264335,9606.ENSP00000265333,9606.ENSP00000278572,9606.ENSP00000280326,9606.ENSP00000287097,9606.ENSP00000293831,…	CCDC80,VCL,LGALS1,MYH9,CTSZ,PLOD3,COL1A1,GAPDH,SPARC,ENO1,CTSD,CANX,LGALS3BP,YWHAE,VDAC1,RPS3,CCT5,CD109,EIF4A1,ALB,ANXA5,HSPA9,COL1A2,TUBA1A,COL3A1,PCBP1,TLN1,PKM,CALR,HSPA5,FLNC,TUBB,GANAB,HNRNPA1,PRDX6,DPYSL3,ANXA2,RPS3A,HNRNPA2B1,FN1,WARS,HNRNPH1,CALD1,QSOX1,LMNA,FLNA,HSP90AB1,CAP1,CLIC1,MAMDC2,AHNAK,GDI2,IGFBP3,HSPD1,YWHAZ,ATP5A1,CD44,CFB,PPIA,GNB2L1,RNH1,SERPINH1,C1R,LDHA,VIM,HNRNPC,SEPT2
TISSUES	BTO:0001486	Skeletal system	54	1203	0.74	2.07e-23	9606.ENSP00000216286,9606.ENSP00000218388,9606.ENSP00000219070,9606.ENSP00000223357,9606.ENSP00000225964,9606.ENSP00000229239,9606.ENSP00000231061,9606.ENSP00000233809,9606.ENSP00000233813,9606.ENSP00000234590,9606.ENSP00000236671,9606.ENSP00000254722,9606.ENSP00000258341,9606.ENSP00000262776,9606.ENSP00000265131,9606.ENSP00000265333,9606.ENSP00000271651,9606.ENSP00000280326,9606.ENSP00000284240,…	NID2,TIMP1,MMP2,AEBP1,COL1A1,GAPDH,SPARC,IGFBP2,IGFBP5,ENO1,CTSD,SERPINF1,LAMC1,LGALS3BP,TNC,VDAC1,CTSK,CCT5,THY1,CD109,EIF4A1,IGFBP7,ALB,COL1A2,COL6A2,COL3A1,PKM,HSPA5,FLNC,BGN,GANAB,HNRNPA1,PRDX6,ANXA2,RPS3A,FN1,TGM2,QSOX1,HTRA1,COL5A2,POSTN,IGFBP3,YWHAZ,AHSG,CD44,CFB,PLTP,GNB2L1,SERPINH1,C1R,LDHA,VIM,HNRNPC,SEPT2
TISSUES	BTO:0000088	Cardiovascular system	49	1005	0.78	1.98e-22	9606.ENSP00000211998,9606.ENSP00000218388,9606.ENSP00000220772,9606.ENSP00000223061,9606.ENSP00000223095,9606.ENSP00000223357,9606.ENSP00000229239,9606.ENSP00000230538,9606.ENSP00000231061,9606.ENSP00000234590,9606.ENSP00000258341,9606.ENSP00000264335,9606.ENSP00000270776,9606.ENSP00000282903,9606.ENSP00000287097,9606.ENSP00000293831,9606.ENSP00000295897,9606.ENSP00000304408,9606.ENSP00000320171,…	VCL,TIMP1,SFRP1,PCOLCE,SERPINE1,AEBP1,GAPDH,LAMA4,SPARC,ENO1,LAMC1,YWHAE,PGD,PLOD2,CD109,EIF4A1,ALB,COL3A1,PKM,MMP1,FLNC,BGN,CTHRC1,ANXA2,RPS3A,ANXA6,FN1,WARS,PLS3,PTRF,CALD1,TGM2,LMNA,FLNA,HSP90AB1,CAP1,ANGPTL2,AHNAK,ATP6AP2,POSTN,HSPD1,ATP5A1,CD44,BTD,PLTP,GNB2L1,SERPINH1,LDHA,VIM
TISSUES	BTO:0000775	Lymphocyte	41	648	0.89	2.46e-22	9606.ENSP00000211998,9606.ENSP00000215909,9606.ENSP00000216181,9606.ENSP00000229239,9606.ENSP00000234590,9606.ENSP00000252699,9606.ENSP00000264335,9606.ENSP00000265333,9606.ENSP00000278572,9606.ENSP00000280326,9606.ENSP00000283179,9606.ENSP00000293831,9606.ENSP00000295897,9606.ENSP00000297185,9606.ENSP00000305556,9606.ENSP00000320171,9606.ENSP00000323856,9606.ENSP00000341826,9606.ENSP00000346032,…	VCL,LGALS1,MYH9,GAPDH,ENO1,ACTN4,YWHAE,VDAC1,RPS3,CCT5,HNRNPU,EIF4A1,ALB,HSPA9,PCBP1,PKM,PLEC,HNRNPA1,ANXA2,RPS3A,ANXA6,HNRNPA2B1,FN1,PHGDH,FLNA,HSP90AB1,CAP1,PSAT1,AHNAK,YWHAQ,HSPD1,GARS,YWHAZ,ATP5A1,DDX3X,CD44,PPIA,GNB2L1,LDHA,VIM,HNRNPC
TISSUES	BTO:0000570	Hematopoietic system	73	2543	0.55	9.63e-22	9606.ENSP00000211998,9606.ENSP00000215909,9606.ENSP00000216181,9606.ENSP00000217131,9606.ENSP00000218388,9606.ENSP00000225964,9606.ENSP00000229239,9606.ENSP00000231004,9606.ENSP00000234590,9606.ENSP00000236671,9606.ENSP00000247461,9606.ENSP00000252699,9606.ENSP00000262776,9606.ENSP00000264335,9606.ENSP00000265333,9606.ENSP00000270776,9606.ENSP00000271651,9606.ENSP00000278572,9606.ENSP00000280326,…	VCL,LGALS1,MYH9,CTSZ,TIMP1,COL1A1,GAPDH,LOX,ENO1,CTSD,CANX,ACTN4,LGALS3BP,YWHAE,VDAC1,PGD,CTSK,RPS3,CCT5,HNRNPU,CD109,EIF4A1,CAPN2,ALB,HSPA9,FNDC1,PCBP1,TLN1,PKM,PLEC,FLNC,BGN,GANAB,HNRNPA1,PRDX6,ANXA2,RPS3A,ANXA6,HNRNPA2B1,FN1,WARS,HNRNPH1,CYB5R3,TGM2,LMNA,PHGDH,FLNA,HSP90AB1,CAP1,CLIC1,PSAT1,AHNAK,GDI2,EMILIN1,IGFBP3,YWHAQ,HSPD1,LOXL2,GARS,YWHAZ,ATP5A1,DDX3X,IL6,AHSG,CD44,CFB,PPIA,GNB2L1,RNH1,L…
TISSUES	BTO:0000089	Blood	59	1675	0.63	7.62e-21	9606.ENSP00000211998,9606.ENSP00000215909,9606.ENSP00000216181,9606.ENSP00000218388,9606.ENSP00000229239,9606.ENSP00000231004,9606.ENSP00000234590,9606.ENSP00000236671,9606.ENSP00000247461,9606.ENSP00000252699,9606.ENSP00000264335,9606.ENSP00000265333,9606.ENSP00000270776,9606.ENSP00000271651,9606.ENSP00000278572,9606.ENSP00000280326,9606.ENSP00000283179,9606.ENSP00000287097,9606.ENSP00000293831,…	VCL,LGALS1,MYH9,TIMP1,GAPDH,LOX,ENO1,CTSD,CANX,ACTN4,YWHAE,VDAC1,PGD,CTSK,RPS3,CCT5,HNRNPU,CD109,EIF4A1,CAPN2,ALB,HSPA9,PCBP1,TLN1,PKM,PLEC,FLNC,HNRNPA1,PRDX6,ANXA2,RPS3A,ANXA6,HNRNPA2B1,FN1,WARS,CYB5R3,PHGDH,FLNA,HSP90AB1,CAP1,PSAT1,AHNAK,EMILIN1,YWHAQ,HSPD1,GARS,YWHAZ,ATP5A1,DDX3X,IL6,AHSG,CD44,CFB,PPIA,GNB2L1,LDHA,VIM,HNRNPC,SEPT2
TISSUES	BTO:0001489	Whole body	154	12619	0.17	1.99e-20	9606.ENSP00000196061,9606.ENSP00000206423,9606.ENSP00000211998,9606.ENSP00000215909,9606.ENSP00000216181,9606.ENSP00000216286,9606.ENSP00000217131,9606.ENSP00000218388,9606.ENSP00000219070,9606.ENSP00000220772,9606.ENSP00000223061,9606.ENSP00000223095,9606.ENSP00000223127,9606.ENSP00000223357,9606.ENSP00000225964,9606.ENSP00000229239,9606.ENSP00000230538,9606.ENSP00000231004,9606.ENSP00000231061,…	PLOD1,CCDC80,VCL,LGALS1,MYH9,NID2,CTSZ,TIMP1,MMP2,SFRP1,PCOLCE,SERPINE1,PLOD3,AEBP1,COL1A1,GAPDH,LAMA4,LOX,SPARC,IGFBP2,IGFBP5,ENO1,CTSD,PEPD,CANX,ISLR,ACTN4,SERPINF1,FST,LAMC1,LGALS3BP,YWHAE,WNT5A,RAB10,TNC,VDAC1,HEXA,MFGE8,PGD,CTSK,SFRP2,RPS3,CCT5,PLOD2,HNRNPU,THY1,CD109,EIF4A1,CAPN2,IGFBP7,ALB,ADH5,ANXA5,HSPA9,FNDC1,COL1A2,TNFRSF11B,C2,MMP3,COL6A2,TUBA1A,COL3A1,PCBP1,VASN,PODN,EFEMP2,GNAI2,TLN…
TISSUES	BTO:0000772	Lymphoblast	27	235	1.15	2.29e-20	9606.ENSP00000216181,9606.ENSP00000229239,9606.ENSP00000264335,9606.ENSP00000278572,9606.ENSP00000280326,9606.ENSP00000283179,9606.ENSP00000293831,9606.ENSP00000297185,9606.ENSP00000320171,9606.ENSP00000346032,9606.ENSP00000346050,9606.ENSP00000346550,9606.ENSP00000346694,9606.ENSP00000358417,9606.ENSP00000360609,9606.ENSP00000365773,9606.ENSP00000371267,9606.ENSP00000373620,9606.ENSP00000373918,…	MYH9,GAPDH,YWHAE,RPS3,CCT5,HNRNPU,EIF4A1,HSPA9,PKM,ANXA2,RPS3A,ANXA6,HNRNPA2B1,PHGDH,HSP90AB1,PSAT1,YWHAQ,HSPD1,GARS,YWHAZ,ATP5A1,DDX3X,CD44,GNB2L1,LDHA,VIM,HNRNPC
TISSUES	BTO:0000227	Central nervous system	104	5558	0.36	8.81e-20	9606.ENSP00000196061,9606.ENSP00000206423,9606.ENSP00000215909,9606.ENSP00000216181,9606.ENSP00000219070,9606.ENSP00000220772,9606.ENSP00000223061,9606.ENSP00000223127,9606.ENSP00000223357,9606.ENSP00000225964,9606.ENSP00000229239,9606.ENSP00000230538,9606.ENSP00000231061,9606.ENSP00000233809,9606.ENSP00000233813,9606.ENSP00000234590,9606.ENSP00000236671,9606.ENSP00000244137,9606.ENSP00000247461,…	PLOD1,CCDC80,LGALS1,MYH9,MMP2,SFRP1,PCOLCE,PLOD3,AEBP1,COL1A1,GAPDH,LAMA4,SPARC,IGFBP2,IGFBP5,ENO1,CTSD,PEPD,CANX,SERPINF1,LGALS3BP,YWHAE,RAB10,TNC,VDAC1,HEXA,MFGE8,PGD,RPS3,CCT5,HNRNPU,THY1,EIF4A1,CAPN2,IGFBP7,ALB,ADH5,ANXA5,HSPA9,TUBA1A,PCBP1,EFEMP2,GNAI2,TLN1,PKM,CALR,PLEC,HSPA5,FLNC,BGN,FBLN1,GANAB,HNRNPA1,PRDX6,DPYSL3,ANXA2,RPS3A,ANXA6,HNRNPA2B1,FN1,WARS,PLS3,HNRNPH1,PTRF,CYB5R3,CALD1,TGM2,T…
TISSUES	BTO:0000282	Head	111	6329	0.33	1.00e-19	9606.ENSP00000196061,9606.ENSP00000206423,9606.ENSP00000211998,9606.ENSP00000215909,9606.ENSP00000219070,9606.ENSP00000220772,9606.ENSP00000223061,9606.ENSP00000223127,9606.ENSP00000223357,9606.ENSP00000225964,9606.ENSP00000229239,9606.ENSP00000230538,9606.ENSP00000231061,9606.ENSP00000233809,9606.ENSP00000233813,9606.ENSP00000234590,9606.ENSP00000236671,9606.ENSP00000244137,9606.ENSP00000247461,…	PLOD1,CCDC80,VCL,LGALS1,MMP2,SFRP1,PCOLCE,PLOD3,AEBP1,COL1A1,GAPDH,LAMA4,SPARC,IGFBP2,IGFBP5,ENO1,CTSD,PEPD,CANX,ISLR,SERPINF1,LGALS3BP,YWHAE,WNT5A,RAB10,TNC,VDAC1,HEXA,MFGE8,PGD,SFRP2,RPS3,CCT5,HNRNPU,THY1,EIF4A1,CAPN2,IGFBP7,ALB,ADH5,ANXA5,HSPA9,COL1A2,TUBA1A,COL3A1,PCBP1,PODN,EFEMP2,GNAI2,TLN1,PKM,CALR,HSPA5,COL12A1,BGN,FBLN1,TUBB,GANAB,HNRNPA1,PRDX6,DPYSL3,ANXA2,RPS3A,ANXA6,HNRNPA2B1,FN1,WARS…
TISSUES	BTO:0001484	Nervous system	105	5707	0.35	1.55e-19	9606.ENSP00000196061,9606.ENSP00000206423,9606.ENSP00000215909,9606.ENSP00000216181,9606.ENSP00000219070,9606.ENSP00000220772,9606.ENSP00000223061,9606.ENSP00000223127,9606.ENSP00000223357,9606.ENSP00000225964,9606.ENSP00000229239,9606.ENSP00000230538,9606.ENSP00000231061,9606.ENSP00000233809,9606.ENSP00000233813,9606.ENSP00000234590,9606.ENSP00000236671,9606.ENSP00000244137,9606.ENSP00000247461,…	PLOD1,CCDC80,LGALS1,MYH9,MMP2,SFRP1,PCOLCE,PLOD3,AEBP1,COL1A1,GAPDH,LAMA4,SPARC,IGFBP2,IGFBP5,ENO1,CTSD,PEPD,CANX,SERPINF1,LGALS3BP,YWHAE,RAB10,TNC,VDAC1,HEXA,MFGE8,PGD,RPS3,CCT5,HNRNPU,THY1,EIF4A1,CAPN2,IGFBP7,ALB,ADH5,ANXA5,HSPA9,TUBA1A,PCBP1,EFEMP2,GNAI2,TLN1,PKM,CALR,PLEC,HSPA5,FLNC,BGN,FBLN1,GANAB,HNRNPA1,PRDX6,DPYSL3,ANXA2,RPS3A,ANXA6,HNRNPA2B1,FN1,WARS,PLS3,HNRNPH1,PTRF,CYB5R3,CALD1,TGM2,T…
TISSUES	BTO:0000574	Hematopoietic cell	44	933	0.76	1.85e-19	9606.ENSP00000211998,9606.ENSP00000215909,9606.ENSP00000216181,9606.ENSP00000229239,9606.ENSP00000234590,9606.ENSP00000252699,9606.ENSP00000264335,9606.ENSP00000265333,9606.ENSP00000278572,9606.ENSP00000280326,9606.ENSP00000283179,9606.ENSP00000293831,9606.ENSP00000295897,9606.ENSP00000297185,9606.ENSP00000305556,9606.ENSP00000320171,9606.ENSP00000323856,9606.ENSP00000341826,9606.ENSP00000342026,…	VCL,LGALS1,MYH9,GAPDH,ENO1,ACTN4,YWHAE,VDAC1,RPS3,CCT5,HNRNPU,EIF4A1,ALB,HSPA9,PCBP1,PKM,PLEC,HNRNPA1,PRDX6,ANXA2,RPS3A,ANXA6,HNRNPA2B1,FN1,CYB5R3,PHGDH,FLNA,HSP90AB1,CAP1,PSAT1,AHNAK,YWHAQ,HSPD1,GARS,YWHAZ,ATP5A1,DDX3X,IL6,CD44,PPIA,GNB2L1,LDHA,VIM,HNRNPC
TISSUES	BTO:0005810	Immune system	55	1553	0.64	2.28e-19	9606.ENSP00000211998,9606.ENSP00000215909,9606.ENSP00000216181,9606.ENSP00000225964,9606.ENSP00000229239,9606.ENSP00000234590,9606.ENSP00000236671,9606.ENSP00000252699,9606.ENSP00000264335,9606.ENSP00000265333,9606.ENSP00000271651,9606.ENSP00000278572,9606.ENSP00000280326,9606.ENSP00000283179,9606.ENSP00000293831,9606.ENSP00000295006,9606.ENSP00000295897,9606.ENSP00000297185,9606.ENSP00000297267,…	VCL,LGALS1,MYH9,COL1A1,GAPDH,ENO1,CTSD,ACTN4,YWHAE,VDAC1,CTSK,RPS3,CCT5,HNRNPU,EIF4A1,CAPN2,ALB,HSPA9,FNDC1,PCBP1,PKM,PLEC,BGN,HNRNPA1,ANXA2,RPS3A,ANXA6,HNRNPA2B1,FN1,HNRNPH1,TGM2,LMNA,PHGDH,FLNA,HSP90AB1,CAP1,CLIC1,PSAT1,AHNAK,GDI2,IGFBP3,YWHAQ,HSPD1,LOXL2,GARS,YWHAZ,ATP5A1,DDX3X,IL6,CD44,PPIA,GNB2L1,LDHA,VIM,HNRNPC
TISSUES	BTO:0000753	Lymphoid tissue	54	1496	0.64	2.48e-19	9606.ENSP00000211998,9606.ENSP00000215909,9606.ENSP00000216181,9606.ENSP00000225964,9606.ENSP00000229239,9606.ENSP00000234590,9606.ENSP00000236671,9606.ENSP00000252699,9606.ENSP00000264335,9606.ENSP00000265333,9606.ENSP00000271651,9606.ENSP00000278572,9606.ENSP00000280326,9606.ENSP00000283179,9606.ENSP00000293831,9606.ENSP00000295006,9606.ENSP00000295897,9606.ENSP00000297185,9606.ENSP00000297267,…	VCL,LGALS1,MYH9,COL1A1,GAPDH,ENO1,CTSD,ACTN4,YWHAE,VDAC1,CTSK,RPS3,CCT5,HNRNPU,EIF4A1,CAPN2,ALB,HSPA9,FNDC1,PCBP1,PKM,PLEC,BGN,HNRNPA1,ANXA2,RPS3A,ANXA6,HNRNPA2B1,FN1,HNRNPH1,TGM2,LMNA,PHGDH,FLNA,HSP90AB1,CAP1,CLIC1,PSAT1,AHNAK,GDI2,IGFBP3,YWHAQ,HSPD1,LOXL2,GARS,YWHAZ,ATP5A1,DDX3X,CD44,PPIA,GNB2L1,LDHA,VIM,HNRNPC
TISSUES	BTO:0000751	Leukocyte	42	849	0.78	3.00e-19	9606.ENSP00000211998,9606.ENSP00000215909,9606.ENSP00000216181,9606.ENSP00000229239,9606.ENSP00000234590,9606.ENSP00000252699,9606.ENSP00000264335,9606.ENSP00000265333,9606.ENSP00000278572,9606.ENSP00000280326,9606.ENSP00000283179,9606.ENSP00000293831,9606.ENSP00000295897,9606.ENSP00000297185,9606.ENSP00000305556,9606.ENSP00000320171,9606.ENSP00000323856,9606.ENSP00000341826,9606.ENSP00000346032,…	VCL,LGALS1,MYH9,GAPDH,ENO1,ACTN4,YWHAE,VDAC1,RPS3,CCT5,HNRNPU,EIF4A1,ALB,HSPA9,PCBP1,PKM,PLEC,HNRNPA1,ANXA2,RPS3A,ANXA6,HNRNPA2B1,FN1,CYB5R3,PHGDH,FLNA,HSP90AB1,CAP1,PSAT1,AHNAK,YWHAQ,HSPD1,GARS,YWHAZ,ATP5A1,DDX3X,CD44,PPIA,GNB2L1,LDHA,VIM,HNRNPC
TISSUES	BTO:0000580	Blood cancer cell	45	1098	0.7	1.05e-17	9606.ENSP00000211998,9606.ENSP00000215909,9606.ENSP00000216181,9606.ENSP00000229239,9606.ENSP00000234590,9606.ENSP00000247461,9606.ENSP00000264335,9606.ENSP00000265333,9606.ENSP00000278572,9606.ENSP00000280326,9606.ENSP00000283179,9606.ENSP00000284240,9606.ENSP00000293831,9606.ENSP00000295897,9606.ENSP00000297185,9606.ENSP00000305556,9606.ENSP00000320171,9606.ENSP00000331901,9606.ENSP00000339001,…	VCL,LGALS1,MYH9,GAPDH,ENO1,CANX,YWHAE,VDAC1,RPS3,CCT5,HNRNPU,THY1,EIF4A1,ALB,HSPA9,PCBP1,PKM,EEF1G,TUBB,GANAB,HNRNPA1,PRDX6,RPS3A,ANXA6,HNRNPA2B1,HNRNPH1,LMNA,PHGDH,HSP90AB1,CAP1,HNRNPR,CLIC1,YWHAQ,HSPD1,GARS,YWHAZ,ATP5A1,DDX3X,CD44,PPIA,GNB2L1,LDHA,VIM,HNRNPC,SEPT2
TISSUES	BTO:0003092	Urinary system	46	1155	0.69	1.09e-17	9606.ENSP00000211998,9606.ENSP00000229239,9606.ENSP00000234590,9606.ENSP00000236671,9606.ENSP00000244137,9606.ENSP00000264634,9606.ENSP00000278572,9606.ENSP00000282903,9606.ENSP00000293831,9606.ENSP00000295897,9606.ENSP00000297350,9606.ENSP00000308315,9606.ENSP00000312999,9606.ENSP00000320171,9606.ENSP00000327145,9606.ENSP00000327336,9606.ENSP00000330523,9606.ENSP00000341826,9606.ENSP00000346032,…	VCL,GAPDH,ENO1,CTSD,PEPD,WNT5A,RPS3,PLOD2,EIF4A1,ALB,TNFRSF11B,PODN,GNAI2,PKM,FLNC,BGN,CTHRC1,HNRNPA1,ANXA2,ANXA6,FN1,PLS3,PTRF,TGM2,QSOX1,LMNA,FLNA,HSP90AB1,PLAU,CAP1,AHNAK,ATP6AP2,GDI2,IGFBP3,HSPD1,LOXL2,ATP5A1,PTGR1,CD44,BTD,PPIA,GNB2L1,PGRMC2,SERPINH1,LDHA,VIM
TISSUES	BTO:0000988	Pancreas	34	568	0.86	1.11e-17	9606.ENSP00000217131,9606.ENSP00000218388,9606.ENSP00000223127,9606.ENSP00000225964,9606.ENSP00000229239,9606.ENSP00000230538,9606.ENSP00000231061,9606.ENSP00000234590,9606.ENSP00000236671,9606.ENSP00000256759,9606.ENSP00000268150,9606.ENSP00000278572,9606.ENSP00000293831,9606.ENSP00000295006,9606.ENSP00000295666,9606.ENSP00000297268,9606.ENSP00000304408,9606.ENSP00000320171,9606.ENSP00000320866,…	CTSZ,TIMP1,PLOD3,COL1A1,GAPDH,LAMA4,SPARC,ENO1,CTSD,FST,MFGE8,RPS3,EIF4A1,CAPN2,IGFBP7,COL1A2,COL3A1,PKM,CALR,FLNC,ANXA2,RPS3A,FN1,LMNA,FLNA,HSP90AB1,CLIC1,AHNAK,GDI2,IGFBP3,CD44,PPIA,GNB2L1,VIM
TISSUES	BTO:0001244	Urinary tract	46	1159	0.69	1.18e-17	9606.ENSP00000211998,9606.ENSP00000229239,9606.ENSP00000234590,9606.ENSP00000236671,9606.ENSP00000244137,9606.ENSP00000264634,9606.ENSP00000278572,9606.ENSP00000282903,9606.ENSP00000293831,9606.ENSP00000295897,9606.ENSP00000297350,9606.ENSP00000308315,9606.ENSP00000312999,9606.ENSP00000320171,9606.ENSP00000327145,9606.ENSP00000327336,9606.ENSP00000330523,9606.ENSP00000341826,9606.ENSP00000346032,…	VCL,GAPDH,ENO1,CTSD,PEPD,WNT5A,RPS3,PLOD2,EIF4A1,ALB,TNFRSF11B,PODN,GNAI2,PKM,FLNC,BGN,CTHRC1,HNRNPA1,ANXA2,ANXA6,FN1,PLS3,PTRF,TGM2,QSOX1,LMNA,FLNA,HSP90AB1,PLAU,CAP1,AHNAK,ATP6AP2,GDI2,IGFBP3,HSPD1,LOXL2,ATP5A1,PTGR1,CD44,BTD,PPIA,GNB2L1,PGRMC2,SERPINH1,LDHA,VIM
TISSUES	BTO:0000254	Female reproductive gland	70	2783	0.49	1.32e-17	9606.ENSP00000196061,9606.ENSP00000211998,9606.ENSP00000217131,9606.ENSP00000218388,9606.ENSP00000219070,9606.ENSP00000225964,9606.ENSP00000229239,9606.ENSP00000231061,9606.ENSP00000233809,9606.ENSP00000234590,9606.ENSP00000247461,9606.ENSP00000262776,9606.ENSP00000264335,9606.ENSP00000268150,9606.ENSP00000278572,9606.ENSP00000280326,9606.ENSP00000283179,9606.ENSP00000293831,9606.ENSP00000295666,…	PLOD1,VCL,CTSZ,TIMP1,MMP2,COL1A1,GAPDH,SPARC,IGFBP2,ENO1,CANX,LGALS3BP,YWHAE,MFGE8,RPS3,CCT5,HNRNPU,EIF4A1,IGFBP7,ANXA5,HSPA9,COL6A2,TUBA1A,PODN,GNAI2,PKM,CALR,MMP1,HSPA5,FLNC,GANAB,HNRNPA1,PRDX6,ANXA2,RPS3A,PLS3,HNRNPH1,CYB5R3,QSOX1,LMNA,PHGDH,FLNA,HSP90AB1,CAP1,ANGPTL2,CLIC1,KCTD12,AHNAK,B4GALT1,GDI2,YWHAQ,HSPD1,GARS,YWHAZ,ITIH5,ATP5A1,DDX3X,FBLN2,AHSG,SERPINE2,PPIA,GNB2L1,PGRMC2,RNH1,SERPINH1,…
TISSUES	BTO:0001271	Leukemia cell	42	949	0.73	1.34e-17	9606.ENSP00000211998,9606.ENSP00000215909,9606.ENSP00000216181,9606.ENSP00000229239,9606.ENSP00000234590,9606.ENSP00000247461,9606.ENSP00000264335,9606.ENSP00000265333,9606.ENSP00000278572,9606.ENSP00000280326,9606.ENSP00000283179,9606.ENSP00000284240,9606.ENSP00000293831,9606.ENSP00000295897,9606.ENSP00000297185,9606.ENSP00000305556,9606.ENSP00000320171,9606.ENSP00000339001,9606.ENSP00000340466,…	VCL,LGALS1,MYH9,GAPDH,ENO1,CANX,YWHAE,VDAC1,RPS3,CCT5,HNRNPU,THY1,EIF4A1,ALB,HSPA9,PCBP1,PKM,TUBB,GANAB,HNRNPA1,PRDX6,RPS3A,ANXA6,HNRNPA2B1,HNRNPH1,LMNA,HSP90AB1,CAP1,HNRNPR,CLIC1,YWHAQ,HSPD1,GARS,YWHAZ,ATP5A1,DDX3X,CD44,PPIA,GNB2L1,LDHA,VIM,HNRNPC
TISSUES	BTO:0001424	Uterus	43	1020	0.71	2.55e-17	9606.ENSP00000206423,9606.ENSP00000211998,9606.ENSP00000218388,9606.ENSP00000229239,9606.ENSP00000231061,9606.ENSP00000233809,9606.ENSP00000233813,9606.ENSP00000234590,9606.ENSP00000244137,9606.ENSP00000252699,9606.ENSP00000264710,9606.ENSP00000278572,9606.ENSP00000280326,9606.ENSP00000293831,9606.ENSP00000295666,9606.ENSP00000297268,9606.ENSP00000300527,9606.ENSP00000304408,9606.ENSP00000312999,…	CCDC80,VCL,TIMP1,GAPDH,SPARC,IGFBP2,IGFBP5,ENO1,PEPD,ACTN4,RAB10,RPS3,CCT5,EIF4A1,IGFBP7,COL1A2,COL6A2,COL3A1,GNAI2,PKM,BGN,GANAB,HNRNPA1,RPS3A,ANXA6,HNRNPA2B1,FN1,PTRF,CALD1,TGM2,BAG2,MAMDC2,GDI2,YWHAQ,HSPD1,YWHAZ,ATP5A1,DDX3X,FBLN2,CD44,GNB2L1,LDHA,VIM
TISSUES	BTO:0000140	Bone	20	138	1.25	8.47e-17	9606.ENSP00000216286,9606.ENSP00000219070,9606.ENSP00000223357,9606.ENSP00000225964,9606.ENSP00000229239,9606.ENSP00000231061,9606.ENSP00000234590,9606.ENSP00000271651,9606.ENSP00000295897,9606.ENSP00000297268,9606.ENSP00000300527,9606.ENSP00000304408,9606.ENSP00000320171,9606.ENSP00000327336,9606.ENSP00000346032,9606.ENSP00000346050,9606.ENSP00000346839,9606.ENSP00000364000,9606.ENSP00000426909,…	NID2,MMP2,AEBP1,COL1A1,GAPDH,SPARC,ENO1,CTSK,ALB,COL1A2,COL6A2,COL3A1,PKM,BGN,ANXA2,RPS3A,FN1,COL5A2,GNB2L1,VIM
TISSUES	BTO:0000142	Brain	98	5462	0.34	9.88e-17	9606.ENSP00000196061,9606.ENSP00000206423,9606.ENSP00000215909,9606.ENSP00000219070,9606.ENSP00000220772,9606.ENSP00000223061,9606.ENSP00000223127,9606.ENSP00000223357,9606.ENSP00000225964,9606.ENSP00000229239,9606.ENSP00000230538,9606.ENSP00000231061,9606.ENSP00000233809,9606.ENSP00000233813,9606.ENSP00000234590,9606.ENSP00000236671,9606.ENSP00000244137,9606.ENSP00000247461,9606.ENSP00000262776,…	PLOD1,CCDC80,LGALS1,MMP2,SFRP1,PCOLCE,PLOD3,AEBP1,COL1A1,GAPDH,LAMA4,SPARC,IGFBP2,IGFBP5,ENO1,CTSD,PEPD,CANX,LGALS3BP,YWHAE,RAB10,TNC,VDAC1,HEXA,MFGE8,PGD,RPS3,CCT5,HNRNPU,THY1,EIF4A1,CAPN2,IGFBP7,ALB,ADH5,ANXA5,HSPA9,TUBA1A,PCBP1,EFEMP2,GNAI2,TLN1,PKM,CALR,HSPA5,BGN,FBLN1,GANAB,HNRNPA1,PRDX6,DPYSL3,ANXA2,RPS3A,ANXA6,HNRNPA2B1,FN1,WARS,PLS3,HNRNPH1,PTRF,CYB5R3,CALD1,TGM2,TGFB2,QSOX1,LMNA,PHGDH,HS…
TISSUES	BTO:0000082	Male reproductive system	67	2671	0.49	1.27e-16	9606.ENSP00000211998,9606.ENSP00000217131,9606.ENSP00000219070,9606.ENSP00000229239,9606.ENSP00000231061,9606.ENSP00000234590,9606.ENSP00000247461,9606.ENSP00000252699,9606.ENSP00000262776,9606.ENSP00000264335,9606.ENSP00000264710,9606.ENSP00000278572,9606.ENSP00000280326,9606.ENSP00000283179,9606.ENSP00000293831,9606.ENSP00000295666,9606.ENSP00000296511,9606.ENSP00000297185,9606.ENSP00000300527,…	VCL,CTSZ,MMP2,GAPDH,SPARC,ENO1,CANX,ACTN4,LGALS3BP,YWHAE,RAB10,RPS3,CCT5,HNRNPU,EIF4A1,IGFBP7,ANXA5,HSPA9,COL6A2,TUBA1A,PODN,GNAI2,PKM,CALR,HSPA5,FLNC,GANAB,HNRNPA1,PRDX6,ANXA2,RPS3A,WARS,PLS3,HNRNPH1,CYB5R3,CALD1,QSOX1,LMNA,PHGDH,FLNA,HSP90AB1,CAP1,CLIC1,MAMDC2,AHNAK,ATP6AP2,B4GALT1,GDI2,YWHAQ,HSPD1,GARS,YWHAZ,ATP5A1,DDX3X,FBLN2,CD44,SERPINE2,PPIA,GNB2L1,PGRMC2,RNH1,SERPINH1,LDHA,VIM,RAB5C,HNRNP…
[truncated: 174 more rows]

## Sheet: cluster-67-proteins
#category	term ID	term description	observed gene count	background gene count	strength	false discovery rate	matching proteins in your network (IDs)	matching proteins in your network (labels)
[truncated: 798 more rows]

## Sheet: cluster-22-proteins
Supplementary Table S7: Clusters-analysis-RNS-family2
#category	term ID	term description	observed gene count	background gene count	strength	false discovery rate	matching proteins in your network (IDs)	matching proteins in your network (labels)
[truncated: 151 more rows]
