# Supplementary material for: Gingival proteomics reveals the role of TGF beta and YAP/TAZ signaling in Raine syndrome fibrosis
Source: Sci Rep. 2024 Apr 25;14:9497. doi: 10.1038/s41598-024-59713-0 (PMC11045870; doi:10.1038/s41598-024-59713-0)
Supplement: Supplementary file 10 — Supplementary Table S8. [file 41598_2024_59713_MOESM10_ESM.xlsx]

## Sheet: Ctl vs RNS Fam1
									Normalized abundance
									Ctl			RNS Family 1			Tags
Accession	Description	Peptide count	Peptides used for quantitation	Confidence score	Anova (p)	Max fold change	Highest mean condition	Lowest mean condition	Intra_Ctl_1_01	Intra_Ctl_2_01	Intra_Ctl_3_01	Intra_RNS-Fam1_1_01	Intra_RNS-Fam1_2_01	Intra_RNS-Fam1_3_01	Anova p-value <= 0.05	Peptide > 1	Power > 0.8
SUCB1_HUMAN	Succinate--CoA ligase [ADP-forming] subunit beta, mitochondrial OS=Homo sapiens GN=SUCLA2 PE=1 SV=3	3	3	126.34	1.15404e-05	2.485	Ctl	RNS-Fam1	42257.6	45435.3	44318.5	18640.5	17090	17393	x	x	x
MYO1C_HUMAN	Unconventional myosin-Ic OS=Homo sapiens GN=MYO1C PE=1 SV=4	5	5	186.52	3.88238e-05	2.32403	Ctl	RNS-Fam1	501055	528175	575092	231419	223862	235040	x	x	x
COCA1_HUMAN	Collagen alpha-1(XII) chain OS=Homo sapiens GN=COL12A1 PE=1 SV=2	21	21	1029.39	4.0245e-05	2.6505	Ctl	RNS-Fam1	829926	873826	779430	335996	300951	299925	x	x	x
PCBP1_HUMAN	Poly(rC)-binding protein 1 OS=Homo sapiens GN=PCBP1 PE=1 SV=2	4	4	123.69	4.59411e-05	2.59905	Ctl	RNS-Fam1	355022	390744	344652	141747	146717	131082	x	x	x
PARVA_HUMAN;PARVB_HUMAN	Alpha-parvin OS=Homo sapiens GN=PARVA PE=1 SV=1	2	2	100.49	4.6336e-05	8.48743	Ctl	RNS-Fam1	27604.6	32304.6	25360	3794.96	3441.63	2809.93	x	x	x
TYPH_HUMAN	Thymidine phosphorylase OS=Homo sapiens GN=TYMP PE=1 SV=2	2	2	75.67	5.20321e-05	3.8342	Ctl	RNS-Fam1	90964.2	78949.3	83809.1	21298.8	24714.8	20160	x	x	x
COR1C_HUMAN	Coronin-1C OS=Homo sapiens GN=CORO1C PE=1 SV=1	5	5	179.19	6.14142e-05	4.30584	Ctl	RNS-Fam1	584905	542148	506650	115329	145172	118914	x	x	x
RUVB2_HUMAN	RuvB-like 2 OS=Homo sapiens GN=RUVBL2 PE=1 SV=3	2	2	77.22	8.85586e-05	2.33828	Ctl	RNS-Fam1	44461.9	51042.5	43188.5	19756.9	20175.9	19381.2	x	x	x
PTGIS_HUMAN	Prostacyclin synthase OS=Homo sapiens GN=PTGIS PE=1 SV=1	3	3	128.06	0.000112609	13.2323	Ctl	RNS-Fam1	116719	136059	114415	10913.9	10326.1	6509.74	x	x	x
CD9_HUMAN	CD9 antigen OS=Homo sapiens GN=CD9 PE=1 SV=4	2	2	76.83	0.000116246	3.33717	Ctl	RNS-Fam1	116385	119670	149308	39347.8	37445.9	38682.5	x	x	x
MFGM_HUMAN	Lactadherin OS=Homo sapiens GN=MFGE8 PE=1 SV=2	2	2	77.53	0.000137639	7.22443	Ctl	RNS-Fam1	64970.2	64669.4	45563.5	7394.26	7591.93	9265.3	x	x	x
BUB3_HUMAN	Mitotic checkpoint protein BUB3 OS=Homo sapiens GN=BUB3 PE=1 SV=1	2	2	74.24	0.000144702	4.10849	Ctl	RNS-Fam1	24039.1	27306.9	29151.8	5501.19	7014.83	7077.03	x	x	x
TALDO_HUMAN	Transaldolase OS=Homo sapiens GN=TALDO1 PE=1 SV=2	2	2	79.19	0.000148542	2.2707	RNS-Fam1	Ctl	78205.7	90573.7	88814.6	182433	206515	195971	x	x	x
RINI_HUMAN	Ribonuclease inhibitor OS=Homo sapiens GN=RNH1 PE=1 SV=2	10	10	461.56	0.000150466	3.01066	Ctl	RNS-Fam1	1.00753e+06	1.29656e+06	1.20674e+06	406020	377440	382673	x	x	x
ANX11_HUMAN	Annexin A11 OS=Homo sapiens GN=ANXA11 PE=1 SV=1	4	4	320.79	0.000152093	2.83883	Ctl	RNS-Fam1	340411	309759	360152	123402	127593	104899	x	x	x
APOL2_HUMAN	Apolipoprotein L2 OS=Homo sapiens GN=APOL2 PE=1 SV=1	2	2	139.49	0.000154929	3.63101	RNS-Fam1	Ctl	45078.4	37262.4	34867.9	127503	149826	148257	x	x	x
ECHM_HUMAN	Enoyl-CoA hydratase, mitochondrial OS=Homo sapiens GN=ECHS1 PE=1 SV=4	2	2	159.1	0.000162518	5.68301	Ctl	RNS-Fam1	51542.2	49192	37529	8646.47	8788.87	6893.88	x	x	x
SUN2_HUMAN	SUN domain-containing protein 2 OS=Homo sapiens GN=SUN2 PE=1 SV=3	2	2	78.65	0.000180487	5.51101	Ctl	RNS-Fam1	62546.2	69042.6	50759.9	12555.6	9244.86	11287.6	x	x	x
TCPH_HUMAN	T-complex protein 1 subunit eta OS=Homo sapiens GN=CCT7 PE=1 SV=2	6	6	316.15	0.000197823	2.27674	Ctl	RNS-Fam1	310114	346481	324135	145673	155726	129363	x	x	x
ZYX_HUMAN	Zyxin OS=Homo sapiens GN=ZYX PE=1 SV=1	2	2	72.51	0.000202469	2.59347	RNS-Fam1	Ctl	15403.2	17711.6	16632	47091.1	43703.4	38222.3	x	x	x
ADDA_HUMAN	Alpha-adducin OS=Homo sapiens GN=ADD1 PE=1 SV=2	3	3	106.96	0.000203393	3.40046	Ctl	RNS-Fam1	81884.6	75665	78260.1	19824.7	27191	22330.7	x	x	x
RPN2_HUMAN	Dolichyl-diphosphooligosaccharide--protein glycosyltransferase subunit 2 OS=Homo sapiens GN=RPN2 PE=1 SV=3	5	5	247.04	0.000222164	3.92546	Ctl	RNS-Fam1	390967	552866	467044	111248	121513	126656	x	x	x
PHB2_HUMAN	Prohibitin-2 OS=Homo sapiens GN=PHB2 PE=1 SV=2	2	2	95.99	0.000229565	1.8024	Ctl	RNS-Fam1	124412	127125	122673	64344.1	68025.2	75248.7	x	x	x
GLYM_HUMAN	Serine hydroxymethyltransferase, mitochondrial OS=Homo sapiens GN=SHMT2 PE=1 SV=3	4	4	127.51	0.000253572	2.5322	Ctl	RNS-Fam1	156526	173378	181267	69859.7	59316.4	72692.8	x	x	x
AK1A1_HUMAN	Alcohol dehydrogenase [NADP(+)] OS=Homo sapiens GN=AKR1A1 PE=1 SV=3	2	2	133.68	0.000294434	6.55356	Ctl	RNS-Fam1	13004.6	17897.9	16216.7	2891.33	1856.99	2441.54	x	x	x
AP2B1_HUMAN	AP-2 complex subunit beta OS=Homo sapiens GN=AP2B1 PE=1 SV=1	2	2	46.72	0.000331676	6.2328	Ctl	RNS-Fam1	38758	38865.1	32525.6	4281.91	6933.83	6456.68	x	x	x
ACSL4_HUMAN	Long-chain-fatty-acid--CoA ligase 4 OS=Homo sapiens GN=ACSL4 PE=1 SV=2	4	4	214.73	0.000354054	4.26531	Ctl	RNS-Fam1	107537	136921	115388	23380.8	33866	27119.1	x	x	x
MYO1D_HUMAN	Unconventional myosin-Id OS=Homo sapiens GN=MYO1D PE=1 SV=2	3	3	113.08	0.000362322	3.40326	Ctl	RNS-Fam1	44393.4	51158.9	42307.3	14169.2	15195	11143.9	x	x	x
CAN2_HUMAN	Calpain-2 catalytic subunit OS=Homo sapiens GN=CAPN2 PE=1 SV=6	7	7	237.46	0.000364834	2.89618	Ctl	RNS-Fam1	352416	442843	357443	120092	147471	130444	x	x	x
PCYOX_HUMAN	Prenylcysteine oxidase 1 OS=Homo sapiens GN=PCYOX1 PE=1 SV=3	6	6	202.62	0.000424495	4.15729	Ctl	RNS-Fam1	120586	166825	177833	41020.7	36731.2	34158.3	x	x	x
TOM70_HUMAN	Mitochondrial import receptor subunit TOM70 OS=Homo sapiens GN=TOMM70 PE=1 SV=1	4	4	173.63	0.000432149	3.02145	Ctl	RNS-Fam1	147136	109848	128560	39189.1	47573.8	40839.7	x	x	x
PLOD2_HUMAN	Procollagen-lysine,2-oxoglutarate 5-dioxygenase 2 OS=Homo sapiens GN=PLOD2 PE=1 SV=2	4	4	191.43	0.000439663	1.11007	Ctl	RNS-Fam1	184700	184592	181087	167418	163213	165176	x	x	x
UGDH_HUMAN	UDP-glucose 6-dehydrogenase OS=Homo sapiens GN=UGDH PE=1 SV=1	8	8	391.4	0.000443643	1.68065	Ctl	RNS-Fam1	530589	546937	599848	352821	328931	316297	x	x	x
TFR1_HUMAN	Transferrin receptor protein 1 OS=Homo sapiens GN=TFRC PE=1 SV=2	4	4	183.85	0.000450434	3.49723	RNS-Fam1	Ctl	150262	116931	105710	436933	391159	476035	x	x	x
4F2_HUMAN	4F2 cell-surface antigen heavy chain OS=Homo sapiens GN=SLC3A2 PE=1 SV=3	4	4	208.19	0.000474071	1.92801	RNS-Fam1	Ctl	108791	100191	97732.8	180115	194533	216701	x	x	x
TRI25_HUMAN	E3 ubiquitin/ISG15 ligase TRIM25 OS=Homo sapiens GN=TRIM25 PE=1 SV=2	2	2	84.88	0.000482014	14.085	Ctl	RNS-Fam1	45917	74448.7	69003.5	5535.77	5055.53	2853.4	x	x	x
VPS35_HUMAN	Vacuolar protein sorting-associated protein 35 OS=Homo sapiens GN=VPS35 PE=1 SV=2	3	3	157.32	0.000484512	9.70385	Ctl	RNS-Fam1	71228.9	115805	101984	11405.6	11403.6	6974.57	x	x	x
ILK_HUMAN	Integrin-linked protein kinase OS=Homo sapiens GN=ILK PE=1 SV=2	2	2	76.05	0.000539959	1.71617	Ctl	RNS-Fam1	24958.6	23526.9	26909	14924.1	13619.7	15388.1	x	x	x
EIF3L_HUMAN	Eukaryotic translation initiation factor 3 subunit L OS=Homo sapiens GN=EIF3L PE=1 SV=1	4	4	195.86	0.000558787	3.68606	Ctl	RNS-Fam1	51372.1	72416.3	63488.5	17620.2	18868.8	14317.8	x	x	x
CD166_HUMAN	CD166 antigen OS=Homo sapiens GN=ALCAM PE=1 SV=2	2	2	59.82	0.000585394	4.66734	Ctl	RNS-Fam1	48088.8	35791.3	31705.1	6810.36	9225.61	8728.73	x	x	x
RAN_HUMAN	GTP-binding nuclear protein Ran OS=Homo sapiens GN=RAN PE=1 SV=3	4	4	166.15	0.000642142	2.80624	Ctl	RNS-Fam1	217124	268004	280588	78464.1	98519.4	95878.8	x	x	x
MOES_HUMAN	Moesin OS=Homo sapiens GN=MSN PE=1 SV=3	10	10	366.1	0.000643419	2.50668	Ctl	RNS-Fam1	1.16975e+06	1.34299e+06	1.0555e+06	515553	491394	416546	x	x	x
ACOC_HUMAN	Cytoplasmic aconitate hydratase OS=Homo sapiens GN=ACO1 PE=1 SV=3	3	3	80.98	0.000644582	1.93997	RNS-Fam1	Ctl	10840.2	9671.09	11172.9	18974.8	22621.6	19870	x	x	x
PDLI1_HUMAN	PDZ and LIM domain protein 1 OS=Homo sapiens GN=PDLIM1 PE=1 SV=4	3	3	107.35	0.000650765	5.48217	RNS-Fam1	Ctl	67585.6	46141.1	41900.8	234177	332774	286226	x	x	x
SYDC_HUMAN	Aspartate--tRNA ligase, cytoplasmic OS=Homo sapiens GN=DARS PE=1 SV=2	3	3	154.8	0.000692867	2.68942	Ctl	RNS-Fam1	156323	186194	186346	75329.6	65588.2	55727.4	x	x	x
ATD3A_HUMAN;ATD3B_HUMAN;ATD3C_HUMAN	ATPase family AAA domain-containing protein 3A OS=Homo sapiens GN=ATAD3A PE=1 SV=2	4	4	178.95	0.000707651	3.26277	Ctl	RNS-Fam1	65579.9	91289.8	76354.6	25947.9	25383.9	20148.7	x	x	x
FINC_HUMAN	Fibronectin OS=Homo sapiens GN=FN1 PE=1 SV=4	15	15	734.09	0.000728538	2.24219	Ctl	RNS-Fam1	1.62207e+06	2.15882e+06	1.78458e+06	822642	853084	806435	x	x	x
ENAH_HUMAN	Protein enabled homolog OS=Homo sapiens GN=ENAH PE=1 SV=2	2	2	54.38	0.000755476	29.1662	RNS-Fam1	Ctl	1345.34	454.961	900.455	29011.4	32415.9	17343.6	x	x	x
H2B1C_HUMAN;H2B1A_HUMAN	Histone H2B type 1-C/E/F/G/I OS=Homo sapiens GN=HIST1H2BC PE=1 SV=4	3	3	104.25	0.000808066	2.21819	Ctl	RNS-Fam1	316995	343832	370409	133385	159345	172168	x	x	x
DDX3X_HUMAN;DDX3Y_HUMAN	ATP-dependent RNA helicase DDX3X OS=Homo sapiens GN=DDX3X PE=1 SV=3	3	3	125.06	0.000810111	4.53774	Ctl	RNS-Fam1	54609.9	80709.1	79132.2	12611.7	17705.2	16942.5	x	x	x
RS27A_HUMAN	Ubiquitin-40S ribosomal protein S27a OS=Homo sapiens GN=RPS27A PE=1 SV=2	2	2	61.55	0.000814563	2.12412	Ctl	RNS-Fam1	541427	606585	612488	237513	299504	291798	x	x	x
THIM_HUMAN	3-ketoacyl-CoA thiolase, mitochondrial OS=Homo sapiens GN=ACAA2 PE=1 SV=2	2	2	54.1	0.00087068	3.35985	Ctl	RNS-Fam1	39991.5	59233	55542	16099.4	16317.2	13647	x	x	x
CD81_HUMAN	CD81 antigen OS=Homo sapiens GN=CD81 PE=1 SV=1	3	3	127.95	0.000875395	2.11023	Ctl	RNS-Fam1	159838	175071	149975	68203.6	87010.6	74563.5	x	x	x
MDHM_HUMAN	Malate dehydrogenase, mitochondrial OS=Homo sapiens GN=MDH2 PE=1 SV=3	8	8	271.56	0.000916686	1.92958	Ctl	RNS-Fam1	1.14512e+06	1.41064e+06	1.38757e+06	664339	654071	725215	x	x	x
HNRPL_HUMAN	Heterogeneous nuclear ribonucleoprotein L OS=Homo sapiens GN=HNRNPL PE=1 SV=2	4	4	131.21	0.000917322	3.20511	Ctl	RNS-Fam1	259540	379955	268829	85605.4	98813.7	98979.3	x	x	x
GBB1_HUMAN;GBB3_HUMAN	Guanine nucleotide-binding protein G(I)/G(S)/G(T) subunit beta-1 OS=Homo sapiens GN=GNB1 PE=1 SV=3	2	2	98.84	0.000927767	3.26911	Ctl	RNS-Fam1	68098.5	98943.4	80802.7	27957.9	26370.6	21485.6	x	x	x
RL12_HUMAN	60S ribosomal protein L12 OS=Homo sapiens GN=RPL12 PE=1 SV=1	2	2	77.74	0.000927868	1.89272	RNS-Fam1	Ctl	39841.7	40752.7	45148.8	76427.2	72557.7	89012.4	x	x	x
ANXA5_HUMAN	Annexin A5 OS=Homo sapiens GN=ANXA5 PE=1 SV=2	5	5	259.1	0.00093916	1.29718	Ctl	RNS-Fam1	537592	565036	572604	436913	411448	443078	x	x	x
CO6A3_HUMAN	Collagen alpha-3(VI) chain OS=Homo sapiens GN=COL6A3 PE=1 SV=5	6	6	179.17	0.000943501	2.10785	RNS-Fam1	Ctl	109870	98438.2	94063.1	185724	214042	237585	x	x	x
IF4A1_HUMAN;IF4A2_HUMAN	Eukaryotic initiation factor 4A-I OS=Homo sapiens GN=EIF4A1 PE=1 SV=1	5	5	286.31	0.00095299	2.83893	Ctl	RNS-Fam1	304672	415464	390555	122319	149811	119105	x	x	x
GSTO1_HUMAN	Glutathione S-transferase omega-1 OS=Homo sapiens GN=GSTO1 PE=1 SV=2	2	2	99.32	0.000972794	3.03032	Ctl	RNS-Fam1	49656.4	51364.2	70797	20704.3	16989.5	19005.6	x	x	x
EHD1_HUMAN;EHD4_HUMAN	EH domain-containing protein 1 OS=Homo sapiens GN=EHD1 PE=1 SV=2	4	4	133.01	0.000974679	3.66957	Ctl	RNS-Fam1	260873	317770	249003	65631.6	96039.7	63871.8	x	x	x
CAPG_HUMAN	Macrophage-capping protein OS=Homo sapiens GN=CAPG PE=1 SV=2	2	2	121.61	0.000999741	4.09967	Ctl	RNS-Fam1	36204.7	59367.5	57012.7	13058.2	11805.5	12355.2	x	x	x
LDHA_HUMAN;LDH6A_HUMAN	L-lactate dehydrogenase A chain OS=Homo sapiens GN=LDHA PE=1 SV=2	7	7	266.84	0.00100641	2.80295	Ctl	RNS-Fam1	852576	936770	1.15325e+06	326224	407417	316183	x	x	x
API5_HUMAN	Apoptosis inhibitor 5 OS=Homo sapiens GN=API5 PE=1 SV=3	2	2	96.94	0.00100895	6.30114	Ctl	RNS-Fam1	38544.2	36869.1	20484.5	4681.54	4960.17	5577.43	x	x	x
CALD1_HUMAN	Caldesmon OS=Homo sapiens GN=CALD1 PE=1 SV=3	6	6	327.66	0.00105516	3.33137	RNS-Fam1	Ctl	752985	741190	797288	1.91808e+06	3.0521e+06	2.66352e+06	x	x	x
ODO1_HUMAN;OGDHL_HUMAN	2-oxoglutarate dehydrogenase, mitochondrial OS=Homo sapiens GN=OGDH PE=1 SV=3	4	4	159.11	0.00106748	2.1483	Ctl	RNS-Fam1	103164	119262	104658	54492.4	43146.3	54614	x	x	x
SYFB_HUMAN	Phenylalanine--tRNA ligase beta subunit OS=Homo sapiens GN=FARSB PE=1 SV=3	3	3	76.84	0.00107718	2.41135	Ctl	RNS-Fam1	32777.7	45258.4	42651.3	17168.3	15742.2	17139.3	x	x	x
ATPB_HUMAN	ATP synthase subunit beta, mitochondrial OS=Homo sapiens GN=ATP5B PE=1 SV=3	9	9	476.15	0.00109037	2.15519	Ctl	RNS-Fam1	1.2649e+06	1.61814e+06	1.37582e+06	733025	616289	626777	x	x	x
PLST_HUMAN;PLSI_HUMAN;PLSL_HUMAN	Plastin-3 OS=Homo sapiens GN=PLS3 PE=1 SV=4	5	5	228.72	0.0011065	3.96848	Ctl	RNS-Fam1	140680	236807	213233	47488.8	52369.5	48994.7	x	x	x
PDIA3_HUMAN	Protein disulfide-isomerase A3 OS=Homo sapiens GN=PDIA3 PE=1 SV=4	6	6	262.29	0.00111017	2.15861	Ctl	RNS-Fam1	1.02322e+06	1.30346e+06	1.23844e+06	492376	578619	580587	x	x	x
BGH3_HUMAN	Transforming growth factor-beta-induced protein ig-h3 OS=Homo sapiens GN=TGFBI PE=1 SV=1	4	4	176.55	0.00114699	7.17592	Ctl	RNS-Fam1	85057.6	149724	110814	19087.9	11081.5	17991	x	x	x
AL7A1_HUMAN	Alpha-aminoadipic semialdehyde dehydrogenase OS=Homo sapiens GN=ALDH7A1 PE=1 SV=5	5	5	251.77	0.00116273	3.60798	Ctl	RNS-Fam1	263323	292411	263224	87705.4	84827.9	54451.9	x	x	x
TCPD_HUMAN	T-complex protein 1 subunit delta OS=Homo sapiens GN=CCT4 PE=1 SV=4	3	3	161.35	0.00125557	4.5567	Ctl	RNS-Fam1	100622	172071	172625	30885.7	35055.5	31786.9	x	x	x
RLA0_HUMAN;RLA0L_HUMAN	60S acidic ribosomal protein P0 OS=Homo sapiens GN=RPLP0 PE=1 SV=1	6	6	270.81	0.00126	4.32226	Ctl	RNS-Fam1	460724	771554	726702	134533	172204	146494	x	x	x
ACTN1_HUMAN;ACTN2_HUMAN;ACTN3_HUMAN	Alpha-actinin-1 OS=Homo sapiens GN=ACTN1 PE=1 SV=2	8	8	488.4	0.0012692	1.91899	RNS-Fam1	Ctl	629512	738344	753132	1.2072e+06	1.41439e+06	1.44856e+06	x	x	x
EHD2_HUMAN	EH domain-containing protein 2 OS=Homo sapiens GN=EHD2 PE=1 SV=2	5	5	206.39	0.00127113	3.12562	Ctl	RNS-Fam1	507517	507201	507952	207476	126791	152890	x	x	x
MMP1_HUMAN	Interstitial collagenase OS=Homo sapiens GN=MMP1 PE=1 SV=3	2	2	103.31	0.00127197	43.0323	Ctl	RNS-Fam1	23140.7	48823	38221	524.054	1636.08	400.375	x	x	x
FUMH_HUMAN	Fumarate hydratase, mitochondrial OS=Homo sapiens GN=FH PE=1 SV=3	2	2	86.67	0.00129972	2.40992	Ctl	RNS-Fam1	84679.5	96467.1	112847	36427.1	39253.6	46312.2	x	x	x
ARK72_HUMAN;ARK74_HUMAN	Aflatoxin B1 aldehyde reductase member 2 OS=Homo sapiens GN=AKR7A2 PE=1 SV=3	2	2	91.97	0.00130038	2.11096	Ctl	RNS-Fam1	88130.7	81731.6	82336.7	45985.1	39893.5	33592.6	x	x	x
SRPRA_HUMAN	Signal recognition particle receptor subunit alpha OS=Homo sapiens GN=SRPRA PE=1 SV=2	2	2	74.65	0.00131004	2.14152	Ctl	RNS-Fam1	27121.4	34542.5	28023.7	14800.8	14651.8	12427.9	x	x	x
PLPP3_HUMAN	Phospholipid phosphatase 3 OS=Homo sapiens GN=PLPP3 PE=1 SV=1	2	2	70.02	0.00135428	6.89859	Ctl	RNS-Fam1	36011.3	51832.4	54159.8	4380.69	7439.25	8764.5	x	x	x
LMNA_HUMAN	Prelamin-A/C OS=Homo sapiens GN=LMNA PE=1 SV=1	27	27	1484.87	0.00136796	2.26758	Ctl	RNS-Fam1	1.0432e+07	1.39599e+07	1.10733e+07	4.72339e+06	5.29164e+06	5.62505e+06	x	x	x
RCN1_HUMAN	Reticulocalbin-1 OS=Homo sapiens GN=RCN1 PE=1 SV=1	2	2	74.22	0.00141835	2.34516	RNS-Fam1	Ctl	79110.1	106922	83420.5	235485	198787	197637	x	x	x
ACADV_HUMAN	Very long-chain specific acyl-CoA dehydrogenase, mitochondrial OS=Homo sapiens GN=ACADVL PE=1 SV=1	5	5	237.66	0.00143885	2.73672	Ctl	RNS-Fam1	290032	422151	331583	143699	115908	121786	x	x	x
EF1D_HUMAN	Elongation factor 1-delta OS=Homo sapiens GN=EEF1D PE=1 SV=5	2	2	103.85	0.00147199	2.87161	RNS-Fam1	Ctl	42660.2	31838.9	30457.5	91706.8	118360	91328.1	x	x	x
PPIB_HUMAN	Peptidyl-prolyl cis-trans isomerase B OS=Homo sapiens GN=PPIB PE=1 SV=2	3	3	135.38	0.00150749	2.27816	Ctl	RNS-Fam1	428123	511580	554384	187772	238497	229562	x	x	x
HNRPC_HUMAN;HNRC1_HUMAN	Heterogeneous nuclear ribonucleoproteins C1/C2 OS=Homo sapiens GN=HNRNPC PE=1 SV=4	4	4	202.47	0.00151895	2.99992	Ctl	RNS-Fam1	409487	625949	527946	159669	163310	198163	x	x	x
IF4A3_HUMAN	Eukaryotic initiation factor 4A-III OS=Homo sapiens GN=EIF4A3 PE=1 SV=4	3	3	133.15	0.00153295	3.02199	Ctl	RNS-Fam1	58335.8	70366.4	59146.9	26494.3	18174.1	17492.3	x	x	x
CO6A1_HUMAN	Collagen alpha-1(VI) chain OS=Homo sapiens GN=COL6A1 PE=1 SV=3	9	9	431.93	0.00156994	3.15963	Ctl	RNS-Fam1	293639	308522	231389	85348.2	107867	70597.4	x	x	x
TOIP1_HUMAN	Torsin-1A-interacting protein 1 OS=Homo sapiens GN=TOR1AIP1 PE=1 SV=2	3	3	121.75	0.00157017	1.81693	Ctl	RNS-Fam1	154922	132532	128619	83496.1	75884	69617.9	x	x	x
EMIL1_HUMAN	EMILIN-1 OS=Homo sapiens GN=EMILIN1 PE=1 SV=3	2	2	84.56	0.00157206	2.68645	Ctl	RNS-Fam1	48050	37982	33132.9	15792.5	12838.1	15727.1	x	x	x
RADI_HUMAN	Radixin OS=Homo sapiens GN=RDX PE=1 SV=1	3	3	163.3	0.00162757	4.54645	Ctl	RNS-Fam1	58097.8	86270.7	69689.4	17765.4	10976.2	18340.8	x	x	x
SQOR_HUMAN	Sulfide:quinone oxidoreductase, mitochondrial OS=Homo sapiens GN=SQOR PE=1 SV=1	5	5	262.06	0.00164486	2.46402	Ctl	RNS-Fam1	237493	344218	304019	109878	128275	121313	x	x	x
NIBL1_HUMAN	Niban-like protein 1 OS=Homo sapiens GN=FAM129B PE=1 SV=3	5	5	186.42	0.00167301	2.21284	Ctl	RNS-Fam1	269571	377446	313546	139042	155933	139111	x	x	x
GPDM_HUMAN	Glycerol-3-phosphate dehydrogenase, mitochondrial OS=Homo sapiens GN=GPD2 PE=1 SV=3	6	6	284.11	0.00168137	2.44206	Ctl	RNS-Fam1	221619	314626	264111	122803	103710	101226	x	x	x
ACTA_HUMAN	Actin, aortic smooth muscle OS=Homo sapiens GN=ACTA2 PE=1 SV=1	2	2	77.65	0.0016838	1.75728	RNS-Fam1	Ctl	449768	464572	567691	835731	870435	898181	x	x	x
CH60_HUMAN	60 kDa heat shock protein, mitochondrial OS=Homo sapiens GN=HSPD1 PE=1 SV=2	12	12	475.73	0.00168943	2.70446	Ctl	RNS-Fam1	1.6569e+06	2.509e+06	1.98375e+06	684966	818889	770036	x	x	x
ARPC2_HUMAN	Actin-related protein 2/3 complex subunit 2 OS=Homo sapiens GN=ARPC2 PE=1 SV=1	2	2	77.11	0.00178824	2.4114	Ctl	RNS-Fam1	44047.5	63551.8	61155	23062.5	24061.6	22857.8	x	x	x
OST48_HUMAN	Dolichyl-diphosphooligosaccharide--protein glycosyltransferase 48 kDa subunit OS=Homo sapiens GN=DDOST PE=1 SV=4	4	4	211.91	0.00180632	1.81475	Ctl	RNS-Fam1	184104	240077	219880	117276	115243	122385	x	x	x
GSTM2_HUMAN;GSTM3_HUMAN	Glutathione S-transferase Mu 2 OS=Homo sapiens GN=GSTM2 PE=1 SV=2	2	2	64.38	0.00182471	2.8904	Ctl	RNS-Fam1	29359	25176.6	37784.3	11105.9	11801	9033.36	x	x	x
RHG01_HUMAN	Rho GTPase-activating protein 1 OS=Homo sapiens GN=ARHGAP1 PE=1 SV=1	3	3	120.46	0.00182862	5.87558	Ctl	RNS-Fam1	38065.8	76294.3	75964.4	11641	10119	10632.4	x	x	x
FSCN1_HUMAN	Fascin OS=Homo sapiens GN=FSCN1 PE=1 SV=3	3	3	156.15	0.00186679	2.67481	Ctl	RNS-Fam1	116671	164484	168218	61519.8	56653.1	49828.6	x	x	x
HNRH1_HUMAN	Heterogeneous nuclear ribonucleoprotein H OS=Homo sapiens GN=HNRNPH1 PE=1 SV=4	3	3	215.27	0.00190868	1.7405	Ctl	RNS-Fam1	656630	840060	786693	447528	441496	422887	x	x	x
AMPN_HUMAN	Aminopeptidase N OS=Homo sapiens GN=ANPEP PE=1 SV=4	7	7	290.01	0.00194144	2.28599	Ctl	RNS-Fam1	436289	613547	507156	215202	253093	212805	x	x	x
LAMP1_HUMAN	Lysosome-associated membrane glycoprotein 1 OS=Homo sapiens GN=LAMP1 PE=1 SV=3	3	3	148.76	0.00197941	2.03742	Ctl	RNS-Fam1	338192	435110	358187	171910	208922	174522	x	x	x
AAAT_HUMAN	Neutral amino acid transporter B(0) OS=Homo sapiens GN=SLC1A5 PE=1 SV=2	2	2	93.57	0.00199008	10.9489	Ctl	RNS-Fam1	57883.7	68454.2	50003.2	3493.98	3295.87	9315.96	x	x	x
SUCB2_HUMAN	Succinate--CoA ligase [GDP-forming] subunit beta, mitochondrial OS=Homo sapiens GN=SUCLG2 PE=1 SV=2	2	2	60.77	0.00199722	3.37089	Ctl	RNS-Fam1	30101.8	29713.8	41456.8	11693.8	7627.29	10722.1	x	x	x
ECHB_HUMAN	Trifunctional enzyme subunit beta, mitochondrial OS=Homo sapiens GN=HADHB PE=1 SV=3	2	2	65.34	0.00200767	3.67432	Ctl	RNS-Fam1	49097.8	79857.7	68994.7	14899.1	17317.8	21657	x	x	x
ANXA7_HUMAN	Annexin A7 OS=Homo sapiens GN=ANXA7 PE=1 SV=3	6	6	222.14	0.00201019	1.754	Ctl	RNS-Fam1	245224	298517	263735	152178	168274	139909	x	x	x
SYWC_HUMAN	Tryptophan--tRNA ligase, cytoplasmic OS=Homo sapiens GN=WARS PE=1 SV=2	4	4	167.52	0.00202621	4.01131	Ctl	RNS-Fam1	256828	460070	393600	107057	82863.4	86921.3	x	x	x
ANXA2_HUMAN;AXA2L_HUMAN	Annexin A2 OS=Homo sapiens GN=ANXA2 PE=1 SV=2	13	13	933.73	0.00204873	2.20904	Ctl	RNS-Fam1	1.38976e+07	1.85272e+07	1.58246e+07	6.40959e+06	8.26417e+06	7.1681e+06	x	x	x
PSMD3_HUMAN	26S proteasome non-ATPase regulatory subunit 3 OS=Homo sapiens GN=PSMD3 PE=1 SV=2	5	5	171.12	0.0020862	3.25915	Ctl	RNS-Fam1	53028.4	84486	75814.5	21046.3	25444.9	18964.1	x	x	x
ATPA_HUMAN	ATP synthase subunit alpha, mitochondrial OS=Homo sapiens GN=ATP5A1 PE=1 SV=1	13	13	508.36	0.0021057	2.85962	Ctl	RNS-Fam1	1.13711e+06	1.85505e+06	1.50324e+06	493198	555677	523150	x	x	x
6PGD_HUMAN	6-phosphogluconate dehydrogenase, decarboxylating OS=Homo sapiens GN=PGD PE=1 SV=3	3	3	159.28	0.00213774	1.716	Ctl	RNS-Fam1	189561	228444	240609	130004	131618	122186	x	x	x
CAV1_HUMAN	Caveolin-1 OS=Homo sapiens GN=CAV1 PE=1 SV=4	3	3	149.22	0.00216162	3.0086	Ctl	RNS-Fam1	205277	308624	295417	75514.5	92224.3	101262	x	x	x
MPCP_HUMAN	Phosphate carrier protein, mitochondrial OS=Homo sapiens GN=SLC25A3 PE=1 SV=2	2	2	53.34	0.00218049	5.02632	Ctl	RNS-Fam1	34437.7	65388	48803.8	8757.39	12595.9	8216.98	x	x	x
NUCL_HUMAN	Nucleolin OS=Homo sapiens GN=NCL PE=1 SV=3	8	8	317.18	0.0022351	3.06976	Ctl	RNS-Fam1	523220	715025	694393	165152	257113	207308	x	x	x
TPM3_HUMAN;TPM1_HUMAN	Tropomyosin alpha-3 chain OS=Homo sapiens GN=TPM3 PE=1 SV=2	2	2	79.45	0.00236466	4.51097	RNS-Fam1	Ctl	53858.1	27031.8	33915.9	187005	141187	189694	x	x	x
HNRPQ_HUMAN	Heterogeneous nuclear ribonucleoprotein Q OS=Homo sapiens GN=SYNCRIP PE=1 SV=2	6	6	219.29	0.00239104	2.58973	Ctl	RNS-Fam1	300815	477232	408942	149760	150993	157593	x	x	x
EF2_HUMAN	Elongation factor 2 OS=Homo sapiens GN=EEF2 PE=1 SV=4	4	4	210.2	0.00239624	2.37902	Ctl	RNS-Fam1	350273	497208	468409	164464	205321	183339	x	x	x
PRDX6_HUMAN	Peroxiredoxin-6 OS=Homo sapiens GN=PRDX6 PE=1 SV=3	3	3	82.09	0.00246354	1.77724	RNS-Fam1	Ctl	372073	304076	387419	672620	584222	633373	x	x	x
ACLY_HUMAN	ATP-citrate synthase OS=Homo sapiens GN=ACLY PE=1 SV=3	2	2	100.78	0.0024833	2.31379	Ctl	RNS-Fam1	90224.7	112912	89382.4	39904.3	50366.5	36153.4	x	x	x
PHB_HUMAN	Prohibitin OS=Homo sapiens GN=PHB PE=1 SV=1	4	4	189.38	0.00248705	1.63576	Ctl	RNS-Fam1	143886	169823	135900	87181.9	95776.4	91903	x	x	x
FKBP9_HUMAN	Peptidyl-prolyl cis-trans isomerase FKBP9 OS=Homo sapiens GN=FKBP9 PE=1 SV=2	2	2	76.07	0.00254872	1.48479	Ctl	RNS-Fam1	167929	168804	155947	122554	103222	106041	x	x	x
DHE3_HUMAN;DHE4_HUMAN	Glutamate dehydrogenase 1, mitochondrial OS=Homo sapiens GN=GLUD1 PE=1 SV=2	9	9	313.87	0.00256729	3.83993	Ctl	RNS-Fam1	1.09321e+06	1.98378e+06	1.25749e+06	321959	386162	420670	x	x	x
SERPH_HUMAN	Serpin H1 OS=Homo sapiens GN=SERPINH1 PE=1 SV=2	9	9	465.04	0.00257801	2.18346	Ctl	RNS-Fam1	2.06136e+06	2.94475e+06	2.44587e+06	1.2528e+06	1.10887e+06	1.05126e+06	x	x	x
SERA_HUMAN	D-3-phosphoglycerate dehydrogenase OS=Homo sapiens GN=PHGDH PE=1 SV=4	6	6	314.58	0.00265106	3.84847	Ctl	RNS-Fam1	222581	394390	340313	74178.1	100765	73800.8	x	x	x
IMA4_HUMAN	Importin subunit alpha-4 OS=Homo sapiens GN=KPNA3 PE=1 SV=2	2	2	49.54	0.00271215	15.1943	Ctl	RNS-Fam1	14218.3	51546.4	35813.4	2037.14	2628.38	2019.76	x	x	x
SYNE3_HUMAN	Nesprin-3 OS=Homo sapiens GN=SYNE3 PE=1 SV=2	2	2	126.96	0.00278769	5.05584	Ctl	RNS-Fam1	23912.3	30310.9	43011.3	6893.91	7946.5	4391.71	x	x	x
TGM2_HUMAN	Protein-glutamine gamma-glutamyltransferase 2 OS=Homo sapiens GN=TGM2 PE=1 SV=2	4	4	189.57	0.00281621	3.79803	Ctl	RNS-Fam1	178144	335178	269158	79158.2	64490.7	62373.6	x	x	x
CAN1_HUMAN	Calpain-1 catalytic subunit OS=Homo sapiens GN=CAPN1 PE=1 SV=1	4	4	179.02	0.00283271	2.86776	Ctl	RNS-Fam1	104141	161084	133716	38291.9	53730.6	47090.1	x	x	x
HYEP_HUMAN	Epoxide hydrolase 1 OS=Homo sapiens GN=EPHX1 PE=1 SV=1	4	4	133.09	0.00285171	1.67815	Ctl	RNS-Fam1	255900	265513	247646	175996	135267	147015	x	x	x
PALLD_HUMAN	Palladin OS=Homo sapiens GN=PALLD PE=1 SV=3	5	5	181.39	0.00286835	2.80255	RNS-Fam1	Ctl	78653	124776	122306	280252	338746	293888	x	x	x
APMAP_HUMAN	Adipocyte plasma membrane-associated protein OS=Homo sapiens GN=APMAP PE=1 SV=2	2	2	74.4	0.00293154	9.61753	Ctl	RNS-Fam1	43375.5	103546	72852.5	4875.98	11175.8	6799.66	x	x	x
SND1_HUMAN	Staphylococcal nuclease domain-containing protein 1 OS=Homo sapiens GN=SND1 PE=1 SV=1	6	6	198.68	0.0029739	1.92264	RNS-Fam1	Ctl	324438	244997	259930	579580	478449	536542	x	x	x
BASI_HUMAN	Basigin OS=Homo sapiens GN=BSG PE=1 SV=2	2	2	132.93	0.00298152	5.1392	Ctl	RNS-Fam1	59182.3	106450	85429.3	11242.5	21619	15990.7	x	x	x
GTR1_HUMAN	Solute carrier family 2, facilitated glucose transporter member 1 OS=Homo sapiens GN=SLC2A1 PE=1 SV=2	2	2	119.63	0.00300611	6.92773	RNS-Fam1	Ctl	6436.16	13967.1	18366.1	93289.6	86615.7	88678.7	x	x	x
NSF_HUMAN	Vesicle-fusing ATPase OS=Homo sapiens GN=NSF PE=1 SV=3	3	3	119.36	0.00301069	2.85684	Ctl	RNS-Fam1	57633.1	86352.9	71710.4	30585.7	24262.5	20653.5	x	x	x
ILF2_HUMAN	Interleukin enhancer-binding factor 2 OS=Homo sapiens GN=ILF2 PE=1 SV=2	3	3	189.38	0.00310214	2.68976	Ctl	RNS-Fam1	269349	427233	335691	110287	142794	130698	x	x	x
APEX1_HUMAN	DNA-(apurinic or apyrimidinic site) lyase OS=Homo sapiens GN=APEX1 PE=1 SV=2	4	4	121.45	0.00312299	2.04396	Ctl	RNS-Fam1	181491	148485	216594	86118.4	91443.8	89846.1	x	x	x
LMNB2_HUMAN	Lamin-B2 OS=Homo sapiens GN=LMNB2 PE=1 SV=4	5	5	218.03	0.00313123	3.16722	Ctl	RNS-Fam1	210603	336003	257385	105337	70928	77582.2	x	x	x
LDHB_HUMAN	L-lactate dehydrogenase B chain OS=Homo sapiens GN=LDHB PE=1 SV=2	3	3	173.96	0.00320674	3.24213	Ctl	RNS-Fam1	124592	183832	210602	50947.2	63312.9	45827.5	x	x	x
DPYL2_HUMAN;DPYL1_HUMAN	Dihydropyrimidinase-related protein 2 OS=Homo sapiens GN=DPYSL2 PE=1 SV=1	8	8	363.44	0.0032304	2.11909	Ctl	RNS-Fam1	864507	1.11761e+06	1.17057e+06	557817	494970	434962	x	x	x
TWF1_HUMAN	Twinfilin-1 OS=Homo sapiens GN=TWF1 PE=1 SV=3	3	3	134.74	0.0032894	6.53402	RNS-Fam1	Ctl	14833.5	6160.28	9668.02	49257.3	62994	88093.8	x	x	x
1433E_HUMAN	14-3-3 protein epsilon OS=Homo sapiens GN=YWHAE PE=1 SV=1	4	4	165.49	0.00329753	3.37312	Ctl	RNS-Fam1	185429	315777	329187	77703.5	88573.3	79902.5	x	x	x
TPM4_HUMAN;TPM2_HUMAN	Tropomyosin alpha-4 chain OS=Homo sapiens GN=TPM4 PE=1 SV=3	3	3	134.69	0.00330986	2.74177	RNS-Fam1	Ctl	220516	182623	174388	390546	609079	583820	x	x	x
SYIM_HUMAN	Isoleucine--tRNA ligase, mitochondrial OS=Homo sapiens GN=IARS2 PE=1 SV=2	2	2	67.32	0.00331576	3.16786	Ctl	RNS-Fam1	43388.6	25768.8	26992.8	11560	9377.71	9414.03	x	x	x
TSP1_HUMAN	Thrombospondin-1 OS=Homo sapiens GN=THBS1 PE=1 SV=2	3	3	129.08	0.00332572	1.66475	RNS-Fam1	Ctl	159903	190101	202707	317990	281979	320159	x	x	x
ODPA_HUMAN	Pyruvate dehydrogenase E1 component subunit alpha, somatic form, mitochondrial OS=Homo sapiens GN=PDHA1 PE=1 SV=3	2	2	97.7	0.00339722	2.29733	Ctl	RNS-Fam1	44102.7	37151.4	40005.8	22257	14907.1	15618.9	x	x	x
SNX2_HUMAN	Sorting nexin-2 OS=Homo sapiens GN=SNX2 PE=1 SV=2	2	2	134.87	0.00341977	2.24866	RNS-Fam1	Ctl	110519	86713.6	79844.2	207408	176707	238934	x	x	x
BZW1_HUMAN;BZW2_HUMAN	Basic leucine zipper and W2 domain-containing protein 1 OS=Homo sapiens GN=BZW1 PE=1 SV=1	2	2	62.44	0.00347569	10.6842	Ctl	RNS-Fam1	28614	24524.7	9844.68	1383.28	2357.16	2154.58	x	x	x
5NTD_HUMAN	5'-nucleotidase OS=Homo sapiens GN=NT5E PE=1 SV=1	7	7	434.78	0.0035658	4.92138	Ctl	RNS-Fam1	1.40555e+06	3.04975e+06	2.24453e+06	372246	556091	433037	x	x	x
CPNE3_HUMAN	Copine-3 OS=Homo sapiens GN=CPNE3 PE=1 SV=1	3	3	153.45	0.00360176	4.92489	Ctl	RNS-Fam1	47290.1	107014	91430	16319	16234.1	17343.2	x	x	x
TBA1B_HUMAN;TBA4B_HUMAN;TBA8_HUMAN	Tubulin alpha-1B chain OS=Homo sapiens GN=TUBA1B PE=1 SV=1	6	6	503.52	0.00367753	3.57888	Ctl	RNS-Fam1	9.06396e+06	1.42989e+07	1.35284e+07	2.88782e+06	4.55701e+06	2.86323e+06	x	x	x
LA_HUMAN	Lupus La protein OS=Homo sapiens GN=SSB PE=1 SV=2	3	3	118.45	0.00374138	2.14999	Ctl	RNS-Fam1	73049.5	95636.1	95846.1	40914.5	47298.1	34825.9	x	x	x
CAPR1_HUMAN	Caprin-1 OS=Homo sapiens GN=CAPRIN1 PE=1 SV=2	3	3	100.12	0.00377537	1.49085	RNS-Fam1	Ctl	123951	139929	148353	191739	202877	219961	x	x	x
SEPT2_HUMAN	Septin-2 OS=Homo sapiens GN=SEPT2 PE=1 SV=1	4	4	172.48	0.00378315	2.18769	Ctl	RNS-Fam1	279068	413680	402523	167073	168333	165247	x	x	x
PDIA6_HUMAN	Protein disulfide-isomerase A6 OS=Homo sapiens GN=PDIA6 PE=1 SV=1	6	6	360.88	0.00383195	2.055	Ctl	RNS-Fam1	900050	1.23122e+06	946275	437462	552669	507459	x	x	x
PCKGM_HUMAN	Phosphoenolpyruvate carboxykinase [GTP], mitochondrial OS=Homo sapiens GN=PCK2 PE=1 SV=3	2	2	89.5	0.00383367	4.79702	Ctl	RNS-Fam1	102938	208163	163981	23784.5	36949.2	38303.2	x	x	x
HSP74_HUMAN	Heat shock 70 kDa protein 4 OS=Homo sapiens GN=HSPA4 PE=1 SV=4	2	2	109.55	0.00389879	1.73508	RNS-Fam1	Ctl	100192	108304	128048	217147	186557	180224	x	x	x
KCD12_HUMAN;KCTD8_HUMAN	BTB/POZ domain-containing protein KCTD12 OS=Homo sapiens GN=KCTD12 PE=1 SV=1	2	2	113.59	0.00396706	6.46352	Ctl	RNS-Fam1	20868.5	44539.5	45539.2	4947.22	4453.61	7764.3	x	x	x
RSSA_HUMAN	40S ribosomal protein SA OS=Homo sapiens GN=RPSA PE=1 SV=4	2	2	107.24	0.0039968	1.8774	Ctl	RNS-Fam1	369147	452807	520488	250974	225827	238255	x	x	x
MUTA_HUMAN	Methylmalonyl-CoA mutase, mitochondrial OS=Homo sapiens GN=MUT PE=1 SV=4	2	2	83.39	0.00404027	12.0088	Ctl	RNS-Fam1	14056.3	23715.3	15474.3	2272.92	1580.85	580.138	x	x	x
MAP1B_HUMAN	Microtubule-associated protein 1B OS=Homo sapiens GN=MAP1B PE=1 SV=2	2	2	93.07	0.00415874	43.8168	Ctl	RNS-Fam1	2423.75	11554.3	4004.29	249.432	106.62	54.3466	x	x	x
KAP2_HUMAN	cAMP-dependent protein kinase type II-alpha regulatory subunit OS=Homo sapiens GN=PRKAR2A PE=1 SV=2	2	2	81.29	0.00415903	2.78858	Ctl	RNS-Fam1	35020.7	52062.7	52546	16101.1	20173.6	13797.2	x	x	x
DHX9_HUMAN	ATP-dependent RNA helicase A OS=Homo sapiens GN=DHX9 PE=1 SV=4	4	4	139.75	0.00419602	1.70899	Ctl	RNS-Fam1	63603.6	53425.9	46685.1	32296.3	31439.3	32060.7	x	x	x
XRCC5_HUMAN	X-ray repair cross-complementing protein 5 OS=Homo sapiens GN=XRCC5 PE=1 SV=3	4	4	121.1	0.00420048	19.0489	Ctl	RNS-Fam1	22561.7	98298.4	65970.7	4101.87	2176.28	3529.81	x	x	x
THY1_HUMAN	Thy-1 membrane glycoprotein OS=Homo sapiens GN=THY1 PE=1 SV=2	2	2	130.56	0.0042511	2.47997	Ctl	RNS-Fam1	714134	1.15127e+06	959020	417085	336448	385361	x	x	x
QOR_HUMAN	Quinone oxidoreductase OS=Homo sapiens GN=CRYZ PE=1 SV=1	3	3	88.61	0.00425449	2.18925	Ctl	RNS-Fam1	105449	144042	140460	69005.6	58313.5	50801.5	x	x	x
ERG7_HUMAN	Lanosterol synthase OS=Homo sapiens GN=LSS PE=1 SV=1	4	4	150.39	0.00436515	2.94515	Ctl	RNS-Fam1	118251	79276.1	65352.4	32606.1	28048.1	28604.2	x	x	x
TXND5_HUMAN	Thioredoxin domain-containing protein 5 OS=Homo sapiens GN=TXNDC5 PE=1 SV=2	5	5	187.26	0.00454122	1.96476	Ctl	RNS-Fam1	461785	566305	530369	228784	319845	244576	x	x	x
SYK_HUMAN	Lysine--tRNA ligase OS=Homo sapiens GN=KARS PE=1 SV=3	2	2	63.07	0.00456059	6.78202	Ctl	RNS-Fam1	26226	12723.7	11179.2	3444.7	1829.87	2116.86	x	x	x
CALR_HUMAN	Calreticulin OS=Homo sapiens GN=CALR PE=1 SV=1	4	4	162.15	0.00456516	3.82749	Ctl	RNS-Fam1	640654	1.24936e+06	1.22989e+06	275464	244922	294744	x	x	x
SNAA_HUMAN	Alpha-soluble NSF attachment protein OS=Homo sapiens GN=NAPA PE=1 SV=3	2	2	128.07	0.00458821	2.97904	Ctl	RNS-Fam1	47435.3	26934.7	29578.5	10823.5	13092.1	10977.7	x	x	x
ODP2_HUMAN	Dihydrolipoyllysine-residue acetyltransferase component of pyruvate dehydrogenase complex, mitochondrial OS=Homo sapiens GN=DLAT PE=1 SV=3	3	3	89.17	0.00464057	8.98909	Ctl	RNS-Fam1	27692.5	79317.5	66834.7	4344.99	7529.9	7464.64	x	x	x
ODO2_HUMAN	Dihydrolipoyllysine-residue succinyltransferase component of 2-oxoglutarate dehydrogenase complex, mitochondrial OS=Homo sapiens GN=DLST PE=1 SV=4	3	3	110.86	0.00468316	2.64223	Ctl	RNS-Fam1	131489	224189	196661	69560.2	75065.2	64416.8	x	x	x
UACA_HUMAN	Uveal autoantigen with coiled-coil domains and ankyrin repeats OS=Homo sapiens GN=UACA PE=1 SV=2	2	2	59.52	0.00468524	24.0186	Ctl	RNS-Fam1	3642.18	18340.5	15848	464.87	597.779	512.409	x	x	x
TCPE_HUMAN	T-complex protein 1 subunit epsilon OS=Homo sapiens GN=CCT5 PE=1 SV=1	5	5	188.85	0.00469246	2.76564	Ctl	RNS-Fam1	151042	270758	225872	79687.7	79543.2	74954.5	x	x	x
MAP1A_HUMAN	Microtubule-associated protein 1A OS=Homo sapiens GN=MAP1A PE=1 SV=6	2	2	55.17	0.00470006	4.38289	Ctl	RNS-Fam1	7638.51	11150.2	10703.1	1338.6	2941.01	2449.23	x	x	x
IMDH2_HUMAN	Inosine-5'-monophosphate dehydrogenase 2 OS=Homo sapiens GN=IMPDH2 PE=1 SV=2	2	2	83.76	0.00472411	5.35344	Ctl	RNS-Fam1	40028.8	85530.9	80765	13661.4	9277.9	15601.2	x	x	x
1433F_HUMAN	14-3-3 protein eta OS=Homo sapiens GN=YWHAH PE=1 SV=4	2	2	116.51	0.00472812	6.06556	Ctl	RNS-Fam1	22657.4	54378.6	41547.9	8663.94	6115.86	4770.56	x	x	x
HSPB1_HUMAN	Heat shock protein beta-1 OS=Homo sapiens GN=HSPB1 PE=1 SV=2	2	2	110.75	0.00489744	2.64091	Ctl	RNS-Fam1	410652	667180	675578	206490	235612	221839	x	x	x
PGH1_HUMAN;PGH2_HUMAN	Prostaglandin G/H synthase 1 OS=Homo sapiens GN=PTGS1 PE=1 SV=2	3	3	158.98	0.00490302	14.5834	Ctl	RNS-Fam1	126066	202414	174158	21148.8	3828.33	9489.42	x	x	x
TMM43_HUMAN	Transmembrane protein 43 OS=Homo sapiens GN=TMEM43 PE=1 SV=1	3	3	100.43	0.0050248	2.0136	Ctl	RNS-Fam1	337933	309307	327110	182189	123766	177929	x	x	x
UGPA_HUMAN	UTP--glucose-1-phosphate uridylyltransferase OS=Homo sapiens GN=UGP2 PE=1 SV=5	3	3	99.82	0.00503406	2.9527	Ctl	RNS-Fam1	228302	288184	268419	76920.6	122928	65978	x	x	x
ERO1A_HUMAN;ERO1B_HUMAN	ERO1-like protein alpha OS=Homo sapiens GN=ERO1A PE=1 SV=2	4	4	162.69	0.00505517	2.65198	Ctl	RNS-Fam1	85881.3	130227	105114	36505.9	33617.3	51002.2	x	x	x
RPN1_HUMAN	Dolichyl-diphosphooligosaccharide--protein glycosyltransferase subunit 1 OS=Homo sapiens GN=RPN1 PE=1 SV=1	6	6	202.68	0.00519285	3.15887	Ctl	RNS-Fam1	356599	676083	528431	141720	186820	165660	x	x	x
CALU_HUMAN	Calumenin OS=Homo sapiens GN=CALU PE=1 SV=2	4	4	119.67	0.00524025	4.39634	Ctl	RNS-Fam1	300138	696941	558158	111110	111600	131046	x	x	x
CBPQ_HUMAN	Carboxypeptidase Q OS=Homo sapiens GN=CPQ PE=1 SV=1	2	2	114.28	0.00527046	3.11787	Ctl	RNS-Fam1	12821	19621.1	14281.6	6343.55	5036.53	3605.67	x	x	x
MYOF_HUMAN	Myoferlin OS=Homo sapiens GN=MYOF PE=1 SV=1	4	4	151.72	0.00535685	2.85398	RNS-Fam1	Ctl	93413.4	57913.6	51495.1	221631	174671	182548	x	x	x
OLA1_HUMAN	Obg-like ATPase 1 OS=Homo sapiens GN=OLA1 PE=1 SV=2	2	2	102.55	0.00537037	2.48249	Ctl	RNS-Fam1	37759.6	58052.5	53455.2	18574	24082.7	17471.3	x	x	x
CBR1_HUMAN	Carbonyl reductase [NADPH] 1 OS=Homo sapiens GN=CBR1 PE=1 SV=3	2	2	68.79	0.0054125	3.1687	Ctl	RNS-Fam1	160217	289802	211254	67314.8	84864.8	56509.6	x	x	x
TBB5_HUMAN;TBB1_HUMAN;TBB8L_HUMAN	Tubulin beta chain OS=Homo sapiens GN=TUBB PE=1 SV=2	13	13	799.11	0.00544743	1.85297	Ctl	RNS-Fam1	8.02258e+06	1.01871e+07	1.01115e+07	4.87546e+06	5.91352e+06	4.4952e+06	x	x	x
2AAA_HUMAN;2AAB_HUMAN	Serine/threonine-protein phosphatase 2A 65 kDa regulatory subunit A alpha isoform OS=Homo sapiens GN=PPP2R1A PE=1 SV=4	3	3	164.78	0.00550054	6.14492	Ctl	RNS-Fam1	57041.5	97023	92092.2	17490.6	15748.3	6819.69	x	x	x
E2AK2_HUMAN	Interferon-induced, double-stranded RNA-activated protein kinase OS=Homo sapiens GN=EIF2AK2 PE=1 SV=2	3	3	140.59	0.00551127	6.80453	Ctl	RNS-Fam1	30548.4	69311.7	59825.3	4820.08	11297.3	7350.15	x	x	x
ATLA3_HUMAN	Atlastin-3 OS=Homo sapiens GN=ATL3 PE=1 SV=1	3	3	92.61	0.00554036	3.27826	Ctl	RNS-Fam1	100746	176969	151377	53916	43404.5	33569.6	x	x	x
TCPG_HUMAN	T-complex protein 1 subunit gamma OS=Homo sapiens GN=CCT3 PE=1 SV=4	4	4	205.51	0.00555609	1.93004	Ctl	RNS-Fam1	131338	180946	151455	70823.5	92044	77407.3	x	x	x
MVP_HUMAN	Major vault protein OS=Homo sapiens GN=MVP PE=1 SV=4	6	6	225.24	0.00560953	1.39368	RNS-Fam1	Ctl	525637	459464	463900	619792	718678	680972	x	x	x
MX1_HUMAN	Interferon-induced GTP-binding protein Mx1 OS=Homo sapiens GN=MX1 PE=1 SV=4	5	5	170.45	0.00561701	2.5395	Ctl	RNS-Fam1	346601	610920	438547	173517	192338	183886	x	x	x
PTPA_HUMAN	Serine/threonine-protein phosphatase 2A activator OS=Homo sapiens GN=PTPA PE=1 SV=3	2	2	49.5	0.0057727	2.63875	Ctl	RNS-Fam1	33312.2	31114.3	27893.1	8516.74	15718.2	10751.2	x	x	x
MYH9_HUMAN;MYH11_HUMAN;MYH14_HUMAN	Myosin-9 OS=Homo sapiens GN=MYH9 PE=1 SV=4	10	10	525.04	0.00577523	1.34136	RNS-Fam1	Ctl	454634	530641	510407	647035	708264	650942	x	x	x
COPA_HUMAN	Coatomer subunit alpha OS=Homo sapiens GN=COPA PE=1 SV=2	2	2	102.9	0.00577985	4.0145	Ctl	RNS-Fam1	43540.7	38386.9	23594.1	6178.23	11443.6	8663.33	x	x	x
TBB2A_HUMAN	Tubulin beta-2A chain OS=Homo sapiens GN=TUBB2A PE=1 SV=1	2	2	74.2	0.00588018	1.42831	RNS-Fam1	Ctl	68577.2	60303	73455.7	94340.5	102787	91870.4	x	x	x
RD23B_HUMAN	UV excision repair protein RAD23 homolog B OS=Homo sapiens GN=RAD23B PE=1 SV=1	4	4	134.29	0.00588284	2.73286	Ctl	RNS-Fam1	119531	195431	207550	63350.4	69945	57900.5	x	x	x
P4HA1_HUMAN	Prolyl 4-hydroxylase subunit alpha-1 OS=Homo sapiens GN=P4HA1 PE=1 SV=2	8	8	359.06	0.00597551	1.57998	Ctl	RNS-Fam1	397049	520932	460914	287003	308926	276798	x	x	x
SPTB2_HUMAN	Spectrin beta chain, non-erythrocytic 1 OS=Homo sapiens GN=SPTBN1 PE=1 SV=2	6	6	259.5	0.00598543	1.79564	RNS-Fam1	Ctl	51587.7	61931	55432.9	110735	109727	82913.4	x	x	x
VDAC2_HUMAN	Voltage-dependent anion-selective channel protein 2 OS=Homo sapiens GN=VDAC2 PE=1 SV=2	4	4	151.43	0.00607546	1.84348	Ctl	RNS-Fam1	337639	478696	393223	198738	238461	218930	x	x	x
DHB4_HUMAN	Peroxisomal multifunctional enzyme type 2 OS=Homo sapiens GN=HSD17B4 PE=1 SV=3	2	2	96.77	0.00617477	1.89556	RNS-Fam1	Ctl	55022.5	51689.1	43541.5	113947	82834.1	88033.2	x	x	x
CAP1_HUMAN;CAP2_HUMAN	Adenylyl cyclase-associated protein 1 OS=Homo sapiens GN=CAP1 PE=1 SV=5	5	5	254.36	0.00619363	4.0571	Ctl	RNS-Fam1	201935	431416	425394	94606.8	80356.2	85998	x	x	x
SCOT1_HUMAN	Succinyl-CoA:3-ketoacid coenzyme A transferase 1, mitochondrial OS=Homo sapiens GN=OXCT1 PE=1 SV=1	2	2	92.24	0.00626525	6.72491	Ctl	RNS-Fam1	22349.6	30491.1	19430.6	1725.18	3039.8	5981.84	x	x	x
TKT_HUMAN	Transketolase OS=Homo sapiens GN=TKT PE=1 SV=3	4	4	147.84	0.00628678	2.52774	Ctl	RNS-Fam1	356587	583323	576371	178179	217721	203956	x	x	x
IDHP_HUMAN	Isocitrate dehydrogenase [NADP], mitochondrial OS=Homo sapiens GN=IDH2 PE=1 SV=2	5	5	160.59	0.00632722	2.55674	Ctl	RNS-Fam1	112404	139919	119759	35273.3	63953.9	46302.7	x	x	x
VAT1_HUMAN	Synaptic vesicle membrane protein VAT-1 homolog OS=Homo sapiens GN=VAT1 PE=1 SV=2	4	4	188.91	0.00639617	2.89363	Ctl	RNS-Fam1	242687	441273	399842	108462	137453	128633	x	x	x
VDAC1_HUMAN	Voltage-dependent anion-selective channel protein 1 OS=Homo sapiens GN=VDAC1 PE=1 SV=2	5	5	228.95	0.00642375	2.6747	Ctl	RNS-Fam1	456108	812318	696506	214979	259906	259750	x	x	x
RUVB1_HUMAN	RuvB-like 1 OS=Homo sapiens GN=RUVBL1 PE=1 SV=1	2	2	126.94	0.0064921	2.03735	Ctl	RNS-Fam1	159884	148818	142567	85951.4	80090.2	55456.6	x	x	x
ACTZ_HUMAN;ACTY_HUMAN	Alpha-centractin OS=Homo sapiens GN=ACTR1A PE=1 SV=1	3	3	167.84	0.00654773	1.90228	Ctl	RNS-Fam1	147611	215309	203534	95035.5	105184	97556.7	x	x	x
AT2A2_HUMAN	Sarcoplasmic/endoplasmic reticulum calcium ATPase 2 OS=Homo sapiens GN=ATP2A2 PE=1 SV=1	2	2	122.87	0.00660326	2.12664	Ctl	RNS-Fam1	21654.6	33943.4	25133.6	12134.7	11790.8	14036.5	x	x	x
GBB2_HUMAN	Guanine nucleotide-binding protein G(I)/G(S)/G(T) subunit beta-2 OS=Homo sapiens GN=GNB2 PE=1 SV=3	2	2	79.6	0.00670804	2.82039	Ctl	RNS-Fam1	84144.9	107558	108286	31706.1	48941.8	25716.1	x	x	x
CRIP2_HUMAN	Cysteine-rich protein 2 OS=Homo sapiens GN=CRIP2 PE=1 SV=1	2	2	55.6	0.0067654	15.3748	Ctl	RNS-Fam1	30972.9	108059	111108	4365.57	8801.53	3102.36	x	x	x
THIK_HUMAN	3-ketoacyl-CoA thiolase, peroxisomal OS=Homo sapiens GN=ACAA1 PE=1 SV=2	3	3	98.41	0.00678913	2.5411	RNS-Fam1	Ctl	11189.5	17277.8	16850.7	46728	37116.9	31312.4	x	x	x
CPNE1_HUMAN	Copine-1 OS=Homo sapiens GN=CPNE1 PE=1 SV=1	4	4	154.2	0.00681536	2.22408	Ctl	RNS-Fam1	163696	171264	158354	94744.6	54655.3	72405.4	x	x	x
PA2G4_HUMAN	Proliferation-associated protein 2G4 OS=Homo sapiens GN=PA2G4 PE=1 SV=3	3	3	84.21	0.0068609	6.41464	Ctl	RNS-Fam1	36942.1	86972.4	85577.7	8884.74	15978.8	7794.9	x	x	x
AHNK_HUMAN	Neuroblast differentiation-associated protein AHNAK OS=Homo sapiens GN=AHNAK PE=1 SV=2	35	35	1672.58	0.00711375	2.61974	Ctl	RNS-Fam1	1.98485e+06	3.45977e+06	2.86964e+06	1.00922e+06	1.24562e+06	918865	x	x	x
SRSF3_HUMAN;SRSF7_HUMAN	Serine/arginine-rich splicing factor 3 OS=Homo sapiens GN=SRSF3 PE=1 SV=1	2	2	79.71	0.00730224	2.08531	RNS-Fam1	Ctl	148786	122017	115866	282130	209123	315073	x	x	x
SYRC_HUMAN	Arginine--tRNA ligase, cytoplasmic OS=Homo sapiens GN=RARS PE=1 SV=2	5	5	232.12	0.00731492	5.30489	Ctl	RNS-Fam1	64869	180593	124555	18942	23703.8	27104.3	x	x	x
ECHA_HUMAN	Trifunctional enzyme subunit alpha, mitochondrial OS=Homo sapiens GN=HADHA PE=1 SV=2	11	11	509.53	0.00738531	2.30291	Ctl	RNS-Fam1	470205	779031	568175	235823	254887	298469	x	x	x
DDX17_HUMAN	Probable ATP-dependent RNA helicase DDX17 OS=Homo sapiens GN=DDX17 PE=1 SV=2	4	4	250.49	0.00744102	1.60202	Ctl	RNS-Fam1	162767	216108	192580	127332	119785	109593	x	x	x
ARP3_HUMAN;ARP3B_HUMAN	Actin-related protein 3 OS=Homo sapiens GN=ACTR3 PE=1 SV=3	5	5	214.08	0.0074491	2.25046	Ctl	RNS-Fam1	387477	550929	421208	236482	211167	156501	x	x	x
SYYC_HUMAN	Tyrosine--tRNA ligase, cytoplasmic OS=Homo sapiens GN=YARS PE=1 SV=4	5	5	202.16	0.00747097	2.61157	Ctl	RNS-Fam1	61025	93938.7	100993	27068	31941.5	38999.6	x	x	x
NUCB1_HUMAN	Nucleobindin-1 OS=Homo sapiens GN=NUCB1 PE=1 SV=4	2	2	74.06	0.00763385	4.61134	Ctl	RNS-Fam1	91416.7	44066.4	37362.6	14522.8	12736.9	10223.1	x	x	x
TCPA_HUMAN	T-complex protein 1 subunit alpha OS=Homo sapiens GN=TCP1 PE=1 SV=1	4	4	186.32	0.00764997	2.49876	Ctl	RNS-Fam1	178372	248442	211480	75924.7	113383	66136.9	x	x	x
PSD12_HUMAN	26S proteasome non-ATPase regulatory subunit 12 OS=Homo sapiens GN=PSMD12 PE=1 SV=3	3	3	133.04	0.00765949	2.88207	Ctl	RNS-Fam1	43017.4	67186.6	74936.4	26494.3	20505.8	17238.5	x	x	x
FERM2_HUMAN;FERM1_HUMAN	Fermitin family homolog 2 OS=Homo sapiens GN=FERMT2 PE=1 SV=1	2	2	69.56	0.00777198	7.96698	Ctl	RNS-Fam1	45767.5	132838	96039.1	8837.12	18168.1	7467.7	x	x	x
GANAB_HUMAN	Neutral alpha-glucosidase AB OS=Homo sapiens GN=GANAB PE=1 SV=3	6	6	236.55	0.00778037	1.53864	RNS-Fam1	Ctl	363439	454390	410537	699428	618970	571613	x	x	x
ANXA1_HUMAN	Annexin A1 OS=Homo sapiens GN=ANXA1 PE=1 SV=2	13	13	547.42	0.0078451	1.59902	Ctl	RNS-Fam1	1.45538e+06	1.7723e+06	1.86908e+06	956670	1.16152e+06	1.06923e+06	x	x	x
DNM1L_HUMAN	Dynamin-1-like protein OS=Homo sapiens GN=DNM1L PE=1 SV=2	2	2	57.03	0.00794438	6.28719	Ctl	RNS-Fam1	21862.6	26953.6	23498.2	6311.76	3590.34	1599.76	x	x	x
TAGL2_HUMAN	Transgelin-2 OS=Homo sapiens GN=TAGLN2 PE=1 SV=3	2	2	53.05	0.00811818	8.25901	Ctl	RNS-Fam1	191221	52023.1	69178.9	11277.2	13210.9	13340	x	x	x
RRBP1_HUMAN	Ribosome-binding protein 1 OS=Homo sapiens GN=RRBP1 PE=1 SV=4	8	8	444.45	0.00812282	1.47337	RNS-Fam1	Ctl	253369	264652	219847	338597	403953	344599	x	x	x
PP1A_HUMAN	Serine/threonine-protein phosphatase PP1-alpha catalytic subunit OS=Homo sapiens GN=PPP1CA PE=1 SV=1	2	2	75.78	0.00814997	5.98784	Ctl	RNS-Fam1	23828.3	56706.2	52210	4388.88	8788.71	8991.41	x	x	x
FUBP1_HUMAN	Far upstream element-binding protein 1 OS=Homo sapiens GN=FUBP1 PE=1 SV=3	2	2	87.65	0.00819349	1.76911	Ctl	RNS-Fam1	51517.7	74034.9	60704.9	37638.7	35658.5	31985.9	x	x	x
IPO7_HUMAN	Importin-7 OS=Homo sapiens GN=IPO7 PE=1 SV=1	3	3	119.63	0.00847898	1.2929	RNS-Fam1	Ctl	27617.8	30307	29935	35337.4	41082.3	37174	x	x	x
G6PD_HUMAN	Glucose-6-phosphate 1-dehydrogenase OS=Homo sapiens GN=G6PD PE=1 SV=4	5	5	177.24	0.00853921	2.06793	Ctl	RNS-Fam1	370996	555202	572442	239019	262459	223226	x	x	x
SAHH_HUMAN	Adenosylhomocysteinase OS=Homo sapiens GN=AHCY PE=1 SV=4	2	2	102.03	0.0086176	7.67542	Ctl	RNS-Fam1	29676.3	58772.8	62283.2	5505.71	11076.3	3056.28	x	x	x
HS90A_HUMAN;H90B2_HUMAN;HS902_HUMAN;HS904_HUMAN;HS905_HUMAN	Heat shock protein HSP 90-alpha OS=Homo sapiens GN=HSP90AA1 PE=1 SV=5	5	5	216.15	0.00864282	2.29615	Ctl	RNS-Fam1	769688	1.1751e+06	1.00585e+06	338588	514091	432357	x	x	x
NUCB2_HUMAN	Nucleobindin-2 OS=Homo sapiens GN=NUCB2 PE=1 SV=2	2	2	62.03	0.00874249	3.21222	Ctl	RNS-Fam1	24347.5	48892.6	42700.5	10358.8	14577.8	11157	x	x	x
AMPB_HUMAN	Aminopeptidase B OS=Homo sapiens GN=RNPEP PE=1 SV=2	2	2	57.46	0.00878878	5.97798	Ctl	RNS-Fam1	44423.7	94439.2	89576.3	9083.6	20892.9	8236.93	x	x	x
ACON_HUMAN	Aconitate hydratase, mitochondrial OS=Homo sapiens GN=ACO2 PE=1 SV=2	3	3	96.91	0.00883988	1.75991	Ctl	RNS-Fam1	167053	196158	137953	84281.6	99906.3	100580	x	x	x
GLGB_HUMAN	1,4-alpha-glucan-branching enzyme OS=Homo sapiens GN=GBE1 PE=1 SV=3	4	4	157.59	0.00897467	2.51492	Ctl	RNS-Fam1	115133	203904	197689	72232.2	66109.9	67122	x	x	x
CAND1_HUMAN	Cullin-associated NEDD8-dissociated protein 1 OS=Homo sapiens GN=CAND1 PE=1 SV=2	6	6	227.08	0.00902033	3.53068	Ctl	RNS-Fam1	109555	150766	123068	28580.2	56348.9	23658.9	x	x	x
OPTN_HUMAN	Optineurin OS=Homo sapiens GN=OPTN PE=1 SV=2	2	2	100.99	0.00902922	2.83505	Ctl	RNS-Fam1	14377.7	26083.1	25394.6	7401.44	9114.38	6713.23	x	x	x
GRP75_HUMAN	Stress-70 protein, mitochondrial OS=Homo sapiens GN=HSPA9 PE=1 SV=2	8	8	378.2	0.00905961	1.80333	Ctl	RNS-Fam1	847186	1.18667e+06	947472	484140	624898	544191	x	x	x
FKB10_HUMAN;CABP7_HUMAN	Peptidyl-prolyl cis-trans isomerase FKBP10 OS=Homo sapiens GN=FKBP10 PE=1 SV=1	2	2	64.84	0.00915768	4.97002	Ctl	RNS-Fam1	208251	500756	359886	55189.1	105685	54193.8	x	x	x
DPYL3_HUMAN	Dihydropyrimidinase-related protein 3 OS=Homo sapiens GN=DPYSL3 PE=1 SV=1	3	3	134.99	0.00916092	2.87728	Ctl	RNS-Fam1	148982	263192	259914	84197.1	88076.5	61311	x	x	x
GSHR_HUMAN	Glutathione reductase, mitochondrial OS=Homo sapiens GN=GSR PE=1 SV=2	3	3	139.49	0.00922021	2.75886	Ctl	RNS-Fam1	92583.3	140244	151135	55072.1	50480.8	33621.2	x	x	x
DPP2_HUMAN	Dipeptidyl peptidase 2 OS=Homo sapiens GN=DPP7 PE=1 SV=3	2	2	72.39	0.00926436	3.01253	Ctl	RNS-Fam1	16563.3	32262.2	28610.7	10210.5	7254.68	8239.55	x	x	x
PGRC2_HUMAN	Membrane-associated progesterone receptor component 2 OS=Homo sapiens GN=PGRMC2 PE=1 SV=1	2	2	87.38	0.00929092	2.14421	RNS-Fam1	Ctl	104125	82711	91541.3	231158	146398	219343	x	x	x
COR1B_HUMAN	Coronin-1B OS=Homo sapiens GN=CORO1B PE=1 SV=1	2	2	53.99	0.00943665	1.37783	Ctl	RNS-Fam1	29567.8	34113.7	34912.9	22978.7	25998.5	22580.5	x	x	x
ITB1_HUMAN	Integrin beta-1 OS=Homo sapiens GN=ITGB1 PE=1 SV=2	4	4	173.49	0.00944774	3.91395	Ctl	RNS-Fam1	164043	202599	145546	24059.2	66046.1	40757	x	x	x
SCFD1_HUMAN	Sec1 family domain-containing protein 1 OS=Homo sapiens GN=SCFD1 PE=1 SV=4	3	3	149.34	0.00951283	4.05651	Ctl	RNS-Fam1	58773.5	108267	90315.1	12429.7	28195.4	22817.5	x	x	x
LMNB1_HUMAN	Lamin-B1 OS=Homo sapiens GN=LMNB1 PE=1 SV=2	5	5	236.02	0.00958718	4.44409	Ctl	RNS-Fam1	192593	465491	308079	52277.8	98047.2	67078.7	x	x	x
TCPZ_HUMAN	T-complex protein 1 subunit zeta OS=Homo sapiens GN=CCT6A PE=1 SV=3	3	3	115.75	0.00972551	1.97452	Ctl	RNS-Fam1	148445	220702	186611	83310.5	111042	87112.6	x	x	x
EF1G_HUMAN	Elongation factor 1-gamma OS=Homo sapiens GN=EEF1G PE=1 SV=3	6	6	273.27	0.00982851	1.92603	Ctl	RNS-Fam1	324303	496596	466657	235339	226424	206740	x	x	x
HTRA1_HUMAN	Serine protease HTRA1 OS=Homo sapiens GN=HTRA1 PE=1 SV=1	3	3	131.05	0.00984452	7.43417	Ctl	RNS-Fam1	174339	198814	70231.8	31261.3	16293.9	12086.3	x	x	x
WDR1_HUMAN	WD repeat-containing protein 1 OS=Homo sapiens GN=WDR1 PE=1 SV=4	5	5	201.76	0.00993278	2.9991	Ctl	RNS-Fam1	282872	559809	509839	140636	176956	133384	x	x	x
ADT2_HUMAN;ADT1_HUMAN	ADP/ATP translocase 2 OS=Homo sapiens GN=SLC25A5 PE=1 SV=7	2	2	67.77	0.0100957	2.75414	Ctl	RNS-Fam1	85636.7	147171	124240	54375.4	43046.9	32217.9	x	x	x
PDCD4_HUMAN	Programmed cell death protein 4 OS=Homo sapiens GN=PDCD4 PE=1 SV=2	2	2	79.53	0.0101122	4.62805	Ctl	RNS-Fam1	166478	80141.5	65034.7	28919.6	20789.1	17631.5	x	x	x
STOM_HUMAN;STML3_HUMAN	Erythrocyte band 7 integral membrane protein OS=Homo sapiens GN=STOM PE=1 SV=3	2	2	87.4	0.0104006	3.47586	Ctl	RNS-Fam1	38995.5	85140.8	82928.3	19171.1	18466.5	21934.6	x	x	x
HS71A_HUMAN;HSP77_HUMAN	Heat shock 70 kDa protein 1A OS=Homo sapiens GN=HSPA1A PE=1 SV=1	7	7	310.08	0.0104103	3.16392	Ctl	RNS-Fam1	221563	413692	373130	78021.8	135827	104865	x	x	x
ENOA_HUMAN;ENOB_HUMAN	Alpha-enolase OS=Homo sapiens GN=ENO1 PE=1 SV=2	10	10	380.41	0.0105013	2.22846	Ctl	RNS-Fam1	2.82431e+06	4.2851e+06	4.41017e+06	1.56406e+06	2.07604e+06	1.52921e+06	x	x	x
CALX_HUMAN	Calnexin OS=Homo sapiens GN=CANX PE=1 SV=2	4	4	178.09	0.0107849	2.93167	Ctl	RNS-Fam1	137276	229352	146895	39826.8	69070.9	66266.5	x	x	x
MARCS_HUMAN	Myristoylated alanine-rich C-kinase substrate OS=Homo sapiens GN=MARCKS PE=1 SV=4	2	2	77.48	0.011134	3.90567	Ctl	RNS-Fam1	25109.8	39569.9	33437	6454.78	13539.2	5127.7	x	x	x
COPD_HUMAN	Coatomer subunit delta OS=Homo sapiens GN=ARCN1 PE=1 SV=1	3	3	149.43	0.0111604	2.47528	Ctl	RNS-Fam1	117151	197176	213199	79358.6	65895.3	67863.9	x	x	x
PABP4_HUMAN;PAP1L_HUMAN	Polyadenylate-binding protein 4 OS=Homo sapiens GN=PABPC4 PE=1 SV=1	4	4	145.95	0.0113459	4.56427	Ctl	RNS-Fam1	76571.4	215909	176800	34872.5	37233	30710.5	x	x	x
HEXB_HUMAN	Beta-hexosaminidase subunit beta OS=Homo sapiens GN=HEXB PE=1 SV=3	4	4	135.43	0.01142	1.97959	Ctl	RNS-Fam1	189166	117361	126884	71739.2	71378	75822.8	x	x	x
EFTU_HUMAN	Elongation factor Tu, mitochondrial OS=Homo sapiens GN=TUFM PE=1 SV=2	6	6	234	0.0114667	2.64568	Ctl	RNS-Fam1	347423	639115	530375	149858	222994	200503	x	x	x
CO9_HUMAN	Complement component C9 OS=Homo sapiens GN=C9 PE=1 SV=2	2	2	111.22	0.0115502	1.76631	Ctl	RNS-Fam1	403635	326088	346826	239911	162098	207483	x	x	x
VMA5A_HUMAN	von Willebrand factor A domain-containing protein 5A OS=Homo sapiens GN=VWA5A PE=2 SV=2	2	2	48.45	0.0115572	7.39428	Ctl	RNS-Fam1	11021.2	14009	10997	2031.11	2336.33	504.891	x	x	x
H15_HUMAN	Histone H1.5 OS=Homo sapiens GN=HIST1H1B PE=1 SV=3	2	2	82.31	0.0118444	11.9505	Ctl	RNS-Fam1	13738.6	19431.6	4534.52	1789.04	565.058	800.983	x	x	x
COF1_HUMAN	Cofilin-1 OS=Homo sapiens GN=CFL1 PE=1 SV=3	3	3	145.09	0.0119353	2.42938	Ctl	RNS-Fam1	580890	352924	482782	164426	252684	166000	x	x	x
CRTAP_HUMAN	Cartilage-associated protein OS=Homo sapiens GN=CRTAP PE=1 SV=1	4	4	139.48	0.0119583	2.47592	Ctl	RNS-Fam1	94394	177174	164591	58674.4	57640.2	59845.6	x	x	x
ACTN4_HUMAN	Alpha-actinin-4 OS=Homo sapiens GN=ACTN4 PE=1 SV=2	5	5	196.2	0.011964	3.84126	RNS-Fam1	Ctl	377233	313632	279187	1.92288e+06	740284	1.06306e+06	x	x	x
ETFA_HUMAN	Electron transfer flavoprotein subunit alpha, mitochondrial OS=Homo sapiens GN=ETFA PE=1 SV=1	3	3	84.85	0.0120577	4.35893	Ctl	RNS-Fam1	55242.7	117921	128419	16710.4	32268.3	20208.5	x	x	x
AKA12_HUMAN	A-kinase anchor protein 12 OS=Homo sapiens GN=AKAP12 PE=1 SV=4	2	2	81.38	0.012675	17.3839	Ctl	RNS-Fam1	10320.9	18187.1	9804.57	122.713	546.337	1534.86	x	x	x
CATB_HUMAN	Cathepsin B OS=Homo sapiens GN=CTSB PE=1 SV=3	3	3	138.87	0.0126921	2.06824	Ctl	RNS-Fam1	437418	331433	320190	225065	140281	161207	x	x	x
RTN4_HUMAN	Reticulon-4 OS=Homo sapiens GN=RTN4 PE=1 SV=2	2	2	92.36	0.0127307	1.50605	Ctl	RNS-Fam1	460430	592584	603421	355863	351544	392449	x	x	x
PTMA_HUMAN	Prothymosin alpha OS=Homo sapiens GN=PTMA PE=1 SV=2	2	2	119.67	0.0127776	3.8811	Ctl	RNS-Fam1	46744.9	87093.3	85967.5	11296.3	26341	18997.6	x	x	x
CO6A2_HUMAN	Collagen alpha-2(VI) chain OS=Homo sapiens GN=COL6A2 PE=1 SV=4	2	2	96.97	0.0130966	2.84111	Ctl	RNS-Fam1	37294.2	64350.1	43237.7	12870.8	23646.1	14478.1	x	x	x
SRSF1_HUMAN	Serine/arginine-rich splicing factor 1 OS=Homo sapiens GN=SRSF1 PE=1 SV=2	2	2	84.97	0.0137635	2.01361	Ctl	RNS-Fam1	58853.4	81503.6	97278.1	41702.5	34033.8	42277.9	x	x	x
THIL_HUMAN	Acetyl-CoA acetyltransferase, mitochondrial OS=Homo sapiens GN=ACAT1 PE=1 SV=1	2	2	76.34	0.0138541	1.72967	Ctl	RNS-Fam1	112010	165468	147398	78036.7	76370.3	91232	x	x	x
COPG1_HUMAN;COPG2_HUMAN	Coatomer subunit gamma-1 OS=Homo sapiens GN=COPG1 PE=1 SV=1	4	4	273.49	0.0141662	1.71978	Ctl	RNS-Fam1	172708	237272	204077	106506	141993	108557	x	x	x
ILF3_HUMAN	Interleukin enhancer-binding factor 3 OS=Homo sapiens GN=ILF3 PE=1 SV=3	2	2	80.56	0.0145478	4.82146	Ctl	RNS-Fam1	63954.2	204068	133359	31071.6	30529.4	21647.9	x	x	x
TM119_HUMAN	Transmembrane protein 119 OS=Homo sapiens GN=TMEM119 PE=1 SV=1	2	2	104.01	0.0146401	2.12244	Ctl	RNS-Fam1	50273.9	43302.6	38515.6	28271.8	16189.6	17774.5	x	x	x
XRCC6_HUMAN	X-ray repair cross-complementing protein 6 OS=Homo sapiens GN=XRCC6 PE=1 SV=2	4	4	179	0.0150404	3.15473	Ctl	RNS-Fam1	73877.3	177863	132155	39975.3	45709	36004.5	x	x	x
MYL6_HUMAN;MYL6B_HUMAN	Myosin light polypeptide 6 OS=Homo sapiens GN=MYL6 PE=1 SV=2	2	2	86.56	0.0151294	2.17234	RNS-Fam1	Ctl	195359	120323	191253	294584	376624	430028	x	x	x
RL3_HUMAN	60S ribosomal protein L3 OS=Homo sapiens GN=RPL3 PE=1 SV=2	2	2	63.02	0.0152395	4.2985	Ctl	RNS-Fam1	54091.6	105420	93352.4	10097.9	29079.9	19648.3	x	x	x
IF2G_HUMAN;IF2GL_HUMAN	Eukaryotic translation initiation factor 2 subunit 3 OS=Homo sapiens GN=EIF2S3 PE=1 SV=3	2	2	94.13	0.0155484	2.53498	Ctl	RNS-Fam1	53427.1	88584	78633.1	19939.4	32582.3	34518.2	x	x	x
HNRPK_HUMAN	Heterogeneous nuclear ribonucleoprotein K OS=Homo sapiens GN=HNRNPK PE=1 SV=1	9	9	327.59	0.0156164	2.44419	Ctl	RNS-Fam1	873963	1.68021e+06	1.36501e+06	450418	624647	528405	x	x	x
GMPPA_HUMAN	Mannose-1-phosphate guanyltransferase alpha OS=Homo sapiens GN=GMPPA PE=1 SV=1	2	2	62.69	0.0157252	1.87075	RNS-Fam1	Ctl	16875.7	17794.2	17090.6	23902	33104.5	39824.5	x	x	x
CO1A1_HUMAN	Collagen alpha-1(I) chain OS=Homo sapiens GN=COL1A1 PE=1 SV=5	3	3	95.66	0.0158927	2.71113	RNS-Fam1	Ctl	90737.4	41985	40104.1	153810	165445	149300	x	x	x
VIME_HUMAN;AINX_HUMAN;DESM_HUMAN;PERI_HUMAN	Vimentin OS=Homo sapiens GN=VIM PE=1 SV=4	25	25	1348.18	0.015988	1.66397	RNS-Fam1	Ctl	5.30445e+07	6.89805e+07	5.77223e+07	8.34142e+07	9.79979e+07	1.17682e+08	x	x	x
MAP4_HUMAN	Microtubule-associated protein 4 OS=Homo sapiens GN=MAP4 PE=1 SV=3	3	3	125.87	0.0162189	5.83626	RNS-Fam1	Ctl	31755.9	6494.12	7689.38	77182.6	92004.2	98927.6	x	x	x
PDIA1_HUMAN	Protein disulfide-isomerase OS=Homo sapiens GN=P4HB PE=1 SV=3	12	12	635.95	0.0162396	2.17924	Ctl	RNS-Fam1	1.94649e+06	3.39601e+06	2.84925e+06	1.02627e+06	1.41422e+06	1.31849e+06	x	x	x
RBM3_HUMAN	RNA-binding protein 3 OS=Homo sapiens GN=RBM3 PE=1 SV=1	2	2	60.54	0.0163636	4.51889	RNS-Fam1	Ctl	30646.7	8065.49	13200.9	82615	58983.7	92990.9	x	x	x
TPIS_HUMAN	Triosephosphate isomerase OS=Homo sapiens GN=TPI1 PE=1 SV=3	2	2	101.02	0.016494	1.58646	Ctl	RNS-Fam1	282248	251032	322587	208448	179342	151692	x	x	x
HNRPR_HUMAN	Heterogeneous nuclear ribonucleoprotein R OS=Homo sapiens GN=HNRNPR PE=1 SV=1	2	2	98.82	0.0165919	2.21483	Ctl	RNS-Fam1	90302.8	137163	107584	39080	67406.5	44789.4	x	x	x
SYNC_HUMAN	Asparagine--tRNA ligase, cytoplasmic OS=Homo sapiens GN=NARS PE=1 SV=1	2	2	87.56	0.0166092	1.55691	Ctl	RNS-Fam1	22495.5	27182.9	21852	13115.3	17849.3	14979	x	x	x
HNRDL_HUMAN	Heterogeneous nuclear ribonucleoprotein D-like OS=Homo sapiens GN=HNRNPDL PE=1 SV=3	2	2	58.45	0.0170027	2.4135	Ctl	RNS-Fam1	44824	84279.1	72787.4	22398.7	29924	31327.9	x	x	x
NDUS1_HUMAN	NADH-ubiquinone oxidoreductase 75 kDa subunit, mitochondrial OS=Homo sapiens GN=NDUFS1 PE=1 SV=3	4	4	168.94	0.01719	1.95035	Ctl	RNS-Fam1	108545	182161	138731	81344.9	75090.7	63748.8	x	x	x
ALDR_HUMAN;AK1BF_HUMAN	Aldose reductase OS=Homo sapiens GN=AKR1B1 PE=1 SV=3	2	2	80.64	0.0172309	3.11126	Ctl	RNS-Fam1	71392.2	122513	173973	36862.5	46904.9	34473.4	x	x	x
SSRA_HUMAN	Translocon-associated protein subunit alpha OS=Homo sapiens GN=SSR1 PE=1 SV=3	2	2	75.17	0.017483	2.31827	Ctl	RNS-Fam1	120222	170072	129790	42461.4	83312.4	55432.2	x	x	x
ERF1_HUMAN	Eukaryotic peptide chain release factor subunit 1 OS=Homo sapiens GN=ETF1 PE=1 SV=3	3	3	152.96	0.0177553	1.94815	Ctl	RNS-Fam1	92844.8	146621	156393	66939.9	70226	66030.9	x	x	x
SCPDL_HUMAN	Saccharopine dehydrogenase-like oxidoreductase OS=Homo sapiens GN=SCCPDH PE=1 SV=1	2	2	54.93	0.0178521	1.85539	Ctl	RNS-Fam1	47222.7	52080.5	32202.2	21561.2	25533.2	23783	x	x	x
GNS_HUMAN	N-acetylglucosamine-6-sulfatase OS=Homo sapiens GN=GNS PE=1 SV=3	2	2	112.74	0.0188121	2.14973	Ctl	RNS-Fam1	39657.7	58448.7	44954.4	26255.2	15424	24869	x	x	x
EF1A1_HUMAN;EF1A2_HUMAN	Elongation factor 1-alpha 1 OS=Homo sapiens GN=EEF1A1 PE=1 SV=1	4	4	209.17	0.018994	4.32997	Ctl	RNS-Fam1	1.36696e+06	3.6287e+06	4.25071e+06	743846	729698	661892	x	x	x
PRS4_HUMAN	26S proteasome regulatory subunit 4 OS=Homo sapiens GN=PSMC1 PE=1 SV=1	2	2	54.75	0.0190213	3.82465	Ctl	RNS-Fam1	18650.4	47322.5	46582.2	7747.98	12262.5	9418.33	x	x	x
HNRPM_HUMAN	Heterogeneous nuclear ribonucleoprotein M OS=Homo sapiens GN=HNRNPM PE=1 SV=3	3	3	145.48	0.0190608	2.75099	Ctl	RNS-Fam1	186177	424535	343058	112659	126687	107355	x	x	x
DYHC1_HUMAN	Cytoplasmic dynein 1 heavy chain 1 OS=Homo sapiens GN=DYNC1H1 PE=1 SV=5	4	4	143.69	0.0191677	1.55487	RNS-Fam1	Ctl	63994	56262	44558.9	93468.7	84992.1	77805	x	x	x
USO1_HUMAN	General vesicular transport factor p115 OS=Homo sapiens GN=USO1 PE=1 SV=2	3	3	123.3	0.0194303	3.5429	Ctl	RNS-Fam1	38756.7	90236.3	77628.7	13629.4	27173.9	17516.6	x	x	x
IQGA1_HUMAN	Ras GTPase-activating-like protein IQGAP1 OS=Homo sapiens GN=IQGAP1 PE=1 SV=1	3	3	150.91	0.0202267	2.09956	Ctl	RNS-Fam1	56444.1	103465	83153.1	37763.3	43942.2	34062.5	x	x
PGK1_HUMAN	Phosphoglycerate kinase 1 OS=Homo sapiens GN=PGK1 PE=1 SV=3	5	5	243.66	0.0203087	1.47609	Ctl	RNS-Fam1	461087	584213	636899	366480	405935	367217	x	x
VATA_HUMAN	V-type proton ATPase catalytic subunit A OS=Homo sapiens GN=ATP6V1A PE=1 SV=2	2	2	61.65	0.0204462	1.73022	RNS-Fam1	Ctl	42029.1	27258.8	33756.6	66905.6	50537.6	60846.6	x	x
SYCC_HUMAN	Cysteine--tRNA ligase, cytoplasmic OS=Homo sapiens GN=CARS PE=1 SV=3	2	2	54.9	0.0208516	1.7559	Ctl	RNS-Fam1	60387.3	55509.8	73580	38450.8	27417.1	42041.2	x	x
ITAV_HUMAN	Integrin alpha-V OS=Homo sapiens GN=ITGAV PE=1 SV=2	3	3	137.91	0.020858	1.87582	Ctl	RNS-Fam1	115650	97547.2	108830	41644.5	75037.7	54990.6	x	x
FLNB_HUMAN	Filamin-B OS=Homo sapiens GN=FLNB PE=1 SV=2	2	2	68.43	0.0211341	3.1456	Ctl	RNS-Fam1	30087.2	13154.6	14704.8	4514.15	6689.67	7217.69	x	x
TERA_HUMAN;KATL2_HUMAN	Transitional endoplasmic reticulum ATPase OS=Homo sapiens GN=VCP PE=1 SV=4	3	3	155.45	0.0211609	1.47433	RNS-Fam1	Ctl	247971	296650	286738	355692	479693	390314	x	x
ELAV1_HUMAN	ELAV-like protein 1 OS=Homo sapiens GN=ELAVL1 PE=1 SV=2	2	2	90	0.0218648	1.2817	Ctl	RNS-Fam1	183751	174897	150627	138077	124530	134735	x	x
LRP1_HUMAN	Prolow-density lipoprotein receptor-related protein 1 OS=Homo sapiens GN=LRP1 PE=1 SV=2	2	2	47.31	0.0221825	12.2204	Ctl	RNS-Fam1	2383.97	12830	9594.98	365.217	322.111	1342.8	x	x
TCPB_HUMAN	T-complex protein 1 subunit beta OS=Homo sapiens GN=CCT2 PE=1 SV=4	4	4	209.62	0.0226373	2.73492	Ctl	RNS-Fam1	60031.8	130185	96205.7	25979.5	43964.6	34783.7	x	x
TFG_HUMAN	Protein TFG OS=Homo sapiens GN=TFG PE=1 SV=2	3	3	83.03	0.0230288	1.65301	Ctl	RNS-Fam1	141118	202987	215496	108469	119706	110360	x	x
KPYM_HUMAN;KPYR_HUMAN	Pyruvate kinase PKM OS=Homo sapiens GN=PKM PE=1 SV=4	13	13	682.36	0.0233202	2.78566	Ctl	RNS-Fam1	5.52758e+06	1.17299e+07	1.27937e+07	3.56928e+06	3.85108e+06	3.36745e+06	x	x
G3BP1_HUMAN	Ras GTPase-activating protein-binding protein 1 OS=Homo sapiens GN=G3BP1 PE=1 SV=1	2	2	65.2	0.0237667	1.63051	RNS-Fam1	Ctl	16175.6	26213.6	22015	33571.6	36329.2	35111	x	x
SPTN1_HUMAN	Spectrin alpha chain, non-erythrocytic 1 OS=Homo sapiens GN=SPTAN1 PE=1 SV=3	7	7	365.17	0.0238026	1.24958	Ctl	RNS-Fam1	109681	114835	129983	88273.9	99993.2	95426.7	x	x
ASPH_HUMAN	Aspartyl/asparaginyl beta-hydroxylase OS=Homo sapiens GN=ASPH PE=1 SV=3	2	2	63.79	0.0241935	2.63034	Ctl	RNS-Fam1	19852.8	41842.6	40572.5	13808.2	14403.9	10667.9	x	x
IKIP_HUMAN	Inhibitor of nuclear factor kappa-B kinase-interacting protein OS=Homo sapiens GN=IKBIP PE=1 SV=1	4	4	195.24	0.025556	1.89703	Ctl	RNS-Fam1	128710	206681	187347	73000.8	105207	97348.5	x	x
HS90B_HUMAN;H90B3_HUMAN	Heat shock protein HSP 90-beta OS=Homo sapiens GN=HSP90AB1 PE=1 SV=4	4	4	181.64	0.0260826	1.89549	Ctl	RNS-Fam1	603894	918705	791247	308632	501282	410794	x	x
1C17_HUMAN;1B15_HUMAN;1B18_HUMAN;1B73_HUMAN;1C03_HUMAN;1C04_HUMAN;1C12_HUMAN;1C14_HUMAN	HLA class I histocompatibility antigen, Cw-17 alpha chain OS=Homo sapiens GN=HLA-C PE=1 SV=1	4	4	233.17	0.0264765	1.48384	Ctl	RNS-Fam1	1.06266e+06	1.4982e+06	1.17808e+06	771152	911090	837529	x	x
PLIN3_HUMAN	Perilipin-3 OS=Homo sapiens GN=PLIN3 PE=1 SV=3	5	5	234.6	0.0267697	2.15744	Ctl	RNS-Fam1	230942	448610	388258	141611	181914	171418	x	x
LAMP2_HUMAN	Lysosome-associated membrane glycoprotein 2 OS=Homo sapiens GN=LAMP2 PE=1 SV=2	2	2	78.36	0.0271291	1.67616	Ctl	RNS-Fam1	51452.7	82804.3	62121	42756.4	36264.9	38138.4	x	x
ANXA4_HUMAN	Annexin A4 OS=Homo sapiens GN=ANXA4 PE=1 SV=4	5	5	294.06	0.0281152	1.20263	Ctl	RNS-Fam1	288165	313220	312154	265610	264527	229481	x	x
CAVN3_HUMAN	Caveolae-associated protein 3 OS=Homo sapiens GN=CAVIN3 PE=1 SV=3	3	3	91.01	0.0286954	1.76143	Ctl	RNS-Fam1	188334	306108	238767	116013	144745	155500	x	x
HORN_HUMAN	Hornerin OS=Homo sapiens GN=HRNR PE=1 SV=2	2	2	48.46	0.0290294	2.35192	Ctl	RNS-Fam1	11092.9	21734.1	19166.8	5461.78	8018.23	8626.93	x	x
G6PI_HUMAN;SIX5_HUMAN	Glucose-6-phosphate isomerase OS=Homo sapiens GN=GPI PE=1 SV=4	3	3	139.21	0.0290632	3.07225	Ctl	RNS-Fam1	179131	387580	384381	70524.7	146427	92623.6	x	x
CTND1_HUMAN	Catenin delta-1 OS=Homo sapiens GN=CTNND1 PE=1 SV=1	2	2	69.96	0.0292195	1.38154	RNS-Fam1	Ctl	39831.4	50352	41687.4	68737.9	55237.5	58209.8	x	x
OTUB1_HUMAN	Ubiquitin thioesterase OTUB1 OS=Homo sapiens GN=OTUB1 PE=1 SV=2	2	2	52.5	0.0292817	4.2588	Ctl	RNS-Fam1	11891	17471.3	38120.9	5632.15	3197.26	7016.17	x	x
IFIT1_HUMAN	Interferon-induced protein with tetratricopeptide repeats 1 OS=Homo sapiens GN=IFIT1 PE=1 SV=2	3	3	109.67	0.0293988	4.74298	Ctl	RNS-Fam1	32027.5	111934	92532.3	13723.5	24139.8	11998.4	x	x
YBOX1_HUMAN	Nuclease-sensitive element-binding protein 1 OS=Homo sapiens GN=YBX1 PE=1 SV=3	3	3	125	0.029611	4.72141	Ctl	RNS-Fam1	54491.5	178598	176972	18943.4	34611.6	33296.5	x	x
BASP1_HUMAN	Brain acid soluble protein 1 OS=Homo sapiens GN=BASP1 PE=1 SV=2	4	4	143.91	0.0296472	7.18592	Ctl	RNS-Fam1	189521	766000	363439	22760.2	108762	52025.8	x	x
ESYT1_HUMAN	Extended synaptotagmin-1 OS=Homo sapiens GN=ESYT1 PE=1 SV=1	2	2	65.26	0.030004	1.38065	Ctl	RNS-Fam1	30360.7	35801.3	29298.1	23036.6	26092.6	20012	x	x
RCN3_HUMAN	Reticulocalbin-3 OS=Homo sapiens GN=RCN3 PE=1 SV=1	2	2	94.8	0.0308513	2.4327	RNS-Fam1	Ctl	258600	128273	100475	364537	463895	357137	x	x
DECR_HUMAN	2,4-dienoyl-CoA reductase, mitochondrial OS=Homo sapiens GN=DECR1 PE=1 SV=1	2	2	73.99	0.0309769	1.76229	RNS-Fam1	Ctl	141511	102286	108153	261836	195606	162795	x	x
GARS_HUMAN	Glycine--tRNA ligase OS=Homo sapiens GN=GARS PE=1 SV=3	2	2	74.92	0.0323921	2.75635	Ctl	RNS-Fam1	92581.5	232696	184699	68532.7	49260.3	67226	x	x
HNRPD_HUMAN	Heterogeneous nuclear ribonucleoprotein D0 OS=Homo sapiens GN=HNRNPD PE=1 SV=1	2	2	69.24	0.0324785	2.77942	Ctl	RNS-Fam1	33622.2	59407.5	44862.2	9569.71	26226.7	13815.3	x	x
STIP1_HUMAN	Stress-induced-phosphoprotein 1 OS=Homo sapiens GN=STIP1 PE=1 SV=1	2	2	58.24	0.0333132	3.07215	Ctl	RNS-Fam1	34487.5	76975.8	99220.3	24603.3	20068.3	23907	x	x
HSP7C_HUMAN;HSP72_HUMAN	Heat shock cognate 71 kDa protein OS=Homo sapiens GN=HSPA8 PE=1 SV=1	9	9	383.8	0.0338545	1.30984	Ctl	RNS-Fam1	1.73812e+06	2.12211e+06	2.02593e+06	1.43011e+06	1.68057e+06	1.3831e+06	x	x
1433B_HUMAN	14-3-3 protein beta/alpha OS=Homo sapiens GN=YWHAB PE=1 SV=3	2	2	72.05	0.0345581	1.5106	RNS-Fam1	Ctl	86390.8	76629.9	113933	124586	137882	155900	x	x
SRC8_HUMAN	Src substrate cortactin OS=Homo sapiens GN=CTTN PE=1 SV=2	2	2	91.94	0.0347444	1.70817	RNS-Fam1	Ctl	111884	132834	128605	255578	153314	228804	x	x
VINC_HUMAN	Vinculin OS=Homo sapiens GN=VCL PE=1 SV=4	7	7	341.77	0.0349617	1.55565	RNS-Fam1	Ctl	671056	872966	743431	969745	1.14497e+06	1.44377e+06	x	x
SYQ_HUMAN	Glutamine--tRNA ligase OS=Homo sapiens GN=QARS PE=1 SV=1	2	2	71.44	0.0361679	10.4697	Ctl	RNS-Fam1	207783	33609.6	30753.4	8021.39	9155.01	8817.39	x	x
LEG1_HUMAN	Galectin-1 OS=Homo sapiens GN=LGALS1 PE=1 SV=2	2	2	81.96	0.036793	2.24066	RNS-Fam1	Ctl	603762	331906	458538	775242	1.46013e+06	888569	x	x
EIFCL_HUMAN	Eukaryotic translation initiation factor 3 subunit C-like protein OS=Homo sapiens GN=EIF3CL PE=3 SV=1	3	3	112.51	0.0374602	1.55387	Ctl	RNS-Fam1	31283.2	49723.6	42768.1	26583.5	27485.1	25587.1	x	x
TCPQ_HUMAN	T-complex protein 1 subunit theta OS=Homo sapiens GN=CCT8 PE=1 SV=4	8	8	362.41	0.0376779	1.68205	Ctl	RNS-Fam1	301499	487956	465424	228669	240008	277367	x	x
IF5A1_HUMAN;IF5A2_HUMAN	Eukaryotic translation initiation factor 5A-1 OS=Homo sapiens GN=EIF5A PE=1 SV=2	2	2	159.73	0.0376919	1.94722	RNS-Fam1	Ctl	39827.1	57122.3	61869.2	135361	76228	97666	x	x
ROA3_HUMAN	Heterogeneous nuclear ribonucleoprotein A3 OS=Homo sapiens GN=HNRNPA3 PE=1 SV=2	2	2	107.29	0.0386643	1.43027	RNS-Fam1	Ctl	256579	216729	219773	310029	283077	398184	x	x
CD44_HUMAN	CD44 antigen OS=Homo sapiens GN=CD44 PE=1 SV=3	3	3	140.61	0.0400512	1.37032	RNS-Fam1	Ctl	617863	772771	589704	933929	793225	986537	x	x
GELS_HUMAN	Gelsolin OS=Homo sapiens GN=GSN PE=1 SV=1	6	6	306.01	0.0420834	1.50247	Ctl	RNS-Fam1	549125	846101	674059	434874	503723	438661	x	x
SPB6_HUMAN	Serpin B6 OS=Homo sapiens GN=SERPINB6 PE=1 SV=3	2	2	59.68	0.0426239	3.58875	Ctl	RNS-Fam1	31558.9	81721	72601.5	29901.5	10736.7	11157.5	x	x
PTBP1_HUMAN	Polypyrimidine tract-binding protein 1 OS=Homo sapiens GN=PTBP1 PE=1 SV=1	7	7	334.93	0.0438044	1.50126	Ctl	RNS-Fam1	902906	1.34794e+06	1.1546e+06	867598	709349	691443	x	x
MATR3_HUMAN	Matrin-3 OS=Homo sapiens GN=MATR3 PE=1 SV=2	2	2	116.7	0.0443705	2.75545	RNS-Fam1	Ctl	80766.2	31473.3	25607.1	140161	90057.7	149611	x	x
GLSK_HUMAN	Glutaminase kidney isoform, mitochondrial OS=Homo sapiens GN=GLS PE=1 SV=1	2	2	88.98	0.0449669	2.83843	Ctl	RNS-Fam1	33074.7	84075.8	60829.3	12747.1	25346.8	24609.7	x	x
MIC60_HUMAN	MICOS complex subunit MIC60 OS=Homo sapiens GN=IMMT PE=1 SV=1	2	2	88.72	0.0492267	1.54614	Ctl	RNS-Fam1	51579.4	71309.2	62536.1	47117.2	30742.6	42068	x	x
FLNA_HUMAN	Filamin-A OS=Homo sapiens GN=FLNA PE=1 SV=4	25	25	1139.08	0.0499567	1.17874	RNS-Fam1	Ctl	2.7412e+06	2.8341e+06	2.66784e+06	3.4855e+06	3.33262e+06	2.89839e+06	x	x
QCR7_HUMAN	Cytochrome b-c1 complex subunit 7 OS=Homo sapiens GN=UQCRB PE=1 SV=2	1	1	34.65	1.75792e-08	Infinity	Ctl	RNS-Fam1	1060.72	984.709	875.945	0	0	0	x		x
MPP8_HUMAN	M-phase phosphoprotein 8 OS=Homo sapiens GN=MPHOSPH8 PE=1 SV=2	1	1	28.15	3.15473e-07	Infinity	RNS-Fam1	Ctl	0	0	0	6059.89	8043.59	10051.4	x		x
CD109_HUMAN	CD109 antigen OS=Homo sapiens GN=CD109 PE=1 SV=2	1	1	21.59	3.02936e-06	Infinity	Ctl	RNS-Fam1	3261.24	7622.36	4802.72	0	0	0	x		x
AT1A1_HUMAN	Sodium/potassium-transporting ATPase subunit alpha-1 OS=Homo sapiens GN=ATP1A1 PE=1 SV=1	1	1	27.58	3.93291e-06	Infinity	RNS-Fam1	Ctl	0	0	0	928.803	1767.48	1898.86	x		x
CF132_HUMAN	Uncharacterized protein C6orf132 OS=Homo sapiens GN=C6orf132 PE=1 SV=4	1	1	21.24	4.50352e-06	Infinity	Ctl	RNS-Fam1	2965.27	7555.13	4824.35	0	0	0	x		x
GORS2_HUMAN	Golgi reassembly-stacking protein 2 OS=Homo sapiens GN=GORASP2 PE=1 SV=3	1	1	51.82	1.50211e-05	Infinity	Ctl	RNS-Fam1	3622.14	12793.9	9852.01	0	0	0	x		x
FHL2_HUMAN	Four and a half LIM domains protein 2 OS=Homo sapiens GN=FHL2 PE=1 SV=3	1	1	39.46	1.59305e-05	Infinity	Ctl	RNS-Fam1	2129.4	7466.38	4642.12	0	0	0	x		x
MT1E_HUMAN	Metallothionein-1E OS=Homo sapiens GN=MT1E PE=1 SV=1	1	1	64.71	2.05844e-05	Infinity	Ctl	RNS-Fam1	4080.09	16652.7	6332.84	0	0	0	x		x
IPO9_HUMAN	Importin-9 OS=Homo sapiens GN=IPO9 PE=1 SV=3	1	1	39.26	2.21437e-05	Infinity	Ctl	RNS-Fam1	1228.44	3499.8	4058.95	0	0	0	x		x
UMPS_HUMAN	Uridine 5'-monophosphate synthase OS=Homo sapiens GN=UMPS PE=1 SV=1	1	1	34.05	2.25772e-05	28023.7	Ctl	RNS-Fam1	902.075	2141.79	2917.05	0.21271	0	0	x		x
RT29_HUMAN	28S ribosomal protein S29, mitochondrial OS=Homo sapiens GN=DAP3 PE=1 SV=1	1	1	40.57	2.95478e-05	Infinity	Ctl	RNS-Fam1	3465.28	5339.84	1333.28	0	0	0	x		x
MIRO2_HUMAN	Mitochondrial Rho GTPase 2 OS=Homo sapiens GN=RHOT2 PE=1 SV=2	1	1	44.64	3.13588e-05	Infinity	Ctl	RNS-Fam1	7890.25	2292.15	2147.09	0	0	0	x		x
DPP3_HUMAN	Dipeptidyl peptidase 3 OS=Homo sapiens GN=DPP3 PE=1 SV=2	1	1	47.3	3.28122e-05	7.82714	Ctl	RNS-Fam1	14967.1	10913	13061.6	1543.08	1767.58	1664.57	x		x
YBOX3_HUMAN	Y-box-binding protein 3 OS=Homo sapiens GN=YBX3 PE=1 SV=4	1	1	58.98	3.99003e-05	Infinity	RNS-Fam1	Ctl	0	0	0	1175.74	3167.87	5221.53	x		x
TIM50_HUMAN	Mitochondrial import inner membrane translocase subunit TIM50 OS=Homo sapiens GN=TIMM50 PE=1 SV=2	1	1	34.13	5.92741e-05	Infinity	Ctl	RNS-Fam1	1316.99	6803.03	4776.24	0	0	0	x		x
NEP_HUMAN	Neprilysin OS=Homo sapiens GN=MME PE=1 SV=2	1	1	30.15	6.22371e-05	1.69009	RNS-Fam1	Ctl	15605.6	15593.5	15441.2	25648	25331.6	27846.4	x		x
MAVS_HUMAN	Mitochondrial antiviral-signaling protein OS=Homo sapiens GN=MAVS PE=1 SV=2	1	1	55.91	6.43882e-05	6.99434	Ctl	RNS-Fam1	17492.5	15772.8	16547.9	2913.16	2085.23	2123.54	x		x
PSB4_HUMAN	Proteasome subunit beta type-4 OS=Homo sapiens GN=PSMB4 PE=1 SV=4	1	1	25.84	7.65084e-05	6.7448	RNS-Fam1	Ctl	4845.19	3667.51	5092.73	31026.6	27613.3	33126.1	x		x
SCAM2_HUMAN	Secretory carrier-associated membrane protein 2 OS=Homo sapiens GN=SCAMP2 PE=1 SV=2	1	1	32.45	7.69925e-05	3.60947	RNS-Fam1	Ctl	11931.2	10708.8	11753.2	36355.3	46182.9	41602.8	x		x
PICAL_HUMAN	Phosphatidylinositol-binding clathrin assembly protein OS=Homo sapiens GN=PICALM PE=1 SV=2	1	1	25.9	0.000125085	2.45442	Ctl	RNS-Fam1	24307.8	25209.7	22229.1	10686.5	9437.88	9107.24	x		x
QCR1_HUMAN	Cytochrome b-c1 complex subunit 1, mitochondrial OS=Homo sapiens GN=UQCRC1 PE=1 SV=3	1	1	36.24	0.000158104	Infinity	Ctl	RNS-Fam1	1538.28	14791.7	7856.11	0	0	0	x		x
GBB4_HUMAN	Guanine nucleotide-binding protein subunit beta-4 OS=Homo sapiens GN=GNB4 PE=1 SV=3	1	1	33.98	0.000170456	2.01819	Ctl	RNS-Fam1	13610	13916.5	13404.8	6785.84	7338.15	6157.13	x		x
ZN782_HUMAN	Zinc finger protein 782 OS=Homo sapiens GN=ZNF782 PE=2 SV=1	1	1	21.12	0.000175031	104.832	Ctl	RNS-Fam1	19205.5	37549	41212.6	302.781	188.139	443.596	x		x
VA0D1_HUMAN	V-type proton ATPase subunit d 1 OS=Homo sapiens GN=ATP6V0D1 PE=1 SV=1	1	1	21.44	0.0001948	19.9284	RNS-Fam1	Ctl	235.574	418.535	254.643	4715.61	5718.33	7676.03	x		x
PAXI_HUMAN	Paxillin OS=Homo sapiens GN=PXN PE=1 SV=3	1	1	28.55	0.000209997	Infinity	Ctl	RNS-Fam1	650.148	4974.41	4415.56	0	0	0	x		x
HYOU1_HUMAN	Hypoxia up-regulated protein 1 OS=Homo sapiens GN=HYOU1 PE=1 SV=1	1	1	25.36	0.000215817	1.50583	RNS-Fam1	Ctl	12447.3	12215.1	11927.7	18862.2	18936.2	17300.1	x		x
STON2_HUMAN	Stonin-2 OS=Homo sapiens GN=STON2 PE=1 SV=1	1	1	42.67	0.000237863	6.4206	Ctl	RNS-Fam1	19742.9	21677.6	19097	2523.83	4086.83	2814.85	x		x
PSB3_HUMAN	Proteasome subunit beta type-3 OS=Homo sapiens GN=PSMB3 PE=1 SV=2	1	1	33.41	0.00025978	1.60106	Ctl	RNS-Fam1	10183	9088.2	9903.53	6153.46	6205.67	5863.04	x		x
LYAG_HUMAN	Lysosomal alpha-glucosidase OS=Homo sapiens GN=GAA PE=1 SV=4	1	1	54.86	0.000261905	13.0426	Ctl	RNS-Fam1	12461.9	8755.38	7654.87	947.626	557.655	708.399	x		x
SRP68_HUMAN	Signal recognition particle subunit SRP68 OS=Homo sapiens GN=SRP68 PE=1 SV=2	1	1	27.14	0.000314291	4.1183	Ctl	RNS-Fam1	57072.2	52514.5	45914.2	10100.6	13734.7	13923.2	x		x
SARNP_HUMAN	SAP domain-containing ribonucleoprotein OS=Homo sapiens GN=SARNP PE=1 SV=3	1	1	59.54	0.000328777	2.47987	RNS-Fam1	Ctl	11154.8	12169.5	13482	31688.7	27081.4	32505	x		x
DLRB1_HUMAN	Dynein light chain roadblock-type 1 OS=Homo sapiens GN=DYNLRB1 PE=1 SV=3	1	1	26.49	0.000365469	9.94401	RNS-Fam1	Ctl	2048.96	1083.67	1322.85	13868.4	13000.1	17436.8	x		x
CC170_HUMAN	Coiled-coil domain-containing protein 170 OS=Homo sapiens GN=CCDC170 PE=1 SV=3	1	1	28.29	0.000380277	4.8177	Ctl	RNS-Fam1	28934.5	40349.1	34689.1	5859.9	7319.43	8402.06	x		x
GNA1_HUMAN	Glucosamine 6-phosphate N-acetyltransferase OS=Homo sapiens GN=GNPNAT1 PE=1 SV=1	1	1	48.33	0.000383207	Infinity	Ctl	RNS-Fam1	324.648	2460.22	3087.97	0	0	0	x		x
NP1L4_HUMAN	Nucleosome assembly protein 1-like 4 OS=Homo sapiens GN=NAP1L4 PE=1 SV=1	1	1	41.3	0.000428925	1.92381	RNS-Fam1	Ctl	22940.5	26082.1	22772	44168.8	43944.5	50005.8	x		x
IF4H_HUMAN	Eukaryotic translation initiation factor 4H OS=Homo sapiens GN=EIF4H PE=1 SV=5	1	1	27.09	0.000489132	3.7869	RNS-Fam1	Ctl	97281.2	65501.6	86468.8	301295	292950	349646	x		x
AP1B1_HUMAN	AP-1 complex subunit beta-1 OS=Homo sapiens GN=AP1B1 PE=1 SV=2	1	1	25.49	0.000587248	2.97118	Ctl	RNS-Fam1	24823.1	22998.8	24514	6730.14	9786.71	7829.02	x		x
OAS3_HUMAN	2'-5'-oligoadenylate synthase 3 OS=Homo sapiens GN=OAS3 PE=1 SV=3	1	1	37.32	0.000599575	2.10094	Ctl	RNS-Fam1	22779.7	24604.7	19170.2	10392.5	10446.6	10839.3	x		x
HM13_HUMAN	Minor histocompatibility antigen H13 OS=Homo sapiens GN=HM13 PE=1 SV=1	1	1	22.31	0.000618122	3.87682	Ctl	RNS-Fam1	28213.3	38438.6	37181.4	7336.99	9200.15	10246	x		x
MYL9_HUMAN	Myosin regulatory light polypeptide 9 OS=Homo sapiens GN=MYL9 PE=1 SV=4	1	1	66.23	0.000618524	2.91845	RNS-Fam1	Ctl	18006.3	23164.1	24002.5	56454.9	63564.5	70184.1	x		x
ACADM_HUMAN	Medium-chain specific acyl-CoA dehydrogenase, mitochondrial OS=Homo sapiens GN=ACADM PE=1 SV=1	1	1	52.74	0.000655152	4.48158	Ctl	RNS-Fam1	6574.16	9942.95	7696.96	1656.32	1580.04	2166.66	x		x
3HIDH_HUMAN	3-hydroxyisobutyrate dehydrogenase, mitochondrial OS=Homo sapiens GN=HIBADH PE=1 SV=2	1	1	53.96	0.000708726	4.04258	Ctl	RNS-Fam1	25993.8	33225.8	28099.9	9161.37	6441.42	5997.18	x		x
GSTM5_HUMAN;GSTM1_HUMAN	Glutathione S-transferase Mu 5 OS=Homo sapiens GN=GSTM5 PE=1 SV=3	1	1	31.18	0.000717475	78.5767	Ctl	RNS-Fam1	25490.4	8055.13	14652.2	346.997	146.104	120.283	x		x
ENOG_HUMAN	Gamma-enolase OS=Homo sapiens GN=ENO2 PE=1 SV=3	1	1	25.79	0.000742395	4.45655	Ctl	RNS-Fam1	63819.4	54790.1	46633.5	13575.1	14194	9309.62	x		x
ADDG_HUMAN	Gamma-adducin OS=Homo sapiens GN=ADD3 PE=1 SV=1	1	1	47.53	0.000751145	3.54603	Ctl	RNS-Fam1	28638.2	41547.4	35692	11592.1	9474.13	8791.83	x		x
STAG3_HUMAN;STAG2_HUMAN	Cohesin subunit SA-3 OS=Homo sapiens GN=STAG3 PE=1 SV=2	1	1	23.47	0.000754513	1.90858	RNS-Fam1	Ctl	34477.4	28757	29205.2	59338.4	62460.9	54628.9	x		x
CD99_HUMAN	CD99 antigen OS=Homo sapiens GN=CD99 PE=1 SV=1	1	1	41.02	0.000785415	2.56563	RNS-Fam1	Ctl	160791	124589	118856	339076	323202	374843	x		x
TIF1B_HUMAN	Transcription intermediary factor 1-beta OS=Homo sapiens GN=TRIM28 PE=1 SV=5	1	1	30.77	0.000805852	1.68071	Ctl	RNS-Fam1	82443.1	73941.1	76125	45377.4	50212.8	42750.1	x		x
CO5_HUMAN	Complement C5 OS=Homo sapiens GN=C5 PE=1 SV=4	1	1	32.96	0.000817796	13.7577	Ctl	RNS-Fam1	15802.9	16440.6	15158.4	660.025	956.067	1829.38	x		x
TRAP1_HUMAN	Heat shock protein 75 kDa, mitochondrial OS=Homo sapiens GN=TRAP1 PE=1 SV=3	1	1	41.48	0.000819168	1.96541	Ctl	RNS-Fam1	31507.4	36799.7	28568.8	16328.6	16356.7	16605	x		x
STXB3_HUMAN	Syntaxin-binding protein 3 OS=Homo sapiens GN=STXBP3 PE=1 SV=2	1	1	26.68	0.000833186	3.15934	Ctl	RNS-Fam1	11814.9	13984.9	11445.8	4444.62	4237.38	3107.04	x		x
GNAS1_HUMAN	Guanine nucleotide-binding protein G(s) subunit alpha isoforms XLas OS=Homo sapiens GN=GNAS PE=1 SV=2	1	1	37.09	0.000850874	1.86639	Ctl	RNS-Fam1	68242.9	60009.6	56937.2	33527.8	30400.2	35295.5	x		x
C1S_HUMAN	Complement C1s subcomponent OS=Homo sapiens GN=C1S PE=1 SV=1	1	1	41.34	0.000891845	4.40512	RNS-Fam1	Ctl	3039.34	4893.69	4736.53	16084.5	20117.9	19608.5	x		x
DC1I2_HUMAN	Cytoplasmic dynein 1 intermediate chain 2 OS=Homo sapiens GN=DYNC1I2 PE=1 SV=3	1	1	34.95	0.000913419	1.416	Ctl	RNS-Fam1	58532.1	60771.1	66793.2	43781.2	43813.7	43828.9	x		x
MMSA_HUMAN	Methylmalonate-semialdehyde dehydrogenase [acylating], mitochondrial OS=Homo sapiens GN=ALDH6A1 PE=1 SV=2	1	1	43.8	0.000933923	8.19624	Ctl	RNS-Fam1	7109.07	11645.7	7498.54	1020.76	1426.17	756.173	x		x
NCEH1_HUMAN	Neutral cholesterol ester hydrolase 1 OS=Homo sapiens GN=NCEH1 PE=1 SV=3	1	1	42.06	0.000961978	2.39612	RNS-Fam1	Ctl	70733.3	55405.6	53237.9	145357	130518	153933	x		x
ACL6A_HUMAN	Actin-like protein 6A OS=Homo sapiens GN=ACTL6A PE=1 SV=1	1	1	40.24	0.000987423	16.0334	Ctl	RNS-Fam1	5126.23	12586.5	10818.3	714.523	631.257	433.691	x		x
ARHG2_HUMAN	Rho guanine nucleotide exchange factor 2 OS=Homo sapiens GN=ARHGEF2 PE=1 SV=4	1	1	24.42	0.00101612	6.2339	Ctl	RNS-Fam1	4251.8	6461.74	5171.87	863.698	1092.11	592.422	x		x
KLC2_HUMAN	Kinesin light chain 2 OS=Homo sapiens GN=KLC2 PE=1 SV=1	1	1	48.85	0.00105509	3.34794	Ctl	RNS-Fam1	18081.6	18372.8	18912.4	4215.69	6945.31	5376.6	x		x
PABP2_HUMAN	Polyadenylate-binding protein 2 OS=Homo sapiens GN=PABPN1 PE=1 SV=3	1	1	59.03	0.00105794	1.7611	Ctl	RNS-Fam1	34224.8	37823.8	31263.7	18235.4	19687.6	20740.5	x		x
SEPT8_HUMAN	Septin-8 OS=Homo sapiens GN=SEPT8 PE=1 SV=4	1	1	55.79	0.00107189	1.69559	RNS-Fam1	Ctl	11929.6	10426.1	10085.2	17265.4	19538.5	18202.6	x		x
RS19_HUMAN	40S ribosomal protein S19 OS=Homo sapiens GN=RPS19 PE=1 SV=2	1	1	43.65	0.0011038	8.10491	RNS-Fam1	Ctl	1859.36	826.47	1325.16	10220	9336.11	12952.6	x		x
ROAA_HUMAN	Heterogeneous nuclear ribonucleoprotein A/B OS=Homo sapiens GN=HNRNPAB PE=1 SV=2	1	1	49.04	0.00112338	8.81189	Ctl	RNS-Fam1	6812.73	9280.31	8997.27	643.659	754.092	1449.57	x		x
DYN2_HUMAN	Dynamin-2 OS=Homo sapiens GN=DNM2 PE=1 SV=2	1	1	25.61	0.00113118	3.10947	Ctl	RNS-Fam1	27018.6	28299.8	22687.8	7162.3	10454.9	7469.5	x		x
G6PE_HUMAN	GDH/6PGL endoplasmic bifunctional protein OS=Homo sapiens GN=H6PD PE=1 SV=2	1	1	41.99	0.00115502	5.55291	Ctl	RNS-Fam1	27814.8	29077.9	18742.8	6008.84	3927.87	3684.17	x		x
RL5_HUMAN	60S ribosomal protein L5 OS=Homo sapiens GN=RPL5 PE=1 SV=3	1	1	22.75	0.00115739	1.82867	Ctl	RNS-Fam1	33716.3	39537.5	37867.7	21976.5	20589.8	18199.9	x		x
STAT3_HUMAN	Signal transducer and activator of transcription 3 OS=Homo sapiens GN=STAT3 PE=1 SV=2	1	1	28.56	0.00117475	6.24318	RNS-Fam1	Ctl	3791.06	3960.35	2729.71	14585.8	25945.3	24904.3	x		x
ADAS_HUMAN	Alkyldihydroxyacetonephosphate synthase, peroxisomal OS=Homo sapiens GN=AGPS PE=1 SV=1	1	1	22.96	0.00118608	4.66863	Ctl	RNS-Fam1	31107.9	37485.3	46253.9	7148.75	10775.3	6675.72	x		x
O5AC2_HUMAN	Olfactory receptor 5AC2 OS=Homo sapiens GN=OR5AC2 PE=3 SV=2	1	1	40.68	0.00122571	9.16331	Ctl	RNS-Fam1	3865.94	7672.72	7008.2	477.623	742.473	803.941	x		x
KAPCA_HUMAN	cAMP-dependent protein kinase catalytic subunit alpha OS=Homo sapiens GN=PRKACA PE=1 SV=2	1	1	45.12	0.00125049	21.8575	Ctl	RNS-Fam1	10074	26861.2	22149.8	716.518	646.672	1340	x		x
RBM39_HUMAN	RNA-binding protein 39 OS=Homo sapiens GN=RBM39 PE=1 SV=2	1	1	33.47	0.00126099	3.0567	Ctl	RNS-Fam1	11333.9	16265.3	15993.2	4648.25	5380.55	4232.45	x		x
RHOG_HUMAN	Rho-related GTP-binding protein RhoG OS=Homo sapiens GN=RHOG PE=1 SV=1	1	1	24.03	0.00128591	4.00447	RNS-Fam1	Ctl	6803.67	5889.33	5391.48	31520.3	22366.1	18532.2	x		x
BGAL_HUMAN	Beta-galactosidase OS=Homo sapiens GN=GLB1 PE=1 SV=2	1	1	49.12	0.0013254	5.49625	Ctl	RNS-Fam1	26167.6	48664.3	32616.9	5243.28	7445.8	6860.4	x		x
WDR87_HUMAN	WD repeat-containing protein 87 OS=Homo sapiens GN=WDR87 PE=1 SV=3	1	1	22.39	0.001367	1.7413	Ctl	RNS-Fam1	36553.1	37494.5	42106.7	22113.9	24408.5	20183.1	x		x
EIF3F_HUMAN	Eukaryotic translation initiation factor 3 subunit F OS=Homo sapiens GN=EIF3F PE=1 SV=1	1	1	21.35	0.001403	4.72728	Ctl	RNS-Fam1	15091.7	20112.8	20944.5	4031.1	5040.7	2805.85	x		x
TRY3_HUMAN	Trypsin-3 OS=Homo sapiens GN=PRSS3 PE=1 SV=2	1	1	53.23	0.00141127	15.9468	RNS-Fam1	Ctl	2175.65	6510.35	4753.54	55493.5	64972	93852	x		x
ULA1_HUMAN	NEDD8-activating enzyme E1 regulatory subunit OS=Homo sapiens GN=NAE1 PE=1 SV=1	1	1	23.04	0.00141741	2.93135	Ctl	RNS-Fam1	7973.74	11909.6	10941	3106.26	3716.13	3693.03	x		x
PDLI7_HUMAN	PDZ and LIM domain protein 7 OS=Homo sapiens GN=PDLIM7 PE=1 SV=1	1	1	34.68	0.0014497	12.6847	Ctl	RNS-Fam1	4738.92	12148.9	10222.9	564.507	888.378	684.396	x		x
H1T_HUMAN	Histone H1t OS=Homo sapiens GN=HIST1H1T PE=2 SV=4	1	1	52.59	0.00150574	8.84528	Ctl	RNS-Fam1	23346.3	34292.3	19294.6	1832.86	2816.18	4048.61	x		x
PGBM_HUMAN	Basement membrane-specific heparan sulfate proteoglycan core protein OS=Homo sapiens GN=HSPG2 PE=1 SV=4	1	1	37.7	0.00150582	Infinity	RNS-Fam1	Ctl	0	0	0	31.165	153.198	22.8127	x		x
SGT1_HUMAN	Protein SGT1 homolog OS=Homo sapiens GN=SUGT1 PE=1 SV=3	1	1	24.82	0.00159768	Infinity	RNS-Fam1	Ctl	0	0	0	216.224	22.8904	122.766	x		x
CAZA2_HUMAN	F-actin-capping protein subunit alpha-2 OS=Homo sapiens GN=CAPZA2 PE=1 SV=3	1	1	31.09	0.00167948	1.38245	Ctl	RNS-Fam1	87484.3	89401.2	87864.2	61046.5	61044.4	69416.8	x		x
PPR18_HUMAN	Phostensin OS=Homo sapiens GN=PPP1R18 PE=1 SV=1	1	1	54.79	0.00169468	2.38765	RNS-Fam1	Ctl	21560.7	14901.5	15412.9	41421.5	40875	41563	x		x
DBF4B_HUMAN	Protein DBF4 homolog B OS=Homo sapiens GN=DBF4B PE=1 SV=1	1	1	33.88	0.00177079	11.221	Ctl	RNS-Fam1	40333.8	76695.1	106279	5090.02	6433.85	8377.07	x		x
DYH5_HUMAN	Dynein heavy chain 5, axonemal OS=Homo sapiens GN=DNAH5 PE=1 SV=3	1	1	24.33	0.00178411	3.47722	Ctl	RNS-Fam1	41080.4	63867	51717.8	11950.5	16155	16949.2	x		x
ROA1_HUMAN	Heterogeneous nuclear ribonucleoprotein A1 OS=Homo sapiens GN=HNRNPA1 PE=1 SV=5	1	1	104.32	0.00183643	2.22174	RNS-Fam1	Ctl	320886	246137	239891	530539	627647	634571	x		x
RS10_HUMAN	40S ribosomal protein S10 OS=Homo sapiens GN=RPS10 PE=1 SV=1	1	1	44.02	0.00184779	3.24134	Ctl	RNS-Fam1	15206	10430	17480.1	4197.92	4691.92	4412.07	x		x
MARE1_HUMAN	Microtubule-associated protein RP/EB family member 1 OS=Homo sapiens GN=MAPRE1 PE=1 SV=3	1	1	30.15	0.00185972	13.8902	Ctl	RNS-Fam1	5260.12	10043.8	8647.97	931.548	319.754	473.075	x		x
EHD3_HUMAN	EH domain-containing protein 3 OS=Homo sapiens GN=EHD3 PE=1 SV=2	1	1	21.15	0.00193331	7.77662	Ctl	RNS-Fam1	24028.8	17001.9	15807.9	1441.81	3543.39	2323.71	x		x
DDX6_HUMAN	Probable ATP-dependent RNA helicase DDX6 OS=Homo sapiens GN=DDX6 PE=1 SV=2	1	1	56.59	0.00194155	3.8146	Ctl	RNS-Fam1	4237.36	6020.77	6550.98	1130.26	1536.2	1740.06	x		x
PEBP1_HUMAN	Phosphatidylethanolamine-binding protein 1 OS=Homo sapiens GN=PEBP1 PE=1 SV=3	1	1	83.43	0.00196512	2.62523	Ctl	RNS-Fam1	49058	60114.6	71684.5	20925.5	21430.7	26535.8	x		x
DLDH_HUMAN	Dihydrolipoyl dehydrogenase, mitochondrial OS=Homo sapiens GN=DLD PE=1 SV=2	1	1	50.9	0.00199552	2.47939	Ctl	RNS-Fam1	132854	128006	91634	45329.5	45533.9	51305.9	x		x
TNPO3_HUMAN	Transportin-3 OS=Homo sapiens GN=TNPO3 PE=1 SV=3	1	1	33.31	0.00202946	2.73907	Ctl	RNS-Fam1	4759.19	6538.55	6596.43	1913.73	2579.86	2039.34	x		x
CAD13_HUMAN	Cadherin-13 OS=Homo sapiens GN=CDH13 PE=1 SV=1	1	1	40.75	0.00204978	2.74619	Ctl	RNS-Fam1	22406.9	29099.1	23470.1	10144.8	10061.5	7095.57	x		x
MET16_HUMAN	U6 small nuclear RNA (adenine-(43)-N(6))-methyltransferase OS=Homo sapiens GN=METTL16 PE=1 SV=2	1	1	27.49	0.00205339	5051.58	RNS-Fam1	Ctl	0	0.400914	0	75.0096	325.011	1625.23	x		x
RALYL_HUMAN	RNA-binding Raly-like protein OS=Homo sapiens GN=RALYL PE=1 SV=2	1	1	41.88	0.00205451	2.55095	Ctl	RNS-Fam1	30209.8	44911.8	41072.6	16716.2	14510.9	14322.3	x		x
ECH1_HUMAN	Delta(3,5)-Delta(2,4)-dienoyl-CoA isomerase, mitochondrial OS=Homo sapiens GN=ECH1 PE=1 SV=2	1	1	41.45	0.00205467	3.96732	Ctl	RNS-Fam1	22481.1	35921.2	40358.1	7356.52	9162.84	8374.13	x		x
AATM_HUMAN	Aspartate aminotransferase, mitochondrial OS=Homo sapiens GN=GOT2 PE=1 SV=3	1	1	30.66	0.00205511	3.39057	Ctl	RNS-Fam1	51033	49255.6	59254.7	16249.1	19623.8	11182.1	x		x
LRRF2_HUMAN	Leucine-rich repeat flightless-interacting protein 2 OS=Homo sapiens GN=LRRFIP2 PE=1 SV=1	1	1	31.68	0.0020592	7.11657	RNS-Fam1	Ctl	6061.72	2265.8	3850.9	30954	27972.7	27741.7	x		x
SNX1_HUMAN	Sorting nexin-1 OS=Homo sapiens GN=SNX1 PE=1 SV=3	1	1	24.3	0.00209706	2.98512	Ctl	RNS-Fam1	23528.6	29797.9	26844.3	7678.15	11623.2	7555.46	x		x
IFIT2_HUMAN	Interferon-induced protein with tetratricopeptide repeats 2 OS=Homo sapiens GN=IFIT2 PE=1 SV=1	1	1	26.22	0.00210942	2.17884	Ctl	RNS-Fam1	20214.3	26261.1	19386.8	10890.6	10268.2	9069.26	x		x
HGS_HUMAN	Hepatocyte growth factor-regulated tyrosine kinase substrate OS=Homo sapiens GN=HGS PE=1 SV=1	1	1	67.19	0.00222185	2.10121	RNS-Fam1	Ctl	15502.1	16035	15565.8	28490.9	40054.1	30428.1	x		x
RB11A_HUMAN	Ras-related protein Rab-11A OS=Homo sapiens GN=RAB11A PE=1 SV=3	1	1	42.7	0.00222233	7.55958	RNS-Fam1	Ctl	843.56	1922.18	1561.86	8300.74	14330.3	10083.8	x		x
WIPI2_HUMAN	WD repeat domain phosphoinositide-interacting protein 2 OS=Homo sapiens GN=WIPI2 PE=1 SV=1	1	1	21.78	0.00228777	4.02021	Ctl	RNS-Fam1	16108.1	18967.3	16864.1	3157.45	3643.29	6118.87	x		x
ADRM1_HUMAN	Proteasomal ubiquitin receptor ADRM1 OS=Homo sapiens GN=ADRM1 PE=1 SV=2	1	1	43.82	0.0023075	2.44648	RNS-Fam1	Ctl	52049.3	37326.5	35476	92193.5	110632	102621	x		x
RETST_HUMAN	All-trans-retinol 13,14-reductase OS=Homo sapiens GN=RETSAT PE=1 SV=2	1	1	26.42	0.00237473	4.56983	Ctl	RNS-Fam1	9099.39	16216.7	11066.6	3209.3	2758.5	1993.68	x		x
TSN_HUMAN	Translin OS=Homo sapiens GN=TSN PE=1 SV=1	1	1	37.5	0.00260058	3.16784	Ctl	RNS-Fam1	5745.47	4821.77	6207.14	2118.49	1262.27	1914.45	x		x
RAB5C_HUMAN	Ras-related protein Rab-5C OS=Homo sapiens GN=RAB5C PE=1 SV=2	1	1	50.15	0.00265494	1.84564	RNS-Fam1	Ctl	34370.1	32883.8	33860.2	52633.6	62103	71883.4	x		x
BACH_HUMAN	Cytosolic acyl coenzyme A thioester hydrolase OS=Homo sapiens GN=ACOT7 PE=1 SV=3	1	1	35.83	0.00266176	7.87845	Ctl	RNS-Fam1	11973.3	30109.5	23988.2	2232.69	2772.59	3381.01	x		x
CUTA_HUMAN	Protein CutA OS=Homo sapiens GN=CUTA PE=1 SV=2	1	1	33.63	0.00269148	1.50423	Ctl	RNS-Fam1	108886	89534.6	99179.1	64642.2	64123.8	69075.5	x		x
NCKP1_HUMAN	Nck-associated protein 1 OS=Homo sapiens GN=NCKAP1 PE=1 SV=1	1	1	21.72	0.00282393	4.354	Ctl	RNS-Fam1	7438	4105.41	3885.63	1336.02	1060.41	1147.22	x		x
ROA0_HUMAN	Heterogeneous nuclear ribonucleoprotein A0 OS=Homo sapiens GN=HNRNPA0 PE=1 SV=1	1	1	58.36	0.00282888	7.655	Ctl	RNS-Fam1	24126.9	49991.6	33763.2	2989.59	6658.08	4445.31	x		x
ROA2_HUMAN	Heterogeneous nuclear ribonucleoproteins A2/B1 OS=Homo sapiens GN=HNRNPA2B1 PE=1 SV=2	1	1	57.47	0.0028595	5.12791	Ctl	RNS-Fam1	138385	283345	199738	32027.2	38232.6	50933.7	x		x
CLIC4_HUMAN	Chloride intracellular channel protein 4 OS=Homo sapiens GN=CLIC4 PE=1 SV=4	1	1	62.88	0.00286589	4.87252	Ctl	RNS-Fam1	34094.1	54337.1	61778.3	12135.2	7276.46	11416.2	x		x
GT251_HUMAN	Procollagen galactosyltransferase 1 OS=Homo sapiens GN=COLGALT1 PE=1 SV=1	1	1	46.93	0.00287115	6.29734	RNS-Fam1	Ctl	4204.88	2466.36	2889.58	15598	14653.3	29956.5	x		x
SDHA_HUMAN	Succinate dehydrogenase [ubiquinone] flavoprotein subunit, mitochondrial OS=Homo sapiens GN=SDHA PE=1 SV=2	1	1	60.49	0.00289677	5.52508	Ctl	RNS-Fam1	31913	28099.8	24168.2	7249.58	2960.24	5026.35	x		x
COEA1_HUMAN	Collagen alpha-1(XIV) chain OS=Homo sapiens GN=COL14A1 PE=1 SV=3	1	1	50.19	0.00291826	6.83394	Ctl	RNS-Fam1	6772.85	5467.93	3323.37	901.652	481.398	894.428	x		x
NEK10_HUMAN	Serine/threonine-protein kinase Nek10 OS=Homo sapiens GN=NEK10 PE=2 SV=3	1	1	25.6	0.00295625	12.4832	RNS-Fam1	Ctl	1599.56	652.417	673.529	7887.13	18864.4	9768.1	x		x
MLEC_HUMAN	Malectin OS=Homo sapiens GN=MLEC PE=1 SV=1	1	1	41.59	0.00296636	5.76211	Ctl	RNS-Fam1	25703.1	37524.3	32905.7	3365.68	8184.76	5133.24	x		x
OAT_HUMAN	Ornithine aminotransferase, mitochondrial OS=Homo sapiens GN=OAT PE=1 SV=1	1	1	40.32	0.00297953	1.40909	Ctl	RNS-Fam1	60745.8	51276.6	52639	39169.9	38738.1	38948.4	x		x
IMA5_HUMAN	Importin subunit alpha-5 OS=Homo sapiens GN=KPNA1 PE=1 SV=3	1	1	58.41	0.00299848	9.75653	Ctl	RNS-Fam1	11673.3	32240.2	17721.8	2196.33	1452.01	2669.01	x		x
1433T_HUMAN	14-3-3 protein theta OS=Homo sapiens GN=YWHAQ PE=1 SV=1	1	1	61.2	0.00299881	40.3552	Ctl	RNS-Fam1	122030	27328.6	37380.9	2473.93	821.986	1331.48	x		x
LONM_HUMAN	Lon protease homolog, mitochondrial OS=Homo sapiens GN=LONP1 PE=1 SV=2	1	1	28.3	0.00308313	1.78468	Ctl	RNS-Fam1	16401.5	17504.8	19796.7	11377.7	8862.27	9851.14	x		x
PIPNA_HUMAN	Phosphatidylinositol transfer protein alpha isoform OS=Homo sapiens GN=PITPNA PE=1 SV=2	1	1	21.44	0.00311177	3.51988	Ctl	RNS-Fam1	9721.39	11669.7	9240.92	2559.93	4021.01	2121.64	x		x
SF3A3_HUMAN	Splicing factor 3A subunit 3 OS=Homo sapiens GN=SF3A3 PE=1 SV=1	1	1	58.27	0.00314308	12.4857	Ctl	RNS-Fam1	3387.53	10078.2	7695.65	387.134	512.255	795.463	x		x
EF1B_HUMAN	Elongation factor 1-beta OS=Homo sapiens GN=EEF1B2 PE=1 SV=3	1	1	54.94	0.003176	3.97966	RNS-Fam1	Ctl	65803.4	34378.5	41783.7	149300	202658	213018	x		x
STK39_HUMAN	STE20/SPS1-related proline-alanine-rich protein kinase OS=Homo sapiens GN=STK39 PE=1 SV=3	1	1	34.52	0.00343981	5.07523	Ctl	RNS-Fam1	11860.8	6413.63	6295.55	2021.92	1625.86	1193.38	x		x
CP51A_HUMAN	Lanosterol 14-alpha demethylase OS=Homo sapiens GN=CYP51A1 PE=1 SV=3	1	1	22.5	0.00349106	8.43404	Ctl	RNS-Fam1	3648.83	3785.87	2878.09	306.855	211.912	703.991	x		x
PPIL2_HUMAN	Peptidyl-prolyl cis-trans isomerase-like 2 OS=Homo sapiens GN=PPIL2 PE=1 SV=1	1	1	35.26	0.00349454	5.94146	RNS-Fam1	Ctl	20426.6	8528.98	8371.13	73842.3	64882	83051.2	x		x
GDS1_HUMAN	Rap1 GTPase-GDP dissociation stimulator 1 OS=Homo sapiens GN=RAP1GDS1 PE=1 SV=3	1	1	21.53	0.00360365	5.0171	Ctl	RNS-Fam1	3249.82	5792.55	4670.47	587.963	1160.6	984.657	x		x
RFTN1_HUMAN	Raftlin OS=Homo sapiens GN=RFTN1 PE=1 SV=4	1	1	26.98	0.00372816	2.87094	RNS-Fam1	Ctl	34477.2	18900.9	24801.6	69480.9	80072.7	74895.6	x		x
HS74L_HUMAN	Heat shock 70 kDa protein 4L OS=Homo sapiens GN=HSPA4L PE=1 SV=3	1	1	34.13	0.00378096	19.8803	RNS-Fam1	Ctl	1707.63	2074.32	2477.4	81491	19724.9	23222.1	x		x
BABA2_HUMAN	BRISC and BRCA1-A complex member 2 OS=Homo sapiens GN=BABAM2 PE=1 SV=2	1	1	47.3	0.00381803	208.054	Ctl	RNS-Fam1	5490.16	10967.4	7351.24	3.02476	33.2026	78.2079	x		x
PGAM1_HUMAN	Phosphoglycerate mutase 1 OS=Homo sapiens GN=PGAM1 PE=1 SV=2	1	1	35.79	0.00394096	1.83805	RNS-Fam1	Ctl	261879	215612	262182	521127	399133	439295	x		x
ERP44_HUMAN	Endoplasmic reticulum resident protein 44 OS=Homo sapiens GN=ERP44 PE=1 SV=1	1	1	28.64	0.00394746	3.35646	Ctl	RNS-Fam1	22141.9	15875.5	22503.6	5990.56	4290.79	7749.82	x		x
SNX9_HUMAN	Sorting nexin-9 OS=Homo sapiens GN=SNX9 PE=1 SV=1	1	1	49.55	0.003952	1.50965	Ctl	RNS-Fam1	56679.2	68312.2	57360.7	39449.8	38486.1	42855	x		x
XRN2_HUMAN	5'-3' exoribonuclease 2 OS=Homo sapiens GN=XRN2 PE=1 SV=1	1	1	66.3	0.00396707	2.17116	RNS-Fam1	Ctl	15162.6	11796.9	9760.96	24712.2	27346.6	27667.2	x		x
TNAP2_HUMAN	Tumor necrosis factor alpha-induced protein 2 OS=Homo sapiens GN=TNFAIP2 PE=2 SV=2	1	1	48.33	0.00396915	9.19504	Ctl	RNS-Fam1	4177.76	5531.71	5392.63	810.297	603.164	228.958	x		x
CATK_HUMAN	Cathepsin K OS=Homo sapiens GN=CTSK PE=1 SV=1	1	1	29.68	0.00399005	1.26039	RNS-Fam1	Ctl	15687.9	14616.8	16712.6	19706.2	19589.2	19964.7	x		x
CMC1_HUMAN	Calcium-binding mitochondrial carrier protein Aralar1 OS=Homo sapiens GN=SLC25A12 PE=1 SV=2	1	1	34.53	0.00403036	2.41494	Ctl	RNS-Fam1	10138.7	12898.3	10348.8	3581	4661.64	5582.09	x		x
STRAP_HUMAN	Serine-threonine kinase receptor-associated protein OS=Homo sapiens GN=STRAP PE=1 SV=1	1	1	34.12	0.00404312	5.08812	Ctl	RNS-Fam1	10615.8	9047.8	20510.3	2696.22	2229.71	2969.7	x		x
RS4X_HUMAN	40S ribosomal protein S4, X isoform OS=Homo sapiens GN=RPS4X PE=1 SV=2	1	1	29.17	0.00406009	2.03949	RNS-Fam1	Ctl	18669.6	27272.6	26550.6	49617.8	48196.1	50034.2	x		x
PRIO_HUMAN	Major prion protein OS=Homo sapiens GN=PRNP PE=1 SV=1	1	1	23.01	0.00412417	2.30601	RNS-Fam1	Ctl	51481.2	35289.2	32375	91456.2	95956.8	87337.6	x		x
MPU1_HUMAN	Mannose-P-dolichol utilization defect 1 protein OS=Homo sapiens GN=MPDU1 PE=1 SV=2	1	1	28.02	0.00417718	7.75778	Ctl	RNS-Fam1	7535.95	10313.3	7849.22	730.736	1955.12	626.749	x		x
NNTM_HUMAN	NAD(P) transhydrogenase, mitochondrial OS=Homo sapiens GN=NNT PE=1 SV=3	1	1	34.58	0.00427399	5.68031	Ctl	RNS-Fam1	9016.37	16041.3	23066.4	3310.02	2657.12	2504.95	x		x
R51A2_HUMAN	RAD51-associated protein 2 OS=Homo sapiens GN=RAD51AP2 PE=1 SV=1	1	1	22.4	0.00429116	5.53079	Ctl	RNS-Fam1	15657.3	19786.2	15322.9	5041.11	2061.45	2076.3	x		x
PUR9_HUMAN	Bifunctional purine biosynthesis protein PURH OS=Homo sapiens GN=ATIC PE=1 SV=3	1	1	40.41	0.00433815	1.50056	Ctl	RNS-Fam1	39830.7	34706.4	40105.4	28155.5	24110.2	24134.1	x		x
CTNB1_HUMAN	Catenin beta-1 OS=Homo sapiens GN=CTNNB1 PE=1 SV=1	1	1	50.94	0.00434086	2.07457	RNS-Fam1	Ctl	17602.1	14715.1	13025.4	29954.3	27219.9	36892.4	x		x
NPTN_HUMAN	Neuroplastin OS=Homo sapiens GN=NPTN PE=1 SV=2	1	1	24.41	0.00436921	5.99236	Ctl	RNS-Fam1	13396.1	30020.9	14111.1	2850.67	2571.6	4177.99	x		x
ZN181_HUMAN	Zinc finger protein 181 OS=Homo sapiens GN=ZNF181 PE=1 SV=1	1	1	21.79	0.0043808	4.5165	RNS-Fam1	Ctl	38282.1	18962.5	37768.9	112098	175132	141899	x		x
DC1L1_HUMAN	Cytoplasmic dynein 1 light intermediate chain 1 OS=Homo sapiens GN=DYNC1LI1 PE=1 SV=3	1	1	42	0.00442611	4.49301	RNS-Fam1	Ctl	5922.75	7627.67	5061.36	37074.3	17358.6	29190	x		x
CTNA1_HUMAN;CTNA2_HUMAN	Catenin alpha-1 OS=Homo sapiens GN=CTNNA1 PE=1 SV=1	1	1	70.2	0.00456817	2.2391	RNS-Fam1	Ctl	24528.2	23332.8	28616.3	69197.7	45047.4	56995.3	x		x
MX2_HUMAN	Interferon-induced GTP-binding protein Mx2 OS=Homo sapiens GN=MX2 PE=1 SV=1	1	1	25.08	0.00471689	1.99538	Ctl	RNS-Fam1	20488.9	28884.3	26398.5	11252.4	12762.3	13959	x		x
ARLY_HUMAN	Argininosuccinate lyase OS=Homo sapiens GN=ASL PE=1 SV=4	1	1	23.26	0.00474896	8.18076	Ctl	RNS-Fam1	2035.25	4539.8	4068.02	695.08	314.424	291.484	x		x
PSME1_HUMAN	Proteasome activator complex subunit 1 OS=Homo sapiens GN=PSME1 PE=1 SV=1	1	1	63.2	0.00475667	3.72032	Ctl	RNS-Fam1	31245.4	19211	27628.4	9488.2	5069.28	6431.25	x		x
DDX5_HUMAN	Probable ATP-dependent RNA helicase DDX5 OS=Homo sapiens GN=DDX5 PE=1 SV=1	1	1	53.62	0.00488091	1.63927	Ctl	RNS-Fam1	46351.1	50574.9	47889.3	30879.6	24743.9	32718.1	x		x
RRAS_HUMAN	Ras-related protein R-Ras OS=Homo sapiens GN=RRAS PE=1 SV=1	1	1	25.58	0.00489715	1.661	Ctl	RNS-Fam1	24890.7	22243	28619.8	16507	15312.1	13787.9	x		x
CD47_HUMAN	Leukocyte surface antigen CD47 OS=Homo sapiens GN=CD47 PE=1 SV=1	1	1	32.26	0.00492244	1.91555	Ctl	RNS-Fam1	20658	22345.2	16243.3	9508.86	11632.9	9787.52	x		x
FRIH_HUMAN	Ferritin heavy chain OS=Homo sapiens GN=FTH1 PE=1 SV=2	1	1	63.5	0.00496305	3.35673	RNS-Fam1	Ctl	15663.4	10910.9	17546.8	51779	60882	35441.3	x		x
UBP14_HUMAN	Ubiquitin carboxyl-terminal hydrolase 14 OS=Homo sapiens GN=USP14 PE=1 SV=3	1	1	64.81	0.00496782	2.21357	Ctl	RNS-Fam1	44790.2	63670.7	46911.8	24362.2	26229.3	19599.7	x		x
PGM1_HUMAN	Phosphoglucomutase-1 OS=Homo sapiens GN=PGM1 PE=1 SV=3	1	1	77.24	0.00502642	10.6269	Ctl	RNS-Fam1	12371.1	36903.7	32209.1	3509.62	1593.63	2564.46	x		x
DDB1_HUMAN	DNA damage-binding protein 1 OS=Homo sapiens GN=DDB1 PE=1 SV=1	1	1	23.01	0.00509247	8.77992	RNS-Fam1	Ctl	413.546	108.736	135.29	2186.83	1648.32	1938.29	x		x
PURA_HUMAN	Transcriptional activator protein Pur-alpha OS=Homo sapiens GN=PURA PE=1 SV=2	1	1	46.11	0.00510348	4.69784	Ctl	RNS-Fam1	5756.51	11157.3	10885.6	2133.7	1377.1	2406.69	x		x
ADH1A_HUMAN	Alcohol dehydrogenase 1A OS=Homo sapiens GN=ADH1A PE=1 SV=2	1	1	36.11	0.00514493	12.6063	Ctl	RNS-Fam1	7363.57	14193.2	15388	1850.43	467.322	612.904	x		x
TOLIP_HUMAN	Toll-interacting protein OS=Homo sapiens GN=TOLLIP PE=1 SV=1	1	1	34.57	0.00520622	2.61419	RNS-Fam1	Ctl	12890	15372.5	21155.4	49222.6	35246.7	44718.5	x		x
PEA15_HUMAN	Astrocytic phosphoprotein PEA-15 OS=Homo sapiens GN=PEA15 PE=1 SV=2	1	1	69.8	0.00526946	7.36948	Ctl	RNS-Fam1	31219.7	14149.3	27440.5	1998.17	5062.32	2819.38	x		x
CO3A1_HUMAN	Collagen alpha-1(III) chain OS=Homo sapiens GN=COL3A1 PE=1 SV=4	1	1	22.54	0.00529287	3.70749	Ctl	RNS-Fam1	19420.8	25082.7	18281.5	4155.9	8394.31	4384.4	x		x
NB5R3_HUMAN	NADH-cytochrome b5 reductase 3 OS=Homo sapiens GN=CYB5R3 PE=1 SV=3	1	1	76.88	0.00536497	1.60449	Ctl	RNS-Fam1	252172	213366	194537	133232	130301	147858	x		x
RL17_HUMAN	60S ribosomal protein L17 OS=Homo sapiens GN=RPL17 PE=1 SV=3	1	1	30.97	0.00537439	1.98707	RNS-Fam1	Ctl	27481.4	18056.4	22122.9	44621.7	47978.4	41846.4	x		x
PGM2_HUMAN	Phosphoglucomutase-2 OS=Homo sapiens GN=PGM2 PE=1 SV=4	1	1	33.08	0.00540011	7.56299	Ctl	RNS-Fam1	2077.03	2738.67	2018.48	487.038	131.65	284.945	x		x
HSDL2_HUMAN	Hydroxysteroid dehydrogenase-like protein 2 OS=Homo sapiens GN=HSDL2 PE=1 SV=1	1	1	21.38	0.00554653	11.6121	Ctl	RNS-Fam1	9892.52	2951.58	2765.63	461.934	475.162	407.171	x		x
FIGL1_HUMAN	Fidgetin-like protein 1 OS=Homo sapiens GN=FIGNL1 PE=1 SV=2	1	1	38.94	0.00561194	2.70252	Ctl	RNS-Fam1	11540.4	20167.8	15797.3	5376.86	6818.18	5383.2	x		x
SGTA_HUMAN	Small glutamine-rich tetratricopeptide repeat-containing protein alpha OS=Homo sapiens GN=SGTA PE=1 SV=1	1	1	67.61	0.00564285	8.27362	RNS-Fam1	Ctl	1821.15	461.879	1367.2	9830.55	10207.3	10162.8	x		x
URP2_HUMAN	Fermitin family homolog 3 OS=Homo sapiens GN=FERMT3 PE=1 SV=1	1	1	22.53	0.00569322	2.80889	Ctl	RNS-Fam1	11683.2	14234.3	12343.5	4002.46	6285.06	3333.88	x		x
RIN1_HUMAN	Ras and Rab interactor 1 OS=Homo sapiens GN=RIN1 PE=1 SV=4	1	1	27.79	0.00569481	5.95138	Ctl	RNS-Fam1	2133.06	4510.9	4403.06	841.419	618.297	396.493	x		x
CAVN1_HUMAN	Caveolae-associated protein 1 OS=Homo sapiens GN=CAVIN1 PE=1 SV=1	1	1	24.29	0.00569807	39.7799	RNS-Fam1	Ctl	506.595	6027.68	3174.59	96987.5	130146	159084	x		x
UBQL2_HUMAN	Ubiquilin-2 OS=Homo sapiens GN=UBQLN2 PE=1 SV=2	1	1	76.98	0.00578316	2.56667	Ctl	RNS-Fam1	12871.3	16437.3	16749.6	5631.19	7783.63	4529.96	x		x
GOGA4_HUMAN	Golgin subfamily A member 4 OS=Homo sapiens GN=GOLGA4 PE=1 SV=1	1	1	27.26	0.00597012	3.39544	RNS-Fam1	Ctl	2401.3	4608.94	2872.52	8648.97	13482.9	11424.4	x		x
CTL2_HUMAN	Choline transporter-like protein 2 OS=Homo sapiens GN=SLC44A2 PE=1 SV=3	1	1	45.15	0.00615513	8.85005	Ctl	RNS-Fam1	8952.06	18186.4	14476.6	771.312	2783.16	1147.77	x		x
AHSA1_HUMAN	Activator of 90 kDa heat shock protein ATPase homolog 1 OS=Homo sapiens GN=AHSA1 PE=1 SV=1	1	1	49.49	0.00618506	2.17705	Ctl	RNS-Fam1	44340.5	57334.9	50991.3	25438.3	17783.4	26903.9	x		x
UBXN6_HUMAN	UBX domain-containing protein 6 OS=Homo sapiens GN=UBXN6 PE=1 SV=1	1	1	26.62	0.00620614	7.84328	Ctl	RNS-Fam1	10378.7	9373.19	7432.6	1985.56	484.541	995.861	x		x
STIM1_HUMAN	Stromal interaction molecule 1 OS=Homo sapiens GN=STIM1 PE=1 SV=3	1	1	22.51	0.00627321	5.03348	RNS-Fam1	Ctl	12299.9	4628.15	4843.68	31496.7	40565.6	37525.3	x		x
PRS6A_HUMAN	26S proteasome regulatory subunit 6A OS=Homo sapiens GN=PSMC3 PE=1 SV=3	1	1	23.6	0.00632847	5.54584	Ctl	RNS-Fam1	815.591	1164.1	862.026	144.636	277.73	90.0394	x		x
SRP14_HUMAN	Signal recognition particle 14 kDa protein OS=Homo sapiens GN=SRP14 PE=1 SV=2	1	1	73.11	0.006367	2.3473	Ctl	RNS-Fam1	16439.7	19055.4	22205.4	6228.97	10123.4	8229.21	x		x
ECE1_HUMAN	Endothelin-converting enzyme 1 OS=Homo sapiens GN=ECE1 PE=1 SV=2	1	1	39.35	0.00642447	3.1748	RNS-Fam1	Ctl	6595.24	10962.9	9579.09	38249.3	22636.8	25269.5	x		x
PFD5_HUMAN	Prefoldin subunit 5 OS=Homo sapiens GN=PFDN5 PE=1 SV=2	1	1	29.06	0.00642951	15.3129	Ctl	RNS-Fam1	9403.07	2765.14	2804.01	203.736	233.267	540.751	x		x
AL1L2_HUMAN;AL1L1_HUMAN	Mitochondrial 10-formyltetrahydrofolate dehydrogenase OS=Homo sapiens GN=ALDH1L2 PE=1 SV=2	1	1	32.61	0.00664257	3.94576	Ctl	RNS-Fam1	27155.3	25185.3	45426.7	8505.26	10681.3	5591.32	x		x
BMP3_HUMAN	Bone morphogenetic protein 3 OS=Homo sapiens GN=BMP3 PE=1 SV=2	1	1	24.19	0.006679	1.26286	Ctl	RNS-Fam1	76890.9	74876.7	74048.7	54693.3	60607.5	63512.9	x		x
DCA12_HUMAN	DDB1- and CUL4-associated factor 12 OS=Homo sapiens GN=DCAF12 PE=1 SV=1	1	1	24.3	0.00671153	27.677	Ctl	RNS-Fam1	4558.69	18158.8	17075	161.282	736.282	540.183	x		x
FGF2_HUMAN	Fibroblast growth factor 2 OS=Homo sapiens GN=FGF2 PE=1 SV=3	1	1	54.56	0.00682744	1.67998	RNS-Fam1	Ctl	21815.4	16004.3	18062	28721.3	31215.1	33944	x		x
SAM50_HUMAN	Sorting and assembly machinery component 50 homolog OS=Homo sapiens GN=SAMM50 PE=1 SV=3	1	1	39.36	0.00682805	10.1861	Ctl	RNS-Fam1	6480.44	14451.1	10007.1	1308.54	1339.46	389.34	x		x
PP1R7_HUMAN	Protein phosphatase 1 regulatory subunit 7 OS=Homo sapiens GN=PPP1R7 PE=1 SV=1	1	1	67.29	0.00684467	5.68199	Ctl	RNS-Fam1	43043.7	22572.8	17998.4	6510.47	4995.42	3209.89	x		x
IF2B2_HUMAN	Insulin-like growth factor 2 mRNA-binding protein 2 OS=Homo sapiens GN=IGF2BP2 PE=1 SV=2	1	1	21.19	0.00692208	3.33501	Ctl	RNS-Fam1	27780.6	48803.3	43307.6	9398.71	15994.4	10556.3	x		x
PRDX5_HUMAN	Peroxiredoxin-5, mitochondrial OS=Homo sapiens GN=PRDX5 PE=1 SV=4	1	1	39.25	0.00692249	18.3213	Ctl	RNS-Fam1	1747.35	7039.37	9241.46	255.336	364.331	364.335	x		x
VAPB_HUMAN	Vesicle-associated membrane protein-associated protein B/C OS=Homo sapiens GN=VAPB PE=1 SV=3	1	1	30.35	0.00698366	1.93982	RNS-Fam1	Ctl	11653	11635.1	12533.8	18511.6	28484.4	22492.2	x		x
ASC_HUMAN	Apoptosis-associated speck-like protein containing a CARD OS=Homo sapiens GN=PYCARD PE=1 SV=2	1	1	22.08	0.00700237	450.683	Ctl	RNS-Fam1	6059.9	642.918	1244.12	17.6331	0	0	x		x
HNRPF_HUMAN	Heterogeneous nuclear ribonucleoprotein F OS=Homo sapiens GN=HNRNPF PE=1 SV=3	1	1	99.91	0.00705789	3.11626	Ctl	RNS-Fam1	154078	127801	110421	44445.7	54456.9	26985.8	x		x
LASP1_HUMAN	LIM and SH3 domain protein 1 OS=Homo sapiens GN=LASP1 PE=1 SV=2	1	1	67.18	0.00711634	3.97428	RNS-Fam1	Ctl	20546.4	13086.4	13367.9	91689.3	50322.3	44782.3	x		x
UBP5_HUMAN	Ubiquitin carboxyl-terminal hydrolase 5 OS=Homo sapiens GN=USP5 PE=1 SV=2	1	1	38.89	0.00728455	1.85407	RNS-Fam1	Ctl	29357.3	30449.1	26314.4	61350.3	42269.2	56054.2	x		x
CAVN2_HUMAN	Caveolae-associated protein 2 OS=Homo sapiens GN=CAVIN2 PE=1 SV=3	1	1	23.48	0.00736833	1.88379	RNS-Fam1	Ctl	6977.81	10686.3	8121.9	15441.7	15895.7	17237.9	x		x
PKHO2_HUMAN	Pleckstrin homology domain-containing family O member 2 OS=Homo sapiens GN=PLEKHO2 PE=1 SV=1	1	1	27.17	0.00738059	2.7849	Ctl	RNS-Fam1	33184.8	22471.1	18799.3	8989.62	10535.6	7210.12	x		x
PDLI5_HUMAN	PDZ and LIM domain protein 5 OS=Homo sapiens GN=PDLIM5 PE=1 SV=5	1	1	21.87	0.0075066	5.17455	RNS-Fam1	Ctl	12087.3	6002.87	7754.92	37646.7	67393.1	28696.9	x		x
TM9S2_HUMAN	Transmembrane 9 superfamily member 2 OS=Homo sapiens GN=TM9SF2 PE=1 SV=1	1	1	29.49	0.00760408	5.13982	Ctl	RNS-Fam1	11707.1	8529.45	17474.5	1502.73	3696.03	2138.29	x		x
PCYXL_HUMAN	Prenylcysteine oxidase-like OS=Homo sapiens GN=PCYOX1L PE=1 SV=2	1	1	53.53	0.00765408	23.5689	Ctl	RNS-Fam1	21247.8	5880.57	4419.38	503.978	644.696	189.859	x		x
RS7_HUMAN	40S ribosomal protein S7 OS=Homo sapiens GN=RPS7 PE=1 SV=1	1	1	58.85	0.0076676	3.58023	Ctl	RNS-Fam1	20638.5	16522	20710.4	4512.7	8229.85	3421.48	x		x
SERC_HUMAN	Phosphoserine aminotransferase OS=Homo sapiens GN=PSAT1 PE=1 SV=2	1	1	42.61	0.00768479	15.6129	Ctl	RNS-Fam1	16505.8	7028.79	16079.3	1319.98	967.082	250.196	x		x
LYRIC_HUMAN	Protein LYRIC OS=Homo sapiens GN=MTDH PE=1 SV=2	1	1	60.27	0.00774873	Infinity	Ctl	RNS-Fam1	29.3589	2567.47	374.585	0	0	0	x		x
SNRPA_HUMAN	U1 small nuclear ribonucleoprotein A OS=Homo sapiens GN=SNRPA PE=1 SV=3	1	1	33.98	0.00784896	4.21553	Ctl	RNS-Fam1	11723.1	20330.6	22528.2	2951.31	6100.43	3896.08	x		x
NONO_HUMAN	Non-POU domain-containing octamer-binding protein OS=Homo sapiens GN=NONO PE=1 SV=4	1	1	35.68	0.00786902	2.59811	Ctl	RNS-Fam1	45879.3	41772.6	36131.8	21342.1	11158.8	15142.7	x		x
CO1A2_HUMAN	Collagen alpha-2(I) chain OS=Homo sapiens GN=COL1A2 PE=1 SV=7	1	1	28.49	0.00791072	2.30541	RNS-Fam1	Ctl	53845.8	41802.5	34387.2	109456	79134.5	111195	x		x
MRE11_HUMAN	Double-strand break repair protein MRE11 OS=Homo sapiens GN=MRE11 PE=1 SV=3	1	1	44.17	0.00793529	1.97765	Ctl	RNS-Fam1	11388.3	15746.5	12460.2	8054.28	6090.29	5876.65	x		x
CC124_HUMAN	Coiled-coil domain-containing protein 124 OS=Homo sapiens GN=CCDC124 PE=1 SV=1	1	1	38.25	0.00798652	2.5601	RNS-Fam1	Ctl	8469.47	8951.44	5206.55	22781.5	18516	16630.9	x		x
IFIT3_HUMAN	Interferon-induced protein with tetratricopeptide repeats 3 OS=Homo sapiens GN=IFIT3 PE=1 SV=1	1	1	37.96	0.00799945	2.98637	Ctl	RNS-Fam1	30300	62630.3	41676.2	14157.2	16270.6	14645.9	x		x
LKHA4_HUMAN	Leukotriene A-4 hydrolase OS=Homo sapiens GN=LTA4H PE=1 SV=2	1	1	31.26	0.00801282	4.6124	Ctl	RNS-Fam1	4785.55	10099.7	12054.6	2331.74	1788.06	1720.96	x		x
RTCB_HUMAN	tRNA-splicing ligase RtcB homolog OS=Homo sapiens GN=RTCB PE=1 SV=1	1	1	33.4	0.0082432	2.47703	RNS-Fam1	Ctl	3983.06	4299.51	5056.01	7712.49	13357.8	11969.8	x		x
SC22B_HUMAN	Vesicle-trafficking protein SEC22b OS=Homo sapiens GN=SEC22B PE=1 SV=4	1	1	74.32	0.00827824	1.68785	RNS-Fam1	Ctl	99909.3	75822.6	80022.7	157316	125564	148796	x		x
NAMPT_HUMAN	Nicotinamide phosphoribosyltransferase OS=Homo sapiens GN=NAMPT PE=1 SV=1	1	1	23.97	0.00827858	2.9364	Ctl	RNS-Fam1	95660.6	136776	158977	58982	40552.9	33762.3	x		x
BIEA_HUMAN	Biliverdin reductase A OS=Homo sapiens GN=BLVRA PE=1 SV=2	1	1	62.67	0.00833129	4.98239	Ctl	RNS-Fam1	9709.64	15281.1	17554.4	4608.6	2181.85	1748.63	x		x
PCP_HUMAN	Lysosomal Pro-X carboxypeptidase OS=Homo sapiens GN=PRCP PE=1 SV=1	1	1	42.64	0.00841705	2.91292	Ctl	RNS-Fam1	13079.8	19220.8	11479.6	4958.07	6377.75	3693.85	x		x
EWS_HUMAN	RNA-binding protein EWS OS=Homo sapiens GN=EWSR1 PE=1 SV=1	1	1	53.25	0.00843784	12.673	Ctl	RNS-Fam1	22677.7	73849	55832.2	1707.53	6728.4	3586.36	x		x
ASNS_HUMAN	Asparagine synthetase [glutamine-hydrolyzing] OS=Homo sapiens GN=ASNS PE=1 SV=4	1	1	43.03	0.00852305	2.37149	Ctl	RNS-Fam1	4168.55	3781.28	4723.69	1825.76	2264.3	1254.06	x		x
DTD1_HUMAN	D-aminoacyl-tRNA deacylase 1 OS=Homo sapiens GN=DTD1 PE=1 SV=2	1	1	59.53	0.00868157	3.9105	RNS-Fam1	Ctl	7209.57	2559.21	3979.62	16477.7	18603.5	18682	x		x
ARMX3_HUMAN	Armadillo repeat-containing X-linked protein 3 OS=Homo sapiens GN=ARMCX3 PE=1 SV=1	1	1	39.19	0.00884469	3.80745	RNS-Fam1	Ctl	4866.58	3499.06	5470.29	22377.6	10406.9	19895.1	x		x
SFXN3_HUMAN	Sideroflexin-3 OS=Homo sapiens GN=SFXN3 PE=1 SV=3	1	1	55.73	0.00887174	2.79333	RNS-Fam1	Ctl	43366.2	27269.7	28408.4	114986	67331.4	94345.9	x		x
RALB_HUMAN	Ras-related protein Ral-B OS=Homo sapiens GN=RALB PE=1 SV=1	1	1	29.27	0.00888822	2.87225	RNS-Fam1	Ctl	5140.96	2384.39	3441.51	10005.7	9630.88	11863	x		x
KAD1_HUMAN	Adenylate kinase isoenzyme 1 OS=Homo sapiens GN=AK1 PE=1 SV=3	1	1	37.74	0.00895921	1.82028	RNS-Fam1	Ctl	10968.9	8858.63	7528.71	18379.2	14623.4	16793.4	x		x
RSMB_HUMAN	Small nuclear ribonucleoprotein-associated proteins B and B' OS=Homo sapiens GN=SNRPB PE=1 SV=2	1	1	27.32	0.00905519	2.4885	Ctl	RNS-Fam1	21093.4	17838.5	14052.4	6660.81	5412.2	9218.62	x		x
U5S1_HUMAN	116 kDa U5 small nuclear ribonucleoprotein component OS=Homo sapiens GN=EFTUD2 PE=1 SV=1	1	1	37.38	0.00906843	3.21863	RNS-Fam1	Ctl	24620.8	13943.1	11181.1	61083.6	43262.7	55764.4	x		x
SPTC1_HUMAN	Serine palmitoyltransferase 1 OS=Homo sapiens GN=SPTLC1 PE=1 SV=1	1	1	42.64	0.00924259	1.35791	Ctl	RNS-Fam1	25889.2	27225.8	23145.8	20268.9	17453	18438.4	x		x
TBB3_HUMAN	Tubulin beta-3 chain OS=Homo sapiens GN=TUBB3 PE=1 SV=2	1	1	30.23	0.00930951	6.10891	Ctl	RNS-Fam1	3078.28	7257.45	9169.7	804.482	980.732	1407.73	x		x
UCHL1_HUMAN	Ubiquitin carboxyl-terminal hydrolase isozyme L1 OS=Homo sapiens GN=UCHL1 PE=1 SV=2	1	1	36.24	0.0093511	1.73217	RNS-Fam1	Ctl	53724.5	45595.2	35721.5	80370.4	78021.3	75522.2	x		x
ITB5_HUMAN	Integrin beta-5 OS=Homo sapiens GN=ITGB5 PE=1 SV=1	1	1	40.85	0.00936803	1.69269	Ctl	RNS-Fam1	33661.2	43481.1	31183.6	21309.3	19657.2	23029.9	x		x
FBH1_HUMAN	F-box DNA helicase 1 OS=Homo sapiens GN=FBXO18 PE=1 SV=2	1	1	22.82	0.00939644	5.75701	Ctl	RNS-Fam1	7668.67	19176.5	14184.2	2894.35	2888.92	1343.59	x		x
LIS1_HUMAN	Platelet-activating factor acetylhydrolase IB subunit alpha OS=Homo sapiens GN=PAFAH1B1 PE=1 SV=2	1	1	23.61	0.00944047	4.94293	Ctl	RNS-Fam1	11533.6	29734.6	26566.2	3759.66	5873.94	4089.92	x		x
FLOT1_HUMAN	Flotillin-1 OS=Homo sapiens GN=FLOT1 PE=1 SV=3	1	1	61.79	0.00954451	18.3029	Ctl	RNS-Fam1	52921.7	16978.5	11596.5	2799.76	738.524	914.382	x		x
AMRP_HUMAN	Alpha-2-macroglobulin receptor-associated protein OS=Homo sapiens GN=LRPAP1 PE=1 SV=1	1	1	47.67	0.00959663	1.67255	RNS-Fam1	Ctl	45435.2	50949.5	48671.9	87821	65140.7	89652.8	x		x
RAC1_HUMAN	Ras-related C3 botulinum toxin substrate 1 OS=Homo sapiens GN=RAC1 PE=1 SV=1	1	1	54.37	0.00961859	1.73915	RNS-Fam1	Ctl	30053.4	24729.2	22835.1	46737.6	37805.9	50445.6	x		x
ESYT2_HUMAN	Extended synaptotagmin-2 OS=Homo sapiens GN=ESYT2 PE=1 SV=1	1	1	29.56	0.00968861	4.41812	Ctl	RNS-Fam1	10660.2	27326.6	23799.9	4089.09	4494.56	5401.2	x		x
ARF4_HUMAN	ADP-ribosylation factor 4 OS=Homo sapiens GN=ARF4 PE=1 SV=3	1	1	44.96	0.00972104	1.51435	RNS-Fam1	Ctl	62940.3	53319.8	59203.6	85133.3	79035.9	101544	x		x
LRC47_HUMAN	Leucine-rich repeat-containing protein 47 OS=Homo sapiens GN=LRRC47 PE=1 SV=1	1	1	27.74	0.00976933	2.63394	Ctl	RNS-Fam1	20723.4	31428.2	28592.4	13921.2	8617.02	8116.91	x		x
BLMH_HUMAN	Bleomycin hydrolase OS=Homo sapiens GN=BLMH PE=1 SV=1	1	1	31.51	0.0100946	8.41332	Ctl	RNS-Fam1	7689.23	15325.2	15394.5	680.04	954.689	2930.52	x		x
PP2BA_HUMAN	Serine/threonine-protein phosphatase 2B catalytic subunit alpha isoform OS=Homo sapiens GN=PPP3CA PE=1 SV=1	1	1	36.78	0.0101091	2.3652	Ctl	RNS-Fam1	19556.4	23224	20668	12395.8	7833.7	6596.27	x		x
SNTB2_HUMAN	Beta-2-syntrophin OS=Homo sapiens GN=SNTB2 PE=1 SV=1	1	1	71.6	0.0101346	4.97498	Ctl	RNS-Fam1	8033.67	12738.5	10010.3	952.696	3008.36	2226.4	x		x
TARA_HUMAN	TRIO and F-actin-binding protein OS=Homo sapiens GN=TRIOBP PE=1 SV=3	1	1	21.75	0.0105166	3.39618	Ctl	RNS-Fam1	8483.62	17153.7	14365.9	4199.17	2801.49	4778.22	x		x
HPBP1_HUMAN	Hsp70-binding protein 1 OS=Homo sapiens GN=HSPBP1 PE=1 SV=1	1	1	22.45	0.0107604	2.76111	Ctl	RNS-Fam1	46927.9	86457	62138.5	19228.7	21433.5	30151.2	x		x
LRC59_HUMAN	Leucine-rich repeat-containing protein 59 OS=Homo sapiens GN=LRRC59 PE=1 SV=1	1	1	24.81	0.0107759	1.60449	Ctl	RNS-Fam1	37600.4	44965.3	49407.5	28888.1	23879	29485.4	x		x
ARMC1_HUMAN	Armadillo repeat-containing protein 1 OS=Homo sapiens GN=ARMC1 PE=1 SV=1	1	1	23.05	0.0107766	2.10246	RNS-Fam1	Ctl	11768.2	8208.21	7456.08	16613.5	18285.2	22777.2	x		x
UGGG1_HUMAN	UDP-glucose:glycoprotein glucosyltransferase 1 OS=Homo sapiens GN=UGGT1 PE=1 SV=3	1	1	27.46	0.0108103	2.32744	Ctl	RNS-Fam1	44744.6	61234.4	58242.5	17028.3	30121.3	23409.1	x		x
EGFR_HUMAN	Epidermal growth factor receptor OS=Homo sapiens GN=EGFR PE=1 SV=2	1	1	43.41	0.011009	5.02018	Ctl	RNS-Fam1	6354.22	6848.27	8128.4	1942.15	1719.18	587.707	x		x
ATP5H_HUMAN	ATP synthase subunit d, mitochondrial OS=Homo sapiens GN=ATP5H PE=1 SV=3	1	1	24.84	0.0110578	2.81166	RNS-Fam1	Ctl	79115.5	37252.5	38618.6	146856	146238	142675	x		x
CYB5_HUMAN	Cytochrome b5 OS=Homo sapiens GN=CYB5A PE=1 SV=2	1	1	37.04	0.0111677	2.65389	RNS-Fam1	Ctl	36085.3	35288.2	39798.6	98770.8	64625.8	131642	x		x
VDAC3_HUMAN	Voltage-dependent anion-selective channel protein 3 OS=Homo sapiens GN=VDAC3 PE=1 SV=1	1	1	40.73	0.011255	2.77361	Ctl	RNS-Fam1	22766.1	35627.8	24497.7	6791.29	12832.8	10261.7	x		x
SH3K1_HUMAN	SH3 domain-containing kinase-binding protein 1 OS=Homo sapiens GN=SH3KBP1 PE=1 SV=2	1	1	37.99	0.0114372	4.95885	Ctl	RNS-Fam1	7244.36	14771.6	12168	1177.53	2440.51	3275.48	x		x
OXSR1_HUMAN	Serine/threonine-protein kinase OSR1 OS=Homo sapiens GN=OXSR1 PE=1 SV=1	1	1	82.75	0.0116401	2.4659	Ctl	RNS-Fam1	25944.2	28014.5	45156.5	12719.5	16037.7	11437.1	x		x
H2B1B_HUMAN;H2B2C_HUMAN	Histone H2B type 1-B OS=Homo sapiens GN=HIST1H2BB PE=1 SV=2	1	1	25.89	0.0118344	3.15365	Ctl	RNS-Fam1	82429.1	149975	104572	50709.2	29345.4	26798	x		x
TMED9_HUMAN	Transmembrane emp24 domain-containing protein 9 OS=Homo sapiens GN=TMED9 PE=1 SV=2	1	1	39.42	0.0118603	8.16084	RNS-Fam1	Ctl	434.081	118.727	520.625	2725.61	4059.32	1975.18	x		x
GHDC_HUMAN	GH3 domain-containing protein OS=Homo sapiens GN=GHDC PE=1 SV=2	1	1	27.83	0.0120763	5.33486	Ctl	RNS-Fam1	6531.21	7055.37	5712.31	1960.35	1181.39	475.77	x		x
SH3L1_HUMAN	SH3 domain-binding glutamic acid-rich-like protein OS=Homo sapiens GN=SH3BGRL PE=1 SV=1	1	1	31.34	0.0120793	2.89454	Ctl	RNS-Fam1	8881.91	13736.3	17469.1	3972.12	3944.15	5933.02	x		x
RN3P1_HUMAN	Putative RRN3-like protein RRN3P1 OS=Homo sapiens GN=RRN3P1 PE=5 SV=1	1	1	34.1	0.0121245	25.8183	RNS-Fam1	Ctl	10850.2	1469.69	478.469	87256.4	133316	109859	x		x
FUBP2_HUMAN	Far upstream element-binding protein 2 OS=Homo sapiens GN=KHSRP PE=1 SV=4	1	1	23.59	0.0121292	7.61806	Ctl	RNS-Fam1	8188.87	13468.6	9756.37	1956.95	1733.35	433.3	x		x
PEPL_HUMAN	Periplakin OS=Homo sapiens GN=PPL PE=1 SV=4	1	1	24.98	0.012569	4.76127	Ctl	RNS-Fam1	4873.85	6969.04	4899.57	504.863	1667.59	1343.93	x		x
GSLG1_HUMAN	Golgi apparatus protein 1 OS=Homo sapiens GN=GLG1 PE=1 SV=2	1	1	36.11	0.0127634	3.3124	Ctl	RNS-Fam1	6038.6	3019.62	3148.1	1075.65	1626.12	983.269	x		x
GUAA_HUMAN	GMP synthase [glutamine-hydrolyzing] OS=Homo sapiens GN=GMPS PE=1 SV=1	1	1	44.36	0.0127747	413.103	Ctl	RNS-Fam1	546.336	7852.21	7938.8	0	39.5479	0	x		x
IF4B_HUMAN	Eukaryotic translation initiation factor 4B OS=Homo sapiens GN=EIF4B PE=1 SV=2	1	1	41.11	0.0128513	269.417	RNS-Fam1	Ctl	139.479	0	0	8209.95	21139.5	8228.5	x		x
RCC2_HUMAN	Protein RCC2 OS=Homo sapiens GN=RCC2 PE=1 SV=2	1	1	22.56	0.0129925	1.54006	Ctl	RNS-Fam1	19737.2	15708.1	14227.4	10329.5	11069.7	10854.6	x		x
S10AB_HUMAN	Protein S100-A11 OS=Homo sapiens GN=S100A11 PE=1 SV=2	1	1	61.11	0.0130965	4.38719	Ctl	RNS-Fam1	18630.9	8367.42	17609.1	2827.78	5018.47	2321.37	x		x
GLRX3_HUMAN	Glutaredoxin-3 OS=Homo sapiens GN=GLRX3 PE=1 SV=2	1	1	23.79	0.0131462	5.51069	Ctl	RNS-Fam1	19649.5	10971.4	7782.49	3488.69	1236.44	2243.76	x		x
GGH_HUMAN	Gamma-glutamyl hydrolase OS=Homo sapiens GN=GGH PE=1 SV=2	1	1	31.51	0.0131547	13.7933	Ctl	RNS-Fam1	3690.84	15960	17983.7	1143.87	471.933	1112.66	x		x
PYGB_HUMAN	Glycogen phosphorylase, brain form OS=Homo sapiens GN=PYGB PE=1 SV=5	1	1	52.85	0.0132013	5.96781	Ctl	RNS-Fam1	13291.7	32087.9	31892.3	2209.8	6190.67	4547.65	x		x
DBNL_HUMAN	Drebrin-like protein OS=Homo sapiens GN=DBNL PE=1 SV=1	1	1	77.48	0.0133165	2.85044	RNS-Fam1	Ctl	84441.5	35644.5	44636.9	151229	146001	172302	x		x
HECD4_HUMAN	Probable E3 ubiquitin-protein ligase HECTD4 OS=Homo sapiens GN=HECTD4 PE=1 SV=5	1	1	23.39	0.0133916	25.5755	Ctl	RNS-Fam1	36722.4	227512	325126	5777.39	9497.54	7769.03	x		x
AN36C_HUMAN	Ankyrin repeat domain-containing protein 36C OS=Homo sapiens GN=ANKRD36C PE=1 SV=3	1	1	21.26	0.013551	10.3847	Ctl	RNS-Fam1	637.564	689.401	256.154	17.9926	100.616	33.8384	x		x
STX4_HUMAN	Syntaxin-4 OS=Homo sapiens GN=STX4 PE=1 SV=2	1	1	26.75	0.0135941	6.05815	Ctl	RNS-Fam1	27054.2	46828.1	44995.2	3029.47	12554.1	4039.15	x		x
GNAI3_HUMAN	Guanine nucleotide-binding protein G(k) subunit alpha OS=Homo sapiens GN=GNAI3 PE=1 SV=3	1	1	25.74	0.0136624	2.30523	RNS-Fam1	Ctl	12539.5	21612.2	15296.7	47374.7	31288.8	35326.4	x		x
TRXR2_HUMAN	Thioredoxin reductase 2, mitochondrial OS=Homo sapiens GN=TXNRD2 PE=1 SV=3	1	1	37.48	0.0137908	3.0697	RNS-Fam1	Ctl	6378.93	6072.36	10205.5	14764.6	26350.7	28434.4	x		x
ALDH2_HUMAN	Aldehyde dehydrogenase, mitochondrial OS=Homo sapiens GN=ALDH2 PE=1 SV=2	1	1	89.84	0.0139437	20.8262	Ctl	RNS-Fam1	27242.7	81287.9	52893.4	410.097	5701.64	1639.26	x		x
EIF3E_HUMAN	Eukaryotic translation initiation factor 3 subunit E OS=Homo sapiens GN=EIF3E PE=1 SV=1	1	1	42.98	0.0139908	1.77326	RNS-Fam1	Ctl	3545.98	4687.7	4302.32	6399.7	9065.85	6764.02	x		x
RBBP4_HUMAN	Histone-binding protein RBBP4 OS=Homo sapiens GN=RBBP4 PE=1 SV=3	1	1	31.48	0.0139955	5.50587	Ctl	RNS-Fam1	6173.14	15453.2	8493.68	1188.17	3093.6	1188.75	x		x
PA1B2_HUMAN	Platelet-activating factor acetylhydrolase IB subunit beta OS=Homo sapiens GN=PAFAH1B2 PE=1 SV=1	1	1	41.38	0.0140139	1.75499	Ctl	RNS-Fam1	8164.96	10497.2	11236.3	6077.9	4677.07	6281.27	x		x
SCAM3_HUMAN	Secretory carrier-associated membrane protein 3 OS=Homo sapiens GN=SCAMP3 PE=1 SV=3	1	1	46.04	0.0140586	2.06474	Ctl	RNS-Fam1	13748.4	19867.4	23038.1	8013.29	10305.9	9119.52	x		x
IDH3A_HUMAN	Isocitrate dehydrogenase [NAD] subunit alpha, mitochondrial OS=Homo sapiens GN=IDH3A PE=1 SV=1	1	1	37.08	0.014336	2.15547	RNS-Fam1	Ctl	7572.5	10541.4	13951.4	26211.9	22587.5	20316.3	x		x
IFIT5_HUMAN	Interferon-induced protein with tetratricopeptide repeats 5 OS=Homo sapiens GN=IFIT5 PE=1 SV=1	1	1	53.78	0.0143995	32.327	Ctl	RNS-Fam1	1946.16	9275.94	7583.6	29.9824	219.637	332.114	x		x
ZN813_HUMAN	Zinc finger protein 813 OS=Homo sapiens GN=ZNF813 PE=2 SV=2	1	1	22.72	0.0144539	2.02515	RNS-Fam1	Ctl	53859.6	32259.8	39184.7	91231.4	70141	92386.9	x		x
IPYR_HUMAN	Inorganic pyrophosphatase OS=Homo sapiens GN=PPA1 PE=1 SV=2	1	1	33.11	0.0144776	3.86622	Ctl	RNS-Fam1	41213.1	77176.9	85748.7	12233.6	26511.8	14055.2	x		x
DDR2_HUMAN	Discoidin domain-containing receptor 2 OS=Homo sapiens GN=DDR2 PE=1 SV=2	1	1	49.78	0.0145084	1.7704	RNS-Fam1	Ctl	4229.28	3497.64	3685.18	5358.42	8206.97	6638.55	x		x
CAB45_HUMAN	45 kDa calcium-binding protein OS=Homo sapiens GN=SDF4 PE=1 SV=1	1	1	37.53	0.0145446	7.7335	Ctl	RNS-Fam1	13637.5	34125.8	29592.8	1548.04	1935.34	6519.34	x		x
OGFR_HUMAN	Opioid growth factor receptor OS=Homo sapiens GN=OGFR PE=1 SV=3	1	1	21.79	0.0147378	9.68816	RNS-Fam1	Ctl	9125.31	1053.67	2052.25	33324.1	49156.2	36017.9	x		x
C102B_HUMAN	Coiled-coil domain-containing protein 102B OS=Homo sapiens GN=CCDC102B PE=1 SV=4	1	1	26.38	0.0147494	3.04896	RNS-Fam1	Ctl	8125.07	3962.05	3136.89	13853.6	16557.2	16006.5	x		x
JAM3_HUMAN	Junctional adhesion molecule C OS=Homo sapiens GN=JAM3 PE=1 SV=1	1	1	23.18	0.0150834	2.86787	Ctl	RNS-Fam1	1933.62	2368.8	3076.19	549.257	1219.18	804.417	x		x
CSN1_HUMAN	COP9 signalosome complex subunit 1 OS=Homo sapiens GN=GPS1 PE=1 SV=4	1	1	42.1	0.015151	2.43777	Ctl	RNS-Fam1	17392.5	21977.4	19289.3	9188.45	9899	4975.2	x		x
SYMC_HUMAN	Methionine--tRNA ligase, cytoplasmic OS=Homo sapiens GN=MARS PE=1 SV=2	1	1	45.56	0.015283	16.2325	Ctl	RNS-Fam1	2900.6	14067.6	11945.5	206.102	1003.48	571.643	x		x
RL23A_HUMAN	60S ribosomal protein L23a OS=Homo sapiens GN=RPL23A PE=1 SV=1	1	1	23.89	0.0153564	3.49864	RNS-Fam1	Ctl	19390.9	7870.4	16081.8	37249.9	65306.8	49085.4	x		x
LGMN_HUMAN	Legumain OS=Homo sapiens GN=LGMN PE=1 SV=1	1	1	36.22	0.0153577	5.40143	Ctl	RNS-Fam1	8774.28	28522.7	26763.2	3654.9	4249.55	3955.41	x		x
MK01_HUMAN	Mitogen-activated protein kinase 1 OS=Homo sapiens GN=MAPK1 PE=1 SV=3	1	1	27.44	0.0154349	2.36931	Ctl	RNS-Fam1	5461.5	7932.36	8456.6	2680.68	4144.45	2397.17	x		x
PHLB3_HUMAN	Pleckstrin homology-like domain family B member 3 OS=Homo sapiens GN=PHLDB3 PE=2 SV=3	1	1	26.72	0.0154453	1.72935	Ctl	RNS-Fam1	48436.7	39790.7	62289.7	28850.3	28144.1	30042.4	x		x
RBMS1_HUMAN	RNA-binding motif, single-stranded-interacting protein 1 OS=Homo sapiens GN=RBMS1 PE=1 SV=3	1	1	49.41	0.0156147	3.03617	Ctl	RNS-Fam1	16228.3	36139.2	28536.4	8436.05	10924.6	7286.09	x		x
CYBP_HUMAN	Calcyclin-binding protein OS=Homo sapiens GN=CACYBP PE=1 SV=2	1	1	27.58	0.0157066	2.24271	Ctl	RNS-Fam1	8792.68	6897.05	5068.77	3021.27	3738.37	2496.35	x		x
SAC1_HUMAN	Phosphatidylinositide phosphatase SAC1 OS=Homo sapiens GN=SACM1L PE=1 SV=2	1	1	45.14	0.0163317	5.16828	Ctl	RNS-Fam1	5694.26	18039.5	15980	2080.25	2396.98	3206.92	x		x
NRBP_HUMAN	Nuclear receptor-binding protein OS=Homo sapiens GN=NRBP1 PE=1 SV=1	1	1	36.06	0.0165485	3.56493	Ctl	RNS-Fam1	3904.75	9822.77	8921.11	2004.62	2443.9	1904.66	x		x
KHDR1_HUMAN	KH domain-containing, RNA-binding, signal transduction-associated protein 1 OS=Homo sapiens GN=KHDRBS1 PE=1 SV=1	1	1	21.65	0.0165495	3.56558	Ctl	RNS-Fam1	18964	42824.5	35271.2	6178.82	8734.25	12308.2	x		x
EGLN_HUMAN	Endoglin OS=Homo sapiens GN=ENG PE=1 SV=2	1	1	61.86	0.0166281	2.97858	Ctl	RNS-Fam1	29040.7	68119.9	53473.4	18283.2	14867.7	17421.5	x		x
LGI1_HUMAN	Leucine-rich glioma-inactivated protein 1 OS=Homo sapiens GN=LGI1 PE=1 SV=1	1	1	29.29	0.0168524	12.8987	Ctl	RNS-Fam1	836.751	5009.51	3492.68	140.556	253.817	329.652	x		x
PLOD3_HUMAN	Procollagen-lysine,2-oxoglutarate 5-dioxygenase 3 OS=Homo sapiens GN=PLOD3 PE=1 SV=1	1	1	49.96	0.0168899	1.56985	Ctl	RNS-Fam1	35947.5	44591.4	30398.3	23848.8	23633.1	23185.5	x		x
CNDP2_HUMAN	Cytosolic non-specific dipeptidase OS=Homo sapiens GN=CNDP2 PE=1 SV=2	1	1	22.52	0.0169174	4.34175	Ctl	RNS-Fam1	15263.4	12130.8	9659.31	2297.41	4923	1313.82	x		x
RL27_HUMAN	60S ribosomal protein L27 OS=Homo sapiens GN=RPL27 PE=1 SV=2	1	1	35.99	0.0169771	3.51474	Ctl	RNS-Fam1	4179.95	1880.12	3843.34	914.186	659.545	1243.94	x		x
SNX6_HUMAN	Sorting nexin-6 OS=Homo sapiens GN=SNX6 PE=1 SV=1	1	1	33.86	0.0170373	18.2223	Ctl	RNS-Fam1	4123.88	12251.4	13106.9	92.012	834.338	691.567	x		x
THAP9_HUMAN	DNA transposase THAP9 OS=Homo sapiens GN=THAP9 PE=1 SV=2	1	1	25.48	0.0170783	5.40469	RNS-Fam1	Ctl	85628.5	32505.8	35066.8	407498	144546	275960	x		x
DC1L2_HUMAN	Cytoplasmic dynein 1 light intermediate chain 2 OS=Homo sapiens GN=DYNC1LI2 PE=1 SV=1	1	1	50.14	0.0170945	1.58984	RNS-Fam1	Ctl	6375.72	8992.41	8178.66	11972.8	14019.1	11443.8	x		x
AGM1_HUMAN	Phosphoacetylglucosamine mutase OS=Homo sapiens GN=PGM3 PE=1 SV=1	1	1	28.66	0.017261	1.783	RNS-Fam1	Ctl	31887.1	35470.8	44099.8	77286.3	52940.7	68502	x		x
IDH3G_HUMAN	Isocitrate dehydrogenase [NAD] subunit gamma, mitochondrial OS=Homo sapiens GN=IDH3G PE=1 SV=1	1	1	22.87	0.0174392	2.23542	Ctl	RNS-Fam1	23978.3	44291.1	28809.3	12250.6	15582.1	15594.8	x		x
DCR1C_HUMAN	Protein artemis OS=Homo sapiens GN=DCLRE1C PE=1 SV=2	1	1	21.21	0.0175352	2.07679	Ctl	RNS-Fam1	47935.7	35518.2	34799.7	24660.8	18133.4	14146.3	x		x
HIPK3_HUMAN	Homeodomain-interacting protein kinase 3 OS=Homo sapiens GN=HIPK3 PE=1 SV=1	1	1	24.14	0.0175458	2.42815	Ctl	RNS-Fam1	77122.6	144516	118654	43685.7	58220.1	38238.9	x		x
PRS7_HUMAN	26S proteasome regulatory subunit 7 OS=Homo sapiens GN=PSMC2 PE=1 SV=3	1	1	35.13	0.0175612	47.5671	Ctl	RNS-Fam1	4054.06	30275.2	34629.5	655.728	713.239	80.7478	x		x
RL15_HUMAN	60S ribosomal protein L15 OS=Homo sapiens GN=RPL15 PE=1 SV=2	1	1	41.9	0.0177028	2.05314	RNS-Fam1	Ctl	37087.2	21871.4	27868.9	72040.7	49539.1	56689.7	x		x
NFH_HUMAN	Neurofilament heavy polypeptide OS=Homo sapiens GN=NEFH PE=1 SV=4	1	1	29.16	0.0177527	3.30783	Ctl	RNS-Fam1	20004.9	11578.6	10062.3	5497.11	4510.1	2582.89	x		x
PSD11_HUMAN	26S proteasome non-ATPase regulatory subunit 11 OS=Homo sapiens GN=PSMD11 PE=1 SV=3	1	1	39.88	0.0177819	19.3409	Ctl	RNS-Fam1	24680.4	51765.9	47339.4	231.429	4884.09	1284.69	x		x
PSB9_HUMAN	Proteasome subunit beta type-9 OS=Homo sapiens GN=PSMB9 PE=1 SV=2	1	1	52.97	0.0177882	2.57234	RNS-Fam1	Ctl	10446.1	4358.18	7525.7	20855.4	18379	18205.9	x		x
XPO1_HUMAN	Exportin-1 OS=Homo sapiens GN=XPO1 PE=1 SV=1	1	1	34.7	0.0177965	2.62794	Ctl	RNS-Fam1	12465	19200.4	16972.7	4612.9	9157.17	4738.02	x		x
ZCCHV_HUMAN	Zinc finger CCCH-type antiviral protein 1 OS=Homo sapiens GN=ZC3HAV1 PE=1 SV=3	1	1	34.11	0.0182293	2.16252	RNS-Fam1	Ctl	29223.2	17001	14641.3	46366.1	42457.7	42799.2	x		x
CHM4A_HUMAN	Charged multivesicular body protein 4a OS=Homo sapiens GN=CHMP4A PE=1 SV=3	1	1	22.45	0.0183271	4.80114	Ctl	RNS-Fam1	16191.6	35193	42194.9	3463.81	8181.31	7845.98	x		x
ANFY1_HUMAN	Rabankyrin-5 OS=Homo sapiens GN=ANKFY1 PE=1 SV=2	1	1	23.89	0.0183554	4.58557	RNS-Fam1	Ctl	338.509	392.628	1311.69	2953.71	3823.55	2590.26	x		x
GSTP1_HUMAN	Glutathione S-transferase P OS=Homo sapiens GN=GSTP1 PE=1 SV=2	1	1	22.2	0.0185499	2.36709	Ctl	RNS-Fam1	46031.6	63720.1	66053.8	34893.1	21759.3	17618.4	x		x
PURA2_HUMAN	Adenylosuccinate synthetase isozyme 2 OS=Homo sapiens GN=ADSS PE=1 SV=3	1	1	34.79	0.0186589	1.66307	RNS-Fam1	Ctl	12529.4	10074.5	7998.37	15840.7	18384.6	16668.5	x		x
IF6_HUMAN	Eukaryotic translation initiation factor 6 OS=Homo sapiens GN=EIF6 PE=1 SV=1	1	1	29.6	0.0189157	4.07784	RNS-Fam1	Ctl	27026	9020.98	16506.6	101928	49461.1	62915.4	x		x
CPSF6_HUMAN	Cleavage and polyadenylation specificity factor subunit 6 OS=Homo sapiens GN=CPSF6 PE=1 SV=2	1	1	24.79	0.01899	1.47395	Ctl	RNS-Fam1	23471.7	20393.5	20571.9	12423.6	17124.4	14169.4	x		x
IF2B_HUMAN	Eukaryotic translation initiation factor 2 subunit 2 OS=Homo sapiens GN=EIF2S2 PE=1 SV=2	1	1	72.01	0.019059	175.338	Ctl	RNS-Fam1	741.416	29315.8	17837.6	98.1628	80.3004	94.6945	x		x
IVD_HUMAN	Isovaleryl-CoA dehydrogenase, mitochondrial OS=Homo sapiens GN=IVD PE=1 SV=1	1	1	21.72	0.0191317	3.03608	Ctl	RNS-Fam1	19327.6	38207.7	18241.9	10805.4	7783.94	6369.5	x		x
SF3A1_HUMAN	Splicing factor 3A subunit 1 OS=Homo sapiens GN=SF3A1 PE=1 SV=1	1	1	22.89	0.0192499	2.84696	Ctl	RNS-Fam1	8831.95	5005.93	3978.37	2286.87	1632.09	2339.04	x		x
UB2L3_HUMAN	Ubiquitin-conjugating enzyme E2 L3 OS=Homo sapiens GN=UBE2L3 PE=1 SV=1	1	1	38.45	0.0192771	21.1531	Ctl	RNS-Fam1	282502	35612.4	42719.1	4027.82	8121.18	4909.2	x		x
SC31A_HUMAN	Protein transport protein Sec31A OS=Homo sapiens GN=SEC31A PE=1 SV=3	1	1	25.22	0.0195161	3.00715	RNS-Fam1	Ctl	6722.19	17012.2	16703.5	44068.5	41663.4	35871.1	x		x
AIFM1_HUMAN	Apoptosis-inducing factor 1, mitochondrial OS=Homo sapiens GN=AIFM1 PE=1 SV=1	1	1	42.46	0.0195856	3.27259	Ctl	RNS-Fam1	11514.4	19360.8	18644.5	4075.06	7990.36	3066.24	x		x
RM28_HUMAN	39S ribosomal protein L28, mitochondrial OS=Homo sapiens GN=MRPL28 PE=1 SV=4	1	1	22.08	0.0195998	108.406	Ctl	RNS-Fam1	4956.41	1160.14	718.27	63.0481	0	0	x		x
SEC13_HUMAN	Protein SEC13 homolog OS=Homo sapiens GN=SEC13 PE=1 SV=3	1	1	32.51	0.0196057	2.10671	Ctl	RNS-Fam1	49606.7	38323	39856.6	26520.3	20296.4	13839.9	x		x
AIP_HUMAN	AH receptor-interacting protein OS=Homo sapiens GN=AIP PE=1 SV=2	1	1	39.22	0.0196676	2.07934	Ctl	RNS-Fam1	26672.5	20412.6	20667.8	7354.34	12268.2	12961.3	x		x
SIL1_HUMAN	Nucleotide exchange factor SIL1 OS=Homo sapiens GN=SIL1 PE=1 SV=1	1	1	33.95	0.0197052	11.0439	Ctl	RNS-Fam1	1744.21	9472.28	7195.96	299.379	824.622	543.204	x		x
MA1A1_HUMAN	Mannosyl-oligosaccharide 1,2-alpha-mannosidase IA OS=Homo sapiens GN=MAN1A1 PE=1 SV=3	1	1	37.92	0.019849	6.53265	Ctl	RNS-Fam1	18442.5	9472.63	5438.92	3024.48	959.831	1121.43	x
AFG32_HUMAN	AFG3-like protein 2 OS=Homo sapiens GN=AFG3L2 PE=1 SV=2	1	1	23.82	0.0199266	3.00502	Ctl	RNS-Fam1	10644.6	10871.1	11473.4	2159.87	6173.02	2645.12	x
GNA13_HUMAN	Guanine nucleotide-binding protein subunit alpha-13 OS=Homo sapiens GN=GNA13 PE=1 SV=2	1	1	52.34	0.0200455	1.88313	RNS-Fam1	Ctl	15668.9	8900.61	10137.8	21995.4	20040.2	23322.7	x
OSBL8_HUMAN	Oxysterol-binding protein-related protein 8 OS=Homo sapiens GN=OSBPL8 PE=1 SV=3	1	1	44.63	0.0200484	1.8414	Ctl	RNS-Fam1	14280.3	12119.8	10732.2	4944.96	7394.2	7826.06	x
GLCM_HUMAN	Glucosylceramidase OS=Homo sapiens GN=GBA PE=1 SV=3	1	1	59.6	0.0204613	4.73664	Ctl	RNS-Fam1	13873.5	40061.7	32543.9	6619.78	3553.22	8084.49	x
ARPC3_HUMAN	Actin-related protein 2/3 complex subunit 3 OS=Homo sapiens GN=ARPC3 PE=1 SV=3	1	1	74.11	0.0205155	4.80935	Ctl	RNS-Fam1	10485.2	22621	26448.2	2354.37	6934.07	3094.6	x
PPM1G_HUMAN	Protein phosphatase 1G OS=Homo sapiens GN=PPM1G PE=1 SV=1	1	1	55.38	0.0208272	3.57365	Ctl	RNS-Fam1	9174.7	12818	6079.62	1929.05	4209.46	1716.86	x
TBA1A_HUMAN;TBA3C_HUMAN	Tubulin alpha-1A chain OS=Homo sapiens GN=TUBA1A PE=1 SV=1	1	1	113.46	0.0208548	3.76783	Ctl	RNS-Fam1	73737.6	177366	189930	51804.7	34607.4	30640.4	x
FILA_HUMAN	Filaggrin OS=Homo sapiens GN=FLG PE=1 SV=3	1	1	25.53	0.0209831	3.68463	Ctl	RNS-Fam1	12402.5	4622.8	4811.15	2013.6	2013.07	1899.68	x
DNJA1_HUMAN	DnaJ homolog subfamily A member 1 OS=Homo sapiens GN=DNAJA1 PE=1 SV=2	1	1	41.55	0.0210112	3.37621	Ctl	RNS-Fam1	22839.7	45303.2	28748.1	11832.6	11632.9	5232.71	x
RAB14_HUMAN	Ras-related protein Rab-14 OS=Homo sapiens GN=RAB14 PE=1 SV=4	1	1	39.1	0.0210221	1.7353	Ctl	RNS-Fam1	18481.5	25172.1	27054.4	13496.6	11498.4	15751.8	x
IMA1_HUMAN	Importin subunit alpha-1 OS=Homo sapiens GN=KPNA2 PE=1 SV=1	1	1	41.48	0.021037	2.87021	Ctl	RNS-Fam1	15380.9	26435.7	22671	6969.5	10883.7	4614.67	x
SFXN1_HUMAN	Sideroflexin-1 OS=Homo sapiens GN=SFXN1 PE=1 SV=4	1	1	68.74	0.0210763	1.89725	RNS-Fam1	Ctl	30443.5	24607.5	31833	52155.2	42141.7	70543.8	x
C1TC_HUMAN	C-1-tetrahydrofolate synthase, cytoplasmic OS=Homo sapiens GN=MTHFD1 PE=1 SV=3	1	1	75.4	0.0214032	2.15294	Ctl	RNS-Fam1	15525	14367.2	20928.8	8744.12	9520.58	5340.63	x
GDIA_HUMAN	Rab GDP dissociation inhibitor alpha OS=Homo sapiens GN=GDI1 PE=1 SV=2	1	1	44.69	0.0214079	1.38549	RNS-Fam1	Ctl	21958.7	25428.6	20823.8	27842	31760.8	34903	x
S35F6_HUMAN	Solute carrier family 35 member F6 OS=Homo sapiens GN=SLC35F6 PE=1 SV=1	1	1	46.14	0.0216868	4.56841	RNS-Fam1	Ctl	15376.9	4515.73	5739.43	55102.5	24515.5	37479.7	x
DNJA2_HUMAN	DnaJ homolog subfamily A member 2 OS=Homo sapiens GN=DNAJA2 PE=1 SV=1	1	1	40.78	0.0217901	9.4656	Ctl	RNS-Fam1	14750.6	17231.6	18451.7	297.241	2876.21	2154.68	x
UBQL1_HUMAN	Ubiquilin-1 OS=Homo sapiens GN=UBQLN1 PE=1 SV=2	1	1	29.98	0.0219981	1.92923	RNS-Fam1	Ctl	45509.9	35223.7	24519.3	74317	60946.5	67793.6	x
N42L2_HUMAN	NEDD4-binding protein 2-like 2 OS=Homo sapiens GN=N4BP2L2 PE=1 SV=1	1	1	38.26	0.0220081	2.63798	RNS-Fam1	Ctl	146375	55726.2	105441	293358	253967	263966	x
PANX1_HUMAN	Pannexin-1 OS=Homo sapiens GN=PANX1 PE=1 SV=4	1	1	30.29	0.0220417	11.8015	Ctl	RNS-Fam1	1440.02	9937.7	7174.87	484.385	629.506	458.163	x
GLU2B_HUMAN	Glucosidase 2 subunit beta OS=Homo sapiens GN=PRKCSH PE=1 SV=2	1	1	38.24	0.0220821	1.66127	RNS-Fam1	Ctl	15077.3	10571.2	11813.3	17866.5	19837	24530.5	x
TIGAR_HUMAN	Fructose-2,6-bisphosphatase TIGAR OS=Homo sapiens GN=TIGAR PE=1 SV=1	1	1	27.94	0.0223808	87.0974	Ctl	RNS-Fam1	6272.43	7064.54	8465.34	0	0	250.321	x
EIF3B_HUMAN	Eukaryotic translation initiation factor 3 subunit B OS=Homo sapiens GN=EIF3B PE=1 SV=3	1	1	83.7	0.0228291	1.90958	RNS-Fam1	Ctl	51983.7	31520.6	31310	73133.6	83191.9	62922.3	x
AT5F1_HUMAN	ATP synthase F(0) complex subunit B1, mitochondrial OS=Homo sapiens GN=ATP5F1 PE=1 SV=2	1	1	21.61	0.022855	4.03239	Ctl	RNS-Fam1	11117.1	24233.2	24720.4	3212.35	8164.49	3520.18	x
KANK2_HUMAN	KN motif and ankyrin repeat domain-containing protein 2 OS=Homo sapiens GN=KANK2 PE=1 SV=1	1	1	80.28	0.0228757	2.41426	Ctl	RNS-Fam1	28398.2	14666.9	14708.2	9233.2	7276.4	7420.36	x
RL9_HUMAN	60S ribosomal protein L9 OS=Homo sapiens GN=RPL9 PE=1 SV=1	1	1	60.23	0.022893	3.02258	Ctl	RNS-Fam1	12978.1	21754.8	25237	6397.85	9353.72	4089.07	x
PEPD_HUMAN	Xaa-Pro dipeptidase OS=Homo sapiens GN=PEPD PE=1 SV=3	1	1	50.52	0.0230974	1.68997	Ctl	RNS-Fam1	17200.7	16639.4	14495.7	11391.4	10105.4	7104.85	x
CSN3_HUMAN	COP9 signalosome complex subunit 3 OS=Homo sapiens GN=COPS3 PE=1 SV=3	1	1	30.5	0.0231782	17.001	Ctl	RNS-Fam1	4278.3	8800.05	6431.05	761.385	35.2921	350.868	x
NUCKS_HUMAN	Nuclear ubiquitous casein and cyclin-dependent kinase substrate 1 OS=Homo sapiens GN=NUCKS1 PE=1 SV=1	1	1	25.82	0.0239121	5.22136	Ctl	RNS-Fam1	11825.8	34308.2	36942.1	3651.93	8383.69	3875.19	x
OPA1_HUMAN	Dynamin-like 120 kDa protein, mitochondrial OS=Homo sapiens GN=OPA1 PE=1 SV=3	1	1	38.69	0.0239433	1.65714	Ctl	RNS-Fam1	14954.5	16668	14985.4	7227.54	11875.7	9022.2	x
CCD47_HUMAN	Coiled-coil domain-containing protein 47 OS=Homo sapiens GN=CCDC47 PE=1 SV=1	1	1	33.26	0.0241598	1.85015	Ctl	RNS-Fam1	45862.7	46939.9	39127.3	32548	19246.7	19513.2	x
RBM14_HUMAN	RNA-binding protein 14 OS=Homo sapiens GN=RBM14 PE=1 SV=2	1	1	29.54	0.0241687	2.31633	Ctl	RNS-Fam1	29684.1	34127.3	26053.3	19629.8	10063.6	9102.74	x
P5CS_HUMAN	Delta-1-pyrroline-5-carboxylate synthase OS=Homo sapiens GN=ALDH18A1 PE=1 SV=2	1	1	63.43	0.0244296	1.6912	Ctl	RNS-Fam1	48641.6	66849.1	48806	26988.4	38823	31336.6	x
TM165_HUMAN	Transmembrane protein 165 OS=Homo sapiens GN=TMEM165 PE=1 SV=1	1	1	30.76	0.0244636	6.46972	Ctl	RNS-Fam1	23284.3	62990.7	36444.4	2012.07	9452.41	7503.78	x
PSME2_HUMAN	Proteasome activator complex subunit 2 OS=Homo sapiens GN=PSME2 PE=1 SV=4	1	1	28.15	0.0245097	8.92948	Ctl	RNS-Fam1	34314.7	6613.18	8574.62	2745.55	1421.03	1377.15	x
SCRN1_HUMAN	Secernin-1 OS=Homo sapiens GN=SCRN1 PE=1 SV=2	1	1	48.22	0.0245543	2.06671	RNS-Fam1	Ctl	45260.6	24588.8	30874.1	84366.8	67046.2	56752.7	x
RL21_HUMAN	60S ribosomal protein L21 OS=Homo sapiens GN=RPL21 PE=1 SV=2	1	1	31.21	0.0247174	1.77724	Ctl	RNS-Fam1	38254.2	51277.8	65586.3	28226.4	30280.4	28773.8	x
SYEP_HUMAN	Bifunctional glutamate/proline--tRNA ligase OS=Homo sapiens GN=EPRS PE=1 SV=5	1	1	90.83	0.0248138	171.146	Ctl	RNS-Fam1	482.357	9136.32	7139.47	97.9173	0	0	x
CEP63_HUMAN	Centrosomal protein of 63 kDa OS=Homo sapiens GN=CEP63 PE=1 SV=1	1	1	28.29	0.025095	8.34969	Ctl	RNS-Fam1	38201.9	200767	171836	14426.7	13071.7	21701.6	x
MYLK_HUMAN	Myosin light chain kinase, smooth muscle OS=Homo sapiens GN=MYLK PE=1 SV=4	1	1	22.31	0.025379	3.04897	Ctl	RNS-Fam1	2417.82	4924.03	5174.26	1567.9	1646.39	890.733	x
TXTP_HUMAN	Tricarboxylate transport protein, mitochondrial OS=Homo sapiens GN=SLC25A1 PE=1 SV=2	1	1	24.02	0.0254271	2.68394	Ctl	RNS-Fam1	4225.36	7333.48	6426.4	1985.45	3285.36	1430.24	x
XPO2_HUMAN	Exportin-2 OS=Homo sapiens GN=CSE1L PE=1 SV=3	1	1	65.4	0.0255338	11.7438	Ctl	RNS-Fam1	6902.34	31329.4	24397.8	4014.29	553.133	765.552	x
ARPC5_HUMAN	Actin-related protein 2/3 complex subunit 5 OS=Homo sapiens GN=ARPC5 PE=1 SV=3	1	1	55.84	0.0255369	1.39732	RNS-Fam1	Ctl	30586.5	30100.6	39702	45159.5	44558	50558.3	x
ACOT1_HUMAN	Acyl-coenzyme A thioesterase 1 OS=Homo sapiens GN=ACOT1 PE=1 SV=1	1	1	33.2	0.0255962	5.8857	Ctl	RNS-Fam1	1390.17	5888.78	4639.64	718.158	802.093	504.758	x
ABCE1_HUMAN	ATP-binding cassette sub-family E member 1 OS=Homo sapiens GN=ABCE1 PE=1 SV=1	1	1	22.65	0.0260996	2.8488	Ctl	RNS-Fam1	38056.8	43273.9	23022.8	18581.2	8358.51	9690.93	x
AN34C_HUMAN	Ankyrin repeat domain-containing protein 34C OS=Homo sapiens GN=ANKRD34C PE=3 SV=2	1	1	24.42	0.0261107	8.3791	Ctl	RNS-Fam1	29049.2	53162.9	9680.63	5104.26	3914.28	1948.37	x
SRP72_HUMAN	Signal recognition particle subunit SRP72 OS=Homo sapiens GN=SRP72 PE=1 SV=3	1	1	37.46	0.0262399	7.18801	Ctl	RNS-Fam1	7174.13	32967.5	8486.88	2915.51	2145.88	1703.85	x
SL9A2_HUMAN	Sodium/hydrogen exchanger 2 OS=Homo sapiens GN=SLC9A2 PE=2 SV=1	1	1	30.33	0.0263201	8.71615	Ctl	RNS-Fam1	4896.46	16775.6	15372.4	416.669	2640.06	1193.37	x
RS18_HUMAN	40S ribosomal protein S18 OS=Homo sapiens GN=RPS18 PE=1 SV=3	1	1	59.93	0.026357	1.81842	Ctl	RNS-Fam1	5634.87	7582.1	9950.6	4405.24	4308.06	4027.18	x
RHOA_HUMAN	Transforming protein RhoA OS=Homo sapiens GN=RHOA PE=1 SV=1	1	1	26.54	0.0263618	2.62809	Ctl	RNS-Fam1	14174.8	24073.2	29224.9	5948.92	10544.1	9180.77	x
SE1L1_HUMAN	Protein sel-1 homolog 1 OS=Homo sapiens GN=SEL1L PE=1 SV=3	1	1	23.8	0.0263633	3.34884	Ctl	RNS-Fam1	13977.1	42422.4	22835.7	8194.9	7835.94	7629.62	x
1A23_HUMAN;1A02_HUMAN	HLA class I histocompatibility antigen, A-23 alpha chain OS=Homo sapiens GN=HLA-A PE=1 SV=1	1	1	22.12	0.0264348	7.65508	Ctl	RNS-Fam1	6101.45	10801.4	9799.35	716.901	2537.53	233.736	x
ICAL_HUMAN	Calpastatin OS=Homo sapiens GN=CAST PE=1 SV=4	1	1	38.55	0.0265264	3.4344	RNS-Fam1	Ctl	597.491	2001.13	759.873	4066.43	2858.04	4609.91	x
ERLN1_HUMAN	Erlin-1 OS=Homo sapiens GN=ERLIN1 PE=1 SV=1	1	1	66.82	0.0265475	3.405	Ctl	RNS-Fam1	28410.1	52406.7	44625.4	5862.53	17224.7	13753.3	x
XPOT_HUMAN	Exportin-T OS=Homo sapiens GN=XPOT PE=1 SV=2	1	1	46.14	0.0267707	2.69426	Ctl	RNS-Fam1	10519.1	23541.8	23654.2	6860.67	7570.61	6990.25	x
HNRH3_HUMAN	Heterogeneous nuclear ribonucleoprotein H3 OS=Homo sapiens GN=HNRNPH3 PE=1 SV=2	1	1	31.07	0.0272205	1.49988	Ctl	RNS-Fam1	26347.5	20095	23393.6	17089.8	16611.5	12859.6	x
STML2_HUMAN	Stomatin-like protein 2, mitochondrial OS=Homo sapiens GN=STOML2 PE=1 SV=1	1	1	28.44	0.0272788	29.901	Ctl	RNS-Fam1	60262.5	42884.5	5667.86	3037.49	296.244	305.434	x
IDH3B_HUMAN	Isocitrate dehydrogenase [NAD] subunit beta, mitochondrial OS=Homo sapiens GN=IDH3B PE=1 SV=2	1	1	29.55	0.0275189	1.6587	Ctl	RNS-Fam1	12802.5	16341.2	17508	8625.15	7882.93	11617.4	x
YIF1B_HUMAN	Protein YIF1B OS=Homo sapiens GN=YIF1B PE=1 SV=1	1	1	30.48	0.0275768	3.16213	Ctl	RNS-Fam1	3768.21	5987.54	5055.95	2177.58	724.801	1781.71	x
HMGN2_HUMAN	Non-histone chromosomal protein HMG-17 OS=Homo sapiens GN=HMGN2 PE=1 SV=3	1	1	29.68	0.0276059	Infinity	Ctl	RNS-Fam1	3.63635	256.311	305.473	0	0	0	x
KAD2_HUMAN	Adenylate kinase 2, mitochondrial OS=Homo sapiens GN=AK2 PE=1 SV=2	1	1	24.86	0.0278185	2.11432	Ctl	RNS-Fam1	22685.6	14781	12122.5	6248.23	8251.18	8954.46	x
PARK7_HUMAN	Protein/nucleic acid deglycase DJ-1 OS=Homo sapiens GN=PARK7 PE=1 SV=2	1	1	41.89	0.0278964	1.60421	Ctl	RNS-Fam1	36781.9	42557.9	50185.7	23369.2	24348	33023.6	x
E41L3_HUMAN	Band 4.1-like protein 3 OS=Homo sapiens GN=EPB41L3 PE=1 SV=2	1	1	91.16	0.0279632	43.6673	Ctl	RNS-Fam1	4916.12	7190.24	2730.22	336.229	2.8821	0.652416	x
ETFD_HUMAN	Electron transfer flavoprotein-ubiquinone oxidoreductase, mitochondrial OS=Homo sapiens GN=ETFDH PE=1 SV=2	1	1	36.52	0.0282243	8.13606	Ctl	RNS-Fam1	3157.67	12929.4	7883.47	326.615	1833.99	785.61	x
NEXN_HUMAN	Nexilin OS=Homo sapiens GN=NEXN PE=1 SV=1	1	1	28.97	0.0282525	9.21282	RNS-Fam1	Ctl	1425.06	197.068	1002.33	13713.7	3980.69	6484.24	x
COG1_HUMAN	Conserved oligomeric Golgi complex subunit 1 OS=Homo sapiens GN=COG1 PE=1 SV=1	1	1	24.97	0.0283124	1.49048	RNS-Fam1	Ctl	13878.3	12217.5	11322.7	15539.3	18222.2	22009.9	x
ARC1B_HUMAN	Actin-related protein 2/3 complex subunit 1B OS=Homo sapiens GN=ARPC1B PE=1 SV=3	1	1	62.59	0.0286177	1.51751	RNS-Fam1	Ctl	77099.3	62103.3	64900.8	103918	84718.6	121093	x
RANG_HUMAN	Ran-specific GTPase-activating protein OS=Homo sapiens GN=RANBP1 PE=1 SV=1	1	1	58.35	0.0288518	5.83461	Ctl	RNS-Fam1	20456.3	76235.8	56872.5	4183.34	11740	10396.2	x
CD248_HUMAN	Endosialin OS=Homo sapiens GN=CD248 PE=1 SV=1	1	1	23.04	0.0288801	4.79925	RNS-Fam1	Ctl	4265.62	756.819	1225.79	11238	6871.76	11877.1	x
PRKDC_HUMAN	DNA-dependent protein kinase catalytic subunit OS=Homo sapiens GN=PRKDC PE=1 SV=3	1	1	55.39	0.0289113	61.2508	Ctl	RNS-Fam1	1242.51	6102.73	3967.85	0	184.701	0	x
TADBP_HUMAN	TAR DNA-binding protein 43 OS=Homo sapiens GN=TARDBP PE=1 SV=1	1	1	81.97	0.0290665	1.69602	RNS-Fam1	Ctl	48761.5	49198.2	56398.5	99731.7	63903.6	98159.9	x
PDLI4_HUMAN	PDZ and LIM domain protein 4 OS=Homo sapiens GN=PDLIM4 PE=1 SV=2	1	1	44.51	0.0290731	1.21492	RNS-Fam1	Ctl	38841.9	45111.7	41941.9	48121.3	49900.2	54930.9	x
SODM_HUMAN	Superoxide dismutase [Mn], mitochondrial OS=Homo sapiens GN=SOD2 PE=1 SV=2	1	1	55.88	0.0293152	2.32355	Ctl	RNS-Fam1	292346	464087	417578	103865	211397	190005	x
COPB_HUMAN	Coatomer subunit beta OS=Homo sapiens GN=COPB1 PE=1 SV=3	1	1	32.94	0.0295056	2.14601	Ctl	RNS-Fam1	31712.4	57250.3	41020	24295.5	21545.2	14728.9	x
TMED7_HUMAN	Transmembrane emp24 domain-containing protein 7 OS=Homo sapiens GN=TMED7 PE=1 SV=2	1	1	47.41	0.0296766	4.09797	RNS-Fam1	Ctl	5199.19	17974.2	18215.5	37361	60856.1	71393.4	x
MYH10_HUMAN	Myosin-10 OS=Homo sapiens GN=MYH10 PE=1 SV=3	1	1	41.65	0.0296995	8.57823	RNS-Fam1	Ctl	1873.53	2207.41	956.845	29649.7	5100.75	8464.79	x
PRS8_HUMAN	26S proteasome regulatory subunit 8 OS=Homo sapiens GN=PSMC5 PE=1 SV=1	1	1	29.73	0.0298369	9.11209	Ctl	RNS-Fam1	5116.86	26652.9	32322.2	2586.63	2471.25	1975.85	x
SET_HUMAN	Protein SET OS=Homo sapiens GN=SET PE=1 SV=3	1	1	32.54	0.030307	3.42618	Ctl	RNS-Fam1	18596.2	49982.9	37504.9	14491.5	6854.24	9617.02	x
XIRP2_HUMAN	Xin actin-binding repeat-containing protein 2 OS=Homo sapiens GN=XIRP2 PE=1 SV=2	1	1	26.21	0.0303312	2.46847	Ctl	RNS-Fam1	121571	273203	190838	62300.1	81229.6	93706.9	x
CPT1A_HUMAN	Carnitine O-palmitoyltransferase 1, liver isoform OS=Homo sapiens GN=CPT1A PE=1 SV=2	1	1	48.41	0.0306056	1.64429	RNS-Fam1	Ctl	21949.3	18384.6	13569.2	29115.9	26255.6	33260.9	x
NAGK_HUMAN	N-acetyl-D-glucosamine kinase OS=Homo sapiens GN=NAGK PE=1 SV=4	1	1	34.76	0.0306966	2.42269	Ctl	RNS-Fam1	7850.06	11795.2	12519.2	6634.94	3690.52	2950.92	x
FBLN1_HUMAN	Fibulin-1 OS=Homo sapiens GN=FBLN1 PE=1 SV=4	1	1	23.59	0.0308241	2.37956	Ctl	RNS-Fam1	13850.1	27994.8	19220.4	10761.7	6159.37	8741.33	x
PPGB_HUMAN	Lysosomal protective protein OS=Homo sapiens GN=CTSA PE=1 SV=2	1	1	63.64	0.0309409	4.18772	Ctl	RNS-Fam1	15698.9	24941.4	32078.4	10314.9	2299	4750.82	x
H2A1B_HUMAN	Histone H2A type 1-B/E OS=Homo sapiens GN=HIST1H2AB PE=1 SV=2	1	1	89.99	0.0309815	2.01422	Ctl	RNS-Fam1	732250	803580	1.03191e+06	311948	601759	361100	x
DX39A_HUMAN	ATP-dependent RNA helicase DDX39A OS=Homo sapiens GN=DDX39A PE=1 SV=2	1	1	23.94	0.0314636	6.93763	Ctl	RNS-Fam1	6460.77	30380.6	31062.9	2592.26	3135.55	4060.02	x
STX12_HUMAN	Syntaxin-12 OS=Homo sapiens GN=STX12 PE=1 SV=1	1	1	46.23	0.0317362	2.60656	Ctl	RNS-Fam1	7962.28	10871.5	7541.33	1985.36	5453.01	2680.39	x
LIMS1_HUMAN	LIM and senescent cell antigen-like-containing domain protein 1 OS=Homo sapiens GN=LIMS1 PE=1 SV=4	1	1	45.85	0.0319871	2.69372	Ctl	RNS-Fam1	24663.3	20657.5	30806.2	12229.4	4691.88	11339.7	x
EMAL4_HUMAN	Echinoderm microtubule-associated protein-like 4 OS=Homo sapiens GN=EML4 PE=1 SV=3	1	1	22.57	0.0322979	47.9836	Ctl	RNS-Fam1	2007.09	3281.29	491.214	0	120.449	0	x
PAIRB_HUMAN	Plasminogen activator inhibitor 1 RNA-binding protein OS=Homo sapiens GN=SERBP1 PE=1 SV=2	1	1	102.34	0.0323181	1.51431	Ctl	RNS-Fam1	36608.9	35345.2	42730.7	20241.9	30531.8	24960.5	x
RS25_HUMAN	40S ribosomal protein S25 OS=Homo sapiens GN=RPS25 PE=1 SV=1	1	1	49.93	0.0323704	6.58452	RNS-Fam1	Ctl	4112.7	380.597	563.918	7969.64	13563.9	11765.8	x
LAMC1_HUMAN	Laminin subunit gamma-1 OS=Homo sapiens GN=LAMC1 PE=1 SV=3	1	1	30.65	0.0324453	4.69241	Ctl	RNS-Fam1	26263.4	9219.14	6664.05	2415.12	3017.31	3549.44	x
ATPO_HUMAN	ATP synthase subunit O, mitochondrial OS=Homo sapiens GN=ATP5O PE=1 SV=1	1	1	27.33	0.0325122	33.5908	RNS-Fam1	Ctl	0	95.4381	11.5471	773.686	1305.11	1514.92	x
FETUA_HUMAN	Alpha-2-HS-glycoprotein OS=Homo sapiens GN=AHSG PE=1 SV=1	1	1	25.62	0.0325143	7.34003	Ctl	RNS-Fam1	8482.98	15631.3	3026.1	1752.8	1377.97	566.813	x
RLA1_HUMAN	60S acidic ribosomal protein P1 OS=Homo sapiens GN=RPLP1 PE=1 SV=1	1	1	41.58	0.0327388	1.65811	RNS-Fam1	Ctl	88119.7	106893	100252	198193	168978	122408	x
SYPL1_HUMAN	Synaptophysin-like protein 1 OS=Homo sapiens GN=SYPL1 PE=1 SV=1	1	1	23.94	0.0328719	2.95333	Ctl	RNS-Fam1	65220.3	182284	97429.3	32677.6	39444.2	44673.3	x
ERAP1_HUMAN	Endoplasmic reticulum aminopeptidase 1 OS=Homo sapiens GN=ERAP1 PE=1 SV=3	1	1	59.45	0.033017	1.42643	Ctl	RNS-Fam1	25867.5	32599	25578.8	17649.9	22759.2	18510.9	x
D131A_HUMAN	Beta-defensin 131A OS=Homo sapiens GN=DEFB131A PE=2 SV=2	1	1	23.28	0.0331151	34.9721	RNS-Fam1	Ctl	0	15.71	14.6389	91.3472	499.88	470.141	x
COL12_HUMAN	Collectin-12 OS=Homo sapiens GN=COLEC12 PE=1 SV=3	1	1	37.1	0.0333184	1.84132	Ctl	RNS-Fam1	12066.8	10011	8989.89	7798.22	4533.07	4541.26	x
PRS10_HUMAN	26S proteasome regulatory subunit 10B OS=Homo sapiens GN=PSMC6 PE=1 SV=1	1	1	51.5	0.033403	10.5361	Ctl	RNS-Fam1	9501.77	38734.7	39860.3	621.669	4748.23	2991.56	x
WASH6_HUMAN	WAS protein family homolog 6 OS=Homo sapiens GN=WASH6P PE=1 SV=3	1	1	66.13	0.0337588	35.1476	RNS-Fam1	Ctl	253.528	0	0	3031.76	3539.58	2339.54	x
SUMF1_HUMAN	Sulfatase-modifying factor 1 OS=Homo sapiens GN=SUMF1 PE=1 SV=3	1	1	24.12	0.0339885	2.38962	RNS-Fam1	Ctl	10709.2	4515.82	7255.26	15239.3	23320.7	15159.4	x
NUP62_HUMAN	Nuclear pore glycoprotein p62 OS=Homo sapiens GN=NUP62 PE=1 SV=3	1	1	24.09	0.0341049	85.1465	Ctl	RNS-Fam1	13499.9	16694.2	9974.48	302.911	168.282	0.565635	x
PUF60_HUMAN	Poly(U)-binding-splicing factor PUF60 OS=Homo sapiens GN=PUF60 PE=1 SV=1	1	1	34.41	0.0344224	1.2757	RNS-Fam1	Ctl	17517.8	13716.4	16883.9	21051.2	19651.3	20681.7	x
PMS1_HUMAN	PMS1 protein homolog 1 OS=Homo sapiens GN=PMS1 PE=1 SV=1	1	1	23.39	0.0346391	2.47378	RNS-Fam1	Ctl	93528.3	32390.3	52046.9	125546	159223	155480	x
PLAP_HUMAN	Phospholipase A-2-activating protein OS=Homo sapiens GN=PLAA PE=1 SV=2	1	1	40.15	0.0348816	8.15359	Ctl	RNS-Fam1	5733.2	6227.85	4507.78	1549.72	389.915	80.1891	x
AL4A1_HUMAN	Delta-1-pyrroline-5-carboxylate dehydrogenase, mitochondrial OS=Homo sapiens GN=ALDH4A1 PE=1 SV=3	1	1	23.3	0.0350854	2.24854	Ctl	RNS-Fam1	8428.71	17006.1	14559.2	6692.11	4479.65	6614.92	x
MAOM_HUMAN	NAD-dependent malic enzyme, mitochondrial OS=Homo sapiens GN=ME2 PE=1 SV=1	1	1	24.25	0.0356765	1.99508	Ctl	RNS-Fam1	9483.97	10431.6	7230.5	5921.67	2972.68	4712.2	x
EI2BE_HUMAN	Translation initiation factor eIF-2B subunit epsilon OS=Homo sapiens GN=EIF2B5 PE=1 SV=3	1	1	24.2	0.0358795	2.58971	RNS-Fam1	Ctl	35328.5	13099.2	24096.7	72417.5	45629.6	69770.4	x
1A30_HUMAN;1A01_HUMAN;1A03_HUMAN;1A29_HUMAN;1A80_HUMAN	HLA class I histocompatibility antigen, A-30 alpha chain OS=Homo sapiens GN=HLA-A PE=1 SV=2	1	1	42.26	0.0359392	3.95884	RNS-Fam1	Ctl	7039.99	1529.47	3832.32	19282	10490.4	19324.4	x
P5CR1_HUMAN	Pyrroline-5-carboxylate reductase 1, mitochondrial OS=Homo sapiens GN=PYCR1 PE=1 SV=2	1	1	54.2	0.0359898	3.67872	Ctl	RNS-Fam1	20332.2	36995.7	47015.8	12991.3	4152.39	11220.4	x
SQSTM_HUMAN	Sequestosome-1 OS=Homo sapiens GN=SQSTM1 PE=1 SV=1	1	1	43.71	0.036252	2.52768	RNS-Fam1	Ctl	23173.7	12977.7	8615.07	36505.7	47462.6	29186.9	x
NEUR1_HUMAN	Sialidase-1 OS=Homo sapiens GN=NEU1 PE=1 SV=1	1	1	52.95	0.036413	6.02951	RNS-Fam1	Ctl	630.935	92.9744	616.714	3467.04	1764.26	2851.99	x
BAX_HUMAN	Apoptosis regulator BAX OS=Homo sapiens GN=BAX PE=1 SV=1	1	1	44.05	0.0366371	1.3577	RNS-Fam1	Ctl	12635.4	14711.6	17170.3	18331.3	21572.8	20537.2	x
DAD1_HUMAN	Dolichyl-diphosphooligosaccharide--protein glycosyltransferase subunit DAD1 OS=Homo sapiens GN=DAD1 PE=1 SV=3	1	1	27.28	0.0367692	1.54235	Ctl	RNS-Fam1	10526.6	9098.96	12632.3	6145.44	6275.8	8493.56	x
TNPO1_HUMAN	Transportin-1 OS=Homo sapiens GN=TNPO1 PE=1 SV=2	1	1	44.88	0.0369658	3.58813	Ctl	RNS-Fam1	20211.9	30802.6	24264.4	3574.74	14127.1	3278.08	x
RL30_HUMAN	60S ribosomal protein L30 OS=Homo sapiens GN=RPL30 PE=1 SV=2	1	1	36.86	0.0369816	2.11413	Ctl	RNS-Fam1	18946.7	28744.8	34425.3	17530.1	10888.8	10422.9	x
TBCB_HUMAN	Tubulin-folding cofactor B OS=Homo sapiens GN=TBCB PE=1 SV=2	1	1	50.11	0.0372211	9.64358	Ctl	RNS-Fam1	2281.88	11090.6	9938.96	214.959	822.928	1379.41	x
ODPB_HUMAN	Pyruvate dehydrogenase E1 component subunit beta, mitochondrial OS=Homo sapiens GN=PDHB PE=1 SV=3	1	1	34.11	0.0373187	14.1467	Ctl	RNS-Fam1	1149.85	11373.7	8024.45	262.855	556.284	633.362	x
T183B_HUMAN	Transmembrane protein 183B OS=Homo sapiens GN=TMEM183B PE=2 SV=1	1	1	27.12	0.0373298	6.06364	RNS-Fam1	Ctl	9541.21	2932.14	849.771	36770	21759.1	22257.5	x
SMAD2_HUMAN	Mothers against decapentaplegic homolog 2 OS=Homo sapiens GN=SMAD2 PE=1 SV=1	1	1	34.63	0.037393	2.28739	Ctl	RNS-Fam1	28089.1	20440.8	19086.2	15144.4	8179.98	6235.9	x
ACOT9_HUMAN	Acyl-coenzyme A thioesterase 9, mitochondrial OS=Homo sapiens GN=ACOT9 PE=1 SV=2	1	1	26.34	0.0374453	2.20769	Ctl	RNS-Fam1	10038	20747.6	15753.3	6522.33	5661.2	8896.89	x
RAB10_HUMAN	Ras-related protein Rab-10 OS=Homo sapiens GN=RAB10 PE=1 SV=1	1	1	48.65	0.0374582	2.00383	Ctl	RNS-Fam1	6296.52	9480.37	11639.7	3616.67	4414.67	5650.77	x
ADHX_HUMAN	Alcohol dehydrogenase class-3 OS=Homo sapiens GN=ADH5 PE=1 SV=4	1	1	22.77	0.0376147	17.764	Ctl	RNS-Fam1	1330.05	10657.6	13821.9	171.577	940.212	341.122	x
ENR1_HUMAN	Endogenous retrovirus group 3 member 1 Env polyprotein OS=Homo sapiens GN=ERV3-1 PE=2 SV=2	1	1	22.16	0.0376362	4.103	Ctl	RNS-Fam1	4338.01	12815.5	14377.8	3318.25	1658.12	2708.57	x
IL18R_HUMAN	Interleukin-18 receptor 1 OS=Homo sapiens GN=IL18R1 PE=1 SV=1	1	1	23.84	0.0377784	3.31631	Ctl	RNS-Fam1	12023.5	18604.1	27404.8	3098.38	4635.94	9764.78	x
IBP7_HUMAN	Insulin-like growth factor-binding protein 7 OS=Homo sapiens GN=IGFBP7 PE=1 SV=1	1	1	54.17	0.0378162	22.6053	Ctl	RNS-Fam1	932.616	10028.3	10190.2	333.116	513.734	88.8201	x
G3BP2_HUMAN	Ras GTPase-activating protein-binding protein 2 OS=Homo sapiens GN=G3BP2 PE=1 SV=2	1	1	71.9	0.038111	3.37232	Ctl	RNS-Fam1	9790.42	17572.8	21392.7	6367.4	5895.18	2195.12	x
CISY_HUMAN	Citrate synthase, mitochondrial OS=Homo sapiens GN=CS PE=1 SV=2	1	1	21.61	0.0381286	2.2994	Ctl	RNS-Fam1	26900.8	41498.8	36182.4	8530.01	18635.5	18316.8	x
CSN4_HUMAN	COP9 signalosome complex subunit 4 OS=Homo sapiens GN=COPS4 PE=1 SV=1	1	1	32.43	0.0382361	3.54461	Ctl	RNS-Fam1	12224.9	23756.6	17846.7	2458.94	3037.92	9689.09	x
PRDX3_HUMAN	Thioredoxin-dependent peroxide reductase, mitochondrial OS=Homo sapiens GN=PRDX3 PE=1 SV=3	1	1	43.27	0.0382442	1.23032	Ctl	RNS-Fam1	92912.2	86742.4	86166.9	75578.5	63036.8	77442.6	x
FLOT2_HUMAN	Flotillin-2 OS=Homo sapiens GN=FLOT2 PE=1 SV=2	1	1	25.83	0.0382957	2.07259	RNS-Fam1	Ctl	5235.14	6913.95	5040.86	12365.6	7706.97	15555.2	x
EIF3I_HUMAN	Eukaryotic translation initiation factor 3 subunit I OS=Homo sapiens GN=EIF3I PE=1 SV=1	1	1	46.29	0.0386807	1.4474	Ctl	RNS-Fam1	19252.5	18853.4	19815.9	10255.2	15492.4	14270.1	x
SODC_HUMAN	Superoxide dismutase [Cu-Zn] OS=Homo sapiens GN=SOD1 PE=1 SV=2	1	1	41.93	0.0388832	4.21403	RNS-Fam1	Ctl	19413.5	3396.33	3049.59	36645.2	39248.9	33078.2	x
ADRO_HUMAN	NADPH:adrenodoxin oxidoreductase, mitochondrial OS=Homo sapiens GN=FDXR PE=1 SV=3	1	1	22.65	0.0390666	1.45831	Ctl	RNS-Fam1	13794.1	17447.7	15760.4	8982.25	12974.8	10273.5	x
PABP1_HUMAN;PABP3_HUMAN	Polyadenylate-binding protein 1 OS=Homo sapiens GN=PABPC1 PE=1 SV=2	1	1	36.58	0.0391636	2.94728	Ctl	RNS-Fam1	21237.5	33302.9	39157.7	4993.97	14842.1	11955.3	x
MOT4_HUMAN	Monocarboxylate transporter 4 OS=Homo sapiens GN=SLC16A3 PE=1 SV=1	1	1	48.08	0.0393382	46.2594	Ctl	RNS-Fam1	2068.97	12593.6	6643.91	0	460.587	0	x
ARSB_HUMAN	Arylsulfatase B OS=Homo sapiens GN=ARSB PE=1 SV=1	1	1	33.23	0.0393589	2.4627	RNS-Fam1	Ctl	5572.09	2269.24	4724.69	7480.67	12104.4	11361.2	x
AMPL_HUMAN	Cytosol aminopeptidase OS=Homo sapiens GN=LAP3 PE=1 SV=3	1	1	58.77	0.0393992	1.33055	RNS-Fam1	Ctl	108057	100962	114785	164611	143612	122614	x
EMC2_HUMAN	ER membrane protein complex subunit 2 OS=Homo sapiens GN=EMC2 PE=1 SV=1	1	1	41.56	0.0394704	1.77154	RNS-Fam1	Ctl	16553.4	8369.91	12696.2	22529.7	20649.3	23465.4	x
EIF3A_HUMAN	Eukaryotic translation initiation factor 3 subunit A OS=Homo sapiens GN=EIF3A PE=1 SV=1	1	1	57.51	0.0396324	5.03946	Ctl	RNS-Fam1	4884.41	18523.2	17145.3	1559.44	3992.37	2495.26	x
TPP1_HUMAN	Tripeptidyl-peptidase 1 OS=Homo sapiens GN=TPP1 PE=1 SV=2	1	1	33.36	0.0400768	1.39552	Ctl	RNS-Fam1	164232	163347	150215	135254	92112.8	115009	x
LAT1_HUMAN	Large neutral amino acids transporter small subunit 1 OS=Homo sapiens GN=SLC7A5 PE=1 SV=2	1	1	51.73	0.0401693	2.97698	Ctl	RNS-Fam1	2833.34	7100.12	5877.45	1104.11	1931.63	2275.32	x
TTC37_HUMAN	Tetratricopeptide repeat protein 37 OS=Homo sapiens GN=TTC37 PE=1 SV=1	1	1	27.82	0.0401909	34.7789	Ctl	RNS-Fam1	2429.75	7196.54	6619.34	0	467.112	0	x
CN166_HUMAN	UPF0568 protein C14orf166 OS=Homo sapiens GN=C14orf166 PE=1 SV=1	1	1	51.74	0.0402573	8.20356	Ctl	RNS-Fam1	1740.53	4459.62	6241.05	1272.89	105.884	137.784	x
PSDE_HUMAN	26S proteasome non-ATPase regulatory subunit 14 OS=Homo sapiens GN=PSMD14 PE=1 SV=1	1	1	33.8	0.0403774	1.68867	Ctl	RNS-Fam1	6084.05	6346.61	7631.8	4806.12	4308.34	2766.15	x
REEP5_HUMAN	Receptor expression-enhancing protein 5 OS=Homo sapiens GN=REEP5 PE=1 SV=3	1	1	38.08	0.040721	9.06133	RNS-Fam1	Ctl	144.851	599.098	314.078	796.058	5156.62	3634.46	x
EP15R_HUMAN	Epidermal growth factor receptor substrate 15-like 1 OS=Homo sapiens GN=EPS15L1 PE=1 SV=1	1	1	37.63	0.0407296	1.63344	Ctl	RNS-Fam1	6746.92	5947.75	4914.63	4293.3	3803.07	2684.17	x
SEPR_HUMAN	Prolyl endopeptidase FAP OS=Homo sapiens GN=FAP PE=1 SV=5	1	1	22.19	0.0409134	4.37351	Ctl	RNS-Fam1	3781.56	10877.3	12930.1	1931.47	3200.92	1175.79	x
STAT2_HUMAN	Signal transducer and activator of transcription 2 OS=Homo sapiens GN=STAT2 PE=1 SV=1	1	1	41.29	0.0409668	2.70161	RNS-Fam1	Ctl	104323	37597.7	38912.3	210174	125337	153030	x
RS6_HUMAN	40S ribosomal protein S6 OS=Homo sapiens GN=RPS6 PE=1 SV=1	1	1	28.14	0.0411603	2.28111	RNS-Fam1	Ctl	20208.8	7457.12	16069.3	30636.8	33427.4	35700.8	x
ILEU_HUMAN	Leukocyte elastase inhibitor OS=Homo sapiens GN=SERPINB1 PE=1 SV=1	1	1	35.82	0.041431	2.79977	Ctl	RNS-Fam1	36223.9	22623.8	21951.1	7460.82	16306	5092.21	x
SPEE_HUMAN	Spermidine synthase OS=Homo sapiens GN=SRM PE=1 SV=1	1	1	58.34	0.0416636	3.00292	Ctl	RNS-Fam1	10359.4	18314.9	21301.2	8896.09	2892.48	4853.74	x
SGCE_HUMAN	Epsilon-sarcoglycan OS=Homo sapiens GN=SGCE PE=1 SV=6	1	1	34.49	0.0422683	1.45697	RNS-Fam1	Ctl	26391.2	19684.3	17681.8	33797.7	31167.3	27927.5	x
TBA4A_HUMAN	Tubulin alpha-4A chain OS=Homo sapiens GN=TUBA4A PE=1 SV=1	1	1	76.26	0.0423572	1.6544	Ctl	RNS-Fam1	28399.4	21068.8	16923	13175.4	11880.4	15074.1	x
FBLN2_HUMAN	Fibulin-2 OS=Homo sapiens GN=FBLN2 PE=1 SV=2	1	1	37.73	0.0426338	32.1752	Ctl	RNS-Fam1	4128.94	12402	10163.7	0	2.46366	827.203	x
NCBP1_HUMAN	Nuclear cap-binding protein subunit 1 OS=Homo sapiens GN=NCBP1 PE=1 SV=1	1	1	36.3	0.0428752	65.5662	Ctl	RNS-Fam1	1533.06	6795.44	6016.59	0	75.4553	143.332	x
OAS2_HUMAN	2'-5'-oligoadenylate synthase 2 OS=Homo sapiens GN=OAS2 PE=1 SV=3	1	1	62.82	0.0428944	4.79103	Ctl	RNS-Fam1	6023.68	27097.8	21038.2	3123.91	4580.97	3599.53	x
CDC5L_HUMAN	Cell division cycle 5-like protein OS=Homo sapiens GN=CDC5L PE=1 SV=2	1	1	37.51	0.0429683	2.46511	Ctl	RNS-Fam1	3107.81	5411.73	3716.55	906.299	2344.93	1712.48	x
TNR6_HUMAN	Tumor necrosis factor receptor superfamily member 6 OS=Homo sapiens GN=FAS PE=1 SV=1	1	1	25.93	0.0429686	7.72162	Ctl	RNS-Fam1	6643.94	33434.2	21492.2	795.592	5201.42	1976.74	x
PKHF1_HUMAN	Pleckstrin homology domain-containing family F member 1 OS=Homo sapiens GN=PLEKHF1 PE=1 SV=3	1	1	25.87	0.0431832	10.7151	Ctl	RNS-Fam1	262.803	1177.08	333.514	10.6805	146.057	8.76773	x
1A31_HUMAN;1A25_HUMAN	HLA class I histocompatibility antigen, A-31 alpha chain OS=Homo sapiens GN=HLA-A PE=1 SV=2	1	1	38.31	0.043185	8.19643	RNS-Fam1	Ctl	425.963	2296.42	12078.4	37310.2	52393.8	31609.3	x
LAP2A_HUMAN	Lamina-associated polypeptide 2, isoform alpha OS=Homo sapiens GN=TMPO PE=1 SV=2	1	1	29.18	0.0436024	2.95035	Ctl	RNS-Fam1	3497.92	9945.75	8127.08	2836.47	2624.2	1850.58	x
FEN1_HUMAN	Flap endonuclease 1 OS=Homo sapiens GN=FEN1 PE=1 SV=1	1	1	34.54	0.0437334	2.84413	Ctl	RNS-Fam1	84677.4	55171.6	30744.2	27477.7	16628.6	15874.5	x
CSRP1_HUMAN	Cysteine and glycine-rich protein 1 OS=Homo sapiens GN=CSRP1 PE=1 SV=3	1	1	46.3	0.0439377	1.56397	RNS-Fam1	Ctl	7071.43	4186.83	5607.91	8606.41	9694.82	8076.95	x
VTNC_HUMAN	Vitronectin OS=Homo sapiens GN=VTN PE=1 SV=1	1	1	35.83	0.0440703	2.88884	Ctl	RNS-Fam1	164205	110373	65650.2	42401.9	52303	23068.5	x
CHM4B_HUMAN	Charged multivesicular body protein 4b OS=Homo sapiens GN=CHMP4B PE=1 SV=1	1	1	62.33	0.0441576	29.556	Ctl	RNS-Fam1	477.741	1591.03	422.225	17.3238	66.957	0	x
PUR8_HUMAN	Adenylosuccinate lyase OS=Homo sapiens GN=ADSL PE=1 SV=2	1	1	34.64	0.0446762	28.8785	Ctl	RNS-Fam1	1003.01	4140.38	4411.94	330.88	0	0	x
ANS1A_HUMAN	Ankyrin repeat and SAM domain-containing protein 1A OS=Homo sapiens GN=ANKS1A PE=1 SV=4	1	1	24.66	0.0448365	574.581	RNS-Fam1	Ctl	0	0	17.7358	22.6623	4933.56	5234.42	x
MDHC_HUMAN	Malate dehydrogenase, cytoplasmic OS=Homo sapiens GN=MDH1 PE=1 SV=4	1	1	43.77	0.0455618	2.6164	Ctl	RNS-Fam1	34887.1	33879.5	36890.7	13855	20781.3	5746.36	x
ACAD9_HUMAN	Acyl-CoA dehydrogenase family member 9, mitochondrial OS=Homo sapiens GN=ACAD9 PE=1 SV=1	1	1	28.71	0.0456189	1.78575	Ctl	RNS-Fam1	12951.1	8410.58	6960.77	4914.06	5844.38	5101.76	x
SYSC_HUMAN	Serine--tRNA ligase, cytoplasmic OS=Homo sapiens GN=SARS PE=1 SV=3	1	1	44.25	0.0457645	1.78727	RNS-Fam1	Ctl	6763.01	10876.9	6361.58	11356.4	17253.3	14287.5	x
VASN_HUMAN	Vasorin OS=Homo sapiens GN=VASN PE=1 SV=1	1	1	22.77	0.0458785	1.41294	RNS-Fam1	Ctl	98532.5	69453.7	97767	136302	116046	123147	x
MDN1_HUMAN	Midasin OS=Homo sapiens GN=MDN1 PE=1 SV=2	1	1	25.3	0.0459218	1.81367	Ctl	RNS-Fam1	21593.5	25418.3	15520	13545	8366.76	12566.3	x
NDKB_HUMAN	Nucleoside diphosphate kinase B OS=Homo sapiens GN=NME2 PE=1 SV=1	1	1	44.55	0.0462541	1.85557	RNS-Fam1	Ctl	20218.7	10054.7	17071.5	24342.8	31173.9	32335.2	x
CH10_HUMAN	10 kDa heat shock protein, mitochondrial OS=Homo sapiens GN=HSPE1 PE=1 SV=2	1	1	40.61	0.0466742	2.91141	Ctl	RNS-Fam1	10120.6	17994.2	18663.2	2476.59	8180.13	5410.39	x
SPHM_HUMAN	N-sulphoglucosamine sulphohydrolase OS=Homo sapiens GN=SGSH PE=1 SV=1	1	1	64.12	0.046683	1.49588	RNS-Fam1	Ctl	41060.8	44608.9	31475.1	64437.6	47824.7	62971.9	x
CATA_HUMAN	Catalase OS=Homo sapiens GN=CAT PE=1 SV=3	1	1	39.86	0.0470863	6.79537	Ctl	RNS-Fam1	9406.73	33964.4	24192.4	8166.69	908.709	867.174	x
UBE2N_HUMAN	Ubiquitin-conjugating enzyme E2 N OS=Homo sapiens GN=UBE2N PE=1 SV=1	1	1	71.72	0.0470936	2.29951	RNS-Fam1	Ctl	40915.4	17672.1	27058.9	76952.3	44222.6	75770.1	x
CSMD3_HUMAN	CUB and sushi domain-containing protein 3 OS=Homo sapiens GN=CSMD3 PE=2 SV=3	1	1	22.59	0.0472935	3.37978	Ctl	RNS-Fam1	53936.7	165520	143064	23329.2	38021	45911.5	x
PP2AA_HUMAN	Serine/threonine-protein phosphatase 2A catalytic subunit alpha isoform OS=Homo sapiens GN=PPP2CA PE=1 SV=1	1	1	58.84	0.0473186	3.62092	Ctl	RNS-Fam1	21945.9	43211.8	59061.1	19049.6	10033.5	5222.66	x
MYO1B_HUMAN	Unconventional myosin-Ib OS=Homo sapiens GN=MYO1B PE=1 SV=3	1	1	21.94	0.0474372	2.02063	Ctl	RNS-Fam1	9926.62	11626.6	11959.5	3509.2	8602.64	4473.47	x
TRFE_HUMAN	Serotransferrin OS=Homo sapiens GN=TF PE=1 SV=3	1	1	22.53	0.0476696	2.95222	Ctl	RNS-Fam1	10561.4	33587.2	20193.1	7593.09	5944.41	8256.87	x
PSPC1_HUMAN	Paraspeckle component 1 OS=Homo sapiens GN=PSPC1 PE=1 SV=1	1	1	25.22	0.047673	7.60501	Ctl	RNS-Fam1	56998.5	26541.1	8492.27	2364.1	7586.96	2150.43	x
HOOK3_HUMAN	Protein Hook homolog 3 OS=Homo sapiens GN=HOOK3 PE=1 SV=2	1	1	50.4	0.0479084	5.87578	RNS-Fam1	Ctl	6576.1	322.137	698.645	12450.9	15328.1	16858.5	x
RHBL3_HUMAN	Rhomboid-related protein 3 OS=Homo sapiens GN=RHBDL3 PE=2 SV=1	1	1	26.82	0.0480048	1.47875	Ctl	RNS-Fam1	36186.4	42916.1	35644.3	24404.4	32455	20737.7	x
RS14_HUMAN	40S ribosomal protein S14 OS=Homo sapiens GN=RPS14 PE=1 SV=3	1	1	28.91	0.0480364	2.09713	RNS-Fam1	Ctl	72890.4	31046.6	40133.4	112493	77544.5	112096	x
SH3L3_HUMAN	SH3 domain-binding glutamic acid-rich-like protein 3 OS=Homo sapiens GN=SH3BGRL3 PE=1 SV=1	1	1	44.7	0.0482029	2.71287	RNS-Fam1	Ctl	108971	27617.8	63668.8	204225	178195	160853	x
TENA_HUMAN	Tenascin OS=Homo sapiens GN=TNC PE=1 SV=3	1	1	48.6	0.0483344	2.38622	Ctl	RNS-Fam1	5258.37	12534.6	7259.59	3219.44	2735.24	4544.2	x
B2L13_HUMAN	Bcl-2-like protein 13 OS=Homo sapiens GN=BCL2L13 PE=1 SV=1	1	1	23.5	0.048339	2.07203	Ctl	RNS-Fam1	17113.2	16112.9	23562.1	5855.69	7798.61	13752.7	x
CCAR2_HUMAN	Cell cycle and apoptosis regulator protein 2 OS=Homo sapiens GN=CCAR2 PE=1 SV=2	1	1	27.3	0.0483625	2.36554	Ctl	RNS-Fam1	4388.14	10827.5	7597.37	3802.71	3297.83	2543.38	x
MTCH2_HUMAN	Mitochondrial carrier homolog 2 OS=Homo sapiens GN=MTCH2 PE=1 SV=1	1	1	22.08	0.0483829	1.95732	RNS-Fam1	Ctl	3617.74	5727.14	4312.4	10402.5	5874.66	10454.5	x
TB182_HUMAN	182 kDa tankyrase-1-binding protein OS=Homo sapiens GN=TNKS1BP1 PE=1 SV=4	1	1	26.78	0.048866	3.99594	RNS-Fam1	Ctl	3132.68	687.892	1172.15	8347.4	8258.39	3344.86	x
PRDX2_HUMAN	Peroxiredoxin-2 OS=Homo sapiens GN=PRDX2 PE=1 SV=5	1	1	35.26	0.0489602	1.78615	Ctl	RNS-Fam1	16762.4	11384.5	18450.9	7091.23	11363.8	7633.32	x
H4_HUMAN	Histone H4 OS=Homo sapiens GN=HIST1H4A PE=1 SV=2	1	1	24.66	0.0489896	1.92216	RNS-Fam1	Ctl	250997	117117	148523	345917	267263	379878	x
NXP20_HUMAN	Protein NOXP20 OS=Homo sapiens GN=FAM114A1 PE=1 SV=2	1	1	27.15	0.0494275	15.5874	Ctl	RNS-Fam1	5950.96	68309	51801	2456.38	4727.41	903.568	x
NEDD8_HUMAN	NEDD8 OS=Homo sapiens GN=NEDD8 PE=1 SV=1	1	1	21.06	0.0496547	2.88803	Ctl	RNS-Fam1	22483.3	10650.7	9214.92	6119.31	5735.04	2809.26	x
ACSL3_HUMAN	Long-chain-fatty-acid--CoA ligase 3 OS=Homo sapiens GN=ACSL3 PE=1 SV=3	1	1	29.65	0.0497993	3.69421	Ctl	RNS-Fam1	30102.5	11673	8967.87	3455.15	6996.66	3284.11	x
TAGL_HUMAN	Transgelin OS=Homo sapiens GN=TAGLN PE=1 SV=4	1	1	46.59	0.0499795	2.50386	RNS-Fam1	Ctl	10165.2	10233.4	26465.1	52660.9	30292.9	34386.4	x
SEPT9_HUMAN	Septin-9 OS=Homo sapiens GN=SEPT9 PE=1 SV=2	9	9	394.56	0.0502653	1.62024	Ctl	RNS-Fam1	515219	868364	789537	411373	456233	473631		x
FLNC_HUMAN	Filamin-C OS=Homo sapiens GN=FLNC PE=1 SV=3	11	11	448.8	0.0511886	1.91177	RNS-Fam1	Ctl	483777	425928	408760	1.20914e+06	591620	719840		x
VATB2_HUMAN;VATB1_HUMAN	V-type proton ATPase subunit B, brain isoform OS=Homo sapiens GN=ATP6V1B2 PE=1 SV=3	2	2	59.46	0.0559011	1.28741	RNS-Fam1	Ctl	30814.6	40654	34373.1	42895.3	43076.2	50290.4		x
NPM_HUMAN	Nucleophosmin OS=Homo sapiens GN=NPM1 PE=1 SV=2	2	2	121.14	0.0567467	3.33735	Ctl	RNS-Fam1	110693	388195	349827	84837.6	88687	80783.8		x
IF16_HUMAN	Gamma-interferon-inducible protein 16 OS=Homo sapiens GN=IFI16 PE=1 SV=3	3	3	96.52	0.0594777	1.72288	Ctl	RNS-Fam1	30896.5	59130	50115	26911	27289	27141.5		x
CLH1_HUMAN;CLH2_HUMAN	Clathrin heavy chain 1 OS=Homo sapiens GN=CLTC PE=1 SV=5	7	7	336.26	0.0624194	1.36024	RNS-Fam1	Ctl	423067	479896	440778	737934	506612	583265		x
F10A1_HUMAN	Hsc70-interacting protein OS=Homo sapiens GN=ST13 PE=1 SV=2	2	2	84.17	0.0684962	2.12066	Ctl	RNS-Fam1	40031.8	77144	87033.7	27023.6	43550.6	25720.9		x
RBMX_HUMAN;RMXL1_HUMAN	RNA-binding motif protein, X chromosome OS=Homo sapiens GN=RBMX PE=1 SV=3	4	4	117.42	0.0696469	1.75459	Ctl	RNS-Fam1	128067	218628	206117	79437	133939	101690		x
PGRC1_HUMAN	Membrane-associated progesterone receptor component 1 OS=Homo sapiens GN=PGRMC1 PE=1 SV=3	2	2	90.19	0.0705868	1.39577	RNS-Fam1	Ctl	75774.1	101273	98748.5	116178	114037	154732		x
PRDX1_HUMAN	Peroxiredoxin-1 OS=Homo sapiens GN=PRDX1 PE=1 SV=1	3	3	107.07	0.0719941	1.55053	RNS-Fam1	Ctl	399879	227668	347211	584598	488050	438746		x
P4HA2_HUMAN	Prolyl 4-hydroxylase subunit alpha-2 OS=Homo sapiens GN=P4HA2 PE=1 SV=1	5	5	198.19	0.0746507	1.63306	Ctl	RNS-Fam1	267584	191542	153861	134166	97895.3	143300		x
CAZA1_HUMAN	F-actin-capping protein subunit alpha-1 OS=Homo sapiens GN=CAPZA1 PE=1 SV=3	3	3	159.12	0.0759384	1.29856	RNS-Fam1	Ctl	317447	262382	299557	440714	320972	380247		x
HXK1_HUMAN	Hexokinase-1 OS=Homo sapiens GN=HK1 PE=1 SV=3	4	4	166.52	0.0803215	1.17505	RNS-Fam1	Ctl	146445	132771	119641	146898	167718	154060		x
EZRI_HUMAN	Ezrin OS=Homo sapiens GN=EZR PE=1 SV=4	2	2	60.3	0.0824547	1.47565	RNS-Fam1	Ctl	245208	171250	153726	227113	310617	303663		x
RS3_HUMAN	40S ribosomal protein S3 OS=Homo sapiens GN=RPS3 PE=1 SV=2	3	3	132.58	0.0826739	1.25704	Ctl	RNS-Fam1	219576	238702	247256	178578	222523	160164		x
PLOD1_HUMAN	Procollagen-lysine,2-oxoglutarate 5-dioxygenase 1 OS=Homo sapiens GN=PLOD1 PE=1 SV=2	3	3	145.31	0.083852	1.17194	RNS-Fam1	Ctl	171319	202404	175054	226646	221079	195410		x
PDIA4_HUMAN	Protein disulfide-isomerase A4 OS=Homo sapiens GN=PDIA4 PE=1 SV=2	7	7	349.08	0.0839985	1.10813	Ctl	RNS-Fam1	290422	337353	306169	279350	280541	282923		x
RBP56_HUMAN;FUS_HUMAN	TATA-binding protein-associated factor 2N OS=Homo sapiens GN=TAF15 PE=1 SV=1	2	2	71.83	0.0843563	2.80105	Ctl	RNS-Fam1	19981.3	67176.7	60739.9	15970.2	16056.9	20773.8		x
PPIA_HUMAN	Peptidyl-prolyl cis-trans isomerase A OS=Homo sapiens GN=PPIA PE=1 SV=2	4	4	181.99	0.0845528	1.1783	Ctl	RNS-Fam1	243428	240724	297967	218009	221907	223852		x
UBA1_HUMAN	Ubiquitin-like modifier-activating enzyme 1 OS=Homo sapiens GN=UBA1 PE=1 SV=3	6	6	250.35	0.0850022	1.4147	RNS-Fam1	Ctl	137444	149914	124497	153534	244444	184673		x
TPD54_HUMAN	Tumor protein D54 OS=Homo sapiens GN=TPD52L2 PE=1 SV=2	3	3	105.01	0.0952154	1.87852	Ctl	RNS-Fam1	59664.9	133209	119018	46095.1	62753.4	57182.4		x
GRP78_HUMAN	78 kDa glucose-regulated protein OS=Homo sapiens GN=HSPA5 PE=1 SV=2	10	10	370.6	0.0971799	1.52679	Ctl	RNS-Fam1	1.30645e+06	2.00618e+06	1.6737e+06	778349	1.22699e+06	1.26055e+06		x
RCN2_HUMAN	Reticulocalbin-2 OS=Homo sapiens GN=RCN2 PE=1 SV=1	2	2	133.91	0.100885	1.50954	RNS-Fam1	Ctl	59661.3	48286.6	45081.1	103225	60270.6	67507.8		x
G3P_HUMAN	Glyceraldehyde-3-phosphate dehydrogenase OS=Homo sapiens GN=GAPDH PE=1 SV=3	7	7	430.8	0.103499	1.86675	Ctl	RNS-Fam1	2.62295e+06	5.8721e+06	5.46197e+06	2.11085e+06	2.86767e+06	2.49811e+06		x
TBB4B_HUMAN;TBB2B_HUMAN	Tubulin beta-4B chain OS=Homo sapiens GN=TUBB4B PE=1 SV=1	2	2	140.28	0.10434	1.39026	Ctl	RNS-Fam1	488591	682777	683175	359242	526929	447786		x
KINH_HUMAN;KIF5A_HUMAN	Kinesin-1 heavy chain OS=Homo sapiens GN=KIF5B PE=1 SV=1	4	4	212.19	0.106582	1.21599	Ctl	RNS-Fam1	134964	141767	129186	120097	122329	91389.4		x
SEPT7_HUMAN;SEP11_HUMAN	Septin-7 OS=Homo sapiens GN=SEPT7 PE=1 SV=2	3	3	162.42	0.112712	1.31086	Ctl	RNS-Fam1	327779	402299	436160	309066	341148	239463		x
RS5_HUMAN	40S ribosomal protein S5 OS=Homo sapiens GN=RPS5 PE=1 SV=4	2	2	217.49	0.117704	1.63156	Ctl	RNS-Fam1	49355.4	75180.4	89652.5	54242.6	46297.3	30738.6		x
STAT1_HUMAN	Signal transducer and activator of transcription 1-alpha/beta OS=Homo sapiens GN=STAT1 PE=1 SV=2	4	4	184.51	0.129273	1.30792	Ctl	RNS-Fam1	214226	308892	216313	170052	209705	185590		x
CKAP4_HUMAN	Cytoskeleton-associated protein 4 OS=Homo sapiens GN=CKAP4 PE=1 SV=2	11	11	673.08	0.133911	1.21649	RNS-Fam1	Ctl	1.99362e+06	2.72583e+06	2.27582e+06	2.86704e+06	2.5452e+06	3.09744e+06		x
COPB2_HUMAN	Coatomer subunit beta' OS=Homo sapiens GN=COPB2 PE=1 SV=2	2	2	109.83	0.134299	1.1867	RNS-Fam1	Ctl	63894.7	51791.3	51012.2	73686.1	62048.5	62086.1		x
PLEC_HUMAN	Plectin OS=Homo sapiens GN=PLEC PE=1 SV=3	41	41	1792.75	0.134528	1.10106	RNS-Fam1	Ctl	2.03269e+06	2.26016e+06	1.91029e+06	2.32171e+06	2.19242e+06	2.31587e+06		x
PROF1_HUMAN	Profilin-1 OS=Homo sapiens GN=PFN1 PE=1 SV=2	5	5	198.25	0.135109	1.26811	RNS-Fam1	Ctl	503542	427197	623399	573746	734924	662149		x
GNAI2_HUMAN;GNA12_HUMAN;GNAI1_HUMAN	Guanine nucleotide-binding protein G(i) subunit alpha-2 OS=Homo sapiens GN=GNAI2 PE=1 SV=3	4	4	193.74	0.136996	1.26428	RNS-Fam1	Ctl	280833	318520	265654	420166	291734	381712		x
DCTN2_HUMAN	Dynactin subunit 2 OS=Homo sapiens GN=DCTN2 PE=1 SV=4	2	2	111.07	0.140897	1.48739	Ctl	RNS-Fam1	51453.3	90700.4	91278.6	59141.9	47879	49920		x
CLIC1_HUMAN	Chloride intracellular channel protein 1 OS=Homo sapiens GN=CLIC1 PE=1 SV=4	4	4	205.53	0.141503	1.09522	Ctl	RNS-Fam1	347467	347511	401185	330036	332249	338580		x
TLN1_HUMAN;TLN2_HUMAN	Talin-1 OS=Homo sapiens GN=TLN1 PE=1 SV=3	15	15	648.47	0.187787	1.10054	Ctl	RNS-Fam1	429055	517361	453145	439876	414944	416887		x
LIMA1_HUMAN	LIM domain and actin-binding protein 1 OS=Homo sapiens GN=LIMA1 PE=1 SV=1	3	3	140.02	0.189889	1.80987	RNS-Fam1	Ctl	7557.66	35043.3	30577.9	39728.1	41910.4	50806.2		x
IF2A_HUMAN	Eukaryotic translation initiation factor 2 subunit 1 OS=Homo sapiens GN=EIF2S1 PE=1 SV=3	2	2	115	0.200432	1.09464	RNS-Fam1	Ctl	58931.5	52628.5	55531.4	57405.1	58569.4	66930.1		x
1433G_HUMAN	14-3-3 protein gamma OS=Homo sapiens GN=YWHAG PE=1 SV=2	3	3	180.03	0.200844	1.10417	Ctl	RNS-Fam1	102866	119203	125807	106405	101415	107236		x
SFPQ_HUMAN	Splicing factor, proline- and glutamine-rich OS=Homo sapiens GN=SFPQ PE=1 SV=2	4	4	133.06	0.213095	1.09882	Ctl	RNS-Fam1	115608	133587	118944	121310	103579	110142		x
VASP_HUMAN	Vasodilator-stimulated phosphoprotein OS=Homo sapiens GN=VASP PE=1 SV=3	2	2	61.39	0.242887	1.68673	RNS-Fam1	Ctl	18963.1	21052.2	18976.1	16195.4	44284.2	39022.8		x
PCBP2_HUMAN	Poly(rC)-binding protein 2 OS=Homo sapiens GN=PCBP2 PE=1 SV=1	2	2	51.37	0.247798	1.12309	Ctl	RNS-Fam1	180553	214742	213965	158684	186961	196838		x
TWF2_HUMAN	Twinfilin-2 OS=Homo sapiens GN=TWF2 PE=1 SV=2	2	2	56.94	0.25961	1.1629	RNS-Fam1	Ctl	37712.3	51477	52022.2	48609.6	56893.4	58712.3		x
CPNS1_HUMAN	Calpain small subunit 1 OS=Homo sapiens GN=CAPNS1 PE=1 SV=1	2	2	70.4	0.261931	1.24725	RNS-Fam1	Ctl	44609.4	64161.2	76753.1	82518.6	64211.7	84663.8		x
RAB7A_HUMAN	Ras-related protein Rab-7a OS=Homo sapiens GN=RAB7A PE=1 SV=1	3	3	139.79	0.266596	1.0823	Ctl	RNS-Fam1	144031	146086	155812	122844	150321	138856		x
PSA_HUMAN;PSAL_HUMAN	Puromycin-sensitive aminopeptidase OS=Homo sapiens GN=NPEPPS PE=1 SV=2	2	2	63.64	0.289632	1.07922	RNS-Fam1	Ctl	39741.9	37600.4	36366.8	45500.9	38655.1	38561.6		x
ACTB_HUMAN;ACTBL_HUMAN;POTEE_HUMAN;POTEF_HUMAN;POTEI_HUMAN;POTEJ_HUMAN	Actin, cytoplasmic 1 OS=Homo sapiens GN=ACTB PE=1 SV=1	9	9	445.62	0.290658	1.08584	RNS-Fam1	Ctl	2.75253e+07	2.97969e+07	2.81605e+07	3.24106e+07	2.73166e+07	3.30934e+07		x
HEXA_HUMAN	Beta-hexosaminidase subunit alpha OS=Homo sapiens GN=HEXA PE=1 SV=2	2	2	90.79	0.291029	1.17264	RNS-Fam1	Ctl	57026.5	64777.9	52790.2	80233.8	69352	55151.6		x
AP2M1_HUMAN	AP-2 complex subunit mu OS=Homo sapiens GN=AP2M1 PE=1 SV=2	3	3	84.09	0.300852	1.04279	Ctl	RNS-Fam1	61805.6	68875.1	64197.1	62069.1	60923	63888.3		x
IDHC_HUMAN	Isocitrate dehydrogenase [NADP] cytoplasmic OS=Homo sapiens GN=IDH1 PE=1 SV=2	4	4	158.48	0.315873	1.18228	Ctl	RNS-Fam1	68517.3	100349	93816.8	85563.2	67667.9	68952.2		x
PSMD2_HUMAN	26S proteasome non-ATPase regulatory subunit 2 OS=Homo sapiens GN=PSMD2 PE=1 SV=3	2	2	150	0.327985	1.14571	Ctl	RNS-Fam1	83138.9	101659	105768	83360.7	100083	70168.3		x
RS2_HUMAN	40S ribosomal protein S2 OS=Homo sapiens GN=RPS2 PE=1 SV=2	2	2	87.18	0.346429	1.12349	Ctl	RNS-Fam1	46051.9	60226.4	60927.8	50922.5	44961.6	52943.2		x
SYAC_HUMAN	Alanine--tRNA ligase, cytoplasmic OS=Homo sapiens GN=AARS PE=1 SV=2	2	2	76.23	0.346601	1.25904	Ctl	RNS-Fam1	10613.6	17427.5	18800.5	12359.2	13920	10924.9		x
SF3B1_HUMAN	Splicing factor 3B subunit 1 OS=Homo sapiens GN=SF3B1 PE=1 SV=3	2	2	59.71	0.361041	1.43116	Ctl	RNS-Fam1	2799.28	5594.35	2308.38	2813.16	2525.02	2139.66		x
CNN3_HUMAN;CNN2_HUMAN	Calponin-3 OS=Homo sapiens GN=CNN3 PE=1 SV=1	2	2	105.02	0.364452	1.3614	Ctl	RNS-Fam1	80922.9	182496	149945	92698.8	101238	109694		x
NCPR_HUMAN	NADPH--cytochrome P450 reductase OS=Homo sapiens GN=POR PE=1 SV=2	3	3	133.07	0.364997	1.31254	Ctl	RNS-Fam1	30685	65185.7	46931.1	37698.4	38191.7	32907.9		x
PDC6I_HUMAN	Programmed cell death 6-interacting protein OS=Homo sapiens GN=PDCD6IP PE=1 SV=1	3	3	140.94	0.381572	1.23141	RNS-Fam1	Ctl	41579.2	64501.2	73873.3	89985	56010.6	75600.9		x
PML_HUMAN	Protein PML OS=Homo sapiens GN=PML PE=1 SV=3	6	6	278.35	0.442109	1.05391	Ctl	RNS-Fam1	162965	197018	179428	173306	163638	174876		x
IMB1_HUMAN	Importin subunit beta-1 OS=Homo sapiens GN=KPNB1 PE=1 SV=2	5	5	282.68	0.486634	1.06888	RNS-Fam1	Ctl	339731	310942	279762	319011	374055	301453		x
PRDX4_HUMAN	Peroxiredoxin-4 OS=Homo sapiens GN=PRDX4 PE=1 SV=1	2	2	82.05	0.498179	1.14836	RNS-Fam1	Ctl	34720.5	52614.7	68866.7	72117	55578.4	51681.3		x
IPO5_HUMAN	Importin-5 OS=Homo sapiens GN=IPO5 PE=1 SV=4	4	4	158.68	0.50234	1.11196	RNS-Fam1	Ctl	128744	157376	139023	124977	161419	186346		x
ENPL_HUMAN	Endoplasmin OS=Homo sapiens GN=HSP90B1 PE=1 SV=1	10	10	507.99	0.531864	1.0633	RNS-Fam1	Ctl	3.21795e+06	4.46932e+06	3.86138e+06	4.09418e+06	3.84722e+06	4.33828e+06		x
SC23A_HUMAN;SC23B_HUMAN	Protein transport protein Sec23A OS=Homo sapiens GN=SEC23A PE=1 SV=2	5	5	209.7	0.537833	1.07557	RNS-Fam1	Ctl	201879	140169	201598	204894	198986	180850		x
AP2A1_HUMAN;AP2A2_HUMAN	AP-2 complex subunit alpha-1 OS=Homo sapiens GN=AP2A1 PE=1 SV=3	3	3	129.56	0.543082	1.07174	RNS-Fam1	Ctl	157495	137911	113106	132518	162241	143059		x
FAS_HUMAN	Fatty acid synthase OS=Homo sapiens GN=FASN PE=1 SV=3	2	2	93.27	0.550104	1.1122	RNS-Fam1	Ctl	21533.2	25400.7	24761.3	32849.2	26031.8	20858.3		x
PSD13_HUMAN	26S proteasome non-ATPase regulatory subunit 13 OS=Homo sapiens GN=PSMD13 PE=1 SV=2	3	3	90.09	0.58446	1.34707	Ctl	RNS-Fam1	22412.2	52931.2	67772.2	33963.1	42112.6	30166.1		x
RAB1A_HUMAN;RAB12_HUMAN;RAB15_HUMAN	Ras-related protein Rab-1A OS=Homo sapiens GN=RAB1A PE=1 SV=3	2	2	64.32	0.61514	1.11597	Ctl	RNS-Fam1	122951	188391	194864	141635	186753	125214		x
1433Z_HUMAN	14-3-3 protein zeta/delta OS=Homo sapiens GN=YWHAZ PE=1 SV=1	2	2	85.01	0.806482	1.06993	Ctl	RNS-Fam1	87877	134939	154171	90286.2	131695	130365		x
EMD_HUMAN	Emerin OS=Homo sapiens GN=EMD PE=1 SV=1	3	3	147.06	0.838348	1.01768	RNS-Fam1	Ctl	32887.7	70198.7	53531.2	42838.1	55369.7	61179.1		x
HDGF_HUMAN	Hepatoma-derived growth factor OS=Homo sapiens GN=HDGF PE=1 SV=1	3	3	92.86	0.899546	1.4762	Ctl	RNS-Fam1	2650.59	29221.8	22075.7	5080.22	18679.3	12785.8		x
ANXA6_HUMAN	Annexin A6 OS=Homo sapiens GN=ANXA6 PE=1 SV=3	8	8	358.05	0.930012	1.00156	RNS-Fam1	Ctl	1.06772e+06	1.04946e+06	1.03464e+06	1.27087e+06	878573	1.0073e+06		x
MRC2_HUMAN	C-type mannose receptor 2 OS=Homo sapiens GN=MRC2 PE=1 SV=2	2	2	104.25	0.950093	1.00123	Ctl	RNS-Fam1	35538.5	37704.3	38745.2	41799.5	36136.7	33914.1		x
ALDOA_HUMAN;ALDOC_HUMAN	Fructose-bisphosphate aldolase A OS=Homo sapiens GN=ALDOA PE=1 SV=2	6	6	244.77	0.978704	1.00254	Ctl	RNS-Fam1	614882	672451	713462	701981	653484	640264		x
ISG15_HUMAN	Ubiquitin-like protein ISG15 OS=Homo sapiens GN=ISG15 PE=1 SV=5	1	1	23.88	0.319058	1.38524	RNS-Fam1	Ctl	28796.5	4384.02	2468.17	21221.2	12309.1	15851.5

## Sheet: Ctl vs RNS Fam2
		Supplementary Table S8: All proteins identified-cell-lysate-controls-RNS1-RNS2
									Normalized abundance
									Ctl			RNS Family 2			Tags
Accession	Description	Peptide count	Peptides used for quantitation	Confidence score	Anova (p)	Max fold change	Highest mean condition	Lowest mean condition	Intra_Ctl_1_01	Intra_Ctl_2_01	Intra_Ctl_3_01	Intra_RNS-Fam2_1_01	Intra_RNS-Fam2_2_01	Intra_RNS-Fam2_3_01	Anova p-value <= 0.05	Peptide > 1	Power > 0.8
EHD2_HUMAN	EH domain-containing protein 2 OS=Homo sapiens GN=EHD2 PE=1 SV=2	4	4	182.75	5.54081e-05	2.51693	Ctl	RNS-Fam2	496408	458766	453197	175359	202130	182069	x	x	x
PP2BA_HUMAN;PP2BB_HUMAN;PP2BC_HUMAN	Serine/threonine-protein phosphatase 2B catalytic subunit alpha isoform OS=Homo sapiens GN=PPP3CA PE=1 SV=1	3	3	101.54	6.03231e-05	2.36176	Ctl	RNS-Fam2	37893.6	36727.9	42963.9	16790.6	16360.2	16636.6	x	x	x
MYO1C_HUMAN	Unconventional myosin-Ic OS=Homo sapiens GN=MYO1C PE=1 SV=4	5	5	171.36	6.10053e-05	1.40398	Ctl	RNS-Fam2	753194	724540	760849	527401	522810	544242	x	x	x
NIBL1_HUMAN	Niban-like protein 1 OS=Homo sapiens GN=FAM129B PE=1 SV=3	4	4	140.69	6.34166e-05	1.98797	Ctl	RNS-Fam2	140221	140868	129159	70283.1	71004.7	65077.5	x	x	x
RS3_HUMAN	40S ribosomal protein S3 OS=Homo sapiens GN=RPS3 PE=1 SV=2	2	2	104.39	8.17524e-05	1.75749	Ctl	RNS-Fam2	214685	233528	237906	133615	127699	129083	x	x	x
TXND5_HUMAN	Thioredoxin domain-containing protein 5 OS=Homo sapiens GN=TXNDC5 PE=1 SV=2	3	3	134.54	8.87482e-05	1.60753	Ctl	RNS-Fam2	219608	205774	214054	138354	131406	128017	x	x	x
AMPN_HUMAN	Aminopeptidase N OS=Homo sapiens GN=ANPEP PE=1 SV=4	2	2	73.64	9.69582e-05	1.70211	Ctl	RNS-Fam2	78749.3	84718.5	87512.7	48705.7	50440.2	48306.5	x	x	x
SYDC_HUMAN	Aspartate--tRNA ligase, cytoplasmic OS=Homo sapiens GN=DARS PE=1 SV=2	3	3	121.79	0.000130497	2.03725	Ctl	RNS-Fam2	179150	192026	190759	84079.9	95524.3	96225.8	x	x	x
HS90A_HUMAN	Heat shock protein HSP 90-alpha OS=Homo sapiens GN=HSP90AA1 PE=1 SV=5	4	4	150.98	0.000131081	1.93127	Ctl	RNS-Fam2	135269	145555	142260	77821.3	67805.3	73444	x	x	x
CPNE1_HUMAN	Copine-1 OS=Homo sapiens GN=CPNE1 PE=1 SV=1	2	2	79.1	0.000138863	1.95903	Ctl	RNS-Fam2	36638.9	41437.3	37304.1	20701.9	19199.5	18995.2	x	x	x
1B07_HUMAN;1B14_HUMAN;1B15_HUMAN;1B18_HUMAN;1B37_HUMAN;1B54_HUMAN;1B73_HUMAN;1C01_HUMAN;1C02_HUMAN;1C14_HUMAN;HLAE_HUMAN;HLAH_HUMAN	HLA class I histocompatibility antigen, B-7 alpha chain OS=Homo sapiens GN=HLA-B PE=1 SV=3	3	3	120.07	0.000140987	3.47726	Ctl	RNS-Fam2	1.04265e+06	1.13836e+06	993649	259546	335761	317673	x	x	x
CO6A3_HUMAN	Collagen alpha-3(VI) chain OS=Homo sapiens GN=COL6A3 PE=1 SV=5	6	6	230.88	0.000143382	2.16411	RNS-Fam2	Ctl	97072.8	100115	88400.7	222576	198441	197028	x	x	x
CAN2_HUMAN	Calpain-2 catalytic subunit OS=Homo sapiens GN=CAPN2 PE=1 SV=6	8	8	283.63	0.000146907	2.82894	Ctl	RNS-Fam2	368475	470150	400703	150155	146240	141695	x	x	x
ANXA7_HUMAN	Annexin A7 OS=Homo sapiens GN=ANXA7 PE=1 SV=3	3	3	124.25	0.000148573	2.71495	Ctl	RNS-Fam2	85554.8	107285	95019.7	34227.3	34524.2	37276.2	x	x	x
ECHM_HUMAN	Enoyl-CoA hydratase, mitochondrial OS=Homo sapiens GN=ECHS1 PE=1 SV=4	2	2	159.1	0.000158726	4.48429	Ctl	RNS-Fam2	51542.2	49192	37529	10065	11143.9	9623.84	x	x	x
GELS_HUMAN	Gelsolin OS=Homo sapiens GN=GSN PE=1 SV=1	7	7	350.82	0.0002053	2.52274	Ctl	RNS-Fam2	680893	785336	621660	287502	269787	270339	x	x	x
FINC_HUMAN	Fibronectin OS=Homo sapiens GN=FN1 PE=1 SV=4	12	12	563.64	0.000214192	1.82734	Ctl	RNS-Fam2	1.23443e+06	1.30499e+06	1.18072e+06	630260	712665	692898	x	x	x
CTHR1_HUMAN	Collagen triple helix repeat-containing protein 1 OS=Homo sapiens GN=CTHRC1 PE=1 SV=1	2	2	50.82	0.000228106	3.74353	Ctl	RNS-Fam2	29371.2	24974.4	25066.9	8338.41	6141.97	6732.86	x	x	x
ODO1_HUMAN;OGDHL_HUMAN	2-oxoglutarate dehydrogenase, mitochondrial OS=Homo sapiens GN=OGDH PE=1 SV=3	4	4	172.62	0.000232359	3.13563	Ctl	RNS-Fam2	56358.8	75228.9	71742.5	21082.9	22128.1	21634	x	x	x
SERPH_HUMAN	Serpin H1 OS=Homo sapiens GN=SERPINH1 PE=1 SV=2	9	9	428.5	0.000250155	1.46769	Ctl	RNS-Fam2	4.06492e+06	4.28003e+06	4.07763e+06	2.83722e+06	2.94086e+06	2.68596e+06	x	x	x
FLNB_HUMAN	Filamin-B OS=Homo sapiens GN=FLNB PE=1 SV=2	3	3	130.33	0.000255151	5.82596	Ctl	RNS-Fam2	33303.6	33318.8	25905.3	5904.4	4129.68	5847.89	x	x	x
COCA1_HUMAN	Collagen alpha-1(XII) chain OS=Homo sapiens GN=COL12A1 PE=1 SV=2	15	15	655.32	0.000292094	2.08848	Ctl	RNS-Fam2	447061	438820	408159	188762	228561	202284	x	x	x
VATB2_HUMAN;VATB1_HUMAN	V-type proton ATPase subunit B, brain isoform OS=Homo sapiens GN=ATP6V1B2 PE=1 SV=3	2	2	77.11	0.000302457	2.30214	Ctl	RNS-Fam2	55373.8	67164	54038.8	26279	25598.7	24823.4	x	x	x
ACLY_HUMAN	ATP-citrate synthase OS=Homo sapiens GN=ACLY PE=1 SV=3	3	3	107.83	0.000354447	1.57317	RNS-Fam2	Ctl	63922.5	61922.5	67401.4	106554	95531.8	101923	x	x	x
PRS8_HUMAN	26S proteasome regulatory subunit 8 OS=Homo sapiens GN=PSMC5 PE=1 SV=1	3	3	139.69	0.000365478	2.2248	Ctl	RNS-Fam2	149106	154896	139975	58106.1	70909.5	70542.4	x	x	x
GLYM_HUMAN	Serine hydroxymethyltransferase, mitochondrial OS=Homo sapiens GN=SHMT2 PE=1 SV=3	4	4	132.81	0.000374455	2.10445	Ctl	RNS-Fam2	156570	176600	183977	85733	74509.7	85497.7	x	x	x
RAN_HUMAN	GTP-binding nuclear protein Ran OS=Homo sapiens GN=RAN PE=1 SV=3	2	2	91.29	0.000376502	2.16427	Ctl	RNS-Fam2	87930	92897.9	100880	48244.7	42154.8	39763.9	x	x	x
EFTU_HUMAN	Elongation factor Tu, mitochondrial OS=Homo sapiens GN=TUFM PE=1 SV=2	6	6	319.1	0.000377492	1.70762	Ctl	RNS-Fam2	284806	307188	261918	171165	163249	165645	x	x	x
HNRPL_HUMAN	Heterogeneous nuclear ribonucleoprotein L OS=Homo sapiens GN=HNRNPL PE=1 SV=2	3	3	108.24	0.00038721	2.44002	Ctl	RNS-Fam2	208437	252854	198411	90881.2	94663.5	84823	x	x	x
STOM_HUMAN;STML3_HUMAN	Erythrocyte band 7 integral membrane protein OS=Homo sapiens GN=STOM PE=1 SV=3	4	4	231.75	0.000390017	1.97821	Ctl	RNS-Fam2	279347	276213	258259	131404	153013	126974	x	x	x
COR1C_HUMAN	Coronin-1C OS=Homo sapiens GN=CORO1C PE=1 SV=1	4	4	143.18	0.000400322	3.64293	Ctl	RNS-Fam2	528222	404615	402439	110689	141491	114359	x	x	x
KCD12_HUMAN;KCTD8_HUMAN	BTB/POZ domain-containing protein KCTD12 OS=Homo sapiens GN=KCTD12 PE=1 SV=1	3	3	136.92	0.000404411	1.79943	Ctl	RNS-Fam2	68594.1	61288.5	60522.7	33973.4	33955.3	37885.5	x	x	x
PGRC1_HUMAN	Membrane-associated progesterone receptor component 1 OS=Homo sapiens GN=PGRMC1 PE=1 SV=3	3	3	200.72	0.000412749	1.94941	Ctl	RNS-Fam2	386127	325891	368716	180936	175897	197558	x	x	x
EF1G_HUMAN	Elongation factor 1-gamma OS=Homo sapiens GN=EEF1G PE=1 SV=3	5	5	162.34	0.00042383	2.18455	Ctl	RNS-Fam2	204400	258400	229844	107493	109114	100457	x	x	x
ATPB_HUMAN	ATP synthase subunit beta, mitochondrial OS=Homo sapiens GN=ATP5B PE=1 SV=3	10	10	541.03	0.000439238	1.77459	Ctl	RNS-Fam2	2.55529e+06	2.55518e+06	2.24154e+06	1.43621e+06	1.40969e+06	1.29704e+06	x	x	x
IDHP_HUMAN	Isocitrate dehydrogenase [NADP], mitochondrial OS=Homo sapiens GN=IDH2 PE=1 SV=2	6	6	281.97	0.000446555	2.46756	Ctl	RNS-Fam2	129487	161381	142946	61231.8	62357.8	52218	x	x	x
MTCH2_HUMAN	Mitochondrial carrier homolog 2 OS=Homo sapiens GN=MTCH2 PE=1 SV=1	2	2	70.31	0.000464348	1.3306	RNS-Fam2	Ctl	19093.7	17833.1	18160	23824.9	25292	24181.7	x	x	x
CO6A1_HUMAN	Collagen alpha-1(VI) chain OS=Homo sapiens GN=COL6A1 PE=1 SV=3	6	6	274.43	0.000467546	2.16549	Ctl	RNS-Fam2	127188	134955	115427	58224.6	63881.6	52251.8	x	x	x
TOIP1_HUMAN	Torsin-1A-interacting protein 1 OS=Homo sapiens GN=TOR1AIP1 PE=1 SV=2	3	3	121.75	0.000470313	2.12228	Ctl	RNS-Fam2	154922	132532	128619	64719.9	70483.9	60846.6	x	x	x
RPN2_HUMAN	Dolichyl-diphosphooligosaccharide--protein glycosyltransferase subunit 2 OS=Homo sapiens GN=RPN2 PE=1 SV=3	4	4	208.94	0.000492289	4.36203	Ctl	RNS-Fam2	315007	491788	390079	87300.2	102232	84853.1	x	x	x
GBB2_HUMAN;GBB3_HUMAN	Guanine nucleotide-binding protein G(I)/G(S)/G(T) subunit beta-2 OS=Homo sapiens GN=GNB2 PE=1 SV=3	4	4	193.5	0.000501535	2.45343	Ctl	RNS-Fam2	225286	246752	229337	87255.4	111752	86868.8	x	x	x
GNS_HUMAN	N-acetylglucosamine-6-sulfatase OS=Homo sapiens GN=GNS PE=1 SV=3	2	2	112.74	0.000520239	5.34358	Ctl	RNS-Fam2	39657.7	58448.7	44954.4	6980.06	9534.96	10257.4	x	x	x
TPM4_HUMAN;TPM2_HUMAN	Tropomyosin alpha-4 chain OS=Homo sapiens GN=TPM4 PE=1 SV=3	8	8	430.5	0.000520683	2.6894	RNS-Fam2	Ctl	1.41455e+06	1.0784e+06	1.35786e+06	3.6201e+06	3.12499e+06	3.61128e+06	x	x	x
DNM1L_HUMAN	Dynamin-1-like protein OS=Homo sapiens GN=DNM1L PE=1 SV=2	2	2	57.03	0.000524133	4.01347	Ctl	RNS-Fam2	21862.6	26953.6	23498.2	5627.38	7471.4	4919.14	x	x	x
DPYL2_HUMAN	Dihydropyrimidinase-related protein 2 OS=Homo sapiens GN=DPYSL2 PE=1 SV=1	7	7	362.06	0.000579714	1.73102	Ctl	RNS-Fam2	742717	804002	851882	454669	495916	435072	x	x	x
LMNA_HUMAN	Prelamin-A/C OS=Homo sapiens GN=LMNA PE=1 SV=1	24	24	1339.81	0.000589882	1.89484	Ctl	RNS-Fam2	9.34683e+06	1.1187e+07	9.1826e+06	5.35989e+06	5.1739e+06	5.14901e+06	x	x	x
RS4X_HUMAN;RS4Y1_HUMAN	40S ribosomal protein S4, X isoform OS=Homo sapiens GN=RPS4X PE=1 SV=2	2	2	93.47	0.000607272	1.70881	RNS-Fam2	Ctl	43415.5	52043.6	48614.3	80434	84477.7	81282	x	x	x
ENAH_HUMAN	Protein enabled homolog OS=Homo sapiens GN=ENAH PE=1 SV=2	2	2	54.38	0.000607349	20.3095	RNS-Fam2	Ctl	1345.34	454.961	900.455	18143	17961.9	18746.2	x	x	x
VPS35_HUMAN	Vacuolar protein sorting-associated protein 35 OS=Homo sapiens GN=VPS35 PE=1 SV=2	4	4	191.3	0.000609069	6.54767	Ctl	RNS-Fam2	71689.3	121910	109700	17953.8	15619.2	12748.7	x	x	x
CAVN3_HUMAN	Caveolae-associated protein 3 OS=Homo sapiens GN=CAVIN3 PE=1 SV=3	2	2	74.11	0.000642838	3.57417	RNS-Fam2	Ctl	46867.7	31336.6	34274.4	135608	121049	145361	x	x	x
RADI_HUMAN	Radixin OS=Homo sapiens GN=RDX PE=1 SV=1	3	3	109.06	0.0007216	4.5372	Ctl	RNS-Fam2	63723.9	74498.4	54815.9	17458.5	14183.2	10904	x	x	x
PCBP1_HUMAN	Poly(rC)-binding protein 1 OS=Homo sapiens GN=PCBP1 PE=1 SV=2	3	3	95.88	0.000733119	1.52193	Ctl	RNS-Fam2	312765	347720	323001	224959	219155	202094	x	x	x
PDIA3_HUMAN	Protein disulfide-isomerase A3 OS=Homo sapiens GN=PDIA3 PE=1 SV=4	9	9	372.64	0.000746755	1.4332	Ctl	RNS-Fam2	1.00043e+06	1.11804e+06	1.05833e+06	756395	707354	752823	x	x	x
DPP2_HUMAN	Dipeptidyl peptidase 2 OS=Homo sapiens GN=DPP7 PE=1 SV=3	3	3	98.91	0.000787625	3.47231	Ctl	RNS-Fam2	34899.9	41131.3	41718.2	10074.3	14251.4	9585.34	x	x	x
PCYOX_HUMAN	Prenylcysteine oxidase 1 OS=Homo sapiens GN=PCYOX1 PE=1 SV=3	7	7	250.54	0.000798018	3.65191	Ctl	RNS-Fam2	148342	194310	211930	43621.4	59716.3	48523.1	x	x	x
SC23A_HUMAN;SC23B_HUMAN	Protein transport protein Sec23A OS=Homo sapiens GN=SEC23A PE=1 SV=2	2	2	73.96	0.000803442	3.12127	Ctl	RNS-Fam2	92717.3	86681.3	127188	31970.4	35059.4	31195	x	x	x
G3P_HUMAN	Glyceraldehyde-3-phosphate dehydrogenase OS=Homo sapiens GN=GAPDH PE=1 SV=3	6	6	312.06	0.000814777	1.76218	RNS-Fam2	Ctl	4.91587e+06	4.74084e+06	4.94192e+06	9.59219e+06	8.31642e+06	7.81679e+06	x	x	x
AP2B1_HUMAN	AP-2 complex subunit beta OS=Homo sapiens GN=AP2B1 PE=1 SV=1	2	2	68.79	0.000816998	4.49995	Ctl	RNS-Fam2	18941	28026.1	30645.5	5008.39	5852.27	6386.78	x	x	x
FKBP9_HUMAN;FKB9L_HUMAN	Peptidyl-prolyl cis-trans isomerase FKBP9 OS=Homo sapiens GN=FKBP9 PE=1 SV=2	3	3	97.29	0.000818634	1.34942	Ctl	RNS-Fam2	171328	172152	158008	123684	127779	120169	x	x	x
TWF1_HUMAN	Twinfilin-1 OS=Homo sapiens GN=TWF1 PE=1 SV=3	3	3	110.48	0.000820177	4.22081	RNS-Fam2	Ctl	25491	15868.1	19424.5	94128.9	90262.4	72165.4	x	x	x
TCPE_HUMAN	T-complex protein 1 subunit epsilon OS=Homo sapiens GN=CCT5 PE=1 SV=1	4	4	139.78	0.000823764	2.02588	Ctl	RNS-Fam2	133554	140769	129737	58590.5	75804.4	65054.3	x	x	x
AL7A1_HUMAN	Alpha-aminoadipic semialdehyde dehydrogenase OS=Homo sapiens GN=ALDH7A1 PE=1 SV=5	5	5	240.91	0.000828258	2.51508	Ctl	RNS-Fam2	224155	285728	267702	89542.9	114269	105357	x	x	x
CALD1_HUMAN	Caldesmon OS=Homo sapiens GN=CALD1 PE=1 SV=3	5	5	291.56	0.000833375	1.85592	RNS-Fam2	Ctl	610544	637711	684708	1.316e+06	1.07135e+06	1.20007e+06	x	x	x
IF4A3_HUMAN	Eukaryotic initiation factor 4A-III OS=Homo sapiens GN=EIF4A3 PE=1 SV=4	2	2	100.7	0.000855757	3.30337	Ctl	RNS-Fam2	43631.3	57573	51213.4	15074.5	18376.8	12688.8	x	x	x
RL12_HUMAN	60S ribosomal protein L12 OS=Homo sapiens GN=RPL12 PE=1 SV=1	2	2	77.74	0.000856017	1.85172	RNS-Fam2	Ctl	39841.7	40752.7	45148.8	79412.3	69403.7	84024.8	x	x	x
PLST_HUMAN;PLSL_HUMAN	Plastin-3 OS=Homo sapiens GN=PLS3 PE=1 SV=4	3	3	166.17	0.000879932	3.92011	Ctl	RNS-Fam2	77769.5	120058	116813	25565.3	29878.4	24819.5	x	x	x
ATPA_HUMAN	ATP synthase subunit alpha, mitochondrial OS=Homo sapiens GN=ATP5A1 PE=1 SV=1	15	15	726.66	0.000889572	1.83622	Ctl	RNS-Fam2	3.34674e+06	3.9556e+06	3.34108e+06	1.84525e+06	2.08531e+06	1.86582e+06	x	x	x
1433F_HUMAN;1433S_HUMAN	14-3-3 protein eta OS=Homo sapiens GN=YWHAH PE=1 SV=4	3	3	110.06	0.000912356	4.15683	Ctl	RNS-Fam2	28054	48208.8	36335.2	8567.37	9444.46	9075.67	x	x	x
SRP68_HUMAN	Signal recognition particle subunit SRP68 OS=Homo sapiens GN=SRP68 PE=1 SV=2	2	2	74.17	0.000922829	2.34789	Ctl	RNS-Fam2	63987.4	70141.7	59393.8	27149.4	31673.6	23601.1	x	x	x
1A01_HUMAN;1A03_HUMAN	HLA class I histocompatibility antigen, A-1 alpha chain OS=Homo sapiens GN=HLA-A PE=1 SV=1	2	2	103.04	0.000953668	24.9833	Ctl	RNS-Fam2	197111	139339	80596.2	5889.32	3163.14	7640.53	x	x	x
2AAA_HUMAN;2AAB_HUMAN	Serine/threonine-protein phosphatase 2A 65 kDa regulatory subunit A alpha isoform OS=Homo sapiens GN=PPP2R1A PE=1 SV=4	4	4	208.58	0.000966018	6.88029	Ctl	RNS-Fam2	60827.6	103998	97268.6	9384.48	13846	14863	x	x	x
PARVA_HUMAN;PARVB_HUMAN	Alpha-parvin OS=Homo sapiens GN=PARVA PE=1 SV=1	2	2	100.49	0.00103756	3.71868	Ctl	RNS-Fam2	27604.6	32304.6	25360	7468.3	9551.36	5910.32	x	x	x
HNRPF_HUMAN	Heterogeneous nuclear ribonucleoprotein F OS=Homo sapiens GN=HNRNPF PE=1 SV=3	2	2	141.42	0.00109976	1.84308	Ctl	RNS-Fam2	233817	196325	189913	106794	119321	110308	x	x	x
OST48_HUMAN	Dolichyl-diphosphooligosaccharide--protein glycosyltransferase 48 kDa subunit OS=Homo sapiens GN=DDOST PE=1 SV=4	4	4	232.35	0.00112495	1.8658	Ctl	RNS-Fam2	201371	243572	224478	111730	131702	115353	x	x	x
AATM_HUMAN	Aspartate aminotransferase, mitochondrial OS=Homo sapiens GN=GOT2 PE=1 SV=3	3	3	159.72	0.00116418	1.80833	Ctl	RNS-Fam2	233729	211257	232726	113631	140758	120383	x	x	x
AK1A1_HUMAN;AKCL2_HUMAN	Alcohol dehydrogenase [NADP(+)] OS=Homo sapiens GN=AKR1A1 PE=1 SV=3	2	2	85.89	0.00119462	1.84088	Ctl	RNS-Fam2	24828.7	28722.2	30547	15413.6	16198.9	14071.2	x	x	x
RBM14_HUMAN	RNA-binding protein 14 OS=Homo sapiens GN=RBM14 PE=1 SV=2	2	2	82.37	0.00120398	2.00359	Ctl	RNS-Fam2	58990.6	59929.7	50086.1	29657	24724.5	29970.3	x	x	x
ERG7_HUMAN	Lanosterol synthase OS=Homo sapiens GN=LSS PE=1 SV=1	4	4	191.27	0.00123125	3.76686	Ctl	RNS-Fam2	126465	105475	96985.8	26545.1	37630.8	23145	x	x	x
MVP_HUMAN	Major vault protein OS=Homo sapiens GN=MVP PE=1 SV=4	4	4	180.5	0.0012508	1.47775	RNS-Fam2	Ctl	339537	326210	338716	506466	451517	526359	x	x	x
HTRA1_HUMAN	Serine protease HTRA1 OS=Homo sapiens GN=HTRA1 PE=1 SV=1	3	3	134.54	0.00130788	8.34367	Ctl	RNS-Fam2	163456	127853	74164.6	13138	18055	12609.6	x	x	x
SYYC_HUMAN	Tyrosine--tRNA ligase, cytoplasmic OS=Homo sapiens GN=YARS PE=1 SV=4	3	3	104.2	0.00131301	2.44864	Ctl	RNS-Fam2	29620.7	38625.6	41735.4	14094.7	14767.6	16053.1	x	x	x
IFIT3_HUMAN	Interferon-induced protein with tetratricopeptide repeats 3 OS=Homo sapiens GN=IFIT3 PE=1 SV=1	2	2	71.86	0.00135025	2.07439	Ctl	RNS-Fam2	80738.9	97298.7	81515.6	36381.4	42843.9	45897.5	x	x	x
TMM43_HUMAN	Transmembrane protein 43 OS=Homo sapiens GN=TMEM43 PE=1 SV=1	5	5	157.35	0.00138745	1.74246	Ctl	RNS-Fam2	495991	550295	548905	280065	343096	292322	x	x	x
MMP1_HUMAN	Interstitial collagenase OS=Homo sapiens GN=MMP1 PE=1 SV=3	2	2	103.31	0.00141919	6.05707	Ctl	RNS-Fam2	23140.7	48823	38221	6520.55	6029.99	5640.53	x	x	x
P4HA1_HUMAN	Prolyl 4-hydroxylase subunit alpha-1 OS=Homo sapiens GN=P4HA1 PE=1 SV=2	7	7	382.5	0.00141959	1.98827	Ctl	RNS-Fam2	399361	534572	478148	229853	243784	236569	x	x	x
NUCL_HUMAN	Nucleolin OS=Homo sapiens GN=NCL PE=1 SV=3	6	6	259.01	0.00150816	1.97943	Ctl	RNS-Fam2	313916	355576	406644	198338	172054	173267	x	x	x
ADT2_HUMAN;ADT1_HUMAN;ADT4_HUMAN	ADP/ATP translocase 2 OS=Homo sapiens GN=SLC25A5 PE=1 SV=7	3	3	112.43	0.00152732	1.91661	Ctl	RNS-Fam2	175045	228091	193721	110726	100347	100340	x	x	x
SDHA_HUMAN	Succinate dehydrogenase [ubiquinone] flavoprotein subunit, mitochondrial OS=Homo sapiens GN=SDHA PE=1 SV=2	2	2	123.3	0.00158175	1.9791	Ctl	RNS-Fam2	90841.9	100895	90820.7	40265.5	49328.9	53176.4	x	x	x
PURA2_HUMAN	Adenylosuccinate synthetase isozyme 2 OS=Homo sapiens GN=ADSS PE=1 SV=3	2	2	62.94	0.00158616	1.55428	RNS-Fam2	Ctl	63423.3	54231.4	57589.9	89444.3	97013.7	85921.8	x	x	x
TOM70_HUMAN	Mitochondrial import receptor subunit TOM70 OS=Homo sapiens GN=TOMM70 PE=1 SV=1	3	3	137.22	0.0016063	3.16489	Ctl	RNS-Fam2	110582	72688.9	101571	34392.1	29389.6	26218.6	x	x	x
ATD3A_HUMAN;ATD3B_HUMAN;ATD3C_HUMAN	ATPase family AAA domain-containing protein 3A OS=Homo sapiens GN=ATAD3A PE=1 SV=2	4	4	178.95	0.00161723	2.61779	Ctl	RNS-Fam2	65579.9	91289.8	76354.6	29956.7	33763.7	25371.6	x	x	x
RSSA_HUMAN	40S ribosomal protein SA OS=Homo sapiens GN=RPSA PE=1 SV=4	2	2	89.98	0.00162482	2.44901	Ctl	RNS-Fam2	304715	365390	441325	137717	154783	161327	x	x	x
SUCB1_HUMAN	Succinate--CoA ligase [ADP-forming] subunit beta, mitochondrial OS=Homo sapiens GN=SUCLA2 PE=1 SV=3	3	3	126.34	0.00162737	2.46509	Ctl	RNS-Fam2	42257.6	45435.3	44318.5	21099.6	18383.2	14069.5	x	x	x
TCPD_HUMAN	T-complex protein 1 subunit delta OS=Homo sapiens GN=CCT4 PE=1 SV=4	5	5	234.5	0.00166772	2.24838	Ctl	RNS-Fam2	278752	356726	370062	141011	167296	138922	x	x	x
OPTN_HUMAN	Optineurin OS=Homo sapiens GN=OPTN PE=1 SV=2	2	2	74.58	0.00169119	1.52663	Ctl	RNS-Fam2	32187.1	30380.5	31159.1	22655.6	19848.6	18890.2	x	x	x
HEXB_HUMAN	Beta-hexosaminidase subunit beta OS=Homo sapiens GN=HEXB PE=1 SV=3	2	2	65	0.00171355	3.62545	Ctl	RNS-Fam2	161828	96104.7	106529	30730.2	32541.7	37256.6	x	x	x
PSD11_HUMAN	26S proteasome non-ATPase regulatory subunit 11 OS=Homo sapiens GN=PSMD11 PE=1 SV=3	2	2	65.14	0.00171876	5.68753	Ctl	RNS-Fam2	28998.9	58692.4	48849.5	9427.72	7424.39	7154.94	x	x	x
CAND1_HUMAN	Cullin-associated NEDD8-dissociated protein 1 OS=Homo sapiens GN=CAND1 PE=1 SV=2	4	4	130.28	0.00175612	2.72054	Ctl	RNS-Fam2	61960.6	84941.1	57816.8	28213	23889.1	23147	x	x	x
FKB10_HUMAN	Peptidyl-prolyl cis-trans isomerase FKBP10 OS=Homo sapiens GN=FKBP10 PE=1 SV=1	2	2	73.7	0.00176728	2.05361	Ctl	RNS-Fam2	441425	596833	473858	256084	249089	231148	x	x	x
DDX1_HUMAN	ATP-dependent RNA helicase DDX1 OS=Homo sapiens GN=DDX1 PE=1 SV=2	2	2	62.41	0.00179445	5.09733	Ctl	RNS-Fam2	20488.8	20564.1	15534.9	3063.05	2728.09	5310.32	x	x	x
UGDH_HUMAN	UDP-glucose 6-dehydrogenase OS=Homo sapiens GN=UGDH PE=1 SV=1	10	10	459.64	0.00180367	1.63368	Ctl	RNS-Fam2	714142	687427	775406	395408	468079	469070	x	x	x
ACADV_HUMAN	Very long-chain specific acyl-CoA dehydrogenase, mitochondrial OS=Homo sapiens GN=ACADVL PE=1 SV=1	7	7	320.38	0.00181923	2.39994	Ctl	RNS-Fam2	417180	601059	469796	214223	218311	187497	x	x	x
COPD_HUMAN	Coatomer subunit delta OS=Homo sapiens GN=ARCN1 PE=1 SV=1	4	4	209.75	0.00183579	2.05985	Ctl	RNS-Fam2	182818	228677	238377	102448	116029	97016.7	x	x	x
TCPA_HUMAN	T-complex protein 1 subunit alpha OS=Homo sapiens GN=TCP1 PE=1 SV=1	6	6	287.73	0.00186827	2.12373	Ctl	RNS-Fam2	321889	405114	428419	174400	200870	168783	x	x	x
AP1B1_HUMAN	AP-1 complex subunit beta-1 OS=Homo sapiens GN=AP1B1 PE=1 SV=2	2	2	54.29	0.00187394	2.66003	Ctl	RNS-Fam2	42018.1	65761.4	50997.8	20838.9	19480.7	19370.3	x	x	x
SRPRA_HUMAN	Signal recognition particle receptor subunit alpha OS=Homo sapiens GN=SRPRA PE=1 SV=2	2	2	74.65	0.00189216	2.06396	Ctl	RNS-Fam2	27121.4	34542.5	28023.7	12859.9	16056	14538.2	x	x	x
SERA_HUMAN	D-3-phosphoglycerate dehydrogenase OS=Homo sapiens GN=PHGDH PE=1 SV=4	6	6	305.81	0.0018978	1.98758	Ctl	RNS-Fam2	308451	404546	363541	175749	198614	167268	x	x	x
API5_HUMAN	Apoptosis inhibitor 5 OS=Homo sapiens GN=API5 PE=1 SV=3	2	2	96.94	0.00194041	5.70384	Ctl	RNS-Fam2	38544.2	36869.1	20484.5	4355.27	6525.17	5932.43	x	x	x
RLA0_HUMAN;RLA0L_HUMAN	60S acidic ribosomal protein P0 OS=Homo sapiens GN=RPLP0 PE=1 SV=1	4	4	199.96	0.00197717	2.26555	Ctl	RNS-Fam2	431582	581324	532962	241702	244152	196481	x	x	x
LMNB2_HUMAN	Lamin-B2 OS=Homo sapiens GN=LMNB2 PE=1 SV=4	4	4	187.6	0.00200796	2.55763	Ctl	RNS-Fam2	206969	315996	231108	102718	97046.6	95067.4	x	x	x
SYFB_HUMAN	Phenylalanine--tRNA ligase beta subunit OS=Homo sapiens GN=FARSB PE=1 SV=3	2	2	44.76	0.0020167	1.68311	Ctl	RNS-Fam2	32317.1	37960	35931.8	23172.3	19130.2	20800.3	x	x	x
VASN_HUMAN	Vasorin OS=Homo sapiens GN=VASN PE=1 SV=1	3	3	128.25	0.00202061	1.98534	RNS-Fam2	Ctl	160181	132139	169476	305313	274236	337273	x	x	x
IF4A1_HUMAN	Eukaryotic initiation factor 4A-I OS=Homo sapiens GN=EIF4A1 PE=1 SV=1	5	5	305.43	0.00205323	2.02822	Ctl	RNS-Fam2	410269	532972	490302	239193	258522	209083	x	x	x
EIF3F_HUMAN	Eukaryotic translation initiation factor 3 subunit F OS=Homo sapiens GN=EIF3F PE=1 SV=1	2	2	108.78	0.00212597	1.98075	Ctl	RNS-Fam2	56768.2	64027.2	64467.6	26322.1	35715.3	31494.3	x	x	x
DLDH_HUMAN	Dihydrolipoyl dehydrogenase, mitochondrial OS=Homo sapiens GN=DLD PE=1 SV=2	2	2	99.87	0.00214114	2.29452	Ctl	RNS-Fam2	187808	201762	149100	81972.3	85530.1	67261	x	x	x
TGM2_HUMAN	Protein-glutamine gamma-glutamyltransferase 2 OS=Homo sapiens GN=TGM2 PE=1 SV=2	4	4	189.94	0.00217037	2.34426	RNS-Fam2	Ctl	347853	502215	355464	889678	940815	995588	x	x	x
CO1A2_HUMAN	Collagen alpha-2(I) chain OS=Homo sapiens GN=COL1A2 PE=1 SV=7	4	4	102.86	0.00220476	1.90643	RNS-Fam2	Ctl	115621	137332	100059	231394	216712	224887	x	x	x
PPIA_HUMAN	Peptidyl-prolyl cis-trans isomerase A OS=Homo sapiens GN=PPIA PE=1 SV=2	3	3	98.27	0.00220478	2.5245	RNS-Fam2	Ctl	132056	111016	137386	396510	283780	280176	x	x	x
TBA1A_HUMAN;TBA3C_HUMAN;TBA3E_HUMAN;TBAL3_HUMAN	Tubulin alpha-1A chain OS=Homo sapiens GN=TUBA1A PE=1 SV=1	11	11	547.29	0.00221316	1.78974	Ctl	RNS-Fam2	1.06203e+07	1.20821e+07	1.24755e+07	6.22779e+06	7.45113e+06	5.97643e+06	x	x	x
CALR_HUMAN	Calreticulin OS=Homo sapiens GN=CALR PE=1 SV=1	3	3	128.09	0.00222423	4.53882	Ctl	RNS-Fam2	641035	1.15429e+06	1.16097e+06	184575	240645	226116	x	x	x
TCPH_HUMAN	T-complex protein 1 subunit eta OS=Homo sapiens GN=CCT7 PE=1 SV=2	7	7	357.87	0.00226999	2.02018	Ctl	RNS-Fam2	384019	487628	458556	210803	250698	196956	x	x	x
SUN2_HUMAN	SUN domain-containing protein 2 OS=Homo sapiens GN=SUN2 PE=1 SV=3	3	3	103.49	0.00231428	4.02661	Ctl	RNS-Fam2	70111.7	73867.2	53709.5	11371.1	21074.2	16650.1	x	x	x
BASI_HUMAN	Basigin OS=Homo sapiens GN=BSG PE=1 SV=2	2	2	101.14	0.00232597	2.30424	Ctl	RNS-Fam2	65237.4	90589	90560.6	34969.2	38978.3	32980.2	x	x	x
MDHM_HUMAN	Malate dehydrogenase, mitochondrial OS=Homo sapiens GN=MDH2 PE=1 SV=3	9	9	297.44	0.0023389	1.77189	Ctl	RNS-Fam2	1.15554e+06	1.42013e+06	1.4125e+06	763527	803349	683922	x	x	x
ODPA_HUMAN	Pyruvate dehydrogenase E1 component subunit alpha, somatic form, mitochondrial OS=Homo sapiens GN=PDHA1 PE=1 SV=3	2	2	97.7	0.00238506	2.5278	Ctl	RNS-Fam2	44102.7	37151.4	40005.8	17562.9	18214.4	12193.2	x	x	x
DYHC1_HUMAN	Cytoplasmic dynein 1 heavy chain 1 OS=Homo sapiens GN=DYNC1H1 PE=1 SV=5	4	4	119.24	0.00241254	1.64431	RNS-Fam2	Ctl	45265.1	42339.5	40340.9	78752.2	63208.7	68421.6	x	x	x
UGPA_HUMAN	UTP--glucose-1-phosphate uridylyltransferase OS=Homo sapiens GN=UGP2 PE=1 SV=5	5	5	196.3	0.00242735	1.95909	Ctl	RNS-Fam2	335947	442937	390337	204679	214675	177464	x	x	x
TCPG_HUMAN	T-complex protein 1 subunit gamma OS=Homo sapiens GN=CCT3 PE=1 SV=4	4	4	255.99	0.00247739	1.66535	Ctl	RNS-Fam2	387273	332875	319223	197812	227963	198340	x	x	x
TBB4B_HUMAN	Tubulin beta-4B chain OS=Homo sapiens GN=TUBB4B PE=1 SV=1	2	2	146.04	0.00250184	3.4096	RNS-Fam2	Ctl	88882.7	109099	132561	485891	316808	324319	x	x	x
PTPA_HUMAN	Serine/threonine-protein phosphatase 2A activator OS=Homo sapiens GN=PTPA PE=1 SV=3	2	2	49.5	0.00250269	1.94575	Ctl	RNS-Fam2	33312.2	31114.3	27893.1	15323	18376.3	13747.5	x	x	x
FLNC_HUMAN	Filamin-C OS=Homo sapiens GN=FLNC PE=1 SV=3	9	9	349.73	0.0025331	1.88241	Ctl	RNS-Fam2	268556	366423	334461	174951	170361	169687	x	x	x
DDX3X_HUMAN;DDX3Y_HUMAN	ATP-dependent RNA helicase DDX3X OS=Homo sapiens GN=DDX3X PE=1 SV=3	6	6	254.25	0.00257096	2.24436	Ctl	RNS-Fam2	164265	179015	171901	63407.8	94959.7	71177	x	x	x
MOES_HUMAN;EZRI_HUMAN	Moesin OS=Homo sapiens GN=MSN PE=1 SV=3	4	4	147.13	0.00260042	3.04475	Ctl	RNS-Fam2	827162	746816	492336	238370	230296	209981	x	x	x
PFKAP_HUMAN	ATP-dependent 6-phosphofructokinase, platelet type OS=Homo sapiens GN=PFKP PE=1 SV=2	2	2	85.25	0.0026701	2.49898	RNS-Fam2	Ctl	14861.4	19335	12612.6	44084	36325.4	36565.3	x	x	x
CATD_HUMAN	Cathepsin D OS=Homo sapiens GN=CTSD PE=1 SV=1	2	2	89.9	0.00267037	1.46827	Ctl	RNS-Fam2	99540.4	93340.3	107557	73593.7	66936.9	64090.2	x	x	x
FLNA_HUMAN	Filamin-A OS=Homo sapiens GN=FLNA PE=1 SV=4	21	21	805.79	0.00267109	1.43266	RNS-Fam2	Ctl	2.45265e+06	2.29813e+06	2.21161e+06	3.62868e+06	3.18117e+06	3.1649e+06	x	x	x
SYRC_HUMAN	Arginine--tRNA ligase, cytoplasmic OS=Homo sapiens GN=RARS PE=1 SV=2	4	4	172.59	0.00269963	2.71506	Ctl	RNS-Fam2	75348.9	113326	101847	30659.5	41368.9	34975.6	x	x	x
SUCB2_HUMAN	Succinate--CoA ligase [GDP-forming] subunit beta, mitochondrial OS=Homo sapiens GN=SUCLG2 PE=1 SV=2	3	3	85.74	0.00270508	4.02771	Ctl	RNS-Fam2	33626.7	53052	58197.3	15064.7	10410.5	10494.7	x	x	x
PGH1_HUMAN;PGH2_HUMAN	Prostaglandin G/H synthase 1 OS=Homo sapiens GN=PTGS1 PE=1 SV=2	2	2	126.19	0.00270648	2.99592	Ctl	RNS-Fam2	106200	163274	150710	40430.1	56084.2	43737.6	x	x	x
ACTN1_HUMAN	Alpha-actinin-1 OS=Homo sapiens GN=ACTN1 PE=1 SV=2	4	4	243.13	0.00271843	1.69962	RNS-Fam2	Ctl	462603	450388	486717	679105	871922	827952	x	x	x
HYEP_HUMAN	Epoxide hydrolase 1 OS=Homo sapiens GN=EPHX1 PE=1 SV=1	5	5	181.62	0.00274242	2.2425	Ctl	RNS-Fam2	316851	390043	428584	145099	193942	167304	x	x	x
MYOF_HUMAN	Myoferlin OS=Homo sapiens GN=MYOF PE=1 SV=1	4	4	146.88	0.00278623	1.65934	RNS-Fam2	Ctl	106549	93847.1	81442.5	157957	153515	156195	x	x	x
CH60_HUMAN	60 kDa heat shock protein, mitochondrial OS=Homo sapiens GN=HSPD1 PE=1 SV=2	10	10	387.98	0.00279999	2.33342	Ctl	RNS-Fam2	1.42027e+06	2.10157e+06	1.70407e+06	748283	821977	669334	x	x	x
RTN4_HUMAN	Reticulon-4 OS=Homo sapiens GN=RTN4 PE=1 SV=2	2	2	92.36	0.0028765	1.9916	Ctl	RNS-Fam2	460430	592584	603421	245778	290114	295816	x	x	x
CAV1_HUMAN	Caveolin-1 OS=Homo sapiens GN=CAV1 PE=1 SV=4	3	3	149.22	0.00291432	2.66357	Ctl	RNS-Fam2	205277	308624	295417	113002	103368	87476.5	x	x	x
SCOT1_HUMAN	Succinyl-CoA:3-ketoacid coenzyme A transferase 1, mitochondrial OS=Homo sapiens GN=OXCT1 PE=1 SV=1	2	2	92.24	0.00294132	2.68333	Ctl	RNS-Fam2	22349.6	30491.1	19430.6	10265.1	8185.33	8483.02	x	x	x
VINC_HUMAN	Vinculin OS=Homo sapiens GN=VCL PE=1 SV=4	10	10	471.78	0.00298653	1.43156	RNS-Fam2	Ctl	804455	921086	764936	1.16766e+06	1.19979e+06	1.19781e+06	x	x	x
LAMP1_HUMAN	Lysosome-associated membrane glycoprotein 1 OS=Homo sapiens GN=LAMP1 PE=1 SV=3	4	4	189.26	0.00302414	1.91919	Ctl	RNS-Fam2	348041	468689	378249	227541	199918	195189	x	x	x
ODO2_HUMAN	Dihydrolipoyllysine-residue succinyltransferase component of 2-oxoglutarate dehydrogenase complex, mitochondrial OS=Homo sapiens GN=DLST PE=1 SV=4	2	2	79.31	0.00302423	1.97755	Ctl	RNS-Fam2	93446.1	115092	122613	53735.5	63212.5	50507.7	x	x	x
MYO1B_HUMAN	Unconventional myosin-Ib OS=Homo sapiens GN=MYO1B PE=1 SV=3	5	5	200.2	0.00321524	1.9268	RNS-Fam2	Ctl	84852.1	73097	70289.6	171462	139930	128379	x	x	x
NEP_HUMAN	Neprilysin OS=Homo sapiens GN=MME PE=1 SV=2	3	3	141.53	0.00333808	3.16291	Ctl	RNS-Fam2	41863.3	73843.7	69039.3	19498.7	19061.5	19850.1	x	x	x
QOR_HUMAN	Quinone oxidoreductase OS=Homo sapiens GN=CRYZ PE=1 SV=1	2	2	53.91	0.0033388	2.9411	Ctl	RNS-Fam2	29323.1	22165.3	25659.8	9553.4	10391.6	6286.1	x	x	x
SYCC_HUMAN	Cysteine--tRNA ligase, cytoplasmic OS=Homo sapiens GN=CARS PE=1 SV=3	2	2	54.9	0.00334206	2.92309	Ctl	RNS-Fam2	60387.3	55509.8	73580	21221.4	27440.2	16159.2	x	x	x
ANXA6_HUMAN	Annexin A6 OS=Homo sapiens GN=ANXA6 PE=1 SV=3	6	6	254.32	0.00339473	2.07684	Ctl	RNS-Fam2	699302	965295	946158	454927	421021	381133	x	x	x
RPN1_HUMAN	Dolichyl-diphosphooligosaccharide--protein glycosyltransferase subunit 1 OS=Homo sapiens GN=RPN1 PE=1 SV=1	6	6	208.15	0.00339867	2.28594	Ctl	RNS-Fam2	431167	648836	532448	216080	261811	227486	x	x	x
MX1_HUMAN	Interferon-induced GTP-binding protein Mx1 OS=Homo sapiens GN=MX1 PE=1 SV=4	4	4	138.3	0.00347631	2.70006	Ctl	RNS-Fam2	317423	511369	357941	163616	146018	129887	x	x	x
ANXA4_HUMAN	Annexin A4 OS=Homo sapiens GN=ANXA4 PE=1 SV=4	3	3	249.7	0.00349346	1.90342	Ctl	RNS-Fam2	160596	216544	203518	111817	97146.8	96097.1	x	x	x
GLGB_HUMAN	1,4-alpha-glucan-branching enzyme OS=Homo sapiens GN=GBE1 PE=1 SV=3	2	2	75	0.00360883	1.97896	Ctl	RNS-Fam2	26881.2	31909.3	37320.6	14414.7	17313.7	16838	x	x	x
EIF3L_HUMAN	Eukaryotic translation initiation factor 3 subunit L OS=Homo sapiens GN=EIF3L PE=1 SV=1	4	4	195.86	0.00364662	2.50665	Ctl	RNS-Fam2	51372.1	72416.3	63488.5	26614.7	28415.6	19681.7	x	x	x
RINI_HUMAN	Ribonuclease inhibitor OS=Homo sapiens GN=RNH1 PE=1 SV=2	3	3	208.47	0.00370557	2.39523	Ctl	RNS-Fam2	402356	607185	569775	193777	233451	232131	x	x	x
GPDM_HUMAN	Glycerol-3-phosphate dehydrogenase, mitochondrial OS=Homo sapiens GN=GPD2 PE=1 SV=3	6	6	235.48	0.00370962	2.02945	Ctl	RNS-Fam2	193203	233957	189472	83908.6	116551	103382	x	x	x
CAN1_HUMAN	Calpain-1 catalytic subunit OS=Homo sapiens GN=CAPN1 PE=1 SV=1	4	4	179.02	0.00374302	2.46629	Ctl	RNS-Fam2	104141	161084	133716	49355	62359.7	50043.3	x	x	x
ILK_HUMAN	Integrin-linked protein kinase OS=Homo sapiens GN=ILK PE=1 SV=2	2	2	76.05	0.00374438	1.58564	Ctl	RNS-Fam2	24958.6	23526.9	26909	14261.1	17860.6	15426.5	x	x	x
HNRPC_HUMAN;HNRC1_HUMAN	Heterogeneous nuclear ribonucleoproteins C1/C2 OS=Homo sapiens GN=HNRNPC PE=1 SV=4	3	3	137.8	0.00377097	1.89622	Ctl	RNS-Fam2	285256	377789	321871	191527	175693	152190	x	x	x
MARCS_HUMAN	Myristoylated alanine-rich C-kinase substrate OS=Homo sapiens GN=MARCKS PE=1 SV=4	2	2	145.63	0.00378783	5.35429	Ctl	RNS-Fam2	139108	340636	263666	46309.8	47755.9	44778.1	x	x	x
PEPD_HUMAN	Xaa-Pro dipeptidase OS=Homo sapiens GN=PEPD PE=1 SV=3	2	2	113.85	0.00382344	4.74293	Ctl	RNS-Fam2	23477.7	45373	48514.1	7078.38	9877.24	7789.59	x	x	x
HSDL2_HUMAN	Hydroxysteroid dehydrogenase-like protein 2 OS=Homo sapiens GN=HSDL2 PE=1 SV=1	2	2	57.01	0.00383023	2.23602	Ctl	RNS-Fam2	35556.9	28696.7	23052.9	12708.6	14040.8	12296.1	x	x	x
HORN_HUMAN	Hornerin OS=Homo sapiens GN=HRNR PE=1 SV=2	2	2	61.72	0.00383936	3.80699	Ctl	RNS-Fam2	11501.4	17173.2	16148.7	5072.76	2670.62	4030.57	x	x	x
SARNP_HUMAN	SAP domain-containing ribonucleoprotein OS=Homo sapiens GN=SARNP PE=1 SV=3	2	2	101.14	0.0039276	1.74904	RNS-Fam2	Ctl	29215.9	22684.9	27232.5	48140.5	41150.2	49116.8	x	x	x
TADBP_HUMAN	TAR DNA-binding protein 43 OS=Homo sapiens GN=TARDBP PE=1 SV=1	2	2	110.11	0.00395622	1.36557	RNS-Fam2	Ctl	55927.5	59053.6	61654.7	87040.1	74935.3	79233.5	x	x	x
PPIB_HUMAN	Peptidyl-prolyl cis-trans isomerase B OS=Homo sapiens GN=PPIB PE=1 SV=2	3	3	164.85	0.0040789	1.47678	Ctl	RNS-Fam2	587014	577467	663398	422605	441041	374103	x	x	x
TPP1_HUMAN	Tripeptidyl-peptidase 1 OS=Homo sapiens GN=TPP1 PE=1 SV=2	2	2	108	0.00409413	1.50376	Ctl	RNS-Fam2	177254	200738	179690	132143	128642	110074	x	x	x
IMB1_HUMAN	Importin subunit beta-1 OS=Homo sapiens GN=KPNB1 PE=1 SV=2	4	4	232.11	0.00414636	1.78993	Ctl	RNS-Fam2	108338	143434	125661	78279.6	66568.2	66016.7	x	x	x
EF1D_HUMAN	Elongation factor 1-delta OS=Homo sapiens GN=EEF1D PE=1 SV=5	2	2	103.85	0.0043649	2.00209	RNS-Fam2	Ctl	42660.2	31838.9	30457.5	76975.3	70301	62855.8	x	x	x
LONM_HUMAN	Lon protease homolog, mitochondrial OS=Homo sapiens GN=LONP1 PE=1 SV=2	2	2	67.06	0.00446981	1.85371	Ctl	RNS-Fam2	108403	104095	101072	67331.2	55324	46502.8	x	x	x
ATPO_HUMAN	ATP synthase subunit O, mitochondrial OS=Homo sapiens GN=ATP5O PE=1 SV=1	3	3	104.46	0.00451395	1.55088	RNS-Fam2	Ctl	34221.6	33299.7	35093.1	59375.6	53699.5	46068	x	x	x
SND1_HUMAN	Staphylococcal nuclease domain-containing protein 1 OS=Homo sapiens GN=SND1 PE=1 SV=1	10	10	372.48	0.00453803	1.718	RNS-Fam2	Ctl	491106	374608	420146	774199	660401	774510	x	x	x
SRSF3_HUMAN	Serine/arginine-rich splicing factor 3 OS=Homo sapiens GN=SRSF3 PE=1 SV=1	3	3	105.68	0.00473517	1.7841	RNS-Fam2	Ctl	187095	141687	137358	267112	269125	295403	x	x	x
SEPT2_HUMAN	Septin-2 OS=Homo sapiens GN=SEPT2 PE=1 SV=1	4	4	142.98	0.00477899	1.74782	Ctl	RNS-Fam2	200410	258117	257478	126624	149926	133105	x	x	x
THIK_HUMAN	3-ketoacyl-CoA thiolase, peroxisomal OS=Homo sapiens GN=ACAA1 PE=1 SV=2	4	4	144.75	0.00491276	2.3938	RNS-Fam2	Ctl	11189.5	17277.8	16850.7	39790.5	37308.6	31383.1	x	x	x
PDIA6_HUMAN	Protein disulfide-isomerase A6 OS=Homo sapiens GN=PDIA6 PE=1 SV=1	7	7	290.09	0.00492526	1.46232	Ctl	RNS-Fam2	623894	746972	612416	454490	434065	467705	x	x	x
HNRPU_HUMAN	Heterogeneous nuclear ribonucleoprotein U OS=Homo sapiens GN=HNRNPU PE=1 SV=6	3	3	121.46	0.00493405	2.13283	RNS-Fam2	Ctl	51680.6	41408.8	32435.9	94263.4	84996.2	88465.1	x	x	x
1433T_HUMAN	14-3-3 protein theta OS=Homo sapiens GN=YWHAQ PE=1 SV=1	3	3	153.3	0.00493444	6.87705	Ctl	RNS-Fam2	186757	64524.3	85222.3	18559.9	15071.8	15299.7	x	x	x
EHD1_HUMAN;EHD4_HUMAN	EH domain-containing protein 1 OS=Homo sapiens GN=EHD1 PE=1 SV=2	3	3	77.58	0.00493996	1.97308	Ctl	RNS-Fam2	210935	186012	156223	93204.4	107079	80075.5	x	x	x
DDX5_HUMAN	Probable ATP-dependent RNA helicase DDX5 OS=Homo sapiens GN=DDX5 PE=1 SV=1	2	2	77.15	0.00497679	1.79865	Ctl	RNS-Fam2	53472.4	55877.9	51646.4	26561.3	26609.1	36339.2	x	x	x
PGM1_HUMAN	Phosphoglucomutase-1 OS=Homo sapiens GN=PGM1 PE=1 SV=3	3	3	190.83	0.00498885	4.82738	Ctl	RNS-Fam2	40992.8	91173.8	86244.6	14480.6	17617.8	13145.8	x	x	x
LMAN1_HUMAN	Protein ERGIC-53 OS=Homo sapiens GN=LMAN1 PE=1 SV=2	3	3	90.73	0.00499491	1.66676	Ctl	RNS-Fam2	240290	305614	289712	160647	185369	155328	x	x	x
ARP3_HUMAN;ARP3B_HUMAN	Actin-related protein 3 OS=Homo sapiens GN=ACTR3 PE=1 SV=3	5	5	220.26	0.00502598	2.53078	Ctl	RNS-Fam2	336758	506961	377662	161937	191001	129673	x	x	x
ARC1B_HUMAN	Actin-related protein 2/3 complex subunit 1B OS=Homo sapiens GN=ARPC1B PE=1 SV=3	2	2	70.11	0.00514755	2.26755	Ctl	RNS-Fam2	7726.01	11959.4	10973.3	4746.52	4757.65	4016.42	x	x	x
G6PI_HUMAN;SIX5_HUMAN	Glucose-6-phosphate isomerase OS=Homo sapiens GN=GPI PE=1 SV=4	2	2	85.13	0.00520046	1.57524	Ctl	RNS-Fam2	108837	127174	139379	75721.7	85449.8	77136	x	x	x
PSMD3_HUMAN	26S proteasome non-ATPase regulatory subunit 3 OS=Homo sapiens GN=PSMD3 PE=1 SV=2	6	6	209.79	0.00521078	2.50401	Ctl	RNS-Fam2	66542.9	104654	99922.3	32270.1	41722.9	34280.9	x	x	x
RUVB2_HUMAN	RuvB-like 2 OS=Homo sapiens GN=RUVBL2 PE=1 SV=3	2	2	77.22	0.00523411	1.86789	Ctl	RNS-Fam2	44461.9	51042.5	43188.5	26161	28035.7	20054.4	x	x	x
5NTD_HUMAN	5'-nucleotidase OS=Homo sapiens GN=NT5E PE=1 SV=1	7	7	414.36	0.00526844	3.28655	Ctl	RNS-Fam2	1.22235e+06	2.30876e+06	1.77292e+06	584406	596459	432993	x	x	x
RD23B_HUMAN	UV excision repair protein RAD23 homolog B OS=Homo sapiens GN=RAD23B PE=1 SV=1	4	4	134.29	0.00542098	3.02912	Ctl	RNS-Fam2	119531	195431	207550	47418.8	65030.3	60047.1	x	x	x
DC1I2_HUMAN	Cytoplasmic dynein 1 intermediate chain 2 OS=Homo sapiens GN=DYNC1I2 PE=1 SV=3	2	2	94.61	0.00547995	2.38963	Ctl	RNS-Fam2	38323.6	59320.5	58105.1	20305.4	20184.8	24686.9	x	x	x
PDIA1_HUMAN	Protein disulfide-isomerase OS=Homo sapiens GN=P4HB PE=1 SV=3	12	12	600.56	0.00556685	1.69718	Ctl	RNS-Fam2	2.49259e+06	3.18376e+06	2.6597e+06	1.7975e+06	1.66799e+06	1.44623e+06	x	x	x
P5CS_HUMAN	Delta-1-pyrroline-5-carboxylate synthase OS=Homo sapiens GN=ALDH18A1 PE=1 SV=2	2	2	104.9	0.00558406	2.01164	Ctl	RNS-Fam2	97357.7	127905	89451.5	59268.3	49763.4	47414.7	x	x	x
VDAC1_HUMAN	Voltage-dependent anion-selective channel protein 1 OS=Homo sapiens GN=VDAC1 PE=1 SV=2	2	2	78.5	0.00560448	2.18471	Ctl	RNS-Fam2	151791	221547	181324	96732.3	86710.3	70441.8	x	x	x
RRBP1_HUMAN	Ribosome-binding protein 1 OS=Homo sapiens GN=RRBP1 PE=1 SV=4	8	8	408	0.00584122	1.82668	RNS-Fam2	Ctl	312302	299212	268758	649042	472063	486874	x	x	x
THY1_HUMAN	Thy-1 membrane glycoprotein OS=Homo sapiens GN=THY1 PE=1 SV=2	2	2	130.56	0.00604143	2.1582	Ctl	RNS-Fam2	714134	1.15127e+06	959020	422632	458369	427693	x	x	x
LA_HUMAN	Lupus La protein OS=Homo sapiens GN=SSB PE=1 SV=2	4	4	150.29	0.0061298	1.78185	Ctl	RNS-Fam2	91689.4	121877	120528	57102.6	69009.9	61387	x	x	x
TFR1_HUMAN	Transferrin receptor protein 1 OS=Homo sapiens GN=TFRC PE=1 SV=2	2	2	88.71	0.00614055	1.84845	RNS-Fam2	Ctl	71786.5	57993.4	52049.7	126757	100039	109306	x	x	x
ARK72_HUMAN;ARK74_HUMAN	Aflatoxin B1 aldehyde reductase member 2 OS=Homo sapiens GN=AKR7A2 PE=1 SV=3	2	2	91.97	0.00617211	1.80113	Ctl	RNS-Fam2	88130.7	81731.6	82336.7	52089.1	50980.4	36953.2	x	x	x
ANX11_HUMAN	Annexin A11 OS=Homo sapiens GN=ANXA11 PE=1 SV=1	3	3	192.6	0.00619167	2.42523	Ctl	RNS-Fam2	106516	173368	161360	59218.2	54718.8	68001.7	x	x	x
VIME_HUMAN;AINX_HUMAN;DESM_HUMAN;PERI_HUMAN	Vimentin OS=Homo sapiens GN=VIM PE=1 SV=4	28	28	1471.82	0.00620962	1.885	RNS-Fam2	Ctl	3.06499e+07	4.39975e+07	3.59871e+07	7.82086e+07	6.37911e+07	6.65466e+07	x	x	x
LEG3_HUMAN	Galectin-3 OS=Homo sapiens GN=LGALS3 PE=1 SV=5	3	3	144.71	0.00626255	1.83167	RNS-Fam2	Ctl	142733	98681	111090	227766	220427	197478	x	x	x
P3H1_HUMAN	Prolyl 3-hydroxylase 1 OS=Homo sapiens GN=P3H1 PE=1 SV=2	2	2	107.74	0.00629318	1.56723	Ctl	RNS-Fam2	119551	130355	148525	75417.6	87781.1	91027.4	x	x	x
PUR9_HUMAN	Bifunctional purine biosynthesis protein PURH OS=Homo sapiens GN=ATIC PE=1 SV=3	3	3	119.62	0.00630614	1.41664	Ctl	RNS-Fam2	89331.2	86855.2	98040.8	66973.4	68984.9	57617.6	x	x	x
APOL2_HUMAN	Apolipoprotein L2 OS=Homo sapiens GN=APOL2 PE=1 SV=1	2	2	139.49	0.00632148	1.53397	RNS-Fam2	Ctl	45078.4	37262.4	34867.9	59673.2	56960.7	63160.9	x	x	x
ANXA5_HUMAN	Annexin A5 OS=Homo sapiens GN=ANXA5 PE=1 SV=2	6	6	276.12	0.00640247	1.45057	Ctl	RNS-Fam2	652619	568484	588387	462898	404572	379963	x	x	x
ATLA3_HUMAN	Atlastin-3 OS=Homo sapiens GN=ATL3 PE=1 SV=1	5	5	151.31	0.00644555	3.05372	Ctl	RNS-Fam2	110917	198978	157430	42272.8	64241.1	46520.8	x	x	x
AMPL_HUMAN	Cytosol aminopeptidase OS=Homo sapiens GN=LAP3 PE=1 SV=3	2	2	127.63	0.00651001	1.64412	Ctl	RNS-Fam2	66594.3	75629.2	91598.3	48739.6	47317.4	46160.1	x	x	x
STX12_HUMAN	Syntaxin-12 OS=Homo sapiens GN=STX12 PE=1 SV=1	2	2	90.59	0.00656677	2.03281	Ctl	RNS-Fam2	23308.8	22418.9	19835.8	8145.56	12117.3	11989.8	x	x	x
AIFM1_HUMAN	Apoptosis-inducing factor 1, mitochondrial OS=Homo sapiens GN=AIFM1 PE=1 SV=1	3	3	156	0.00664784	2.83058	Ctl	RNS-Fam2	43531.4	77558.9	54798.5	20288.6	24673.8	17176.3	x	x	x
PHB2_HUMAN	Prohibitin-2 OS=Homo sapiens GN=PHB2 PE=1 SV=2	3	3	124.15	0.0066625	1.34413	Ctl	RNS-Fam2	250012	269820	237869	178862	204814	180036	x	x	x
ACTN4_HUMAN	Alpha-actinin-4 OS=Homo sapiens GN=ACTN4 PE=1 SV=2	6	6	240.2	0.00686302	2.60819	RNS-Fam2	Ctl	91133.3	120153	114141	380623	236515	231636	x	x	x
FUMH_HUMAN	Fumarate hydratase, mitochondrial OS=Homo sapiens GN=FH PE=1 SV=3	3	3	160.12	0.00696841	1.44529	Ctl	RNS-Fam2	140414	156109	174283	116351	105162	104238	x	x	x
4F2_HUMAN	4F2 cell-surface antigen heavy chain OS=Homo sapiens GN=SLC3A2 PE=1 SV=3	4	4	187.67	0.00714316	1.38562	RNS-Fam2	Ctl	94132.4	90664.8	84971	122579	113443	137773	x	x	x
SNX2_HUMAN	Sorting nexin-2 OS=Homo sapiens GN=SNX2 PE=1 SV=2	3	3	146.29	0.0078123	1.88851	RNS-Fam2	Ctl	69168.5	58475	48840.7	98309.1	105842	129141	x	x	x
FSCN1_HUMAN	Fascin OS=Homo sapiens GN=FSCN1 PE=1 SV=3	5	5	164.89	0.00787252	1.69618	Ctl	RNS-Fam2	351976	450036	489011	235178	263875	262083	x	x	x
DHE3_HUMAN;DHE4_HUMAN	Glutamate dehydrogenase 1, mitochondrial OS=Homo sapiens GN=GLUD1 PE=1 SV=2	7	7	254.68	0.00796917	2.18194	Ctl	RNS-Fam2	838978	1.35924e+06	938020	499770	506941	430653	x	x	x
ETFA_HUMAN	Electron transfer flavoprotein subunit alpha, mitochondrial OS=Homo sapiens GN=ETFA PE=1 SV=1	2	2	58.22	0.00798683	2.20805	Ctl	RNS-Fam2	43061.5	58409.9	73467.2	27721.2	25701.9	25804.5	x	x	x
CAPR1_HUMAN	Caprin-1 OS=Homo sapiens GN=CAPRIN1 PE=1 SV=2	2	2	67.21	0.00811993	1.69355	RNS-Fam2	Ctl	121264	131547	138452	266397	196965	199262	x	x	x
RBMX_HUMAN;RMXL1_HUMAN	RNA-binding motif protein, X chromosome OS=Homo sapiens GN=RBMX PE=1 SV=3	6	6	215.55	0.00818211	1.60383	Ctl	RNS-Fam2	201732	272152	259477	155507	155690	146058	x	x	x
E2AK2_HUMAN	Interferon-induced, double-stranded RNA-activated protein kinase OS=Homo sapiens GN=EIF2AK2 PE=1 SV=2	2	2	117.4	0.00819489	4.76899	Ctl	RNS-Fam2	19344.2	45486.7	38956.7	6648.1	9702.69	5412.24	x	x	x
KAP2_HUMAN	cAMP-dependent protein kinase type II-alpha regulatory subunit OS=Homo sapiens GN=PRKAR2A PE=1 SV=2	2	2	81.29	0.00821134	2.60706	Ctl	RNS-Fam2	35020.7	52062.7	52546	15615.9	23312	14630.2	x	x	x
ADHX_HUMAN	Alcohol dehydrogenase class-3 OS=Homo sapiens GN=ADH5 PE=1 SV=4	2	2	85.72	0.00822221	14.8155	Ctl	RNS-Fam2	24145.9	98448.3	115737	4753.17	4419.71	6913.73	x	x	x
SYWC_HUMAN	Tryptophan--tRNA ligase, cytoplasmic OS=Homo sapiens GN=WARS PE=1 SV=2	4	4	167.52	0.00830678	2.57954	Ctl	RNS-Fam2	256828	460070	393600	125042	163163	142298	x	x	x
COPA_HUMAN	Coatomer subunit alpha OS=Homo sapiens GN=COPA PE=1 SV=2	5	5	259.66	0.00859482	2.03193	Ctl	RNS-Fam2	108020	103384	71644.5	41104.6	51148.2	47047.1	x	x	x
MPCP_HUMAN	Phosphate carrier protein, mitochondrial OS=Homo sapiens GN=SLC25A3 PE=1 SV=2	2	2	53.34	0.00878682	2.71418	Ctl	RNS-Fam2	34437.7	65388	48803.8	19811.3	19609.8	15339.3	x	x	x
LMO7_HUMAN	LIM domain only protein 7 OS=Homo sapiens GN=LMO7 PE=1 SV=3	2	2	108.91	0.00878794	2.46665	Ctl	RNS-Fam2	13113.2	16168.4	23484.4	6423.61	6870.77	8097.36	x	x	x
PSMD6_HUMAN	26S proteasome non-ATPase regulatory subunit 6 OS=Homo sapiens GN=PSMD6 PE=1 SV=1	2	2	72.79	0.00894419	3.01101	Ctl	RNS-Fam2	29621	14468.3	16541.8	6830.2	6916.18	6390.05	x	x	x
G6PD_HUMAN	Glucose-6-phosphate 1-dehydrogenase OS=Homo sapiens GN=G6PD PE=1 SV=4	5	5	152.44	0.00894642	1.73671	Ctl	RNS-Fam2	221030	285482	309056	162923	166456	140226	x	x	x
COR1B_HUMAN	Coronin-1B OS=Homo sapiens GN=CORO1B PE=1 SV=1	2	2	67.3	0.00906782	1.2774	Ctl	RNS-Fam2	77745.6	70229.9	71389	52870.1	58038.4	60818.3	x	x	x
AKA12_HUMAN	A-kinase anchor protein 12 OS=Homo sapiens GN=AKAP12 PE=1 SV=4	2	2	66.17	0.00921389	4.90319	RNS-Fam2	Ctl	3634.51	3220.28	1231.39	15981.1	11907.6	11759.3	x	x	x
6PGD_HUMAN	6-phosphogluconate dehydrogenase, decarboxylating OS=Homo sapiens GN=PGD PE=1 SV=3	4	4	169.16	0.00932043	1.39865	RNS-Fam2	Ctl	192824	180904	197772	296852	265866	236612	x	x	x
SAHH_HUMAN	Adenosylhomocysteinase OS=Homo sapiens GN=AHCY PE=1 SV=4	2	2	94.95	0.00932249	1.65666	Ctl	RNS-Fam2	41525.9	52517.7	56218.1	28517.2	33564.6	28619.5	x	x	x
CAPG_HUMAN	Macrophage-capping protein OS=Homo sapiens GN=CAPG PE=1 SV=2	3	3	192.83	0.00989046	2.2262	Ctl	RNS-Fam2	70538.3	117611	111026	48745.5	41435.7	44207	x	x	x
RHG01_HUMAN	Rho GTPase-activating protein 1 OS=Homo sapiens GN=ARHGAP1 PE=1 SV=1	3	3	100.5	0.0100911	1.44577	Ctl	RNS-Fam2	162715	204993	193898	125042	139625	123780	x	x	x
PGK1_HUMAN	Phosphoglycerate kinase 1 OS=Homo sapiens GN=PGK1 PE=1 SV=3	2	2	95.23	0.0101914	7.15361	Ctl	RNS-Fam2	253368	88828.3	79478.3	24392.3	20462	14091.3	x	x	x
IMA4_HUMAN	Importin subunit alpha-4 OS=Homo sapiens GN=KPNA3 PE=1 SV=2	2	2	49.54	0.0102483	7.37309	Ctl	RNS-Fam2	14218.3	51546.4	35813.4	5490.53	4976.95	3309.38	x	x	x
GSTO1_HUMAN	Glutathione S-transferase omega-1 OS=Homo sapiens GN=GSTO1 PE=1 SV=2	3	3	126.76	0.0102988	1.82018	Ctl	RNS-Fam2	49677.4	51379.8	72992.9	31321.1	34069.1	30232.4	x	x	x
H2A1B_HUMAN;H2A1A_HUMAN;H2A1D_HUMAN	Histone H2A type 1-B/E OS=Homo sapiens GN=HIST1H2AB PE=1 SV=2	3	3	103.86	0.010646	1.96903	RNS-Fam2	Ctl	773895	460101	663977	1.24796e+06	1.27379e+06	1.21541e+06	x	x	x
KCC2D_HUMAN	Calcium/calmodulin-dependent protein kinase type II subunit delta OS=Homo sapiens GN=CAMK2D PE=1 SV=3	2	2	59.89	0.010693	1.72476	Ctl	RNS-Fam2	51057.1	72886.8	62756.1	36566.7	39489	32191.1	x	x	x
ERLN2_HUMAN	Erlin-2 OS=Homo sapiens GN=ERLIN2 PE=1 SV=1	2	2	110.02	0.0107732	2.51937	Ctl	RNS-Fam2	37306.2	67645.3	60316.4	25373.2	20946.2	19279.5	x	x	x
PLPP3_HUMAN	Phospholipid phosphatase 3 OS=Homo sapiens GN=PLPP3 PE=1 SV=1	2	2	83.2	0.0109813	2.79397	Ctl	RNS-Fam2	47148	67411.4	69783.4	30403.7	15344.6	20230.5	x	x	x
ANXA2_HUMAN;AXA2L_HUMAN	Annexin A2 OS=Homo sapiens GN=ANXA2 PE=1 SV=2	8	8	547.06	0.0115933	1.41164	Ctl	RNS-Fam2	9.01351e+06	1.08018e+07	9.75102e+06	7.68824e+06	6.97157e+06	6.28489e+06	x	x	x
COPB_HUMAN	Coatomer subunit beta OS=Homo sapiens GN=COPB1 PE=1 SV=3	2	2	81.19	0.0116913	2.43914	Ctl	RNS-Fam2	28210	48331	40059.6	19928.6	13146.7	14728.6	x	x	x
ITAV_HUMAN	Integrin alpha-V OS=Homo sapiens GN=ITGAV PE=1 SV=2	3	3	83.81	0.0118261	1.68565	Ctl	RNS-Fam2	94170.4	63233.4	77243.3	47371.6	46911.5	44919.4	x	x	x
LIMA1_HUMAN	LIM domain and actin-binding protein 1 OS=Homo sapiens GN=LIMA1 PE=1 SV=1	3	3	129.46	0.0118286	1.46114	Ctl	RNS-Fam2	60035.2	71881.7	64931.7	38995.8	46724.7	49002.3	x	x	x
SODC_HUMAN	Superoxide dismutase [Cu-Zn] OS=Homo sapiens GN=SOD1 PE=1 SV=2	2	2	68.61	0.011954	5.40733	RNS-Fam2	Ctl	21682.4	8677.99	5862.28	85098.8	50787.4	59981.8	x	x	x
PCKGM_HUMAN;PCKGC_HUMAN	Phosphoenolpyruvate carboxykinase [GTP], mitochondrial OS=Homo sapiens GN=PCK2 PE=1 SV=3	3	3	140.06	0.0120843	3.46661	Ctl	RNS-Fam2	131217	271255	203716	79527.7	53922.1	41415.3	x	x	x
EMIL1_HUMAN	EMILIN-1 OS=Homo sapiens GN=EMILIN1 PE=1 SV=3	4	4	151.12	0.0123929	2.36909	Ctl	RNS-Fam2	115624	83508.7	65282.8	43859.2	30600.1	37151	x	x	x
SNX9_HUMAN	Sorting nexin-9 OS=Homo sapiens GN=SNX9 PE=1 SV=1	2	2	71.19	0.0124034	1.79439	Ctl	RNS-Fam2	81252.9	117830	118045	60928.1	62090.3	53714.3	x	x	x
FBLN1_HUMAN	Fibulin-1 OS=Homo sapiens GN=FBLN1 PE=1 SV=4	2	2	56.9	0.0126432	2.29698	Ctl	RNS-Fam2	68571.7	112677	76525.3	29195.7	41899.9	41127.4	x	x	x
GARS_HUMAN	Glycine--tRNA ligase OS=Homo sapiens GN=GARS PE=1 SV=3	4	4	248.78	0.0130364	3.96504	Ctl	RNS-Fam2	100331	254387	212183	36997.8	51415.7	54561.5	x	x	x
FAS_HUMAN	Fatty acid synthase OS=Homo sapiens GN=FASN PE=1 SV=3	2	2	79.2	0.0134357	1.9899	RNS-Fam2	Ctl	49012.9	32563	29045.6	69092.9	69254.3	81778.6	x	x	x
CKAP4_HUMAN	Cytoskeleton-associated protein 4 OS=Homo sapiens GN=CKAP4 PE=1 SV=2	12	12	721.55	0.0134648	1.35058	Ctl	RNS-Fam2	2.38229e+06	2.94654e+06	2.40149e+06	1.89864e+06	1.93862e+06	1.88642e+06	x	x	x
GFPT1_HUMAN	Glutamine--fructose-6-phosphate aminotransferase [isomerizing] 1 OS=Homo sapiens GN=GFPT1 PE=1 SV=3	3	3	190.98	0.0135035	1.89042	Ctl	RNS-Fam2	103330	151352	130434	55093.9	76876.3	71749.9	x	x	x
SNX6_HUMAN	Sorting nexin-6 OS=Homo sapiens GN=SNX6 PE=1 SV=1	2	2	66.88	0.0137197	5.95621	Ctl	RNS-Fam2	11229.3	37325.1	33526.5	4161.33	4020.57	5598.82	x	x	x
CD9_HUMAN	CD9 antigen OS=Homo sapiens GN=CD9 PE=1 SV=4	2	2	76.83	0.0137237	1.72789	Ctl	RNS-Fam2	116385	119670	149308	89776.3	70414.1	62835	x	x	x
MAP4_HUMAN	Microtubule-associated protein 4 OS=Homo sapiens GN=MAP4 PE=1 SV=3	3	3	125.87	0.0137757	6.50812	RNS-Fam2	Ctl	31755.9	6494.12	7689.38	105809	83900.9	109269	x	x	x
CP51A_HUMAN	Lanosterol 14-alpha demethylase OS=Homo sapiens GN=CYP51A1 PE=1 SV=3	2	2	68.27	0.013891	1.90365	Ctl	RNS-Fam2	20775.4	25957.2	34129.8	13024.9	14877.7	14575	x	x	x
CO1A1_HUMAN	Collagen alpha-1(I) chain OS=Homo sapiens GN=COL1A1 PE=1 SV=5	2	2	91.03	0.0141435	1.45598	RNS-Fam2	Ctl	40417.4	35090.8	31311.2	57030.2	50968.2	47528.7	x	x	x
XPO2_HUMAN	Exportin-2 OS=Homo sapiens GN=CSE1L PE=1 SV=3	2	2	107.97	0.01421	3.45035	Ctl	RNS-Fam2	19177.1	47773.4	37929.9	10267	11259.9	8870.04	x	x	x
PA2G4_HUMAN	Proliferation-associated protein 2G4 OS=Homo sapiens GN=PA2G4 PE=1 SV=3	2	2	57.87	0.0144032	3.63151	Ctl	RNS-Fam2	30223	68346.3	71503.2	18327.3	12960.4	15544.7	x	x	x
LMNB1_HUMAN	Lamin-B1 OS=Homo sapiens GN=LMNB1 PE=1 SV=2	2	2	111.9	0.0144933	2.48528	Ctl	RNS-Fam2	32375.8	65140.7	44073.4	20735.6	19396.7	16839.1	x	x	x
PROF1_HUMAN	Profilin-1 OS=Homo sapiens GN=PFN1 PE=1 SV=2	2	2	58.97	0.0145486	2.28063	RNS-Fam2	Ctl	510817	265891	364174	1.00509e+06	846115	750728	x	x	x
XRCC6_HUMAN	X-ray repair cross-complementing protein 6 OS=Homo sapiens GN=XRCC6 PE=1 SV=2	2	2	62.48	0.015158	15.4663	Ctl	RNS-Fam2	6885.46	46526.8	34063.3	1396.39	2320.15	1939.35	x	x	x
CLH1_HUMAN;CLH2_HUMAN	Clathrin heavy chain 1 OS=Homo sapiens GN=CLTC PE=1 SV=5	11	11	405.88	0.0151791	1.26994	Ctl	RNS-Fam2	376083	455356	397717	315366	326220	326296	x	x	x
SRSF1_HUMAN	Serine/arginine-rich splicing factor 1 OS=Homo sapiens GN=SRSF1 PE=1 SV=2	3	3	111.66	0.0157229	1.99712	Ctl	RNS-Fam2	76342.1	100675	120144	39922.8	51519.2	57352.4	x	x	x
VAT1_HUMAN	Synaptic vesicle membrane protein VAT-1 homolog OS=Homo sapiens GN=VAT1 PE=1 SV=2	5	5	225.22	0.0157301	1.58684	RNS-Fam2	Ctl	548850	574534	495065	1.02438e+06	825943	717907	x	x	x
PTBP1_HUMAN	Polypyrimidine tract-binding protein 1 OS=Homo sapiens GN=PTBP1 PE=1 SV=1	6	6	270.51	0.0158935	2.20952	Ctl	RNS-Fam2	557421	1.0031e+06	819786	341186	419807	316303	x	x	x
COMT_HUMAN	Catechol O-methyltransferase OS=Homo sapiens GN=COMT PE=1 SV=2	2	2	60.44	0.0159733	2.23813	Ctl	RNS-Fam2	31362.6	42371.3	56837	17988.6	17133	23217.7	x	x	x
H4_HUMAN	Histone H4 OS=Homo sapiens GN=HIST1H4A PE=1 SV=2	2	2	107.39	0.0161263	1.79267	RNS-Fam2	Ctl	460403	279772	389007	682543	712561	629140	x	x	x
PRDX2_HUMAN	Peroxiredoxin-2 OS=Homo sapiens GN=PRDX2 PE=1 SV=5	2	2	70.46	0.0161423	2.15778	Ctl	RNS-Fam2	28113.3	21544.7	36823.9	12162.7	16384.4	11532	x	x	x
PSD12_HUMAN	26S proteasome non-ATPase regulatory subunit 12 OS=Homo sapiens GN=PSMD12 PE=1 SV=3	2	2	99.87	0.0161691	2.1825	Ctl	RNS-Fam2	36887.5	61388.4	64463.3	22263.2	27537.2	24765.1	x	x	x
RCN1_HUMAN	Reticulocalbin-1 OS=Homo sapiens GN=RCN1 PE=1 SV=1	3	3	102.16	0.0162198	1.46153	RNS-Fam2	Ctl	208728	241053	217705	374107	280246	321194	x	x	x
1433E_HUMAN	14-3-3 protein epsilon OS=Homo sapiens GN=YWHAE PE=1 SV=1	5	5	193.62	0.0163057	3.15424	Ctl	RNS-Fam2	91266.9	203374	199102	53819.1	45015	57698.9	x	x	x
PSAL_HUMAN	Puromycin-sensitive aminopeptidase-like protein OS=Homo sapiens GN=NPEPPSL1 PE=2 SV=3	2	2	61.73	0.016331	2.0193	RNS-Fam2	Ctl	64611.9	113330	88277.7	179863	154213	203500	x	x	x
STML2_HUMAN	Stomatin-like protein 2, mitochondrial OS=Homo sapiens GN=STOML2 PE=1 SV=1	2	2	51.72	0.0163788	6.54291	Ctl	RNS-Fam2	94653.5	65202.1	23315.7	10675.9	7178.29	10141.2	x	x	x
ECHA_HUMAN	Trifunctional enzyme subunit alpha, mitochondrial OS=Homo sapiens GN=HADHA PE=1 SV=2	11	11	489.28	0.0168087	2.05273	Ctl	RNS-Fam2	443891	674831	493956	302833	284441	198352	x	x	x
YBOX1_HUMAN;YBOX2_HUMAN	Nuclease-sensitive element-binding protein 1 OS=Homo sapiens GN=YBX1 PE=1 SV=3	3	3	125	0.0170697	5.43336	Ctl	RNS-Fam2	54491.5	178598	176972	27853.8	24210.9	23406.2	x	x	x
IFIT1_HUMAN	Interferon-induced protein with tetratricopeptide repeats 1 OS=Homo sapiens GN=IFIT1 PE=1 SV=2	3	3	109.67	0.0172266	5.28736	Ctl	RNS-Fam2	32027.5	111934	92532.3	13914	16285.8	14528.2	x	x	x
DPYL3_HUMAN	Dihydropyrimidinase-related protein 3 OS=Homo sapiens GN=DPYSL3 PE=1 SV=1	3	3	135.02	0.0174353	2.20643	Ctl	RNS-Fam2	129588	223194	210547	80773.5	101483	73056.1	x	x	x
HNRPQ_HUMAN	Heterogeneous nuclear ribonucleoprotein Q OS=Homo sapiens GN=SYNCRIP PE=1 SV=2	6	6	216.66	0.0175271	1.78347	Ctl	RNS-Fam2	342644	533173	457365	279257	245518	222746	x	x	x
GSHR_HUMAN	Glutathione reductase, mitochondrial OS=Homo sapiens GN=GSR PE=1 SV=2	3	3	139.49	0.017597	1.98548	Ctl	RNS-Fam2	92583.3	140244	151135	72742	65325.5	55317.9	x	x	x
P4HA2_HUMAN	Prolyl 4-hydroxylase subunit alpha-2 OS=Homo sapiens GN=P4HA2 PE=1 SV=1	4	4	163.35	0.0178351	1.31343	Ctl	RNS-Fam2	185315	184103	150570	129201	134497	132203	x	x	x
PSD13_HUMAN	26S proteasome non-ATPase regulatory subunit 13 OS=Homo sapiens GN=PSMD13 PE=1 SV=2	2	2	61.81	0.0182083	3.5909	Ctl	RNS-Fam2	21104.5	50127.1	55610.1	12021.5	12525.3	10776.2	x	x	x
ERP44_HUMAN	Endoplasmic reticulum resident protein 44 OS=Homo sapiens GN=ERP44 PE=1 SV=1	2	2	90.32	0.0182508	4.59304	Ctl	RNS-Fam2	40209	128072	111569	21060	19780.2	20089.1	x	x	x
HNRPK_HUMAN	Heterogeneous nuclear ribonucleoprotein K OS=Homo sapiens GN=HNRNPK PE=1 SV=1	9	9	357.37	0.0184756	1.55636	Ctl	RNS-Fam2	1.42996e+06	1.98193e+06	1.73379e+06	1.20194e+06	1.13249e+06	971800	x	x	x
P5CR1_HUMAN;P5CR2_HUMAN	Pyrroline-5-carboxylate reductase 1, mitochondrial OS=Homo sapiens GN=PYCR1 PE=1 SV=2	2	2	79.72	0.0189082	3.04285	Ctl	RNS-Fam2	25310.6	49119.7	55972.9	10655.6	15513.5	16686.5	x	x	x
HSPB1_HUMAN	Heat shock protein beta-1 OS=Homo sapiens GN=HSPB1 PE=1 SV=2	3	3	107.23	0.0192739	1.73222	Ctl	RNS-Fam2	195161	273644	301207	162801	145063	136659	x	x	x
ODP2_HUMAN	Dihydrolipoyllysine-residue acetyltransferase component of pyruvate dehydrogenase complex, mitochondrial OS=Homo sapiens GN=DLAT PE=1 SV=3	2	2	50.89	0.0195598	2.75569	Ctl	RNS-Fam2	25205.8	56078.9	51209.8	16086.5	15514.5	16479.2	x	x	x
IPO5_HUMAN	Importin-5 OS=Homo sapiens GN=IPO5 PE=1 SV=4	3	3	131.87	0.0197413	1.51348	Ctl	RNS-Fam2	79409.2	87369	72114.7	62771.1	49852.6	45219.5	x	x	x
TBB2A_HUMAN;TBB2B_HUMAN	Tubulin beta-2A chain OS=Homo sapiens GN=TUBB2A PE=1 SV=1	2	2	77.21	0.0198675	2.73744	RNS-Fam2	Ctl	52233.1	23079.1	20765.3	89422.1	89536.2	84048.4	x	x
TOM1_HUMAN	Target of Myb protein 1 OS=Homo sapiens GN=TOM1 PE=1 SV=2	2	2	80.66	0.0204582	2.18698	Ctl	RNS-Fam2	33793.4	21663.9	20989.1	8896.46	14524	11534.7	x	x
ANXA1_HUMAN	Annexin A1 OS=Homo sapiens GN=ANXA1 PE=1 SV=2	7	7	370.01	0.0205439	1.2253	RNS-Fam2	Ctl	1.36916e+06	1.34347e+06	1.46942e+06	1.79634e+06	1.77592e+06	1.55198e+06	x	x
ROA2_HUMAN	Heterogeneous nuclear ribonucleoproteins A2/B1 OS=Homo sapiens GN=HNRNPA2B1 PE=1 SV=2	3	3	123.35	0.0206331	3.2227	Ctl	RNS-Fam2	207770	521411	374060	143355	109780	89198.7	x	x
IMDH2_HUMAN	Inosine-5'-monophosphate dehydrogenase 2 OS=Homo sapiens GN=IMPDH2 PE=1 SV=2	2	2	83.76	0.0207176	3.23558	Ctl	RNS-Fam2	40028.8	85530.9	80765	29490.2	19150	15127.3	x	x
EF1A1_HUMAN;EF1A2_HUMAN	Elongation factor 1-alpha 1 OS=Homo sapiens GN=EEF1A1 PE=1 SV=1	6	6	241.36	0.0210723	2.92348	Ctl	RNS-Fam2	1.67361e+06	3.57289e+06	3.92924e+06	1.10462e+06	1.07746e+06	956556	x	x
CPNE3_HUMAN	Copine-3 OS=Homo sapiens GN=CPNE3 PE=1 SV=1	3	3	153.45	0.0215332	2.74145	Ctl	RNS-Fam2	47290.1	107014	91430	28359.5	34428.7	26848.5	x	x
MYL6_HUMAN;MYL6B_HUMAN	Myosin light polypeptide 6 OS=Homo sapiens GN=MYL6 PE=1 SV=2	3	3	132.83	0.021888	1.83271	RNS-Fam2	Ctl	218486	137775	218605	397146	349531	306886	x	x
TCPB_HUMAN	T-complex protein 1 subunit beta OS=Homo sapiens GN=CCT2 PE=1 SV=4	6	6	393.41	0.0219569	1.45404	Ctl	RNS-Fam2	360048	492078	445321	274674	316395	301236	x	x
PSMD2_HUMAN	26S proteasome non-ATPase regulatory subunit 2 OS=Homo sapiens GN=PSMD2 PE=1 SV=3	2	2	105.52	0.0223591	1.82519	Ctl	RNS-Fam2	35517.9	53879.2	55734.4	22807.4	28664.1	28044.6	x	x
USO1_HUMAN	General vesicular transport factor p115 OS=Homo sapiens GN=USO1 PE=1 SV=2	5	5	211.61	0.022449	1.648	Ctl	RNS-Fam2	124145	165482	140378	107479	76490.5	76956.5	x	x
ACTB_HUMAN;POTEE_HUMAN	Actin, cytoplasmic 1 OS=Homo sapiens GN=ACTB PE=1 SV=1	5	5	154.83	0.0227899	1.62611	RNS-Fam2	Ctl	6.38932e+06	3.99922e+06	4.5601e+06	8.1193e+06	7.85564e+06	8.33321e+06	x	x
TBB5_HUMAN;TBB1_HUMAN;TBB8L_HUMAN	Tubulin beta chain OS=Homo sapiens GN=TUBB PE=1 SV=2	16	16	821.09	0.0228314	1.41769	Ctl	RNS-Fam2	6.43722e+06	8.44059e+06	8.45222e+06	5.33756e+06	5.80765e+06	5.3112e+06	x	x
HM13_HUMAN	Minor histocompatibility antigen H13 OS=Homo sapiens GN=HM13 PE=1 SV=1	2	2	50.73	0.0228986	1.61827	Ctl	RNS-Fam2	32423.4	38677.8	37582.8	28345.6	19631.7	19183.3	x	x
CISY_HUMAN	Citrate synthase, mitochondrial OS=Homo sapiens GN=CS PE=1 SV=2	2	2	73.25	0.0233096	1.79915	RNS-Fam2	Ctl	79857.7	53120.8	50765.5	127491	108764	94327.3	x	x
SCFD1_HUMAN	Sec1 family domain-containing protein 1 OS=Homo sapiens GN=SCFD1 PE=1 SV=4	2	2	101.78	0.0233936	3.04684	Ctl	RNS-Fam2	29530.1	76800	60145.4	18695.6	19624.4	16318.6	x	x
CO6A2_HUMAN	Collagen alpha-2(VI) chain OS=Homo sapiens GN=COL6A2 PE=1 SV=4	2	2	70.65	0.0234629	1.40214	RNS-Fam2	Ctl	24295.9	19902.4	18624.3	28113.8	27454.8	32517.6	x	x
GSTP1_HUMAN	Glutathione S-transferase P OS=Homo sapiens GN=GSTP1 PE=1 SV=2	2	2	60.65	0.0237948	1.99819	Ctl	RNS-Fam2	46626.8	64013.5	67930.3	38866	28167.5	22332.5	x	x
ADRO_HUMAN	NADPH:adrenodoxin oxidoreductase, mitochondrial OS=Homo sapiens GN=FDXR PE=1 SV=3	2	2	58.07	0.0239318	1.50656	Ctl	RNS-Fam2	21804.1	26175	24242.2	19508.6	14152.7	14276.5	x	x
SYNE3_HUMAN	Nesprin-3 OS=Homo sapiens GN=SYNE3 PE=1 SV=2	2	2	126.96	0.0240969	2.07254	Ctl	RNS-Fam2	23912.3	30310.9	43011.3	18119.7	12639.5	16156.4	x	x
LDHA_HUMAN;LDH6A_HUMAN	L-lactate dehydrogenase A chain OS=Homo sapiens GN=LDHA PE=1 SV=2	5	5	189.8	0.0251658	1.92197	Ctl	RNS-Fam2	503362	658313	832554	401495	362273	273829	x	x
KPYM_HUMAN;KPYR_HUMAN	Pyruvate kinase PKM OS=Homo sapiens GN=PKM PE=1 SV=4	15	15	807.39	0.0254621	2.64356	Ctl	RNS-Fam2	5.34728e+06	1.10232e+07	1.20854e+07	3.55422e+06	3.93367e+06	3.27633e+06	x	x
PRS4_HUMAN	26S proteasome regulatory subunit 4 OS=Homo sapiens GN=PSMC1 PE=1 SV=1	2	2	54.75	0.0256341	3.29412	Ctl	RNS-Fam2	18650.4	47322.5	46582.2	9391.29	11835	12942.2	x	x
SNAA_HUMAN	Alpha-soluble NSF attachment protein OS=Homo sapiens GN=NAPA PE=1 SV=3	2	2	128.07	0.0257653	2.03595	Ctl	RNS-Fam2	47435.3	26934.7	29578.5	18606.8	18452	13997.7	x	x
PTGIS_HUMAN	Prostacyclin synthase OS=Homo sapiens GN=PTGIS PE=1 SV=1	2	2	95.09	0.0257945	2.34619	Ctl	RNS-Fam2	66907.3	124209	98816.7	45782.4	48876.6	28917.3	x	x
SEPT7_HUMAN;SEP14_HUMAN	Septin-7 OS=Homo sapiens GN=SEPT7 PE=1 SV=2	2	2	93.52	0.025998	1.28606	Ctl	RNS-Fam2	321876	378002	408068	278758	289580	293169	x	x
S10A6_HUMAN	Protein S100-A6 OS=Homo sapiens GN=S100A6 PE=1 SV=1	2	2	68.71	0.0262805	1.80712	RNS-Fam2	Ctl	63520.2	48194.2	88477.5	116168	130769	114834	x	x
CATZ_HUMAN	Cathepsin Z OS=Homo sapiens GN=CTSZ PE=1 SV=1	2	2	70.09	0.0264352	2.26066	Ctl	RNS-Fam2	39273.1	71309.5	67174.4	19743.9	30666.2	28220.4	x	x
GANAB_HUMAN	Neutral alpha-glucosidase AB OS=Homo sapiens GN=GANAB PE=1 SV=3	5	5	233.1	0.0264729	1.2788	RNS-Fam2	Ctl	531605	581071	598474	800510	648598	739111	x	x
XRCC5_HUMAN	X-ray repair cross-complementing protein 5 OS=Homo sapiens GN=XRCC5 PE=1 SV=3	3	3	95.76	0.0267105	1.53691	Ctl	RNS-Fam2	51059.4	72025.6	54715.3	39433.4	33952	42301.5	x	x
HS71A_HUMAN;HSP77_HUMAN	Heat shock 70 kDa protein 1A OS=Homo sapiens GN=HSPA1A PE=1 SV=1	9	9	351.73	0.0277748	1.62617	Ctl	RNS-Fam2	427858	644803	608159	375937	348452	309217	x	x
HSP74_HUMAN	Heat shock 70 kDa protein 4 OS=Homo sapiens GN=HSPA4 PE=1 SV=4	2	2	109.55	0.028817	1.46947	RNS-Fam2	Ctl	100192	108304	128048	166419	139171	188949	x	x
FERM2_HUMAN;FERM1_HUMAN	Fermitin family homolog 2 OS=Homo sapiens GN=FERMT2 PE=1 SV=1	2	2	69.56	0.0318102	3.44123	Ctl	RNS-Fam2	45767.5	132838	96039.1	26214.1	34944.8	18651.2	x	x
CAP1_HUMAN;CAP2_HUMAN	Adenylyl cyclase-associated protein 1 OS=Homo sapiens GN=CAP1 PE=1 SV=5	6	6	280.19	0.0326574	2.30016	Ctl	RNS-Fam2	215584	450946	431290	155692	174693	146895	x	x
WDR1_HUMAN	WD repeat-containing protein 1 OS=Homo sapiens GN=WDR1 PE=1 SV=4	6	6	230.25	0.0333665	1.68911	Ctl	RNS-Fam2	351112	545533	562488	306189	293077	264579	x	x
MYH9_HUMAN;MYH10_HUMAN;MYH11_HUMAN;MYH14_HUMAN	Myosin-9 OS=Homo sapiens GN=MYH9 PE=1 SV=4	13	13	614.72	0.0337495	1.30935	RNS-Fam2	Ctl	775721	804491	718109	1.15008e+06	973750	885470	x	x
SPB6_HUMAN	Serpin B6 OS=Homo sapiens GN=SERPINB6 PE=1 SV=3	2	2	59.68	0.0339626	3.00395	Ctl	RNS-Fam2	31558.9	81721	72601.5	15785.1	24832.2	21261.7	x	x
ZYX_HUMAN	Zyxin OS=Homo sapiens GN=ZYX PE=1 SV=1	3	3	103.92	0.0340139	1.92408	RNS-Fam2	Ctl	141544	179405	278644	321714	431261	400693	x	x
TFG_HUMAN	Protein TFG OS=Homo sapiens GN=TFG PE=1 SV=2	2	2	56.91	0.0345654	2.07856	Ctl	RNS-Fam2	122955	176796	189569	91987.8	92372.9	51052.5	x	x
CALX_HUMAN	Calnexin OS=Homo sapiens GN=CANX PE=1 SV=2	6	6	223.27	0.0354071	1.80666	Ctl	RNS-Fam2	160832	276005	196640	96025.5	130781	123827	x	x
PML_HUMAN	Protein PML OS=Homo sapiens GN=PML PE=1 SV=3	6	6	275.91	0.0356328	1.19766	Ctl	RNS-Fam2	167359	189178	172939	137855	143844	160393	x	x
SYNC_HUMAN	Asparagine--tRNA ligase, cytoplasmic OS=Homo sapiens GN=NARS PE=1 SV=1	3	3	112.85	0.0361099	1.40399	Ctl	RNS-Fam2	92672.3	125721	123181	79008.3	87801.2	76478.3	x	x
AT1A1_HUMAN;AT1A3_HUMAN	Sodium/potassium-transporting ATPase subunit alpha-1 OS=Homo sapiens GN=ATP1A1 PE=1 SV=1	4	4	127.18	0.0365241	1.47442	RNS-Fam2	Ctl	128879	99514.2	85785	165040	139422	158767	x	x
SEP11_HUMAN	Septin-11 OS=Homo sapiens GN=SEPT11 PE=1 SV=3	2	2	155.17	0.0368176	4.57007	Ctl	RNS-Fam2	40403.2	147425	153608	25342.3	27141.1	22227.9	x	x
SQOR_HUMAN	Sulfide:quinone oxidoreductase, mitochondrial OS=Homo sapiens GN=SQOR PE=1 SV=1	2	2	124.97	0.0377057	1.51553	Ctl	RNS-Fam2	112917	158681	137083	100652	94770.6	74238.8	x	x
SPTN1_HUMAN	Spectrin alpha chain, non-erythrocytic 1 OS=Homo sapiens GN=SPTAN1 PE=1 SV=3	4	4	235.55	0.0379349	1.36847	Ctl	RNS-Fam2	33407	40988.2	44156.2	27652.3	32269.8	26708.4	x	x
TAGL2_HUMAN	Transgelin-2 OS=Homo sapiens GN=TAGLN2 PE=1 SV=3	3	3	93.15	0.0390788	2.40477	Ctl	RNS-Fam2	285736	115079	164151	76282.8	84242.4	74410.7	x	x
OXSR1_HUMAN	Serine/threonine-protein kinase OSR1 OS=Homo sapiens GN=OXSR1 PE=1 SV=1	2	2	99.5	0.0395593	14.246	Ctl	RNS-Fam2	3676.19	38323.6	30254.3	2148.69	1566.84	1356.35	x	x
GNAI2_HUMAN;GNAI1_HUMAN	Guanine nucleotide-binding protein G(i) subunit alpha-2 OS=Homo sapiens GN=GNAI2 PE=1 SV=3	2	2	76.36	0.0443577	1.18568	RNS-Fam2	Ctl	155509	166960	149217	193901	196459	168906	x	x
TCPQ_HUMAN	T-complex protein 1 subunit theta OS=Homo sapiens GN=CCT8 PE=1 SV=4	8	8	387.91	0.047008	1.67129	Ctl	RNS-Fam2	388735	643978	637163	325041	362706	311405	x	x
FUBP2_HUMAN	Far upstream element-binding protein 2 OS=Homo sapiens GN=KHSRP PE=1 SV=4	3	3	187.17	0.0486816	1.56437	RNS-Fam2	Ctl	99906.9	126360	88774.3	205227	140160	147454	x	x
SEPT9_HUMAN	Septin-9 OS=Homo sapiens GN=SEPT9 PE=1 SV=2	5	5	209.32	0.0497958	3.03784	Ctl	RNS-Fam2	60403.1	185098	165320	41054.1	43316.4	50864.3	x	x
SVIL_HUMAN	Supervillin OS=Homo sapiens GN=SVIL PE=1 SV=2	1	1	42.52	2.86134e-10	Infinity	Ctl	RNS-Fam2	2752.23	2746.56	2569.43	0	0	0	x		x
1B57_HUMAN;1A02_HUMAN	HLA class I histocompatibility antigen, B-57 alpha chain OS=Homo sapiens GN=HLA-B PE=1 SV=1	1	1	66.05	1.02325e-08	Infinity	RNS-Fam2	Ctl	0	0	0	85770.7	72036.7	66128.3	x		x
MPP8_HUMAN	M-phase phosphoprotein 8 OS=Homo sapiens GN=MPHOSPH8 PE=1 SV=2	1	1	28.15	3.01417e-08	Infinity	RNS-Fam2	Ctl	0	0	0	10822.8	8859.82	8199.04	x		x
YBOX3_HUMAN	Y-box-binding protein 3 OS=Homo sapiens GN=YBX3 PE=1 SV=4	1	1	58.98	2.63253e-06	Infinity	RNS-Fam2	Ctl	0	0	0	7112.47	3141	4821.3	x		x
GTR1_HUMAN	Solute carrier family 2, facilitated glucose transporter member 1 OS=Homo sapiens GN=SLC2A1 PE=1 SV=2	1	1	58.37	6.77535e-06	Infinity	Ctl	RNS-Fam2	722.554	1523.17	1573.67	0	0	0	x		x
FHL2_HUMAN	Four and a half LIM domains protein 2 OS=Homo sapiens GN=FHL2 PE=1 SV=3	1	1	39.46	1.59305e-05	Infinity	Ctl	RNS-Fam2	2129.4	7466.38	4642.12	0	0	0	x		x
IPO7_HUMAN	Importin-7 OS=Homo sapiens GN=IPO7 PE=1 SV=1	1	1	37.26	2.1328e-05	2.39588	RNS-Fam2	Ctl	14510.2	14986.6	14770.3	37655.9	33145.3	35257.2	x		x
NSF_HUMAN	Vesicle-fusing ATPase OS=Homo sapiens GN=NSF PE=1 SV=3	1	1	31.73	2.52144e-05	2.56807	Ctl	RNS-Fam2	42801.6	43538.2	47626.1	16752	18322.6	17091.4	x		x
DNJA2_HUMAN	DnaJ homolog subfamily A member 2 OS=Homo sapiens GN=DNAJA2 PE=1 SV=1	1	1	40.78	6.25877e-05	3.31029	Ctl	RNS-Fam2	14750.6	17231.6	18451.7	4929.46	5210.51	5095.54	x		x
PSB4_HUMAN	Proteasome subunit beta type-4 OS=Homo sapiens GN=PSMB4 PE=1 SV=4	1	1	25.84	6.51523e-05	5.82537	RNS-Fam2	Ctl	4845.19	3667.51	5092.73	26664.8	26436.7	26155.2	x		x
TRI25_HUMAN	E3 ubiquitin/ISG15 ligase TRIM25 OS=Homo sapiens GN=TRIM25 PE=1 SV=2	1	1	55.36	9.71086e-05	12.5506	Ctl	RNS-Fam2	42804.4	63101.2	56926.7	3707.55	5329.99	3936.53	x		x
RIM3A_HUMAN	RIMS-binding protein 3A OS=Homo sapiens GN=RIMBP3 PE=1 SV=4	1	1	25.3	0.000107273	5.97445	RNS-Fam2	Ctl	1423.13	1439.7	1601.68	10907.5	8141.85	7623.63	x		x
GHDC_HUMAN	GH3 domain-containing protein OS=Homo sapiens GN=GHDC PE=1 SV=2	1	1	27.83	0.000141992	3.28825	Ctl	RNS-Fam2	6531.21	7055.37	5712.31	1744.35	2094.73	2029.97	x		x
BZW1_HUMAN	Basic leucine zipper and W2 domain-containing protein 1 OS=Homo sapiens GN=BZW1 PE=1 SV=1	1	1	23.97	0.000161987	Infinity	Ctl	RNS-Fam2	902.556	6440.79	5784.43	0	0	0	x		x
BCAT1_HUMAN	Branched-chain-amino-acid aminotransferase, cytosolic OS=Homo sapiens GN=BCAT1 PE=1 SV=3	1	1	24.76	0.000216528	10.7673	Ctl	RNS-Fam2	4770.27	6907.1	7492.82	587.167	722.174	471.074	x		x
UMPS_HUMAN	Uridine 5'-monophosphate synthase OS=Homo sapiens GN=UMPS PE=1 SV=1	1	1	34.05	0.000300478	2398.6	Ctl	RNS-Fam2	902.075	2141.79	2917.05	2.4821	0	0.00307673	x		x
GBB4_HUMAN	Guanine nucleotide-binding protein subunit beta-4 OS=Homo sapiens GN=GNB4 PE=1 SV=3	1	1	33.98	0.000302611	1.8888	Ctl	RNS-Fam2	13610	13916.5	13404.8	7643.7	7551.25	6475.6	x		x
NONO_HUMAN	Non-POU domain-containing octamer-binding protein OS=Homo sapiens GN=NONO PE=1 SV=4	1	1	35.68	0.000313671	2.60795	Ctl	RNS-Fam2	45879.3	41772.6	36131.8	14859	17201.9	15403.1	x		x
SCRN1_HUMAN	Secernin-1 OS=Homo sapiens GN=SCRN1 PE=1 SV=2	1	1	33.39	0.000350794	Infinity	Ctl	RNS-Fam2	1110.49	13533.6	13212.8	0	0	0	x		x
AAAT_HUMAN	Neutral amino acid transporter B(0) OS=Homo sapiens GN=SLC1A5 PE=1 SV=2	1	1	67.79	0.000361093	3.65744	Ctl	RNS-Fam2	46860.6	56871.5	42574.4	11341.7	14477.6	14183.1	x		x
DCR1C_HUMAN	Protein artemis OS=Homo sapiens GN=DCLRE1C PE=1 SV=2	1	1	21.21	0.000369576	4.02625	Ctl	RNS-Fam2	47935.7	35518.2	34799.7	10594.9	8496.05	10279.7	x		x
MDHC_HUMAN	Malate dehydrogenase, cytoplasmic OS=Homo sapiens GN=MDH1 PE=1 SV=4	1	1	21.09	0.00040182	27.7535	RNS-Fam2	Ctl	144.174	191.799	87.9588	5438.91	2692.44	3634.21	x		x
ADAS_HUMAN	Alkyldihydroxyacetonephosphate synthase, peroxisomal OS=Homo sapiens GN=AGPS PE=1 SV=1	1	1	22.96	0.000431394	4.05952	Ctl	RNS-Fam2	31107.9	37485.3	46253.9	8342.88	9706.13	10241.8	x		x
VA0D1_HUMAN	V-type proton ATPase subunit d 1 OS=Homo sapiens GN=ATP6V0D1 PE=1 SV=1	1	1	21.44	0.000445337	11.9258	RNS-Fam2	Ctl	235.574	418.535	254.643	4681.62	3352.07	2803.94	x		x
RLA2_HUMAN	60S acidic ribosomal protein P2 OS=Homo sapiens GN=RPLP2 PE=1 SV=1	1	1	34.12	0.000447494	Infinity	RNS-Fam2	Ctl	0	0	0	25981.5	3485.64	1369.42	x		x
WIPI2_HUMAN	WD repeat domain phosphoinositide-interacting protein 2 OS=Homo sapiens GN=WIPI2 PE=1 SV=1	1	1	21.78	0.000493776	2.58315	Ctl	RNS-Fam2	16108.1	18967.3	16864.1	6424.88	7738.26	5943.88	x		x
MMSA_HUMAN	Methylmalonate-semialdehyde dehydrogenase [acylating], mitochondrial OS=Homo sapiens GN=ALDH6A1 PE=1 SV=2	1	1	43.8	0.000552272	5.77352	Ctl	RNS-Fam2	7109.07	11645.7	7498.54	1731.22	1463.98	1352	x		x
CPSF6_HUMAN	Cleavage and polyadenylation specificity factor subunit 6 OS=Homo sapiens GN=CPSF6 PE=1 SV=2	1	1	36.1	0.000565914	3.40642	Ctl	RNS-Fam2	11599.3	15226	13986.1	4447.21	3294.05	4239.45	x		x
DPP3_HUMAN	Dipeptidyl peptidase 3 OS=Homo sapiens GN=DPP3 PE=1 SV=2	1	1	47.3	0.000620908	2.53848	Ctl	RNS-Fam2	14967.1	10913	13061.6	4899.31	5339.82	5101.45	x		x
WDR87_HUMAN	WD repeat-containing protein 87 OS=Homo sapiens GN=WDR87 PE=1 SV=3	1	1	22.39	0.000670137	1.84801	Ctl	RNS-Fam2	36553.1	37494.5	42106.7	19268.1	22700.7	20884.9	x		x
RS19_HUMAN	40S ribosomal protein S19 OS=Homo sapiens GN=RPS19 PE=1 SV=2	1	1	43.65	0.000671685	9.18616	RNS-Fam2	Ctl	1859.36	826.47	1325.16	12972.4	11504.1	12369.2	x		x
COPB2_HUMAN	Coatomer subunit beta' OS=Homo sapiens GN=COPB2 PE=1 SV=2	1	1	65.79	0.000674877	1.81637	Ctl	RNS-Fam2	39871.3	47766.6	48232.7	25168.4	24661	24973.7	x		x
MARE1_HUMAN	Microtubule-associated protein RP/EB family member 1 OS=Homo sapiens GN=MAPRE1 PE=1 SV=3	1	1	30.15	0.000708874	17.4196	Ctl	RNS-Fam2	5260.12	10043.8	8647.97	563.243	273.21	538.542	x		x
URP2_HUMAN	Fermitin family homolog 3 OS=Homo sapiens GN=FERMT3 PE=1 SV=1	1	1	22.53	0.000746093	2.46396	Ctl	RNS-Fam2	11683.2	14234.3	12343.5	5786.1	5297.06	4445.06	x		x
CSN1_HUMAN	COP9 signalosome complex subunit 1 OS=Homo sapiens GN=GPS1 PE=1 SV=4	1	1	42.1	0.00082392	5.69505	Ctl	RNS-Fam2	17392.5	21977.4	19289.3	2345.32	3600.07	4354.66	x		x
HS74L_HUMAN	Heat shock 70 kDa protein 4L OS=Homo sapiens GN=HSPA4L PE=1 SV=3	1	1	34.13	0.000838233	4.08676	RNS-Fam2	Ctl	1707.63	2074.32	2477.4	6780.15	8871.83	9928.46	x		x
ULA1_HUMAN	NEDD8-activating enzyme E1 regulatory subunit OS=Homo sapiens GN=NAE1 PE=1 SV=1	1	1	23.04	0.000876499	3.77735	Ctl	RNS-Fam2	7973.74	11909.6	10941	2389.36	2597	3173.96	x		x
LYOX_HUMAN	Protein-lysine 6-oxidase OS=Homo sapiens GN=LOX PE=1 SV=2	1	1	32.26	0.000879484	3.37907	Ctl	RNS-Fam2	7842.1	10348	9740.26	2234.02	3246.02	2785.65	x		x
G3BP1_HUMAN	Ras GTPase-activating protein-binding protein 1 OS=Homo sapiens GN=G3BP1 PE=1 SV=1	1	1	35.57	0.000881064	6.54131	RNS-Fam2	Ctl	10606.6	7968.13	6276.01	70022.7	50011.8	42521.7	x		x
ACOC_HUMAN	Cytoplasmic aconitate hydratase OS=Homo sapiens GN=ACO1 PE=1 SV=3	1	1	29.91	0.000890156	5.35642	Ctl	RNS-Fam2	3220.59	3363.73	4345.04	475.784	807.341	757.299	x		x
ARSA_HUMAN	Arylsulfatase A OS=Homo sapiens GN=ARSA PE=1 SV=3	1	1	95.79	0.000896006	1.80522	Ctl	RNS-Fam2	46110.2	50632.1	53148.9	26044.2	30629.3	26358.6	x		x
ARPC2_HUMAN	Actin-related protein 2/3 complex subunit 2 OS=Homo sapiens GN=ARPC2 PE=1 SV=1	1	1	40.75	0.000949388	11.8983	Ctl	RNS-Fam2	4088.03	7313.07	7618.85	390.007	451.796	756.744	x		x
NXN_HUMAN	Nucleoredoxin OS=Homo sapiens GN=NXN PE=1 SV=2	1	1	59.94	0.00109096	1.92282	Ctl	RNS-Fam2	18984.7	15052.8	18425.9	8649	9242.66	9392.93	x		x
HNRH1_HUMAN	Heterogeneous nuclear ribonucleoprotein H OS=Homo sapiens GN=HNRNPH1 PE=1 SV=4	1	1	59.93	0.00112076	2.09111	Ctl	RNS-Fam2	32536.1	29496.6	25102.8	13535.2	13019.5	15114.7	x		x
CD47_HUMAN	Leukocyte surface antigen CD47 OS=Homo sapiens GN=CD47 PE=1 SV=1	1	1	32.26	0.00127133	2.21775	Ctl	RNS-Fam2	20658	22345.2	16243.3	9011.05	8608.56	9095.12	x		x
HDGF_HUMAN	Hepatoma-derived growth factor OS=Homo sapiens GN=HDGF PE=1 SV=1	1	1	39.17	0.00129069	14.8446	RNS-Fam2	Ctl	149.668	368.014	301.991	2806.35	5596.59	3764.77	x		x
RUVB1_HUMAN	RuvB-like 1 OS=Homo sapiens GN=RUVBL1 PE=1 SV=1	1	1	80.39	0.00134502	2.63627	Ctl	RNS-Fam2	109188	80400.1	81504.2	31257.8	39034.8	32539.5	x		x
TRY3_HUMAN	Trypsin-3 OS=Homo sapiens GN=PRSS3 PE=1 SV=2	1	1	53.23	0.0013572	13.3284	RNS-Fam2	Ctl	2175.65	6510.35	4753.54	68102.5	50608.4	60416.3	x		x
BABA2_HUMAN	BRISC and BRCA1-A complex member 2 OS=Homo sapiens GN=BABAM2 PE=1 SV=2	1	1	47.3	0.0013903	47.2962	Ctl	RNS-Fam2	5490.16	10967.4	7351.24	318.031	122.356	63.0087	x		x
RTCB_HUMAN	tRNA-splicing ligase RtcB homolog OS=Homo sapiens GN=RTCB PE=1 SV=1	1	1	33.4	0.00139272	2.21063	RNS-Fam2	Ctl	3983.06	4299.51	5056.01	10742.3	10250.9	8493.39	x		x
CYB5_HUMAN	Cytochrome b5 OS=Homo sapiens GN=CYB5A PE=1 SV=2	1	1	37.04	0.00153017	1.83009	RNS-Fam2	Ctl	36085.3	35288.2	39798.6	60000	67322.7	76132.1	x		x
ADH1A_HUMAN	Alcohol dehydrogenase 1A OS=Homo sapiens GN=ADH1A PE=1 SV=2	1	1	36.11	0.00161874	6.60457	Ctl	RNS-Fam2	7363.57	14193.2	15388	2006.11	1963.38	1624.33	x		x
NCEH1_HUMAN	Neutral cholesterol ester hydrolase 1 OS=Homo sapiens GN=NCEH1 PE=1 SV=3	1	1	42.06	0.00177542	2.1445	RNS-Fam2	Ctl	70733.3	55405.6	53237.9	142145	119553	122976	x		x
MYL9_HUMAN	Myosin regulatory light polypeptide 9 OS=Homo sapiens GN=MYL9 PE=1 SV=4	1	1	66.23	0.00194479	1.96758	RNS-Fam2	Ctl	18006.3	23164.1	24002.5	44811.8	40698.6	42722.2	x		x
CD166_HUMAN	CD166 antigen OS=Homo sapiens GN=ALCAM PE=1 SV=2	1	1	28.23	0.00194971	3.80421	Ctl	RNS-Fam2	47657.2	33486.3	29342.6	9520.73	7870.94	11651.5	x		x
HNRPM_HUMAN	Heterogeneous nuclear ribonucleoprotein M OS=Homo sapiens GN=HNRNPM PE=1 SV=3	1	1	50.56	0.00195794	5.37008	Ctl	RNS-Fam2	21687.1	45530.1	37164.8	6750.84	5843.61	6843.23	x		x
MAVS_HUMAN	Mitochondrial antiviral-signaling protein OS=Homo sapiens GN=MAVS PE=1 SV=2	1	1	55.91	0.00196872	3.10812	Ctl	RNS-Fam2	17492.5	15772.8	16547.9	3822.14	5827.51	6377.13	x		x
TSN_HUMAN	Translin OS=Homo sapiens GN=TSN PE=1 SV=1	1	1	37.5	0.00197175	3.00439	Ctl	RNS-Fam2	5745.47	4821.77	6207.14	2147.24	1398.1	2037.95	x		x
FRIH_HUMAN	Ferritin heavy chain OS=Homo sapiens GN=FTH1 PE=1 SV=2	1	1	25.63	0.002007	2.72824	RNS-Fam2	Ctl	15365.1	10896.8	17546.8	41021.6	39406.3	39092.5	x		x
DDB1_HUMAN	DNA damage-binding protein 1 OS=Homo sapiens GN=DDB1 PE=1 SV=1	1	1	23.01	0.00204727	16.7058	RNS-Fam2	Ctl	413.546	108.736	135.29	3186.17	4078.46	3720.65	x		x
IDH3B_HUMAN	Isocitrate dehydrogenase [NAD] subunit beta, mitochondrial OS=Homo sapiens GN=IDH3B PE=1 SV=2	1	1	24.49	0.00207258	1.92336	Ctl	RNS-Fam2	27952.9	30392.8	37023.2	15322.7	17195.5	17066.3	x		x
CLIC4_HUMAN	Chloride intracellular channel protein 4 OS=Homo sapiens GN=CLIC4 PE=1 SV=4	1	1	62.88	0.00208164	3.98479	Ctl	RNS-Fam2	34094.1	54337.1	61778.3	11655.5	11872.5	14167.7	x		x
GNAS1_HUMAN	Guanine nucleotide-binding protein G(s) subunit alpha isoforms XLas OS=Homo sapiens GN=GNAS PE=1 SV=2	1	1	37.09	0.00210374	2.15995	Ctl	RNS-Fam2	68242.9	60009.6	56937.2	24721.9	34053	26963	x		x
SYK_HUMAN	Lysine--tRNA ligase OS=Homo sapiens GN=KARS PE=1 SV=3	1	1	40.84	0.00210545	16.9265	Ctl	RNS-Fam2	20860.8	7760.24	6435.72	833.62	567.222	670.273	x		x
KYNU_HUMAN	Kynureninase OS=Homo sapiens GN=KYNU PE=1 SV=1	1	1	72.14	0.00214208	129.683	Ctl	RNS-Fam2	401.089	155.309	205.597	4.87187	0	1.00397	x		x
ACTA_HUMAN	Actin, aortic smooth muscle OS=Homo sapiens GN=ACTA2 PE=1 SV=1	1	1	23.89	0.00218981	1.81774	RNS-Fam2	Ctl	271124	299876	310782	582562	561576	458713	x		x
BUB3_HUMAN	Mitotic checkpoint protein BUB3 OS=Homo sapiens GN=BUB3 PE=1 SV=1	1	1	26.52	0.00222607	6.3924	Ctl	RNS-Fam2	5602.1	7976.19	11371.4	1039.26	1099.72	1764.04	x		x
CAZA1_HUMAN	F-actin-capping protein subunit alpha-1 OS=Homo sapiens GN=CAPZA1 PE=1 SV=3	1	1	42.84	0.00229213	2.82589	Ctl	RNS-Fam2	41720.2	66054.2	61521	20383.9	20979.3	18545.6	x		x
ERLN1_HUMAN	Erlin-1 OS=Homo sapiens GN=ERLIN1 PE=1 SV=1	1	1	41.69	0.00235183	19726.7	Ctl	RNS-Fam2	415.424	19941.1	10245	0	0	1.55127	x		x
GT251_HUMAN	Procollagen galactosyltransferase 1 OS=Homo sapiens GN=COLGALT1 PE=1 SV=1	1	1	46.93	0.00244433	3.68139	RNS-Fam2	Ctl	4204.88	2466.36	2889.58	13163.9	9276.85	12756.4	x		x
SODM_HUMAN	Superoxide dismutase [Mn], mitochondrial OS=Homo sapiens GN=SOD2 PE=1 SV=2	1	1	37.07	0.00250978	2.86683	RNS-Fam2	Ctl	5250.86	7089.38	8798.08	22402.8	19119.3	19077.8	x		x
IF4H_HUMAN	Eukaryotic translation initiation factor 4H OS=Homo sapiens GN=EIF4H PE=1 SV=5	1	1	27.09	0.0025947	2.19617	RNS-Fam2	Ctl	97281.2	65501.6	86468.8	186492	174154	186752	x		x
NCKP1_HUMAN	Nck-associated protein 1 OS=Homo sapiens GN=NCKAP1 PE=1 SV=1	1	1	21.72	0.00264492	4.75093	Ctl	RNS-Fam2	7438	4105.41	3885.63	1261.27	1078.95	907.362	x		x
ACSL4_HUMAN	Long-chain-fatty-acid--CoA ligase 4 OS=Homo sapiens GN=ACSL4 PE=1 SV=2	1	1	68.4	0.00269487	4.38954	Ctl	RNS-Fam2	37219.3	28001.1	17897.8	6435.17	5823.1	6677.26	x		x
ILVBL_HUMAN	Acetolactate synthase-like protein OS=Homo sapiens GN=ILVBL PE=1 SV=2	1	1	48.89	0.0027108	3.34919	Ctl	RNS-Fam2	17728.8	13036.3	11065.7	4116.82	3339.8	5033.24	x		x
ALDR_HUMAN	Aldose reductase OS=Homo sapiens GN=AKR1B1 PE=1 SV=3	1	1	28.18	0.00273666	2.1188	RNS-Fam2	Ctl	69391.4	51419.2	53750.5	133973	128097	107791	x		x
SH3K1_HUMAN	SH3 domain-containing kinase-binding protein 1 OS=Homo sapiens GN=SH3KBP1 PE=1 SV=2	1	1	37.99	0.00279235	6.75514	Ctl	RNS-Fam2	7244.36	14771.6	12168	1171.07	1568.12	2321.25	x		x
TM119_HUMAN	Transmembrane protein 119 OS=Homo sapiens GN=TMEM119 PE=1 SV=1	1	1	75.06	0.00291556	3.81948	Ctl	RNS-Fam2	7175.15	6323.64	4637.02	1681.03	1940.55	1126.66	x		x
1B40_HUMAN;1B13_HUMAN	HLA class I histocompatibility antigen, B-40 alpha chain OS=Homo sapiens GN=HLA-B PE=1 SV=1	1	1	63.65	0.00311133	3.52895	RNS-Fam2	Ctl	6582.51	5205.03	4329.72	13637.7	20818.7	22420.6	x		x
PICAL_HUMAN	Phosphatidylinositol-binding clathrin assembly protein OS=Homo sapiens GN=PICALM PE=1 SV=2	1	1	25.9	0.00312695	3.25316	Ctl	RNS-Fam2	24307.8	25209.7	22229.1	4900.89	8570.53	8582.98	x		x
AL1L2_HUMAN;AL1L1_HUMAN	Mitochondrial 10-formyltetrahydrofolate dehydrogenase OS=Homo sapiens GN=ALDH1L2 PE=1 SV=2	1	1	32.61	0.00321348	3.4618	Ctl	RNS-Fam2	27155.3	25185.3	45426.7	8576.42	10044.7	9620.56	x		x
STX4_HUMAN	Syntaxin-4 OS=Homo sapiens GN=STX4 PE=1 SV=2	1	1	26.75	0.00321486	3.34562	Ctl	RNS-Fam2	27054.2	46828.1	44995.2	13008.2	12010.1	10514	x		x
CNDP2_HUMAN	Cytosolic non-specific dipeptidase OS=Homo sapiens GN=CNDP2 PE=1 SV=2	1	1	22.52	0.00335533	3.2881	Ctl	RNS-Fam2	15263.4	12130.8	9659.31	3898.98	4530.61	2839.37	x		x
MLEC_HUMAN	Malectin OS=Homo sapiens GN=MLEC PE=1 SV=1	1	1	41.59	0.00343952	2.11837	Ctl	RNS-Fam2	25703.1	37524.3	32905.7	15844.9	15715.2	13820.5	x		x
AP2A1_HUMAN	AP-2 complex subunit alpha-1 OS=Homo sapiens GN=AP2A1 PE=1 SV=3	1	1	49.88	0.00345163	1.8153	Ctl	RNS-Fam2	20733.9	22068	24176.7	13406.8	10278.4	13211.4	x		x
AMRP_HUMAN	Alpha-2-macroglobulin receptor-associated protein OS=Homo sapiens GN=LRPAP1 PE=1 SV=1	1	1	47.67	0.00347962	1.36314	RNS-Fam2	Ctl	45435.2	50949.5	48671.9	69718.7	61360.4	66653.8	x		x
CTL2_HUMAN	Choline transporter-like protein 2 OS=Homo sapiens GN=SLC44A2 PE=1 SV=3	1	1	45.15	0.00365889	4.0656	Ctl	RNS-Fam2	8952.06	18186.4	14476.6	2881.76	3625.34	3728.82	x		x
JAM3_HUMAN	Junctional adhesion molecule C OS=Homo sapiens GN=JAM3 PE=1 SV=1	1	1	23.18	0.00376404	2.48275	Ctl	RNS-Fam2	1933.62	2368.8	3076.19	882.647	1092.62	996.685	x		x
RAC1_HUMAN	Ras-related C3 botulinum toxin substrate 1 OS=Homo sapiens GN=RAC1 PE=1 SV=1	1	1	54.37	0.00378497	1.82849	RNS-Fam2	Ctl	30053.4	24729.2	22835.1	43778.7	52921.1	45223.6	x		x
LKHA4_HUMAN	Leukotriene A-4 hydrolase OS=Homo sapiens GN=LTA4H PE=1 SV=2	1	1	31.26	0.00385865	10.6042	Ctl	RNS-Fam2	4785.55	10099.7	12054.6	465.379	1132.43	942.672	x		x
PUR6_HUMAN	Multifunctional protein ADE2 OS=Homo sapiens GN=PAICS PE=1 SV=3	1	1	81.03	0.0038902	4.38328	Ctl	RNS-Fam2	13674.8	23834.4	25054.2	3518.56	4933.3	5821.31	x		x
SRP14_HUMAN	Signal recognition particle 14 kDa protein OS=Homo sapiens GN=SRP14 PE=1 SV=2	1	1	73.11	0.00395931	1.75876	RNS-Fam2	Ctl	16439.7	19055.4	22205.4	32102.5	36552.4	32826.7	x		x
RL23A_HUMAN	60S ribosomal protein L23a OS=Homo sapiens GN=RPL23A PE=1 SV=1	1	1	23.89	0.00398276	5.64084	RNS-Fam2	Ctl	19390.9	7870.4	16081.8	101801	72660	70030.8	x		x
RCN2_HUMAN	Reticulocalbin-2 OS=Homo sapiens GN=RCN2 PE=1 SV=1	1	1	43.02	0.00399971	10.4437	Ctl	RNS-Fam2	8554.42	11748	4767.67	640.899	1289.73	469.87	x		x
LIS1_HUMAN	Platelet-activating factor acetylhydrolase IB subunit alpha OS=Homo sapiens GN=PAFAH1B1 PE=1 SV=2	1	1	23.61	0.00400433	6.67755	Ctl	RNS-Fam2	11533.6	29734.6	26566.2	3558.3	3662.31	2937.98	x		x
ACON_HUMAN	Aconitate hydratase, mitochondrial OS=Homo sapiens GN=ACO2 PE=1 SV=2	1	1	22.34	0.00406251	3.61393	Ctl	RNS-Fam2	6640.11	11735	7244.09	2608	2644.83	1836.19	x		x
NUCB2_HUMAN	Nucleobindin-2 OS=Homo sapiens GN=NUCB2 PE=1 SV=2	1	1	32.6	0.00407367	2.92288	Ctl	RNS-Fam2	14126.1	23401.6	23805.9	6680.23	6676.45	7627.3	x		x
RSMB_HUMAN	Small nuclear ribonucleoprotein-associated proteins B and B' OS=Homo sapiens GN=SNRPB PE=1 SV=2	1	1	53.54	0.00411408	2.17911	Ctl	RNS-Fam2	11388.6	12439.1	12217.7	4342.33	5343.35	6855.63	x		x
KAPCA_HUMAN	cAMP-dependent protein kinase catalytic subunit alpha OS=Homo sapiens GN=PRKACA PE=1 SV=2	1	1	45.12	0.00414445	6.6644	Ctl	RNS-Fam2	10074	26861.2	22149.8	2559.39	3299.78	3006.6	x		x
AHSA1_HUMAN	Activator of 90 kDa heat shock protein ATPase homolog 1 OS=Homo sapiens GN=AHSA1 PE=1 SV=1	1	1	49.49	0.00422171	2.13329	Ctl	RNS-Fam2	44340.5	57334.9	50991.3	19818.8	28656.1	23089	x		x
SNX3_HUMAN	Sorting nexin-3 OS=Homo sapiens GN=SNX3 PE=1 SV=3	1	1	31.44	0.00422605	734.682	Ctl	RNS-Fam2	1804.5	5539.57	8414.19	0	0	21.4491	x		x
FIS1_HUMAN	Mitochondrial fission 1 protein OS=Homo sapiens GN=FIS1 PE=1 SV=2	1	1	35.89	0.00428546	3.13881	RNS-Fam2	Ctl	2298.55	1176.18	1426.58	5343.74	5288.99	4751.57	x		x
APEX1_HUMAN	DNA-(apurinic or apyrimidinic site) lyase OS=Homo sapiens GN=APEX1 PE=1 SV=2	1	1	24.05	0.0043767	1.5096	RNS-Fam2	Ctl	10631.4	8874.68	8577.8	13597.2	13945.9	14852.3	x		x
PSME1_HUMAN	Proteasome activator complex subunit 1 OS=Homo sapiens GN=PSME1 PE=1 SV=1	1	1	63.2	0.00437748	4.42614	Ctl	RNS-Fam2	31245.4	19211	27628.4	3670.44	7211.54	6759.8	x		x
MYPT1_HUMAN	Protein phosphatase 1 regulatory subunit 12A OS=Homo sapiens GN=PPP1R12A PE=1 SV=1	1	1	23.96	0.00439947	1.78834	RNS-Fam2	Ctl	16374	14409.3	12668.6	24584.6	23653.1	29469.1	x		x
ACL6A_HUMAN	Actin-like protein 6A OS=Homo sapiens GN=ACTL6A PE=1 SV=1	1	1	40.24	0.00441431	7.53155	Ctl	RNS-Fam2	5126.23	12586.5	10818.3	813.134	1503.76	1471.3	x		x
ROAA_HUMAN	Heterogeneous nuclear ribonucleoprotein A/B OS=Homo sapiens GN=HNRNPAB PE=1 SV=2	1	1	49.04	0.00457837	2.28926	Ctl	RNS-Fam2	6812.73	9280.31	8997.27	3159.8	3344.54	4455.69	x		x
IST1_HUMAN	IST1 homolog OS=Homo sapiens GN=IST1 PE=1 SV=1	1	1	27.29	0.00462475	1.9475	Ctl	RNS-Fam2	11582.3	13926.3	11472.9	7085.05	6751.86	5152.32	x		x
RETST_HUMAN	All-trans-retinol 13,14-reductase OS=Homo sapiens GN=RETSAT PE=1 SV=2	1	1	26.42	0.00485285	3.15451	Ctl	RNS-Fam2	9099.39	16216.7	11066.6	4461.55	3964.26	3107.74	x		x
GDS1_HUMAN	Rap1 GTPase-GDP dissociation stimulator 1 OS=Homo sapiens GN=RAP1GDS1 PE=1 SV=3	1	1	30.15	0.00496747	1.87768	Ctl	RNS-Fam2	17565.9	22101.2	17098.1	9904.13	8816.37	11511.1	x		x
PAIP1_HUMAN	Polyadenylate-binding protein-interacting protein 1 OS=Homo sapiens GN=PAIP1 PE=1 SV=1	1	1	27.46	0.00501633	10.3175	RNS-Fam2	Ctl	164.899	422.44	186.452	1381.83	3751.9	2849.88	x		x
ANS1A_HUMAN	Ankyrin repeat and SAM domain-containing protein 1A OS=Homo sapiens GN=ANKS1A PE=1 SV=4	1	1	24.66	0.00526813	597.067	RNS-Fam2	Ctl	0	0	17.7358	810.713	6241.39	3537.34	x		x
MUTA_HUMAN	Methylmalonyl-CoA mutase, mitochondrial OS=Homo sapiens GN=MUT PE=1 SV=4	1	1	47.9	0.00530969	2.99174	Ctl	RNS-Fam2	13517.1	11396.8	7225.05	3944.65	3375.26	3422.65	x		x
R51A2_HUMAN	RAD51-associated protein 2 OS=Homo sapiens GN=RAD51AP2 PE=1 SV=1	1	1	22.4	0.00532277	6.84991	Ctl	RNS-Fam2	15657.3	19786.2	15322.9	1136.28	3964.15	2310.81	x		x
CRKL_HUMAN	Crk-like protein OS=Homo sapiens GN=CRKL PE=1 SV=1	1	1	24.48	0.00544959	3.72158	Ctl	RNS-Fam2	6055.28	7850.44	7800.08	2923.02	1525.59	1383.79	x		x
SNRPA_HUMAN	U1 small nuclear ribonucleoprotein A OS=Homo sapiens GN=SNRPA PE=1 SV=3	1	1	33.98	0.0056537	3.70862	Ctl	RNS-Fam2	11723.1	20330.6	22528.2	3777.26	5627.41	5312.9	x		x
CATB_HUMAN	Cathepsin B OS=Homo sapiens GN=CTSB PE=1 SV=3	1	1	46.98	0.00569401	3.33441	Ctl	RNS-Fam2	74399.8	81485.8	44462.5	22078.5	22170.7	15835.8	x		x
PTMA_HUMAN	Prothymosin alpha OS=Homo sapiens GN=PTMA PE=1 SV=2	1	1	89	0.00576751	2.09172	Ctl	RNS-Fam2	23050	31572.1	35396	14930.9	13205.1	14899.4	x		x
ZN782_HUMAN	Zinc finger protein 782 OS=Homo sapiens GN=ZNF782 PE=2 SV=1	1	1	21.12	0.00578203	5.56255	Ctl	RNS-Fam2	19205.5	37549	41212.6	3819.37	7712.66	6079.86	x		x
CD248_HUMAN	Endosialin OS=Homo sapiens GN=CD248 PE=1 SV=1	1	1	23.04	0.00590185	12.686	RNS-Fam2	Ctl	4265.62	756.819	1225.79	29870.4	21493	27901.5	x		x
SRSF7_HUMAN	Serine/arginine-rich splicing factor 7 OS=Homo sapiens GN=SRSF7 PE=1 SV=1	1	1	21.28	0.00598619	2.71737	RNS-Fam2	Ctl	12265.7	9762.71	7158.14	31334.4	26441.3	21535	x		x
LIMS1_HUMAN	LIM and senescent cell antigen-like-containing domain protein 1 OS=Homo sapiens GN=LIMS1 PE=1 SV=4	1	1	45.85	0.00604547	2.01601	Ctl	RNS-Fam2	24663.3	20657.5	30806.2	14028.5	12299.5	11433.3	x		x
MRE11_HUMAN	Double-strand break repair protein MRE11 OS=Homo sapiens GN=MRE11 PE=1 SV=3	1	1	44.17	0.00607793	1.93966	Ctl	RNS-Fam2	11388.3	15746.5	12460.2	5856.17	6892.97	7664.24	x		x
PCBP2_HUMAN	Poly(rC)-binding protein 2 OS=Homo sapiens GN=PCBP2 PE=1 SV=1	1	1	23.54	0.00616267	4.85251	Ctl	RNS-Fam2	47145.9	103429	87010.6	19366.7	18346.6	11248.1	x		x
PCOC1_HUMAN	Procollagen C-endopeptidase enhancer 1 OS=Homo sapiens GN=PCOLCE PE=1 SV=2	1	1	28.42	0.00617492	3.7772	Ctl	RNS-Fam2	4520.53	4482.99	5600.84	874.969	1005.38	1986.11	x		x
SYHC_HUMAN	Histidine--tRNA ligase, cytoplasmic OS=Homo sapiens GN=HARS PE=1 SV=2	1	1	46.85	0.00643955	9.82824	Ctl	RNS-Fam2	7810.3	10398.9	13742	2090.66	480.722	679.572	x		x
C1S_HUMAN	Complement C1s subcomponent OS=Homo sapiens GN=C1S PE=1 SV=1	1	1	41.34	0.00646066	2.19422	RNS-Fam2	Ctl	3039.34	4893.69	4736.53	9547.53	8911.72	9340.61	x		x
ERO1A_HUMAN	ERO1-like protein alpha OS=Homo sapiens GN=ERO1A PE=1 SV=2	1	1	22.15	0.00648381	3.73052	Ctl	RNS-Fam2	11815	24381.5	16570.5	3833.99	5984.14	4326.55	x		x
FGF2_HUMAN	Fibroblast growth factor 2 OS=Homo sapiens GN=FGF2 PE=1 SV=3	1	1	54.56	0.00659767	1.7705	RNS-Fam2	Ctl	21815.4	16004.3	18062	31999.9	37134.8	29803.9	x		x
DHB4_HUMAN	Peroxisomal multifunctional enzyme type 2 OS=Homo sapiens GN=HSD17B4 PE=1 SV=3	1	1	71	0.00660288	1.35735	RNS-Fam2	Ctl	42577.5	39225.6	35767.9	56183.4	50417.1	52984.5	x		x
GDIB_HUMAN	Rab GDP dissociation inhibitor beta OS=Homo sapiens GN=GDI2 PE=1 SV=2	1	1	56.63	0.00660793	2.1254	Ctl	RNS-Fam2	146499	108134	123531	46364.3	67405.3	64156.3	x		x
PEBP1_HUMAN	Phosphatidylethanolamine-binding protein 1 OS=Homo sapiens GN=PEBP1 PE=1 SV=3	1	1	83.43	0.00664963	2.01881	Ctl	RNS-Fam2	49058	60114.6	71684.5	33781.8	30037.3	25767.1	x		x
KAPCB_HUMAN	cAMP-dependent protein kinase catalytic subunit beta OS=Homo sapiens GN=PRKACB PE=1 SV=2	1	1	29.75	0.00668107	3.49913	Ctl	RNS-Fam2	4823.53	6562.45	9024.63	1467.14	1824.69	2541.22	x		x
SAM50_HUMAN	Sorting and assembly machinery component 50 homolog OS=Homo sapiens GN=SAMM50 PE=1 SV=3	1	1	39.36	0.00684294	3.64673	Ctl	RNS-Fam2	6480.44	14451.1	10007.1	2493.46	3210.95	2779.56	x		x
AL1A1_HUMAN	Retinal dehydrogenase 1 OS=Homo sapiens GN=ALDH1A1 PE=1 SV=2	1	1	40.92	0.00697773	2.12812	Ctl	RNS-Fam2	19427.8	21421.1	17057.5	6844.08	10719.6	9646.41	x		x
OSBL8_HUMAN	Oxysterol-binding protein-related protein 8 OS=Homo sapiens GN=OSBPL8 PE=1 SV=3	1	1	44.63	0.00710477	1.54648	RNS-Fam2	Ctl	14280.3	12119.8	10732.2	20006.9	19205.5	18211.8	x		x
PGAM1_HUMAN	Phosphoglycerate mutase 1 OS=Homo sapiens GN=PGAM1 PE=1 SV=2	1	1	35.79	0.00714796	1.48337	RNS-Fam2	Ctl	261879	215612	262182	393926	338702	364582	x		x
CCD47_HUMAN	Coiled-coil domain-containing protein 47 OS=Homo sapiens GN=CCDC47 PE=1 SV=1	1	1	33.26	0.00720191	1.47901	Ctl	RNS-Fam2	45862.7	46939.9	39127.3	31943	30429.6	26828.8	x		x
ENOG_HUMAN	Gamma-enolase OS=Homo sapiens GN=ENO2 PE=1 SV=3	1	1	25.79	0.00723693	2.80176	Ctl	RNS-Fam2	63819.4	54790.1	46633.5	13849.9	18514.7	26613.8	x		x
SC22B_HUMAN	Vesicle-trafficking protein SEC22b OS=Homo sapiens GN=SEC22B PE=1 SV=4	1	1	66.1	0.00724592	1.5339	Ctl	RNS-Fam2	83324.4	66696	65013.1	44377.3	48895.5	46914.6	x		x
OPA1_HUMAN	Dynamin-like 120 kDa protein, mitochondrial OS=Homo sapiens GN=OPA1 PE=1 SV=3	1	1	38.69	0.00731362	1.69537	Ctl	RNS-Fam2	14954.5	16668	14985.4	7451.27	10347.9	9692.08	x		x
PDC6I_HUMAN	Programmed cell death 6-interacting protein OS=Homo sapiens GN=PDCD6IP PE=1 SV=1	1	1	78.28	0.00731511	2.15501	Ctl	RNS-Fam2	46049.4	67554	57472.5	21813.7	26283.9	31287.8	x		x
TIGAR_HUMAN	Fructose-2,6-bisphosphatase TIGAR OS=Homo sapiens GN=TIGAR PE=1 SV=1	1	1	27.94	0.00741927	2.66721	Ctl	RNS-Fam2	6272.43	7064.54	8465.34	2287.41	3771.39	2115.4	x		x
PPT1_HUMAN	Palmitoyl-protein thioesterase 1 OS=Homo sapiens GN=PPT1 PE=1 SV=1	1	1	23.28	0.00748329	2.49829	RNS-Fam2	Ctl	15820.3	9330.07	9712.15	33846.4	26290.9	26959.2	x		x
TNPO1_HUMAN	Transportin-1 OS=Homo sapiens GN=TNPO1 PE=1 SV=2	1	1	44.88	0.00754673	2.11671	Ctl	RNS-Fam2	20211.9	30802.6	24264.4	13944.1	10676.4	10943.5	x		x
VAPB_HUMAN	Vesicle-associated membrane protein-associated protein B/C OS=Homo sapiens GN=VAPB PE=1 SV=3	1	1	30.35	0.00759255	1.48468	RNS-Fam2	Ctl	11653	11635.1	12533.8	15454.9	19995.5	17733.8	x		x
TALDO_HUMAN	Transaldolase OS=Homo sapiens GN=TALDO1 PE=1 SV=2	1	1	37.06	0.00759493	1.65735	RNS-Fam2	Ctl	53928.5	67798.2	72211.7	98728.9	117632	105063	x		x
1B08_HUMAN;1B35_HUMAN	HLA class I histocompatibility antigen, B-8 alpha chain OS=Homo sapiens GN=HLA-B PE=1 SV=1	1	1	24.82	0.0076107	7.91498	RNS-Fam2	Ctl	16911.5	9453.08	3900.66	92972.1	85710.3	60865.9	x		x
MET16_HUMAN	U6 small nuclear RNA (adenine-(43)-N(6))-methyltransferase OS=Homo sapiens GN=METTL16 PE=1 SV=2	1	1	27.49	0.00766503	5843.98	RNS-Fam2	Ctl	0	0.400914	0	45.8004	2200.49	96.6452	x		x
ARHG2_HUMAN	Rho guanine nucleotide exchange factor 2 OS=Homo sapiens GN=ARHGEF2 PE=1 SV=4	1	1	26.18	0.00773272	266.883	RNS-Fam2	Ctl	0	0	41.8645	4419.81	4464.96	2288.12	x		x
RS26L_HUMAN	Putative 40S ribosomal protein S26-like 1 OS=Homo sapiens GN=RPS26P11 PE=5 SV=1	1	1	25.6	0.00784564	17.6271	RNS-Fam2	Ctl	361.215	349.797	2109.71	9373.75	20140.3	20207.1	x		x
ISOC2_HUMAN	Isochorismatase domain-containing protein 2 OS=Homo sapiens GN=ISOC2 PE=1 SV=1	1	1	28.76	0.00788122	2.52915	RNS-Fam2	Ctl	6098.11	9430.82	9738.5	26265.9	19754.3	17884.8	x		x
ARPC5_HUMAN	Actin-related protein 2/3 complex subunit 5 OS=Homo sapiens GN=ARPC5 PE=1 SV=3	1	1	55.84	0.0078894	1.65573	RNS-Fam2	Ctl	30586.5	30100.6	39702	50110.3	59688	56418.4	x		x
EIF3E_HUMAN	Eukaryotic translation initiation factor 3 subunit E OS=Homo sapiens GN=EIF3E PE=1 SV=1	1	1	42.98	0.00791585	1.97684	RNS-Fam2	Ctl	3545.98	4687.7	4302.32	9016.13	9209.31	6556.27	x		x
TMED9_HUMAN	Transmembrane emp24 domain-containing protein 9 OS=Homo sapiens GN=TMED9 PE=1 SV=2	1	1	28.89	0.00792386	Infinity	RNS-Fam2	Ctl	0	0	0	2151.09	60.2049	54.4639	x		x
HXK1_HUMAN	Hexokinase-1 OS=Homo sapiens GN=HK1 PE=1 SV=3	1	1	58.83	0.00794631	4.89499	Ctl	RNS-Fam2	11151.8	28677.7	22218.3	5289.21	4038.47	3348.1	x		x
CO3A1_HUMAN	Collagen alpha-1(III) chain OS=Homo sapiens GN=COL3A1 PE=1 SV=4	1	1	22.54	0.0079573	1.81078	Ctl	RNS-Fam2	19420.8	25082.7	18281.5	12952.8	10149.3	11570.8	x		x
DVL2_HUMAN	Segment polarity protein dishevelled homolog DVL-2 OS=Homo sapiens GN=DVL2 PE=1 SV=1	1	1	43.51	0.00801603	1.99977	Ctl	RNS-Fam2	4965.7	3779.7	3174.78	2003.05	2137.09	1820.64	x		x
ACTZ_HUMAN	Alpha-centractin OS=Homo sapiens GN=ACTR1A PE=1 SV=1	1	1	86.75	0.00803589	1.58991	Ctl	RNS-Fam2	60056.6	64068.3	56892.8	32350	44121.2	37382.6	x		x
PEPL_HUMAN	Periplakin OS=Homo sapiens GN=PPL PE=1 SV=4	1	1	24.98	0.00818287	2.56561	Ctl	RNS-Fam2	4873.85	6969.04	4899.57	2726.1	2201	1598.63	x		x
CAVN1_HUMAN	Caveolae-associated protein 1 OS=Homo sapiens GN=CAVIN1 PE=1 SV=1	1	1	24.29	0.0082813	24.3313	RNS-Fam2	Ctl	506.595	6027.68	3174.59	76476.8	76893.5	82859	x		x
PDP1_HUMAN	[Pyruvate dehydrogenase [acetyl-transferring]]-phosphatase 1, mitochondrial OS=Homo sapiens GN=PDP1 PE=1 SV=3	1	1	22.77	0.00849767	1.48582	Ctl	RNS-Fam2	17118.1	19044.3	14565.3	11191.9	11072.4	11876.9	x		x
GSTM1_HUMAN	Glutathione S-transferase Mu 1 OS=Homo sapiens GN=GSTM1 PE=1 SV=3	1	1	31.18	0.00864354	5.59991	Ctl	RNS-Fam2	25490.4	8055.13	14652.2	2586.25	2890.81	3129.81	x		x
RL27A_HUMAN	60S ribosomal protein L27a OS=Homo sapiens GN=RPL27A PE=1 SV=2	1	1	37.32	0.00866682	3.15275	RNS-Fam2	Ctl	3199.28	2113.83	2065.04	10697.5	5645.16	6918.84	x		x
TPIS_HUMAN	Triosephosphate isomerase OS=Homo sapiens GN=TPI1 PE=1 SV=3	1	1	53.23	0.0088111	1.5588	Ctl	RNS-Fam2	177984	145779	189713	100100	117127	112177	x		x
FKBP4_HUMAN	Peptidyl-prolyl cis-trans isomerase FKBP4 OS=Homo sapiens GN=FKBP4 PE=1 SV=3	1	1	40.46	0.00882471	1.65023	Ctl	RNS-Fam2	12252.5	14805.1	12877	7113.36	7546.74	9539.26	x		x
BGAL_HUMAN	Beta-galactosidase OS=Homo sapiens GN=GLB1 PE=1 SV=2	1	1	49.12	0.00884149	4.49268	Ctl	RNS-Fam2	26167.6	48664.3	32616.9	11653.9	4635.99	7626.57	x		x
MPU1_HUMAN	Mannose-P-dolichol utilization defect 1 protein OS=Homo sapiens GN=MPDU1 PE=1 SV=2	1	1	28.02	0.00906321	2.66771	Ctl	RNS-Fam2	7535.95	10313.3	7849.22	4201.4	3233.31	2198.45	x		x
PEA15_HUMAN	Astrocytic phosphoprotein PEA-15 OS=Homo sapiens GN=PEA15 PE=1 SV=2	1	1	69.8	0.00908216	4.24473	Ctl	RNS-Fam2	31219.7	14149.3	27440.5	7279.35	5846.45	4027.1	x		x
EMD_HUMAN	Emerin OS=Homo sapiens GN=EMD PE=1 SV=1	1	1	44.1	0.0090828	13.0982	Ctl	RNS-Fam2	5633.72	15023.5	10139.2	908.239	1200.19	242.77	x		x
COASY_HUMAN	Bifunctional coenzyme A synthase OS=Homo sapiens GN=COASY PE=1 SV=4	1	1	52.86	0.00911284	3.80056	Ctl	RNS-Fam2	6920.75	8814.78	4701.81	1219.84	2579.67	1577.94	x		x
UBP5_HUMAN	Ubiquitin carboxyl-terminal hydrolase 5 OS=Homo sapiens GN=USP5 PE=1 SV=2	1	1	38.89	0.00930769	1.34497	RNS-Fam2	Ctl	29357.3	30449.1	26314.4	39442.6	35305.2	41082.2	x		x
UGGG1_HUMAN	UDP-glucose:glycoprotein glucosyltransferase 1 OS=Homo sapiens GN=UGGT1 PE=1 SV=3	1	1	27.46	0.00938991	1.61822	Ctl	RNS-Fam2	44744.6	61234.4	58242.5	34237.6	35120.7	32124.4	x		x
TPM3_HUMAN	Tropomyosin alpha-3 chain OS=Homo sapiens GN=TPM3 PE=1 SV=2	1	1	23.62	0.009561	2.57469	RNS-Fam2	Ctl	53234.8	26265	33068.7	95832.5	90205.1	103791	x		x
HGS_HUMAN	Hepatocyte growth factor-regulated tyrosine kinase substrate OS=Homo sapiens GN=HGS PE=1 SV=1	1	1	67.19	0.00963313	1.77033	RNS-Fam2	Ctl	15502.1	16035	15565.8	34196.2	22729.5	26462.3	x		x
SRP72_HUMAN	Signal recognition particle subunit SRP72 OS=Homo sapiens GN=SRP72 PE=1 SV=3	1	1	41.95	0.00965322	34.0692	Ctl	RNS-Fam2	1669.48	12203.6	9882.65	109.393	243.778	344.107	x		x
SPTC1_HUMAN	Serine palmitoyltransferase 1 OS=Homo sapiens GN=SPTLC1 PE=1 SV=1	1	1	42.64	0.00976745	2.24911	Ctl	RNS-Fam2	25889.2	27225.8	23145.8	13111.1	7758.14	13037.9	x		x
ACPH_HUMAN	Acylamino-acid-releasing enzyme OS=Homo sapiens GN=APEH PE=1 SV=4	1	1	34.12	0.00977467	3.51213	Ctl	RNS-Fam2	3773.91	7321.67	7181.35	2304.42	1435.76	1463.76	x		x
UCHL1_HUMAN	Ubiquitin carboxyl-terminal hydrolase isozyme L1 OS=Homo sapiens GN=UCHL1 PE=1 SV=2	1	1	36.24	0.00982867	1.70815	RNS-Fam2	Ctl	53724.5	45595.2	35721.5	76658.3	76295.1	77717.4	x		x
CC170_HUMAN	Coiled-coil domain-containing protein 170 OS=Homo sapiens GN=CCDC170 PE=1 SV=3	1	1	28.29	0.00995999	2.31378	Ctl	RNS-Fam2	28934.5	40349.1	34689.1	13987.9	19587.5	11360.8	x		x
MGLL_HUMAN	Monoglyceride lipase OS=Homo sapiens GN=MGLL PE=1 SV=2	1	1	29.42	0.0100529	1.96429	Ctl	RNS-Fam2	22878.2	20993.7	18990.8	8425.69	9960.26	13616.9	x		x
TCTP_HUMAN	Translationally-controlled tumor protein OS=Homo sapiens GN=TPT1 PE=1 SV=1	1	1	21.72	0.0101638	1.68516	RNS-Fam2	Ctl	23026.5	19726.8	25629.3	45065.9	35808.8	34360.8	x		x
MAOM_HUMAN	NAD-dependent malic enzyme, mitochondrial OS=Homo sapiens GN=ME2 PE=1 SV=1	1	1	24.25	0.0103735	3.05288	Ctl	RNS-Fam2	9483.97	10431.6	7230.5	3054.56	4000.81	1836.59	x		x
SCAM2_HUMAN	Secretory carrier-associated membrane protein 2 OS=Homo sapiens GN=SCAMP2 PE=1 SV=2	1	1	32.45	0.0104715	1.239	RNS-Fam2	Ctl	11931.2	10708.8	11753.2	14192.8	15019.5	13401	x		x
NUP62_HUMAN	Nuclear pore glycoprotein p62 OS=Homo sapiens GN=NUP62 PE=1 SV=3	1	1	24.09	0.0106428	258.251	Ctl	RNS-Fam2	13499.9	16694.2	9974.48	0	3.26565	152.275	x		x
IMA5_HUMAN	Importin subunit alpha-5 OS=Homo sapiens GN=KPNA1 PE=1 SV=3	1	1	58.41	0.0106958	10.3516	Ctl	RNS-Fam2	11673.3	32240.2	17721.8	2109.3	3142.93	701.946	x		x
FEN1_HUMAN	Flap endonuclease 1 OS=Homo sapiens GN=FEN1 PE=1 SV=1	1	1	34.54	0.0107659	4.89202	Ctl	RNS-Fam2	84677.4	55171.6	30744.2	15911	9237.01	9723.72	x		x
TPM1_HUMAN	Tropomyosin alpha-1 chain OS=Homo sapiens GN=TPM1 PE=1 SV=2	1	1	27.03	0.0109401	2.35271	RNS-Fam2	Ctl	12997.7	15459	19739.5	49403	32533.6	31455.2	x		x
IFIT2_HUMAN	Interferon-induced protein with tetratricopeptide repeats 2 OS=Homo sapiens GN=IFIT2 PE=1 SV=1	1	1	26.22	0.0109572	2.32001	Ctl	RNS-Fam2	20214.3	26261.1	19386.8	11023.3	6615.25	10750.1	x		x
PGRC2_HUMAN	Membrane-associated progesterone receptor component 2 OS=Homo sapiens GN=PGRMC2 PE=1 SV=1	1	1	42.02	0.0110958	1.22027	RNS-Fam2	Ctl	50338.8	46665.8	51713.3	64285.1	57680.2	59510	x		x
EHD3_HUMAN	EH domain-containing protein 3 OS=Homo sapiens GN=EHD3 PE=1 SV=2	1	1	21.15	0.0111019	2.05354	Ctl	RNS-Fam2	24028.8	17001.9	15807.9	8210.33	11007	8461.01	x		x
HEXA_HUMAN	Beta-hexosaminidase subunit alpha OS=Homo sapiens GN=HEXA PE=1 SV=2	1	1	61.18	0.0112106	2.04673	Ctl	RNS-Fam2	14635.3	22967.7	19950.4	9873.77	10393.4	7852.46	x		x
NDUS1_HUMAN	NADH-ubiquinone oxidoreductase 75 kDa subunit, mitochondrial OS=Homo sapiens GN=NDUFS1 PE=1 SV=3	1	1	44.75	0.0112447	2.28681	Ctl	RNS-Fam2	45918.5	66354.7	51838.3	19716.2	31774.4	20273.7	x		x
TRXR2_HUMAN	Thioredoxin reductase 2, mitochondrial OS=Homo sapiens GN=TXNRD2 PE=1 SV=3	1	1	37.48	0.0113438	2.09381	RNS-Fam2	Ctl	6378.93	6072.36	10205.5	16953.5	16097.7	14387.8	x		x
CSN4_HUMAN	COP9 signalosome complex subunit 4 OS=Homo sapiens GN=COPS4 PE=1 SV=1	1	1	32.43	0.0114199	4.402	Ctl	RNS-Fam2	12224.9	23756.6	17846.7	4666.54	5397.95	2163.65	x		x
PPIL2_HUMAN	Peptidyl-prolyl cis-trans isomerase-like 2 OS=Homo sapiens GN=PPIL2 PE=1 SV=1	1	1	35.26	0.0114263	3.36436	RNS-Fam2	Ctl	20426.6	8528.98	8371.13	41964.7	40591.1	43024.7	x		x
GSLG1_HUMAN	Golgi apparatus protein 1 OS=Homo sapiens GN=GLG1 PE=1 SV=2	1	1	36.11	0.0114347	4.08763	Ctl	RNS-Fam2	6038.6	3019.62	3148.1	1074.74	616.307	1295.12	x		x
UBQL1_HUMAN	Ubiquilin-1 OS=Homo sapiens GN=UBQLN1 PE=1 SV=2	1	1	29.98	0.0115501	2.23182	RNS-Fam2	Ctl	45509.9	35223.7	24519.3	82123.9	69678.6	83103.2	x		x
ATM_HUMAN	Serine-protein kinase ATM OS=Homo sapiens GN=ATM PE=1 SV=4	1	1	23.54	0.0115705	39.1558	RNS-Fam2	Ctl	76.6287	276.282	388.461	1996.08	12184.3	14848.6	x		x
PPR18_HUMAN	Phostensin OS=Homo sapiens GN=PPP1R18 PE=1 SV=1	1	1	54.79	0.0117586	1.91541	RNS-Fam2	Ctl	21560.7	14901.5	15412.9	32365.9	28244.1	38752	x		x
B2L13_HUMAN	Bcl-2-like protein 13 OS=Homo sapiens GN=BCL2L13 PE=1 SV=1	1	1	48.1	0.0118075	6.07159	Ctl	RNS-Fam2	23173.8	48467.4	42404.3	2726.02	8083.01	7974.41	x		x
STEAL_HUMAN	STEAP family member 1B OS=Homo sapiens GN=STEAP1B PE=2 SV=1	1	1	25.37	0.011855	3.28033	Ctl	RNS-Fam2	28916.9	61090.9	29144.6	12479.1	13275.9	10568.4	x		x
ESYT1_HUMAN	Extended synaptotagmin-1 OS=Homo sapiens GN=ESYT1 PE=1 SV=1	1	1	28.53	0.0120701	1.96203	RNS-Fam2	Ctl	2410.54	3300.16	3011.74	6555.98	6134.9	4422.78	x		x
SUMO1_HUMAN	Small ubiquitin-related modifier 1 OS=Homo sapiens GN=SUMO1 PE=1 SV=1	1	1	33.15	0.0120974	1.80638	RNS-Fam2	Ctl	7135.79	7995.24	9267.41	16561.5	11643.5	15867.7	x		x
PGES2_HUMAN	Prostaglandin E synthase 2 OS=Homo sapiens GN=PTGES2 PE=1 SV=1	1	1	24.73	0.012125	2.3142	Ctl	RNS-Fam2	6015.58	9338.49	8965.43	2675.89	3668.75	4164.18	x		x
LRC59_HUMAN	Leucine-rich repeat-containing protein 59 OS=Homo sapiens GN=LRRC59 PE=1 SV=1	1	1	24.81	0.012206	1.43424	Ctl	RNS-Fam2	37600.4	44965.3	49407.5	30939.5	31332.5	29744.3	x		x
CAB45_HUMAN	45 kDa calcium-binding protein OS=Homo sapiens GN=SDF4 PE=1 SV=1	1	1	37.53	0.0122592	4.31704	Ctl	RNS-Fam2	13637.5	34125.8	29592.8	4329.81	6176.18	7412.78	x		x
OAS3_HUMAN	2'-5'-oligoadenylate synthase 3 OS=Homo sapiens GN=OAS3 PE=1 SV=3	1	1	37.32	0.0122846	1.63025	Ctl	RNS-Fam2	22779.7	24604.7	19170.2	16031.6	12294	12499.2	x		x
RB11A_HUMAN	Ras-related protein Rab-11A OS=Homo sapiens GN=RAB11A PE=1 SV=3	1	1	42.7	0.0123043	6.9823	RNS-Fam2	Ctl	843.56	1922.18	1561.86	12265.9	13543	4407.7	x		x
PSB6_HUMAN	Proteasome subunit beta type-6 OS=Homo sapiens GN=PSMB6 PE=1 SV=4	1	1	28.58	0.0123251	5.21268	RNS-Fam2	Ctl	2422.85	6207.58	6299.42	36993.2	23982	16849.4	x		x
DYN2_HUMAN	Dynamin-2 OS=Homo sapiens GN=DNM2 PE=1 SV=2	1	1	25.61	0.0123417	1.49828	Ctl	RNS-Fam2	27018.6	28299.8	22687.8	19489.4	15617.8	16956.7	x		x
DHX15_HUMAN	Pre-mRNA-splicing factor ATP-dependent RNA helicase DHX15 OS=Homo sapiens GN=DHX15 PE=1 SV=2	1	1	27.9	0.0123489	3.01582	Ctl	RNS-Fam2	12962.3	26737.6	22958.8	6786.57	8340.16	5649.93	x		x
ECE1_HUMAN	Endothelin-converting enzyme 1 OS=Homo sapiens GN=ECE1 PE=1 SV=2	1	1	39.35	0.0127265	2.07781	RNS-Fam2	Ctl	6595.24	10962.9	9579.09	20077.3	15768.2	20540.5	x		x
YIF1B_HUMAN	Protein YIF1B OS=Homo sapiens GN=YIF1B PE=1 SV=1	1	1	30.48	0.0127572	4.23725	Ctl	RNS-Fam2	3768.21	5987.54	5055.95	1770.52	1153.24	571.839	x		x
BACH_HUMAN	Cytosolic acyl coenzyme A thioester hydrolase OS=Homo sapiens GN=ACOT7 PE=1 SV=3	1	1	35.83	0.0131089	3.94945	Ctl	RNS-Fam2	11973.3	30109.5	23988.2	5780.61	6752.92	4195.64	x		x
SUMF1_HUMAN	Sulfatase-modifying factor 1 OS=Homo sapiens GN=SUMF1 PE=1 SV=3	1	1	36.42	0.0131476	1.70935	Ctl	RNS-Fam2	13015.3	9157.15	10326.8	7019.67	6464.98	5528.02	x		x
ASNS_HUMAN	Asparagine synthetase [glutamine-hydrolyzing] OS=Homo sapiens GN=ASNS PE=1 SV=4	1	1	43.03	0.0132187	8.40018	Ctl	RNS-Fam2	4168.55	3781.28	4723.69	377.739	139.212	991.769	x		x
UBP14_HUMAN	Ubiquitin carboxyl-terminal hydrolase 14 OS=Homo sapiens GN=USP14 PE=1 SV=3	1	1	64.81	0.0132345	2.1408	Ctl	RNS-Fam2	44790.2	63670.7	46911.8	24349.5	29972.8	18254.8	x		x
MIRO2_HUMAN	Mitochondrial Rho GTPase 2 OS=Homo sapiens GN=RHOT2 PE=1 SV=2	1	1	44.64	0.0132529	180.276	Ctl	RNS-Fam2	7890.25	2292.15	2147.09	0	0	68.3924	x		x
NFH_HUMAN	Neurofilament heavy polypeptide OS=Homo sapiens GN=NEFH PE=1 SV=4	1	1	29.16	0.013305	2.60042	Ctl	RNS-Fam2	20004.9	11578.6	10062.3	4863.99	5389.93	5761.13	x		x
GBB1_HUMAN	Guanine nucleotide-binding protein G(I)/G(S)/G(T) subunit beta-1 OS=Homo sapiens GN=GNB1 PE=1 SV=3	1	1	71.54	0.0133655	3.84137	Ctl	RNS-Fam2	20062.8	18267.7	16941	4572.98	7495	2320.52	x		x
AN32B_HUMAN	Acidic leucine-rich nuclear phosphoprotein 32 family member B OS=Homo sapiens GN=ANP32B PE=1 SV=1	1	1	52.32	0.0135153	1.76272	RNS-Fam2	Ctl	3344.62	3661.04	5085.59	7155.1	7719.17	6439.27	x		x
RUFY1_HUMAN	RUN and FYVE domain-containing protein 1 OS=Homo sapiens GN=RUFY1 PE=1 SV=2	1	1	38.99	0.0135517	1.7801	Ctl	RNS-Fam2	6941.24	4408.32	5219.08	3142.54	3069.54	3095.62	x		x
SYAC_HUMAN	Alanine--tRNA ligase, cytoplasmic OS=Homo sapiens GN=AARS PE=1 SV=2	1	1	21.33	0.0137296	3.34367	RNS-Fam2	Ctl	855.92	2252.16	1141.57	5741.45	4408.63	4059.35	x		x
THIL_HUMAN	Acetyl-CoA acetyltransferase, mitochondrial OS=Homo sapiens GN=ACAT1 PE=1 SV=1	1	1	21.82	0.0138441	3.92512	Ctl	RNS-Fam2	12088.8	16768	26454.3	2991.79	4332.85	6766.93	x		x
ASSY_HUMAN	Argininosuccinate synthase OS=Homo sapiens GN=ASS1 PE=1 SV=2	1	1	22.96	0.0140365	2.10828	Ctl	RNS-Fam2	13985.4	14439.9	16435.2	6686.18	9487.01	5105.03	x		x
PABP1_HUMAN	Polyadenylate-binding protein 1 OS=Homo sapiens GN=PABPC1 PE=1 SV=2	1	1	31.34	0.0141375	1.4085	RNS-Fam2	Ctl	104342	96554.8	89611.5	128368	125175	155638	x		x
FILA_HUMAN	Filaggrin OS=Homo sapiens GN=FLG PE=1 SV=3	1	1	25.53	0.0141382	4.42908	Ctl	RNS-Fam2	12402.5	4622.8	4811.15	1824.2	1397.11	1708.93	x		x
TM9S3_HUMAN	Transmembrane 9 superfamily member 3 OS=Homo sapiens GN=TM9SF3 PE=1 SV=2	1	1	26.7	0.0141758	1.83144	Ctl	RNS-Fam2	28334.3	17892.7	23706.2	11812.9	13875.9	12496.1	x		x
BMP3_HUMAN	Bone morphogenetic protein 3 OS=Homo sapiens GN=BMP3 PE=1 SV=2	1	1	24.19	0.0141777	1.20176	Ctl	RNS-Fam2	76890.9	74876.7	74048.7	60053.6	68155.2	59695.7	x		x
DJB11_HUMAN	DnaJ homolog subfamily B member 11 OS=Homo sapiens GN=DNAJB11 PE=1 SV=1	1	1	60.58	0.0142545	2.06486	Ctl	RNS-Fam2	19441.9	25075.8	34513.6	13126.3	12081.4	13066.7	x		x
NDUV2_HUMAN	NADH dehydrogenase [ubiquinone] flavoprotein 2, mitochondrial OS=Homo sapiens GN=NDUFV2 PE=1 SV=2	1	1	57.12	0.0143283	5.16179	Ctl	RNS-Fam2	1675.05	4012.23	2973.33	389.821	345.837	942.171	x		x
ARP2_HUMAN	Actin-related protein 2 OS=Homo sapiens GN=ACTR2 PE=1 SV=1	1	1	59.95	0.0143543	1.50384	Ctl	RNS-Fam2	95150.7	89442	102547	55568.9	75467.3	59901.9	x		x
ZN813_HUMAN	Zinc finger protein 813 OS=Homo sapiens GN=ZNF813 PE=2 SV=2	1	1	22.72	0.0143911	1.83708	RNS-Fam2	Ctl	53859.6	32259.8	39184.7	78295.8	72372.1	79525.9	x		x
ABCE1_HUMAN	ATP-binding cassette sub-family E member 1 OS=Homo sapiens GN=ABCE1 PE=1 SV=1	1	1	22.65	0.0144275	2.3762	Ctl	RNS-Fam2	38056.8	43273.9	23022.8	15479.1	15502.9	12934.1	x		x
DYH5_HUMAN	Dynein heavy chain 5, axonemal OS=Homo sapiens GN=DNAH5 PE=1 SV=3	1	1	24.33	0.0146411	1.76998	Ctl	RNS-Fam2	41080.4	63867	51717.8	29995.5	31502.3	27014.5	x		x
VATA_HUMAN	V-type proton ATPase catalytic subunit A OS=Homo sapiens GN=ATP6V1A PE=1 SV=2	1	1	38.48	0.0148829	2.16204	Ctl	RNS-Fam2	4874.73	6184.04	6608.12	3690.7	2365.55	2115.17	x		x
DBF4B_HUMAN	Protein DBF4 homolog B OS=Homo sapiens GN=DBF4B PE=1 SV=1	1	1	33.88	0.0149598	4.90242	Ctl	RNS-Fam2	40333.8	76695.1	106279	21944.2	14706	8900.44	x		x
CAD13_HUMAN	Cadherin-13 OS=Homo sapiens GN=CDH13 PE=1 SV=1	1	1	40.75	0.0150563	1.69785	RNS-Fam2	Ctl	22406.9	29099.1	23470.1	48728.1	43891.7	34678.6	x		x
1433Z_HUMAN	14-3-3 protein zeta/delta OS=Homo sapiens GN=YWHAZ PE=1 SV=1	1	1	34.41	0.0152784	1.32927	RNS-Fam2	Ctl	77399.3	67741.9	73762.6	93227.5	89539.1	108216	x		x
AK1C1_HUMAN	Aldo-keto reductase family 1 member C1 OS=Homo sapiens GN=AKR1C1 PE=1 SV=1	1	1	24.41	0.0153268	4.10943	Ctl	RNS-Fam2	33396	11669.8	18298.5	4868.68	4170.3	6380.24	x		x
PP1R7_HUMAN	Protein phosphatase 1 regulatory subunit 7 OS=Homo sapiens GN=PPP1R7 PE=1 SV=1	1	1	67.29	0.0153903	3.61642	Ctl	RNS-Fam2	43043.7	22572.8	17998.4	6876.65	10221.8	6022.46	x		x
ZN181_HUMAN	Zinc finger protein 181 OS=Homo sapiens GN=ZNF181 PE=1 SV=1	1	1	21.79	0.0153994	2.56004	RNS-Fam2	Ctl	38282.1	18962.5	37768.9	72514.4	78417.5	92306.9	x		x
DDX6_HUMAN	Probable ATP-dependent RNA helicase DDX6 OS=Homo sapiens GN=DDX6 PE=1 SV=2	1	1	56.59	0.0153994	5.89488	Ctl	RNS-Fam2	4237.36	6020.77	6550.98	350.743	1761.87	738.866	x		x
SF3B1_HUMAN	Splicing factor 3B subunit 1 OS=Homo sapiens GN=SF3B1 PE=1 SV=3	1	1	34.76	0.015463	5.09843	RNS-Fam2	Ctl	1072.71	644.81	292.117	4834.71	2716.82	2694.46	x		x
HNRH3_HUMAN	Heterogeneous nuclear ribonucleoprotein H3 OS=Homo sapiens GN=HNRNPH3 PE=1 SV=2	1	1	31.07	0.0154911	1.42287	RNS-Fam2	Ctl	26347.5	20095	23393.6	32841.4	35580.3	30946	x		x
XRN2_HUMAN	5'-3' exoribonuclease 2 OS=Homo sapiens GN=XRN2 PE=1 SV=1	1	1	66.3	0.0154952	1.72527	RNS-Fam2	Ctl	15162.6	11796.9	9760.96	22024.4	18954	22374.3	x		x
FLOT1_HUMAN	Flotillin-1 OS=Homo sapiens GN=FLOT1 PE=1 SV=3	1	1	61.79	0.0157733	27.7216	Ctl	RNS-Fam2	52921.7	16978.5	11596.5	1771.6	1016.85	151.376	x		x
RHOG_HUMAN	Rho-related GTP-binding protein RhoG OS=Homo sapiens GN=RHOG PE=1 SV=1	1	1	24.51	0.0159075	4.04563	RNS-Fam2	Ctl	1113.87	2237	3361.58	12335.5	7353.51	7467	x		x
TIF1B_HUMAN	Transcription intermediary factor 1-beta OS=Homo sapiens GN=TRIM28 PE=1 SV=5	1	1	28.05	0.0160031	15.2357	RNS-Fam2	Ctl	1707.73	1371.64	157.13	19394.2	17953.5	11962.7	x		x
MXRA7_HUMAN	Matrix-remodeling-associated protein 7 OS=Homo sapiens GN=MXRA7 PE=1 SV=1	1	1	36.1	0.0162467	2.04815	RNS-Fam2	Ctl	3282.38	4250.77	3304.32	8044.34	5341.82	8810.56	x		x
NNMT_HUMAN	Nicotinamide N-methyltransferase OS=Homo sapiens GN=NNMT PE=1 SV=1	1	1	29.18	0.0163378	14.656	Ctl	RNS-Fam2	3034.19	8010.12	7322.93	777.227	79.5367	396.463	x		x
MATK_HUMAN	Megakaryocyte-associated tyrosine-protein kinase OS=Homo sapiens GN=MATK PE=1 SV=1	1	1	22.05	0.0163678	1.29983	Ctl	RNS-Fam2	415236	433560	440678	352392	350078	289564	x		x
HNRPR_HUMAN	Heterogeneous nuclear ribonucleoprotein R OS=Homo sapiens GN=HNRNPR PE=1 SV=1	1	1	52.44	0.016405	13.3316	Ctl	RNS-Fam2	5897.77	32291.1	25659.7	892.485	1272	2624.78	x		x
RL7_HUMAN	60S ribosomal protein L7 OS=Homo sapiens GN=RPL7 PE=1 SV=1	1	1	30.41	0.0164582	1.51617	RNS-Fam2	Ctl	21232.2	16224.4	22671.8	28953.9	30020.5	32190.7	x		x
MRP_HUMAN	MARCKS-related protein OS=Homo sapiens GN=MARCKSL1 PE=1 SV=2	1	1	45.5	0.0165413	2.6396	Ctl	RNS-Fam2	3290.08	5042.1	3725.36	2184.6	1035.66	1347.69	x		x
CALU_HUMAN	Calumenin OS=Homo sapiens GN=CALU PE=1 SV=2	1	1	28.13	0.0167661	3.01185	Ctl	RNS-Fam2	162150	361021	317405	107927	94317.6	76845.3	x		x
ANAG_HUMAN	Alpha-N-acetylglucosaminidase OS=Homo sapiens GN=NAGLU PE=1 SV=2	1	1	59.26	0.016897	23.8418	Ctl	RNS-Fam2	1557.71	12588.8	10585.4	426.804	444.928	165.601	x		x
TERA_HUMAN	Transitional endoplasmic reticulum ATPase OS=Homo sapiens GN=VCP PE=1 SV=4	1	1	65.04	0.0170818	1.30152	RNS-Fam2	Ctl	100145	85591.3	90287.2	125053	108413	125784	x		x
E41L2_HUMAN	Band 4.1-like protein 2 OS=Homo sapiens GN=EPB41L2 PE=1 SV=1	1	1	33.75	0.0170991	3.97073	Ctl	RNS-Fam2	5865.13	15123.9	5798.41	2551.7	2121.47	2073.04	x		x
ECH1_HUMAN	Delta(3,5)-Delta(2,4)-dienoyl-CoA isomerase, mitochondrial OS=Homo sapiens GN=ECH1 PE=1 SV=2	1	1	41.45	0.0171772	2.40194	Ctl	RNS-Fam2	22481.1	35921.2	40358.1	10973	17037	13107	x		x
VDAC2_HUMAN	Voltage-dependent anion-selective channel protein 2 OS=Homo sapiens GN=VDAC2 PE=1 SV=2	1	1	24.27	0.017272	2.87386	Ctl	RNS-Fam2	24848.7	47602.5	45980	16476.3	14958.7	9774.75	x		x
ADDG_HUMAN	Gamma-adducin OS=Homo sapiens GN=ADD3 PE=1 SV=1	1	1	47.53	0.0172768	1.64584	Ctl	RNS-Fam2	28638.2	41547.4	35692	24022.5	20984	19323.9	x		x
RN3P1_HUMAN	Putative RRN3-like protein RRN3P1 OS=Homo sapiens GN=RRN3P1 PE=5 SV=1	1	1	34.1	0.017854	16.4477	RNS-Fam2	Ctl	10850.2	1469.69	478.469	80811.6	72563.7	57127.1	x		x
UTRO_HUMAN	Utrophin OS=Homo sapiens GN=UTRN PE=1 SV=2	1	1	38.44	0.0179866	3.09396	RNS-Fam2	Ctl	2019.13	1816.5	1840.44	7400.88	6984.46	3176.23	x		x
GUAA_HUMAN	GMP synthase [glutamine-hydrolyzing] OS=Homo sapiens GN=GMPS PE=1 SV=1	1	1	44.36	0.0181322	249.839	Ctl	RNS-Fam2	546.336	7852.21	7938.8	65.3915	0	0	x		x
HPBP1_HUMAN	Hsp70-binding protein 1 OS=Homo sapiens GN=HSPBP1 PE=1 SV=1	1	1	22.45	0.0183142	2.17121	Ctl	RNS-Fam2	46927.9	86457	62138.5	25584.1	34012.9	30455.7	x		x
LAT1_HUMAN	Large neutral amino acids transporter small subunit 1 OS=Homo sapiens GN=SLC7A5 PE=1 SV=2	1	1	21.9	0.018429	2.24664	Ctl	RNS-Fam2	2723.44	4316.01	4287.46	1637.98	2120.85	1282.87	x		x
CLGN_HUMAN	Calmegin OS=Homo sapiens GN=CLGN PE=1 SV=1	1	1	71.86	0.0185223	8.69202	Ctl	RNS-Fam2	11668.1	38794.9	21589.9	5471.43	1059.34	1758.77	x		x
3HIDH_HUMAN	3-hydroxyisobutyrate dehydrogenase, mitochondrial OS=Homo sapiens GN=HIBADH PE=1 SV=2	1	1	53.96	0.0185428	2.09563	Ctl	RNS-Fam2	25993.8	33225.8	28099.9	11142.6	19481.4	11043.3	x		x
TKT_HUMAN	Transketolase OS=Homo sapiens GN=TKT PE=1 SV=3	1	1	38.68	0.0187165	2.91707	Ctl	RNS-Fam2	15224.6	11303.3	11886.9	6631.64	4056.21	2481.12	x		x
CMC1_HUMAN	Calcium-binding mitochondrial carrier protein Aralar1 OS=Homo sapiens GN=SLC25A12 PE=1 SV=2	1	1	34.53	0.0188448	2.11606	Ctl	RNS-Fam2	10138.7	12898.3	10348.8	6043.84	6240.64	3492.91	x		x
PRS6B_HUMAN	26S proteasome regulatory subunit 6B OS=Homo sapiens GN=PSMC4 PE=1 SV=2	1	1	28.28	0.018894	2.53581	Ctl	RNS-Fam2	4784.56	9511.11	9573.67	3289.48	3014.79	3108.65	x		x
GNAI3_HUMAN	Guanine nucleotide-binding protein G(k) subunit alpha OS=Homo sapiens GN=GNAI3 PE=1 SV=3	1	1	25.74	0.0190277	1.82426	RNS-Fam2	Ctl	12539.5	21612.2	15296.7	32396.5	29701.2	28109.2	x		x
NUCB1_HUMAN	Nucleobindin-1 OS=Homo sapiens GN=NUCB1 PE=1 SV=4	1	1	47.57	0.0190733	4.16408	Ctl	RNS-Fam2	79449.2	27281.6	30308.3	11952.2	10281.1	10676.6	x		x
DAD1_HUMAN	Dolichyl-diphosphooligosaccharide--protein glycosyltransferase subunit DAD1 OS=Homo sapiens GN=DAD1 PE=1 SV=3	1	1	37.58	0.0192391	1.59859	Ctl	RNS-Fam2	61146.5	41663.8	57696.5	33056.5	34384.8	32964.1	x		x
PPGB_HUMAN	Lysosomal protective protein OS=Homo sapiens GN=CTSA PE=1 SV=2	1	1	63.64	0.0193843	3.03	Ctl	RNS-Fam2	15698.9	24941.4	32078.4	10039.2	8806.74	5153.58	x		x
SET_HUMAN	Protein SET OS=Homo sapiens GN=SET PE=1 SV=3	1	1	32.54	0.0194686	5.08756	Ctl	RNS-Fam2	18596.2	49982.9	37504.9	11535.9	3811.49	5504.26	x		x
SGTA_HUMAN	Small glutamine-rich tetratricopeptide repeat-containing protein alpha OS=Homo sapiens GN=SGTA PE=1 SV=1	1	1	67.61	0.0195424	4.20388	RNS-Fam2	Ctl	1821.15	461.879	1367.2	5525.65	4840.24	4979.22	x		x
MOT4_HUMAN	Monocarboxylate transporter 4 OS=Homo sapiens GN=SLC16A3 PE=1 SV=1	1	1	50.79	0.0196093	7.37378	Ctl	RNS-Fam2	2733.13	10591.1	10493.7	711.898	1487.07	1031.11	x		x
SNX1_HUMAN	Sorting nexin-1 OS=Homo sapiens GN=SNX1 PE=1 SV=3	1	1	75.31	0.0197358	1.33613	Ctl	RNS-Fam2	26049.4	27409.4	21664.2	19607.2	18663.4	17953.6	x		x
REEP5_HUMAN	Receptor expression-enhancing protein 5 OS=Homo sapiens GN=REEP5 PE=1 SV=3	1	1	38.08	0.0197362	7.20815	RNS-Fam2	Ctl	144.851	599.098	314.078	1138.1	3355.99	3132.33	x		x
DLRB1_HUMAN	Dynein light chain roadblock-type 1 OS=Homo sapiens GN=DYNLRB1 PE=1 SV=3	1	1	26.49	0.0197779	3.89044	RNS-Fam2	Ctl	2048.96	1083.67	1322.85	2974.77	7656.14	6702.87	x		x
HP1B3_HUMAN	Heterochromatin protein 1-binding protein 3 OS=Homo sapiens GN=HP1BP3 PE=1 SV=1	1	1	31.46	0.0197897	4.68287	RNS-Fam2	Ctl	4889.84	8030.58	1793.29	27929.2	21226.9	19746.3	x		x
TNAP2_HUMAN	Tumor necrosis factor alpha-induced protein 2 OS=Homo sapiens GN=TNFAIP2 PE=2 SV=2	1	1	48.33	0.0199614	2.01414	Ctl	RNS-Fam2	4177.76	5531.71	5392.63	1733.46	2839.82	2924.75	x
EWS_HUMAN	RNA-binding protein EWS OS=Homo sapiens GN=EWSR1 PE=1 SV=1	1	1	53.25	0.0201941	5.54024	Ctl	RNS-Fam2	22677.7	73849	55832.2	14392.3	7336.43	5771.71	x
TGON2_HUMAN	Trans-Golgi network integral membrane protein 2 OS=Homo sapiens GN=TGOLN2 PE=1 SV=2	1	1	52.7	0.0203181	2.431	Ctl	RNS-Fam2	14442.9	18352.6	10374.3	7452.59	4152.76	6152.68	x
RAGP1_HUMAN	Ran GTPase-activating protein 1 OS=Homo sapiens GN=RANGAP1 PE=1 SV=1	1	1	37.89	0.020543	2.54666	Ctl	RNS-Fam2	16917.7	37076.7	26654.6	11920.1	10563.2	9185.2	x
IDH3A_HUMAN	Isocitrate dehydrogenase [NAD] subunit alpha, mitochondrial OS=Homo sapiens GN=IDH3A PE=1 SV=1	1	1	37.08	0.0205658	2.01681	RNS-Fam2	Ctl	7572.5	10541.4	13951.4	19188.6	25199.8	20281.1	x
RLA1_HUMAN	60S acidic ribosomal protein P1 OS=Homo sapiens GN=RPLP1 PE=1 SV=1	1	1	41.58	0.0205995	1.78638	RNS-Fam2	Ctl	88119.7	106893	100252	228127	148885	150443	x
PKHO2_HUMAN	Pleckstrin homology domain-containing family O member 2 OS=Homo sapiens GN=PLEKHO2 PE=1 SV=1	1	1	27.17	0.020658	1.93243	Ctl	RNS-Fam2	33184.8	22471.1	18799.3	12828.9	13457.6	12242.8	x
ARP10_HUMAN	Actin-related protein 10 OS=Homo sapiens GN=ACTR10 PE=1 SV=1	1	1	26.09	0.0206648	2.72442	Ctl	RNS-Fam2	11185.7	17446.2	11646.5	6414.89	5451.15	2918.19	x
XPP1_HUMAN	Xaa-Pro aminopeptidase 1 OS=Homo sapiens GN=XPNPEP1 PE=1 SV=3	1	1	45.16	0.0207721	9.89152	Ctl	RNS-Fam2	1840.27	9925.88	7885.66	736.623	836.546	413.564	x
PCYXL_HUMAN	Prenylcysteine oxidase-like OS=Homo sapiens GN=PCYOX1L PE=1 SV=2	1	1	53.53	0.0208884	8.93541	Ctl	RNS-Fam2	21247.8	5880.57	4419.38	1793.73	939.612	797.31	x
CNN2_HUMAN	Calponin-2 OS=Homo sapiens GN=CNN2 PE=1 SV=4	1	1	51.03	0.0209278	3.42338	Ctl	RNS-Fam2	62668.8	165003	128084	43989.1	29760.5	30169.7	x
PRS7_HUMAN	26S proteasome regulatory subunit 7 OS=Homo sapiens GN=PSMC2 PE=1 SV=3	1	1	35.13	0.0211198	44.7638	Ctl	RNS-Fam2	4054.06	30275.2	34629.5	67.723	813.89	658.89	x
SAC1_HUMAN	Phosphatidylinositide phosphatase SAC1 OS=Homo sapiens GN=SACM1L PE=1 SV=2	1	1	45.14	0.0212511	5.3752	Ctl	RNS-Fam2	5694.26	18039.5	15980	2275	3596.64	1516.71	x
PYGB_HUMAN	Glycogen phosphorylase, brain form OS=Homo sapiens GN=PYGB PE=1 SV=5	1	1	52.85	0.0213647	3.40009	Ctl	RNS-Fam2	13291.7	32087.9	31892.3	9249.97	7379.2	6097.27	x
CK5P3_HUMAN	CDK5 regulatory subunit-associated protein 3 OS=Homo sapiens GN=CDK5RAP3 PE=1 SV=2	1	1	43.74	0.0214787	2.08171	Ctl	RNS-Fam2	22764.5	36761.2	26342.8	10274.6	16404.2	14570.4	x
CSN3_HUMAN	COP9 signalosome complex subunit 3 OS=Homo sapiens GN=COPS3 PE=1 SV=3	1	1	30.5	0.0215083	13.6248	Ctl	RNS-Fam2	4278.3	8800.05	6431.05	197.363	60.2304	1174.31	x
STAG2_HUMAN	Cohesin subunit SA-2 OS=Homo sapiens GN=STAG2 PE=1 SV=3	1	1	23.47	0.0215591	1.59766	RNS-Fam2	Ctl	34477.4	28757	29205.2	60056	46440.4	41190	x
MAT2B_HUMAN	Methionine adenosyltransferase 2 subunit beta OS=Homo sapiens GN=MAT2B PE=1 SV=1	1	1	55.54	0.0216168	1.99904	RNS-Fam2	Ctl	12213.1	6568.99	9247.06	20781.3	15911.1	19339.1	x
LAP2B_HUMAN	Lamina-associated polypeptide 2, isoforms beta/gamma OS=Homo sapiens GN=TMPO PE=1 SV=2	1	1	36.22	0.0220793	1.7293	Ctl	RNS-Fam2	44119	62994.9	56113	34279.3	35055.9	25053.9	x
DC1L1_HUMAN	Cytoplasmic dynein 1 light intermediate chain 1 OS=Homo sapiens GN=DYNC1LI1 PE=1 SV=3	1	1	42	0.0222029	1.6632	RNS-Fam2	Ctl	5922.75	7627.67	5061.36	10643.4	8833.78	11477.9	x
IFIT5_HUMAN	Interferon-induced protein with tetratricopeptide repeats 5 OS=Homo sapiens GN=IFIT5 PE=1 SV=1	1	1	53.78	0.0225108	8.05429	Ctl	RNS-Fam2	1946.16	9275.94	7583.6	597.386	1148.13	589.35	x
RS6_HUMAN	40S ribosomal protein S6 OS=Homo sapiens GN=RPS6 PE=1 SV=1	1	1	28.14	0.0225568	2.82317	RNS-Fam2	Ctl	20208.8	7457.12	16069.3	36364.2	41130.3	45977.6	x
PDCD4_HUMAN	Programmed cell death protein 4 OS=Homo sapiens GN=PDCD4 PE=1 SV=2	1	1	22.68	0.0227357	3.78381	Ctl	RNS-Fam2	149124	69012.4	53881.9	16879.4	29718.4	25292.1	x
RL3_HUMAN	60S ribosomal protein L3 OS=Homo sapiens GN=RPL3 PE=1 SV=2	1	1	38.84	0.0227532	1.97329	Ctl	RNS-Fam2	28075.4	49683	40946.9	21133.5	21758.3	17264.3	x
ERF3A_HUMAN	Eukaryotic peptide chain release factor GTP-binding subunit ERF3A OS=Homo sapiens GN=GSPT1 PE=1 SV=1	1	1	26.84	0.0228367	1.72469	Ctl	RNS-Fam2	28581.6	21774.7	17449.3	13310.1	12315.7	13688.9	x
GLRX3_HUMAN	Glutaredoxin-3 OS=Homo sapiens GN=GLRX3 PE=1 SV=2	1	1	23.79	0.0228615	3.27966	Ctl	RNS-Fam2	19649.5	10971.4	7782.49	5137.42	2893.78	3678.36	x
CRTAP_HUMAN	Cartilage-associated protein OS=Homo sapiens GN=CRTAP PE=1 SV=1	1	1	38.97	0.0230266	1.52885	Ctl	RNS-Fam2	49936.5	59866.4	60510	30166.8	42613	38619.5	x
NAGAB_HUMAN	Alpha-N-acetylgalactosaminidase OS=Homo sapiens GN=NAGA PE=1 SV=2	1	1	40.69	0.0231937	2.10924	Ctl	RNS-Fam2	14872.5	24993.8	20978.8	8022.16	8335.61	12489.2	x
PSME2_HUMAN	Proteasome activator complex subunit 2 OS=Homo sapiens GN=PSME2 PE=1 SV=4	1	1	28.15	0.0234205	8.30796	Ctl	RNS-Fam2	34314.7	6613.18	8574.62	1803.73	1849.84	2304.87	x
TOLIP_HUMAN	Toll-interacting protein OS=Homo sapiens GN=TOLLIP PE=1 SV=1	1	1	34.57	0.0236898	1.76771	RNS-Fam2	Ctl	12890	15372.5	21155.4	33714.6	26141.2	27501.1	x
RBBP4_HUMAN	Histone-binding protein RBBP4 OS=Homo sapiens GN=RBBP4 PE=1 SV=3	1	1	31.48	0.0238275	3.07887	Ctl	RNS-Fam2	6173.14	15453.2	8493.68	2600.41	4132.08	3050.31	x
FHL1_HUMAN	Four and a half LIM domains protein 1 OS=Homo sapiens GN=FHL1 PE=1 SV=4	1	1	63.24	0.0240851	2.15721	Ctl	RNS-Fam2	51760	92278	96054.6	36783.9	40952.9	33561.1	x
TMX3_HUMAN	Protein disulfide-isomerase TMX3 OS=Homo sapiens GN=TMX3 PE=1 SV=2	1	1	23.93	0.0241641	7.88346	Ctl	RNS-Fam2	8614.04	19256.7	16735.4	2316.2	2904.24	437.751	x
TSP1_HUMAN	Thrombospondin-1 OS=Homo sapiens GN=THBS1 PE=1 SV=2	1	1	32.39	0.0242251	1.57576	Ctl	RNS-Fam2	97474.9	138983	137292	74139.3	86703.9	76344.6	x
CCDC6_HUMAN	Coiled-coil domain-containing protein 6 OS=Homo sapiens GN=CCDC6 PE=1 SV=2	1	1	32.17	0.0243118	1.39832	Ctl	RNS-Fam2	21575.7	26133.5	22536.5	19043.2	16565.1	14627.7	x
ANFY1_HUMAN	Rabankyrin-5 OS=Homo sapiens GN=ANKFY1 PE=1 SV=2	1	1	23.89	0.024867	4.049	RNS-Fam2	Ctl	338.509	392.628	1311.69	2781.18	3386.42	2103.81	x
PP2AA_HUMAN	Serine/threonine-protein phosphatase 2A catalytic subunit alpha isoform OS=Homo sapiens GN=PPP2CA PE=1 SV=1	1	1	58.84	0.0250156	3.17449	Ctl	RNS-Fam2	21945.9	43211.8	59061.1	15768.2	12430.6	10931.6	x
TWF2_HUMAN	Twinfilin-2 OS=Homo sapiens GN=TWF2 PE=1 SV=2	1	1	34.98	0.0252371	3.52183	RNS-Fam2	Ctl	10814.9	4099.6	2744.72	21113.3	18841.1	22238.5	x
HDGR2_HUMAN	Hepatoma-derived growth factor-related protein 2 OS=Homo sapiens GN=HDGFL2 PE=1 SV=1	1	1	26.92	0.0252436	1.72947	RNS-Fam2	Ctl	9381.31	6146.04	6182.23	12251.7	10914.6	14379.8	x
UBQL2_HUMAN	Ubiquilin-2 OS=Homo sapiens GN=UBQLN2 PE=1 SV=2	1	1	76.98	0.0253689	1.78663	Ctl	RNS-Fam2	12871.3	16437.3	16749.6	10914.5	6523.52	8341.46	x
IPYR_HUMAN	Inorganic pyrophosphatase OS=Homo sapiens GN=PPA1 PE=1 SV=2	1	1	33.11	0.025511	2.46346	Ctl	RNS-Fam2	41213.1	77176.9	85748.7	30502.5	29798.6	22565.5	x
CN166_HUMAN	UPF0568 protein C14orf166 OS=Homo sapiens GN=C14orf166 PE=1 SV=1	1	1	51.74	0.0256002	5.02184	Ctl	RNS-Fam2	1740.53	4459.62	6241.05	589.298	1220.14	667.976	x
FBLN2_HUMAN	Fibulin-2 OS=Homo sapiens GN=FBLN2 PE=1 SV=2	1	1	71.8	0.0256742	4.28469	Ctl	RNS-Fam2	10408.4	31472.7	24821.4	3939.67	3870.06	7757.9	x
CPNS1_HUMAN	Calpain small subunit 1 OS=Homo sapiens GN=CAPNS1 PE=1 SV=1	1	1	28.32	0.0261067	3.56346	Ctl	RNS-Fam2	11109.4	23707.9	25603.6	6680.68	7048.05	3226.95	x
IF4A2_HUMAN	Eukaryotic initiation factor 4A-II OS=Homo sapiens GN=EIF4A2 PE=1 SV=2	1	1	36.84	0.0261674	6.04106	Ctl	RNS-Fam2	3056.47	9413.1	9608.72	1177.15	558.747	1918.81	x
RU17_HUMAN	U1 small nuclear ribonucleoprotein 70 kDa OS=Homo sapiens GN=SNRNP70 PE=1 SV=2	1	1	27.78	0.0261814	1.6588	Ctl	RNS-Fam2	3693.35	5254.25	5478.79	2710.08	3326.37	2660.45	x
RS13_HUMAN	40S ribosomal protein S13 OS=Homo sapiens GN=RPS13 PE=1 SV=2	1	1	35.03	0.026268	5.05777	RNS-Fam2	Ctl	786.97	728.667	2270.23	9979.5	5840.71	3327.83	x
IF2B_HUMAN	Eukaryotic translation initiation factor 2 subunit 2 OS=Homo sapiens GN=EIF2S2 PE=1 SV=2	1	1	50.7	0.0263058	2.40604	Ctl	RNS-Fam2	13149.5	24853.8	28661.6	9098.64	9095.4	9513.25	x
SE1L1_HUMAN	Protein sel-1 homolog 1 OS=Homo sapiens GN=SEL1L PE=1 SV=3	1	1	23.8	0.0263993	3.37303	Ctl	RNS-Fam2	13977.1	42422.4	22835.7	7177.32	7870.6	8442.93	x
RIC8A_HUMAN	Synembryn-A OS=Homo sapiens GN=RIC8A PE=1 SV=3	1	1	38.61	0.0266401	7.432	Ctl	RNS-Fam2	3889.17	18141.6	12552.6	864.318	1242.73	2546.25	x
ACSL1_HUMAN	Long-chain-fatty-acid--CoA ligase 1 OS=Homo sapiens GN=ACSL1 PE=1 SV=1	1	1	23.42	0.0267111	5.00432	Ctl	RNS-Fam2	5923.79	16967.3	14599	1850.03	4310.14	1331.35	x
BLMH_HUMAN	Bleomycin hydrolase OS=Homo sapiens GN=BLMH PE=1 SV=1	1	1	31.51	0.0270795	2.91232	Ctl	RNS-Fam2	7689.23	15325.2	15394.5	2807.65	4756.26	5624.48	x
RL15_HUMAN	60S ribosomal protein L15 OS=Homo sapiens GN=RPL15 PE=1 SV=2	1	1	41.9	0.0273508	1.8139	RNS-Fam2	Ctl	37087.2	21871.4	27868.9	44627.8	51056.7	61811.6	x
PLAP_HUMAN	Phospholipase A-2-activating protein OS=Homo sapiens GN=PLAA PE=1 SV=2	1	1	40.15	0.0274576	3.89135	Ctl	RNS-Fam2	5733.2	6227.85	4507.78	519.214	2272.96	1439.99	x
AMPB_HUMAN	Aminopeptidase B OS=Homo sapiens GN=RNPEP PE=1 SV=2	1	1	33.84	0.0275517	7.02151	Ctl	RNS-Fam2	3794.53	8618.76	7632.52	293.708	371.51	2189.7	x
SEPT8_HUMAN	Septin-8 OS=Homo sapiens GN=SEPT8 PE=1 SV=4	1	1	55.79	0.0275566	1.27178	RNS-Fam2	Ctl	11929.6	10426.1	10085.2	13630.1	12645.3	14982.2	x
INF2_HUMAN	Inverted formin-2 OS=Homo sapiens GN=INF2 PE=1 SV=2	1	1	35.98	0.0275585	7.89924	Ctl	RNS-Fam2	3824.49	6616.15	4235.85	113.214	956.752	787.997	x
HMGN2_HUMAN	Non-histone chromosomal protein HMG-17 OS=Homo sapiens GN=HMGN2 PE=1 SV=3	1	1	29.68	0.0276059	Infinity	Ctl	RNS-Fam2	3.63635	256.311	305.473	0	0	0	x
TTL12_HUMAN	Tubulin--tyrosine ligase-like protein 12 OS=Homo sapiens GN=TTLL12 PE=1 SV=2	1	1	31.83	0.027699	2.23206	Ctl	RNS-Fam2	6080.4	11471.5	8056.77	3143.9	3343	4986.23	x
ODPB_HUMAN	Pyruvate dehydrogenase E1 component subunit beta, mitochondrial OS=Homo sapiens GN=PDHB PE=1 SV=3	1	1	68.17	0.0277735	1.81984	Ctl	RNS-Fam2	31235.7	53648.5	46336.4	22057.7	26595.9	23452.1	x
SIAS_HUMAN	Sialic acid synthase OS=Homo sapiens GN=NANS PE=1 SV=2	1	1	40.1	0.0277857	3.10376	Ctl	RNS-Fam2	168699	74075.2	63525.9	33257.6	35342.7	30086.6	x
DAB2_HUMAN	Disabled homolog 2 OS=Homo sapiens GN=DAB2 PE=1 SV=3	1	1	58.81	0.0278928	12.242	Ctl	RNS-Fam2	1929.67	13937.2	12933.5	674.037	876.263	802.291	x
1A32_HUMAN;1A25_HUMAN	HLA class I histocompatibility antigen, A-32 alpha chain OS=Homo sapiens GN=HLA-A PE=1 SV=2	1	1	38.31	0.02803	60.3434	Ctl	RNS-Fam2	425.963	2296.42	12078.4	41.7967	92.7396	110.739	x
KLC2_HUMAN	Kinesin light chain 2 OS=Homo sapiens GN=KLC2 PE=1 SV=1	1	1	48.85	0.0281375	1.67127	Ctl	RNS-Fam2	18081.6	18372.8	18912.4	14018.6	11027	8083.11	x
RL5_HUMAN	60S ribosomal protein L5 OS=Homo sapiens GN=RPL5 PE=1 SV=3	1	1	50.99	0.0284468	1.14909	Ctl	RNS-Fam2	18869.3	16752.4	16763.7	14919.2	15484.9	15184.6	x
CSRP1_HUMAN	Cysteine and glycine-rich protein 1 OS=Homo sapiens GN=CSRP1 PE=1 SV=3	1	1	42.58	0.0287918	1.52414	Ctl	RNS-Fam2	80408.5	93457.5	100917	72497.2	58132.6	49657.8	x
ARMC1_HUMAN	Armadillo repeat-containing protein 1 OS=Homo sapiens GN=ARMC1 PE=1 SV=1	1	1	23.05	0.028914	1.64419	RNS-Fam2	Ctl	11768.2	8208.21	7456.08	16761.9	14994.8	13347.6	x
NCPR_HUMAN	NADPH--cytochrome P450 reductase OS=Homo sapiens GN=POR PE=1 SV=2	1	1	60.38	0.0289887	3.74341	Ctl	RNS-Fam2	7735.74	25202.4	18907	3931.84	4897.52	5020.34	x
RS25_HUMAN	40S ribosomal protein S25 OS=Homo sapiens GN=RPS25 PE=1 SV=1	1	1	49.93	0.029089	8.22274	RNS-Fam2	Ctl	4112.7	380.597	563.918	21391.2	9064.36	11128.6	x
RS10_HUMAN	40S ribosomal protein S10 OS=Homo sapiens GN=RPS10 PE=1 SV=1	1	1	44.02	0.0291089	1.72289	Ctl	RNS-Fam2	15206	10430	17480.1	7888.87	8494.52	8642.08	x
CTNA1_HUMAN	Catenin alpha-1 OS=Homo sapiens GN=CTNNA1 PE=1 SV=1	1	1	83.81	0.0291664	1.64563	RNS-Fam2	Ctl	27922.8	19549.9	21817.9	46224.6	32541.9	35260.3	x
EXOC2_HUMAN	Exocyst complex component 2 OS=Homo sapiens GN=EXOC2 PE=1 SV=1	1	1	22.08	0.0294437	2.55006	Ctl	RNS-Fam2	28172.8	60310	27565.6	13866.2	16213.7	15428	x
RAI14_HUMAN	Ankycorbin OS=Homo sapiens GN=RAI14 PE=1 SV=2	1	1	24.35	0.0294988	1.65463	RNS-Fam2	Ctl	8757.07	13658	10021.6	20382.5	17953.3	15334.8	x
ASC_HUMAN	Apoptosis-associated speck-like protein containing a CARD OS=Homo sapiens GN=PYCARD PE=1 SV=2	1	1	22.08	0.0295187	15.6368	Ctl	RNS-Fam2	6059.9	642.918	1244.12	103.474	150.183	254.563	x
LPP_HUMAN	Lipoma-preferred partner OS=Homo sapiens GN=LPP PE=1 SV=1	1	1	73.74	0.0295821	3.07679	Ctl	RNS-Fam2	20434.4	33047.1	40922.4	5718.94	9646.77	15316.9	x
C102B_HUMAN	Coiled-coil domain-containing protein 102B OS=Homo sapiens GN=CCDC102B PE=1 SV=4	1	1	26.38	0.0297105	2.58681	RNS-Fam2	Ctl	8125.07	3962.05	3136.89	15498.4	13480	10403.3	x
TPBG_HUMAN	Trophoblast glycoprotein OS=Homo sapiens GN=TPBG PE=1 SV=1	1	1	28.91	0.0297623	2.32606	RNS-Fam2	Ctl	5110.68	12704.9	9886.35	22371.1	19582.9	22482.4	x
LRC47_HUMAN	Leucine-rich repeat-containing protein 47 OS=Homo sapiens GN=LRRC47 PE=1 SV=1	1	1	27.74	0.0298563	1.92816	Ctl	RNS-Fam2	20723.4	31428.2	28592.4	12431.1	18492.5	10952.6	x
RL11_HUMAN	60S ribosomal protein L11 OS=Homo sapiens GN=RPL11 PE=1 SV=2	1	1	54.23	0.0299386	1.53029	RNS-Fam2	Ctl	68251.6	72864.3	88676.5	141334	108659	101657	x
CAZA2_HUMAN	F-actin-capping protein subunit alpha-2 OS=Homo sapiens GN=CAPZA2 PE=1 SV=3	1	1	31.09	0.0301715	1.08075	Ctl	RNS-Fam2	87484.3	89401.2	87864.2	81871.6	84758.7	78338.3	x
LAMP2_HUMAN	Lysosome-associated membrane glycoprotein 2 OS=Homo sapiens GN=LAMP2 PE=1 SV=2	1	1	31.2	0.0302336	1.59929	Ctl	RNS-Fam2	49612.2	77506.9	58811.1	35803.4	42105.3	38349.1	x
PCP_HUMAN	Lysosomal Pro-X carboxypeptidase OS=Homo sapiens GN=PRCP PE=1 SV=1	1	1	42.64	0.0302484	2.11844	Ctl	RNS-Fam2	13079.8	19220.8	11479.6	9295.21	6096.19	5274.9	x
LYRIC_HUMAN	Protein LYRIC OS=Homo sapiens GN=MTDH PE=1 SV=2	1	1	23.7	0.0303134	2.21634	Ctl	RNS-Fam2	20734.5	24701.7	12633.7	9755.54	9698.15	6747.06	x
1433G_HUMAN	14-3-3 protein gamma OS=Homo sapiens GN=YWHAG PE=1 SV=2	1	1	44.69	0.0305662	114.85	RNS-Fam2	Ctl	2.94469	28.4117	0	89.1928	2869.12	642.974	x
SPEE_HUMAN	Spermidine synthase OS=Homo sapiens GN=SRM PE=1 SV=1	1	1	58.34	0.0310785	2.15416	Ctl	RNS-Fam2	10359.4	18314.9	21301.2	7949.46	8020.1	7229.97	x
NEK10_HUMAN	Serine/threonine-protein kinase Nek10 OS=Homo sapiens GN=NEK10 PE=2 SV=3	1	1	25.6	0.0311618	10.4072	RNS-Fam2	Ctl	1599.56	652.417	673.529	21632.5	5719.7	3094.15	x
ITA5_HUMAN	Integrin alpha-5 OS=Homo sapiens GN=ITGA5 PE=1 SV=2	1	1	97.14	0.0311793	4.18156	RNS-Fam2	Ctl	10223.5	5579.54	1922.21	20021.8	24994	29103.2	x
SPHM_HUMAN	N-sulphoglucosamine sulphohydrolase OS=Homo sapiens GN=SGSH PE=1 SV=1	1	1	63.88	0.0313573	1.68129	Ctl	RNS-Fam2	61935.1	47640.8	41596.3	33783.1	23928.7	32202.4	x
PUR2_HUMAN	Trifunctional purine biosynthetic protein adenosine-3 OS=Homo sapiens GN=GART PE=1 SV=1	1	1	23.11	0.031566	2.19057	Ctl	RNS-Fam2	60648.9	30375.5	33226	19396.8	16483.3	20840.4	x
LPAR1_HUMAN	Lysophosphatidic acid receptor 1 OS=Homo sapiens GN=LPAR1 PE=1 SV=3	1	1	45.89	0.031815	2.11369	Ctl	RNS-Fam2	77620.3	47376.9	40053.1	21976.9	25239.2	30870.3	x
RBM39_HUMAN	RNA-binding protein 39 OS=Homo sapiens GN=RBM39 PE=1 SV=2	1	1	33.47	0.031887	1.54917	Ctl	RNS-Fam2	11333.9	16265.3	15993.2	8624.5	10526.7	8988.09	x
ACOT9_HUMAN	Acyl-coenzyme A thioesterase 9, mitochondrial OS=Homo sapiens GN=ACOT9 PE=1 SV=2	1	1	24.75	0.0320529	7.91816	Ctl	RNS-Fam2	5146.95	26248.3	17487.3	870.558	2915.84	2387.07	x
RL29_HUMAN	60S ribosomal protein L29 OS=Homo sapiens GN=RPL29 PE=1 SV=2	1	1	34.66	0.0321257	2.89433	RNS-Fam2	Ctl	8414.06	2487.04	5908.68	14901.7	16133.4	17617.9	x
OAS2_HUMAN	2'-5'-oligoadenylate synthase 2 OS=Homo sapiens GN=OAS2 PE=1 SV=3	1	1	62.82	0.0321685	6.05016	Ctl	RNS-Fam2	6023.68	27097.8	21038.2	2105.22	2366.29	4480.28	x
NEDD8_HUMAN	NEDD8 OS=Homo sapiens GN=NEDD8 PE=1 SV=1	1	1	21.06	0.0324008	2.71703	Ctl	RNS-Fam2	22483.3	10650.7	9214.92	4410.45	5678.52	5497.51	x
SYIM_HUMAN	Isoleucine--tRNA ligase, mitochondrial OS=Homo sapiens GN=IARS2 PE=1 SV=2	1	1	35.89	0.0334363	3.54012	Ctl	RNS-Fam2	34766.6	11731.3	13602.9	4370.01	5878.98	6728.08	x
HEBP2_HUMAN	Heme-binding protein 2 OS=Homo sapiens GN=HEBP2 PE=1 SV=1	1	1	33.1	0.0334745	5.41448	Ctl	RNS-Fam2	10126.5	19272.6	9580.53	3831.84	646.937	2720.36	x
ARF1_HUMAN	ADP-ribosylation factor 1 OS=Homo sapiens GN=ARF1 PE=1 SV=2	1	1	30.3	0.0335291	1.33926	RNS-Fam2	Ctl	32125.5	30386.7	31660.2	48851.7	41221.3	36048.5	x
QCR2_HUMAN	Cytochrome b-c1 complex subunit 2, mitochondrial OS=Homo sapiens GN=UQCRC2 PE=1 SV=3	1	1	24.2	0.033535	1.45662	RNS-Fam2	Ctl	17412.2	21933.1	15171.4	24569.2	29430.8	25410	x
NLTP_HUMAN	Non-specific lipid-transfer protein OS=Homo sapiens GN=SCP2 PE=1 SV=2	1	1	39.85	0.0336219	2.38657	RNS-Fam2	Ctl	1054.73	2222.9	2103.53	5639.69	3671.92	3530.87	x
ECHB_HUMAN	Trifunctional enzyme subunit beta, mitochondrial OS=Homo sapiens GN=HADHB PE=1 SV=3	1	1	41.58	0.0338621	2.28403	Ctl	RNS-Fam2	22854.5	43480	41762.2	17445.3	18332.6	11549.2	x
RALYL_HUMAN	RNA-binding Raly-like protein OS=Homo sapiens GN=RALYL PE=1 SV=2	1	1	41.88	0.0340624	1.62115	Ctl	RNS-Fam2	30209.8	44911.8	41072.6	27546	24039.7	20088.3	x
BLM_HUMAN	Bloom syndrome protein OS=Homo sapiens GN=BLM PE=1 SV=1	1	1	24.58	0.0344755	2.5519	Ctl	RNS-Fam2	87772.1	201696	195788	60282.2	69796.9	60075.9	x
IL18R_HUMAN	Interleukin-18 receptor 1 OS=Homo sapiens GN=IL18R1 PE=1 SV=1	1	1	23.84	0.0346274	2.68717	Ctl	RNS-Fam2	12023.5	18604.1	27404.8	4715.94	8800.36	8079.81	x
PRDX1_HUMAN	Peroxiredoxin-1 OS=Homo sapiens GN=PRDX1 PE=1 SV=1	1	1	33.76	0.0347002	1.54429	Ctl	RNS-Fam2	127298	114277	174921	83221.6	93853.9	92624.4	x
GLCM_HUMAN	Glucosylceramidase OS=Homo sapiens GN=GBA PE=1 SV=3	1	1	59.6	0.034703	3.19528	Ctl	RNS-Fam2	13873.5	40061.7	32543.9	9268.48	10597.3	7198.85	x
GORS2_HUMAN	Golgi reassembly-stacking protein 2 OS=Homo sapiens GN=GORASP2 PE=1 SV=3	1	1	51.82	0.0347865	52.3431	Ctl	RNS-Fam2	3622.14	12793.9	9852.01	0	501.844	0	x
NUP50_HUMAN	Nuclear pore complex protein Nup50 OS=Homo sapiens GN=NUP50 PE=1 SV=2	1	1	23.03	0.0349235	2.61052	RNS-Fam2	Ctl	17995.9	7025.61	6242.47	23609.7	27959	30046.3	x
TRXR1_HUMAN	Thioredoxin reductase 1, cytoplasmic OS=Homo sapiens GN=TXNRD1 PE=1 SV=3	1	1	31.45	0.0350287	1.47681	Ctl	RNS-Fam2	161558	218089	225160	141396	147477	120664	x
IF2GL_HUMAN	Putative eukaryotic translation initiation factor 2 subunit 3-like protein OS=Homo sapiens GN=EIF2S3L PE=5 SV=2	1	1	33.51	0.0352341	1.48584	Ctl	RNS-Fam2	6508.59	6247.31	5275.78	3197.83	4550.47	4387.39	x
ITA2_HUMAN	Integrin alpha-2 OS=Homo sapiens GN=ITGA2 PE=1 SV=1	1	1	76.22	0.0353508	1.66973	RNS-Fam2	Ctl	8159.31	6256.79	9539.93	13552	10758.1	15689.9	x
SYNP2_HUMAN	Synaptopodin-2 OS=Homo sapiens GN=SYNPO2 PE=1 SV=2	1	1	25.91	0.0354898	3.19022	Ctl	RNS-Fam2	2821.94	7495.84	4979.98	1577.33	1008.13	2209.74	x
TBA4A_HUMAN	Tubulin alpha-4A chain OS=Homo sapiens GN=TUBA4A PE=1 SV=1	1	1	76.26	0.0355833	1.74593	Ctl	RNS-Fam2	28399.4	21068.8	16923	11099.3	12020.5	14906.6	x
STXB3_HUMAN	Syntaxin-binding protein 3 OS=Homo sapiens GN=STXBP3 PE=1 SV=2	1	1	26.68	0.0357807	1.71488	Ctl	RNS-Fam2	11814.9	13984.9	11445.8	7330.78	9239.84	5148.47	x
CLCA_HUMAN	Clathrin light chain A OS=Homo sapiens GN=CLTA PE=1 SV=1	1	1	23.65	0.0359132	1.47608	RNS-Fam2	Ctl	14821.9	18297.1	18009.3	30567.3	22356.2	22546.1	x
HECD4_HUMAN	Probable E3 ubiquitin-protein ligase HECTD4 OS=Homo sapiens GN=HECTD4 PE=1 SV=5	1	1	23.39	0.0360326	11.5062	Ctl	RNS-Fam2	36722.4	227512	325126	18461.6	17299.5	15460.2	x
EGFR_HUMAN	Epidermal growth factor receptor OS=Homo sapiens GN=EGFR PE=1 SV=2	1	1	43.41	0.0365124	1.78477	Ctl	RNS-Fam2	6354.22	6848.27	8128.4	2695.8	4827.05	4428.75	x
BGH3_HUMAN	Transforming growth factor-beta-induced protein ig-h3 OS=Homo sapiens GN=TGFBI PE=1 SV=1	1	1	31.22	0.0371304	3.08494	Ctl	RNS-Fam2	8380.71	25168.7	13553.2	4017.31	5607.22	5644.02	x
M3K3_HUMAN	Mitogen-activated protein kinase kinase kinase 3 OS=Homo sapiens GN=MAP3K3 PE=1 SV=2	1	1	38.54	0.0373985	1.8897	RNS-Fam2	Ctl	9144.54	7835.52	9406.36	22832.3	12006.9	15023.2	x
XPOT_HUMAN	Exportin-T OS=Homo sapiens GN=XPOT PE=1 SV=2	1	1	46.14	0.0377056	2.53175	Ctl	RNS-Fam2	10519.1	23541.8	23654.2	7383.66	8946.82	6466.02	x
MDN1_HUMAN	Midasin OS=Homo sapiens GN=MDN1 PE=1 SV=2	1	1	25.3	0.0377852	1.65572	Ctl	RNS-Fam2	21593.5	25418.3	15520	13389.2	13409.2	10968.7	x
FUS_HUMAN	RNA-binding protein FUS OS=Homo sapiens GN=FUS PE=1 SV=1	1	1	50.75	0.0378239	4.54794	Ctl	RNS-Fam2	18895.5	67141.6	59058.1	15342.6	9907.52	6653.37	x
DHB12_HUMAN	Very-long-chain 3-oxoacyl-CoA reductase OS=Homo sapiens GN=HSD17B12 PE=1 SV=2	1	1	25.37	0.0378607	2.3773	Ctl	RNS-Fam2	9939.93	20578.1	16595.2	5107.71	9089.76	5620.45	x
OGFR_HUMAN	Opioid growth factor receptor OS=Homo sapiens GN=OGFR PE=1 SV=3	1	1	21.79	0.0380181	4.89584	RNS-Fam2	Ctl	9125.31	1053.67	2052.25	15304	22932.9	21645.2	x
AL4A1_HUMAN	Delta-1-pyrroline-5-carboxylate dehydrogenase, mitochondrial OS=Homo sapiens GN=ALDH4A1 PE=1 SV=3	1	1	23.3	0.0383434	3.28534	Ctl	RNS-Fam2	8428.71	17006.1	14559.2	1802.5	5558.53	4812.44	x
CUTA_HUMAN	Protein CutA OS=Homo sapiens GN=CUTA PE=1 SV=2	1	1	33.63	0.0386478	1.43371	Ctl	RNS-Fam2	108886	89534.6	99179.1	72172.7	79775.7	55625	x
LGI1_HUMAN	Leucine-rich glioma-inactivated protein 1 OS=Homo sapiens GN=LGI1 PE=1 SV=1	1	1	29.29	0.038736	8.37787	Ctl	RNS-Fam2	836.751	5009.51	3492.68	616.144	163.14	335.432	x
GSTM2_HUMAN	Glutathione S-transferase Mu 2 OS=Homo sapiens GN=GSTM2 PE=1 SV=2	1	1	33.13	0.0390833	1.95731	Ctl	RNS-Fam2	7614.89	10562.7	13829	6668.17	5483.19	4200.92	x
CHM4A_HUMAN	Charged multivesicular body protein 4a OS=Homo sapiens GN=CHMP4A PE=1 SV=3	1	1	22.45	0.0391161	2.65029	Ctl	RNS-Fam2	16191.6	35193	42194.9	12931.2	11257.2	11120.9	x
THIO_HUMAN	Thioredoxin OS=Homo sapiens GN=TXN PE=1 SV=3	1	1	53.07	0.0392874	2.67504	Ctl	RNS-Fam2	85862.7	183902	136162	32771.8	75699.9	43274.3	x
DTD1_HUMAN	D-aminoacyl-tRNA deacylase 1 OS=Homo sapiens GN=DTD1 PE=1 SV=2	1	1	59.53	0.0393225	2.49617	RNS-Fam2	Ctl	7209.57	2559.21	3979.62	11393.6	8901.28	14023.5	x
MACF1_HUMAN	Microtubule-actin cross-linking factor 1, isoforms 1/2/3/5 OS=Homo sapiens GN=MACF1 PE=1 SV=4	1	1	24.42	0.0393271	2.10864	Ctl	RNS-Fam2	7776.7	15459.7	7904.49	4618.94	5299.22	4850.11	x
LAR4B_HUMAN	La-related protein 4B OS=Homo sapiens GN=LARP4B PE=1 SV=3	1	1	24.74	0.0398355	2.9702	Ctl	RNS-Fam2	1156.88	1651.94	753.4	341.388	225.378	632.553	x
DCTN2_HUMAN	Dynactin subunit 2 OS=Homo sapiens GN=DCTN2 PE=1 SV=4	1	1	65.66	0.0398944	3.58734	Ctl	RNS-Fam2	25199.6	68394	70520.9	22298.6	10002.8	13446.8	x
NUCKS_HUMAN	Nuclear ubiquitous casein and cyclin-dependent kinase substrate 1 OS=Homo sapiens GN=NUCKS1 PE=1 SV=1	1	1	25.82	0.039952	3.43985	Ctl	RNS-Fam2	11825.8	34308.2	36942.1	8718.42	8476.04	6956.66	x
KINH_HUMAN	Kinesin-1 heavy chain OS=Homo sapiens GN=KIF5B PE=1 SV=1	1	1	58.74	0.0399778	1.65405	RNS-Fam2	Ctl	43766.7	27225.8	26122.8	47449.4	55259.5	57924.6	x
PDPR_HUMAN	Pyruvate dehydrogenase phosphatase regulatory subunit, mitochondrial OS=Homo sapiens GN=PDPR PE=1 SV=2	1	1	21.32	0.0400037	2.28322	Ctl	RNS-Fam2	14145.8	17273	11176	9345.14	3737.35	5573.07	x
GDN_HUMAN	Glia-derived nexin OS=Homo sapiens GN=SERPINE2 PE=1 SV=1	1	1	50.41	0.0403673	4.59765	Ctl	RNS-Fam2	8619.52	9699.56	4701.47	2659.74	477.537	1869.74	x
PUR8_HUMAN	Adenylosuccinate lyase OS=Homo sapiens GN=ADSL PE=1 SV=2	1	1	34.64	0.0406007	34.0025	Ctl	RNS-Fam2	1003.01	4140.38	4411.94	281.019	0	0	x
EFHD2_HUMAN	EF-hand domain-containing protein D2 OS=Homo sapiens GN=EFHD2 PE=1 SV=1	1	1	41	0.0406261	2.84244	Ctl	RNS-Fam2	3023.25	4989.17	6913.59	1457.95	2684.94	1108.23	x
CBR1_HUMAN	Carbonyl reductase [NADPH] 1 OS=Homo sapiens GN=CBR1 PE=1 SV=3	1	1	44.18	0.0407306	1.79267	Ctl	RNS-Fam2	87318.9	121233	76897.5	53806.9	65309.1	40116	x
SYMC_HUMAN	Methionine--tRNA ligase, cytoplasmic OS=Homo sapiens GN=MARS PE=1 SV=2	1	1	35.03	0.0408397	6.48225	RNS-Fam2	Ctl	3531.37	406.113	271.221	13570.1	6779.61	6932.17	x
OAT_HUMAN	Ornithine aminotransferase, mitochondrial OS=Homo sapiens GN=OAT PE=1 SV=1	1	1	40.32	0.0409133	1.29786	Ctl	RNS-Fam2	60745.8	51276.6	52639	38801.6	48469	39601.2	x
FKBP7_HUMAN	Peptidyl-prolyl cis-trans isomerase FKBP7 OS=Homo sapiens GN=FKBP7 PE=1 SV=1	1	1	22.92	0.0409314	2.0584	RNS-Fam2	Ctl	6133.77	5582.1	6557.08	18516.1	9359.93	9737.1	x
VAMP2_HUMAN	Vesicle-associated membrane protein 2 OS=Homo sapiens GN=VAMP2 PE=1 SV=3	1	1	61.98	0.0414579	1.53326	RNS-Fam2	Ctl	13299.5	15804.4	21649.7	24180.9	25248.2	28389.5	x
MAP1B_HUMAN	Microtubule-associated protein 1B OS=Homo sapiens GN=MAP1B PE=1 SV=2	1	1	32.16	0.0414927	2.34291	RNS-Fam2	Ctl	3980.17	1400.72	1917.93	4849.09	6153.22	6098.18	x
HS105_HUMAN	Heat shock protein 105 kDa OS=Homo sapiens GN=HSPH1 PE=1 SV=1	1	1	24.85	0.0414959	1.70877	RNS-Fam2	Ctl	5912.17	8813.07	11264.2	14630.5	15893.8	13885.6	x
PDLI1_HUMAN	PDZ and LIM domain protein 1 OS=Homo sapiens GN=PDLIM1 PE=1 SV=4	1	1	31.87	0.0416833	3.08453	RNS-Fam2	Ctl	9318.67	31479.7	20557.8	86131.3	43616.1	59507.7	x
NUDC_HUMAN	Nuclear migration protein nudC OS=Homo sapiens GN=NUDC PE=1 SV=1	1	1	27.56	0.0417672	1.35957	Ctl	RNS-Fam2	22931.8	23283.4	20831	14600.9	19915.1	14798.1	x
CEP63_HUMAN	Centrosomal protein of 63 kDa OS=Homo sapiens GN=CEP63 PE=1 SV=1	1	1	28.29	0.0419091	5.95994	Ctl	RNS-Fam2	38201.9	200767	171836	21784	23630	23513.6	x
P3H3_HUMAN	Prolyl 3-hydroxylase 3 OS=Homo sapiens GN=P3H3 PE=1 SV=1	1	1	33.89	0.0420521	1.57693	RNS-Fam2	Ctl	8909.47	13221.3	9968.94	13763.9	17352.2	19502.8	x
STK39_HUMAN	STE20/SPS1-related proline-alanine-rich protein kinase OS=Homo sapiens GN=STK39 PE=1 SV=3	1	1	34.52	0.0422978	2.75795	Ctl	RNS-Fam2	11860.8	6413.63	6295.55	1702.04	2556.56	4650.18	x
ERF1_HUMAN	Eukaryotic peptide chain release factor subunit 1 OS=Homo sapiens GN=ETF1 PE=1 SV=3	1	1	53.51	0.0427648	1.3323	Ctl	RNS-Fam2	71511	72732.8	80640.2	48172.6	66292.1	54329.3	x
RT29_HUMAN	28S ribosomal protein S29, mitochondrial OS=Homo sapiens GN=DAP3 PE=1 SV=1	1	1	40.57	0.0428017	29.5289	Ctl	RNS-Fam2	3465.28	5339.84	1333.28	0	343.338	0	x
XIRP2_HUMAN	Xin actin-binding repeat-containing protein 2 OS=Homo sapiens GN=XIRP2 PE=1 SV=2	1	1	26.21	0.0430352	2.09527	Ctl	RNS-Fam2	121571	273203	190838	94294.5	94826.9	90370.6	x
RECQ1_HUMAN	ATP-dependent DNA helicase Q1 OS=Homo sapiens GN=RECQL PE=1 SV=3	1	1	21.39	0.0430875	2.40622	Ctl	RNS-Fam2	8414.55	12931.7	9386.75	3450.78	6846.48	2475.04	x
LRP1_HUMAN	Prolow-density lipoprotein receptor-related protein 1 OS=Homo sapiens GN=LRP1 PE=1 SV=2	1	1	44.62	0.0431608	2.1409	Ctl	RNS-Fam2	17674.5	20118.3	15200.8	10950.7	9249.43	4552.88	x
ANM1_HUMAN	Protein arginine N-methyltransferase 1 OS=Homo sapiens GN=PRMT1 PE=1 SV=2	1	1	29.44	0.0433126	4.45424	Ctl	RNS-Fam2	18284.3	66306.1	70983.6	9347.3	15070.1	10509.9	x
INPP_HUMAN	Inositol polyphosphate 1-phosphatase OS=Homo sapiens GN=INPP1 PE=1 SV=1	1	1	58.28	0.0437909	5.0752	Ctl	RNS-Fam2	2907.82	5357.37	6257.49	226.102	990.278	1645.12	x
SQSTM_HUMAN	Sequestosome-1 OS=Homo sapiens GN=SQSTM1 PE=1 SV=1	1	1	43.71	0.0440804	2.21158	RNS-Fam2	Ctl	23173.7	12977.7	8615.07	37075.1	34170	27759.4	x
TBB3_HUMAN	Tubulin beta-3 chain OS=Homo sapiens GN=TUBB3 PE=1 SV=2	1	1	30.23	0.0442179	2.95747	Ctl	RNS-Fam2	3078.28	7257.45	9169.7	2583.13	1932.08	2080.09	x
PRS6A_HUMAN	26S proteasome regulatory subunit 6A OS=Homo sapiens GN=PSMC3 PE=1 SV=3	1	1	33.67	0.0443261	76.4073	Ctl	RNS-Fam2	3048.69	29157.2	38026.8	0	905.113	14.075	x
BIEA_HUMAN	Biliverdin reductase A OS=Homo sapiens GN=BLVRA PE=1 SV=2	1	1	62.67	0.044482	2.93609	Ctl	RNS-Fam2	9709.64	15281.1	17554.4	2120.28	5757.93	6612.16	x
SF3A3_HUMAN	Splicing factor 3A subunit 3 OS=Homo sapiens GN=SF3A3 PE=1 SV=1	1	1	58.27	0.0447412	4.38269	Ctl	RNS-Fam2	3387.53	10078.2	7695.65	1762.96	2451.11	614.332	x
STMN1_HUMAN	Stathmin OS=Homo sapiens GN=STMN1 PE=1 SV=3	1	1	30.06	0.0452214	4.09133	Ctl	RNS-Fam2	2446.81	1167.96	779.475	428.732	486.909	158.396	x
SAE1_HUMAN	SUMO-activating enzyme subunit 1 OS=Homo sapiens GN=SAE1 PE=1 SV=1	1	1	42.26	0.0456921	4.38953	Ctl	RNS-Fam2	6027.82	23629.7	23096.1	3320.52	4429.53	4268.02	x
RL14_HUMAN	60S ribosomal protein L14 OS=Homo sapiens GN=RPL14 PE=1 SV=4	1	1	21.2	0.0459316	1.30885	RNS-Fam2	Ctl	18132.6	13549.5	14821.4	18766.5	21745.5	20354.1	x
PLOD2_HUMAN	Procollagen-lysine,2-oxoglutarate 5-dioxygenase 2 OS=Homo sapiens GN=PLOD2 PE=1 SV=2	1	1	23.39	0.0462099	4.18334	RNS-Fam2	Ctl	3751.93	12801.6	18736.5	75672.9	38735.6	33221.8	x
DCA12_HUMAN	DDB1- and CUL4-associated factor 12 OS=Homo sapiens GN=DCAF12 PE=1 SV=1	1	1	24.3	0.0464032	5.66245	Ctl	RNS-Fam2	4558.69	18158.8	17075	4467.69	1176.59	1383.17	x
SEC62_HUMAN	Translocation protein SEC62 OS=Homo sapiens GN=SEC62 PE=1 SV=1	1	1	28.78	0.0464878	1.68749	Ctl	RNS-Fam2	4728.51	6576.97	6655.49	3368.28	4559.96	2715.34	x
RL13_HUMAN	60S ribosomal protein L13 OS=Homo sapiens GN=RPL13 PE=1 SV=4	1	1	30.47	0.0467273	17.1915	RNS-Fam2	Ctl	543.603	951.628	13.13	8492.01	8631.88	8807.18	x
XPO1_HUMAN	Exportin-1 OS=Homo sapiens GN=XPO1 PE=1 SV=1	1	1	23	0.0470411	2.87583	Ctl	RNS-Fam2	2946.1	3755.24	3054.45	1683	431.191	1278.15	x
NEUR1_HUMAN	Sialidase-1 OS=Homo sapiens GN=NEU1 PE=1 SV=1	1	1	52.95	0.0475666	5.21986	RNS-Fam2	Ctl	630.935	92.9744	616.714	1943.91	3424.03	1629.93	x
NPL4_HUMAN	Nuclear protein localization protein 4 homolog OS=Homo sapiens GN=NPLOC4 PE=1 SV=3	1	1	50.29	0.0483182	2.12066	Ctl	RNS-Fam2	23587.7	46528.3	22151.4	13149.4	13762.1	16597.2	x
ROA1_HUMAN;RA1L2_HUMAN	Heterogeneous nuclear ribonucleoprotein A1 OS=Homo sapiens GN=HNRNPA1 PE=1 SV=5	1	1	30.01	0.0485866	2.52121	Ctl	RNS-Fam2	4479.68	9736.61	5850.55	3648.29	1608.95	2701.96	x
EIF3I_HUMAN	Eukaryotic translation initiation factor 3 subunit I OS=Homo sapiens GN=EIF3I PE=1 SV=1	1	1	46.29	0.0486806	1.38431	Ctl	RNS-Fam2	19252.5	18853.4	19815.9	17150.8	13351.2	11339.6	x
UFL1_HUMAN	E3 UFM1-protein ligase 1 OS=Homo sapiens GN=UFL1 PE=1 SV=2	1	1	25.5	0.0486968	2.80584	Ctl	RNS-Fam2	9214.61	24688.7	20999.7	8891.27	5335.08	5341.07	x
RL17_HUMAN	60S ribosomal protein L17 OS=Homo sapiens GN=RPL17 PE=1 SV=3	1	1	30.97	0.0488909	1.47655	RNS-Fam2	Ctl	27481.4	18056.4	22122.9	32246	29538.6	38119.5	x
CSMD3_HUMAN	CUB and sushi domain-containing protein 3 OS=Homo sapiens GN=CSMD3 PE=2 SV=3	1	1	22.59	0.0489591	3.06946	Ctl	RNS-Fam2	53936.7	165520	143064	32187.8	45112.6	40805.5	x
ZN212_HUMAN	Zinc finger protein 212 OS=Homo sapiens GN=ZNF212 PE=1 SV=3	1	1	27.58	0.0489842	2.92746	Ctl	RNS-Fam2	19728.7	6418.13	9885.66	5199.45	3424.01	3684.99	x
LNP_HUMAN	Endoplasmic reticulum junction formation protein lunapark OS=Homo sapiens GN=LNPK PE=1 SV=2	1	1	72.84	0.0491995	2.54935	Ctl	RNS-Fam2	28014.8	21619.6	18652.3	8860.39	13785.1	4140.46	x
S10AG_HUMAN	Protein S100-A16 OS=Homo sapiens GN=S100A16 PE=1 SV=1	1	1	35.36	0.0492861	2.45757	RNS-Fam2	Ctl	6156.49	1998.55	4367.02	12164.4	10504.9	8104.61	x
TNR6_HUMAN	Tumor necrosis factor receptor superfamily member 6 OS=Homo sapiens GN=FAS PE=1 SV=1	1	1	32.29	0.0493825	3.33137	Ctl	RNS-Fam2	33671.5	62390.9	38533.4	6862.7	6488.79	27051.1	x
SNTB2_HUMAN	Beta-2-syntrophin OS=Homo sapiens GN=SNTB2 PE=1 SV=1	1	1	71.6	0.0494241	1.9949	Ctl	RNS-Fam2	8033.67	12738.5	10010.3	5726.79	6519.42	3184.39	x
UBA1_HUMAN	Ubiquitin-like modifier-activating enzyme 1 OS=Homo sapiens GN=UBA1 PE=1 SV=3	4	4	172.67	0.0509396	1.26838	RNS-Fam2	Ctl	217070	249391	236112	338239	261571	291324		x
SYTC_HUMAN	Threonine--tRNA ligase, cytoplasmic OS=Homo sapiens GN=TARS PE=1 SV=3	3	3	122.64	0.0515339	1.80729	RNS-Fam2	Ctl	234359	109336	134154	299865	305706	258038		x
PHB_HUMAN	Prohibitin OS=Homo sapiens GN=PHB PE=1 SV=1	4	4	153.64	0.0551903	1.35117	Ctl	RNS-Fam2	107190	127182	99949.7	91565.5	86985.8	68880.2		x
GRP75_HUMAN	Stress-70 protein, mitochondrial OS=Homo sapiens GN=HSPA9 PE=1 SV=2	6	6	335.43	0.0565453	1.46869	Ctl	RNS-Fam2	378698	577728	425443	351161	285888	303838		x
ILF2_HUMAN	Interleukin enhancer-binding factor 2 OS=Homo sapiens GN=ILF2 PE=1 SV=2	3	3	121.34	0.0567616	1.68301	Ctl	RNS-Fam2	175442	259231	200022	150447	138233	88438.8		x
COF1_HUMAN	Cofilin-1 OS=Homo sapiens GN=CFL1 PE=1 SV=3	3	3	145.09	0.0570608	1.65253	Ctl	RNS-Fam2	580890	352924	482782	356563	252701	247967		x
DDX17_HUMAN	Probable ATP-dependent RNA helicase DDX17 OS=Homo sapiens GN=DDX17 PE=1 SV=2	3	3	116.14	0.0599963	1.43601	Ctl	RNS-Fam2	85774.3	126740	110846	86309.5	71135.7	67733.6		x
RAB7A_HUMAN	Ras-related protein Rab-7a OS=Homo sapiens GN=RAB7A PE=1 SV=1	2	2	59.39	0.0617753	1.30978	Ctl	RNS-Fam2	57765	77051.5	75062	56384.9	55106	48748.7		x
PLIN3_HUMAN	Perilipin-3 OS=Homo sapiens GN=PLIN3 PE=1 SV=3	4	4	184.3	0.0627605	1.62638	Ctl	RNS-Fam2	135473	241236	210545	131080	116289	113711		x
PDLI5_HUMAN	PDZ and LIM domain protein 5 OS=Homo sapiens GN=PDLIM5 PE=1 SV=5	2	2	78.24	0.067002	1.18768	RNS-Fam2	Ctl	24437.7	23436.7	25181.7	32732.9	26840.6	27193.7		x
SRC8_HUMAN	Src substrate cortactin OS=Homo sapiens GN=CTTN PE=1 SV=2	3	3	150.77	0.070675	3.22453	Ctl	RNS-Fam2	20373.9	75901.6	64909.5	16078.4	19101.2	14807.5		x
RS27A_HUMAN	Ubiquitin-40S ribosomal protein S27a OS=Homo sapiens GN=RPS27A PE=1 SV=2	3	3	84.98	0.0711004	1.23571	Ctl	RNS-Fam2	555996	627048	634620	564713	472547	433682		x
CD81_HUMAN	CD81 antigen OS=Homo sapiens GN=CD81 PE=1 SV=1	2	2	54.78	0.071749	1.92105	Ctl	RNS-Fam2	82893.2	57884.8	44819.1	42986.6	32412.2	21213.4		x
BASP1_HUMAN	Brain acid soluble protein 1 OS=Homo sapiens GN=BASP1 PE=1 SV=2	3	3	150.59	0.0722262	2.07586	Ctl	RNS-Fam2	93925.6	227643	129189	86283.1	68978.7	61880.8		x
SFPQ_HUMAN	Splicing factor, proline- and glutamine-rich OS=Homo sapiens GN=SFPQ PE=1 SV=2	4	4	116.31	0.0722549	1.16219	RNS-Fam2	Ctl	59623	52414.1	52547.4	69597	61127.2	60554		x
RBM3_HUMAN	RNA-binding protein 3 OS=Homo sapiens GN=RBM3 PE=1 SV=1	2	2	59.96	0.0764174	1.44585	RNS-Fam2	Ctl	30358.5	19400.1	17766.2	31843.7	33889.4	31897.8		x
ESYT2_HUMAN	Extended synaptotagmin-2 OS=Homo sapiens GN=ESYT2 PE=1 SV=1	2	2	55.41	0.076598	1.64686	Ctl	RNS-Fam2	20223.5	35536.7	35055.5	15961	20281.8	18902.1		x
SPTB2_HUMAN	Spectrin beta chain, non-erythrocytic 1 OS=Homo sapiens GN=SPTBN1 PE=1 SV=2	5	5	219.1	0.0779669	1.18942	RNS-Fam2	Ctl	50984.2	58641.3	63987.6	65856.9	66933.5	73708.1		x
GDIA_HUMAN	Rab GDP dissociation inhibitor alpha OS=Homo sapiens GN=GDI1 PE=1 SV=2	2	2	90.19	0.0831539	1.11125	Ctl	RNS-Fam2	71449	63952.3	61780.8	58224.1	60346.1	58871		x
TYPH_HUMAN	Thymidine phosphorylase OS=Homo sapiens GN=TYMP PE=1 SV=2	2	2	63.74	0.0835531	1.32721	RNS-Fam2	Ctl	131496	119980	101547	180490	129860	158185		x
HS90B_HUMAN;H90B2_HUMAN;H90B3_HUMAN;HS904_HUMAN	Heat shock protein HSP 90-beta OS=Homo sapiens GN=HSP90AB1 PE=1 SV=4	3	3	90.94	0.0863419	1.44467	RNS-Fam2	Ctl	56156.4	82493	98817.7	105876	124648	112537		x
CALM1_HUMAN	Calmodulin-1 OS=Homo sapiens GN=CALM1 PE=1 SV=1	2	2	85.9	0.0904753	5.53381	Ctl	RNS-Fam2	7460.04	19710.8	61723.6	5359.23	5942.73	4761.91		x
SC31A_HUMAN	Protein transport protein Sec31A OS=Homo sapiens GN=SEC31A PE=1 SV=3	2	2	71.7	0.0966506	1.32893	Ctl	RNS-Fam2	15487.4	15122.8	12912	13760.7	9202.09	9786.97		x
NP1L4_HUMAN;NP1L1_HUMAN	Nucleosome assembly protein 1-like 4 OS=Homo sapiens GN=NAP1L4 PE=1 SV=1	3	3	151.57	0.0974132	1.15158	RNS-Fam2	Ctl	122658	131198	137475	166979	139311	144359		x
MATR3_HUMAN	Matrin-3 OS=Homo sapiens GN=MATR3 PE=1 SV=2	3	3	155.63	0.101613	1.36987	RNS-Fam2	Ctl	91083.3	67059.2	56289.3	89549.1	92865.5	111329		x
1433B_HUMAN	14-3-3 protein beta/alpha OS=Homo sapiens GN=YWHAB PE=1 SV=3	2	2	72.05	0.109003	1.25756	RNS-Fam2	Ctl	86390.8	76629.9	113933	114682	114295	119309		x
IQGA1_HUMAN	Ras GTPase-activating-like protein IQGAP1 OS=Homo sapiens GN=IQGAP1 PE=1 SV=1	3	3	84.66	0.11252	2.03268	Ctl	RNS-Fam2	35949.7	89840.3	90111.5	38594.8	35644.3	31976.2		x
EF1B_HUMAN	Elongation factor 1-beta OS=Homo sapiens GN=EEF1B2 PE=1 SV=3	2	2	137.28	0.119355	1.256	Ctl	RNS-Fam2	456237	393661	453362	278581	406472	352574		x
PAIRB_HUMAN	Plasminogen activator inhibitor 1 RNA-binding protein OS=Homo sapiens GN=SERBP1 PE=1 SV=2	2	2	122.79	0.122097	1.37837	Ctl	RNS-Fam2	16568.6	16543.1	19952.6	17182.8	11405.1	9910.14		x
HSP7C_HUMAN;HSP72_HUMAN	Heat shock cognate 71 kDa protein OS=Homo sapiens GN=HSPA8 PE=1 SV=1	7	7	309.63	0.125371	1.22335	Ctl	RNS-Fam2	565107	711172	697289	619226	487569	506452		x
RS18_HUMAN	40S ribosomal protein S18 OS=Homo sapiens GN=RPS18 PE=1 SV=3	2	2	86.31	0.129884	1.35005	RNS-Fam2	Ctl	13015.4	21298.2	22234.4	26071.1	25259.2	25012		x
EF2_HUMAN	Elongation factor 2 OS=Homo sapiens GN=EEF2 PE=1 SV=4	3	3	120.48	0.133703	1.18108	RNS-Fam2	Ctl	341027	320480	367746	467551	362598	385477		x
CD44_HUMAN	CD44 antigen OS=Homo sapiens GN=CD44 PE=1 SV=3	4	4	172.7	0.139243	1.1923	RNS-Fam2	Ctl	617863	772771	589750	804774	711311	845129		x
KANK2_HUMAN	KN motif and ankyrin repeat domain-containing protein 2 OS=Homo sapiens GN=KANK2 PE=1 SV=1	2	2	131.06	0.156073	1.17023	RNS-Fam2	Ctl	38205.9	28760	29037	36260.5	37359.6	38725.5		x
ENPL_HUMAN	Endoplasmin OS=Homo sapiens GN=HSP90B1 PE=1 SV=1	5	5	208.56	0.195272	1.24984	Ctl	RNS-Fam2	1.85045e+06	2.80599e+06	2.48695e+06	2.04017e+06	1.69801e+06	1.97728e+06		x
F10A1_HUMAN	Hsc70-interacting protein OS=Homo sapiens GN=ST13 PE=1 SV=2	2	2	84.17	0.208197	1.51857	Ctl	RNS-Fam2	40031.8	77144	87033.7	46628.4	46165.5	41681		x
GRP78_HUMAN	78 kDa glucose-regulated protein OS=Homo sapiens GN=HSPA5 PE=1 SV=2	8	8	297.39	0.214809	1.18285	RNS-Fam2	Ctl	1.85742e+06	1.85116e+06	1.3775e+06	2.2388e+06	1.79742e+06	1.97987e+06		x
PPM1F_HUMAN	Protein phosphatase 1F OS=Homo sapiens GN=PPM1F PE=1 SV=3	2	2	48.41	0.218456	1.44661	Ctl	RNS-Fam2	12631.3	17048.5	12866.8	5274.4	11318	12818.9		x
ENOA_HUMAN;ENOB_HUMAN	Alpha-enolase OS=Homo sapiens GN=ENO1 PE=1 SV=2	11	11	373.71	0.222836	1.15319	Ctl	RNS-Fam2	1.09486e+06	979287	1.03402e+06	1.06428e+06	877924	753074		x
RS2_HUMAN	40S ribosomal protein S2 OS=Homo sapiens GN=RPS2 PE=1 SV=2	2	2	87.18	0.239333	1.12805	RNS-Fam2	Ctl	46051.9	60226.4	60927.8	63368.3	60903.1	64345.5		x
TLN1_HUMAN;TLN2_HUMAN	Talin-1 OS=Homo sapiens GN=TLN1 PE=1 SV=3	15	15	649	0.253801	1.14227	RNS-Fam2	Ctl	265599	363103	341925	402059	356326	350337		x
MIC60_HUMAN	MICOS complex subunit MIC60 OS=Homo sapiens GN=IMMT PE=1 SV=1	3	3	93.35	0.283473	1.11894	Ctl	RNS-Fam2	100037	131766	124420	109435	105256	103665		x
PLOD1_HUMAN	Procollagen-lysine,2-oxoglutarate 5-dioxygenase 1 OS=Homo sapiens GN=PLOD1 PE=1 SV=2	3	3	145.31	0.313193	1.06906	Ctl	RNS-Fam2	171319	202404	175054	164910	172208	176206		x
ILEU_HUMAN	Leukocyte elastase inhibitor OS=Homo sapiens GN=SERPINB1 PE=1 SV=1	2	2	93.95	0.331727	1.11911	Ctl	RNS-Fam2	58402.5	42729.1	46502.6	42949.1	44623.2	44349		x
PRDX6_HUMAN	Peroxiredoxin-6 OS=Homo sapiens GN=PRDX6 PE=1 SV=3	3	3	93.84	0.354533	1.15684	RNS-Fam2	Ctl	140966	104511	172890	179141	149136	155706		x
APMAP_HUMAN	Adipocyte plasma membrane-associated protein OS=Homo sapiens GN=APMAP PE=1 SV=2	3	3	90.44	0.374892	1.28125	RNS-Fam2	Ctl	43199.3	99155.8	77643.9	109385	103304	69184.9		x
C1TC_HUMAN	C-1-tetrahydrofolate synthase, cytoplasmic OS=Homo sapiens GN=MTHFD1 PE=1 SV=3	2	2	124.45	0.378812	1.07886	Ctl	RNS-Fam2	28839	27999.9	32431.8	30625.3	24460.4	27659.7		x
IF2A_HUMAN	Eukaryotic translation initiation factor 2 subunit 1 OS=Homo sapiens GN=EIF2S1 PE=1 SV=3	2	2	115	0.391104	1.0653	RNS-Fam2	Ctl	58931.5	52628.5	55531.4	65991.8	56283.9	55726.5		x
STAT1_HUMAN	Signal transducer and activator of transcription 1-alpha/beta OS=Homo sapiens GN=STAT1 PE=1 SV=2	3	3	121.69	0.40696	1.17363	Ctl	RNS-Fam2	67178.8	109875	76073.1	74485.9	71800.4	69391.9		x
NPM_HUMAN	Nucleophosmin OS=Homo sapiens GN=NPM1 PE=1 SV=2	2	2	98.82	0.41957	2.03	Ctl	RNS-Fam2	7201.86	38875.2	32848.2	12493.8	15269.5	11116.1		x
HNRPD_HUMAN;HNRDL_HUMAN	Heterogeneous nuclear ribonucleoprotein D0 OS=Homo sapiens GN=HNRNPD PE=1 SV=1	3	3	120.74	0.446865	1.1429	RNS-Fam2	Ctl	78334.3	103486	86394.1	126686	96890	82967.7		x
S10AB_HUMAN	Protein S100-A11 OS=Homo sapiens GN=S100A11 PE=1 SV=2	2	2	88.37	0.448698	1.22914	Ctl	RNS-Fam2	26296.9	15195.8	26070.5	24102.9	14281.1	16583.8		x
IF2B2_HUMAN	Insulin-like growth factor 2 mRNA-binding protein 2 OS=Homo sapiens GN=IGF2BP2 PE=1 SV=2	2	2	54.3	0.454141	1.12205	RNS-Fam2	Ctl	10897.1	8393.2	9822.62	9759.32	9571.48	13335.2		x
EIFCL_HUMAN	Eukaryotic translation initiation factor 3 subunit C-like protein OS=Homo sapiens GN=EIF3CL PE=3 SV=1	2	2	74.1	0.464546	1.10533	RNS-Fam2	Ctl	17708.4	17923.1	19025.7	24669.5	17726.8	18018		x
COPG1_HUMAN;COPG2_HUMAN	Coatomer subunit gamma-1 OS=Homo sapiens GN=COPG1 PE=1 SV=1	3	3	162.41	0.476014	1.09611	Ctl	RNS-Fam2	79866.2	99312.8	84339.3	97227.6	75819.7	67365.7		x
PDIA4_HUMAN	Protein disulfide-isomerase A4 OS=Homo sapiens GN=PDIA4 PE=1 SV=2	5	5	209.52	0.509966	1.08284	RNS-Fam2	Ctl	113846	156218	135856	166986	132822	139739		x
H2B1B_HUMAN;H2B1A_HUMAN;H2B2C_HUMAN;H2B3B_HUMAN	Histone H2B type 1-B OS=Homo sapiens GN=HIST1H2BB PE=1 SV=2	4	4	131.72	0.510539	1.11096	Ctl	RNS-Fam2	147355	207068	169498	190502	152109	128981		x
EGLN_HUMAN	Endoglin OS=Homo sapiens GN=ENG PE=1 SV=2	3	3	148.37	0.54511	1.13492	RNS-Fam2	Ctl	60059.3	59322.2	50827	84267.9	58014.5	50891.4		x
IF4B_HUMAN	Eukaryotic translation initiation factor 4B OS=Homo sapiens GN=EIF4B PE=1 SV=2	2	2	82.54	0.565918	1.26181	RNS-Fam2	Ctl	11648.9	9037.85	10252.3	15429.5	16458	7151.83		x
PLEC_HUMAN	Plectin OS=Homo sapiens GN=PLEC PE=1 SV=3	36	36	1491.7	0.570982	1.02634	RNS-Fam2	Ctl	1.41299e+06	1.57989e+06	1.39836e+06	1.45076e+06	1.49982e+06	1.55633e+06		x
ALDOA_HUMAN;ALDOB_HUMAN;ALDOC_HUMAN	Fructose-bisphosphate aldolase A OS=Homo sapiens GN=ALDOA PE=1 SV=2	6	6	240.04	0.594998	1.14455	RNS-Fam2	Ctl	137372	198682	174492	265463	160256	158624		x
HYOU1_HUMAN	Hypoxia up-regulated protein 1 OS=Homo sapiens GN=HYOU1 PE=1 SV=1	2	2	75.73	0.603999	1.1139	Ctl	RNS-Fam2	18457.8	25772.4	15784.6	16852.5	16085.5	20940.2		x
CLIC1_HUMAN	Chloride intracellular channel protein 1 OS=Homo sapiens GN=CLIC1 PE=1 SV=4	3	3	146.2	0.609739	1.1298	RNS-Fam2	Ctl	148853	172795	223328	263038	202119	150558		x
PRDX4_HUMAN	Peroxiredoxin-4 OS=Homo sapiens GN=PRDX4 PE=1 SV=1	2	2	82.05	0.614338	1.15965	Ctl	RNS-Fam2	34720.5	52614.7	68866.7	48602.4	45744.7	40349.8		x
CTND1_HUMAN	Catenin delta-1 OS=Homo sapiens GN=CTNND1 PE=1 SV=1	2	2	60.83	0.615208	1.0777	RNS-Fam2	Ctl	19053.9	32940.4	25336.5	31871.5	25679.4	25788.9		x
TENA_HUMAN	Tenascin OS=Homo sapiens GN=TNC PE=1 SV=3	2	2	72.14	0.639937	1.0907	RNS-Fam2	Ctl	11613.8	23308.8	12822.7	13684.1	18598.7	19793.1		x
LDHB_HUMAN	L-lactate dehydrogenase B chain OS=Homo sapiens GN=LDHB PE=1 SV=2	2	2	133.07	0.685581	1.05013	RNS-Fam2	Ctl	108255	132184	160185	158605	135343	126760		x
PALLD_HUMAN	Palladin OS=Homo sapiens GN=PALLD PE=1 SV=3	2	2	60.83	0.735096	1.21614	Ctl	RNS-Fam2	4324.67	11511.5	5293.92	7262.34	5003.2	5109.14		x
IDHC_HUMAN	Isocitrate dehydrogenase [NADP] cytoplasmic OS=Homo sapiens GN=IDH1 PE=1 SV=2	3	3	130.08	0.749848	1.02978	RNS-Fam2	Ctl	70538.4	91076.4	95046.8	96187.3	82320.9	85796.9		x
ADDA_HUMAN	Alpha-adducin OS=Homo sapiens GN=ADD1 PE=1 SV=2	4	4	149.76	0.754907	1.0286	RNS-Fam2	Ctl	101869	79436.6	79832.4	98342.8	82427.5	87836		x
STAT3_HUMAN	Signal transducer and activator of transcription 3 OS=Homo sapiens GN=STAT3 PE=1 SV=2	2	2	79.14	0.759999	1.1641	Ctl	RNS-Fam2	9990.48	24447.2	20770	12012.8	18247.5	17164.9		x
HNRL2_HUMAN	Heterogeneous nuclear ribonucleoprotein U-like protein 2 OS=Homo sapiens GN=HNRNPUL2 PE=1 SV=1	2	2	65.42	0.79012	1.10678	RNS-Fam2	Ctl	14669.7	18301.3	10927.5	23119.5	10956.4	14510.1		x
MAP1A_HUMAN	Microtubule-associated protein 1A OS=Homo sapiens GN=MAP1A PE=1 SV=6	3	3	133.41	0.797215	1.02567	RNS-Fam2	Ctl	39132.4	55144.4	58085.9	49809.6	57799.2	48665		x
VASP_HUMAN	Vasodilator-stimulated phosphoprotein OS=Homo sapiens GN=VASP PE=1 SV=3	3	3	140.39	0.839569	1.02105	Ctl	RNS-Fam2	43809.1	39303.9	34475.8	36494	35854.3	42816.4		x
PP1A_HUMAN;PP1B_HUMAN	Serine/threonine-protein phosphatase PP1-alpha catalytic subunit OS=Homo sapiens GN=PPP1CA PE=1 SV=1	3	3	121.35	0.876784	1.05963	Ctl	RNS-Fam2	49199.7	83626.4	84998.2	75895.1	67517.7	62152.8		x
AHNK_HUMAN	Neuroblast differentiation-associated protein AHNAK OS=Homo sapiens GN=AHNAK PE=1 SV=2	14	14	632.57	0.897825	1.01578	Ctl	RNS-Fam2	796533	1.11088e+06	1.06843e+06	1.24567e+06	868825	815125		x
ASPH_HUMAN	Aspartyl/asparaginyl beta-hydroxylase OS=Homo sapiens GN=ASPH PE=1 SV=3	5	5	173.37	0.943638	1.01822	Ctl	RNS-Fam2	85083.2	163378	140989	134811	113480	134192		x
ISG15_HUMAN	Ubiquitin-like protein ISG15 OS=Homo sapiens GN=ISG15 PE=1 SV=5	1	1	23.88	0.248918	1.58366	RNS-Fam2	Ctl	28796.5	4384.02	2468.17	22385.5	15599.5	18470.3
