# Supplementary material for: Gingival proteomics reveals the role of TGF beta and YAP/TAZ signaling in Raine syndrome fibrosis
Source: Sci Rep. 2024 Apr 25;14:9497. doi: 10.1038/s41598-024-59713-0 (PMC11045870; doi:10.1038/s41598-024-59713-0)
Supplement: Supplementary file 12 — Supplementary Table S10. [file 41598_2024_59713_MOESM12_ESM.xlsx]

## Sheet: non enrichi
#category	term ID	term description	observed gene count	background gene count	strength	false discovery rate	matching proteins in your network (IDs)	matching proteins in your network (labels)
GO Process	GO:0009987	Cellular process	186	15024	0.11	1.10e-13	9606.ENSP00000054950,9606.ENSP00000196371,9606.ENSP00000216780,9606.ENSP00000217426,9606.ENSP00000221130,9606.ENSP00000221419,9606.ENSP00000222673,9606.ENSP00000225964,9606.ENSP00000228318,9606.ENSP00000229270,9606.ENSP00000231572,9606.ENSP00000233057,9606.ENSP00000235835,9606.ENSP00000237530,9606.ENSP00000248553,9606.ENSP00000248975,9606.ENSP00000252699,9606.ENSP00000257770,9606.ENSP00000258091,…	RCN1,OXCT1,PCK2,AHCY,GSR,HNRNPL,OGDH,COL1A1,SLC25A3,TPI1,RARS,EIF2AK2,AKR7A2,RPN2,HSPB1,YWHAH,ACTN4,NT5E,CCT7,GNS,SRSF1,LMNB1,HEXB,KPNA3,ATP5B,ACTR3,EHD2,P4HA1,CAPG,ARCN1,DARS,YWHAE,PSMD3,VDAC1,PRKAR2A,EIF4A3,GLUD1,CCT5,DLAT,FARSB,THY1,TOMM70A,STOM,EIF4A1,CAPN2,COL6A3,CCT3,RPN1,ANXA5,VPS35,PPIB,ANPEP,PDIA3,PA2G4,TMEM43,GNB2,PCBP1,GPD2,DPYSL2,ARHGAP1,FKBP10,CPNE1,TCP1,NCL,UGDH,CALR,TUFM,MMP1,PPP2R…
GO Process	GO:0051641	Cellular localization	73	2967	0.41	3.65e-11	9606.ENSP00000225964,9606.ENSP00000248553,9606.ENSP00000248975,9606.ENSP00000252699,9606.ENSP00000258145,9606.ENSP00000258962,9606.ENSP00000261416,9606.ENSP00000261667,9606.ENSP00000262030,9606.ENSP00000263238,9606.ENSP00000263277,9606.ENSP00000264028,9606.ENSP00000264335,9606.ENSP00000264639,9606.ENSP00000269349,9606.ENSP00000284240,9606.ENSP00000284320,9606.ENSP00000286713,9606.ENSP00000296511,…	COL1A1,HSPB1,YWHAH,ACTN4,GNS,SRSF1,HEXB,KPNA3,ATP5B,ACTR3,EHD2,ARCN1,YWHAE,PSMD3,EIF4A3,THY1,TOMM70A,STOM,ANXA5,VPS35,ANPEP,PA2G4,ARHGAP1,CPNE1,CALR,PPP2R1A,SRPR,LAMP1,ACAA1,BSG,HSP90AA1,RTN4,CAV1,ANXA2,RPSA,FN1,PSMD12,DYNC1H1,XRCC6,MYO1C,MAP4,RPL12,COPA,LMNA,DPP7,SRSF3,OPTN,SNX2,TXNDC5,CD9,HSPD1,CORO1B,ACTN1,MVP,MX1,ATP5A1,DDX3X,RDX,SUN2,SSB,CORO1C,DDOST,CAPN1,TOR1AIP1,CAND1,RAN,DNM1L,RPLP0,TWF1…
GO Process	GO:0044403	Symbiotic process	37	865	0.65	1.95e-10	9606.ENSP00000233057,9606.ENSP00000248553,9606.ENSP00000261667,9606.ENSP00000264335,9606.ENSP00000265333,9606.ENSP00000286713,9606.ENSP00000293831,9606.ENSP00000299138,9606.ENSP00000300026,9606.ENSP00000300060,9606.ENSP00000305556,9606.ENSP00000317334,9606.ENSP00000322439,9606.ENSP00000322788,9606.ENSP00000333298,9606.ENSP00000335153,9606.ENSP00000339191,9606.ENSP00000346032,9606.ENSP00000346067,…	EIF2AK2,HSPB1,KPNA3,YWHAE,VDAC1,STOM,EIF4A1,VPS35,PPIB,ANPEP,PCBP1,TCP1,TUFM,MMP1,LAMP1,HSP90AA1,CAV1,ANXA2,RPSA,SND1,FN1,XRCC6,TFRC,MSN,RPL12,SYNCRIP,SLC25A5,HNRNPK,OPTN,HSPD1,DDX3X,SSB,VIM,RAN,RPLP0,AP2B1,EIF3L
GO Process	GO:0019752	Carboxylic acid metabolic process	36	853	0.64	5.00e-10	9606.ENSP00000216780,9606.ENSP00000217426,9606.ENSP00000222673,9606.ENSP00000229270,9606.ENSP00000231572,9606.ENSP00000261416,9606.ENSP00000264161,9606.ENSP00000265333,9606.ENSP00000277865,9606.ENSP00000280346,9606.ENSP00000281828,9606.ENSP00000319501,9606.ENSP00000327070,9606.ENSP00000331897,9606.ENSP00000333664,9606.ENSP00000333667,9606.ENSP00000333769,9606.ENSP00000335304,9606.ENSP00000338703,…	PCK2,AHCY,OGDH,TPI1,RARS,HEXB,DARS,VDAC1,GLUD1,DLAT,FARSB,UGDH,MDH2,IDH2,ACAA1,SHMT2,BSG,DLST,UGP2,WARS,PTGS1,FH,ECHS1,PHGDH,GSTO1,AKR1A1,YARS,SUCLA2,PDHA1,HADHA,ALDH7A1,PCYOX1,SUCLG2,ACADVL,ETFA,EPHX1
GO Process	GO:0043436	Oxoacid metabolic process	37	944	0.61	1.49e-09	9606.ENSP00000216780,9606.ENSP00000217426,9606.ENSP00000222673,9606.ENSP00000229270,9606.ENSP00000231572,9606.ENSP00000258145,9606.ENSP00000261416,9606.ENSP00000264161,9606.ENSP00000265333,9606.ENSP00000277865,9606.ENSP00000280346,9606.ENSP00000281828,9606.ENSP00000319501,9606.ENSP00000327070,9606.ENSP00000331897,9606.ENSP00000333664,9606.ENSP00000333667,9606.ENSP00000333769,9606.ENSP00000335304,…	PCK2,AHCY,OGDH,TPI1,RARS,GNS,HEXB,DARS,VDAC1,GLUD1,DLAT,FARSB,UGDH,MDH2,IDH2,ACAA1,SHMT2,BSG,DLST,UGP2,WARS,PTGS1,FH,ECHS1,PHGDH,GSTO1,AKR1A1,YARS,SUCLA2,PDHA1,HADHA,ALDH7A1,PCYOX1,SUCLG2,ACADVL,ETFA,EPHX1
GO Process	GO:0044281	Small molecule metabolic process	50	1684	0.49	1.49e-09	9606.ENSP00000196371,9606.ENSP00000216780,9606.ENSP00000217426,9606.ENSP00000221130,9606.ENSP00000222673,9606.ENSP00000229270,9606.ENSP00000231572,9606.ENSP00000235835,9606.ENSP00000249066,9606.ENSP00000257770,9606.ENSP00000258145,9606.ENSP00000261416,9606.ENSP00000262030,9606.ENSP00000264161,9606.ENSP00000265333,9606.ENSP00000277865,9606.ENSP00000280346,9606.ENSP00000281828,9606.ENSP00000308610,…	OXCT1,PCK2,AHCY,GSR,OGDH,TPI1,RARS,AKR7A2,APOL2,NT5E,GNS,HEXB,ATP5B,DARS,VDAC1,GLUD1,DLAT,FARSB,GPD2,UGDH,MDH2,IDH2,ACAA1,SHMT2,BSG,DLST,UGP2,WARS,MYOF,PTGS1,FH,ECHS1,PHGDH,GSTO1,PPAP2B,AKR1A1,YARS,SUCLA2,PDHA1,HADHA,G6PD,LSS,ATP5A1,ALDH7A1,PCYOX1,SUCLG2,ACADVL,RAN,ETFA,EPHX1
GO Process	GO:0016032	Viral process	33	776	0.64	2.45e-09	9606.ENSP00000233057,9606.ENSP00000248553,9606.ENSP00000261667,9606.ENSP00000264335,9606.ENSP00000265333,9606.ENSP00000293831,9606.ENSP00000299138,9606.ENSP00000300060,9606.ENSP00000305556,9606.ENSP00000322439,9606.ENSP00000322788,9606.ENSP00000333298,9606.ENSP00000335153,9606.ENSP00000339191,9606.ENSP00000346032,9606.ENSP00000346067,9606.ENSP00000346762,9606.ENSP00000352257,9606.ENSP00000353224,…	EIF2AK2,HSPB1,KPNA3,YWHAE,VDAC1,EIF4A1,VPS35,ANPEP,PCBP1,TUFM,MMP1,LAMP1,HSP90AA1,CAV1,ANXA2,RPSA,SND1,XRCC6,TFRC,MSN,RPL12,SYNCRIP,SLC25A5,HNRNPK,OPTN,HSPD1,DDX3X,SSB,VIM,RAN,RPLP0,AP2B1,EIF3L
GO Process	GO:0051649	Establishment of localization in cell	60	2375	0.42	2.45e-09	9606.ENSP00000248553,9606.ENSP00000248975,9606.ENSP00000252699,9606.ENSP00000258145,9606.ENSP00000258962,9606.ENSP00000261416,9606.ENSP00000261667,9606.ENSP00000262030,9606.ENSP00000263238,9606.ENSP00000263277,9606.ENSP00000264028,9606.ENSP00000264335,9606.ENSP00000264639,9606.ENSP00000269349,9606.ENSP00000284320,9606.ENSP00000286713,9606.ENSP00000296511,9606.ENSP00000299138,9606.ENSP00000300060,…	HSPB1,YWHAH,ACTN4,GNS,SRSF1,HEXB,KPNA3,ATP5B,ACTR3,EHD2,ARCN1,YWHAE,PSMD3,EIF4A3,TOMM70A,STOM,ANXA5,VPS35,ANPEP,PA2G4,ARHGAP1,CPNE1,CALR,SRPR,LAMP1,ACAA1,HSP90AA1,ANXA2,RPSA,FN1,PSMD12,DYNC1H1,XRCC6,MYO1C,MAP4,RPL12,COPA,LMNA,DPP7,SRSF3,SNX2,TXNDC5,CD9,HSPD1,ACTN1,MVP,MX1,ATP5A1,DDX3X,SUN2,SSB,CORO1C,DDOST,CAPN1,CAND1,RAN,DNM1L,RPLP0,EHD1,AP2B1
GO Process	GO:0051130	Positive regulation of cellular component organization	41	1209	0.55	3.12e-09	9606.ENSP00000248975,9606.ENSP00000252699,9606.ENSP00000258091,9606.ENSP00000263238,9606.ENSP00000263277,9606.ENSP00000264335,9606.ENSP00000280326,9606.ENSP00000284240,9606.ENSP00000295006,9606.ENSP00000295688,9606.ENSP00000299138,9606.ENSP00000317334,9606.ENSP00000322788,9606.ENSP00000335153,9606.ENSP00000339191,9606.ENSP00000340329,9606.ENSP00000343690,9606.ENSP00000346032,9606.ENSP00000346839,…	YWHAH,ACTN4,CCT7,ACTR3,EHD2,YWHAE,CCT5,THY1,CAPN2,CCT3,VPS35,TCP1,MMP1,HSP90AA1,CAV1,CAPRIN1,DPYSL3,ANXA2,FN1,WARS,DYNC1H1,MYO1C,TFRC,MSN,LMNA,HNRNPK,OPTN,EMILIN1,FSCN1,CORO1B,CCT4,ILK,ATL3,DDX3X,CORO1C,CAND1,DNM1L,TWF1,RUVBL2,EHD1,AP2B1
GO Process	GO:0010033	Response to organic substance	67	3011	0.36	1.59e-08	9606.ENSP00000196371,9606.ENSP00000216780,9606.ENSP00000221419,9606.ENSP00000225964,9606.ENSP00000233057,9606.ENSP00000248553,9606.ENSP00000248975,9606.ENSP00000252699,9606.ENSP00000261366,9606.ENSP00000262030,9606.ENSP00000263238,9606.ENSP00000264639,9606.ENSP00000265563,9606.ENSP00000269349,9606.ENSP00000295006,9606.ENSP00000296511,9606.ENSP00000300289,9606.ENSP00000317334,9606.ENSP00000318195,…	OXCT1,PCK2,HNRNPL,COL1A1,EIF2AK2,HSPB1,YWHAH,ACTN4,LMNB1,ATP5B,ACTR3,PSMD3,PRKAR2A,EIF4A3,CAPN2,ANXA5,PDIA3,TCP1,NCL,CALR,TUFM,MMP1,PPP2R1A,P4HB,SRPR,SHMT2,BSG,HSP90AA1,CAV1,DPYSL3,ANXA2,FN1,PSMD12,RAD23B,MYO1C,TFRC,MSN,COL6A1,LMNA,SYNCRIP,GSTO1,SLC25A5,AKR1A1,ANXA7,SRSF3,SLC3A2,OPTN,HADHA,FSCN1,CD9,HSPD1,G6PD,CORO1B,ILK,MX1,RDX,PDIA6,DDOST,SERPINH1,ACADVL,VIM,RAN,DNM1L,RPLP0,RUVBL2,EHD1,EPHX1
GO Process	GO:0006091	Generation of precursor metabolites and energy	23	405	0.77	2.53e-08	9606.ENSP00000196371,9606.ENSP00000221130,9606.ENSP00000222673,9606.ENSP00000229270,9606.ENSP00000235835,9606.ENSP00000262030,9606.ENSP00000280346,9606.ENSP00000308610,9606.ENSP00000327070,9606.ENSP00000331897,9606.ENSP00000335304,9606.ENSP00000338703,9606.ENSP00000355518,9606.ENSP00000358417,9606.ENSP00000361140,9606.ENSP00000367923,9606.ENSP00000369134,9606.ENSP00000377192,9606.ENSP00000381736,…	OXCT1,GSR,OGDH,TPI1,AKR7A2,ATP5B,DLAT,GPD2,MDH2,IDH2,DLST,UGP2,FH,PHGDH,AKR1A1,SUCLA2,PDHA1,G6PD,ATP5A1,GBE1,SUCLG2,ACADVL,ETFA
GO Process	GO:0016043	Cellular component organization	96	5447	0.26	2.85e-08	9606.ENSP00000225964,9606.ENSP00000248975,9606.ENSP00000252699,9606.ENSP00000258962,9606.ENSP00000261416,9606.ENSP00000261667,9606.ENSP00000262030,9606.ENSP00000263238,9606.ENSP00000263277,9606.ENSP00000263556,9606.ENSP00000263867,9606.ENSP00000264161,9606.ENSP00000264335,9606.ENSP00000281828,9606.ENSP00000284240,9606.ENSP00000284320,9606.ENSP00000295006,9606.ENSP00000295550,9606.ENSP00000295688,…	COL1A1,YWHAH,ACTN4,SRSF1,HEXB,KPNA3,ATP5B,ACTR3,EHD2,P4HA1,CAPG,DARS,YWHAE,FARSB,THY1,TOMM70A,CAPN2,COL6A3,CCT3,VPS35,TMEM43,DPYSL2,CPNE1,TCP1,UGDH,CALR,MMP1,PPP2R1A,COL12A1,P4HB,ACAA1,SHMT2,BSG,PARVA,HSP90AA1,RTN4,CAV1,DPYSL3,TPM4,ANXA2,RPSA,FN1,PLS3,DYNC1H1,RAD23B,MYOF,XRCC6,MYO1C,TFRC,MAP4,MSN,RPL12,COL6A1,ENAH,LMNA,HTRA1,PHGDH,SLC25A5,ANXA7,FAM129B,KCTD12,OPTN,ATAD3A,SNX2,EMILIN1,FSCN1,CD9,HS…
GO Process	GO:0042221	Response to chemical	83	4333	0.3	2.85e-08	9606.ENSP00000196371,9606.ENSP00000216780,9606.ENSP00000217426,9606.ENSP00000221130,9606.ENSP00000221419,9606.ENSP00000225964,9606.ENSP00000233057,9606.ENSP00000235835,9606.ENSP00000237530,9606.ENSP00000248553,9606.ENSP00000248975,9606.ENSP00000252699,9606.ENSP00000261366,9606.ENSP00000262030,9606.ENSP00000263238,9606.ENSP00000264639,9606.ENSP00000265563,9606.ENSP00000269349,9606.ENSP00000295006,…	OXCT1,PCK2,AHCY,GSR,HNRNPL,COL1A1,EIF2AK2,AKR7A2,RPN2,HSPB1,YWHAH,ACTN4,LMNB1,ATP5B,ACTR3,PSMD3,PRKAR2A,EIF4A3,CAPN2,ANXA5,PDIA3,DPYSL2,CPNE1,TCP1,NCL,CALR,TUFM,MMP1,PPP2R1A,P4HB,SRPR,ACAA1,SHMT2,BSG,PARVA,HSP90AA1,RTN4,CAV1,DPYSL3,ANXA2,FN1,PSMD12,RAD23B,XRCC6,MYO1C,TFRC,MSN,PTGS1,COL6A1,ENAH,LMNA,SYNCRIP,GSTO1,SLC25A5,AKR1A1,ANXA7,FAM129B,SRSF3,SLC3A2,OPTN,HADHA,FSCN1,CD9,HSPD1,G6PD,CORO1B,ILK,…
GO Process	GO:0043603	Cellular amide metabolic process	31	773	0.62	2.85e-08	9606.ENSP00000221130,9606.ENSP00000222673,9606.ENSP00000231572,9606.ENSP00000233057,9606.ENSP00000261416,9606.ENSP00000264161,9606.ENSP00000280346,9606.ENSP00000281828,9606.ENSP00000293831,9606.ENSP00000300060,9606.ENSP00000322439,9606.ENSP00000324804,9606.ENSP00000331901,9606.ENSP00000333667,9606.ENSP00000335304,9606.ENSP00000346067,9606.ENSP00000347495,9606.ENSP00000354739,9606.ENSP00000355518,…	GSR,OGDH,RARS,EIF2AK2,HEXB,DARS,DLAT,FARSB,EIF4A1,ANPEP,TUFM,PPP2R1A,EEF1G,SHMT2,DLST,RPSA,WARS,RPL12,FH,PPAP2B,PABPC4,YARS,RRBP1,SUCLA2,PDHA1,G6PD,DDX3X,EEF1D,SUCLG2,RPLP0,EIF3L
GO Process	GO:0070887	Cellular response to chemical stimulus	65	2919	0.36	2.85e-08	9606.ENSP00000216780,9606.ENSP00000221130,9606.ENSP00000225964,9606.ENSP00000233057,9606.ENSP00000235835,9606.ENSP00000248553,9606.ENSP00000248975,9606.ENSP00000252699,9606.ENSP00000261366,9606.ENSP00000262030,9606.ENSP00000263238,9606.ENSP00000264639,9606.ENSP00000265563,9606.ENSP00000269349,9606.ENSP00000295006,9606.ENSP00000300289,9606.ENSP00000317257,9606.ENSP00000317334,9606.ENSP00000318195,…	PCK2,GSR,COL1A1,EIF2AK2,AKR7A2,HSPB1,YWHAH,ACTN4,LMNB1,ATP5B,ACTR3,PSMD3,PRKAR2A,EIF4A3,CAPN2,PDIA3,CPNE1,TCP1,NCL,CALR,MMP1,P4HB,SRPR,ACAA1,SHMT2,PARVA,HSP90AA1,RTN4,CAV1,DPYSL3,ANXA2,FN1,PSMD12,RAD23B,XRCC6,MYO1C,TFRC,MSN,PTGS1,COL6A1,LMNA,SYNCRIP,GSTO1,SLC25A5,AKR1A1,SRSF3,OPTN,FSCN1,HSPD1,G6PD,CORO1B,ILK,MX1,DDX3X,RDX,PDIA6,CRYZ,ACADVL,VIM,RAN,DNM1L,RPLP0,RUVBL2,EHD1,EPHX1
GO Process	GO:0071840	Cellular component organization or biogenesis	98	5633	0.26	2.85e-08	9606.ENSP00000225964,9606.ENSP00000248975,9606.ENSP00000252699,9606.ENSP00000258962,9606.ENSP00000261416,9606.ENSP00000261667,9606.ENSP00000262030,9606.ENSP00000263238,9606.ENSP00000263277,9606.ENSP00000263556,9606.ENSP00000263867,9606.ENSP00000264161,9606.ENSP00000264335,9606.ENSP00000269349,9606.ENSP00000281828,9606.ENSP00000284240,9606.ENSP00000284320,9606.ENSP00000295006,9606.ENSP00000295550,…	COL1A1,YWHAH,ACTN4,SRSF1,HEXB,KPNA3,ATP5B,ACTR3,EHD2,P4HA1,CAPG,DARS,YWHAE,EIF4A3,FARSB,THY1,TOMM70A,CAPN2,COL6A3,CCT3,VPS35,PA2G4,TMEM43,DPYSL2,CPNE1,TCP1,UGDH,CALR,MMP1,PPP2R1A,COL12A1,P4HB,ACAA1,SHMT2,BSG,PARVA,HSP90AA1,RTN4,CAV1,DPYSL3,TPM4,ANXA2,RPSA,FN1,PLS3,DYNC1H1,RAD23B,MYOF,XRCC6,MYO1C,TFRC,MAP4,MSN,RPL12,COL6A1,ENAH,LMNA,HTRA1,PHGDH,SLC25A5,ANXA7,FAM129B,KCTD12,OPTN,ATAD3A,SNX2,EMILIN1…
GO Process	GO:0055114	Oxidation-reduction process	34	939	0.57	3.34e-08	9606.ENSP00000221130,9606.ENSP00000222673,9606.ENSP00000229270,9606.ENSP00000235835,9606.ENSP00000263556,9606.ENSP00000277865,9606.ENSP00000280346,9606.ENSP00000300289,9606.ENSP00000308610,9606.ENSP00000319501,9606.ENSP00000327070,9606.ENSP00000327801,9606.ENSP00000331897,9606.ENSP00000333664,9606.ENSP00000335304,9606.ENSP00000338703,9606.ENSP00000354612,9606.ENSP00000355518,9606.ENSP00000357535,…	GSR,OGDH,TPI1,AKR7A2,P4HA1,GLUD1,DLAT,PDIA3,GPD2,UGDH,MDH2,P4HB,IDH2,ACAA1,DLST,UGP2,PTGS1,FH,ECHS1,PHGDH,GSTO1,AKR1A1,SUCLA2,PDHA1,HADHA,G6PD,PDIA6,ALDH7A1,PCYOX1,CRYZ,GBE1,SUCLG2,ACADVL,ETFA
GO Process	GO:0051179	Localization	97	5591	0.25	3.53e-08	9606.ENSP00000225964,9606.ENSP00000228318,9606.ENSP00000248553,9606.ENSP00000248975,9606.ENSP00000249066,9606.ENSP00000252699,9606.ENSP00000258091,9606.ENSP00000258145,9606.ENSP00000258962,9606.ENSP00000261416,9606.ENSP00000261667,9606.ENSP00000262030,9606.ENSP00000263238,9606.ENSP00000263277,9606.ENSP00000264028,9606.ENSP00000264335,9606.ENSP00000264639,9606.ENSP00000265333,9606.ENSP00000269349,…	COL1A1,SLC25A3,HSPB1,YWHAH,APOL2,ACTN4,CCT7,GNS,SRSF1,HEXB,KPNA3,ATP5B,ACTR3,EHD2,ARCN1,YWHAE,PSMD3,VDAC1,EIF4A3,CCT5,THY1,TOMM70A,STOM,CCT3,ANXA5,VPS35,ANPEP,PA2G4,DPYSL2,ARHGAP1,CPNE1,TCP1,CALR,MMP1,PPP2R1A,SRPR,LAMP1,ACAA1,BSG,PARVA,HSP90AA1,RTN4,CAV1,ANXA2,RPSA,FN1,PSMD12,DYNC1H1,XRCC6,MYO1C,TFRC,MAP4,MSN,RPL12,ENAH,COPA,LMNA,PPAP2B,DPP7,SLC25A5,FAM129B,SRSF3,RRBP1,SLC3A2,OPTN,SNX2,TXNDC5,EMI…
GO Process	GO:0006457	Protein folding	17	213	0.92	5.38e-08	9606.ENSP00000248553,9606.ENSP00000258091,9606.ENSP00000280326,9606.ENSP00000295688,9606.ENSP00000300026,9606.ENSP00000300289,9606.ENSP00000305260,9606.ENSP00000317334,9606.ENSP00000320866,9606.ENSP00000327801,9606.ENSP00000335153,9606.ENSP00000350708,9606.ENSP00000373620,9606.ENSP00000377958,9606.ENSP00000385385,9606.ENSP00000439250,9606.ENSP00000473172	HSPB1,CCT7,CCT5,CCT3,PPIB,PDIA3,GNB2,TCP1,CALR,P4HB,HSP90AA1,RAD23B,HSPD1,CCT4,PDIA6,FKBP9,RUVBL2
GO Process	GO:0034613	Cellular protein localization	45	1610	0.46	5.80e-08	9606.ENSP00000225964,9606.ENSP00000248553,9606.ENSP00000248975,9606.ENSP00000258962,9606.ENSP00000261667,9606.ENSP00000263277,9606.ENSP00000264028,9606.ENSP00000264335,9606.ENSP00000269349,9606.ENSP00000284240,9606.ENSP00000284320,9606.ENSP00000299138,9606.ENSP00000320866,9606.ENSP00000328023,9606.ENSP00000333298,9606.ENSP00000333664,9606.ENSP00000333769,9606.ENSP00000335153,9606.ENSP00000337838,…	COL1A1,HSPB1,YWHAH,SRSF1,KPNA3,EHD2,ARCN1,YWHAE,EIF4A3,THY1,TOMM70A,VPS35,CALR,SRPR,LAMP1,ACAA1,BSG,HSP90AA1,RTN4,CAV1,ANXA2,RPSA,MYO1C,RPL12,COPA,LMNA,SRSF3,OPTN,SNX2,HSPD1,CORO1B,MX1,DDX3X,RDX,SUN2,SSB,TOR1AIP1,RAN,DNM1L,RPLP0,TWF1,RUVBL2,EHD1,SEPT2,AP2B1
GO Process	GO:0071704	Organic substance metabolic process	119	7755	0.2	5.93e-08	9606.ENSP00000054950,9606.ENSP00000196371,9606.ENSP00000216780,9606.ENSP00000217426,9606.ENSP00000221130,9606.ENSP00000221419,9606.ENSP00000222673,9606.ENSP00000229270,9606.ENSP00000231572,9606.ENSP00000233057,9606.ENSP00000235835,9606.ENSP00000237530,9606.ENSP00000248975,9606.ENSP00000249066,9606.ENSP00000257770,9606.ENSP00000258145,9606.ENSP00000258962,9606.ENSP00000261416,9606.ENSP00000262030,…	RCN1,OXCT1,PCK2,AHCY,GSR,HNRNPL,OGDH,TPI1,RARS,EIF2AK2,AKR7A2,RPN2,YWHAH,APOL2,NT5E,GNS,SRSF1,HEXB,ATP5B,P4HA1,DARS,YWHAE,PSMD3,VDAC1,EIF4A3,GLUD1,DLAT,FARSB,THY1,EIF4A1,CAPN2,RPN1,PPIB,ANPEP,PDIA3,PA2G4,PCBP1,GPD2,DPYSL2,FKBP10,CPNE1,UGDH,CALR,TUFM,MMP1,PPP2R1A,MDH2,P4HB,IDH2,EEF1G,ACAA1,SHMT2,BSG,HSP90AA1,DLST,UGP2,CAV1,ANXA2,RPSA,SND1,FN1,WARS,PSMD12,RAD23B,MYOF,XRCC6,TFRC,PTGS1,RPL12,FH,ECHS1…
GO Process	GO:0008152	Metabolic process	124	8298	0.19	7.33e-08	9606.ENSP00000054950,9606.ENSP00000196371,9606.ENSP00000216780,9606.ENSP00000217426,9606.ENSP00000221130,9606.ENSP00000221419,9606.ENSP00000222673,9606.ENSP00000225964,9606.ENSP00000229270,9606.ENSP00000231572,9606.ENSP00000233057,9606.ENSP00000235835,9606.ENSP00000237530,9606.ENSP00000248975,9606.ENSP00000249066,9606.ENSP00000257770,9606.ENSP00000258145,9606.ENSP00000258962,9606.ENSP00000261416,…	RCN1,OXCT1,PCK2,AHCY,GSR,HNRNPL,OGDH,COL1A1,TPI1,RARS,EIF2AK2,AKR7A2,RPN2,YWHAH,APOL2,NT5E,GNS,SRSF1,HEXB,ATP5B,P4HA1,DARS,YWHAE,PSMD3,VDAC1,EIF4A3,GLUD1,DLAT,FARSB,THY1,TOMM70A,EIF4A1,CAPN2,RPN1,PPIB,ANPEP,PDIA3,PA2G4,PCBP1,GPD2,DPYSL2,FKBP10,CPNE1,UGDH,CALR,TUFM,MMP1,PPP2R1A,MDH2,P4HB,IDH2,EEF1G,ACAA1,SHMT2,BSG,HSP90AA1,DLST,UGP2,CAV1,ANXA2,RPSA,SND1,FN1,WARS,PSMD12,RAD23B,MYOF,XRCC6,TFRC,PTGS1…
GO Process	GO:0006099	Tricarboxylic acid cycle	9	34	1.44	1.21e-07	9606.ENSP00000222673,9606.ENSP00000280346,9606.ENSP00000327070,9606.ENSP00000331897,9606.ENSP00000335304,9606.ENSP00000355518,9606.ENSP00000367923,9606.ENSP00000369134,9606.ENSP00000419325	OGDH,DLAT,MDH2,IDH2,DLST,FH,SUCLA2,PDHA1,SUCLG2
GO Process	GO:0051128	Regulation of cellular component organization	56	2402	0.38	1.21e-07	9606.ENSP00000233057,9606.ENSP00000248975,9606.ENSP00000252699,9606.ENSP00000258091,9606.ENSP00000263238,9606.ENSP00000263277,9606.ENSP00000263867,9606.ENSP00000264335,9606.ENSP00000265333,9606.ENSP00000280326,9606.ENSP00000284240,9606.ENSP00000295006,9606.ENSP00000295688,9606.ENSP00000299138,9606.ENSP00000309539,9606.ENSP00000317334,9606.ENSP00000320866,9606.ENSP00000322788,9606.ENSP00000324804,…	EIF2AK2,YWHAH,ACTN4,CCT7,ACTR3,EHD2,CAPG,YWHAE,VDAC1,CCT5,THY1,CAPN2,CCT3,VPS35,DPYSL2,TCP1,CALR,MMP1,PPP2R1A,HSP90AA1,RTN4,CAV1,CAPRIN1,DPYSL3,ANXA2,FN1,WARS,DYNC1H1,MYO1C,TFRC,MAP4,MSN,FH,LMNA,SLC25A5,HNRNPK,OPTN,ATAD3A,EMILIN1,FSCN1,G6PD,CORO1B,CCT4,ILK,ATL3,DDX3X,RDX,CORO1C,CAND1,VIM,DNM1L,TWF1,HNRNPC,RUVBL2,EHD1,AP2B1
GO Process	GO:0008104	Protein localization	52	2139	0.4	1.52e-07	9606.ENSP00000225964,9606.ENSP00000248553,9606.ENSP00000248975,9606.ENSP00000252699,9606.ENSP00000258962,9606.ENSP00000261667,9606.ENSP00000263277,9606.ENSP00000264028,9606.ENSP00000264335,9606.ENSP00000269349,9606.ENSP00000284240,9606.ENSP00000284320,9606.ENSP00000299138,9606.ENSP00000310491,9606.ENSP00000317334,9606.ENSP00000320866,9606.ENSP00000328023,9606.ENSP00000333298,9606.ENSP00000333664,…	COL1A1,HSPB1,YWHAH,ACTN4,SRSF1,KPNA3,EHD2,ARCN1,YWHAE,EIF4A3,THY1,TOMM70A,VPS35,ARHGAP1,TCP1,CALR,SRPR,LAMP1,ACAA1,BSG,HSP90AA1,RTN4,CAV1,ANXA2,RPSA,MYO1C,TFRC,RPL12,COPA,LMNA,SRSF3,RRBP1,OPTN,SNX2,HSPD1,CORO1B,MVP,MX1,DDX3X,RDX,SUN2,SSB,CORO1C,TOR1AIP1,RAN,DNM1L,RPLP0,TWF1,RUVBL2,EHD1,SEPT2,AP2B1
GO Process	GO:0051234	Establishment of localization	82	4479	0.28	2.09e-07	9606.ENSP00000225964,9606.ENSP00000228318,9606.ENSP00000248553,9606.ENSP00000248975,9606.ENSP00000249066,9606.ENSP00000252699,9606.ENSP00000258091,9606.ENSP00000258145,9606.ENSP00000258962,9606.ENSP00000261416,9606.ENSP00000261667,9606.ENSP00000262030,9606.ENSP00000263238,9606.ENSP00000263277,9606.ENSP00000264028,9606.ENSP00000264335,9606.ENSP00000264639,9606.ENSP00000265333,9606.ENSP00000269349,…	COL1A1,SLC25A3,HSPB1,YWHAH,APOL2,ACTN4,CCT7,GNS,SRSF1,HEXB,KPNA3,ATP5B,ACTR3,EHD2,ARCN1,YWHAE,PSMD3,VDAC1,EIF4A3,CCT5,TOMM70A,STOM,CCT3,ANXA5,VPS35,ANPEP,PA2G4,DPYSL2,ARHGAP1,CPNE1,TCP1,CALR,SRPR,LAMP1,ACAA1,HSP90AA1,CAV1,ANXA2,RPSA,FN1,PSMD12,DYNC1H1,XRCC6,MYO1C,TFRC,MAP4,RPL12,COPA,LMNA,PPAP2B,DPP7,SLC25A5,FAM129B,SRSF3,RRBP1,SLC3A2,OPTN,SNX2,TXNDC5,CD9,HSPD1,ACTN1,CCT4,MVP,MX1,ATP5A1,DDX3X,RDX…
GO Process	GO:0097435	Supramolecular fiber organization	23	480	0.7	2.54e-07	9606.ENSP00000225964,9606.ENSP00000252699,9606.ENSP00000263238,9606.ENSP00000263556,9606.ENSP00000263867,9606.ENSP00000325146,9606.ENSP00000343690,9606.ENSP00000345230,9606.ENSP00000346032,9606.ENSP00000348163,9606.ENSP00000348965,9606.ENSP00000352834,9606.ENSP00000355809,9606.ENSP00000369677,9606.ENSP00000371798,9606.ENSP00000377471,9606.ENSP00000377941,9606.ENSP00000379975,9606.ENSP00000394496,…	COL1A1,ACTN4,ACTR3,P4HA1,CAPG,COL12A1,DPYSL3,TPM4,ANXA2,PLS3,DYNC1H1,MYO1C,ENAH,EMILIN1,FSCN1,CORO1B,ACTN1,ILK,CORO1C,SERPINH1,VIM,TWF1,MARCKS
GO Process	GO:0016192	Vesicle-mediated transport	46	1805	0.42	4.57e-07	9606.ENSP00000252699,9606.ENSP00000258145,9606.ENSP00000261416,9606.ENSP00000263238,9606.ENSP00000263277,9606.ENSP00000264028,9606.ENSP00000264639,9606.ENSP00000286713,9606.ENSP00000296511,9606.ENSP00000299138,9606.ENSP00000300060,9606.ENSP00000302886,9606.ENSP00000309539,9606.ENSP00000310491,9606.ENSP00000317257,9606.ENSP00000320866,9606.ENSP00000333298,9606.ENSP00000333664,9606.ENSP00000335153,…	ACTN4,GNS,HEXB,ACTR3,EHD2,ARCN1,PSMD3,STOM,ANXA5,VPS35,ANPEP,PA2G4,DPYSL2,ARHGAP1,CPNE1,CALR,LAMP1,ACAA1,HSP90AA1,CAV1,ANXA2,FN1,PSMD12,DYNC1H1,XRCC6,MYO1C,TFRC,COPA,PPAP2B,DPP7,OPTN,SNX2,TXNDC5,CD9,ACTN1,MVP,MX1,DDX3X,CORO1C,ANXA11,DDOST,CAPN1,CAND1,DNM1L,EHD1,AP2B1
GO Process	GO:0044237	Cellular metabolic process	114	7513	0.2	4.57e-07	9606.ENSP00000054950,9606.ENSP00000196371,9606.ENSP00000216780,9606.ENSP00000217426,9606.ENSP00000221130,9606.ENSP00000221419,9606.ENSP00000222673,9606.ENSP00000229270,9606.ENSP00000231572,9606.ENSP00000233057,9606.ENSP00000235835,9606.ENSP00000237530,9606.ENSP00000257770,9606.ENSP00000258145,9606.ENSP00000258962,9606.ENSP00000261416,9606.ENSP00000262030,9606.ENSP00000263556,9606.ENSP00000264161,…	RCN1,OXCT1,PCK2,AHCY,GSR,HNRNPL,OGDH,TPI1,RARS,EIF2AK2,AKR7A2,RPN2,NT5E,GNS,SRSF1,HEXB,ATP5B,P4HA1,DARS,YWHAE,PSMD3,VDAC1,EIF4A3,GLUD1,DLAT,FARSB,THY1,TOMM70A,EIF4A1,CAPN2,RPN1,PPIB,ANPEP,PA2G4,PCBP1,GPD2,DPYSL2,FKBP10,CPNE1,UGDH,TUFM,MMP1,PPP2R1A,MDH2,P4HB,IDH2,EEF1G,ACAA1,SHMT2,BSG,HSP90AA1,DLST,UGP2,CAV1,RPSA,SND1,FN1,WARS,PSMD12,RAD23B,MYOF,XRCC6,TFRC,PTGS1,RPL12,FH,ECHS1,PHGDH,SYNCRIP,GSTO1,…
GO Process	GO:0044238	Primary metabolic process	112	7332	0.2	5.16e-07	9606.ENSP00000054950,9606.ENSP00000216780,9606.ENSP00000217426,9606.ENSP00000221130,9606.ENSP00000221419,9606.ENSP00000222673,9606.ENSP00000229270,9606.ENSP00000231572,9606.ENSP00000233057,9606.ENSP00000235835,9606.ENSP00000237530,9606.ENSP00000248975,9606.ENSP00000249066,9606.ENSP00000257770,9606.ENSP00000258962,9606.ENSP00000261416,9606.ENSP00000262030,9606.ENSP00000263556,9606.ENSP00000264161,…	RCN1,PCK2,AHCY,GSR,HNRNPL,OGDH,TPI1,RARS,EIF2AK2,AKR7A2,RPN2,YWHAH,APOL2,NT5E,SRSF1,HEXB,ATP5B,P4HA1,DARS,YWHAE,PSMD3,EIF4A3,GLUD1,DLAT,FARSB,THY1,EIF4A1,CAPN2,RPN1,PPIB,ANPEP,PDIA3,PA2G4,PCBP1,GPD2,DPYSL2,FKBP10,CPNE1,UGDH,CALR,TUFM,MMP1,PPP2R1A,MDH2,P4HB,IDH2,EEF1G,ACAA1,SHMT2,HSP90AA1,DLST,UGP2,CAV1,ANXA2,RPSA,SND1,FN1,WARS,PSMD12,RAD23B,MYOF,XRCC6,PTGS1,RPL12,FH,ECHS1,HTRA1,PHGDH,SYNCRIP,GSTO…
GO Process	GO:0006810	Transport	79	4353	0.27	7.28e-07	9606.ENSP00000225964,9606.ENSP00000228318,9606.ENSP00000248553,9606.ENSP00000248975,9606.ENSP00000249066,9606.ENSP00000252699,9606.ENSP00000258091,9606.ENSP00000258145,9606.ENSP00000258962,9606.ENSP00000261416,9606.ENSP00000261667,9606.ENSP00000262030,9606.ENSP00000263238,9606.ENSP00000263277,9606.ENSP00000264028,9606.ENSP00000264335,9606.ENSP00000264639,9606.ENSP00000265333,9606.ENSP00000269349,…	COL1A1,SLC25A3,HSPB1,YWHAH,APOL2,ACTN4,CCT7,GNS,SRSF1,HEXB,KPNA3,ATP5B,ACTR3,EHD2,ARCN1,YWHAE,PSMD3,VDAC1,EIF4A3,CCT5,TOMM70A,STOM,CCT3,ANXA5,VPS35,ANPEP,PA2G4,DPYSL2,ARHGAP1,CPNE1,TCP1,CALR,SRPR,LAMP1,ACAA1,HSP90AA1,CAV1,ANXA2,RPSA,FN1,PSMD12,DYNC1H1,XRCC6,MYO1C,TFRC,RPL12,COPA,LMNA,PPAP2B,DPP7,SLC25A5,FAM129B,SRSF3,RRBP1,SLC3A2,OPTN,SNX2,TXNDC5,CD9,HSPD1,ACTN1,CCT4,MVP,MX1,ATP5A1,DDX3X,SUN2,SSB…
GO Process	GO:0033036	Macromolecule localization	55	2473	0.36	7.84e-07	9606.ENSP00000225964,9606.ENSP00000248553,9606.ENSP00000248975,9606.ENSP00000249066,9606.ENSP00000252699,9606.ENSP00000258962,9606.ENSP00000261416,9606.ENSP00000261667,9606.ENSP00000263277,9606.ENSP00000264028,9606.ENSP00000264335,9606.ENSP00000269349,9606.ENSP00000284240,9606.ENSP00000284320,9606.ENSP00000299138,9606.ENSP00000310491,9606.ENSP00000317334,9606.ENSP00000320866,9606.ENSP00000328023,…	COL1A1,HSPB1,YWHAH,APOL2,ACTN4,SRSF1,HEXB,KPNA3,EHD2,ARCN1,YWHAE,EIF4A3,THY1,TOMM70A,VPS35,ARHGAP1,TCP1,CALR,SRPR,LAMP1,ACAA1,BSG,HSP90AA1,RTN4,CAV1,ANXA2,RPSA,MYO1C,TFRC,RPL12,COPA,LMNA,SRSF3,RRBP1,OPTN,SNX2,HSPD1,CORO1B,CCT4,MVP,MX1,DDX3X,RDX,SUN2,SSB,CORO1C,TOR1AIP1,RAN,DNM1L,RPLP0,TWF1,RUVBL2,EHD1,SEPT2,AP2B1
GO Process	GO:0065008	Regulation of biological quality	75	4042	0.28	8.88e-07	9606.ENSP00000196371,9606.ENSP00000216780,9606.ENSP00000221130,9606.ENSP00000225964,9606.ENSP00000248553,9606.ENSP00000248975,9606.ENSP00000258091,9606.ENSP00000261416,9606.ENSP00000262030,9606.ENSP00000263238,9606.ENSP00000263277,9606.ENSP00000263867,9606.ENSP00000264335,9606.ENSP00000264639,9606.ENSP00000265563,9606.ENSP00000269349,9606.ENSP00000277865,9606.ENSP00000280326,9606.ENSP00000284240,…	OXCT1,PCK2,GSR,COL1A1,HSPB1,YWHAH,CCT7,HEXB,ATP5B,ACTR3,EHD2,CAPG,YWHAE,PSMD3,PRKAR2A,EIF4A3,GLUD1,CCT5,THY1,CCT3,ANXA5,VPS35,PPIB,PDIA3,DPYSL2,TCP1,CALR,P4HB,LAMP1,PARVA,HSP90AA1,RTN4,CAV1,CAPRIN1,ANXA2,FN1,PSMD12,DYNC1H1,XRCC6,MYO1C,TFRC,MSN,PTGS1,FH,COPA,LMNA,SYNCRIP,GSTO1,PPAP2B,SLC25A5,PABPC4,ANXA7,FAM129B,TXNDC5,CD9,HSPD1,G6PD,CORO1B,CCT4,ILK,LSS,MX1,DDX3X,RDX,PDIA6,SUN2,DDOST,ACADVL,CAND1,…
GO Process	GO:0034097	Response to cytokine	34	1101	0.5	9.34e-07	9606.ENSP00000225964,9606.ENSP00000233057,9606.ENSP00000252699,9606.ENSP00000261366,9606.ENSP00000262030,9606.ENSP00000263238,9606.ENSP00000264639,9606.ENSP00000295006,9606.ENSP00000300289,9606.ENSP00000317334,9606.ENSP00000318195,9606.ENSP00000322788,9606.ENSP00000327801,9606.ENSP00000333667,9606.ENSP00000335153,9606.ENSP00000343690,9606.ENSP00000346032,9606.ENSP00000346839,9606.ENSP00000348442,…	COL1A1,EIF2AK2,ACTN4,LMNB1,ATP5B,ACTR3,PSMD3,CAPN2,PDIA3,TCP1,NCL,MMP1,P4HB,SHMT2,HSP90AA1,DPYSL3,ANXA2,FN1,PSMD12,RAD23B,MYO1C,TFRC,MSN,SYNCRIP,GSTO1,SLC25A5,SRSF3,FSCN1,HSPD1,ILK,MX1,DDOST,VIM,RPLP0
GO Process	GO:0044248	Cellular catabolic process	44	1758	0.41	1.62e-06	9606.ENSP00000196371,9606.ENSP00000216780,9606.ENSP00000217426,9606.ENSP00000222673,9606.ENSP00000229270,9606.ENSP00000257770,9606.ENSP00000258145,9606.ENSP00000261416,9606.ENSP00000264639,9606.ENSP00000265333,9606.ENSP00000269349,9606.ENSP00000277865,9606.ENSP00000284320,9606.ENSP00000295006,9606.ENSP00000300060,9606.ENSP00000308610,9606.ENSP00000324804,9606.ENSP00000333664,9606.ENSP00000333667,…	OXCT1,PCK2,AHCY,OGDH,TPI1,NT5E,GNS,HEXB,PSMD3,VDAC1,EIF4A3,GLUD1,TOMM70A,CAPN2,ANPEP,GPD2,PPP2R1A,ACAA1,SHMT2,HSP90AA1,DLST,RPSA,SND1,PSMD12,RAD23B,RPL12,ECHS1,GSTO1,AKR1A1,PABPC4,ANXA7,OPTN,HADHA,SSB,ALDH7A1,PCYOX1,CRYZ,CAPN1,RNH1,ACADVL,RPLP0,ETFA,EPHX1,AP2B1
GO Process	GO:0033365	Protein localization to organelle	27	743	0.58	1.85e-06	9606.ENSP00000225964,9606.ENSP00000261667,9606.ENSP00000264335,9606.ENSP00000284320,9606.ENSP00000299138,9606.ENSP00000320866,9606.ENSP00000328023,9606.ENSP00000333298,9606.ENSP00000333664,9606.ENSP00000335153,9606.ENSP00000337838,9606.ENSP00000346067,9606.ENSP00000354739,9606.ENSP00000357283,9606.ENSP00000368022,9606.ENSP00000373620,9606.ENSP00000381601,9606.ENSP00000382840,9606.ENSP00000385616,…	COL1A1,KPNA3,YWHAE,TOMM70A,VPS35,CALR,SRPR,LAMP1,ACAA1,HSP90AA1,RTN4,RPSA,RPL12,LMNA,OPTN,HSPD1,MX1,DDX3X,SUN2,SSB,TOR1AIP1,RAN,DNM1L,RPLP0,RUVBL2,EHD1,AP2B1
GO Process	GO:0045055	Regulated exocytosis	26	697	0.59	2.13e-06	9606.ENSP00000252699,9606.ENSP00000258145,9606.ENSP00000261416,9606.ENSP00000264639,9606.ENSP00000286713,9606.ENSP00000296511,9606.ENSP00000300060,9606.ENSP00000302886,9606.ENSP00000317257,9606.ENSP00000333298,9606.ENSP00000333664,9606.ENSP00000335153,9606.ENSP00000346032,9606.ENSP00000346839,9606.ENSP00000348442,9606.ENSP00000348965,9606.ENSP00000352257,9606.ENSP00000360635,9606.ENSP00000369081,…	ACTN4,GNS,HEXB,PSMD3,STOM,ANXA5,ANPEP,PA2G4,CPNE1,LAMP1,ACAA1,HSP90AA1,ANXA2,FN1,PSMD12,DYNC1H1,XRCC6,DPP7,TXNDC5,CD9,ACTN1,MVP,DDX3X,DDOST,CAPN1,CAND1
GO Process	GO:0071310	Cellular response to organic substance	52	2369	0.36	3.37e-06	9606.ENSP00000216780,9606.ENSP00000225964,9606.ENSP00000233057,9606.ENSP00000248553,9606.ENSP00000248975,9606.ENSP00000252699,9606.ENSP00000261366,9606.ENSP00000262030,9606.ENSP00000263238,9606.ENSP00000264639,9606.ENSP00000265563,9606.ENSP00000269349,9606.ENSP00000295006,9606.ENSP00000300289,9606.ENSP00000317334,9606.ENSP00000318195,9606.ENSP00000320866,9606.ENSP00000322788,9606.ENSP00000327801,…	PCK2,COL1A1,EIF2AK2,HSPB1,YWHAH,ACTN4,LMNB1,ATP5B,ACTR3,PSMD3,PRKAR2A,EIF4A3,CAPN2,PDIA3,TCP1,NCL,CALR,MMP1,P4HB,SRPR,SHMT2,HSP90AA1,CAV1,DPYSL3,ANXA2,FN1,PSMD12,RAD23B,MYO1C,TFRC,MSN,COL6A1,LMNA,SYNCRIP,GSTO1,SLC25A5,SRSF3,OPTN,FSCN1,HSPD1,CORO1B,ILK,MX1,RDX,PDIA6,ACADVL,VIM,RAN,DNM1L,RPLP0,RUVBL2,EHD1
GO Process	GO:0010608	Posttranscriptional regulation of gene expression	23	574	0.62	4.63e-06	9606.ENSP00000221419,9606.ENSP00000233057,9606.ENSP00000248553,9606.ENSP00000264639,9606.ENSP00000269349,9606.ENSP00000293831,9606.ENSP00000302886,9606.ENSP00000318195,9606.ENSP00000320866,9606.ENSP00000322439,9606.ENSP00000331901,9606.ENSP00000333667,9606.ENSP00000339191,9606.ENSP00000340329,9606.ENSP00000348442,9606.ENSP00000358635,9606.ENSP00000361949,9606.ENSP00000382840,9606.ENSP00000410059,…	HNRNPL,EIF2AK2,HSPB1,PSMD3,EIF4A3,EIF4A1,PA2G4,NCL,CALR,TUFM,EEF1G,SHMT2,CAV1,CAPRIN1,PSMD12,SYNCRIP,PABPC4,DDX3X,EEF1D,VIM,RAN,HNRNPC,EIF3L
GO Process	GO:0009056	Catabolic process	47	2042	0.38	4.97e-06	9606.ENSP00000196371,9606.ENSP00000216780,9606.ENSP00000217426,9606.ENSP00000222673,9606.ENSP00000229270,9606.ENSP00000248975,9606.ENSP00000257770,9606.ENSP00000258145,9606.ENSP00000261416,9606.ENSP00000264639,9606.ENSP00000265333,9606.ENSP00000269349,9606.ENSP00000277865,9606.ENSP00000284320,9606.ENSP00000295006,9606.ENSP00000300060,9606.ENSP00000308610,9606.ENSP00000322788,9606.ENSP00000324804,…	OXCT1,PCK2,AHCY,OGDH,TPI1,YWHAH,NT5E,GNS,HEXB,PSMD3,VDAC1,EIF4A3,GLUD1,TOMM70A,CAPN2,ANPEP,GPD2,MMP1,PPP2R1A,ACAA1,SHMT2,HSP90AA1,DLST,ANXA2,RPSA,SND1,PSMD12,RAD23B,RPL12,ECHS1,GSTO1,AKR1A1,PABPC4,ANXA7,OPTN,HADHA,SSB,ALDH7A1,PCYOX1,CRYZ,CAPN1,RNH1,ACADVL,RPLP0,ETFA,EPHX1,AP2B1
GO Process	GO:0043312	Neutrophil degranulation	21	484	0.65	5.32e-06	9606.ENSP00000258145,9606.ENSP00000261416,9606.ENSP00000264639,9606.ENSP00000286713,9606.ENSP00000300060,9606.ENSP00000302886,9606.ENSP00000317257,9606.ENSP00000333298,9606.ENSP00000333664,9606.ENSP00000335153,9606.ENSP00000346032,9606.ENSP00000348442,9606.ENSP00000348965,9606.ENSP00000352257,9606.ENSP00000360635,9606.ENSP00000369081,9606.ENSP00000378760,9606.ENSP00000382840,9606.ENSP00000399457,…	GNS,HEXB,PSMD3,STOM,ANPEP,PA2G4,CPNE1,LAMP1,ACAA1,HSP90AA1,ANXA2,PSMD12,DYNC1H1,XRCC6,DPP7,TXNDC5,MVP,DDX3X,DDOST,CAPN1,CAND1
GO Process	GO:0071345	Cellular response to cytokine stimulus	31	1013	0.5	5.32e-06	9606.ENSP00000225964,9606.ENSP00000252699,9606.ENSP00000261366,9606.ENSP00000262030,9606.ENSP00000263238,9606.ENSP00000264639,9606.ENSP00000295006,9606.ENSP00000300289,9606.ENSP00000317334,9606.ENSP00000318195,9606.ENSP00000322788,9606.ENSP00000327801,9606.ENSP00000335153,9606.ENSP00000343690,9606.ENSP00000346032,9606.ENSP00000346839,9606.ENSP00000348442,9606.ENSP00000350708,9606.ENSP00000352834,…	COL1A1,ACTN4,LMNB1,ATP5B,ACTR3,PSMD3,CAPN2,PDIA3,TCP1,NCL,MMP1,P4HB,HSP90AA1,DPYSL3,ANXA2,FN1,PSMD12,RAD23B,MYO1C,TFRC,MSN,SYNCRIP,GSTO1,SLC25A5,SRSF3,FSCN1,HSPD1,ILK,MX1,VIM,RPLP0
GO Process	GO:0022607	Cellular component assembly	51	2359	0.35	6.99e-06	9606.ENSP00000252699,9606.ENSP00000258962,9606.ENSP00000261667,9606.ENSP00000263238,9606.ENSP00000263277,9606.ENSP00000263867,9606.ENSP00000264161,9606.ENSP00000264335,9606.ENSP00000281828,9606.ENSP00000284240,9606.ENSP00000295688,9606.ENSP00000299138,9606.ENSP00000317334,9606.ENSP00000319501,9606.ENSP00000320866,9606.ENSP00000324804,9606.ENSP00000327801,9606.ENSP00000333667,9606.ENSP00000334008,…	ACTN4,SRSF1,KPNA3,ACTR3,EHD2,CAPG,DARS,YWHAE,FARSB,THY1,CCT3,VPS35,TCP1,UGDH,CALR,PPP2R1A,P4HB,SHMT2,PARVA,HSP90AA1,RTN4,CAV1,DPYSL3,ANXA2,RPSA,FN1,PLS3,DYNC1H1,RAD23B,RPL12,KCTD12,EMILIN1,FSCN1,CD9,HSPD1,CORO1B,ACTN1,ILK,ATL3,DDX3X,RDX,CRYZ,CAND1,DNM1L,RPLP0,RUVBL2,MARCKS,EHD1,SEPT2,AP2B1,EIF3L
GO Process	GO:0044085	Cellular component biogenesis	54	2583	0.34	7.04e-06	9606.ENSP00000252699,9606.ENSP00000258962,9606.ENSP00000261667,9606.ENSP00000263238,9606.ENSP00000263277,9606.ENSP00000263867,9606.ENSP00000264161,9606.ENSP00000264335,9606.ENSP00000269349,9606.ENSP00000281828,9606.ENSP00000284240,9606.ENSP00000295688,9606.ENSP00000299138,9606.ENSP00000302886,9606.ENSP00000317334,9606.ENSP00000319501,9606.ENSP00000320866,9606.ENSP00000324804,9606.ENSP00000327801,…	ACTN4,SRSF1,KPNA3,ACTR3,EHD2,CAPG,DARS,YWHAE,EIF4A3,FARSB,THY1,CCT3,VPS35,PA2G4,TCP1,UGDH,CALR,PPP2R1A,P4HB,SHMT2,PARVA,HSP90AA1,RTN4,CAV1,DPYSL3,ANXA2,RPSA,FN1,PLS3,DYNC1H1,RAD23B,RPL12,KCTD12,EMILIN1,FSCN1,CD9,HSPD1,CORO1B,ACTN1,ILK,ATL3,DDX3X,RDX,CRYZ,CAND1,RAN,DNM1L,RPLP0,RUVBL2,MARCKS,EHD1,SEPT2,AP2B1,EIF3L
GO Process	GO:1901566	Organonitrogen compound biosynthetic process	36	1346	0.44	8.15e-06	9606.ENSP00000231572,9606.ENSP00000233057,9606.ENSP00000237530,9606.ENSP00000257770,9606.ENSP00000262030,9606.ENSP00000264161,9606.ENSP00000277865,9606.ENSP00000280346,9606.ENSP00000281828,9606.ENSP00000293831,9606.ENSP00000296255,9606.ENSP00000319501,9606.ENSP00000322439,9606.ENSP00000331897,9606.ENSP00000331901,9606.ENSP00000333667,9606.ENSP00000346067,9606.ENSP00000347495,9606.ENSP00000354739,…	RARS,EIF2AK2,RPN2,NT5E,ATP5B,DARS,GLUD1,DLAT,FARSB,EIF4A1,RPN1,UGDH,TUFM,IDH2,EEF1G,SHMT2,RPSA,WARS,RPL12,FH,PHGDH,GSTO1,PPAP2B,AKR1A1,PABPC4,YARS,RRBP1,SUCLA2,PDHA1,ATP5A1,DDX3X,ALDH7A1,DDOST,EEF1D,RPLP0,EIF3L
GO Process	GO:1904874	Positive regulation of telomerase RNA localization to Cajal body	6	15	1.62	8.43e-06	9606.ENSP00000258091,9606.ENSP00000280326,9606.ENSP00000295688,9606.ENSP00000317334,9606.ENSP00000377958,9606.ENSP00000473172	CCT7,CCT5,CCT3,TCP1,CCT4,RUVBL2
GO Process	GO:0050896	Response to stimulus	115	8046	0.17	1.02e-05	9606.ENSP00000196371,9606.ENSP00000216780,9606.ENSP00000217426,9606.ENSP00000221130,9606.ENSP00000221419,9606.ENSP00000225964,9606.ENSP00000233057,9606.ENSP00000235835,9606.ENSP00000237530,9606.ENSP00000248553,9606.ENSP00000248975,9606.ENSP00000249066,9606.ENSP00000252699,9606.ENSP00000258145,9606.ENSP00000261366,9606.ENSP00000261416,9606.ENSP00000262030,9606.ENSP00000263238,9606.ENSP00000263277,…	OXCT1,PCK2,AHCY,GSR,HNRNPL,COL1A1,EIF2AK2,AKR7A2,RPN2,HSPB1,YWHAH,APOL2,ACTN4,GNS,LMNB1,HEXB,ATP5B,ACTR3,EHD2,YWHAE,PSMD3,VDAC1,PRKAR2A,EIF4A3,CCT5,THY1,STOM,CAPN2,ANXA5,VPS35,ANPEP,PDIA3,PA2G4,GNB2,DPYSL2,ARHGAP1,CPNE1,TCP1,NCL,CALR,TUFM,MMP1,PPP2R1A,P4HB,SRPR,EEF1G,LAMP1,ACAA1,SHMT2,BSG,PARVA,HSP90AA1,RTN4,CAV1,DPYSL3,ANXA2,FN1,PSMD12,DYNC1H1,RAD23B,MYOF,XRCC6,MYO1C,TFRC,MSN,PTGS1,COL6A1,FH,ENA…
GO Process	GO:0044419	Interspecies interaction between organisms	44	1899	0.38	1.03e-05	9606.ENSP00000233057,9606.ENSP00000248553,9606.ENSP00000261667,9606.ENSP00000263238,9606.ENSP00000264335,9606.ENSP00000265333,9606.ENSP00000280326,9606.ENSP00000286713,9606.ENSP00000293831,9606.ENSP00000295006,9606.ENSP00000299138,9606.ENSP00000300026,9606.ENSP00000300060,9606.ENSP00000305556,9606.ENSP00000317334,9606.ENSP00000322439,9606.ENSP00000322788,9606.ENSP00000331901,9606.ENSP00000333298,…	EIF2AK2,HSPB1,KPNA3,ACTR3,YWHAE,VDAC1,CCT5,STOM,EIF4A1,CAPN2,VPS35,PPIB,ANPEP,PCBP1,TCP1,TUFM,MMP1,EEF1G,LAMP1,SHMT2,HSP90AA1,CAV1,ANXA2,RPSA,SND1,FN1,XRCC6,MYO1C,TFRC,MSN,RPL12,SYNCRIP,SLC25A5,HNRNPK,OPTN,HSPD1,MX1,DDX3X,SSB,VIM,RAN,RPLP0,AP2B1,EIF3L
GO Process	GO:0045184	Establishment of protein localization	39	1564	0.41	1.09e-05	9606.ENSP00000225964,9606.ENSP00000248553,9606.ENSP00000248975,9606.ENSP00000252699,9606.ENSP00000258962,9606.ENSP00000261667,9606.ENSP00000264028,9606.ENSP00000264335,9606.ENSP00000269349,9606.ENSP00000284320,9606.ENSP00000299138,9606.ENSP00000310491,9606.ENSP00000317334,9606.ENSP00000320866,9606.ENSP00000328023,9606.ENSP00000333298,9606.ENSP00000333664,9606.ENSP00000335153,9606.ENSP00000346067,…	COL1A1,HSPB1,YWHAH,ACTN4,SRSF1,KPNA3,ARCN1,YWHAE,EIF4A3,TOMM70A,VPS35,ARHGAP1,TCP1,CALR,SRPR,LAMP1,ACAA1,HSP90AA1,RPSA,MYO1C,TFRC,RPL12,COPA,LMNA,SRSF3,RRBP1,OPTN,SNX2,HSPD1,MVP,MX1,RDX,SSB,CORO1C,RAN,RPLP0,RUVBL2,EHD1,AP2B1
GO Process	GO:0031647	Regulation of protein stability	16	293	0.75	1.14e-05	9606.ENSP00000258091,9606.ENSP00000280326,9606.ENSP00000295688,9606.ENSP00000299138,9606.ENSP00000300026,9606.ENSP00000317334,9606.ENSP00000320866,9606.ENSP00000333298,9606.ENSP00000335153,9606.ENSP00000337838,9606.ENSP00000357283,9606.ENSP00000360296,9606.ENSP00000373620,9606.ENSP00000377958,9606.ENSP00000380837,9606.ENSP00000399457	CCT7,CCT5,CCT3,VPS35,PPIB,TCP1,CALR,LAMP1,HSP90AA1,RTN4,LMNA,PPAP2B,HSPD1,CCT4,LSS,DDOST
GO Process	GO:0044282	Small molecule catabolic process	19	424	0.67	1.19e-05	9606.ENSP00000196371,9606.ENSP00000216780,9606.ENSP00000217426,9606.ENSP00000222673,9606.ENSP00000229270,9606.ENSP00000257770,9606.ENSP00000261416,9606.ENSP00000277865,9606.ENSP00000308610,9606.ENSP00000333664,9606.ENSP00000333667,9606.ENSP00000335304,9606.ENSP00000357535,9606.ENSP00000361140,9606.ENSP00000370023,9606.ENSP00000387123,9606.ENSP00000387654,9606.ENSP00000438689,9606.ENSP00000452762	OXCT1,PCK2,AHCY,OGDH,TPI1,NT5E,HEXB,GLUD1,GPD2,ACAA1,SHMT2,DLST,ECHS1,AKR1A1,HADHA,ALDH7A1,PCYOX1,ACADVL,ETFA
GO Process	GO:0046395	Carboxylic acid catabolic process	15	260	0.78	1.43e-05	9606.ENSP00000216780,9606.ENSP00000217426,9606.ENSP00000222673,9606.ENSP00000261416,9606.ENSP00000277865,9606.ENSP00000333664,9606.ENSP00000333667,9606.ENSP00000335304,9606.ENSP00000357535,9606.ENSP00000361140,9606.ENSP00000370023,9606.ENSP00000387123,9606.ENSP00000387654,9606.ENSP00000438689,9606.ENSP00000452762	PCK2,AHCY,OGDH,HEXB,GLUD1,ACAA1,SHMT2,DLST,ECHS1,AKR1A1,HADHA,ALDH7A1,PCYOX1,ACADVL,ETFA
GO Process	GO:0015980	Energy derivation by oxidation of organic compounds	14	223	0.81	1.44e-05	9606.ENSP00000222673,9606.ENSP00000280346,9606.ENSP00000308610,9606.ENSP00000327070,9606.ENSP00000331897,9606.ENSP00000335304,9606.ENSP00000338703,9606.ENSP00000355518,9606.ENSP00000367923,9606.ENSP00000369134,9606.ENSP00000410833,9606.ENSP00000419325,9606.ENSP00000438689,9606.ENSP00000452762	OGDH,DLAT,GPD2,MDH2,IDH2,DLST,UGP2,FH,SUCLA2,PDHA1,GBE1,SUCLG2,ACADVL,ETFA
GO Process	GO:0022603	Regulation of anatomical structure morphogenesis	31	1095	0.47	1.94e-05	9606.ENSP00000248553,9606.ENSP00000248975,9606.ENSP00000252699,9606.ENSP00000261416,9606.ENSP00000263277,9606.ENSP00000264639,9606.ENSP00000284240,9606.ENSP00000295006,9606.ENSP00000299138,9606.ENSP00000309539,9606.ENSP00000320866,9606.ENSP00000327801,9606.ENSP00000334008,9606.ENSP00000337838,9606.ENSP00000340329,9606.ENSP00000346839,9606.ENSP00000347495,9606.ENSP00000348442,9606.ENSP00000353224,…	HSPB1,YWHAH,ACTN4,HEXB,EHD2,PSMD3,THY1,CAPN2,VPS35,DPYSL2,CALR,P4HB,PARVA,RTN4,CAPRIN1,FN1,WARS,PSMD12,TFRC,MSN,ANXA7,FAM129B,EMILIN1,CORO1B,ILK,RDX,CORO1C,RNH1,DNM1L,EHD1,AP2B1
GO Process	GO:0006518	Peptide metabolic process	20	503	0.61	2.97e-05	9606.ENSP00000221130,9606.ENSP00000231572,9606.ENSP00000233057,9606.ENSP00000264161,9606.ENSP00000281828,9606.ENSP00000293831,9606.ENSP00000300060,9606.ENSP00000322439,9606.ENSP00000331901,9606.ENSP00000346067,9606.ENSP00000347495,9606.ENSP00000354739,9606.ENSP00000361949,9606.ENSP00000362576,9606.ENSP00000367038,9606.ENSP00000377192,9606.ENSP00000382840,9606.ENSP00000410059,9606.ENSP00000449328,…	GSR,RARS,EIF2AK2,DARS,FARSB,EIF4A1,ANPEP,TUFM,EEF1G,RPSA,WARS,RPL12,PABPC4,YARS,RRBP1,G6PD,DDX3X,EEF1D,RPLP0,EIF3L
GO Process	GO:0006412	Translation	17	366	0.68	3.26e-05	9606.ENSP00000231572,9606.ENSP00000233057,9606.ENSP00000264161,9606.ENSP00000281828,9606.ENSP00000293831,9606.ENSP00000322439,9606.ENSP00000331901,9606.ENSP00000346067,9606.ENSP00000347495,9606.ENSP00000354739,9606.ENSP00000361949,9606.ENSP00000362576,9606.ENSP00000367038,9606.ENSP00000382840,9606.ENSP00000410059,9606.ENSP00000449328,9606.ENSP00000485663	RARS,EIF2AK2,DARS,FARSB,EIF4A1,TUFM,EEF1G,RPSA,WARS,RPL12,PABPC4,YARS,RRBP1,DDX3X,EEF1D,RPLP0,EIF3L
GO Process	GO:0043604	Amide biosynthetic process	20	512	0.61	3.74e-05	9606.ENSP00000231572,9606.ENSP00000233057,9606.ENSP00000264161,9606.ENSP00000280346,9606.ENSP00000281828,9606.ENSP00000293831,9606.ENSP00000322439,9606.ENSP00000331901,9606.ENSP00000346067,9606.ENSP00000347495,9606.ENSP00000354739,9606.ENSP00000355518,9606.ENSP00000361949,9606.ENSP00000362576,9606.ENSP00000367038,9606.ENSP00000369134,9606.ENSP00000382840,9606.ENSP00000410059,9606.ENSP00000449328,…	RARS,EIF2AK2,DARS,DLAT,FARSB,EIF4A1,TUFM,EEF1G,RPSA,WARS,RPL12,FH,PABPC4,YARS,RRBP1,PDHA1,DDX3X,EEF1D,RPLP0,EIF3L
GO Process	GO:1904851	Positive regulation of establishment of protein localization to telomere	5	10	1.71	3.82e-05	9606.ENSP00000258091,9606.ENSP00000280326,9606.ENSP00000295688,9606.ENSP00000317334,9606.ENSP00000377958	CCT7,CCT5,CCT3,TCP1,CCT4
GO Process	GO:0002366	Leukocyte activation involved in immune response	22	626	0.56	4.99e-05	9606.ENSP00000258145,9606.ENSP00000261416,9606.ENSP00000264639,9606.ENSP00000286713,9606.ENSP00000300060,9606.ENSP00000302886,9606.ENSP00000317257,9606.ENSP00000333298,9606.ENSP00000333664,9606.ENSP00000335153,9606.ENSP00000346032,9606.ENSP00000348442,9606.ENSP00000348965,9606.ENSP00000352257,9606.ENSP00000360635,9606.ENSP00000369081,9606.ENSP00000373620,9606.ENSP00000378760,9606.ENSP00000382840,…	GNS,HEXB,PSMD3,STOM,ANPEP,PA2G4,CPNE1,LAMP1,ACAA1,HSP90AA1,ANXA2,PSMD12,DYNC1H1,XRCC6,DPP7,TXNDC5,HSPD1,MVP,DDX3X,DDOST,CAPN1,CAND1
GO Process	GO:0060341	Regulation of cellular localization	29	1027	0.47	5.05e-05	9606.ENSP00000196371,9606.ENSP00000248975,9606.ENSP00000258091,9606.ENSP00000263277,9606.ENSP00000264335,9606.ENSP00000280326,9606.ENSP00000284240,9606.ENSP00000286713,9606.ENSP00000295688,9606.ENSP00000299138,9606.ENSP00000310491,9606.ENSP00000317334,9606.ENSP00000333298,9606.ENSP00000335153,9606.ENSP00000337838,9606.ENSP00000339191,9606.ENSP00000346032,9606.ENSP00000348965,9606.ENSP00000352834,…	OXCT1,YWHAH,CCT7,EHD2,YWHAE,CCT5,THY1,STOM,CCT3,VPS35,ARHGAP1,TCP1,LAMP1,HSP90AA1,RTN4,CAV1,ANXA2,DYNC1H1,MYO1C,TFRC,MSN,LMNA,GSTO1,CCT4,RDX,RAN,DNM1L,EHD1,AP2B1
GO Process	GO:0007015	Actin filament organization	14	254	0.76	5.29e-05	9606.ENSP00000252699,9606.ENSP00000263238,9606.ENSP00000263867,9606.ENSP00000343690,9606.ENSP00000345230,9606.ENSP00000348163,9606.ENSP00000352834,9606.ENSP00000355809,9606.ENSP00000371798,9606.ENSP00000377471,9606.ENSP00000377941,9606.ENSP00000394496,9606.ENSP00000449428,9606.ENSP00000478061	ACTN4,ACTR3,CAPG,DPYSL3,TPM4,PLS3,MYO1C,ENAH,FSCN1,CORO1B,ACTN1,CORO1C,TWF1,MARCKS
GO Process	GO:0061024	Membrane organization	25	796	0.51	5.29e-05	9606.ENSP00000248975,9606.ENSP00000262030,9606.ENSP00000263238,9606.ENSP00000263277,9606.ENSP00000264335,9606.ENSP00000303992,9606.ENSP00000320866,9606.ENSP00000324804,9606.ENSP00000335153,9606.ENSP00000337838,9606.ENSP00000339191,9606.ENSP00000346032,9606.ENSP00000352208,9606.ENSP00000353224,9606.ENSP00000357283,9606.ENSP00000360671,9606.ENSP00000362010,9606.ENSP00000371958,9606.ENSP00000381601,…	YWHAH,ATP5B,ACTR3,EHD2,YWHAE,TMEM43,CALR,PPP2R1A,HSP90AA1,RTN4,CAV1,ANXA2,MYOF,TFRC,LMNA,SLC25A5,ANXA7,CD9,MX1,ATP5A1,SUN2,CORO1C,TOR1AIP1,DNM1L,AP2B1
GO Process	GO:1904871	Positive regulation of protein localization to Cajal body	5	11	1.67	5.29e-05	9606.ENSP00000258091,9606.ENSP00000280326,9606.ENSP00000295688,9606.ENSP00000317334,9606.ENSP00000377958	CCT7,CCT5,CCT3,TCP1,CCT4
GO Process	GO:0002443	Leukocyte mediated immunity	22	641	0.55	6.45e-05	9606.ENSP00000258145,9606.ENSP00000261416,9606.ENSP00000264639,9606.ENSP00000286713,9606.ENSP00000300060,9606.ENSP00000302886,9606.ENSP00000317257,9606.ENSP00000333298,9606.ENSP00000333664,9606.ENSP00000335153,9606.ENSP00000346032,9606.ENSP00000348442,9606.ENSP00000348965,9606.ENSP00000352257,9606.ENSP00000360635,9606.ENSP00000369081,9606.ENSP00000373620,9606.ENSP00000378760,9606.ENSP00000382840,…	GNS,HEXB,PSMD3,STOM,ANPEP,PA2G4,CPNE1,LAMP1,ACAA1,HSP90AA1,ANXA2,PSMD12,DYNC1H1,XRCC6,DPP7,TXNDC5,HSPD1,MVP,DDX3X,DDOST,CAPN1,CAND1
GO Process	GO:0050821	Protein stabilization	12	186	0.82	7.27e-05	9606.ENSP00000258091,9606.ENSP00000280326,9606.ENSP00000295688,9606.ENSP00000300026,9606.ENSP00000317334,9606.ENSP00000320866,9606.ENSP00000333298,9606.ENSP00000335153,9606.ENSP00000337838,9606.ENSP00000360296,9606.ENSP00000373620,9606.ENSP00000377958	CCT7,CCT5,CCT3,PPIB,TCP1,CALR,LAMP1,HSP90AA1,RTN4,PPAP2B,HSPD1,CCT4
GO Process	GO:0006417	Regulation of translation	17	398	0.65	8.16e-05	9606.ENSP00000221419,9606.ENSP00000233057,9606.ENSP00000248553,9606.ENSP00000269349,9606.ENSP00000293831,9606.ENSP00000302886,9606.ENSP00000318195,9606.ENSP00000320866,9606.ENSP00000322439,9606.ENSP00000331901,9606.ENSP00000333667,9606.ENSP00000340329,9606.ENSP00000358635,9606.ENSP00000382840,9606.ENSP00000410059,9606.ENSP00000446007,9606.ENSP00000485663	HNRNPL,EIF2AK2,HSPB1,EIF4A3,EIF4A1,PA2G4,NCL,CALR,TUFM,EEF1G,SHMT2,CAPRIN1,SYNCRIP,DDX3X,EEF1D,VIM,EIF3L
GO Process	GO:0006790	Sulfur compound metabolic process	16	355	0.67	8.78e-05	9606.ENSP00000217426,9606.ENSP00000221130,9606.ENSP00000222673,9606.ENSP00000258145,9606.ENSP00000261416,9606.ENSP00000280346,9606.ENSP00000319501,9606.ENSP00000335304,9606.ENSP00000358417,9606.ENSP00000358727,9606.ENSP00000361140,9606.ENSP00000367923,9606.ENSP00000369134,9606.ENSP00000377192,9606.ENSP00000387654,9606.ENSP00000419325	AHCY,GSR,OGDH,GNS,HEXB,DLAT,UGDH,DLST,PHGDH,GSTO1,AKR1A1,SUCLA2,PDHA1,G6PD,PCYOX1,SUCLG2
GO Process	GO:0043648	Dicarboxylic acid metabolic process	9	93	1.0	8.78e-05	9606.ENSP00000222673,9606.ENSP00000277865,9606.ENSP00000327070,9606.ENSP00000331897,9606.ENSP00000333667,9606.ENSP00000335304,9606.ENSP00000355518,9606.ENSP00000367923,9606.ENSP00000419325	OGDH,GLUD1,MDH2,IDH2,SHMT2,DLST,FH,SUCLA2,SUCLG2
GO Process	GO:0046907	Intracellular transport	36	1520	0.39	8.78e-05	9606.ENSP00000248553,9606.ENSP00000248975,9606.ENSP00000252699,9606.ENSP00000258962,9606.ENSP00000261667,9606.ENSP00000262030,9606.ENSP00000263277,9606.ENSP00000264028,9606.ENSP00000264335,9606.ENSP00000269349,9606.ENSP00000284320,9606.ENSP00000299138,9606.ENSP00000310491,9606.ENSP00000320866,9606.ENSP00000328023,9606.ENSP00000333298,9606.ENSP00000333664,9606.ENSP00000335153,9606.ENSP00000346067,…	HSPB1,YWHAH,ACTN4,SRSF1,KPNA3,ATP5B,EHD2,ARCN1,YWHAE,EIF4A3,TOMM70A,VPS35,ARHGAP1,CALR,SRPR,LAMP1,ACAA1,HSP90AA1,RPSA,DYNC1H1,MYO1C,RPL12,COPA,LMNA,SRSF3,SNX2,HSPD1,ATP5A1,SUN2,SSB,CORO1C,RAN,DNM1L,RPLP0,EHD1,AP2B1
GO Process	GO:0045333	Cellular respiration	11	158	0.86	0.00010	9606.ENSP00000222673,9606.ENSP00000280346,9606.ENSP00000308610,9606.ENSP00000327070,9606.ENSP00000331897,9606.ENSP00000335304,9606.ENSP00000355518,9606.ENSP00000367923,9606.ENSP00000369134,9606.ENSP00000419325,9606.ENSP00000452762	OGDH,DLAT,GPD2,MDH2,IDH2,DLST,FH,SUCLA2,PDHA1,SUCLG2,ETFA
GO Process	GO:0035722	interleukin-12-mediated signaling pathway	7	47	1.19	0.00011	9606.ENSP00000261366,9606.ENSP00000317334,9606.ENSP00000327801,9606.ENSP00000346032,9606.ENSP00000353408,9606.ENSP00000358727,9606.ENSP00000449328	LMNB1,TCP1,P4HB,ANXA2,MSN,GSTO1,RPLP0
GO Process	GO:1901564	Organonitrogen compound metabolic process	82	5244	0.21	0.00011	9606.ENSP00000054950,9606.ENSP00000217426,9606.ENSP00000221130,9606.ENSP00000222673,9606.ENSP00000229270,9606.ENSP00000231572,9606.ENSP00000233057,9606.ENSP00000237530,9606.ENSP00000249066,9606.ENSP00000257770,9606.ENSP00000258145,9606.ENSP00000261416,9606.ENSP00000262030,9606.ENSP00000263556,9606.ENSP00000264161,9606.ENSP00000264335,9606.ENSP00000264639,9606.ENSP00000277865,9606.ENSP00000280346,…	RCN1,AHCY,GSR,OGDH,TPI1,RARS,EIF2AK2,RPN2,APOL2,NT5E,GNS,HEXB,ATP5B,P4HA1,DARS,YWHAE,PSMD3,GLUD1,DLAT,FARSB,THY1,EIF4A1,CAPN2,RPN1,PPIB,ANPEP,PDIA3,FKBP10,CPNE1,UGDH,CALR,TUFM,MMP1,PPP2R1A,MDH2,P4HB,IDH2,EEF1G,SHMT2,HSP90AA1,DLST,ANXA2,RPSA,FN1,WARS,PSMD12,RAD23B,RPL12,FH,HTRA1,PHGDH,GSTO1,PPAP2B,DPP7,AKR1A1,PABPC4,YARS,RRBP1,SUCLA2,PDHA1,HSPD1,PPP2R4,G6PD,ILK,ATP5A1,DDX3X,PDIA6,ALDH7A1,PCYOX1,DD…
GO Process	GO:1901575	Organic substance catabolic process	39	1750	0.36	0.00011	9606.ENSP00000196371,9606.ENSP00000216780,9606.ENSP00000217426,9606.ENSP00000222673,9606.ENSP00000229270,9606.ENSP00000248975,9606.ENSP00000257770,9606.ENSP00000258145,9606.ENSP00000261416,9606.ENSP00000264639,9606.ENSP00000269349,9606.ENSP00000277865,9606.ENSP00000295006,9606.ENSP00000300060,9606.ENSP00000308610,9606.ENSP00000324804,9606.ENSP00000333664,9606.ENSP00000333667,9606.ENSP00000335153,…	OXCT1,PCK2,AHCY,OGDH,TPI1,YWHAH,NT5E,GNS,HEXB,PSMD3,EIF4A3,GLUD1,CAPN2,ANPEP,GPD2,PPP2R1A,ACAA1,SHMT2,HSP90AA1,DLST,ANXA2,RPSA,SND1,PSMD12,RAD23B,RPL12,ECHS1,AKR1A1,PABPC4,HADHA,SSB,ALDH7A1,PCYOX1,CAPN1,RNH1,ACADVL,RPLP0,ETFA,AP2B1
GO Process	GO:0034641	Cellular nitrogen compound metabolic process	59	3282	0.27	0.00012	9606.ENSP00000217426,9606.ENSP00000221130,9606.ENSP00000221419,9606.ENSP00000222673,9606.ENSP00000229270,9606.ENSP00000231572,9606.ENSP00000233057,9606.ENSP00000257770,9606.ENSP00000258962,9606.ENSP00000261416,9606.ENSP00000262030,9606.ENSP00000264161,9606.ENSP00000269349,9606.ENSP00000280346,9606.ENSP00000281828,9606.ENSP00000293831,9606.ENSP00000300060,9606.ENSP00000302886,9606.ENSP00000305556,…	AHCY,GSR,HNRNPL,OGDH,TPI1,RARS,EIF2AK2,NT5E,SRSF1,HEXB,ATP5B,DARS,EIF4A3,DLAT,FARSB,EIF4A1,ANPEP,PA2G4,PCBP1,DPYSL2,UGDH,TUFM,PPP2R1A,IDH2,EEF1G,SHMT2,HSP90AA1,DLST,UGP2,RPSA,SND1,WARS,RAD23B,XRCC6,RPL12,FH,SYNCRIP,PPAP2B,PABPC4,YARS,SRSF3,HNRNPK,RRBP1,SUCLA2,PDHA1,HSPD1,G6PD,ATP5A1,DDX3X,SSB,ALDH7A1,EEF1D,SUCLG2,RNH1,RAN,RPLP0,HNRNPC,RUVBL2,EIF3L
GO Process	GO:0006104	succinyl-CoA metabolic process	4	5	1.92	0.00013	9606.ENSP00000222673,9606.ENSP00000335304,9606.ENSP00000367923,9606.ENSP00000419325	OGDH,DLST,SUCLA2,SUCLG2
GO Process	GO:0015031	Protein transport	35	1486	0.39	0.00013	9606.ENSP00000225964,9606.ENSP00000248553,9606.ENSP00000248975,9606.ENSP00000252699,9606.ENSP00000258962,9606.ENSP00000261667,9606.ENSP00000264028,9606.ENSP00000264335,9606.ENSP00000269349,9606.ENSP00000284320,9606.ENSP00000299138,9606.ENSP00000310491,9606.ENSP00000317334,9606.ENSP00000320866,9606.ENSP00000328023,9606.ENSP00000333664,9606.ENSP00000335153,9606.ENSP00000346067,9606.ENSP00000352834,…	COL1A1,HSPB1,YWHAH,ACTN4,SRSF1,KPNA3,ARCN1,YWHAE,EIF4A3,TOMM70A,VPS35,ARHGAP1,TCP1,CALR,SRPR,ACAA1,HSP90AA1,RPSA,MYO1C,TFRC,RPL12,COPA,LMNA,SRSF3,RRBP1,OPTN,SNX2,HSPD1,MVP,MX1,SSB,RAN,RPLP0,EHD1,AP2B1
GO Process	GO:0005975	Carbohydrate metabolic process	18	467	0.6	0.00014	9606.ENSP00000216780,9606.ENSP00000222673,9606.ENSP00000229270,9606.ENSP00000235835,9606.ENSP00000261416,9606.ENSP00000280346,9606.ENSP00000308610,9606.ENSP00000319501,9606.ENSP00000327070,9606.ENSP00000331897,9606.ENSP00000338703,9606.ENSP00000352208,9606.ENSP00000358727,9606.ENSP00000361140,9606.ENSP00000367123,9606.ENSP00000369134,9606.ENSP00000377192,9606.ENSP00000410833	PCK2,OGDH,TPI1,AKR7A2,HEXB,DLAT,GPD2,UGDH,MDH2,IDH2,UGP2,MYOF,GSTO1,AKR1A1,SLC3A2,PDHA1,G6PD,GBE1
GO Process	GO:0006986	Response to unfolded protein	11	166	0.84	0.00014	9606.ENSP00000233057,9606.ENSP00000248553,9606.ENSP00000320866,9606.ENSP00000328023,9606.ENSP00000335153,9606.ENSP00000357283,9606.ENSP00000368022,9606.ENSP00000373620,9606.ENSP00000385385,9606.ENSP00000434412,9606.ENSP00000438689	EIF2AK2,HSPB1,CALR,SRPR,HSP90AA1,LMNA,OPTN,HSPD1,PDIA6,SERPINH1,ACADVL
GO Process	GO:0032879	Regulation of localization	52	2740	0.29	0.00014	9606.ENSP00000196371,9606.ENSP00000225964,9606.ENSP00000248553,9606.ENSP00000248975,9606.ENSP00000252699,9606.ENSP00000258091,9606.ENSP00000262030,9606.ENSP00000263277,9606.ENSP00000264335,9606.ENSP00000277865,9606.ENSP00000280326,9606.ENSP00000284240,9606.ENSP00000286713,9606.ENSP00000295688,9606.ENSP00000299138,9606.ENSP00000310491,9606.ENSP00000317334,9606.ENSP00000320866,9606.ENSP00000331897,…	OXCT1,COL1A1,HSPB1,YWHAH,ACTN4,CCT7,ATP5B,EHD2,YWHAE,GLUD1,CCT5,THY1,STOM,CCT3,VPS35,ARHGAP1,TCP1,CALR,IDH2,LAMP1,HSP90AA1,RTN4,CAV1,DPYSL3,ANXA2,FN1,DYNC1H1,MYO1C,TFRC,MSN,LMNA,GSTO1,PPAP2B,SLC25A5,HNRNPK,EMILIN1,CD9,G6PD,CORO1B,ACTN1,CCT4,ILK,ATP5A1,RDX,SUN2,CORO1C,CAPN1,RAN,DNM1L,RUVBL2,EHD1,AP2B1
GO Process	GO:0046903	Secretion	29	1097	0.44	0.00014	9606.ENSP00000252699,9606.ENSP00000258145,9606.ENSP00000261416,9606.ENSP00000264639,9606.ENSP00000286713,9606.ENSP00000296511,9606.ENSP00000300060,9606.ENSP00000302886,9606.ENSP00000317257,9606.ENSP00000333298,9606.ENSP00000333664,9606.ENSP00000335153,9606.ENSP00000339191,9606.ENSP00000346032,9606.ENSP00000346839,9606.ENSP00000348442,9606.ENSP00000348965,9606.ENSP00000352257,9606.ENSP00000357048,…	ACTN4,GNS,HEXB,PSMD3,STOM,ANXA5,ANPEP,PA2G4,CPNE1,LAMP1,ACAA1,HSP90AA1,CAV1,ANXA2,FN1,PSMD12,DYNC1H1,XRCC6,COPA,DPP7,FAM129B,TXNDC5,CD9,ACTN1,MVP,DDX3X,DDOST,CAPN1,CAND1
GO Process	GO:0032940	Secretion by cell	27	979	0.46	0.00015	9606.ENSP00000252699,9606.ENSP00000258145,9606.ENSP00000261416,9606.ENSP00000264639,9606.ENSP00000286713,9606.ENSP00000296511,9606.ENSP00000300060,9606.ENSP00000302886,9606.ENSP00000317257,9606.ENSP00000333298,9606.ENSP00000333664,9606.ENSP00000335153,9606.ENSP00000346032,9606.ENSP00000346839,9606.ENSP00000348442,9606.ENSP00000348965,9606.ENSP00000352257,9606.ENSP00000360635,9606.ENSP00000362409,…	ACTN4,GNS,HEXB,PSMD3,STOM,ANXA5,ANPEP,PA2G4,CPNE1,LAMP1,ACAA1,HSP90AA1,ANXA2,FN1,PSMD12,DYNC1H1,XRCC6,DPP7,FAM129B,TXNDC5,CD9,ACTN1,MVP,DDX3X,DDOST,CAPN1,CAND1
GO Process	GO:0033043	Regulation of organelle organization	32	1306	0.4	0.00017	9606.ENSP00000248975,9606.ENSP00000258091,9606.ENSP00000263238,9606.ENSP00000263867,9606.ENSP00000264335,9606.ENSP00000265333,9606.ENSP00000280326,9606.ENSP00000295006,9606.ENSP00000295688,9606.ENSP00000299138,9606.ENSP00000317334,9606.ENSP00000320866,9606.ENSP00000346032,9606.ENSP00000348965,9606.ENSP00000352834,9606.ENSP00000353224,9606.ENSP00000353375,9606.ENSP00000353408,9606.ENSP00000355518,…	YWHAH,CCT7,ACTR3,CAPG,YWHAE,VDAC1,CCT5,CAPN2,CCT3,VPS35,TCP1,CALR,ANXA2,DYNC1H1,MYO1C,TFRC,MAP4,MSN,FH,LMNA,SLC25A5,OPTN,FSCN1,CORO1B,CCT4,ILK,ATL3,RDX,DNM1L,TWF1,HNRNPC,RUVBL2
GO Process	GO:0030198	Extracellular matrix organization	15	338	0.66	0.00020	9606.ENSP00000225964,9606.ENSP00000263556,9606.ENSP00000295006,9606.ENSP00000295550,9606.ENSP00000322788,9606.ENSP00000325146,9606.ENSP00000333769,9606.ENSP00000339191,9606.ENSP00000346032,9606.ENSP00000346839,9606.ENSP00000355180,9606.ENSP00000357980,9606.ENSP00000369677,9606.ENSP00000431984,9606.ENSP00000434412	COL1A1,P4HA1,CAPN2,COL6A3,MMP1,COL12A1,BSG,CAV1,ANXA2,FN1,COL6A1,HTRA1,EMILIN1,CAPN1,SERPINH1
GO Process	GO:0006807	Nitrogen compound metabolic process	98	6852	0.17	0.00021	9606.ENSP00000054950,9606.ENSP00000217426,9606.ENSP00000221130,9606.ENSP00000221419,9606.ENSP00000222673,9606.ENSP00000229270,9606.ENSP00000231572,9606.ENSP00000233057,9606.ENSP00000235835,9606.ENSP00000237530,9606.ENSP00000249066,9606.ENSP00000257770,9606.ENSP00000258145,9606.ENSP00000258962,9606.ENSP00000261416,9606.ENSP00000262030,9606.ENSP00000263556,9606.ENSP00000264161,9606.ENSP00000264335,…	RCN1,AHCY,GSR,HNRNPL,OGDH,TPI1,RARS,EIF2AK2,AKR7A2,RPN2,APOL2,NT5E,GNS,SRSF1,HEXB,ATP5B,P4HA1,DARS,YWHAE,PSMD3,EIF4A3,GLUD1,DLAT,FARSB,THY1,EIF4A1,CAPN2,RPN1,PPIB,ANPEP,PDIA3,PA2G4,PCBP1,DPYSL2,FKBP10,CPNE1,UGDH,CALR,TUFM,MMP1,PPP2R1A,MDH2,P4HB,IDH2,EEF1G,SHMT2,HSP90AA1,DLST,UGP2,ANXA2,RPSA,SND1,FN1,WARS,PSMD12,RAD23B,XRCC6,RPL12,FH,HTRA1,PHGDH,SYNCRIP,GSTO1,PPAP2B,DPP7,AKR1A1,PABPC4,YARS,SRSF3,H…
GO Process	GO:1903829	Positive regulation of cellular protein localization	15	342	0.66	0.00022	9606.ENSP00000248975,9606.ENSP00000258091,9606.ENSP00000264335,9606.ENSP00000280326,9606.ENSP00000286713,9606.ENSP00000295688,9606.ENSP00000317334,9606.ENSP00000337838,9606.ENSP00000352834,9606.ENSP00000353224,9606.ENSP00000353408,9606.ENSP00000377958,9606.ENSP00000384136,9606.ENSP00000446215,9606.ENSP00000482835	YWHAH,CCT7,YWHAE,CCT5,STOM,CCT3,TCP1,RTN4,MYO1C,TFRC,MSN,CCT4,RDX,RAN,AP2B1
GO Process	GO:1901360	Organic cyclic compound metabolic process	56	3118	0.27	0.00023	9606.ENSP00000217426,9606.ENSP00000221130,9606.ENSP00000221419,9606.ENSP00000222673,9606.ENSP00000229270,9606.ENSP00000231572,9606.ENSP00000235835,9606.ENSP00000248975,9606.ENSP00000249066,9606.ENSP00000257770,9606.ENSP00000258962,9606.ENSP00000262030,9606.ENSP00000264161,9606.ENSP00000269349,9606.ENSP00000280346,9606.ENSP00000281828,9606.ENSP00000302886,9606.ENSP00000305556,9606.ENSP00000309539,…	AHCY,GSR,HNRNPL,OGDH,TPI1,RARS,AKR7A2,YWHAH,APOL2,NT5E,SRSF1,ATP5B,DARS,EIF4A3,DLAT,FARSB,PA2G4,PCBP1,DPYSL2,UGDH,PPP2R1A,IDH2,ACAA1,SHMT2,HSP90AA1,DLST,UGP2,RPSA,SND1,WARS,RAD23B,XRCC6,RPL12,FH,SYNCRIP,AKR1A1,PABPC4,YARS,SRSF3,HNRNPK,SUCLA2,PDHA1,HSPD1,G6PD,LSS,ATP5A1,DDX3X,SSB,EEF1D,SUCLG2,RNH1,RAN,RPLP0,HNRNPC,RUVBL2,EPHX1
GO Process	GO:0051017	Actin filament bundle assembly	7	55	1.12	0.00024	9606.ENSP00000252699,9606.ENSP00000343690,9606.ENSP00000348163,9606.ENSP00000371798,9606.ENSP00000377471,9606.ENSP00000377941,9606.ENSP00000478061	ACTN4,DPYSL3,PLS3,FSCN1,CORO1B,ACTN1,MARCKS
GO Process	GO:0022604	Regulation of cell morphogenesis	18	498	0.57	0.00028	9606.ENSP00000248975,9606.ENSP00000252699,9606.ENSP00000261416,9606.ENSP00000284240,9606.ENSP00000309539,9606.ENSP00000320866,9606.ENSP00000327801,9606.ENSP00000334008,9606.ENSP00000337838,9606.ENSP00000340329,9606.ENSP00000346839,9606.ENSP00000353408,9606.ENSP00000362010,9606.ENSP00000377471,9606.ENSP00000379975,9606.ENSP00000384136,9606.ENSP00000394496,9606.ENSP00000449089	YWHAH,ACTN4,HEXB,THY1,DPYSL2,CALR,P4HB,PARVA,RTN4,CAPRIN1,FN1,MSN,ANXA7,CORO1B,ILK,RDX,CORO1C,DNM1L
GO Process	GO:0002252	Immune effector process	26	969	0.44	0.00035	9606.ENSP00000233057,9606.ENSP00000258145,9606.ENSP00000261416,9606.ENSP00000263238,9606.ENSP00000264639,9606.ENSP00000286713,9606.ENSP00000300060,9606.ENSP00000302886,9606.ENSP00000317257,9606.ENSP00000333298,9606.ENSP00000333664,9606.ENSP00000335153,9606.ENSP00000346032,9606.ENSP00000348442,9606.ENSP00000348965,9606.ENSP00000352257,9606.ENSP00000352834,9606.ENSP00000360635,9606.ENSP00000369081,…	EIF2AK2,GNS,HEXB,ACTR3,PSMD3,STOM,ANPEP,PA2G4,CPNE1,LAMP1,ACAA1,HSP90AA1,ANXA2,PSMD12,DYNC1H1,XRCC6,MYO1C,DPP7,TXNDC5,HSPD1,MVP,MX1,DDX3X,DDOST,CAPN1,CAND1
GO Process	GO:0002376	Immune system process	47	2481	0.29	0.00047	9606.ENSP00000217426,9606.ENSP00000225964,9606.ENSP00000233057,9606.ENSP00000258145,9606.ENSP00000261416,9606.ENSP00000263238,9606.ENSP00000264639,9606.ENSP00000284240,9606.ENSP00000286713,9606.ENSP00000300060,9606.ENSP00000300289,9606.ENSP00000302886,9606.ENSP00000317257,9606.ENSP00000320866,9606.ENSP00000322788,9606.ENSP00000333298,9606.ENSP00000333664,9606.ENSP00000333667,9606.ENSP00000333769,…	AHCY,COL1A1,EIF2AK2,GNS,HEXB,ACTR3,PSMD3,THY1,STOM,ANPEP,PDIA3,PA2G4,CPNE1,CALR,MMP1,LAMP1,ACAA1,SHMT2,BSG,HSP90AA1,RTN4,CAV1,ANXA2,FN1,PSMD12,DYNC1H1,XRCC6,MYO1C,TFRC,MSN,SYNCRIP,DPP7,PABPC4,SLC3A2,OPTN,TXNDC5,HSPD1,G6PD,ACTN1,MVP,MX1,DDX3X,DDOST,CAPN1,CAND1,VIM,AP2B1
GO Process	GO:0006996	Organelle organization	59	3450	0.25	0.00048	9606.ENSP00000248975,9606.ENSP00000252699,9606.ENSP00000261416,9606.ENSP00000262030,9606.ENSP00000263238,9606.ENSP00000263277,9606.ENSP00000263867,9606.ENSP00000264335,9606.ENSP00000284240,9606.ENSP00000284320,9606.ENSP00000299138,9606.ENSP00000303992,9606.ENSP00000309539,9606.ENSP00000320866,9606.ENSP00000324804,9606.ENSP00000333664,9606.ENSP00000334008,9606.ENSP00000335153,9606.ENSP00000337838,…	YWHAH,ACTN4,HEXB,ATP5B,ACTR3,EHD2,CAPG,YWHAE,THY1,TOMM70A,VPS35,TMEM43,DPYSL2,CALR,PPP2R1A,ACAA1,PARVA,HSP90AA1,RTN4,CAV1,DPYSL3,TPM4,ANXA2,RPSA,PLS3,DYNC1H1,RAD23B,XRCC6,MYO1C,MAP4,MSN,RPL12,ENAH,LMNA,SLC25A5,OPTN,ATAD3A,FSCN1,HSPD1,PPP2R4,CORO1B,ACTN1,MX1,ATP5A1,ATL3,DDX3X,SUN2,CORO1C,TOR1AIP1,VIM,RAN,DNM1L,RPLP0,TWF1,HNRNPC,RUVBL2,MARCKS,EHD1,SEPT2
GO Process	GO:0030334	Regulation of cell migration	24	865	0.46	0.00048	9606.ENSP00000225964,9606.ENSP00000248553,9606.ENSP00000252699,9606.ENSP00000262030,9606.ENSP00000284240,9606.ENSP00000320866,9606.ENSP00000331897,9606.ENSP00000337838,9606.ENSP00000339191,9606.ENSP00000343690,9606.ENSP00000346839,9606.ENSP00000352834,9606.ENSP00000353408,9606.ENSP00000357283,9606.ENSP00000360296,9606.ENSP00000369677,9606.ENSP00000371958,9606.ENSP00000377471,9606.ENSP00000379975,…	COL1A1,HSPB1,ACTN4,ATP5B,THY1,CALR,IDH2,RTN4,CAV1,DPYSL3,FN1,MYO1C,MSN,LMNA,PPAP2B,EMILIN1,CD9,CORO1B,ILK,ATP5A1,RDX,SUN2,CORO1C,DNM1L
GO Process	GO:0006725	Cellular aromatic compound metabolic process	52	2882	0.27	0.00049	9606.ENSP00000217426,9606.ENSP00000221130,9606.ENSP00000221419,9606.ENSP00000222673,9606.ENSP00000229270,9606.ENSP00000231572,9606.ENSP00000235835,9606.ENSP00000257770,9606.ENSP00000258962,9606.ENSP00000262030,9606.ENSP00000264161,9606.ENSP00000269349,9606.ENSP00000280346,9606.ENSP00000281828,9606.ENSP00000302886,9606.ENSP00000305556,9606.ENSP00000309539,9606.ENSP00000319501,9606.ENSP00000324804,…	AHCY,GSR,HNRNPL,OGDH,TPI1,RARS,AKR7A2,NT5E,SRSF1,ATP5B,DARS,EIF4A3,DLAT,FARSB,PA2G4,PCBP1,DPYSL2,UGDH,PPP2R1A,IDH2,ACAA1,SHMT2,HSP90AA1,DLST,UGP2,RPSA,SND1,WARS,RAD23B,XRCC6,RPL12,FH,SYNCRIP,AKR1A1,PABPC4,YARS,SRSF3,HNRNPK,SUCLA2,PDHA1,HSPD1,ATP5A1,DDX3X,SSB,EEF1D,SUCLG2,RNH1,RAN,RPLP0,HNRNPC,RUVBL2,EPHX1
GO Process	GO:0006520	Cellular amino acid metabolic process	13	278	0.68	0.00050	9606.ENSP00000217426,9606.ENSP00000222673,9606.ENSP00000231572,9606.ENSP00000264161,9606.ENSP00000277865,9606.ENSP00000281828,9606.ENSP00000333667,9606.ENSP00000335304,9606.ENSP00000347495,9606.ENSP00000358417,9606.ENSP00000362576,9606.ENSP00000387123,9606.ENSP00000387654	AHCY,OGDH,RARS,DARS,GLUD1,FARSB,SHMT2,DLST,WARS,PHGDH,YARS,ALDH7A1,PCYOX1
GO Process	GO:0007010	Cytoskeleton organization	28	1126	0.41	0.00053	9606.ENSP00000252699,9606.ENSP00000263238,9606.ENSP00000263277,9606.ENSP00000263867,9606.ENSP00000284240,9606.ENSP00000309539,9606.ENSP00000320866,9606.ENSP00000324804,9606.ENSP00000334008,9606.ENSP00000343690,9606.ENSP00000345230,9606.ENSP00000348163,9606.ENSP00000348965,9606.ENSP00000352834,9606.ENSP00000353375,9606.ENSP00000353408,9606.ENSP00000355809,9606.ENSP00000357283,9606.ENSP00000371798,…	ACTN4,ACTR3,EHD2,CAPG,THY1,DPYSL2,CALR,PPP2R1A,PARVA,DPYSL3,TPM4,PLS3,DYNC1H1,MYO1C,MAP4,MSN,ENAH,LMNA,FSCN1,PPP2R4,CORO1B,ACTN1,SUN2,CORO1C,VIM,RAN,TWF1,MARCKS
GO Process	GO:0048522	Positive regulation of cellular process	83	5579	0.19	0.00053	9606.ENSP00000196371,9606.ENSP00000221419,9606.ENSP00000225964,9606.ENSP00000233057,9606.ENSP00000248553,9606.ENSP00000248975,9606.ENSP00000252699,9606.ENSP00000258091,9606.ENSP00000261416,9606.ENSP00000262030,9606.ENSP00000263238,9606.ENSP00000263277,9606.ENSP00000264335,9606.ENSP00000264639,9606.ENSP00000265563,9606.ENSP00000269349,9606.ENSP00000277865,9606.ENSP00000280326,9606.ENSP00000284240,…	OXCT1,HNRNPL,COL1A1,EIF2AK2,HSPB1,YWHAH,ACTN4,CCT7,HEXB,ATP5B,ACTR3,EHD2,YWHAE,PSMD3,PRKAR2A,EIF4A3,GLUD1,CCT5,THY1,STOM,CAPN2,CCT3,VPS35,PDIA3,PA2G4,PCBP1,CPNE1,TCP1,NCL,CALR,MMP1,PPP2R1A,P4HB,LAMP1,SHMT2,HSP90AA1,RTN4,CAV1,CAPRIN1,DPYSL3,ANXA2,FN1,WARS,PSMD12,DYNC1H1,XRCC6,MYO1C,TFRC,MSN,FH,LMNA,HTRA1,GSTO1,PPAP2B,SLC25A5,FAM129B,HNRNPK,OPTN,EMILIN1,FSCN1,HSPD1,PPP2R4,G6PD,CORO1B,ACTN1,CCT4,ILK…
GO Process	GO:0006886	Intracellular protein transport	26	999	0.43	0.00055	9606.ENSP00000248553,9606.ENSP00000248975,9606.ENSP00000258962,9606.ENSP00000261667,9606.ENSP00000264028,9606.ENSP00000264335,9606.ENSP00000269349,9606.ENSP00000284320,9606.ENSP00000299138,9606.ENSP00000320866,9606.ENSP00000328023,9606.ENSP00000333664,9606.ENSP00000335153,9606.ENSP00000346067,9606.ENSP00000352834,9606.ENSP00000354739,9606.ENSP00000357048,9606.ENSP00000357283,9606.ENSP00000362820,…	HSPB1,YWHAH,SRSF1,KPNA3,ARCN1,YWHAE,EIF4A3,TOMM70A,VPS35,CALR,SRPR,ACAA1,HSP90AA1,RPSA,MYO1C,RPL12,COPA,LMNA,SRSF3,SNX2,HSPD1,SSB,RAN,RPLP0,EHD1,AP2B1
GO Process	GO:0051270	Regulation of cellular component movement	26	1009	0.43	0.00064	9606.ENSP00000225964,9606.ENSP00000248553,9606.ENSP00000252699,9606.ENSP00000262030,9606.ENSP00000284240,9606.ENSP00000320866,9606.ENSP00000331897,9606.ENSP00000333298,9606.ENSP00000337838,9606.ENSP00000339191,9606.ENSP00000343690,9606.ENSP00000346839,9606.ENSP00000352834,9606.ENSP00000353408,9606.ENSP00000357283,9606.ENSP00000360296,9606.ENSP00000369677,9606.ENSP00000371958,9606.ENSP00000377471,…	COL1A1,HSPB1,ACTN4,ATP5B,THY1,CALR,IDH2,LAMP1,RTN4,CAV1,DPYSL3,FN1,MYO1C,MSN,LMNA,PPAP2B,EMILIN1,CD9,CORO1B,ACTN1,ILK,ATP5A1,RDX,SUN2,CORO1C,DNM1L
GO Process	GO:0001775	Cell activation	27	1075	0.41	0.00066	9606.ENSP00000225964,9606.ENSP00000248553,9606.ENSP00000258145,9606.ENSP00000261416,9606.ENSP00000264639,9606.ENSP00000286713,9606.ENSP00000300060,9606.ENSP00000302886,9606.ENSP00000317257,9606.ENSP00000333298,9606.ENSP00000333664,9606.ENSP00000335153,9606.ENSP00000346032,9606.ENSP00000348442,9606.ENSP00000348965,9606.ENSP00000352257,9606.ENSP00000353408,9606.ENSP00000360635,9606.ENSP00000369081,…	COL1A1,HSPB1,GNS,HEXB,PSMD3,STOM,ANPEP,PA2G4,CPNE1,LAMP1,ACAA1,HSP90AA1,ANXA2,PSMD12,DYNC1H1,XRCC6,MSN,DPP7,TXNDC5,CD9,HSPD1,MVP,ILK,DDX3X,DDOST,CAPN1,CAND1
GO Process	GO:0030029	Actin filament-based process	19	592	0.52	0.00067	9606.ENSP00000252699,9606.ENSP00000263238,9606.ENSP00000263277,9606.ENSP00000263867,9606.ENSP00000320866,9606.ENSP00000334008,9606.ENSP00000343690,9606.ENSP00000345230,9606.ENSP00000348163,9606.ENSP00000352834,9606.ENSP00000355809,9606.ENSP00000371798,9606.ENSP00000377471,9606.ENSP00000377941,9606.ENSP00000385616,9606.ENSP00000394496,9606.ENSP00000446007,9606.ENSP00000449428,9606.ENSP00000478061	ACTN4,ACTR3,EHD2,CAPG,CALR,PARVA,DPYSL3,TPM4,PLS3,MYO1C,ENAH,FSCN1,CORO1B,ACTN1,SUN2,CORO1C,VIM,TWF1,MARCKS
GO Process	GO:0051129	Negative regulation of cellular component organization	21	713	0.48	0.00077	9606.ENSP00000248975,9606.ENSP00000263867,9606.ENSP00000284240,9606.ENSP00000299138,9606.ENSP00000337838,9606.ENSP00000339191,9606.ENSP00000343690,9606.ENSP00000353224,9606.ENSP00000353375,9606.ENSP00000355518,9606.ENSP00000357283,9606.ENSP00000360671,9606.ENSP00000369677,9606.ENSP00000377471,9606.ENSP00000382840,9606.ENSP00000384136,9606.ENSP00000394496,9606.ENSP00000446007,9606.ENSP00000449089,…	YWHAH,CAPG,THY1,VPS35,RTN4,CAV1,DPYSL3,TFRC,MAP4,FH,LMNA,SLC25A5,EMILIN1,CORO1B,DDX3X,RDX,CORO1C,VIM,DNM1L,TWF1,HNRNPC
GO Process	GO:0006090	Pyruvate metabolic process	7	69	1.02	0.00080	9606.ENSP00000216780,9606.ENSP00000222673,9606.ENSP00000229270,9606.ENSP00000265333,9606.ENSP00000280346,9606.ENSP00000333769,9606.ENSP00000369134	PCK2,OGDH,TPI1,VDAC1,DLAT,BSG,PDHA1
GO Process	GO:0009058	Biosynthetic process	50	2788	0.27	0.00087	9606.ENSP00000216780,9606.ENSP00000225964,9606.ENSP00000229270,9606.ENSP00000231572,9606.ENSP00000233057,9606.ENSP00000237530,9606.ENSP00000257770,9606.ENSP00000261416,9606.ENSP00000262030,9606.ENSP00000264161,9606.ENSP00000277865,9606.ENSP00000280346,9606.ENSP00000281828,9606.ENSP00000293831,9606.ENSP00000296255,9606.ENSP00000308610,9606.ENSP00000317257,9606.ENSP00000319501,9606.ENSP00000322439,…	PCK2,COL1A1,TPI1,RARS,EIF2AK2,RPN2,NT5E,HEXB,ATP5B,DARS,GLUD1,DLAT,FARSB,EIF4A1,RPN1,GPD2,CPNE1,UGDH,TUFM,MDH2,IDH2,EEF1G,SHMT2,HSP90AA1,UGP2,RPSA,WARS,PTGS1,RPL12,FH,PHGDH,GSTO1,PPAP2B,AKR1A1,PABPC4,YARS,RRBP1,SUCLA2,PDHA1,G6PD,LSS,ATP5A1,DDX3X,ALDH7A1,DDOST,EEF1D,GBE1,SERPINH1,RPLP0,EIF3L
GO Process	GO:0009988	Cell-cell recognition	7	70	1.02	0.00087	9606.ENSP00000258091,9606.ENSP00000280326,9606.ENSP00000295688,9606.ENSP00000317334,9606.ENSP00000353408,9606.ENSP00000371958,9606.ENSP00000377958	CCT7,CCT5,CCT3,TCP1,MSN,CD9,CCT4
GO Process	GO:0040012	Regulation of locomotion	25	969	0.43	0.00092	9606.ENSP00000225964,9606.ENSP00000248553,9606.ENSP00000252699,9606.ENSP00000262030,9606.ENSP00000284240,9606.ENSP00000299138,9606.ENSP00000320866,9606.ENSP00000331897,9606.ENSP00000337838,9606.ENSP00000339191,9606.ENSP00000343690,9606.ENSP00000346839,9606.ENSP00000352834,9606.ENSP00000353408,9606.ENSP00000357283,9606.ENSP00000360296,9606.ENSP00000369677,9606.ENSP00000371958,9606.ENSP00000377471,…	COL1A1,HSPB1,ACTN4,ATP5B,THY1,VPS35,CALR,IDH2,RTN4,CAV1,DPYSL3,FN1,MYO1C,MSN,LMNA,PPAP2B,EMILIN1,CD9,CORO1B,ILK,ATP5A1,RDX,SUN2,CORO1C,DNM1L
GO Process	GO:0032269	Negative regulation of cellular protein metabolic process	26	1043	0.41	0.0011	9606.ENSP00000233057,9606.ENSP00000248553,9606.ENSP00000264335,9606.ENSP00000265563,9606.ENSP00000269349,9606.ENSP00000284240,9606.ENSP00000295550,9606.ENSP00000299138,9606.ENSP00000318195,9606.ENSP00000320866,9606.ENSP00000324804,9606.ENSP00000339191,9606.ENSP00000340329,9606.ENSP00000346032,9606.ENSP00000347495,9606.ENSP00000355518,9606.ENSP00000358635,9606.ENSP00000360296,9606.ENSP00000369677,…	EIF2AK2,HSPB1,YWHAE,PRKAR2A,EIF4A3,THY1,COL6A3,VPS35,NCL,CALR,PPP2R1A,CAV1,CAPRIN1,ANXA2,WARS,FH,SYNCRIP,PPAP2B,EMILIN1,PPP2R4,G6PD,MVP,ILK,DDX3X,CORO1C,SERPINH1
GO Process	GO:0043254	Regulation of protein-containing complex assembly	16	451	0.56	0.0011	9606.ENSP00000233057,9606.ENSP00000263238,9606.ENSP00000263867,9606.ENSP00000299138,9606.ENSP00000322788,9606.ENSP00000335153,9606.ENSP00000347495,9606.ENSP00000352834,9606.ENSP00000353224,9606.ENSP00000353408,9606.ENSP00000371798,9606.ENSP00000377471,9606.ENSP00000382840,9606.ENSP00000384136,9606.ENSP00000442318,9606.ENSP00000449428	EIF2AK2,ACTR3,CAPG,VPS35,MMP1,HSP90AA1,WARS,MYO1C,TFRC,MSN,FSCN1,CORO1B,DDX3X,RDX,CAND1,TWF1
GO Process	GO:0051050	Positive regulation of transport	24	923	0.43	0.0012	9606.ENSP00000196371,9606.ENSP00000248975,9606.ENSP00000252699,9606.ENSP00000263277,9606.ENSP00000264335,9606.ENSP00000277865,9606.ENSP00000284240,9606.ENSP00000286713,9606.ENSP00000299138,9606.ENSP00000320866,9606.ENSP00000333298,9606.ENSP00000339191,9606.ENSP00000346032,9606.ENSP00000348965,9606.ENSP00000352834,9606.ENSP00000353408,9606.ENSP00000358727,9606.ENSP00000365439,9606.ENSP00000377192,…	OXCT1,YWHAH,ACTN4,EHD2,YWHAE,GLUD1,THY1,STOM,VPS35,CALR,LAMP1,CAV1,ANXA2,DYNC1H1,MYO1C,MSN,GSTO1,HNRNPK,G6PD,RDX,RAN,DNM1L,EHD1,AP2B1
GO Process	GO:0071705	Nitrogen compound transport	37	1823	0.32	0.0013	9606.ENSP00000225964,9606.ENSP00000248553,9606.ENSP00000248975,9606.ENSP00000252699,9606.ENSP00000258962,9606.ENSP00000261667,9606.ENSP00000264028,9606.ENSP00000264335,9606.ENSP00000269349,9606.ENSP00000284320,9606.ENSP00000299138,9606.ENSP00000310491,9606.ENSP00000317334,9606.ENSP00000320866,9606.ENSP00000328023,9606.ENSP00000333664,9606.ENSP00000335153,9606.ENSP00000346067,9606.ENSP00000352834,…	COL1A1,HSPB1,YWHAH,ACTN4,SRSF1,KPNA3,ARCN1,YWHAE,EIF4A3,TOMM70A,VPS35,ARHGAP1,TCP1,CALR,SRPR,ACAA1,HSP90AA1,RPSA,MYO1C,TFRC,RPL12,COPA,LMNA,SLC25A5,SRSF3,RRBP1,SLC3A2,OPTN,SNX2,HSPD1,MVP,MX1,SSB,RAN,RPLP0,EHD1,AP2B1
GO Process	GO:1903827	Regulation of cellular protein localization	18	568	0.52	0.0013	9606.ENSP00000248975,9606.ENSP00000258091,9606.ENSP00000264335,9606.ENSP00000280326,9606.ENSP00000286713,9606.ENSP00000295688,9606.ENSP00000299138,9606.ENSP00000317334,9606.ENSP00000335153,9606.ENSP00000337838,9606.ENSP00000352834,9606.ENSP00000353224,9606.ENSP00000353408,9606.ENSP00000357283,9606.ENSP00000377958,9606.ENSP00000384136,9606.ENSP00000446215,9606.ENSP00000482835	YWHAH,CCT7,YWHAE,CCT5,STOM,CCT3,VPS35,TCP1,HSP90AA1,RTN4,MYO1C,TFRC,MSN,LMNA,CCT4,RDX,RAN,AP2B1
GO Process	GO:0030036	Actin cytoskeleton organization	17	516	0.53	0.0014	9606.ENSP00000252699,9606.ENSP00000263238,9606.ENSP00000263277,9606.ENSP00000263867,9606.ENSP00000320866,9606.ENSP00000334008,9606.ENSP00000343690,9606.ENSP00000345230,9606.ENSP00000348163,9606.ENSP00000352834,9606.ENSP00000355809,9606.ENSP00000371798,9606.ENSP00000377471,9606.ENSP00000377941,9606.ENSP00000394496,9606.ENSP00000449428,9606.ENSP00000478061	ACTN4,ACTR3,EHD2,CAPG,CALR,PARVA,DPYSL3,TPM4,PLS3,MYO1C,ENAH,FSCN1,CORO1B,ACTN1,CORO1C,TWF1,MARCKS
GO Process	GO:0032787	Monocarboxylic acid metabolic process	17	515	0.53	0.0014	9606.ENSP00000216780,9606.ENSP00000222673,9606.ENSP00000229270,9606.ENSP00000265333,9606.ENSP00000280346,9606.ENSP00000331897,9606.ENSP00000333664,9606.ENSP00000333769,9606.ENSP00000354612,9606.ENSP00000357535,9606.ENSP00000358417,9606.ENSP00000361140,9606.ENSP00000369134,9606.ENSP00000370023,9606.ENSP00000438689,9606.ENSP00000452762,9606.ENSP00000480004	PCK2,OGDH,TPI1,VDAC1,DLAT,IDH2,ACAA1,BSG,PTGS1,ECHS1,PHGDH,AKR1A1,PDHA1,HADHA,ACADVL,ETFA,EPHX1
GO Process	GO:0048518	Positive regulation of biological process	87	6112	0.17	0.0014	9606.ENSP00000196371,9606.ENSP00000221419,9606.ENSP00000225964,9606.ENSP00000233057,9606.ENSP00000248553,9606.ENSP00000248975,9606.ENSP00000252699,9606.ENSP00000258091,9606.ENSP00000261416,9606.ENSP00000262030,9606.ENSP00000263238,9606.ENSP00000263277,9606.ENSP00000264335,9606.ENSP00000264639,9606.ENSP00000265563,9606.ENSP00000269349,9606.ENSP00000277865,9606.ENSP00000280326,9606.ENSP00000284240,…	OXCT1,HNRNPL,COL1A1,EIF2AK2,HSPB1,YWHAH,ACTN4,CCT7,HEXB,ATP5B,ACTR3,EHD2,YWHAE,PSMD3,PRKAR2A,EIF4A3,GLUD1,CCT5,THY1,STOM,CAPN2,CCT3,VPS35,PPIB,PDIA3,PA2G4,PCBP1,CPNE1,TCP1,NCL,CALR,MMP1,PPP2R1A,P4HB,LAMP1,SHMT2,BSG,HSP90AA1,RTN4,CAV1,CAPRIN1,DPYSL3,ANXA2,FN1,WARS,PSMD12,DYNC1H1,XRCC6,MYO1C,TFRC,MSN,FH,LMNA,HTRA1,SYNCRIP,GSTO1,PPAP2B,SLC25A5,FAM129B,HNRNPK,OPTN,EMILIN1,FSCN1,HSPD1,PPP2R4,G6PD,CORO…
GO Process	GO:0010638	Positive regulation of organelle organization	19	633	0.49	0.0015	9606.ENSP00000248975,9606.ENSP00000258091,9606.ENSP00000263238,9606.ENSP00000264335,9606.ENSP00000280326,9606.ENSP00000295688,9606.ENSP00000299138,9606.ENSP00000317334,9606.ENSP00000346032,9606.ENSP00000348965,9606.ENSP00000352834,9606.ENSP00000353408,9606.ENSP00000357283,9606.ENSP00000368022,9606.ENSP00000371798,9606.ENSP00000377958,9606.ENSP00000381844,9606.ENSP00000449089,9606.ENSP00000473172	YWHAH,CCT7,ACTR3,YWHAE,CCT5,CCT3,VPS35,TCP1,ANXA2,DYNC1H1,MYO1C,MSN,LMNA,OPTN,FSCN1,CCT4,ATL3,DNM1L,RUVBL2
GO Process	GO:0032388	Positive regulation of intracellular transport	11	223	0.71	0.0015	9606.ENSP00000248975,9606.ENSP00000263277,9606.ENSP00000264335,9606.ENSP00000286713,9606.ENSP00000346032,9606.ENSP00000348965,9606.ENSP00000352834,9606.ENSP00000353408,9606.ENSP00000384136,9606.ENSP00000446215,9606.ENSP00000479153	YWHAH,EHD2,YWHAE,STOM,ANXA2,DYNC1H1,MYO1C,MSN,RDX,RAN,EHD1
GO Process	GO:0035036	Sperm-egg recognition	6	51	1.09	0.0015	9606.ENSP00000258091,9606.ENSP00000280326,9606.ENSP00000295688,9606.ENSP00000317334,9606.ENSP00000371958,9606.ENSP00000377958	CCT7,CCT5,CCT3,TCP1,CD9,CCT4
GO Process	GO:0048519	Negative regulation of biological process	79	5389	0.18	0.0016	9606.ENSP00000221419,9606.ENSP00000225964,9606.ENSP00000233057,9606.ENSP00000248553,9606.ENSP00000248975,9606.ENSP00000252699,9606.ENSP00000257770,9606.ENSP00000262030,9606.ENSP00000263867,9606.ENSP00000264335,9606.ENSP00000264639,9606.ENSP00000265333,9606.ENSP00000265563,9606.ENSP00000269349,9606.ENSP00000284240,9606.ENSP00000295550,9606.ENSP00000296511,9606.ENSP00000299138,9606.ENSP00000302886,…	HNRNPL,COL1A1,EIF2AK2,HSPB1,YWHAH,ACTN4,NT5E,ATP5B,CAPG,YWHAE,PSMD3,VDAC1,PRKAR2A,EIF4A3,THY1,COL6A3,ANXA5,VPS35,PA2G4,ARHGAP1,CPNE1,NCL,CALR,PPP2R1A,IDH2,RTN4,CAV1,CAPRIN1,DPYSL3,ANXA2,RPSA,SND1,FN1,WARS,PSMD12,XRCC6,TFRC,MAP4,RPL12,FH,LMNA,HTRA1,SYNCRIP,GSTO1,PPAP2B,SLC25A5,ANXA7,FAM129B,HNRNPK,OPTN,ATAD3A,TXNDC5,EMILIN1,CD9,HSPD1,PPP2R4,G6PD,CORO1B,ACTN1,MVP,ILK,MX1,ATP5A1,DDX3X,RDX,SSB,CORO1C…
GO Process	GO:1904951	Positive regulation of establishment of protein localization	14	368	0.6	0.0017	9606.ENSP00000196371,9606.ENSP00000248975,9606.ENSP00000258091,9606.ENSP00000264335,9606.ENSP00000277865,9606.ENSP00000280326,9606.ENSP00000286713,9606.ENSP00000295688,9606.ENSP00000299138,9606.ENSP00000317334,9606.ENSP00000352834,9606.ENSP00000377958,9606.ENSP00000446215,9606.ENSP00000449089	OXCT1,YWHAH,CCT7,YWHAE,GLUD1,CCT5,STOM,CCT3,VPS35,TCP1,MYO1C,CCT4,RAN,DNM1L
GO Process	GO:0008037	Cell recognition	9	148	0.8	0.0018	9606.ENSP00000258091,9606.ENSP00000280326,9606.ENSP00000295688,9606.ENSP00000317334,9606.ENSP00000333769,9606.ENSP00000337838,9606.ENSP00000353408,9606.ENSP00000371958,9606.ENSP00000377958	CCT7,CCT5,CCT3,TCP1,BSG,RTN4,MSN,CD9,CCT4
GO Process	GO:0065003	Protein-containing complex assembly	29	1293	0.37	0.0020	9606.ENSP00000258962,9606.ENSP00000261667,9606.ENSP00000263867,9606.ENSP00000264161,9606.ENSP00000281828,9606.ENSP00000295688,9606.ENSP00000317334,9606.ENSP00000319501,9606.ENSP00000320866,9606.ENSP00000324804,9606.ENSP00000327801,9606.ENSP00000333667,9606.ENSP00000335153,9606.ENSP00000337838,9606.ENSP00000346067,9606.ENSP00000346839,9606.ENSP00000350708,9606.ENSP00000354739,9606.ENSP00000366694,…	SRSF1,KPNA3,CAPG,DARS,FARSB,CCT3,TCP1,UGDH,CALR,PPP2R1A,P4HB,SHMT2,HSP90AA1,RTN4,RPSA,FN1,RAD23B,RPL12,KCTD12,HSPD1,ATL3,CRYZ,CAND1,DNM1L,RPLP0,RUVBL2,EHD1,AP2B1,EIF3L
GO Process	GO:1900182	Positive regulation of protein localization to nucleus	7	82	0.95	0.0020	9606.ENSP00000258091,9606.ENSP00000280326,9606.ENSP00000295688,9606.ENSP00000317334,9606.ENSP00000353224,9606.ENSP00000377958,9606.ENSP00000446215	CCT7,CCT5,CCT3,TCP1,TFRC,CCT4,RAN
GO Process	GO:2000278	Regulation of DNA biosynthetic process	8	114	0.86	0.0020	9606.ENSP00000258091,9606.ENSP00000280326,9606.ENSP00000295688,9606.ENSP00000317334,9606.ENSP00000335153,9606.ENSP00000362409,9606.ENSP00000377958,9606.ENSP00000451291	CCT7,CCT5,CCT3,TCP1,HSP90AA1,FAM129B,CCT4,HNRNPC
GO Process	GO:0006006	Glucose metabolic process	8	116	0.85	0.0021	9606.ENSP00000216780,9606.ENSP00000229270,9606.ENSP00000280346,9606.ENSP00000308610,9606.ENSP00000327070,9606.ENSP00000361140,9606.ENSP00000369134,9606.ENSP00000377192	PCK2,TPI1,DLAT,GPD2,MDH2,AKR1A1,PDHA1,G6PD
GO Process	GO:0006139	Nucleobase-containing compound metabolic process	47	2659	0.26	0.0021	9606.ENSP00000217426,9606.ENSP00000221130,9606.ENSP00000221419,9606.ENSP00000222673,9606.ENSP00000229270,9606.ENSP00000231572,9606.ENSP00000257770,9606.ENSP00000258962,9606.ENSP00000262030,9606.ENSP00000264161,9606.ENSP00000269349,9606.ENSP00000280346,9606.ENSP00000281828,9606.ENSP00000302886,9606.ENSP00000305556,9606.ENSP00000309539,9606.ENSP00000319501,9606.ENSP00000324804,9606.ENSP00000331897,…	AHCY,GSR,HNRNPL,OGDH,TPI1,RARS,NT5E,SRSF1,ATP5B,DARS,EIF4A3,DLAT,FARSB,PA2G4,PCBP1,DPYSL2,UGDH,PPP2R1A,IDH2,HSP90AA1,DLST,UGP2,RPSA,SND1,WARS,RAD23B,XRCC6,RPL12,FH,SYNCRIP,PABPC4,YARS,SRSF3,HNRNPK,SUCLA2,PDHA1,HSPD1,ATP5A1,DDX3X,SSB,EEF1D,SUCLG2,RNH1,RAN,RPLP0,HNRNPC,RUVBL2
GO Process	GO:0032204	Regulation of telomere maintenance	7	83	0.94	0.0021	9606.ENSP00000258091,9606.ENSP00000280326,9606.ENSP00000295688,9606.ENSP00000317334,9606.ENSP00000357283,9606.ENSP00000377958,9606.ENSP00000451291	CCT7,CCT5,CCT3,TCP1,LMNA,CCT4,HNRNPC
GO Process	GO:0032210	Regulation of telomere maintenance via telomerase	6	55	1.05	0.0021	9606.ENSP00000258091,9606.ENSP00000280326,9606.ENSP00000295688,9606.ENSP00000317334,9606.ENSP00000377958,9606.ENSP00000451291	CCT7,CCT5,CCT3,TCP1,CCT4,HNRNPC
GO Process	GO:0046364	Monosaccharide biosynthetic process	6	55	1.05	0.0021	9606.ENSP00000216780,9606.ENSP00000229270,9606.ENSP00000308610,9606.ENSP00000327070,9606.ENSP00000361140,9606.ENSP00000377192	PCK2,TPI1,GPD2,MDH2,AKR1A1,G6PD
GO Process	GO:1901576	Organic substance biosynthetic process	48	2734	0.26	0.0021	9606.ENSP00000216780,9606.ENSP00000229270,9606.ENSP00000231572,9606.ENSP00000233057,9606.ENSP00000237530,9606.ENSP00000257770,9606.ENSP00000261416,9606.ENSP00000262030,9606.ENSP00000264161,9606.ENSP00000277865,9606.ENSP00000280346,9606.ENSP00000281828,9606.ENSP00000293831,9606.ENSP00000296255,9606.ENSP00000308610,9606.ENSP00000317257,9606.ENSP00000319501,9606.ENSP00000322439,9606.ENSP00000327070,…	PCK2,TPI1,RARS,EIF2AK2,RPN2,NT5E,HEXB,ATP5B,DARS,GLUD1,DLAT,FARSB,EIF4A1,RPN1,GPD2,CPNE1,UGDH,TUFM,MDH2,IDH2,EEF1G,SHMT2,HSP90AA1,UGP2,RPSA,WARS,PTGS1,RPL12,FH,PHGDH,GSTO1,PPAP2B,AKR1A1,PABPC4,YARS,RRBP1,SUCLA2,PDHA1,G6PD,LSS,ATP5A1,DDX3X,ALDH7A1,DDOST,EEF1D,GBE1,RPLP0,EIF3L
GO Process	GO:0051246	Regulation of protein metabolic process	49	2828	0.25	0.0023	9606.ENSP00000221419,9606.ENSP00000233057,9606.ENSP00000248553,9606.ENSP00000264335,9606.ENSP00000264639,9606.ENSP00000265563,9606.ENSP00000269349,9606.ENSP00000284240,9606.ENSP00000293831,9606.ENSP00000295550,9606.ENSP00000299138,9606.ENSP00000302886,9606.ENSP00000318195,9606.ENSP00000320866,9606.ENSP00000322439,9606.ENSP00000324804,9606.ENSP00000331901,9606.ENSP00000333667,9606.ENSP00000335153,…	HNRNPL,EIF2AK2,HSPB1,YWHAE,PSMD3,PRKAR2A,EIF4A3,THY1,EIF4A1,COL6A3,VPS35,PA2G4,NCL,CALR,TUFM,PPP2R1A,EEF1G,SHMT2,HSP90AA1,CAV1,CAPRIN1,ANXA2,FN1,WARS,RAD23B,XRCC6,TFRC,MSN,FH,LMNA,SYNCRIP,PPAP2B,HNRNPK,EMILIN1,HSPD1,PPP2R4,G6PD,MVP,ILK,DDX3X,RDX,CORO1C,EEF1D,SERPINH1,VIM,DNM1L,TWF1,RUVBL2,EIF3L
GO Process	GO:0072594	Establishment of protein localization to organelle	15	433	0.55	0.0023	9606.ENSP00000261667,9606.ENSP00000284320,9606.ENSP00000328023,9606.ENSP00000333298,9606.ENSP00000333664,9606.ENSP00000335153,9606.ENSP00000346067,9606.ENSP00000354739,9606.ENSP00000357283,9606.ENSP00000373620,9606.ENSP00000381601,9606.ENSP00000446215,9606.ENSP00000449328,9606.ENSP00000473172,9606.ENSP00000482835	KPNA3,TOMM70A,SRPR,LAMP1,ACAA1,HSP90AA1,RPSA,RPL12,LMNA,HSPD1,MX1,RAN,RPLP0,RUVBL2,AP2B1
GO Process	GO:0048869	Cellular developmental process	60	3757	0.22	0.0024	9606.ENSP00000216780,9606.ENSP00000225964,9606.ENSP00000248975,9606.ENSP00000261416,9606.ENSP00000262030,9606.ENSP00000264335,9606.ENSP00000265333,9606.ENSP00000284240,9606.ENSP00000295006,9606.ENSP00000295550,9606.ENSP00000300060,9606.ENSP00000309539,9606.ENSP00000317257,9606.ENSP00000320866,9606.ENSP00000325146,9606.ENSP00000331897,9606.ENSP00000333769,9606.ENSP00000334008,9606.ENSP00000335153,…	PCK2,COL1A1,YWHAH,HEXB,ATP5B,YWHAE,VDAC1,THY1,CAPN2,COL6A3,ANPEP,DPYSL2,CPNE1,CALR,COL12A1,IDH2,BSG,PARVA,HSP90AA1,RTN4,CAV1,CAPRIN1,DPYSL3,TPM4,ANXA2,SND1,FN1,MYOF,TFRC,MAP4,MSN,COL6A1,ENAH,LMNA,HTRA1,PHGDH,SYNCRIP,PABPC4,ANXA7,FAM129B,RRBP1,SNX2,CD9,G6PD,ACTN1,ILK,DDX3X,RDX,SUN2,CORO1C,CAPN1,SERPINH1,ACADVL,CAND1,VIM,DNM1L,TWF1,HNRNPC,EHD1,SEPT2
GO Process	GO:0046483	Heterocycle metabolic process	49	2840	0.25	0.0025	9606.ENSP00000217426,9606.ENSP00000221130,9606.ENSP00000221419,9606.ENSP00000222673,9606.ENSP00000229270,9606.ENSP00000231572,9606.ENSP00000257770,9606.ENSP00000258962,9606.ENSP00000262030,9606.ENSP00000264161,9606.ENSP00000269349,9606.ENSP00000280346,9606.ENSP00000281828,9606.ENSP00000302886,9606.ENSP00000305556,9606.ENSP00000309539,9606.ENSP00000319501,9606.ENSP00000324804,9606.ENSP00000331897,…	AHCY,GSR,HNRNPL,OGDH,TPI1,RARS,NT5E,SRSF1,ATP5B,DARS,EIF4A3,DLAT,FARSB,PA2G4,PCBP1,DPYSL2,UGDH,PPP2R1A,IDH2,SHMT2,HSP90AA1,DLST,UGP2,RPSA,SND1,WARS,RAD23B,XRCC6,RPL12,FH,SYNCRIP,PABPC4,YARS,SRSF3,HNRNPK,SUCLA2,PDHA1,HSPD1,ATP5A1,DDX3X,SSB,EEF1D,SUCLG2,RNH1,RAN,RPLP0,HNRNPC,RUVBL2,EPHX1
GO Process	GO:0032212	Positive regulation of telomere maintenance via telomerase	5	34	1.18	0.0026	9606.ENSP00000258091,9606.ENSP00000280326,9606.ENSP00000295688,9606.ENSP00000317334,9606.ENSP00000377958	CCT7,CCT5,CCT3,TCP1,CCT4
GO Process	GO:0032268	Regulation of cellular protein metabolic process	47	2693	0.26	0.0028	9606.ENSP00000221419,9606.ENSP00000233057,9606.ENSP00000248553,9606.ENSP00000264335,9606.ENSP00000265563,9606.ENSP00000269349,9606.ENSP00000284240,9606.ENSP00000293831,9606.ENSP00000295550,9606.ENSP00000299138,9606.ENSP00000302886,9606.ENSP00000318195,9606.ENSP00000320866,9606.ENSP00000322439,9606.ENSP00000324804,9606.ENSP00000331901,9606.ENSP00000333667,9606.ENSP00000335153,9606.ENSP00000339191,…	HNRNPL,EIF2AK2,HSPB1,YWHAE,PRKAR2A,EIF4A3,THY1,EIF4A1,COL6A3,VPS35,PA2G4,NCL,CALR,TUFM,PPP2R1A,EEF1G,SHMT2,HSP90AA1,CAV1,CAPRIN1,ANXA2,FN1,WARS,RAD23B,XRCC6,TFRC,MSN,FH,LMNA,SYNCRIP,PPAP2B,EMILIN1,HSPD1,PPP2R4,G6PD,MVP,ILK,DDX3X,RDX,CORO1C,EEF1D,SERPINH1,VIM,DNM1L,TWF1,RUVBL2,EIF3L
GO Process	GO:0030154	Cell differentiation	59	3702	0.22	0.0030	9606.ENSP00000216780,9606.ENSP00000225964,9606.ENSP00000248975,9606.ENSP00000261416,9606.ENSP00000262030,9606.ENSP00000264335,9606.ENSP00000265333,9606.ENSP00000284240,9606.ENSP00000295006,9606.ENSP00000295550,9606.ENSP00000300060,9606.ENSP00000309539,9606.ENSP00000317257,9606.ENSP00000320866,9606.ENSP00000325146,9606.ENSP00000331897,9606.ENSP00000333769,9606.ENSP00000334008,9606.ENSP00000335153,…	PCK2,COL1A1,YWHAH,HEXB,ATP5B,YWHAE,VDAC1,THY1,CAPN2,COL6A3,ANPEP,DPYSL2,CPNE1,CALR,COL12A1,IDH2,BSG,PARVA,HSP90AA1,RTN4,CAV1,CAPRIN1,DPYSL3,TPM4,ANXA2,SND1,FN1,MYOF,TFRC,MAP4,MSN,COL6A1,ENAH,LMNA,HTRA1,PHGDH,SYNCRIP,PABPC4,ANXA7,FAM129B,RRBP1,CD9,G6PD,ACTN1,ILK,DDX3X,RDX,SUN2,CORO1C,CAPN1,SERPINH1,ACADVL,CAND1,VIM,DNM1L,TWF1,HNRNPC,EHD1,SEPT2
GO Process	GO:0018208	Peptidyl-proline modification	6	60	1.02	0.0031	9606.ENSP00000263556,9606.ENSP00000300026,9606.ENSP00000317232,9606.ENSP00000327801,9606.ENSP00000377036,9606.ENSP00000439250	P4HA1,PPIB,FKBP10,P4HB,PPP2R4,FKBP9
GO Process	GO:0010941	Regulation of cell death	34	1696	0.32	0.0032	9606.ENSP00000233057,9606.ENSP00000248553,9606.ENSP00000248975,9606.ENSP00000252699,9606.ENSP00000264335,9606.ENSP00000295006,9606.ENSP00000296511,9606.ENSP00000299138,9606.ENSP00000300289,9606.ENSP00000302886,9606.ENSP00000317334,9606.ENSP00000320866,9606.ENSP00000324804,9606.ENSP00000327801,9606.ENSP00000337838,9606.ENSP00000339191,9606.ENSP00000346839,9606.ENSP00000353224,9606.ENSP00000357283,…	EIF2AK2,HSPB1,YWHAH,ACTN4,YWHAE,CAPN2,ANXA5,VPS35,PDIA3,PA2G4,TCP1,CALR,PPP2R1A,P4HB,RTN4,CAV1,FN1,TFRC,LMNA,SLC25A5,FAM129B,HNRNPK,ATAD3A,TXNDC5,HSPD1,PPP2R4,G6PD,ACTN1,ILK,DDX3X,EEF1D,API5,DNM1L,AP2B1
GO Process	GO:0016051	Carbohydrate biosynthetic process	8	125	0.82	0.0032	9606.ENSP00000216780,9606.ENSP00000229270,9606.ENSP00000308610,9606.ENSP00000327070,9606.ENSP00000338703,9606.ENSP00000361140,9606.ENSP00000377192,9606.ENSP00000410833	PCK2,TPI1,GPD2,MDH2,UGP2,AKR1A1,G6PD,GBE1
GO Process	GO:0045321	Leukocyte activation	23	929	0.41	0.0032	9606.ENSP00000258145,9606.ENSP00000261416,9606.ENSP00000264639,9606.ENSP00000286713,9606.ENSP00000300060,9606.ENSP00000302886,9606.ENSP00000317257,9606.ENSP00000333298,9606.ENSP00000333664,9606.ENSP00000335153,9606.ENSP00000346032,9606.ENSP00000348442,9606.ENSP00000348965,9606.ENSP00000352257,9606.ENSP00000353408,9606.ENSP00000360635,9606.ENSP00000369081,9606.ENSP00000373620,9606.ENSP00000378760,…	GNS,HEXB,PSMD3,STOM,ANPEP,PA2G4,CPNE1,LAMP1,ACAA1,HSP90AA1,ANXA2,PSMD12,DYNC1H1,XRCC6,MSN,DPP7,TXNDC5,HSPD1,MVP,DDX3X,DDOST,CAPN1,CAND1
GO Process	GO:0040017	Positive regulation of locomotion	17	562	0.5	0.0033	9606.ENSP00000225964,9606.ENSP00000248553,9606.ENSP00000252699,9606.ENSP00000262030,9606.ENSP00000284240,9606.ENSP00000299138,9606.ENSP00000320866,9606.ENSP00000337838,9606.ENSP00000339191,9606.ENSP00000346839,9606.ENSP00000352834,9606.ENSP00000360296,9606.ENSP00000379975,9606.ENSP00000381736,9606.ENSP00000384136,9606.ENSP00000385616,9606.ENSP00000449089	COL1A1,HSPB1,ACTN4,ATP5B,THY1,VPS35,CALR,RTN4,CAV1,FN1,MYO1C,PPAP2B,ILK,ATP5A1,RDX,SUN2,DNM1L
GO Process	GO:0032880	Regulation of protein localization	23	934	0.41	0.0034	9606.ENSP00000196371,9606.ENSP00000248975,9606.ENSP00000258091,9606.ENSP00000264335,9606.ENSP00000277865,9606.ENSP00000280326,9606.ENSP00000286713,9606.ENSP00000295688,9606.ENSP00000299138,9606.ENSP00000317334,9606.ENSP00000331897,9606.ENSP00000335153,9606.ENSP00000337838,9606.ENSP00000352834,9606.ENSP00000353224,9606.ENSP00000353408,9606.ENSP00000357283,9606.ENSP00000360671,9606.ENSP00000377958,…	OXCT1,YWHAH,CCT7,YWHAE,GLUD1,CCT5,STOM,CCT3,VPS35,TCP1,IDH2,HSP90AA1,RTN4,MYO1C,TFRC,MSN,LMNA,SLC25A5,CCT4,RDX,RAN,DNM1L,AP2B1
GO Process	GO:0055086	Nucleobase-containing small molecule metabolic process	16	508	0.51	0.0034	9606.ENSP00000217426,9606.ENSP00000221130,9606.ENSP00000222673,9606.ENSP00000229270,9606.ENSP00000257770,9606.ENSP00000262030,9606.ENSP00000280346,9606.ENSP00000319501,9606.ENSP00000331897,9606.ENSP00000335304,9606.ENSP00000338703,9606.ENSP00000367923,9606.ENSP00000369134,9606.ENSP00000381736,9606.ENSP00000419325,9606.ENSP00000446215	AHCY,GSR,OGDH,TPI1,NT5E,ATP5B,DLAT,UGDH,IDH2,DLST,UGP2,SUCLA2,PDHA1,ATP5A1,SUCLG2,RAN
GO Process	GO:0001649	Osteoblast differentiation	8	127	0.81	0.0035	9606.ENSP00000225964,9606.ENSP00000262030,9606.ENSP00000345230,9606.ENSP00000346762,9606.ENSP00000355180,9606.ENSP00000358635,9606.ENSP00000367038,9606.ENSP00000451291	COL1A1,ATP5B,TPM4,SND1,COL6A1,SYNCRIP,RRBP1,HNRNPC
GO Process	GO:0007339	Binding of sperm to zona pellucida	5	37	1.15	0.0035	9606.ENSP00000258091,9606.ENSP00000280326,9606.ENSP00000295688,9606.ENSP00000317334,9606.ENSP00000377958	CCT7,CCT5,CCT3,TCP1,CCT4
GO Process	GO:0120035	Regulation of plasma membrane bounded cell projection organization	19	687	0.46	0.0036	9606.ENSP00000248975,9606.ENSP00000263238,9606.ENSP00000284240,9606.ENSP00000299138,9606.ENSP00000309539,9606.ENSP00000337838,9606.ENSP00000339191,9606.ENSP00000340329,9606.ENSP00000343690,9606.ENSP00000346839,9606.ENSP00000353375,9606.ENSP00000371798,9606.ENSP00000377471,9606.ENSP00000379975,9606.ENSP00000384136,9606.ENSP00000394496,9606.ENSP00000446007,9606.ENSP00000449089,9606.ENSP00000449428	YWHAH,ACTR3,THY1,VPS35,DPYSL2,RTN4,CAV1,CAPRIN1,DPYSL3,FN1,MAP4,FSCN1,CORO1B,ILK,RDX,CORO1C,VIM,DNM1L,TWF1
GO Process	GO:0050793	Regulation of developmental process	46	2648	0.25	0.0037	9606.ENSP00000225964,9606.ENSP00000233057,9606.ENSP00000248553,9606.ENSP00000248975,9606.ENSP00000252699,9606.ENSP00000261416,9606.ENSP00000263277,9606.ENSP00000264639,9606.ENSP00000284240,9606.ENSP00000295006,9606.ENSP00000299138,9606.ENSP00000300026,9606.ENSP00000302886,9606.ENSP00000309539,9606.ENSP00000317257,9606.ENSP00000320866,9606.ENSP00000324804,9606.ENSP00000327801,9606.ENSP00000331897,…	COL1A1,EIF2AK2,HSPB1,YWHAH,ACTN4,HEXB,EHD2,PSMD3,THY1,CAPN2,VPS35,PPIB,PA2G4,DPYSL2,CPNE1,CALR,PPP2R1A,P4HB,IDH2,PARVA,RTN4,CAV1,CAPRIN1,DPYSL3,ANXA2,FN1,WARS,PSMD12,XRCC6,TFRC,MSN,LMNA,ANXA7,FAM129B,EMILIN1,G6PD,CORO1B,ILK,RDX,CORO1C,RNH1,VIM,DNM1L,TWF1,EHD1,AP2B1
GO Process	GO:0034620	Cellular response to unfolded protein	8	129	0.81	0.0038	9606.ENSP00000233057,9606.ENSP00000320866,9606.ENSP00000328023,9606.ENSP00000357283,9606.ENSP00000368022,9606.ENSP00000373620,9606.ENSP00000385385,9606.ENSP00000438689	EIF2AK2,CALR,SRPR,LMNA,OPTN,HSPD1,PDIA6,ACADVL
GO Process	GO:1900180	Regulation of protein localization to nucleus	8	131	0.8	0.0041	9606.ENSP00000258091,9606.ENSP00000280326,9606.ENSP00000295688,9606.ENSP00000317334,9606.ENSP00000353224,9606.ENSP00000357283,9606.ENSP00000377958,9606.ENSP00000446215	CCT7,CCT5,CCT3,TCP1,TFRC,LMNA,CCT4,RAN
GO Process	GO:0030335	Positive regulation of cell migration	16	522	0.5	0.0044	9606.ENSP00000225964,9606.ENSP00000248553,9606.ENSP00000252699,9606.ENSP00000262030,9606.ENSP00000284240,9606.ENSP00000320866,9606.ENSP00000337838,9606.ENSP00000339191,9606.ENSP00000346839,9606.ENSP00000352834,9606.ENSP00000360296,9606.ENSP00000379975,9606.ENSP00000381736,9606.ENSP00000384136,9606.ENSP00000385616,9606.ENSP00000449089	COL1A1,HSPB1,ACTN4,ATP5B,THY1,CALR,RTN4,CAV1,FN1,MYO1C,PPAP2B,ILK,ATP5A1,RDX,SUN2,DNM1L
GO Process	GO:0010769	Regulation of cell morphogenesis involved in differentiation	12	309	0.6	0.0045	9606.ENSP00000248975,9606.ENSP00000252699,9606.ENSP00000284240,9606.ENSP00000309539,9606.ENSP00000320866,9606.ENSP00000327801,9606.ENSP00000337838,9606.ENSP00000340329,9606.ENSP00000346839,9606.ENSP00000379975,9606.ENSP00000394496,9606.ENSP00000449089	YWHAH,ACTN4,THY1,DPYSL2,CALR,P4HB,RTN4,CAPRIN1,FN1,ILK,CORO1C,DNM1L
GO Process	GO:0032386	Regulation of intracellular transport	13	360	0.57	0.0045	9606.ENSP00000248975,9606.ENSP00000263277,9606.ENSP00000264335,9606.ENSP00000286713,9606.ENSP00000310491,9606.ENSP00000333298,9606.ENSP00000346032,9606.ENSP00000348965,9606.ENSP00000352834,9606.ENSP00000353408,9606.ENSP00000384136,9606.ENSP00000446215,9606.ENSP00000479153	YWHAH,EHD2,YWHAE,STOM,ARHGAP1,LAMP1,ANXA2,DYNC1H1,MYO1C,MSN,RDX,RAN,EHD1
GO Process	GO:0044249	Cellular biosynthetic process	45	2611	0.25	0.0052	9606.ENSP00000216780,9606.ENSP00000229270,9606.ENSP00000231572,9606.ENSP00000233057,9606.ENSP00000237530,9606.ENSP00000257770,9606.ENSP00000261416,9606.ENSP00000262030,9606.ENSP00000264161,9606.ENSP00000277865,9606.ENSP00000280346,9606.ENSP00000281828,9606.ENSP00000293831,9606.ENSP00000296255,9606.ENSP00000317257,9606.ENSP00000319501,9606.ENSP00000322439,9606.ENSP00000331897,9606.ENSP00000331901,…	PCK2,TPI1,RARS,EIF2AK2,RPN2,NT5E,HEXB,ATP5B,DARS,GLUD1,DLAT,FARSB,EIF4A1,RPN1,CPNE1,UGDH,TUFM,IDH2,EEF1G,SHMT2,HSP90AA1,UGP2,RPSA,WARS,PTGS1,RPL12,FH,PHGDH,GSTO1,PPAP2B,AKR1A1,PABPC4,YARS,RRBP1,SUCLA2,PDHA1,LSS,ATP5A1,DDX3X,ALDH7A1,DDOST,EEF1D,GBE1,RPLP0,EIF3L
GO Process	GO:1901998	Toxin transport	5	41	1.1	0.0052	9606.ENSP00000258091,9606.ENSP00000280326,9606.ENSP00000295688,9606.ENSP00000317334,9606.ENSP00000377958	CCT7,CCT5,CCT3,TCP1,CCT4
GO Process	GO:0044087	Regulation of cellular component biogenesis	23	971	0.39	0.0055	9606.ENSP00000233057,9606.ENSP00000263238,9606.ENSP00000263867,9606.ENSP00000284240,9606.ENSP00000299138,9606.ENSP00000322788,9606.ENSP00000335153,9606.ENSP00000339191,9606.ENSP00000343690,9606.ENSP00000347495,9606.ENSP00000348965,9606.ENSP00000352834,9606.ENSP00000353224,9606.ENSP00000353375,9606.ENSP00000353408,9606.ENSP00000369677,9606.ENSP00000371798,9606.ENSP00000377471,9606.ENSP00000382840,…	EIF2AK2,ACTR3,CAPG,THY1,VPS35,MMP1,HSP90AA1,CAV1,DPYSL3,WARS,DYNC1H1,MYO1C,TFRC,MAP4,MSN,EMILIN1,FSCN1,CORO1B,DDX3X,RDX,CORO1C,CAND1,TWF1
GO Process	GO:0098761	Cellular response to interleukin-7	5	42	1.09	0.0057	9606.ENSP00000262030,9606.ENSP00000300289,9606.ENSP00000327801,9606.ENSP00000350708,9606.ENSP00000373620	ATP5B,PDIA3,P4HB,RAD23B,HSPD1
GO Process	GO:0006071	Glycerol metabolic process	4	21	1.29	0.0059	9606.ENSP00000216780,9606.ENSP00000229270,9606.ENSP00000308610,9606.ENSP00000352208	PCK2,TPI1,GPD2,MYOF
GO Process	GO:0043933	Protein-containing complex subunit organization	31	1539	0.32	0.0059	9606.ENSP00000258962,9606.ENSP00000261667,9606.ENSP00000263867,9606.ENSP00000264161,9606.ENSP00000281828,9606.ENSP00000295688,9606.ENSP00000317334,9606.ENSP00000319501,9606.ENSP00000320866,9606.ENSP00000324804,9606.ENSP00000327801,9606.ENSP00000333667,9606.ENSP00000335153,9606.ENSP00000337838,9606.ENSP00000339191,9606.ENSP00000346067,9606.ENSP00000346839,9606.ENSP00000350708,9606.ENSP00000354739,…	SRSF1,KPNA3,CAPG,DARS,FARSB,CCT3,TCP1,UGDH,CALR,PPP2R1A,P4HB,SHMT2,HSP90AA1,RTN4,CAV1,RPSA,FN1,RAD23B,RPL12,KCTD12,HSPD1,ATL3,CRYZ,CAND1,DNM1L,RPLP0,TWF1,RUVBL2,EHD1,AP2B1,EIF3L
GO Process	GO:2000573	Positive regulation of DNA biosynthetic process	6	70	0.95	0.0059	9606.ENSP00000258091,9606.ENSP00000280326,9606.ENSP00000295688,9606.ENSP00000317334,9606.ENSP00000335153,9606.ENSP00000377958	CCT7,CCT5,CCT3,TCP1,HSP90AA1,CCT4
GO Process	GO:0060351	Cartilage development involved in endochondral bone morphogenesis	5	43	1.08	0.0061	9606.ENSP00000225964,9606.ENSP00000295550,9606.ENSP00000325146,9606.ENSP00000355180,9606.ENSP00000434412	COL1A1,COL6A3,COL12A1,COL6A1,SERPINH1
GO Process	GO:0042981	Regulation of apoptotic process	31	1550	0.32	0.0066	9606.ENSP00000233057,9606.ENSP00000248553,9606.ENSP00000248975,9606.ENSP00000252699,9606.ENSP00000264335,9606.ENSP00000295006,9606.ENSP00000296511,9606.ENSP00000300289,9606.ENSP00000302886,9606.ENSP00000317334,9606.ENSP00000320866,9606.ENSP00000324804,9606.ENSP00000327801,9606.ENSP00000337838,9606.ENSP00000339191,9606.ENSP00000346839,9606.ENSP00000353224,9606.ENSP00000357283,9606.ENSP00000360671,…	EIF2AK2,HSPB1,YWHAH,ACTN4,YWHAE,CAPN2,ANXA5,PDIA3,PA2G4,TCP1,CALR,PPP2R1A,P4HB,RTN4,CAV1,FN1,TFRC,LMNA,SLC25A5,FAM129B,HNRNPK,ATAD3A,TXNDC5,HSPD1,PPP2R4,G6PD,ACTN1,ILK,DDX3X,API5,DNM1L
GO Process	GO:1901135	Carbohydrate derivative metabolic process	23	987	0.38	0.0067	9606.ENSP00000217426,9606.ENSP00000222673,9606.ENSP00000229270,9606.ENSP00000235835,9606.ENSP00000237530,9606.ENSP00000257770,9606.ENSP00000258145,9606.ENSP00000261416,9606.ENSP00000262030,9606.ENSP00000280346,9606.ENSP00000296255,9606.ENSP00000308610,9606.ENSP00000319501,9606.ENSP00000335304,9606.ENSP00000338703,9606.ENSP00000361140,9606.ENSP00000367923,9606.ENSP00000369134,9606.ENSP00000377192,…	AHCY,OGDH,TPI1,AKR7A2,RPN2,NT5E,GNS,HEXB,ATP5B,DLAT,RPN1,GPD2,UGDH,DLST,UGP2,AKR1A1,SUCLA2,PDHA1,G6PD,ATP5A1,DDOST,SUCLG2,RAN
GO Process	GO:0048468	Cell development	32	1629	0.31	0.0069	9606.ENSP00000261416,9606.ENSP00000284240,9606.ENSP00000295550,9606.ENSP00000309539,9606.ENSP00000317257,9606.ENSP00000325146,9606.ENSP00000333769,9606.ENSP00000334008,9606.ENSP00000335153,9606.ENSP00000337838,9606.ENSP00000343690,9606.ENSP00000346032,9606.ENSP00000346839,9606.ENSP00000352208,9606.ENSP00000353375,9606.ENSP00000353408,9606.ENSP00000355180,9606.ENSP00000355809,9606.ENSP00000357283,…	HEXB,THY1,COL6A3,DPYSL2,CPNE1,COL12A1,BSG,PARVA,HSP90AA1,RTN4,DPYSL3,ANXA2,FN1,MYOF,MAP4,MSN,COL6A1,ENAH,LMNA,PHGDH,PABPC4,FAM129B,CD9,G6PD,ACTN1,ILK,RDX,CORO1C,SERPINH1,VIM,EHD1,SEPT2
GO Process	GO:0019693	Ribose phosphate metabolic process	12	329	0.58	0.0073	9606.ENSP00000222673,9606.ENSP00000229270,9606.ENSP00000257770,9606.ENSP00000262030,9606.ENSP00000280346,9606.ENSP00000335304,9606.ENSP00000367923,9606.ENSP00000369134,9606.ENSP00000377192,9606.ENSP00000381736,9606.ENSP00000419325,9606.ENSP00000446215	OGDH,TPI1,NT5E,ATP5B,DLAT,DLST,SUCLA2,PDHA1,G6PD,ATP5A1,SUCLG2,RAN
GO Process	GO:0071702	Organic substance transport	39	2173	0.27	0.0073	9606.ENSP00000225964,9606.ENSP00000248553,9606.ENSP00000248975,9606.ENSP00000249066,9606.ENSP00000252699,9606.ENSP00000258962,9606.ENSP00000261667,9606.ENSP00000264028,9606.ENSP00000264335,9606.ENSP00000269349,9606.ENSP00000284320,9606.ENSP00000299138,9606.ENSP00000310491,9606.ENSP00000317334,9606.ENSP00000320866,9606.ENSP00000328023,9606.ENSP00000333664,9606.ENSP00000335153,9606.ENSP00000339191,…	COL1A1,HSPB1,YWHAH,APOL2,ACTN4,SRSF1,KPNA3,ARCN1,YWHAE,EIF4A3,TOMM70A,VPS35,ARHGAP1,TCP1,CALR,SRPR,ACAA1,HSP90AA1,CAV1,RPSA,MYO1C,TFRC,RPL12,COPA,LMNA,SLC25A5,SRSF3,RRBP1,SLC3A2,OPTN,SNX2,HSPD1,MVP,MX1,SSB,RAN,RPLP0,EHD1,AP2B1
GO Process	GO:0043170	Macromolecule metabolic process	84	6137	0.15	0.0075	9606.ENSP00000054950,9606.ENSP00000221419,9606.ENSP00000222673,9606.ENSP00000231572,9606.ENSP00000233057,9606.ENSP00000237530,9606.ENSP00000249066,9606.ENSP00000257770,9606.ENSP00000258145,9606.ENSP00000258962,9606.ENSP00000261416,9606.ENSP00000263556,9606.ENSP00000264161,9606.ENSP00000264335,9606.ENSP00000264639,9606.ENSP00000269349,9606.ENSP00000281828,9606.ENSP00000284240,9606.ENSP00000293831,…	RCN1,HNRNPL,OGDH,RARS,EIF2AK2,RPN2,APOL2,NT5E,GNS,SRSF1,HEXB,P4HA1,DARS,YWHAE,PSMD3,EIF4A3,FARSB,THY1,EIF4A1,CAPN2,RPN1,PPIB,ANPEP,PDIA3,PA2G4,PCBP1,FKBP10,CPNE1,UGDH,CALR,TUFM,MMP1,PPP2R1A,MDH2,P4HB,EEF1G,SHMT2,HSP90AA1,DLST,UGP2,CAV1,ANXA2,RPSA,SND1,FN1,WARS,PSMD12,RAD23B,XRCC6,TFRC,RPL12,FH,HTRA1,SYNCRIP,DPP7,PABPC4,YARS,SRSF3,HNRNPK,RRBP1,CD9,HSPD1,PPP2R4,ILK,MX1,DDX3X,PDIA6,SSB,PCYOX1,DDOST,…
GO Process	GO:0072657	Protein localization to membrane	15	495	0.5	0.0077	9606.ENSP00000263277,9606.ENSP00000284240,9606.ENSP00000299138,9606.ENSP00000328023,9606.ENSP00000333769,9606.ENSP00000335153,9606.ENSP00000339191,9606.ENSP00000346032,9606.ENSP00000346067,9606.ENSP00000352834,9606.ENSP00000354739,9606.ENSP00000368022,9606.ENSP00000384136,9606.ENSP00000449328,9606.ENSP00000479153	EHD2,THY1,VPS35,SRPR,BSG,HSP90AA1,CAV1,ANXA2,RPSA,MYO1C,RPL12,OPTN,RDX,RPLP0,EHD1
GO Process	GO:0006418	tRNA aminoacylation for protein translation	5	46	1.05	0.0078	9606.ENSP00000231572,9606.ENSP00000264161,9606.ENSP00000281828,9606.ENSP00000347495,9606.ENSP00000362576	RARS,DARS,FARSB,WARS,YARS
GO Process	GO:0030199	Collagen fibril organization	5	46	1.05	0.0078	9606.ENSP00000225964,9606.ENSP00000263556,9606.ENSP00000325146,9606.ENSP00000346032,9606.ENSP00000434412	COL1A1,P4HA1,COL12A1,ANXA2,SERPINH1
GO Process	GO:0006928	Movement of cell or subcellular component	30	1501	0.32	0.0082	9606.ENSP00000225964,9606.ENSP00000248553,9606.ENSP00000252699,9606.ENSP00000261416,9606.ENSP00000262030,9606.ENSP00000263238,9606.ENSP00000264335,9606.ENSP00000309539,9606.ENSP00000322788,9606.ENSP00000333769,9606.ENSP00000334008,9606.ENSP00000337838,9606.ENSP00000339191,9606.ENSP00000345230,9606.ENSP00000346839,9606.ENSP00000348965,9606.ENSP00000352834,9606.ENSP00000353375,9606.ENSP00000353408,…	COL1A1,HSPB1,ACTN4,HEXB,ATP5B,ACTR3,YWHAE,DPYSL2,MMP1,BSG,PARVA,RTN4,CAV1,TPM4,FN1,DYNC1H1,MYO1C,MAP4,MSN,ENAH,FAM129B,SLC3A2,EMILIN1,FSCN1,CD9,CORO1B,ILK,SUN2,CORO1C,VIM
GO Process	GO:1902743	Regulation of lamellipodium organization	5	47	1.04	0.0084	9606.ENSP00000263238,9606.ENSP00000371798,9606.ENSP00000377471,9606.ENSP00000394496,9606.ENSP00000449428	ACTR3,FSCN1,CORO1B,CORO1C,TWF1
GO Process	GO:0003433	Chondrocyte development involved in endochondral bone morphogenesis	4	24	1.24	0.0085	9606.ENSP00000295550,9606.ENSP00000325146,9606.ENSP00000355180,9606.ENSP00000434412	COL6A3,COL12A1,COL6A1,SERPINH1
GO Process	GO:1903311	Regulation of mRNA metabolic process	12	338	0.57	0.0088	9606.ENSP00000221419,9606.ENSP00000248553,9606.ENSP00000258962,9606.ENSP00000264639,9606.ENSP00000318195,9606.ENSP00000348442,9606.ENSP00000358635,9606.ENSP00000361949,9606.ENSP00000362820,9606.ENSP00000365439,9606.ENSP00000446007,9606.ENSP00000451291	HNRNPL,HSPB1,SRSF1,PSMD3,NCL,PSMD12,SYNCRIP,PABPC4,SRSF3,HNRNPK,VIM,HNRNPC
GO Process	GO:0051701	Interaction with host	8	151	0.74	0.0090	9606.ENSP00000233057,9606.ENSP00000261667,9606.ENSP00000300060,9606.ENSP00000317334,9606.ENSP00000333298,9606.ENSP00000339191,9606.ENSP00000346067,9606.ENSP00000353224	EIF2AK2,KPNA3,ANPEP,TCP1,LAMP1,CAV1,RPSA,TFRC
GO Process	GO:0006955	Immune response	31	1588	0.31	0.0092	9606.ENSP00000217426,9606.ENSP00000233057,9606.ENSP00000258145,9606.ENSP00000261416,9606.ENSP00000263238,9606.ENSP00000264639,9606.ENSP00000286713,9606.ENSP00000300060,9606.ENSP00000302886,9606.ENSP00000317257,9606.ENSP00000333298,9606.ENSP00000333664,9606.ENSP00000333667,9606.ENSP00000335153,9606.ENSP00000346032,9606.ENSP00000348442,9606.ENSP00000348965,9606.ENSP00000352257,9606.ENSP00000352834,…	AHCY,EIF2AK2,GNS,HEXB,ACTR3,PSMD3,STOM,ANPEP,PA2G4,CPNE1,LAMP1,ACAA1,SHMT2,HSP90AA1,ANXA2,PSMD12,DYNC1H1,XRCC6,MYO1C,SYNCRIP,DPP7,OPTN,TXNDC5,HSPD1,MVP,MX1,DDX3X,DDOST,CAPN1,CAND1,VIM
GO Process	GO:0010821	Regulation of mitochondrion organization	9	196	0.68	0.0097	9606.ENSP00000248975,9606.ENSP00000264335,9606.ENSP00000265333,9606.ENSP00000299138,9606.ENSP00000353224,9606.ENSP00000357283,9606.ENSP00000360671,9606.ENSP00000368022,9606.ENSP00000449089	YWHAH,YWHAE,VDAC1,VPS35,TFRC,LMNA,SLC25A5,OPTN,DNM1L
GO Process	GO:0051716	Cellular response to stimulus	87	6489	0.14	0.0102	9606.ENSP00000216780,9606.ENSP00000221130,9606.ENSP00000221419,9606.ENSP00000225964,9606.ENSP00000233057,9606.ENSP00000235835,9606.ENSP00000248553,9606.ENSP00000248975,9606.ENSP00000252699,9606.ENSP00000261366,9606.ENSP00000262030,9606.ENSP00000263238,9606.ENSP00000264335,9606.ENSP00000264639,9606.ENSP00000265563,9606.ENSP00000269349,9606.ENSP00000284240,9606.ENSP00000295006,9606.ENSP00000296511,…	PCK2,GSR,HNRNPL,COL1A1,EIF2AK2,AKR7A2,HSPB1,YWHAH,ACTN4,LMNB1,ATP5B,ACTR3,YWHAE,PSMD3,PRKAR2A,EIF4A3,THY1,CAPN2,ANXA5,VPS35,PDIA3,GNB2,DPYSL2,ARHGAP1,CPNE1,TCP1,NCL,CALR,MMP1,PPP2R1A,P4HB,SRPR,LAMP1,ACAA1,SHMT2,BSG,PARVA,HSP90AA1,RTN4,CAV1,DPYSL3,ANXA2,FN1,PSMD12,RAD23B,MYOF,XRCC6,MYO1C,TFRC,MSN,PTGS1,COL6A1,FH,COPA,LMNA,SYNCRIP,GSTO1,PPAP2B,SLC25A5,AKR1A1,SRSF3,HNRNPK,OPTN,FSCN1,CD9,HSPD1,G6PD,C…
GO Process	GO:0005996	Monosaccharide metabolic process	9	198	0.67	0.0103	9606.ENSP00000216780,9606.ENSP00000229270,9606.ENSP00000280346,9606.ENSP00000308610,9606.ENSP00000327070,9606.ENSP00000358727,9606.ENSP00000361140,9606.ENSP00000369134,9606.ENSP00000377192	PCK2,TPI1,DLAT,GPD2,MDH2,GSTO1,AKR1A1,PDHA1,G6PD
GO Process	GO:0032502	Developmental process	80	5841	0.15	0.0113	9606.ENSP00000196371,9606.ENSP00000216780,9606.ENSP00000225964,9606.ENSP00000229270,9606.ENSP00000237530,9606.ENSP00000248975,9606.ENSP00000249066,9606.ENSP00000261416,9606.ENSP00000262030,9606.ENSP00000263867,9606.ENSP00000264028,9606.ENSP00000264335,9606.ENSP00000265333,9606.ENSP00000269349,9606.ENSP00000277865,9606.ENSP00000284240,9606.ENSP00000295006,9606.ENSP00000295550,9606.ENSP00000299138,…	OXCT1,PCK2,COL1A1,TPI1,RPN2,YWHAH,APOL2,HEXB,ATP5B,CAPG,ARCN1,YWHAE,VDAC1,EIF4A3,GLUD1,THY1,CAPN2,COL6A3,VPS35,PPIB,ANPEP,GPD2,DPYSL2,CPNE1,NCL,UGDH,CALR,COL12A1,IDH2,BSG,PARVA,HSP90AA1,RTN4,CAV1,CAPRIN1,DPYSL3,TPM4,ANXA2,SND1,FN1,WARS,PLS3,RAD23B,MYOF,XRCC6,TFRC,MAP4,MSN,COL6A1,ENAH,LMNA,HTRA1,PHGDH,SYNCRIP,PABPC4,ANXA7,FAM129B,RRBP1,SNX2,EMILIN1,CD9,HSPD1,G6PD,ACTN1,ILK,DDX3X,RDX,SUN2,CORO1C,CA…
GO Process	GO:0006950	Response to stress	54	3485	0.21	0.0115	9606.ENSP00000196371,9606.ENSP00000216780,9606.ENSP00000217426,9606.ENSP00000221130,9606.ENSP00000221419,9606.ENSP00000225964,9606.ENSP00000233057,9606.ENSP00000248553,9606.ENSP00000249066,9606.ENSP00000252699,9606.ENSP00000263238,9606.ENSP00000263277,9606.ENSP00000264335,9606.ENSP00000264639,9606.ENSP00000265333,9606.ENSP00000265563,9606.ENSP00000295006,9606.ENSP00000296511,9606.ENSP00000300289,…	OXCT1,PCK2,AHCY,GSR,HNRNPL,COL1A1,EIF2AK2,HSPB1,APOL2,ACTN4,ACTR3,EHD2,YWHAE,PSMD3,VDAC1,PRKAR2A,CAPN2,ANXA5,PDIA3,CALR,P4HB,SRPR,SHMT2,HSP90AA1,RTN4,CAV1,DPYSL3,FN1,PSMD12,RAD23B,MYOF,XRCC6,MYO1C,PTGS1,FH,LMNA,SYNCRIP,PABPC4,ANXA7,OPTN,CD9,HSPD1,G6PD,CORO1B,ILK,MX1,DDX3X,PDIA6,SERPINH1,ACADVL,VIM,DNM1L,RUVBL2,EHD1
GO Process	GO:0031334	Positive regulation of protein-containing complex assembly	10	249	0.62	0.0116	9606.ENSP00000263238,9606.ENSP00000322788,9606.ENSP00000335153,9606.ENSP00000347495,9606.ENSP00000352834,9606.ENSP00000353224,9606.ENSP00000353408,9606.ENSP00000371798,9606.ENSP00000382840,9606.ENSP00000442318	ACTR3,MMP1,HSP90AA1,WARS,MYO1C,TFRC,MSN,FSCN1,DDX3X,CAND1
GO Process	GO:0072329	Monocarboxylic acid catabolic process	7	118	0.79	0.0116	9606.ENSP00000216780,9606.ENSP00000333664,9606.ENSP00000357535,9606.ENSP00000361140,9606.ENSP00000370023,9606.ENSP00000438689,9606.ENSP00000452762	PCK2,ACAA1,ECHS1,AKR1A1,HADHA,ACADVL,ETFA
GO Process	GO:0006998	Nuclear envelope organization	5	52	1.0	0.0120	9606.ENSP00000303992,9606.ENSP00000324804,9606.ENSP00000357283,9606.ENSP00000385616,9606.ENSP00000435365	TMEM43,PPP2R1A,LMNA,SUN2,TOR1AIP1
GO Process	GO:0009150	Purine ribonucleotide metabolic process	11	303	0.57	0.0129	9606.ENSP00000222673,9606.ENSP00000229270,9606.ENSP00000257770,9606.ENSP00000262030,9606.ENSP00000280346,9606.ENSP00000335304,9606.ENSP00000367923,9606.ENSP00000369134,9606.ENSP00000381736,9606.ENSP00000419325,9606.ENSP00000446215	OGDH,TPI1,NT5E,ATP5B,DLAT,DLST,SUCLA2,PDHA1,ATP5A1,SUCLG2,RAN
GO Process	GO:0072521	Purine-containing compound metabolic process	12	360	0.54	0.0143	9606.ENSP00000217426,9606.ENSP00000222673,9606.ENSP00000229270,9606.ENSP00000257770,9606.ENSP00000262030,9606.ENSP00000280346,9606.ENSP00000335304,9606.ENSP00000367923,9606.ENSP00000369134,9606.ENSP00000381736,9606.ENSP00000419325,9606.ENSP00000446215	AHCY,OGDH,TPI1,NT5E,ATP5B,DLAT,DLST,SUCLA2,PDHA1,ATP5A1,SUCLG2,RAN
GO Process	GO:0006403	RNA localization	9	210	0.65	0.0149	9606.ENSP00000258962,9606.ENSP00000269349,9606.ENSP00000317334,9606.ENSP00000352834,9606.ENSP00000362820,9606.ENSP00000377958,9606.ENSP00000378760,9606.ENSP00000386636,9606.ENSP00000446215	SRSF1,EIF4A3,TCP1,MYO1C,SRSF3,CCT4,MVP,SSB,RAN
GO Process	GO:0034504	Protein localization to nucleus	8	165	0.7	0.0149	9606.ENSP00000225964,9606.ENSP00000261667,9606.ENSP00000264335,9606.ENSP00000320866,9606.ENSP00000357283,9606.ENSP00000385616,9606.ENSP00000435365,9606.ENSP00000446215	COL1A1,KPNA3,YWHAE,CALR,LMNA,SUN2,TOR1AIP1,RAN
GO Process	GO:0006081	Cellular aldehyde metabolic process	5	55	0.97	0.0150	9606.ENSP00000229270,9606.ENSP00000235835,9606.ENSP00000331897,9606.ENSP00000361140,9606.ENSP00000387123	TPI1,AKR7A2,IDH2,AKR1A1,ALDH7A1
GO Process	GO:0009063	Cellular amino acid catabolic process	7	124	0.77	0.0150	9606.ENSP00000217426,9606.ENSP00000222673,9606.ENSP00000277865,9606.ENSP00000333667,9606.ENSP00000335304,9606.ENSP00000387123,9606.ENSP00000387654	AHCY,OGDH,GLUD1,SHMT2,DLST,ALDH7A1,PCYOX1
GO Process	GO:0048523	Negative regulation of cellular process	69	4874	0.17	0.0155	9606.ENSP00000221419,9606.ENSP00000225964,9606.ENSP00000233057,9606.ENSP00000248553,9606.ENSP00000248975,9606.ENSP00000252699,9606.ENSP00000262030,9606.ENSP00000263867,9606.ENSP00000264335,9606.ENSP00000264639,9606.ENSP00000265333,9606.ENSP00000265563,9606.ENSP00000269349,9606.ENSP00000284240,9606.ENSP00000295550,9606.ENSP00000296511,9606.ENSP00000299138,9606.ENSP00000302886,9606.ENSP00000310491,…	HNRNPL,COL1A1,EIF2AK2,HSPB1,YWHAH,ACTN4,ATP5B,CAPG,YWHAE,PSMD3,VDAC1,PRKAR2A,EIF4A3,THY1,COL6A3,ANXA5,VPS35,PA2G4,ARHGAP1,CPNE1,NCL,CALR,PPP2R1A,IDH2,RTN4,CAV1,CAPRIN1,DPYSL3,ANXA2,FN1,WARS,PSMD12,XRCC6,TFRC,MAP4,FH,LMNA,HTRA1,SYNCRIP,GSTO1,PPAP2B,SLC25A5,FAM129B,HNRNPK,OPTN,ATAD3A,TXNDC5,EMILIN1,CD9,HSPD1,PPP2R4,G6PD,CORO1B,ACTN1,MVP,ILK,ATP5A1,DDX3X,RDX,CORO1C,API5,SERPINH1,ACADVL,VIM,DNM1L,TWF…
GO Process	GO:0010810	Regulation of cell-substrate adhesion	9	212	0.64	0.0156	9606.ENSP00000225964,9606.ENSP00000252699,9606.ENSP00000284240,9606.ENSP00000320866,9606.ENSP00000327801,9606.ENSP00000346839,9606.ENSP00000369677,9606.ENSP00000379975,9606.ENSP00000394496	COL1A1,ACTN4,THY1,CALR,P4HB,FN1,EMILIN1,ILK,CORO1C
GO Process	GO:0051271	Negative regulation of cellular component movement	11	311	0.56	0.0156	9606.ENSP00000252699,9606.ENSP00000284240,9606.ENSP00000320866,9606.ENSP00000331897,9606.ENSP00000343690,9606.ENSP00000369677,9606.ENSP00000371958,9606.ENSP00000377471,9606.ENSP00000377941,9606.ENSP00000379975,9606.ENSP00000394496	ACTN4,THY1,CALR,IDH2,DPYSL3,EMILIN1,CD9,CORO1B,ACTN1,ILK,CORO1C
GO Process	GO:0006635	Fatty acid beta-oxidation	5	56	0.97	0.0159	9606.ENSP00000333664,9606.ENSP00000357535,9606.ENSP00000370023,9606.ENSP00000438689,9606.ENSP00000452762	ACAA1,ECHS1,HADHA,ACADVL,ETFA
GO Process	GO:0044089	Positive regulation of cellular component biogenesis	15	542	0.46	0.0169	9606.ENSP00000263238,9606.ENSP00000284240,9606.ENSP00000322788,9606.ENSP00000335153,9606.ENSP00000339191,9606.ENSP00000343690,9606.ENSP00000347495,9606.ENSP00000348965,9606.ENSP00000352834,9606.ENSP00000353224,9606.ENSP00000353408,9606.ENSP00000369677,9606.ENSP00000371798,9606.ENSP00000382840,9606.ENSP00000442318	ACTR3,THY1,MMP1,HSP90AA1,CAV1,DPYSL3,WARS,DYNC1H1,MYO1C,TFRC,MSN,EMILIN1,FSCN1,DDX3X,CAND1
GO Process	GO:0019637	Organophosphate metabolic process	20	870	0.38	0.0189	9606.ENSP00000222673,9606.ENSP00000229270,9606.ENSP00000257770,9606.ENSP00000261416,9606.ENSP00000262030,9606.ENSP00000280346,9606.ENSP00000308610,9606.ENSP00000317257,9606.ENSP00000331897,9606.ENSP00000335304,9606.ENSP00000338703,9606.ENSP00000360296,9606.ENSP00000361140,9606.ENSP00000367923,9606.ENSP00000369134,9606.ENSP00000370023,9606.ENSP00000377192,9606.ENSP00000381736,9606.ENSP00000419325,…	OGDH,TPI1,NT5E,HEXB,ATP5B,DLAT,GPD2,CPNE1,IDH2,DLST,UGP2,PPAP2B,AKR1A1,SUCLA2,PDHA1,HADHA,G6PD,ATP5A1,SUCLG2,RAN
GO Process	GO:0006554	Lysine catabolic process	3	12	1.41	0.0191	9606.ENSP00000222673,9606.ENSP00000335304,9606.ENSP00000387123	OGDH,DLST,ALDH7A1
GO Process	GO:2001135	Regulation of endocytic recycling	3	12	1.41	0.0191	9606.ENSP00000263277,9606.ENSP00000310491,9606.ENSP00000479153	EHD2,ARHGAP1,EHD1
GO Process	GO:0043086	Negative regulation of catalytic activity	19	807	0.39	0.0197	9606.ENSP00000248553,9606.ENSP00000264335,9606.ENSP00000265563,9606.ENSP00000284240,9606.ENSP00000295550,9606.ENSP00000296511,9606.ENSP00000324804,9606.ENSP00000339191,9606.ENSP00000346032,9606.ENSP00000347495,9606.ENSP00000377036,9606.ENSP00000378760,9606.ENSP00000379975,9606.ENSP00000382840,9606.ENSP00000384136,9606.ENSP00000394496,9606.ENSP00000433999,9606.ENSP00000434412,9606.ENSP00000442318	HSPB1,YWHAE,PRKAR2A,THY1,COL6A3,ANXA5,PPP2R1A,CAV1,ANXA2,WARS,PPP2R4,MVP,ILK,DDX3X,RDX,CORO1C,RNH1,SERPINH1,CAND1
GO Process	GO:0009062	Fatty acid catabolic process	6	93	0.82	0.0199	9606.ENSP00000216780,9606.ENSP00000333664,9606.ENSP00000357535,9606.ENSP00000370023,9606.ENSP00000438689,9606.ENSP00000452762	PCK2,ACAA1,ECHS1,HADHA,ACADVL,ETFA
GO Process	GO:0044271	Cellular nitrogen compound biosynthetic process	29	1522	0.3	0.0199	9606.ENSP00000231572,9606.ENSP00000233057,9606.ENSP00000257770,9606.ENSP00000262030,9606.ENSP00000264161,9606.ENSP00000280346,9606.ENSP00000281828,9606.ENSP00000293831,9606.ENSP00000319501,9606.ENSP00000322439,9606.ENSP00000331897,9606.ENSP00000331901,9606.ENSP00000335153,9606.ENSP00000338703,9606.ENSP00000346067,9606.ENSP00000347495,9606.ENSP00000354739,9606.ENSP00000355518,9606.ENSP00000361949,…	RARS,EIF2AK2,NT5E,ATP5B,DARS,DLAT,FARSB,EIF4A1,UGDH,TUFM,IDH2,EEF1G,HSP90AA1,UGP2,RPSA,WARS,RPL12,FH,PABPC4,YARS,RRBP1,SUCLA2,PDHA1,ATP5A1,DDX3X,ALDH7A1,EEF1D,RPLP0,EIF3L
GO Process	GO:0019221	Cytokine-mediated signaling pathway	17	678	0.41	0.0200	9606.ENSP00000252699,9606.ENSP00000261366,9606.ENSP00000264639,9606.ENSP00000317334,9606.ENSP00000322788,9606.ENSP00000327801,9606.ENSP00000335153,9606.ENSP00000346032,9606.ENSP00000346839,9606.ENSP00000348442,9606.ENSP00000353408,9606.ENSP00000358727,9606.ENSP00000371798,9606.ENSP00000379975,9606.ENSP00000381601,9606.ENSP00000446007,9606.ENSP00000449328	ACTN4,LMNB1,PSMD3,TCP1,MMP1,P4HB,HSP90AA1,ANXA2,FN1,PSMD12,MSN,GSTO1,FSCN1,ILK,MX1,VIM,RPLP0
GO Process	GO:0045454	Cell redox homeostasis	5	60	0.94	0.0204	9606.ENSP00000221130,9606.ENSP00000300289,9606.ENSP00000327801,9606.ENSP00000369081,9606.ENSP00000385385	GSR,PDIA3,P4HB,TXNDC5,PDIA6
GO Process	GO:0006066	Alcohol metabolic process	11	324	0.55	0.0205	9606.ENSP00000216780,9606.ENSP00000229270,9606.ENSP00000235835,9606.ENSP00000249066,9606.ENSP00000308610,9606.ENSP00000331897,9606.ENSP00000352208,9606.ENSP00000360296,9606.ENSP00000361140,9606.ENSP00000377192,9606.ENSP00000380837	PCK2,TPI1,AKR7A2,APOL2,GPD2,IDH2,MYOF,PPAP2B,AKR1A1,G6PD,LSS
GO Process	GO:0070482	Response to oxygen levels	12	379	0.52	0.0206	9606.ENSP00000217426,9606.ENSP00000225964,9606.ENSP00000252699,9606.ENSP00000264639,9606.ENSP00000295006,9606.ENSP00000327801,9606.ENSP00000337838,9606.ENSP00000339191,9606.ENSP00000348442,9606.ENSP00000357283,9606.ENSP00000373620,9606.ENSP00000449089	AHCY,COL1A1,ACTN4,PSMD3,CAPN2,P4HB,RTN4,CAV1,PSMD12,LMNA,HSPD1,DNM1L
GO Process	GO:0019439	Aromatic compound catabolic process	13	437	0.49	0.0210	9606.ENSP00000217426,9606.ENSP00000257770,9606.ENSP00000269349,9606.ENSP00000324804,9606.ENSP00000333664,9606.ENSP00000346067,9606.ENSP00000346762,9606.ENSP00000354739,9606.ENSP00000361949,9606.ENSP00000386636,9606.ENSP00000433999,9606.ENSP00000449328,9606.ENSP00000480004	AHCY,NT5E,EIF4A3,PPP2R1A,ACAA1,RPSA,SND1,RPL12,PABPC4,SSB,RNH1,RPLP0,EPHX1
GO Process	GO:0010831	Positive regulation of myotube differentiation	4	33	1.1	0.0213	9606.ENSP00000263277,9606.ENSP00000295006,9606.ENSP00000362409,9606.ENSP00000479153	EHD2,CAPN2,FAM129B,EHD1
GO Process	GO:1902745	Positive regulation of lamellipodium organization	4	33	1.1	0.0213	9606.ENSP00000263238,9606.ENSP00000371798,9606.ENSP00000377471,9606.ENSP00000394496	ACTR3,FSCN1,CORO1B,CORO1C
GO Process	GO:0006637	acyl-CoA metabolic process	6	95	0.82	0.0214	9606.ENSP00000222673,9606.ENSP00000280346,9606.ENSP00000335304,9606.ENSP00000367923,9606.ENSP00000369134,9606.ENSP00000419325	OGDH,DLAT,DLST,SUCLA2,PDHA1,SUCLG2
GO Process	GO:0046718	Viral entry into host cell	6	95	0.82	0.0214	9606.ENSP00000261667,9606.ENSP00000300060,9606.ENSP00000333298,9606.ENSP00000339191,9606.ENSP00000346067,9606.ENSP00000353224	KPNA3,ANPEP,LAMP1,CAV1,RPSA,TFRC
GO Process	GO:0006839	Mitochondrial transport	9	225	0.62	0.0218	9606.ENSP00000248975,9606.ENSP00000262030,9606.ENSP00000264335,9606.ENSP00000284320,9606.ENSP00000299138,9606.ENSP00000335153,9606.ENSP00000360671,9606.ENSP00000373620,9606.ENSP00000381736	YWHAH,ATP5B,YWHAE,TOMM70A,VPS35,HSP90AA1,SLC25A5,HSPD1,ATP5A1
GO Process	GO:0032535	Regulation of cellular component size	12	383	0.51	0.0219	9606.ENSP00000263238,9606.ENSP00000263867,9606.ENSP00000309539,9606.ENSP00000337838,9606.ENSP00000346839,9606.ENSP00000352834,9606.ENSP00000353408,9606.ENSP00000362010,9606.ENSP00000377471,9606.ENSP00000379975,9606.ENSP00000384136,9606.ENSP00000449428	ACTR3,CAPG,DPYSL2,RTN4,FN1,MYO1C,MSN,ANXA7,CORO1B,ILK,RDX,TWF1
GO Process	GO:0042178	Xenobiotic catabolic process	3	13	1.38	0.0219	9606.ENSP00000333664,9606.ENSP00000358727,9606.ENSP00000399805	ACAA1,GSTO1,CRYZ
GO Process	GO:0051764	Actin crosslink formation	3	13	1.38	0.0219	9606.ENSP00000343690,9606.ENSP00000377941,9606.ENSP00000478061	DPYSL3,ACTN1,MARCKS
GO Process	GO:0007338	Single fertilization	7	136	0.73	0.0224	9606.ENSP00000258091,9606.ENSP00000261416,9606.ENSP00000280326,9606.ENSP00000295688,9606.ENSP00000317334,9606.ENSP00000371958,9606.ENSP00000377958	CCT7,HEXB,CCT5,CCT3,TCP1,CD9,CCT4
GO Process	GO:0017148	Negative regulation of translation	7	136	0.73	0.0224	9606.ENSP00000233057,9606.ENSP00000269349,9606.ENSP00000318195,9606.ENSP00000320866,9606.ENSP00000340329,9606.ENSP00000358635,9606.ENSP00000382840	EIF2AK2,EIF4A3,NCL,CALR,CAPRIN1,SYNCRIP,DDX3X
GO Process	GO:0120032	Regulation of plasma membrane bounded cell projection assembly	8	181	0.66	0.0234	9606.ENSP00000263238,9606.ENSP00000339191,9606.ENSP00000343690,9606.ENSP00000353375,9606.ENSP00000371798,9606.ENSP00000384136,9606.ENSP00000394496,9606.ENSP00000449428	ACTR3,CAV1,DPYSL3,MAP4,FSCN1,RDX,CORO1C,TWF1
GO Process	GO:0031623	Receptor internalization	5	64	0.91	0.0250	9606.ENSP00000339191,9606.ENSP00000353224,9606.ENSP00000371958,9606.ENSP00000381601,9606.ENSP00000482835	CAV1,TFRC,CD9,MX1,AP2B1
GO Process	GO:0019538	Protein metabolic process	61	4251	0.17	0.0261	9606.ENSP00000054950,9606.ENSP00000222673,9606.ENSP00000231572,9606.ENSP00000233057,9606.ENSP00000237530,9606.ENSP00000249066,9606.ENSP00000261416,9606.ENSP00000263556,9606.ENSP00000264161,9606.ENSP00000264335,9606.ENSP00000264639,9606.ENSP00000281828,9606.ENSP00000284240,9606.ENSP00000293831,9606.ENSP00000295006,9606.ENSP00000296255,9606.ENSP00000300026,9606.ENSP00000300060,9606.ENSP00000300289,…	RCN1,OGDH,RARS,EIF2AK2,RPN2,APOL2,HEXB,P4HA1,DARS,YWHAE,PSMD3,FARSB,THY1,EIF4A1,CAPN2,RPN1,PPIB,ANPEP,PDIA3,FKBP10,CPNE1,UGDH,CALR,TUFM,MMP1,PPP2R1A,MDH2,P4HB,EEF1G,SHMT2,HSP90AA1,DLST,ANXA2,RPSA,FN1,WARS,PSMD12,RAD23B,RPL12,HTRA1,DPP7,PABPC4,YARS,RRBP1,HSPD1,PPP2R4,ILK,DDX3X,PDIA6,PCYOX1,DDOST,EEF1D,CAPN1,SERPINH1,FKBP9,CAND1,RPLP0,TWF1,RUVBL2,AP2B1,EIF3L
GO Process	GO:0044283	Small molecule biosynthetic process	15	572	0.43	0.0261	9606.ENSP00000216780,9606.ENSP00000229270,9606.ENSP00000257770,9606.ENSP00000277865,9606.ENSP00000308610,9606.ENSP00000319501,9606.ENSP00000327070,9606.ENSP00000333667,9606.ENSP00000338703,9606.ENSP00000354612,9606.ENSP00000358417,9606.ENSP00000361140,9606.ENSP00000367923,9606.ENSP00000377192,9606.ENSP00000380837	PCK2,TPI1,NT5E,GLUD1,GPD2,UGDH,MDH2,SHMT2,UGP2,PTGS1,PHGDH,AKR1A1,SUCLA2,G6PD,LSS
GO Process	GO:0022617	Extracellular matrix disassembly	5	66	0.89	0.0283	9606.ENSP00000295006,9606.ENSP00000322788,9606.ENSP00000333769,9606.ENSP00000357980,9606.ENSP00000431984	CAPN2,MMP1,BSG,HTRA1,CAPN1
GO Process	GO:0050789	Regulation of biological process	133	11475	0.08	0.0285	9606.ENSP00000196371,9606.ENSP00000221130,9606.ENSP00000221419,9606.ENSP00000225964,9606.ENSP00000233057,9606.ENSP00000248553,9606.ENSP00000248975,9606.ENSP00000252699,9606.ENSP00000257770,9606.ENSP00000258091,9606.ENSP00000258962,9606.ENSP00000261366,9606.ENSP00000261416,9606.ENSP00000261667,9606.ENSP00000262030,9606.ENSP00000263238,9606.ENSP00000263277,9606.ENSP00000263867,9606.ENSP00000264335,…	OXCT1,GSR,HNRNPL,COL1A1,EIF2AK2,HSPB1,YWHAH,ACTN4,NT5E,CCT7,SRSF1,LMNB1,HEXB,KPNA3,ATP5B,ACTR3,EHD2,CAPG,YWHAE,PSMD3,VDAC1,PRKAR2A,EIF4A3,GLUD1,CCT5,THY1,STOM,EIF4A1,CAPN2,COL6A3,CCT3,ANXA5,VPS35,PPIB,PDIA3,PA2G4,GNB2,PCBP1,DPYSL2,ARHGAP1,CPNE1,TCP1,NCL,CALR,TUFM,MMP1,PPP2R1A,P4HB,SRPR,IDH2,EEF1G,LAMP1,SHMT2,BSG,PARVA,HSP90AA1,RTN4,CAV1,CAPRIN1,DPYSL3,ANXA2,RPSA,SND1,FN1,WARS,PSMD12,DYNC1H1,RAD23…
GO Process	GO:0006469	Negative regulation of protein kinase activity	9	236	0.6	0.0286	9606.ENSP00000248553,9606.ENSP00000265563,9606.ENSP00000284240,9606.ENSP00000324804,9606.ENSP00000339191,9606.ENSP00000347495,9606.ENSP00000378760,9606.ENSP00000379975,9606.ENSP00000394496	HSPB1,PRKAR2A,THY1,PPP2R1A,CAV1,WARS,MVP,ILK,CORO1C
GO Process	GO:0070201	Regulation of establishment of protein localization	16	642	0.41	0.0287	9606.ENSP00000196371,9606.ENSP00000248975,9606.ENSP00000258091,9606.ENSP00000264335,9606.ENSP00000277865,9606.ENSP00000280326,9606.ENSP00000286713,9606.ENSP00000295688,9606.ENSP00000299138,9606.ENSP00000317334,9606.ENSP00000331897,9606.ENSP00000352834,9606.ENSP00000360671,9606.ENSP00000377958,9606.ENSP00000446215,9606.ENSP00000449089	OXCT1,YWHAH,CCT7,YWHAE,GLUD1,CCT5,STOM,CCT3,VPS35,TCP1,IDH2,MYO1C,SLC25A5,CCT4,RAN,DNM1L
GO Process	GO:0001666	Response to hypoxia	11	342	0.52	0.0288	9606.ENSP00000217426,9606.ENSP00000252699,9606.ENSP00000264639,9606.ENSP00000295006,9606.ENSP00000327801,9606.ENSP00000337838,9606.ENSP00000339191,9606.ENSP00000348442,9606.ENSP00000357283,9606.ENSP00000373620,9606.ENSP00000449089	AHCY,ACTN4,PSMD3,CAPN2,P4HB,RTN4,CAV1,PSMD12,LMNA,HSPD1,DNM1L
GO Process	GO:0030155	Regulation of cell adhesion	17	712	0.39	0.0307	9606.ENSP00000225964,9606.ENSP00000252699,9606.ENSP00000262030,9606.ENSP00000284240,9606.ENSP00000320866,9606.ENSP00000324804,9606.ENSP00000327801,9606.ENSP00000339191,9606.ENSP00000346839,9606.ENSP00000353224,9606.ENSP00000360296,9606.ENSP00000369677,9606.ENSP00000371958,9606.ENSP00000373620,9606.ENSP00000379975,9606.ENSP00000384136,9606.ENSP00000394496	COL1A1,ACTN4,ATP5B,THY1,CALR,PPP2R1A,P4HB,CAV1,FN1,TFRC,PPAP2B,EMILIN1,CD9,HSPD1,ILK,RDX,CORO1C
GO Process	GO:1901606	Alpha-amino acid catabolic process	6	104	0.78	0.0309	9606.ENSP00000217426,9606.ENSP00000222673,9606.ENSP00000277865,9606.ENSP00000333667,9606.ENSP00000335304,9606.ENSP00000387123	AHCY,OGDH,GLUD1,SHMT2,DLST,ALDH7A1
GO Process	GO:0032501	Multicellular organismal process	89	6933	0.12	0.0315	9606.ENSP00000196371,9606.ENSP00000216780,9606.ENSP00000225964,9606.ENSP00000229270,9606.ENSP00000248553,9606.ENSP00000248975,9606.ENSP00000249066,9606.ENSP00000261416,9606.ENSP00000262030,9606.ENSP00000263277,9606.ENSP00000263867,9606.ENSP00000264028,9606.ENSP00000264335,9606.ENSP00000265333,9606.ENSP00000265563,9606.ENSP00000269349,9606.ENSP00000277865,9606.ENSP00000280346,9606.ENSP00000284240,…	OXCT1,PCK2,COL1A1,TPI1,HSPB1,YWHAH,APOL2,HEXB,ATP5B,EHD2,CAPG,ARCN1,YWHAE,VDAC1,PRKAR2A,EIF4A3,GLUD1,DLAT,THY1,CAPN2,COL6A3,ANXA5,VPS35,PPIB,ANPEP,GPD2,DPYSL2,CPNE1,NCL,UGDH,CALR,PPP2R1A,COL12A1,P4HB,IDH2,BSG,PARVA,HSP90AA1,RTN4,CAV1,CAPRIN1,DPYSL3,TPM4,ANXA2,SND1,FN1,WARS,PLS3,RAD23B,MYOF,XRCC6,TFRC,MAP4,MSN,PTGS1,CALD1,COL6A1,FH,ENAH,COPA,LMNA,HTRA1,PHGDH,SYNCRIP,PABPC4,FAM129B,RRBP1,EMILIN1,CD…
GO Process	GO:0043112	Receptor metabolic process	6	105	0.77	0.0322	9606.ENSP00000339191,9606.ENSP00000353224,9606.ENSP00000371958,9606.ENSP00000381601,9606.ENSP00000431984,9606.ENSP00000482835	CAV1,TFRC,CD9,MX1,CAPN1,AP2B1
GO Process	GO:0051239	Regulation of multicellular organismal process	49	3227	0.2	0.0322	9606.ENSP00000225964,9606.ENSP00000233057,9606.ENSP00000248553,9606.ENSP00000248975,9606.ENSP00000262030,9606.ENSP00000264335,9606.ENSP00000264639,9606.ENSP00000269349,9606.ENSP00000284240,9606.ENSP00000295006,9606.ENSP00000296511,9606.ENSP00000299138,9606.ENSP00000300026,9606.ENSP00000309539,9606.ENSP00000317257,9606.ENSP00000320866,9606.ENSP00000324804,9606.ENSP00000331897,9606.ENSP00000333769,…	COL1A1,EIF2AK2,HSPB1,YWHAH,ATP5B,YWHAE,PSMD3,EIF4A3,THY1,CAPN2,ANXA5,VPS35,PPIB,DPYSL2,CPNE1,CALR,PPP2R1A,IDH2,BSG,RTN4,CAV1,CAPRIN1,DPYSL3,ANXA2,FN1,WARS,PSMD12,DYNC1H1,XRCC6,TFRC,FH,LMNA,GSTO1,PPAP2B,FAM129B,HNRNPK,EMILIN1,CD9,HSPD1,G6PD,ILK,ATP5A1,DDX3X,CORO1C,RNH1,VIM,DNM1L,TWF1,AP2B1
GO Process	GO:0030968	Endoplasmic reticulum unfolded protein response	6	106	0.77	0.0335	9606.ENSP00000233057,9606.ENSP00000320866,9606.ENSP00000328023,9606.ENSP00000357283,9606.ENSP00000385385,9606.ENSP00000438689	EIF2AK2,CALR,SRPR,LMNA,PDIA6,ACADVL
GO Process	GO:0090263	Positive regulation of canonical Wnt signaling pathway	7	148	0.69	0.0338	9606.ENSP00000225964,9606.ENSP00000264639,9606.ENSP00000299138,9606.ENSP00000339191,9606.ENSP00000348442,9606.ENSP00000379975,9606.ENSP00000382840	COL1A1,PSMD3,VPS35,CAV1,PSMD12,ILK,DDX3X
GO Process	GO:0006103	2-oxoglutarate metabolic process	3	16	1.29	0.0339	9606.ENSP00000222673,9606.ENSP00000331897,9606.ENSP00000335304	OGDH,IDH2,DLST
GO Process	GO:2001233	Regulation of apoptotic signaling pathway	12	409	0.48	0.0347	9606.ENSP00000248553,9606.ENSP00000248975,9606.ENSP00000264335,9606.ENSP00000300289,9606.ENSP00000324804,9606.ENSP00000327801,9606.ENSP00000339191,9606.ENSP00000357283,9606.ENSP00000360671,9606.ENSP00000365439,9606.ENSP00000382840,9606.ENSP00000449089	HSPB1,YWHAH,YWHAE,PDIA3,PPP2R1A,P4HB,CAV1,LMNA,SLC25A5,HNRNPK,DDX3X,DNM1L
GO Process	GO:0006401	RNA catabolic process	9	247	0.58	0.0367	9606.ENSP00000269349,9606.ENSP00000324804,9606.ENSP00000346067,9606.ENSP00000346762,9606.ENSP00000354739,9606.ENSP00000361949,9606.ENSP00000386636,9606.ENSP00000433999,9606.ENSP00000449328	EIF4A3,PPP2R1A,RPSA,SND1,RPL12,PABPC4,SSB,RNH1,RPLP0
GO Process	GO:0007163	Establishment or maintenance of cell polarity	8	197	0.62	0.0367	9606.ENSP00000263238,9606.ENSP00000334008,9606.ENSP00000335153,9606.ENSP00000353375,9606.ENSP00000353408,9606.ENSP00000357283,9606.ENSP00000371798,9606.ENSP00000379975	ACTR3,PARVA,HSP90AA1,MAP4,MSN,LMNA,FSCN1,ILK
GO Process	GO:1901361	Organic cyclic compound catabolic process	13	472	0.46	0.0367	9606.ENSP00000217426,9606.ENSP00000248975,9606.ENSP00000257770,9606.ENSP00000269349,9606.ENSP00000324804,9606.ENSP00000333664,9606.ENSP00000346067,9606.ENSP00000346762,9606.ENSP00000354739,9606.ENSP00000361949,9606.ENSP00000386636,9606.ENSP00000433999,9606.ENSP00000449328	AHCY,YWHAH,NT5E,EIF4A3,PPP2R1A,ACAA1,RPSA,SND1,RPL12,PABPC4,SSB,RNH1,RPLP0
GO Process	GO:0003429	Growth plate cartilage chondrocyte morphogenesis	3	17	1.26	0.0385	9606.ENSP00000295550,9606.ENSP00000325146,9606.ENSP00000355180	COL6A3,COL12A1,COL6A1
GO Process	GO:0060348	Bone development	8	199	0.62	0.0385	9606.ENSP00000225964,9606.ENSP00000295550,9606.ENSP00000300026,9606.ENSP00000325146,9606.ENSP00000346032,9606.ENSP00000348163,9606.ENSP00000355180,9606.ENSP00000434412	COL1A1,COL6A3,PPIB,COL12A1,ANXA2,PLS3,COL6A1,SERPINH1
GO Process	GO:1901222	Regulation of NIK/NF-kappaB signaling	6	110	0.75	0.0385	9606.ENSP00000233057,9606.ENSP00000252699,9606.ENSP00000317257,9606.ENSP00000320866,9606.ENSP00000379975,9606.ENSP00000382840	EIF2AK2,ACTN4,CPNE1,CALR,ILK,DDX3X
GO Process	GO:0008347	Glial cell migration	4	41	1.0	0.0386	9606.ENSP00000261416,9606.ENSP00000337838,9606.ENSP00000371958,9606.ENSP00000385616	HEXB,RTN4,CD9,SUN2
GO Process	GO:0006065	UDP-glucuronate biosynthetic process	2	3	1.84	0.0387	9606.ENSP00000319501,9606.ENSP00000338703	UGDH,UGP2
GO Process	GO:1902463	Protein localization to cell leading edge	2	3	1.84	0.0387	9606.ENSP00000357048,9606.ENSP00000377471	COPA,CORO1B
GO Process	GO:0031400	Negative regulation of protein modification process	15	602	0.41	0.0388	9606.ENSP00000248553,9606.ENSP00000264335,9606.ENSP00000265563,9606.ENSP00000284240,9606.ENSP00000324804,9606.ENSP00000339191,9606.ENSP00000347495,9606.ENSP00000355518,9606.ENSP00000360296,9606.ENSP00000369677,9606.ENSP00000377036,9606.ENSP00000377192,9606.ENSP00000378760,9606.ENSP00000379975,9606.ENSP00000394496	HSPB1,YWHAE,PRKAR2A,THY1,PPP2R1A,CAV1,WARS,FH,PPAP2B,EMILIN1,PPP2R4,G6PD,MVP,ILK,CORO1C
GO Process	GO:0051054	Positive regulation of DNA metabolic process	8	200	0.62	0.0388	9606.ENSP00000258091,9606.ENSP00000280326,9606.ENSP00000295688,9606.ENSP00000317334,9606.ENSP00000335153,9606.ENSP00000353224,9606.ENSP00000355518,9606.ENSP00000377958	CCT7,CCT5,CCT3,TCP1,HSP90AA1,TFRC,FH,CCT4
GO Process	GO:0048731	System development	62	4426	0.16	0.0389	9606.ENSP00000196371,9606.ENSP00000216780,9606.ENSP00000225964,9606.ENSP00000248975,9606.ENSP00000261416,9606.ENSP00000262030,9606.ENSP00000263867,9606.ENSP00000264028,9606.ENSP00000264335,9606.ENSP00000269349,9606.ENSP00000277865,9606.ENSP00000284240,9606.ENSP00000295550,9606.ENSP00000299138,9606.ENSP00000300026,9606.ENSP00000300060,9606.ENSP00000308610,9606.ENSP00000309539,9606.ENSP00000317257,…	OXCT1,PCK2,COL1A1,YWHAH,HEXB,ATP5B,CAPG,ARCN1,YWHAE,EIF4A3,GLUD1,THY1,COL6A3,VPS35,PPIB,ANPEP,GPD2,DPYSL2,CPNE1,NCL,CALR,COL12A1,IDH2,BSG,PARVA,HSP90AA1,RTN4,CAV1,CAPRIN1,DPYSL3,ANXA2,FN1,WARS,PLS3,RAD23B,XRCC6,TFRC,MAP4,MSN,COL6A1,ENAH,LMNA,HTRA1,PHGDH,PABPC4,FAM129B,EMILIN1,CD9,HSPD1,G6PD,ACTN1,ILK,SUN2,CORO1C,CAPN1,SERPINH1,VIM,DNM1L,TWF1,EHD1,SEPT2,AP2B1
GO Process	GO:0051052	Regulation of DNA metabolic process	11	360	0.5	0.0393	9606.ENSP00000258091,9606.ENSP00000280326,9606.ENSP00000295688,9606.ENSP00000317334,9606.ENSP00000335153,9606.ENSP00000353224,9606.ENSP00000355518,9606.ENSP00000357283,9606.ENSP00000362409,9606.ENSP00000377958,9606.ENSP00000451291	CCT7,CCT5,CCT3,TCP1,HSP90AA1,TFRC,FH,LMNA,FAM129B,CCT4,HNRNPC
GO Process	GO:0060255	Regulation of macromolecule metabolic process	83	6407	0.13	0.0393	9606.ENSP00000221419,9606.ENSP00000225964,9606.ENSP00000233057,9606.ENSP00000248553,9606.ENSP00000248975,9606.ENSP00000252699,9606.ENSP00000258091,9606.ENSP00000258962,9606.ENSP00000261416,9606.ENSP00000263238,9606.ENSP00000264335,9606.ENSP00000264639,9606.ENSP00000265563,9606.ENSP00000269349,9606.ENSP00000280326,9606.ENSP00000284240,9606.ENSP00000293831,9606.ENSP00000295006,9606.ENSP00000295550,…	HNRNPL,COL1A1,EIF2AK2,HSPB1,YWHAH,ACTN4,CCT7,SRSF1,HEXB,ACTR3,YWHAE,PSMD3,PRKAR2A,EIF4A3,CCT5,THY1,EIF4A1,CAPN2,COL6A3,CCT3,VPS35,PA2G4,PCBP1,CPNE1,TCP1,NCL,CALR,TUFM,PPP2R1A,EEF1G,SHMT2,BSG,HSP90AA1,RTN4,CAV1,CAPRIN1,ANXA2,RPSA,SND1,FN1,WARS,PSMD12,RAD23B,XRCC6,MYO1C,TFRC,MSN,RPL12,FH,LMNA,PHGDH,SYNCRIP,PPAP2B,PABPC4,ANXA7,FAM129B,SRSF3,HNRNPK,OPTN,EMILIN1,HSPD1,PPP2R4,G6PD,ACTN1,CCT4,MVP,ILK,DD…
GO Process	GO:0006805	Xenobiotic metabolic process	6	112	0.74	0.0405	9606.ENSP00000235835,9606.ENSP00000333664,9606.ENSP00000354612,9606.ENSP00000358727,9606.ENSP00000399805,9606.ENSP00000480004	AKR7A2,ACAA1,PTGS1,GSTO1,CRYZ,EPHX1
GO Process	GO:0019058	Viral life cycle	8	202	0.61	0.0405	9606.ENSP00000261667,9606.ENSP00000300060,9606.ENSP00000305556,9606.ENSP00000333298,9606.ENSP00000339191,9606.ENSP00000346067,9606.ENSP00000353224,9606.ENSP00000446215	KPNA3,ANPEP,PCBP1,LAMP1,CAV1,RPSA,TFRC,RAN
GO Process	GO:0009117	Nucleotide metabolic process	12	422	0.47	0.0414	9606.ENSP00000222673,9606.ENSP00000229270,9606.ENSP00000257770,9606.ENSP00000262030,9606.ENSP00000280346,9606.ENSP00000331897,9606.ENSP00000335304,9606.ENSP00000367923,9606.ENSP00000369134,9606.ENSP00000381736,9606.ENSP00000419325,9606.ENSP00000446215	OGDH,TPI1,NT5E,ATP5B,DLAT,IDH2,DLST,SUCLA2,PDHA1,ATP5A1,SUCLG2,RAN
GO Process	GO:0044092	Negative regulation of molecular function	23	1163	0.31	0.0414	9606.ENSP00000248553,9606.ENSP00000264335,9606.ENSP00000265563,9606.ENSP00000269349,9606.ENSP00000284240,9606.ENSP00000295550,9606.ENSP00000296511,9606.ENSP00000317257,9606.ENSP00000324804,9606.ENSP00000339191,9606.ENSP00000346032,9606.ENSP00000347495,9606.ENSP00000358727,9606.ENSP00000377036,9606.ENSP00000378760,9606.ENSP00000379975,9606.ENSP00000382840,9606.ENSP00000384136,9606.ENSP00000394496,…	HSPB1,YWHAE,PRKAR2A,EIF4A3,THY1,COL6A3,ANXA5,CPNE1,PPP2R1A,CAV1,ANXA2,WARS,GSTO1,PPP2R4,MVP,ILK,DDX3X,RDX,CORO1C,RNH1,SERPINH1,CAND1,RUVBL2
GO Process	GO:0048870	Cell motility	21	1018	0.33	0.0414	9606.ENSP00000225964,9606.ENSP00000261416,9606.ENSP00000262030,9606.ENSP00000263238,9606.ENSP00000264335,9606.ENSP00000322788,9606.ENSP00000333769,9606.ENSP00000334008,9606.ENSP00000337838,9606.ENSP00000339191,9606.ENSP00000346839,9606.ENSP00000353408,9606.ENSP00000355809,9606.ENSP00000367123,9606.ENSP00000369677,9606.ENSP00000371798,9606.ENSP00000371958,9606.ENSP00000377471,9606.ENSP00000379975,…	COL1A1,HEXB,ATP5B,ACTR3,YWHAE,MMP1,BSG,PARVA,RTN4,CAV1,FN1,MSN,ENAH,SLC3A2,EMILIN1,FSCN1,CD9,CORO1B,ILK,SUN2,CORO1C
GO Process	GO:0007599	Hemostasis	10	308	0.53	0.0416	9606.ENSP00000225964,9606.ENSP00000248553,9606.ENSP00000263277,9606.ENSP00000265563,9606.ENSP00000296511,9606.ENSP00000361949,9606.ENSP00000362010,9606.ENSP00000371958,9606.ENSP00000379975,9606.ENSP00000479153	COL1A1,HSPB1,EHD2,PRKAR2A,ANXA5,PABPC4,ANXA7,CD9,ILK,EHD1
GO Process	GO:0051016	Barbed-end actin filament capping	3	18	1.24	0.0416	9606.ENSP00000263867,9606.ENSP00000384136,9606.ENSP00000449428	CAPG,RDX,TWF1
GO Process	GO:0010256	Endomembrane system organization	12	424	0.47	0.0423	9606.ENSP00000263277,9606.ENSP00000303992,9606.ENSP00000324804,9606.ENSP00000337838,9606.ENSP00000339191,9606.ENSP00000352208,9606.ENSP00000357283,9606.ENSP00000368022,9606.ENSP00000381844,9606.ENSP00000385616,9606.ENSP00000394496,9606.ENSP00000435365	EHD2,TMEM43,PPP2R1A,RTN4,CAV1,MYOF,LMNA,OPTN,ATL3,SUN2,CORO1C,TOR1AIP1
GO Process	GO:0034976	Response to endoplasmic reticulum stress	9	256	0.56	0.0427	9606.ENSP00000233057,9606.ENSP00000300289,9606.ENSP00000320866,9606.ENSP00000327801,9606.ENSP00000328023,9606.ENSP00000357283,9606.ENSP00000382840,9606.ENSP00000385385,9606.ENSP00000438689	EIF2AK2,PDIA3,CALR,P4HB,SRPR,LMNA,DDX3X,PDIA6,ACADVL
GO Process	GO:0030030	Cell projection organization	23	1170	0.31	0.0432	9606.ENSP00000263238,9606.ENSP00000263277,9606.ENSP00000263867,9606.ENSP00000264335,9606.ENSP00000309539,9606.ENSP00000317257,9606.ENSP00000324804,9606.ENSP00000333769,9606.ENSP00000334008,9606.ENSP00000335153,9606.ENSP00000337838,9606.ENSP00000348965,9606.ENSP00000353375,9606.ENSP00000355809,9606.ENSP00000358417,9606.ENSP00000362409,9606.ENSP00000368831,9606.ENSP00000371798,9606.ENSP00000377471,…	ACTR3,EHD2,CAPG,YWHAE,DPYSL2,CPNE1,PPP2R1A,BSG,PARVA,HSP90AA1,RTN4,DYNC1H1,MAP4,ENAH,PHGDH,FAM129B,SNX2,FSCN1,CORO1B,ILK,RDX,EHD1,SEPT2
GO Process	GO:0042180	Cellular ketone metabolic process	5	76	0.83	0.0433	9606.ENSP00000196371,9606.ENSP00000229270,9606.ENSP00000235835,9606.ENSP00000308610,9606.ENSP00000361140	OXCT1,TPI1,AKR7A2,GPD2,AKR1A1
GO Process	GO:0048646	Anatomical structure formation involved in morphogenesis	19	883	0.35	0.0433	9606.ENSP00000225964,9606.ENSP00000262030,9606.ENSP00000284240,9606.ENSP00000295006,9606.ENSP00000300060,9606.ENSP00000318195,9606.ENSP00000325146,9606.ENSP00000334008,9606.ENSP00000337838,9606.ENSP00000339191,9606.ENSP00000346032,9606.ENSP00000346839,9606.ENSP00000347495,9606.ENSP00000352208,9606.ENSP00000355180,9606.ENSP00000357980,9606.ENSP00000371958,9606.ENSP00000377941,9606.ENSP00000379975	COL1A1,ATP5B,THY1,CAPN2,ANPEP,NCL,COL12A1,PARVA,RTN4,CAV1,ANXA2,FN1,WARS,MYOF,COL6A1,HTRA1,CD9,ACTN1,ILK
GO Process	GO:0060284	Regulation of cell development	20	956	0.34	0.0444	9606.ENSP00000248975,9606.ENSP00000252699,9606.ENSP00000284240,9606.ENSP00000309539,9606.ENSP00000317257,9606.ENSP00000320866,9606.ENSP00000324804,9606.ENSP00000327801,9606.ENSP00000331897,9606.ENSP00000337838,9606.ENSP00000340329,9606.ENSP00000343690,9606.ENSP00000346839,9606.ENSP00000362409,9606.ENSP00000377192,9606.ENSP00000379975,9606.ENSP00000394496,9606.ENSP00000446007,9606.ENSP00000449089,…	YWHAH,ACTN4,THY1,DPYSL2,CPNE1,CALR,PPP2R1A,P4HB,IDH2,RTN4,CAPRIN1,DPYSL3,FN1,FAM129B,G6PD,ILK,CORO1C,VIM,DNM1L,TWF1
GO Process	GO:0009892	Negative regulation of metabolic process	47	3124	0.19	0.0450	9606.ENSP00000221419,9606.ENSP00000233057,9606.ENSP00000248553,9606.ENSP00000264335,9606.ENSP00000265333,9606.ENSP00000265563,9606.ENSP00000269349,9606.ENSP00000284240,9606.ENSP00000295550,9606.ENSP00000299138,9606.ENSP00000302886,9606.ENSP00000317257,9606.ENSP00000318195,9606.ENSP00000320866,9606.ENSP00000324804,9606.ENSP00000339191,9606.ENSP00000340329,9606.ENSP00000346032,9606.ENSP00000346067,…	HNRNPL,EIF2AK2,HSPB1,YWHAE,VDAC1,PRKAR2A,EIF4A3,THY1,COL6A3,VPS35,PA2G4,CPNE1,NCL,CALR,PPP2R1A,CAV1,CAPRIN1,ANXA2,RPSA,SND1,FN1,WARS,XRCC6,RPL12,FH,SYNCRIP,PPAP2B,ANXA7,FAM129B,HNRNPK,OPTN,EMILIN1,HSPD1,PPP2R4,G6PD,MVP,ILK,DDX3X,SSB,CORO1C,RNH1,SERPINH1,ACADVL,RAN,RPLP0,HNRNPC,RUVBL2
GO Process	GO:0001525	Angiogenesis	10	315	0.52	0.0470	9606.ENSP00000262030,9606.ENSP00000284240,9606.ENSP00000300060,9606.ENSP00000318195,9606.ENSP00000334008,9606.ENSP00000337838,9606.ENSP00000339191,9606.ENSP00000346032,9606.ENSP00000346839,9606.ENSP00000347495	ATP5B,THY1,ANPEP,NCL,PARVA,RTN4,CAV1,ANXA2,FN1,WARS
GO Process	GO:0048856	Anatomical structure development	72	5402	0.14	0.0470	9606.ENSP00000196371,9606.ENSP00000216780,9606.ENSP00000225964,9606.ENSP00000229270,9606.ENSP00000248975,9606.ENSP00000249066,9606.ENSP00000261416,9606.ENSP00000262030,9606.ENSP00000263867,9606.ENSP00000264028,9606.ENSP00000264335,9606.ENSP00000265333,9606.ENSP00000269349,9606.ENSP00000277865,9606.ENSP00000284240,9606.ENSP00000295006,9606.ENSP00000295550,9606.ENSP00000299138,9606.ENSP00000300026,…	OXCT1,PCK2,COL1A1,TPI1,YWHAH,APOL2,HEXB,ATP5B,CAPG,ARCN1,YWHAE,VDAC1,EIF4A3,GLUD1,THY1,CAPN2,COL6A3,VPS35,PPIB,ANPEP,GPD2,DPYSL2,CPNE1,NCL,UGDH,CALR,COL12A1,IDH2,BSG,PARVA,HSP90AA1,RTN4,CAV1,CAPRIN1,DPYSL3,ANXA2,FN1,WARS,PLS3,RAD23B,MYOF,XRCC6,TFRC,MAP4,MSN,COL6A1,ENAH,LMNA,HTRA1,PHGDH,PABPC4,ANXA7,FAM129B,SNX2,EMILIN1,CD9,HSPD1,G6PD,ACTN1,ILK,RDX,SUN2,CORO1C,CAPN1,SERPINH1,ACADVL,VIM,DNM1L,TWF1,…
GO Process	GO:0019222	Regulation of metabolic process	88	6948	0.12	0.0474	9606.ENSP00000221419,9606.ENSP00000225964,9606.ENSP00000233057,9606.ENSP00000248553,9606.ENSP00000248975,9606.ENSP00000252699,9606.ENSP00000258091,9606.ENSP00000258962,9606.ENSP00000261416,9606.ENSP00000263238,9606.ENSP00000264335,9606.ENSP00000264639,9606.ENSP00000265333,9606.ENSP00000265563,9606.ENSP00000269349,9606.ENSP00000280326,9606.ENSP00000284240,9606.ENSP00000293831,9606.ENSP00000295006,…	HNRNPL,COL1A1,EIF2AK2,HSPB1,YWHAH,ACTN4,CCT7,SRSF1,HEXB,ACTR3,YWHAE,PSMD3,VDAC1,PRKAR2A,EIF4A3,CCT5,THY1,EIF4A1,CAPN2,COL6A3,CCT3,VPS35,PA2G4,PCBP1,CPNE1,TCP1,NCL,CALR,TUFM,PPP2R1A,EEF1G,SHMT2,BSG,HSP90AA1,RTN4,CAV1,CAPRIN1,ANXA2,RPSA,SND1,FN1,WARS,PSMD12,DYNC1H1,RAD23B,XRCC6,MYO1C,TFRC,MSN,RPL12,FH,LMNA,PHGDH,SYNCRIP,PPAP2B,PABPC4,ANXA7,FAM129B,SRSF3,HNRNPK,OPTN,EMILIN1,HSPD1,PPP2R4,G6PD,ACTN1,C…
GO Process	GO:0010605	Negative regulation of macromolecule metabolic process	44	2875	0.2	0.0475	9606.ENSP00000221419,9606.ENSP00000233057,9606.ENSP00000248553,9606.ENSP00000264335,9606.ENSP00000265563,9606.ENSP00000269349,9606.ENSP00000284240,9606.ENSP00000295550,9606.ENSP00000299138,9606.ENSP00000302886,9606.ENSP00000317257,9606.ENSP00000318195,9606.ENSP00000320866,9606.ENSP00000324804,9606.ENSP00000339191,9606.ENSP00000340329,9606.ENSP00000346032,9606.ENSP00000346067,9606.ENSP00000346762,…	HNRNPL,EIF2AK2,HSPB1,YWHAE,PRKAR2A,EIF4A3,THY1,COL6A3,VPS35,PA2G4,CPNE1,NCL,CALR,PPP2R1A,CAV1,CAPRIN1,ANXA2,RPSA,SND1,FN1,WARS,XRCC6,RPL12,FH,SYNCRIP,PPAP2B,ANXA7,FAM129B,HNRNPK,OPTN,EMILIN1,PPP2R4,G6PD,MVP,ILK,DDX3X,SSB,CORO1C,RNH1,SERPINH1,RAN,RPLP0,HNRNPC,RUVBL2
GO Process	GO:0034655	Nucleobase-containing compound catabolic process	11	373	0.48	0.0475	9606.ENSP00000217426,9606.ENSP00000257770,9606.ENSP00000269349,9606.ENSP00000324804,9606.ENSP00000346067,9606.ENSP00000346762,9606.ENSP00000354739,9606.ENSP00000361949,9606.ENSP00000386636,9606.ENSP00000433999,9606.ENSP00000449328	AHCY,NT5E,EIF4A3,PPP2R1A,RPSA,SND1,RPL12,PABPC4,SSB,RNH1,RPLP0
GO Process	GO:0021762	Substantia nigra development	4	45	0.96	0.0477	9606.ENSP00000248975,9606.ENSP00000264335,9606.ENSP00000277865,9606.ENSP00000377192	YWHAH,YWHAE,GLUD1,G6PD
GO Process	GO:0006897	Endocytosis	12	433	0.46	0.0479	9606.ENSP00000263277,9606.ENSP00000309539,9606.ENSP00000320866,9606.ENSP00000335153,9606.ENSP00000339191,9606.ENSP00000353224,9606.ENSP00000368831,9606.ENSP00000371958,9606.ENSP00000381601,9606.ENSP00000449089,9606.ENSP00000479153,9606.ENSP00000482835	EHD2,DPYSL2,CALR,HSP90AA1,CAV1,TFRC,SNX2,CD9,MX1,DNM1L,EHD1,AP2B1
GO Process	GO:0016477	Cell migration	19	896	0.34	0.0492	9606.ENSP00000225964,9606.ENSP00000261416,9606.ENSP00000262030,9606.ENSP00000264335,9606.ENSP00000322788,9606.ENSP00000333769,9606.ENSP00000334008,9606.ENSP00000337838,9606.ENSP00000339191,9606.ENSP00000346839,9606.ENSP00000353408,9606.ENSP00000367123,9606.ENSP00000369677,9606.ENSP00000371798,9606.ENSP00000371958,9606.ENSP00000377471,9606.ENSP00000379975,9606.ENSP00000385616,9606.ENSP00000394496	COL1A1,HEXB,ATP5B,YWHAE,MMP1,BSG,PARVA,RTN4,CAV1,FN1,MSN,SLC3A2,EMILIN1,FSCN1,CD9,CORO1B,ILK,SUN2,CORO1C
GO Function	GO:0003723	RNA binding	68	1649	0.63	5.05e-22	9606.ENSP00000221419,9606.ENSP00000231572,9606.ENSP00000233057,9606.ENSP00000248553,9606.ENSP00000252699,9606.ENSP00000258962,9606.ENSP00000264028,9606.ENSP00000264161,9606.ENSP00000264335,9606.ENSP00000269349,9606.ENSP00000280326,9606.ENSP00000281828,9606.ENSP00000293831,9606.ENSP00000295688,9606.ENSP00000296255,9606.ENSP00000300026,9606.ENSP00000300289,9606.ENSP00000302886,9606.ENSP00000305556,…	HNRNPL,RARS,EIF2AK2,HSPB1,ACTN4,SRSF1,ARCN1,DARS,YWHAE,EIF4A3,CCT5,FARSB,EIF4A1,CCT3,RPN1,PPIB,PDIA3,PA2G4,PCBP1,TCP1,NCL,CALR,TUFM,MDH2,P4HB,SRPR,EEF1G,HSP90AA1,RTN4,CAPRIN1,ANXA2,RPSA,SND1,DYNC1H1,XRCC6,TFRC,MAP4,MSN,RPL12,COPA,SYNCRIP,SLC25A5,PABPC4,ANXA7,YARS,SRSF3,HNRNPK,KCTD12,RRBP1,SLC3A2,FSCN1,HSPD1,ACTN1,CCT4,ATP5A1,DDX3X,RDX,SSB,ANXA11,CRYZ,EEF1D,API5,SERPINH1,VIM,RAN,RPLP0,HNRNPC,EIF3L
GO Function	GO:0050839	Cell adhesion molecule binding	38	538	0.86	4.21e-18	9606.ENSP00000231572,9606.ENSP00000252699,9606.ENSP00000263867,9606.ENSP00000264335,9606.ENSP00000284240,9606.ENSP00000305556,9606.ENSP00000310491,9606.ENSP00000320866,9606.ENSP00000327801,9606.ENSP00000331901,9606.ENSP00000333769,9606.ENSP00000334008,9606.ENSP00000337838,9606.ENSP00000346032,9606.ENSP00000346067,9606.ENSP00000346762,9606.ENSP00000346839,9606.ENSP00000353408,9606.ENSP00000354826,…	RARS,ACTN4,CAPG,YWHAE,THY1,PCBP1,ARHGAP1,CALR,P4HB,EEF1G,BSG,PARVA,RTN4,ANXA2,RPSA,SND1,FN1,MSN,CALD1,PPAP2B,ANXA7,FAM129B,HNRNPK,SLC3A2,SNX2,EMILIN1,FSCN1,CD9,CORO1B,ACTN1,ILK,DDX3X,RDX,EEF1D,RAN,TWF1,EHD1,SEPT2
GO Function	GO:0044877	Protein-containing complex binding	49	1216	0.62	1.44e-14	9606.ENSP00000228318,9606.ENSP00000237530,9606.ENSP00000249066,9606.ENSP00000252699,9606.ENSP00000263867,9606.ENSP00000264335,9606.ENSP00000265333,9606.ENSP00000269349,9606.ENSP00000284240,9606.ENSP00000295006,9606.ENSP00000305260,9606.ENSP00000320866,9606.ENSP00000327801,9606.ENSP00000328023,9606.ENSP00000335153,9606.ENSP00000339191,9606.ENSP00000345230,9606.ENSP00000346067,9606.ENSP00000346762,…	SLC25A3,RPN2,APOL2,ACTN4,CAPG,YWHAE,VDAC1,EIF4A3,THY1,CAPN2,GNB2,CALR,P4HB,SRPR,HSP90AA1,CAV1,TPM4,RPSA,SND1,FN1,PLS3,RAD23B,XRCC6,MYO1C,TFRC,COL6A1,PPAP2B,ANXA7,SNX2,EMILIN1,HADHA,FSCN1,CD9,HSPD1,CORO1B,ACTN1,ILK,DDX3X,CORO1C,ANXA11,SUCLG2,SERPINH1,VIM,DNM1L,TWF1,HNRNPC,RUVBL2,MARCKS,AP2B1
GO Function	GO:0005515	Protein binding	123	7026	0.26	4.30e-13	9606.ENSP00000196371,9606.ENSP00000217426,9606.ENSP00000225964,9606.ENSP00000229270,9606.ENSP00000231572,9606.ENSP00000233057,9606.ENSP00000248553,9606.ENSP00000248975,9606.ENSP00000249066,9606.ENSP00000252699,9606.ENSP00000258091,9606.ENSP00000258962,9606.ENSP00000261366,9606.ENSP00000261416,9606.ENSP00000261667,9606.ENSP00000262030,9606.ENSP00000263238,9606.ENSP00000263277,9606.ENSP00000263556,…	OXCT1,AHCY,COL1A1,TPI1,RARS,EIF2AK2,HSPB1,YWHAH,APOL2,ACTN4,CCT7,SRSF1,LMNB1,HEXB,KPNA3,ATP5B,ACTR3,EHD2,P4HA1,CAPG,YWHAE,VDAC1,PRKAR2A,GLUD1,CCT5,DLAT,THY1,STOM,CAPN2,CCT3,VPS35,PPIB,PDIA3,PA2G4,GNB2,PCBP1,DPYSL2,ARHGAP1,CPNE1,TCP1,NCL,UGDH,CALR,PPP2R1A,MDH2,P4HB,EEF1G,LAMP1,SHMT2,BSG,PARVA,HSP90AA1,RTN4,UGP2,CAV1,DPYSL3,TPM4,ANXA2,RPSA,SND1,FN1,WARS,PLS3,DYNC1H1,RAD23B,XRCC6,MYO1C,TFRC,MAP4,MSN…
GO Function	GO:0045296	Cadherin binding	25	334	0.89	5.76e-12	9606.ENSP00000231572,9606.ENSP00000263867,9606.ENSP00000264335,9606.ENSP00000305556,9606.ENSP00000310491,9606.ENSP00000331901,9606.ENSP00000333769,9606.ENSP00000334008,9606.ENSP00000337838,9606.ENSP00000346032,9606.ENSP00000346762,9606.ENSP00000354826,9606.ENSP00000362409,9606.ENSP00000365439,9606.ENSP00000367123,9606.ENSP00000368831,9606.ENSP00000371798,9606.ENSP00000377471,9606.ENSP00000382840,…	RARS,CAPG,YWHAE,PCBP1,ARHGAP1,EEF1G,BSG,PARVA,RTN4,ANXA2,SND1,CALD1,FAM129B,HNRNPK,SLC3A2,SNX2,FSCN1,CORO1B,DDX3X,RDX,EEF1D,RAN,TWF1,EHD1,SEPT2
GO Function	GO:0042802	Identical protein binding	56	1896	0.49	1.17e-11	9606.ENSP00000196371,9606.ENSP00000217426,9606.ENSP00000225964,9606.ENSP00000229270,9606.ENSP00000233057,9606.ENSP00000248553,9606.ENSP00000248975,9606.ENSP00000252699,9606.ENSP00000258091,9606.ENSP00000261416,9606.ENSP00000263277,9606.ENSP00000263556,9606.ENSP00000264335,9606.ENSP00000265333,9606.ENSP00000277865,9606.ENSP00000280346,9606.ENSP00000286713,9606.ENSP00000300289,9606.ENSP00000309539,…	OXCT1,AHCY,COL1A1,TPI1,EIF2AK2,HSPB1,YWHAH,ACTN4,CCT7,HEXB,EHD2,P4HA1,YWHAE,VDAC1,GLUD1,DLAT,STOM,PDIA3,DPYSL2,CPNE1,NCL,UGDH,SHMT2,HSP90AA1,RTN4,UGP2,CAV1,DPYSL3,TPM4,ANXA2,FN1,WARS,TFRC,LMNA,HTRA1,HNRNPK,KCTD12,OPTN,ATAD3A,SNX2,EMILIN1,PPP2R4,G6PD,CORO1B,ACTN1,MVP,MX1,ATL3,SUN2,VIM,DNM1L,HNRNPC,RUVBL2,MARCKS,EHD1,SEPT2
GO Function	GO:0097159	Organic cyclic compound binding	107	5916	0.27	3.19e-11	9606.ENSP00000216780,9606.ENSP00000217426,9606.ENSP00000221130,9606.ENSP00000221419,9606.ENSP00000222673,9606.ENSP00000231572,9606.ENSP00000233057,9606.ENSP00000248553,9606.ENSP00000252699,9606.ENSP00000257770,9606.ENSP00000258091,9606.ENSP00000258962,9606.ENSP00000261366,9606.ENSP00000262030,9606.ENSP00000263238,9606.ENSP00000263277,9606.ENSP00000264028,9606.ENSP00000264161,9606.ENSP00000264335,…	PCK2,AHCY,GSR,HNRNPL,OGDH,RARS,EIF2AK2,HSPB1,ACTN4,NT5E,CCT7,SRSF1,LMNB1,ATP5B,ACTR3,EHD2,ARCN1,DARS,YWHAE,PRKAR2A,EIF4A3,GLUD1,CCT5,FARSB,EIF4A1,CCT3,RPN1,PPIB,PDIA3,PA2G4,PCBP1,FKBP10,TCP1,NCL,UGDH,CALR,TUFM,MDH2,P4HB,SRPR,IDH2,EEF1G,SHMT2,HSP90AA1,RTN4,UGP2,CAV1,CAPRIN1,ANXA2,RPSA,SND1,WARS,DYNC1H1,RAD23B,XRCC6,MYO1C,TFRC,MAP4,MSN,PTGS1,RPL12,COPA,PHGDH,SYNCRIP,SLC25A5,PABPC4,ANXA7,YARS,SRSF3,…
GO Function	GO:1901363	Heterocyclic compound binding	106	5831	0.27	3.19e-11	9606.ENSP00000216780,9606.ENSP00000217426,9606.ENSP00000221130,9606.ENSP00000221419,9606.ENSP00000222673,9606.ENSP00000231572,9606.ENSP00000233057,9606.ENSP00000248553,9606.ENSP00000252699,9606.ENSP00000257770,9606.ENSP00000258091,9606.ENSP00000258962,9606.ENSP00000261366,9606.ENSP00000262030,9606.ENSP00000263238,9606.ENSP00000263277,9606.ENSP00000264028,9606.ENSP00000264161,9606.ENSP00000264335,…	PCK2,AHCY,GSR,HNRNPL,OGDH,RARS,EIF2AK2,HSPB1,ACTN4,NT5E,CCT7,SRSF1,LMNB1,ATP5B,ACTR3,EHD2,ARCN1,DARS,YWHAE,PRKAR2A,EIF4A3,GLUD1,CCT5,FARSB,EIF4A1,CCT3,RPN1,PPIB,PDIA3,PA2G4,PCBP1,FKBP10,TCP1,NCL,UGDH,CALR,TUFM,MDH2,P4HB,SRPR,IDH2,EEF1G,SHMT2,HSP90AA1,RTN4,UGP2,CAPRIN1,ANXA2,RPSA,SND1,WARS,DYNC1H1,RAD23B,XRCC6,MYO1C,TFRC,MAP4,MSN,PTGS1,RPL12,COPA,PHGDH,SYNCRIP,SLC25A5,PABPC4,ANXA7,YARS,SRSF3,HNRNP…
GO Function	GO:0005488	Binding	166	12516	0.14	5.11e-11	9606.ENSP00000054950,9606.ENSP00000196371,9606.ENSP00000216780,9606.ENSP00000217426,9606.ENSP00000221130,9606.ENSP00000221419,9606.ENSP00000222673,9606.ENSP00000225964,9606.ENSP00000228318,9606.ENSP00000229270,9606.ENSP00000231572,9606.ENSP00000233057,9606.ENSP00000237530,9606.ENSP00000248553,9606.ENSP00000248975,9606.ENSP00000249066,9606.ENSP00000252699,9606.ENSP00000257770,9606.ENSP00000258091,…	RCN1,OXCT1,PCK2,AHCY,GSR,HNRNPL,OGDH,COL1A1,SLC25A3,TPI1,RARS,EIF2AK2,RPN2,HSPB1,YWHAH,APOL2,ACTN4,NT5E,CCT7,GNS,SRSF1,LMNB1,HEXB,KPNA3,ATP5B,ACTR3,EHD2,P4HA1,CAPG,ARCN1,DARS,YWHAE,VDAC1,PRKAR2A,EIF4A3,GLUD1,CCT5,DLAT,FARSB,THY1,STOM,EIF4A1,CAPN2,CCT3,RPN1,ANXA5,VPS35,PPIB,ANPEP,PDIA3,PA2G4,GNB2,PCBP1,GPD2,DPYSL2,ARHGAP1,FKBP10,CPNE1,TCP1,NCL,UGDH,CALR,TUFM,MMP1,PPP2R1A,MDH2,P4HB,SRPR,IDH2,EEF1G,…
GO Function	GO:0036094	Small molecule binding	59	2516	0.39	1.68e-08	9606.ENSP00000216780,9606.ENSP00000217426,9606.ENSP00000221130,9606.ENSP00000222673,9606.ENSP00000231572,9606.ENSP00000233057,9606.ENSP00000252699,9606.ENSP00000257770,9606.ENSP00000258091,9606.ENSP00000262030,9606.ENSP00000263238,9606.ENSP00000263277,9606.ENSP00000263556,9606.ENSP00000264161,9606.ENSP00000265563,9606.ENSP00000269349,9606.ENSP00000277865,9606.ENSP00000280326,9606.ENSP00000281828,…	PCK2,AHCY,GSR,OGDH,RARS,EIF2AK2,ACTN4,NT5E,CCT7,ATP5B,ACTR3,EHD2,P4HA1,DARS,PRKAR2A,EIF4A3,GLUD1,CCT5,FARSB,EIF4A1,CCT3,TCP1,UGDH,TUFM,SRPR,IDH2,SHMT2,BSG,HSP90AA1,UGP2,CAV1,WARS,DYNC1H1,XRCC6,MYO1C,PHGDH,YARS,SUCLA2,ATAD3A,HADHA,HSPD1,PPP2R4,G6PD,CCT4,ILK,MX1,ATP5A1,ATL3,DDX3X,CRYZ,SUCLG2,ACADVL,RAN,DNM1L,TWF1,ETFA,RUVBL2,EHD1,SEPT2
GO Function	GO:0000166	Nucleotide binding	53	2119	0.41	2.13e-08	9606.ENSP00000216780,9606.ENSP00000217426,9606.ENSP00000221130,9606.ENSP00000231572,9606.ENSP00000233057,9606.ENSP00000257770,9606.ENSP00000258091,9606.ENSP00000262030,9606.ENSP00000263238,9606.ENSP00000263277,9606.ENSP00000264161,9606.ENSP00000265563,9606.ENSP00000269349,9606.ENSP00000277865,9606.ENSP00000280326,9606.ENSP00000281828,9606.ENSP00000293831,9606.ENSP00000295688,9606.ENSP00000317334,…	PCK2,AHCY,GSR,RARS,EIF2AK2,NT5E,CCT7,ATP5B,ACTR3,EHD2,DARS,PRKAR2A,EIF4A3,GLUD1,CCT5,FARSB,EIF4A1,CCT3,TCP1,UGDH,TUFM,SRPR,IDH2,HSP90AA1,UGP2,WARS,DYNC1H1,XRCC6,MYO1C,PHGDH,YARS,SUCLA2,ATAD3A,HADHA,HSPD1,PPP2R4,G6PD,CCT4,ILK,MX1,ATP5A1,ATL3,DDX3X,CRYZ,SUCLG2,ACADVL,RAN,DNM1L,TWF1,ETFA,RUVBL2,EHD1,SEPT2
GO Function	GO:0043168	Anion binding	60	2805	0.35	3.10e-07	9606.ENSP00000216780,9606.ENSP00000221130,9606.ENSP00000222673,9606.ENSP00000231572,9606.ENSP00000233057,9606.ENSP00000258091,9606.ENSP00000262030,9606.ENSP00000263238,9606.ENSP00000263277,9606.ENSP00000263556,9606.ENSP00000263867,9606.ENSP00000264161,9606.ENSP00000265563,9606.ENSP00000269349,9606.ENSP00000277865,9606.ENSP00000280326,9606.ENSP00000281828,9606.ENSP00000284240,9606.ENSP00000293831,…	PCK2,GSR,OGDH,RARS,EIF2AK2,CCT7,ATP5B,ACTR3,EHD2,P4HA1,CAPG,DARS,PRKAR2A,EIF4A3,GLUD1,CCT5,FARSB,THY1,EIF4A1,CCT3,ANXA5,CPNE1,TCP1,TUFM,SRPR,SHMT2,HSP90AA1,DPYSL3,ANXA2,FN1,WARS,DYNC1H1,MYOF,XRCC6,MYO1C,ANXA7,YARS,SUCLA2,ATAD3A,SNX2,HADHA,HSPD1,PPP2R4,CCT4,ILK,MX1,ATP5A1,ATL3,DDX3X,ANXA11,CRYZ,SUCLG2,ACADVL,RAN,DNM1L,TWF1,ETFA,RUVBL2,EHD1,SEPT2
GO Function	GO:0003729	mRNA binding	17	289	0.78	1.54e-06	9606.ENSP00000221419,9606.ENSP00000258962,9606.ENSP00000269349,9606.ENSP00000280326,9606.ENSP00000293831,9606.ENSP00000305556,9606.ENSP00000318195,9606.ENSP00000320866,9606.ENSP00000357048,9606.ENSP00000358635,9606.ENSP00000361949,9606.ENSP00000362820,9606.ENSP00000365439,9606.ENSP00000382840,9606.ENSP00000386636,9606.ENSP00000399805,9606.ENSP00000451291	HNRNPL,SRSF1,EIF4A3,CCT5,EIF4A1,PCBP1,NCL,CALR,COPA,SYNCRIP,PABPC4,SRSF3,HNRNPK,DDX3X,SSB,CRYZ,HNRNPC
GO Function	GO:0008092	Cytoskeletal protein binding	31	973	0.52	1.57e-06	9606.ENSP00000248975,9606.ENSP00000252699,9606.ENSP00000263238,9606.ENSP00000263867,9606.ENSP00000280326,9606.ENSP00000295006,9606.ENSP00000309539,9606.ENSP00000327801,9606.ENSP00000334008,9606.ENSP00000335153,9606.ENSP00000343690,9606.ENSP00000345230,9606.ENSP00000346032,9606.ENSP00000348163,9606.ENSP00000352834,9606.ENSP00000353375,9606.ENSP00000353408,9606.ENSP00000354826,9606.ENSP00000355809,…	YWHAH,ACTN4,ACTR3,CAPG,CCT5,CAPN2,DPYSL2,P4HB,PARVA,HSP90AA1,DPYSL3,TPM4,ANXA2,PLS3,MYO1C,MAP4,MSN,CALD1,ENAH,FSCN1,CORO1B,ACTN1,MX1,DDX3X,RDX,SUN2,CORO1C,TOR1AIP1,DNM1L,TWF1,MARCKS
GO Function	GO:0003676	Nucleic acid binding	72	3947	0.28	2.66e-06	9606.ENSP00000221419,9606.ENSP00000231572,9606.ENSP00000233057,9606.ENSP00000248553,9606.ENSP00000252699,9606.ENSP00000258962,9606.ENSP00000261366,9606.ENSP00000263277,9606.ENSP00000264028,9606.ENSP00000264161,9606.ENSP00000264335,9606.ENSP00000269349,9606.ENSP00000280326,9606.ENSP00000281828,9606.ENSP00000293831,9606.ENSP00000295688,9606.ENSP00000296255,9606.ENSP00000300026,9606.ENSP00000300289,…	HNRNPL,RARS,EIF2AK2,HSPB1,ACTN4,SRSF1,LMNB1,EHD2,ARCN1,DARS,YWHAE,EIF4A3,CCT5,FARSB,EIF4A1,CCT3,RPN1,PPIB,PDIA3,PA2G4,PCBP1,TCP1,NCL,CALR,TUFM,MDH2,P4HB,SRPR,EEF1G,HSP90AA1,RTN4,CAPRIN1,ANXA2,RPSA,SND1,DYNC1H1,RAD23B,XRCC6,TFRC,MAP4,MSN,RPL12,COPA,SYNCRIP,SLC25A5,PABPC4,ANXA7,YARS,SRSF3,HNRNPK,KCTD12,RRBP1,SLC3A2,FSCN1,HSPD1,ACTN1,CCT4,ATP5A1,DDX3X,RDX,SSB,ANXA11,CRYZ,EEF1D,API5,SERPINH1,VIM,RAN,…
GO Function	GO:0051082	Unfolded protein binding	11	108	1.02	3.76e-06	9606.ENSP00000258091,9606.ENSP00000280326,9606.ENSP00000295688,9606.ENSP00000300026,9606.ENSP00000317334,9606.ENSP00000320866,9606.ENSP00000335153,9606.ENSP00000373620,9606.ENSP00000377958,9606.ENSP00000434412,9606.ENSP00000473172	CCT7,CCT5,CCT3,PPIB,TCP1,CALR,HSP90AA1,HSPD1,CCT4,SERPINH1,RUVBL2
GO Function	GO:0097367	Carbohydrate derivative binding	49	2226	0.36	5.33e-06	9606.ENSP00000216780,9606.ENSP00000231572,9606.ENSP00000233057,9606.ENSP00000252699,9606.ENSP00000258091,9606.ENSP00000258145,9606.ENSP00000262030,9606.ENSP00000263238,9606.ENSP00000263277,9606.ENSP00000264161,9606.ENSP00000265563,9606.ENSP00000269349,9606.ENSP00000277865,9606.ENSP00000280326,9606.ENSP00000281828,9606.ENSP00000284240,9606.ENSP00000293831,9606.ENSP00000295688,9606.ENSP00000317334,…	PCK2,RARS,EIF2AK2,ACTN4,CCT7,GNS,ATP5B,ACTR3,EHD2,DARS,PRKAR2A,EIF4A3,GLUD1,CCT5,FARSB,THY1,EIF4A1,CCT3,TCP1,TUFM,SRPR,HSP90AA1,UGP2,DPYSL3,FN1,WARS,DYNC1H1,XRCC6,MYO1C,YARS,SUCLA2,ATAD3A,HADHA,HSPD1,PPP2R4,CCT4,ILK,MX1,ATP5A1,ATL3,DDX3X,SUCLG2,ACADVL,RAN,DNM1L,TWF1,RUVBL2,EHD1,SEPT2
GO Function	GO:0017076	Purine nucleotide binding	44	1878	0.38	5.47e-06	9606.ENSP00000216780,9606.ENSP00000217426,9606.ENSP00000231572,9606.ENSP00000233057,9606.ENSP00000258091,9606.ENSP00000262030,9606.ENSP00000263238,9606.ENSP00000263277,9606.ENSP00000264161,9606.ENSP00000265563,9606.ENSP00000269349,9606.ENSP00000277865,9606.ENSP00000280326,9606.ENSP00000281828,9606.ENSP00000293831,9606.ENSP00000295688,9606.ENSP00000317334,9606.ENSP00000322439,9606.ENSP00000328023,…	PCK2,AHCY,RARS,EIF2AK2,CCT7,ATP5B,ACTR3,EHD2,DARS,PRKAR2A,EIF4A3,GLUD1,CCT5,FARSB,EIF4A1,CCT3,TCP1,TUFM,SRPR,HSP90AA1,WARS,DYNC1H1,XRCC6,MYO1C,YARS,SUCLA2,ATAD3A,HADHA,HSPD1,PPP2R4,CCT4,ILK,MX1,ATP5A1,ATL3,DDX3X,SUCLG2,ACADVL,RAN,DNM1L,TWF1,RUVBL2,EHD1,SEPT2
GO Function	GO:0032553	Ribonucleotide binding	44	1880	0.38	5.47e-06	9606.ENSP00000216780,9606.ENSP00000231572,9606.ENSP00000233057,9606.ENSP00000258091,9606.ENSP00000262030,9606.ENSP00000263238,9606.ENSP00000263277,9606.ENSP00000264161,9606.ENSP00000265563,9606.ENSP00000269349,9606.ENSP00000277865,9606.ENSP00000280326,9606.ENSP00000281828,9606.ENSP00000293831,9606.ENSP00000295688,9606.ENSP00000317334,9606.ENSP00000322439,9606.ENSP00000328023,9606.ENSP00000335153,…	PCK2,RARS,EIF2AK2,CCT7,ATP5B,ACTR3,EHD2,DARS,PRKAR2A,EIF4A3,GLUD1,CCT5,FARSB,EIF4A1,CCT3,TCP1,TUFM,SRPR,HSP90AA1,UGP2,WARS,DYNC1H1,XRCC6,MYO1C,YARS,SUCLA2,ATAD3A,HADHA,HSPD1,PPP2R4,CCT4,ILK,MX1,ATP5A1,ATL3,DDX3X,SUCLG2,ACADVL,RAN,DNM1L,TWF1,RUVBL2,EHD1,SEPT2
GO Function	GO:0003824	Catalytic activity	88	5486	0.22	8.70e-06	9606.ENSP00000196371,9606.ENSP00000216780,9606.ENSP00000217426,9606.ENSP00000221130,9606.ENSP00000222673,9606.ENSP00000229270,9606.ENSP00000231572,9606.ENSP00000233057,9606.ENSP00000235835,9606.ENSP00000257770,9606.ENSP00000258145,9606.ENSP00000261416,9606.ENSP00000262030,9606.ENSP00000263277,9606.ENSP00000263556,9606.ENSP00000264161,9606.ENSP00000269349,9606.ENSP00000277865,9606.ENSP00000280346,…	OXCT1,PCK2,AHCY,GSR,OGDH,TPI1,RARS,EIF2AK2,AKR7A2,NT5E,GNS,HEXB,ATP5B,EHD2,P4HA1,DARS,EIF4A3,GLUD1,DLAT,FARSB,EIF4A1,CAPN2,PPIB,ANPEP,PDIA3,GNB2,GPD2,DPYSL2,FKBP10,CPNE1,UGDH,TUFM,MMP1,PPP2R1A,MDH2,P4HB,SRPR,IDH2,ACAA1,SHMT2,HSP90AA1,DLST,UGP2,DPYSL3,SND1,WARS,DYNC1H1,XRCC6,MYO1C,PTGS1,FH,ECHS1,HTRA1,PHGDH,GSTO1,PPAP2B,DPP7,AKR1A1,YARS,SLC3A2,SUCLA2,TXNDC5,PDHA1,HADHA,HSPD1,PPP2R4,G6PD,ILK,LSS,MX…
GO Function	GO:0016491	Oxidoreductase activity	25	726	0.55	8.70e-06	9606.ENSP00000221130,9606.ENSP00000222673,9606.ENSP00000235835,9606.ENSP00000263556,9606.ENSP00000277865,9606.ENSP00000300289,9606.ENSP00000308610,9606.ENSP00000319501,9606.ENSP00000327070,9606.ENSP00000327801,9606.ENSP00000331897,9606.ENSP00000333664,9606.ENSP00000354612,9606.ENSP00000358417,9606.ENSP00000358727,9606.ENSP00000361140,9606.ENSP00000369134,9606.ENSP00000370023,9606.ENSP00000377192,…	GSR,OGDH,AKR7A2,P4HA1,GLUD1,PDIA3,GPD2,UGDH,MDH2,P4HB,IDH2,ACAA1,PTGS1,PHGDH,GSTO1,AKR1A1,PDHA1,HADHA,G6PD,PDIA6,ALDH7A1,PCYOX1,CRYZ,ACADVL,ETFA
GO Function	GO:0032555	Purine ribonucleotide binding	43	1864	0.38	1.04e-05	9606.ENSP00000216780,9606.ENSP00000231572,9606.ENSP00000233057,9606.ENSP00000258091,9606.ENSP00000262030,9606.ENSP00000263238,9606.ENSP00000263277,9606.ENSP00000264161,9606.ENSP00000265563,9606.ENSP00000269349,9606.ENSP00000277865,9606.ENSP00000280326,9606.ENSP00000281828,9606.ENSP00000293831,9606.ENSP00000295688,9606.ENSP00000317334,9606.ENSP00000322439,9606.ENSP00000328023,9606.ENSP00000335153,…	PCK2,RARS,EIF2AK2,CCT7,ATP5B,ACTR3,EHD2,DARS,PRKAR2A,EIF4A3,GLUD1,CCT5,FARSB,EIF4A1,CCT3,TCP1,TUFM,SRPR,HSP90AA1,WARS,DYNC1H1,XRCC6,MYO1C,YARS,SUCLA2,ATAD3A,HADHA,HSPD1,PPP2R4,CCT4,ILK,MX1,ATP5A1,ATL3,DDX3X,SUCLG2,ACADVL,RAN,DNM1L,TWF1,RUVBL2,EHD1,SEPT2
GO Function	GO:0003779	Actin binding	19	438	0.65	1.20e-05	9606.ENSP00000248975,9606.ENSP00000252699,9606.ENSP00000263238,9606.ENSP00000263867,9606.ENSP00000327801,9606.ENSP00000334008,9606.ENSP00000345230,9606.ENSP00000348163,9606.ENSP00000352834,9606.ENSP00000353408,9606.ENSP00000354826,9606.ENSP00000355809,9606.ENSP00000371798,9606.ENSP00000377471,9606.ENSP00000377941,9606.ENSP00000384136,9606.ENSP00000394496,9606.ENSP00000449428,9606.ENSP00000478061	YWHAH,ACTN4,ACTR3,CAPG,P4HB,PARVA,TPM4,PLS3,MYO1C,MSN,CALD1,ENAH,FSCN1,CORO1B,ACTN1,RDX,CORO1C,TWF1,MARCKS
GO Function	GO:0003725	Double-stranded RNA binding	9	75	1.09	1.43e-05	9606.ENSP00000233057,9606.ENSP00000293831,9606.ENSP00000353224,9606.ENSP00000353408,9606.ENSP00000367123,9606.ENSP00000373620,9606.ENSP00000377941,9606.ENSP00000382840,9606.ENSP00000446007	EIF2AK2,EIF4A1,TFRC,MSN,SLC3A2,HSPD1,ACTN1,DDX3X,VIM
GO Function	GO:0005178	Integrin binding	11	147	0.89	4.53e-05	9606.ENSP00000252699,9606.ENSP00000284240,9606.ENSP00000320866,9606.ENSP00000327801,9606.ENSP00000346839,9606.ENSP00000360296,9606.ENSP00000362010,9606.ENSP00000369677,9606.ENSP00000371958,9606.ENSP00000377941,9606.ENSP00000379975	ACTN4,THY1,CALR,P4HB,FN1,PPAP2B,ANXA7,EMILIN1,CD9,ACTN1,ILK
GO Function	GO:0015037	Peptide disulfide oxidoreductase activity	5	13	1.6	7.06e-05	9606.ENSP00000221130,9606.ENSP00000300289,9606.ENSP00000327801,9606.ENSP00000358727,9606.ENSP00000385385	GSR,PDIA3,P4HB,GSTO1,PDIA6
GO Function	GO:0035639	Purine ribonucleoside triphosphate binding	40	1799	0.36	7.06e-05	9606.ENSP00000216780,9606.ENSP00000231572,9606.ENSP00000233057,9606.ENSP00000258091,9606.ENSP00000262030,9606.ENSP00000263238,9606.ENSP00000263277,9606.ENSP00000264161,9606.ENSP00000269349,9606.ENSP00000277865,9606.ENSP00000280326,9606.ENSP00000281828,9606.ENSP00000293831,9606.ENSP00000295688,9606.ENSP00000317334,9606.ENSP00000322439,9606.ENSP00000328023,9606.ENSP00000335153,9606.ENSP00000347495,…	PCK2,RARS,EIF2AK2,CCT7,ATP5B,ACTR3,EHD2,DARS,EIF4A3,GLUD1,CCT5,FARSB,EIF4A1,CCT3,TCP1,TUFM,SRPR,HSP90AA1,WARS,DYNC1H1,XRCC6,MYO1C,YARS,SUCLA2,ATAD3A,HSPD1,PPP2R4,CCT4,ILK,MX1,ATP5A1,ATL3,DDX3X,SUCLG2,RAN,DNM1L,TWF1,RUVBL2,EHD1,SEPT2
GO Function	GO:0030554	Adenyl nucleotide binding	36	1534	0.39	8.12e-05	9606.ENSP00000217426,9606.ENSP00000231572,9606.ENSP00000233057,9606.ENSP00000258091,9606.ENSP00000262030,9606.ENSP00000263238,9606.ENSP00000263277,9606.ENSP00000264161,9606.ENSP00000265563,9606.ENSP00000269349,9606.ENSP00000277865,9606.ENSP00000280326,9606.ENSP00000281828,9606.ENSP00000293831,9606.ENSP00000295688,9606.ENSP00000317334,9606.ENSP00000335153,9606.ENSP00000347495,9606.ENSP00000348965,…	AHCY,RARS,EIF2AK2,CCT7,ATP5B,ACTR3,EHD2,DARS,PRKAR2A,EIF4A3,GLUD1,CCT5,FARSB,EIF4A1,CCT3,TCP1,HSP90AA1,WARS,DYNC1H1,XRCC6,MYO1C,YARS,SUCLA2,ATAD3A,HADHA,HSPD1,PPP2R4,CCT4,ILK,ATP5A1,DDX3X,SUCLG2,ACADVL,TWF1,RUVBL2,EHD1
GO Function	GO:0016853	Isomerase activity	11	159	0.86	8.17e-05	9606.ENSP00000229270,9606.ENSP00000300026,9606.ENSP00000300289,9606.ENSP00000317232,9606.ENSP00000327801,9606.ENSP00000369081,9606.ENSP00000373620,9606.ENSP00000377036,9606.ENSP00000380837,9606.ENSP00000385385,9606.ENSP00000439250	TPI1,PPIB,PDIA3,FKBP10,P4HB,TXNDC5,HSPD1,PPP2R4,LSS,PDIA6,FKBP9
GO Function	GO:0019899	Enzyme binding	45	2239	0.32	0.00017	9606.ENSP00000225964,9606.ENSP00000229270,9606.ENSP00000248553,9606.ENSP00000248975,9606.ENSP00000258962,9606.ENSP00000261366,9606.ENSP00000264335,9606.ENSP00000265333,9606.ENSP00000265563,9606.ENSP00000284240,9606.ENSP00000286713,9606.ENSP00000295006,9606.ENSP00000300026,9606.ENSP00000302886,9606.ENSP00000305260,9606.ENSP00000310491,9606.ENSP00000317334,9606.ENSP00000318195,9606.ENSP00000320866,…	COL1A1,TPI1,HSPB1,YWHAH,SRSF1,LMNB1,YWHAE,VDAC1,PRKAR2A,THY1,STOM,CAPN2,PPIB,PA2G4,GNB2,ARHGAP1,TCP1,NCL,CALR,P4HB,LAMP1,HSP90AA1,RTN4,CAV1,ANXA2,FN1,WARS,MYO1C,TFRC,MSN,SLC25A5,SRSF3,OPTN,HSPD1,PPP2R4,MVP,ILK,RDX,CORO1C,EEF1D,TOR1AIP1,DNM1L,RUVBL2,MARCKS,EHD1
GO Function	GO:0032559	Adenyl ribonucleotide binding	35	1522	0.38	0.00017	9606.ENSP00000231572,9606.ENSP00000233057,9606.ENSP00000258091,9606.ENSP00000262030,9606.ENSP00000263238,9606.ENSP00000263277,9606.ENSP00000264161,9606.ENSP00000265563,9606.ENSP00000269349,9606.ENSP00000277865,9606.ENSP00000280326,9606.ENSP00000281828,9606.ENSP00000293831,9606.ENSP00000295688,9606.ENSP00000317334,9606.ENSP00000335153,9606.ENSP00000347495,9606.ENSP00000348965,9606.ENSP00000352257,…	RARS,EIF2AK2,CCT7,ATP5B,ACTR3,EHD2,DARS,PRKAR2A,EIF4A3,GLUD1,CCT5,FARSB,EIF4A1,CCT3,TCP1,HSP90AA1,WARS,DYNC1H1,XRCC6,MYO1C,YARS,SUCLA2,ATAD3A,HADHA,HSPD1,PPP2R4,CCT4,ILK,ATP5A1,DDX3X,SUCLG2,ACADVL,TWF1,RUVBL2,EHD1
GO Function	GO:0051015	Actin filament binding	11	199	0.76	0.00058	9606.ENSP00000252699,9606.ENSP00000263867,9606.ENSP00000345230,9606.ENSP00000348163,9606.ENSP00000352834,9606.ENSP00000371798,9606.ENSP00000377471,9606.ENSP00000377941,9606.ENSP00000394496,9606.ENSP00000449428,9606.ENSP00000478061	ACTN4,CAPG,TPM4,PLS3,MYO1C,FSCN1,CORO1B,ACTN1,CORO1C,TWF1,MARCKS
GO Function	GO:0016614	Oxidoreductase activity, acting on CH-OH group of donors	9	130	0.86	0.00074	9606.ENSP00000235835,9606.ENSP00000308610,9606.ENSP00000319501,9606.ENSP00000327070,9606.ENSP00000331897,9606.ENSP00000358417,9606.ENSP00000361140,9606.ENSP00000370023,9606.ENSP00000377192	AKR7A2,GPD2,UGDH,MDH2,IDH2,PHGDH,AKR1A1,HADHA,G6PD
GO Function	GO:0005524	ATP binding	32	1464	0.35	0.0013	9606.ENSP00000231572,9606.ENSP00000233057,9606.ENSP00000258091,9606.ENSP00000262030,9606.ENSP00000263238,9606.ENSP00000263277,9606.ENSP00000264161,9606.ENSP00000269349,9606.ENSP00000277865,9606.ENSP00000280326,9606.ENSP00000281828,9606.ENSP00000293831,9606.ENSP00000295688,9606.ENSP00000317334,9606.ENSP00000335153,9606.ENSP00000347495,9606.ENSP00000348965,9606.ENSP00000352257,9606.ENSP00000352834,…	RARS,EIF2AK2,CCT7,ATP5B,ACTR3,EHD2,DARS,EIF4A3,GLUD1,CCT5,FARSB,EIF4A1,CCT3,TCP1,HSP90AA1,WARS,DYNC1H1,XRCC6,MYO1C,YARS,SUCLA2,ATAD3A,HSPD1,PPP2R4,CCT4,ILK,ATP5A1,DDX3X,SUCLG2,TWF1,RUVBL2,EHD1
GO Function	GO:0051287	NAD binding	6	56	1.05	0.0025	9606.ENSP00000217426,9606.ENSP00000277865,9606.ENSP00000319501,9606.ENSP00000331897,9606.ENSP00000358417,9606.ENSP00000370023	AHCY,GLUD1,UGDH,IDH2,PHGDH,HADHA
GO Function	GO:0016874	Ligase activity	9	156	0.78	0.0027	9606.ENSP00000231572,9606.ENSP00000262030,9606.ENSP00000264161,9606.ENSP00000281828,9606.ENSP00000347495,9606.ENSP00000362576,9606.ENSP00000367923,9606.ENSP00000381736,9606.ENSP00000419325	RARS,ATP5B,DARS,FARSB,WARS,YARS,SUCLA2,ATP5A1,SUCLG2
GO Function	GO:0016616	Oxidoreductase activity, acting on the CH-OH group of donors, NAD or NADP as acceptor	8	122	0.83	0.0031	9606.ENSP00000235835,9606.ENSP00000319501,9606.ENSP00000327070,9606.ENSP00000331897,9606.ENSP00000358417,9606.ENSP00000361140,9606.ENSP00000370023,9606.ENSP00000377192	AKR7A2,UGDH,MDH2,IDH2,PHGDH,AKR1A1,HADHA,G6PD
GO Function	GO:0016667	Oxidoreductase activity, acting on a sulfur group of donors	6	59	1.02	0.0031	9606.ENSP00000221130,9606.ENSP00000300289,9606.ENSP00000327801,9606.ENSP00000358727,9606.ENSP00000385385,9606.ENSP00000387654	GSR,PDIA3,P4HB,GSTO1,PDIA6,PCYOX1
GO Function	GO:0005198	Structural molecule activity	18	635	0.47	0.0047	9606.ENSP00000225964,9606.ENSP00000261366,9606.ENSP00000263238,9606.ENSP00000295550,9606.ENSP00000325146,9606.ENSP00000345230,9606.ENSP00000346067,9606.ENSP00000346839,9606.ENSP00000353375,9606.ENSP00000353408,9606.ENSP00000354739,9606.ENSP00000355180,9606.ENSP00000357048,9606.ENSP00000357283,9606.ENSP00000369677,9606.ENSP00000377941,9606.ENSP00000446007,9606.ENSP00000449328	COL1A1,LMNB1,ACTR3,COL6A3,COL12A1,TPM4,RPSA,FN1,MAP4,MSN,RPL12,COL6A1,COPA,LMNA,EMILIN1,ACTN1,VIM,RPLP0
GO Function	GO:0003756	Protein disulfide isomerase activity	4	19	1.34	0.0049	9606.ENSP00000300289,9606.ENSP00000327801,9606.ENSP00000369081,9606.ENSP00000385385	PDIA3,P4HB,TXNDC5,PDIA6
GO Function	GO:0004812	aminoacyl-tRNA ligase activity	5	42	1.09	0.0062	9606.ENSP00000231572,9606.ENSP00000264161,9606.ENSP00000281828,9606.ENSP00000347495,9606.ENSP00000362576	RARS,DARS,FARSB,WARS,YARS
GO Function	GO:0008143	poly(A) binding	4	21	1.29	0.0062	9606.ENSP00000269349,9606.ENSP00000358635,9606.ENSP00000361949,9606.ENSP00000382840	EIF4A3,SYNCRIP,PABPC4,DDX3X
GO Function	GO:0001882	Nucleoside binding	13	384	0.54	0.0084	9606.ENSP00000216780,9606.ENSP00000252699,9606.ENSP00000263277,9606.ENSP00000277865,9606.ENSP00000322439,9606.ENSP00000328023,9606.ENSP00000381601,9606.ENSP00000381844,9606.ENSP00000419325,9606.ENSP00000446215,9606.ENSP00000449089,9606.ENSP00000479153,9606.ENSP00000479861	PCK2,ACTN4,EHD2,GLUD1,TUFM,SRPR,MX1,ATL3,SUCLG2,RAN,DNM1L,EHD1,SEPT2
GO Function	GO:0016860	Intramolecular oxidoreductase activity	5	50	1.02	0.0121	9606.ENSP00000229270,9606.ENSP00000300289,9606.ENSP00000327801,9606.ENSP00000369081,9606.ENSP00000385385	TPI1,PDIA3,P4HB,TXNDC5,PDIA6
GO Function	GO:0048027	mRNA 5-UTR binding	4	26	1.2	0.0121	9606.ENSP00000280326,9606.ENSP00000318195,9606.ENSP00000358635,9606.ENSP00000382840	CCT5,NCL,SYNCRIP,DDX3X
GO Function	GO:0031625	Ubiquitin protein ligase binding	11	296	0.59	0.0122	9606.ENSP00000229270,9606.ENSP00000264335,9606.ENSP00000265563,9606.ENSP00000302886,9606.ENSP00000317334,9606.ENSP00000320866,9606.ENSP00000335153,9606.ENSP00000337838,9606.ENSP00000360671,9606.ENSP00000373620,9606.ENSP00000449089	TPI1,YWHAE,PRKAR2A,PA2G4,TCP1,CALR,HSP90AA1,RTN4,SLC25A5,HSPD1,DNM1L
GO Function	GO:0003727	Single-stranded RNA binding	6	82	0.88	0.0127	9606.ENSP00000269349,9606.ENSP00000358635,9606.ENSP00000361949,9606.ENSP00000382840,9606.ENSP00000386636,9606.ENSP00000451291	EIF4A3,SYNCRIP,PABPC4,DDX3X,SSB,HNRNPC
GO Function	GO:0005509	Calcium ion binding	18	703	0.42	0.0127	9606.ENSP00000054950,9606.ENSP00000252699,9606.ENSP00000263277,9606.ENSP00000295006,9606.ENSP00000296511,9606.ENSP00000308610,9606.ENSP00000317232,9606.ENSP00000317257,9606.ENSP00000320866,9606.ENSP00000345230,9606.ENSP00000346032,9606.ENSP00000348163,9606.ENSP00000362010,9606.ENSP00000377941,9606.ENSP00000398610,9606.ENSP00000431984,9606.ENSP00000439250,9606.ENSP00000479153	RCN1,ACTN4,EHD2,CAPN2,ANXA5,GPD2,FKBP10,CPNE1,CALR,TPM4,ANXA2,PLS3,ANXA7,ACTN1,ANXA11,CAPN1,FKBP9,EHD1
GO Function	GO:0005544	Calcium-dependent phospholipid binding	5	53	0.99	0.0138	9606.ENSP00000296511,9606.ENSP00000317257,9606.ENSP00000346032,9606.ENSP00000362010,9606.ENSP00000398610	ANXA5,CPNE1,ANXA2,ANXA7,ANXA11
GO Function	GO:0030020	Extracellular matrix structural constituent conferring tensile strength	4	28	1.17	0.0139	9606.ENSP00000225964,9606.ENSP00000295550,9606.ENSP00000325146,9606.ENSP00000355180	COL1A1,COL6A3,COL12A1,COL6A1
GO Function	GO:0005525	GTP binding	12	370	0.53	0.0185	9606.ENSP00000216780,9606.ENSP00000263277,9606.ENSP00000277865,9606.ENSP00000322439,9606.ENSP00000328023,9606.ENSP00000381601,9606.ENSP00000381844,9606.ENSP00000419325,9606.ENSP00000446215,9606.ENSP00000449089,9606.ENSP00000479153,9606.ENSP00000479861	PCK2,EHD2,GLUD1,TUFM,SRPR,MX1,ATL3,SUCLG2,RAN,DNM1L,EHD1,SEPT2
GO Function	GO:0016801	Hydrolase activity, acting on ether bonds	3	12	1.41	0.0201	9606.ENSP00000217426,9606.ENSP00000235835,9606.ENSP00000480004	AHCY,AKR7A2,EPHX1
GO Function	GO:0045182	Translation regulator activity	7	131	0.74	0.0201	9606.ENSP00000233057,9606.ENSP00000269349,9606.ENSP00000293831,9606.ENSP00000322439,9606.ENSP00000331901,9606.ENSP00000410059,9606.ENSP00000485663	EIF2AK2,EIF4A3,EIF4A1,TUFM,EEF1G,EEF1D,EIF3L
GO Function	GO:0003755	Peptidyl-prolyl cis-trans isomerase activity	4	38	1.04	0.0340	9606.ENSP00000300026,9606.ENSP00000317232,9606.ENSP00000377036,9606.ENSP00000439250	PPIB,FKBP10,PPP2R4,FKBP9
GO Function	GO:0019904	Protein domain specific binding	17	716	0.39	0.0343	9606.ENSP00000248975,9606.ENSP00000263277,9606.ENSP00000263867,9606.ENSP00000264335,9606.ENSP00000265563,9606.ENSP00000310491,9606.ENSP00000333298,9606.ENSP00000335153,9606.ENSP00000343690,9606.ENSP00000346839,9606.ENSP00000347495,9606.ENSP00000355809,9606.ENSP00000365439,9606.ENSP00000379975,9606.ENSP00000384136,9606.ENSP00000446007,9606.ENSP00000449089	YWHAH,EHD2,CAPG,YWHAE,PRKAR2A,ARHGAP1,LAMP1,HSP90AA1,DPYSL3,FN1,WARS,ENAH,HNRNPK,ILK,RDX,VIM,DNM1L
GO Function	GO:0023026	MHC class II protein complex binding	3	16	1.29	0.0360	9606.ENSP00000264335,9606.ENSP00000335153,9606.ENSP00000398610	YWHAE,HSP90AA1,ANXA11
GO Function	GO:0043167	Ion binding	81	6188	0.13	0.0385	9606.ENSP00000054950,9606.ENSP00000216780,9606.ENSP00000221130,9606.ENSP00000222673,9606.ENSP00000225964,9606.ENSP00000231572,9606.ENSP00000233057,9606.ENSP00000252699,9606.ENSP00000257770,9606.ENSP00000258091,9606.ENSP00000258145,9606.ENSP00000262030,9606.ENSP00000263238,9606.ENSP00000263277,9606.ENSP00000263556,9606.ENSP00000263867,9606.ENSP00000264161,9606.ENSP00000265563,9606.ENSP00000269349,…	RCN1,PCK2,GSR,OGDH,COL1A1,RARS,EIF2AK2,ACTN4,NT5E,CCT7,GNS,ATP5B,ACTR3,EHD2,P4HA1,CAPG,DARS,PRKAR2A,EIF4A3,GLUD1,CCT5,FARSB,THY1,EIF4A1,CAPN2,CCT3,ANXA5,ANPEP,GPD2,FKBP10,CPNE1,TCP1,CALR,TUFM,MMP1,SRPR,IDH2,SHMT2,HSP90AA1,UGP2,DPYSL3,TPM4,ANXA2,FN1,WARS,PLS3,DYNC1H1,MYOF,XRCC6,MYO1C,PTGS1,ANXA7,YARS,SUCLA2,OPTN,ATAD3A,SNX2,HADHA,HSPD1,PPP2R4,ACTN1,CCT4,ILK,MX1,ATP5A1,ATL3,DDX3X,ANXA11,CRYZ,GBE1,S…
GO Function	GO:0016835	Carbon-oxygen lyase activity	5	72	0.86	0.0404	9606.ENSP00000229270,9606.ENSP00000352257,9606.ENSP00000355518,9606.ENSP00000357535,9606.ENSP00000370023	TPI1,XRCC6,FH,ECHS1,HADHA
GO Function	GO:0004775	succinate-CoA ligase (ADP-forming) activity	2	3	1.84	0.0413	9606.ENSP00000367923,9606.ENSP00000419325	SUCLA2,SUCLG2
GO Function	GO:0016787	Hydrolase activity	39	2419	0.22	0.0427	9606.ENSP00000217426,9606.ENSP00000235835,9606.ENSP00000257770,9606.ENSP00000258145,9606.ENSP00000261416,9606.ENSP00000263277,9606.ENSP00000264161,9606.ENSP00000269349,9606.ENSP00000293831,9606.ENSP00000295006,9606.ENSP00000300060,9606.ENSP00000300289,9606.ENSP00000305260,9606.ENSP00000309539,9606.ENSP00000317257,9606.ENSP00000322439,9606.ENSP00000322788,9606.ENSP00000324804,9606.ENSP00000328023,…	AHCY,AKR7A2,NT5E,GNS,HEXB,EHD2,DARS,EIF4A3,EIF4A1,CAPN2,ANPEP,PDIA3,GNB2,DPYSL2,CPNE1,TUFM,MMP1,PPP2R1A,SRPR,HSP90AA1,DPYSL3,SND1,DYNC1H1,XRCC6,MYO1C,HTRA1,PPAP2B,DPP7,HSPD1,MX1,ATL3,DDX3X,GBE1,CAPN1,RAN,DNM1L,RUVBL2,SEPT2,EPHX1
GO Function	GO:0003746	Translation elongation factor activity	3	18	1.24	0.0448	9606.ENSP00000322439,9606.ENSP00000331901,9606.ENSP00000410059	TUFM,EEF1G,EEF1D
GO Component	GO:0070062	Extracellular exosome	117	2099	0.76	4.74e-60	9606.ENSP00000217426,9606.ENSP00000221130,9606.ENSP00000221419,9606.ENSP00000228318,9606.ENSP00000229270,9606.ENSP00000231572,9606.ENSP00000235835,9606.ENSP00000248553,9606.ENSP00000248975,9606.ENSP00000252699,9606.ENSP00000257770,9606.ENSP00000258091,9606.ENSP00000258145,9606.ENSP00000261416,9606.ENSP00000262030,9606.ENSP00000263238,9606.ENSP00000263277,9606.ENSP00000263867,9606.ENSP00000264161,…	AHCY,GSR,HNRNPL,SLC25A3,TPI1,RARS,AKR7A2,HSPB1,YWHAH,ACTN4,NT5E,CCT7,GNS,HEXB,ATP5B,ACTR3,EHD2,CAPG,DARS,YWHAE,PSMD3,VDAC1,PRKAR2A,CCT5,THY1,TOMM70A,STOM,EIF4A1,CAPN2,COL6A3,CCT3,ANXA5,VPS35,PPIB,ANPEP,PDIA3,PA2G4,GNB2,PCBP1,DPYSL2,ARHGAP1,CPNE1,TCP1,NCL,UGDH,CALR,TUFM,PPP2R1A,COL12A1,MDH2,P4HB,SRPR,IDH2,EEF1G,LAMP1,SHMT2,BSG,HSP90AA1,UGP2,TPM4,ANXA2,RPSA,SND1,FN1,WARS,PSMD12,DYNC1H1,MYOF,MYO1C,T…
GO Component	GO:0031982	Vesicle	132	3879	0.55	1.29e-46	9606.ENSP00000217426,9606.ENSP00000221130,9606.ENSP00000221419,9606.ENSP00000225964,9606.ENSP00000228318,9606.ENSP00000229270,9606.ENSP00000231572,9606.ENSP00000235835,9606.ENSP00000248553,9606.ENSP00000248975,9606.ENSP00000252699,9606.ENSP00000257770,9606.ENSP00000258091,9606.ENSP00000258145,9606.ENSP00000261416,9606.ENSP00000262030,9606.ENSP00000263238,9606.ENSP00000263277,9606.ENSP00000263867,…	AHCY,GSR,HNRNPL,COL1A1,SLC25A3,TPI1,RARS,AKR7A2,HSPB1,YWHAH,ACTN4,NT5E,CCT7,GNS,HEXB,ATP5B,ACTR3,EHD2,CAPG,ARCN1,DARS,YWHAE,PSMD3,VDAC1,PRKAR2A,CCT5,THY1,TOMM70A,STOM,EIF4A1,CAPN2,COL6A3,CCT3,RPN1,ANXA5,VPS35,PPIB,ANPEP,PDIA3,PA2G4,GNB2,PCBP1,DPYSL2,ARHGAP1,CPNE1,TCP1,NCL,UGDH,CALR,TUFM,PPP2R1A,COL12A1,MDH2,P4HB,SRPR,IDH2,EEF1G,LAMP1,ACAA1,SHMT2,BSG,HSP90AA1,UGP2,CAV1,DPYSL3,TPM4,ANXA2,RPSA,SND1,…
GO Component	GO:0005615	Extracellular space	121	3195	0.59	1.40e-45	9606.ENSP00000217426,9606.ENSP00000221130,9606.ENSP00000221419,9606.ENSP00000225964,9606.ENSP00000228318,9606.ENSP00000229270,9606.ENSP00000231572,9606.ENSP00000235835,9606.ENSP00000248553,9606.ENSP00000248975,9606.ENSP00000252699,9606.ENSP00000257770,9606.ENSP00000258091,9606.ENSP00000258145,9606.ENSP00000261416,9606.ENSP00000262030,9606.ENSP00000263238,9606.ENSP00000263277,9606.ENSP00000263867,…	AHCY,GSR,HNRNPL,COL1A1,SLC25A3,TPI1,RARS,AKR7A2,HSPB1,YWHAH,ACTN4,NT5E,CCT7,GNS,HEXB,ATP5B,ACTR3,EHD2,CAPG,DARS,YWHAE,PSMD3,VDAC1,PRKAR2A,CCT5,THY1,TOMM70A,STOM,EIF4A1,CAPN2,COL6A3,CCT3,ANXA5,VPS35,PPIB,ANPEP,PDIA3,PA2G4,GNB2,PCBP1,DPYSL2,ARHGAP1,CPNE1,TCP1,NCL,UGDH,CALR,TUFM,PPP2R1A,COL12A1,MDH2,P4HB,SRPR,IDH2,EEF1G,LAMP1,SHMT2,BSG,HSP90AA1,UGP2,DPYSL3,TPM4,ANXA2,RPSA,SND1,FN1,WARS,PSMD12,DYNC1H…
GO Component	GO:0005576	Extracellular region	125	4166	0.49	4.91e-37	9606.ENSP00000217426,9606.ENSP00000221130,9606.ENSP00000221419,9606.ENSP00000225964,9606.ENSP00000228318,9606.ENSP00000229270,9606.ENSP00000231572,9606.ENSP00000235835,9606.ENSP00000248553,9606.ENSP00000248975,9606.ENSP00000249066,9606.ENSP00000252699,9606.ENSP00000257770,9606.ENSP00000258091,9606.ENSP00000258145,9606.ENSP00000261416,9606.ENSP00000262030,9606.ENSP00000263238,9606.ENSP00000263277,…	AHCY,GSR,HNRNPL,COL1A1,SLC25A3,TPI1,RARS,AKR7A2,HSPB1,YWHAH,APOL2,ACTN4,NT5E,CCT7,GNS,HEXB,ATP5B,ACTR3,EHD2,CAPG,DARS,YWHAE,PSMD3,VDAC1,PRKAR2A,CCT5,THY1,TOMM70A,STOM,EIF4A1,CAPN2,COL6A3,CCT3,ANXA5,VPS35,PPIB,ANPEP,PDIA3,PA2G4,GNB2,PCBP1,DPYSL2,ARHGAP1,CPNE1,TCP1,NCL,UGDH,CALR,TUFM,MMP1,PPP2R1A,COL12A1,MDH2,P4HB,SRPR,IDH2,EEF1G,LAMP1,ACAA1,SHMT2,BSG,HSP90AA1,UGP2,DPYSL3,TPM4,ANXA2,RPSA,SND1,FN1,W…
GO Component	GO:0005737	Cytoplasm	180	11428	0.21	1.04e-28	9606.ENSP00000054950,9606.ENSP00000196371,9606.ENSP00000216780,9606.ENSP00000217426,9606.ENSP00000221130,9606.ENSP00000221419,9606.ENSP00000222673,9606.ENSP00000225964,9606.ENSP00000228318,9606.ENSP00000229270,9606.ENSP00000231572,9606.ENSP00000233057,9606.ENSP00000235835,9606.ENSP00000237530,9606.ENSP00000248553,9606.ENSP00000248975,9606.ENSP00000252699,9606.ENSP00000257770,9606.ENSP00000258091,…	RCN1,OXCT1,PCK2,AHCY,GSR,HNRNPL,OGDH,COL1A1,SLC25A3,TPI1,RARS,EIF2AK2,AKR7A2,RPN2,HSPB1,YWHAH,ACTN4,NT5E,CCT7,GNS,SRSF1,HEXB,KPNA3,ATP5B,ACTR3,EHD2,P4HA1,CAPG,ARCN1,DARS,YWHAE,PSMD3,VDAC1,PRKAR2A,EIF4A3,GLUD1,CCT5,DLAT,FARSB,THY1,TOMM70A,STOM,EIF4A1,CAPN2,COL6A3,CCT3,RPN1,ANXA5,VPS35,PPIB,ANPEP,PDIA3,PA2G4,TMEM43,GNB2,PCBP1,GPD2,DPYSL2,ARHGAP1,FKBP10,CPNE1,TCP1,NCL,UGDH,CALR,TUFM,PPP2R1A,COL12A1,…
GO Component	GO:0043226	Organelle	186	13515	0.15	1.35e-23	9606.ENSP00000054950,9606.ENSP00000196371,9606.ENSP00000216780,9606.ENSP00000217426,9606.ENSP00000221130,9606.ENSP00000221419,9606.ENSP00000222673,9606.ENSP00000225964,9606.ENSP00000228318,9606.ENSP00000229270,9606.ENSP00000231572,9606.ENSP00000233057,9606.ENSP00000235835,9606.ENSP00000237530,9606.ENSP00000248553,9606.ENSP00000248975,9606.ENSP00000249066,9606.ENSP00000252699,9606.ENSP00000257770,…	RCN1,OXCT1,PCK2,AHCY,GSR,HNRNPL,OGDH,COL1A1,SLC25A3,TPI1,RARS,EIF2AK2,AKR7A2,RPN2,HSPB1,YWHAH,APOL2,ACTN4,NT5E,CCT7,GNS,SRSF1,LMNB1,HEXB,KPNA3,ATP5B,ACTR3,EHD2,P4HA1,CAPG,ARCN1,DARS,YWHAE,PSMD3,VDAC1,PRKAR2A,EIF4A3,GLUD1,CCT5,DLAT,THY1,TOMM70A,STOM,EIF4A1,CAPN2,COL6A3,CCT3,RPN1,ANXA5,VPS35,PPIB,ANPEP,PDIA3,PA2G4,TMEM43,GNB2,PCBP1,GPD2,DPYSL2,ARHGAP1,FKBP10,CPNE1,TCP1,NCL,UGDH,CALR,TUFM,PPP2R1A,CO…
GO Component	GO:0043227	Membrane-bounded organelle	180	12427	0.18	8.05e-23	9606.ENSP00000054950,9606.ENSP00000196371,9606.ENSP00000216780,9606.ENSP00000217426,9606.ENSP00000221130,9606.ENSP00000221419,9606.ENSP00000222673,9606.ENSP00000225964,9606.ENSP00000228318,9606.ENSP00000229270,9606.ENSP00000231572,9606.ENSP00000233057,9606.ENSP00000235835,9606.ENSP00000237530,9606.ENSP00000248553,9606.ENSP00000248975,9606.ENSP00000249066,9606.ENSP00000252699,9606.ENSP00000257770,…	RCN1,OXCT1,PCK2,AHCY,GSR,HNRNPL,OGDH,COL1A1,SLC25A3,TPI1,RARS,EIF2AK2,AKR7A2,RPN2,HSPB1,YWHAH,APOL2,ACTN4,NT5E,CCT7,GNS,SRSF1,LMNB1,HEXB,KPNA3,ATP5B,ACTR3,EHD2,P4HA1,CAPG,ARCN1,DARS,YWHAE,PSMD3,VDAC1,PRKAR2A,EIF4A3,GLUD1,CCT5,DLAT,THY1,TOMM70A,STOM,EIF4A1,CAPN2,COL6A3,CCT3,RPN1,ANXA5,VPS35,PPIB,ANPEP,PDIA3,PA2G4,TMEM43,GNB2,PCBP1,GPD2,DPYSL2,ARHGAP1,FKBP10,CPNE1,TCP1,NCL,UGDH,CALR,TUFM,PPP2R1A,CO…
GO Component	GO:0043229	Intracellular organelle	175	12528	0.16	1.13e-17	9606.ENSP00000054950,9606.ENSP00000196371,9606.ENSP00000216780,9606.ENSP00000217426,9606.ENSP00000221130,9606.ENSP00000221419,9606.ENSP00000222673,9606.ENSP00000225964,9606.ENSP00000228318,9606.ENSP00000229270,9606.ENSP00000231572,9606.ENSP00000233057,9606.ENSP00000235835,9606.ENSP00000237530,9606.ENSP00000248553,9606.ENSP00000248975,9606.ENSP00000252699,9606.ENSP00000257770,9606.ENSP00000258091,…	RCN1,OXCT1,PCK2,AHCY,GSR,HNRNPL,OGDH,COL1A1,SLC25A3,TPI1,RARS,EIF2AK2,AKR7A2,RPN2,HSPB1,YWHAH,ACTN4,NT5E,CCT7,GNS,SRSF1,LMNB1,HEXB,KPNA3,ATP5B,ACTR3,EHD2,P4HA1,CAPG,ARCN1,YWHAE,PSMD3,VDAC1,PRKAR2A,EIF4A3,GLUD1,CCT5,DLAT,THY1,TOMM70A,STOM,CAPN2,COL6A3,CCT3,RPN1,VPS35,PPIB,ANPEP,PDIA3,PA2G4,TMEM43,GNB2,PCBP1,GPD2,DPYSL2,ARHGAP1,FKBP10,CPNE1,TCP1,NCL,UGDH,CALR,TUFM,PPP2R1A,COL12A1,LMNB2,MDH2,P4HB,SR…
GO Component	GO:0005829	Cytosol	110	5193	0.34	1.33e-17	9606.ENSP00000216780,9606.ENSP00000217426,9606.ENSP00000221130,9606.ENSP00000221419,9606.ENSP00000229270,9606.ENSP00000231572,9606.ENSP00000233057,9606.ENSP00000235835,9606.ENSP00000248553,9606.ENSP00000248975,9606.ENSP00000252699,9606.ENSP00000257770,9606.ENSP00000258091,9606.ENSP00000261667,9606.ENSP00000263238,9606.ENSP00000263277,9606.ENSP00000264028,9606.ENSP00000264161,9606.ENSP00000264335,…	PCK2,AHCY,GSR,HNRNPL,TPI1,RARS,EIF2AK2,AKR7A2,HSPB1,YWHAH,ACTN4,NT5E,CCT7,KPNA3,ACTR3,EHD2,ARCN1,DARS,YWHAE,PSMD3,PRKAR2A,EIF4A3,CCT5,FARSB,THY1,EIF4A1,CAPN2,CCT3,RPN1,ANXA5,VPS35,GNB2,PCBP1,DPYSL2,ARHGAP1,CPNE1,TCP1,UGDH,CALR,PPP2R1A,P4HB,IDH2,EEF1G,LAMP1,ACAA1,PARVA,HSP90AA1,UGP2,CAPRIN1,DPYSL3,TPM4,ANXA2,RPSA,SND1,WARS,PLS3,PSMD12,DYNC1H1,RAD23B,XRCC6,MYO1C,MAP4,MSN,RPL12,CALD1,FH,ENAH,COPA,LM…
GO Component	GO:0005622	Intracellular	184	14276	0.13	3.42e-17	9606.ENSP00000054950,9606.ENSP00000196371,9606.ENSP00000216780,9606.ENSP00000217426,9606.ENSP00000221130,9606.ENSP00000221419,9606.ENSP00000222673,9606.ENSP00000225964,9606.ENSP00000228318,9606.ENSP00000229270,9606.ENSP00000231572,9606.ENSP00000233057,9606.ENSP00000235835,9606.ENSP00000237530,9606.ENSP00000248553,9606.ENSP00000248975,9606.ENSP00000252699,9606.ENSP00000257770,9606.ENSP00000258091,…	RCN1,OXCT1,PCK2,AHCY,GSR,HNRNPL,OGDH,COL1A1,SLC25A3,TPI1,RARS,EIF2AK2,AKR7A2,RPN2,HSPB1,YWHAH,ACTN4,NT5E,CCT7,GNS,SRSF1,LMNB1,HEXB,KPNA3,ATP5B,ACTR3,EHD2,P4HA1,CAPG,ARCN1,DARS,YWHAE,PSMD3,VDAC1,PRKAR2A,EIF4A3,GLUD1,CCT5,DLAT,FARSB,THY1,TOMM70A,STOM,EIF4A1,CAPN2,COL6A3,CCT3,RPN1,ANXA5,VPS35,PPIB,ANPEP,PDIA3,PA2G4,TMEM43,GNB2,PCBP1,GPD2,DPYSL2,ARHGAP1,FKBP10,CPNE1,TCP1,NCL,UGDH,CALR,TUFM,PPP2R1A,CO…
GO Component	GO:0005925	Focal adhesion	32	405	0.91	3.42e-17	9606.ENSP00000248553,9606.ENSP00000252699,9606.ENSP00000263238,9606.ENSP00000264335,9606.ENSP00000265563,9606.ENSP00000284240,9606.ENSP00000295006,9606.ENSP00000296511,9606.ENSP00000300026,9606.ENSP00000300289,9606.ENSP00000305260,9606.ENSP00000320866,9606.ENSP00000327801,9606.ENSP00000333769,9606.ENSP00000334008,9606.ENSP00000339191,9606.ENSP00000345230,9606.ENSP00000353408,9606.ENSP00000354739,…	HSPB1,ACTN4,ACTR3,YWHAE,PRKAR2A,THY1,CAPN2,ANXA5,PPIB,PDIA3,GNB2,CALR,P4HB,BSG,PARVA,CAV1,TPM4,MSN,RPL12,ENAH,HNRNPK,CD9,CORO1B,ACTN1,ILK,RDX,CORO1C,CAPN1,VIM,RPLP0,TWF1,MARCKS
GO Component	GO:0042470	Melanosome	19	104	1.28	7.97e-16	9606.ENSP00000217426,9606.ENSP00000263867,9606.ENSP00000264335,9606.ENSP00000286713,9606.ENSP00000296255,9606.ENSP00000300026,9606.ENSP00000300289,9606.ENSP00000327801,9606.ENSP00000333298,9606.ENSP00000333769,9606.ENSP00000335153,9606.ENSP00000346032,9606.ENSP00000346762,9606.ENSP00000353224,9606.ENSP00000367123,9606.ENSP00000377958,9606.ENSP00000385385,9606.ENSP00000398610,9606.ENSP00000446215	AHCY,CAPG,YWHAE,STOM,RPN1,PPIB,PDIA3,P4HB,LAMP1,BSG,HSP90AA1,ANXA2,SND1,TFRC,SLC3A2,CCT4,PDIA6,ANXA11,RAN
GO Component	GO:0032991	Protein-containing complex	102	5073	0.32	3.79e-14	9606.ENSP00000221419,9606.ENSP00000222673,9606.ENSP00000225964,9606.ENSP00000231572,9606.ENSP00000237530,9606.ENSP00000248553,9606.ENSP00000252699,9606.ENSP00000258091,9606.ENSP00000258962,9606.ENSP00000261667,9606.ENSP00000262030,9606.ENSP00000263238,9606.ENSP00000263556,9606.ENSP00000263867,9606.ENSP00000264028,9606.ENSP00000264161,9606.ENSP00000264335,9606.ENSP00000264639,9606.ENSP00000265333,…	HNRNPL,OGDH,COL1A1,RARS,RPN2,HSPB1,ACTN4,CCT7,SRSF1,KPNA3,ATP5B,ACTR3,P4HA1,CAPG,ARCN1,DARS,YWHAE,PSMD3,VDAC1,PRKAR2A,EIF4A3,CCT5,DLAT,FARSB,TOMM70A,EIF4A1,COL6A3,CCT3,RPN1,VPS35,PPIB,PDIA3,GNB2,GPD2,TCP1,NCL,CALR,PPP2R1A,COL12A1,P4HB,SRPR,SHMT2,HSP90AA1,DLST,CAV1,DPYSL3,TPM4,ANXA2,RPSA,SND1,FN1,WARS,PSMD12,DYNC1H1,RAD23B,XRCC6,MYO1C,TFRC,MAP4,RPL12,COL6A1,FH,COPA,SYNCRIP,SLC25A5,PABPC4,HNRNPK,KC…
GO Component	GO:0016020	Membrane	142	9072	0.21	9.98e-14	9606.ENSP00000221130,9606.ENSP00000221419,9606.ENSP00000222673,9606.ENSP00000228318,9606.ENSP00000231572,9606.ENSP00000233057,9606.ENSP00000237530,9606.ENSP00000248553,9606.ENSP00000248975,9606.ENSP00000249066,9606.ENSP00000257770,9606.ENSP00000261366,9606.ENSP00000261416,9606.ENSP00000262030,9606.ENSP00000263238,9606.ENSP00000263277,9606.ENSP00000263556,9606.ENSP00000264028,9606.ENSP00000264161,…	GSR,HNRNPL,OGDH,SLC25A3,RARS,EIF2AK2,RPN2,HSPB1,YWHAH,APOL2,NT5E,LMNB1,HEXB,ATP5B,ACTR3,EHD2,P4HA1,ARCN1,DARS,YWHAE,PSMD3,VDAC1,PRKAR2A,EIF4A3,FARSB,THY1,TOMM70A,STOM,EIF4A1,CAPN2,COL6A3,CCT3,RPN1,ANXA5,VPS35,PPIB,ANPEP,PDIA3,PA2G4,TMEM43,GNB2,PCBP1,GPD2,DPYSL2,ARHGAP1,CPNE1,NCL,CALR,TUFM,PPP2R1A,LMNB2,MDH2,P4HB,SRPR,EEF1G,LAMP1,ACAA1,SHMT2,BSG,PARVA,HSP90AA1,DLST,RTN4,CAV1,CAPRIN1,TPM4,ANXA2,RPS…
GO Component	GO:0070161	Anchoring junction	37	820	0.67	8.37e-13	9606.ENSP00000248553,9606.ENSP00000248975,9606.ENSP00000252699,9606.ENSP00000263238,9606.ENSP00000264335,9606.ENSP00000265563,9606.ENSP00000284240,9606.ENSP00000295006,9606.ENSP00000296511,9606.ENSP00000300026,9606.ENSP00000300289,9606.ENSP00000305260,9606.ENSP00000320866,9606.ENSP00000327801,9606.ENSP00000333769,9606.ENSP00000334008,9606.ENSP00000339191,9606.ENSP00000345230,9606.ENSP00000346032,…	HSPB1,YWHAH,ACTN4,ACTR3,YWHAE,PRKAR2A,THY1,CAPN2,ANXA5,PPIB,PDIA3,GNB2,CALR,P4HB,BSG,PARVA,CAV1,TPM4,ANXA2,MSN,RPL12,ENAH,PPAP2B,FAM129B,HNRNPK,FSCN1,CD9,CORO1B,ACTN1,ILK,RDX,CORO1C,CAPN1,VIM,RPLP0,TWF1,MARCKS
GO Component	GO:0043231	Intracellular membrane-bounded organelle	154	10761	0.17	1.82e-12	9606.ENSP00000054950,9606.ENSP00000196371,9606.ENSP00000216780,9606.ENSP00000217426,9606.ENSP00000221130,9606.ENSP00000221419,9606.ENSP00000222673,9606.ENSP00000225964,9606.ENSP00000228318,9606.ENSP00000229270,9606.ENSP00000231572,9606.ENSP00000233057,9606.ENSP00000235835,9606.ENSP00000237530,9606.ENSP00000248553,9606.ENSP00000248975,9606.ENSP00000252699,9606.ENSP00000257770,9606.ENSP00000258145,…	RCN1,OXCT1,PCK2,AHCY,GSR,HNRNPL,OGDH,COL1A1,SLC25A3,TPI1,RARS,EIF2AK2,AKR7A2,RPN2,HSPB1,YWHAH,ACTN4,NT5E,GNS,SRSF1,LMNB1,HEXB,KPNA3,ATP5B,ACTR3,EHD2,P4HA1,CAPG,ARCN1,YWHAE,PSMD3,VDAC1,EIF4A3,GLUD1,DLAT,THY1,TOMM70A,STOM,CAPN2,COL6A3,RPN1,VPS35,PPIB,ANPEP,PDIA3,PA2G4,TMEM43,GNB2,PCBP1,GPD2,FKBP10,CPNE1,TCP1,NCL,UGDH,CALR,TUFM,PPP2R1A,COL12A1,LMNB2,MDH2,P4HB,SRPR,IDH2,EEF1G,LAMP1,ACAA1,SHMT2,BSG,PA…
GO Component	GO:0031410	Cytoplasmic vesicle	63	2386	0.44	3.64e-12	9606.ENSP00000217426,9606.ENSP00000225964,9606.ENSP00000252699,9606.ENSP00000258145,9606.ENSP00000261416,9606.ENSP00000263277,9606.ENSP00000263867,9606.ENSP00000264028,9606.ENSP00000264335,9606.ENSP00000264639,9606.ENSP00000265333,9606.ENSP00000286713,9606.ENSP00000296255,9606.ENSP00000299138,9606.ENSP00000300026,9606.ENSP00000300060,9606.ENSP00000300289,9606.ENSP00000302886,9606.ENSP00000310491,…	AHCY,COL1A1,ACTN4,GNS,HEXB,EHD2,CAPG,ARCN1,YWHAE,PSMD3,VDAC1,STOM,RPN1,VPS35,PPIB,ANPEP,PDIA3,PA2G4,ARHGAP1,CPNE1,TCP1,CALR,P4HB,LAMP1,ACAA1,BSG,HSP90AA1,CAV1,DPYSL3,ANXA2,SND1,FN1,PSMD12,DYNC1H1,MYOF,XRCC6,MYO1C,TFRC,COPA,DPP7,SLC3A2,OPTN,SNX2,TXNDC5,CD9,HSPD1,ACTN1,CCT4,MVP,MX1,DDX3X,PDIA6,SUN2,CORO1C,ANXA11,DDOST,CAPN1,CAND1,VIM,RAN,DNM1L,EHD1,AP2B1
GO Component	GO:0005759	Mitochondrial matrix	26	479	0.75	2.05e-10	9606.ENSP00000196371,9606.ENSP00000216780,9606.ENSP00000221130,9606.ENSP00000222673,9606.ENSP00000262030,9606.ENSP00000265333,9606.ENSP00000277865,9606.ENSP00000280346,9606.ENSP00000322439,9606.ENSP00000327070,9606.ENSP00000331897,9606.ENSP00000333667,9606.ENSP00000335304,9606.ENSP00000355518,9606.ENSP00000357535,9606.ENSP00000360671,9606.ENSP00000367923,9606.ENSP00000368030,9606.ENSP00000369134,…	OXCT1,PCK2,GSR,OGDH,ATP5B,VDAC1,GLUD1,DLAT,TUFM,MDH2,IDH2,SHMT2,DLST,FH,ECHS1,SLC25A5,SUCLA2,ATAD3A,PDHA1,HADHA,HSPD1,ATP5A1,ALDH7A1,SUCLG2,ACADVL,ETFA
GO Component	GO:0030054	Cell junction	54	2075	0.43	7.16e-10	9606.ENSP00000248553,9606.ENSP00000248975,9606.ENSP00000252699,9606.ENSP00000263238,9606.ENSP00000264161,9606.ENSP00000264335,9606.ENSP00000265333,9606.ENSP00000265563,9606.ENSP00000269349,9606.ENSP00000284240,9606.ENSP00000295006,9606.ENSP00000296511,9606.ENSP00000299138,9606.ENSP00000300026,9606.ENSP00000300289,9606.ENSP00000305260,9606.ENSP00000320866,9606.ENSP00000322439,9606.ENSP00000324804,…	HSPB1,YWHAH,ACTN4,ACTR3,DARS,YWHAE,VDAC1,PRKAR2A,EIF4A3,THY1,CAPN2,ANXA5,VPS35,PPIB,PDIA3,GNB2,CALR,TUFM,PPP2R1A,P4HB,LAMP1,BSG,PARVA,RTN4,CAV1,CAPRIN1,DPYSL3,TPM4,ANXA2,MAP4,MSN,RPL12,ENAH,PPAP2B,AKR1A1,FAM129B,HNRNPK,KCTD12,SLC3A2,FSCN1,CD9,CORO1B,ACTN1,ILK,MX1,RDX,CORO1C,CAPN1,VIM,DNM1L,RPLP0,TWF1,MARCKS,AP2B1
GO Component	GO:0012505	Endomembrane system	86	4542	0.29	1.25e-09	9606.ENSP00000054950,9606.ENSP00000225964,9606.ENSP00000235835,9606.ENSP00000237530,9606.ENSP00000249066,9606.ENSP00000252699,9606.ENSP00000258145,9606.ENSP00000261366,9606.ENSP00000261416,9606.ENSP00000261667,9606.ENSP00000263277,9606.ENSP00000263556,9606.ENSP00000264028,9606.ENSP00000264639,9606.ENSP00000265333,9606.ENSP00000284240,9606.ENSP00000286713,9606.ENSP00000295006,9606.ENSP00000295550,…	RCN1,COL1A1,AKR7A2,RPN2,APOL2,ACTN4,GNS,LMNB1,HEXB,KPNA3,EHD2,P4HA1,ARCN1,PSMD3,VDAC1,THY1,STOM,CAPN2,COL6A3,RPN1,VPS35,PPIB,ANPEP,PDIA3,PA2G4,TMEM43,ARHGAP1,FKBP10,CPNE1,TCP1,CALR,COL12A1,LMNB2,P4HB,SRPR,LAMP1,ACAA1,BSG,HSP90AA1,RTN4,CAV1,DPYSL3,ANXA2,FN1,PSMD12,DYNC1H1,MYOF,XRCC6,MYO1C,TFRC,PTGS1,COL6A1,COPA,LMNA,SYNCRIP,PPAP2B,DPP7,ANXA7,RRBP1,OPTN,SNX2,TXNDC5,CD9,HSPD1,ACTN1,MVP,LSS,MX1,ATL3,…
GO Component	GO:0070013	Intracellular organelle lumen	101	5857	0.25	1.25e-09	9606.ENSP00000054950,9606.ENSP00000196371,9606.ENSP00000216780,9606.ENSP00000221130,9606.ENSP00000221419,9606.ENSP00000222673,9606.ENSP00000225964,9606.ENSP00000231572,9606.ENSP00000252699,9606.ENSP00000257770,9606.ENSP00000258145,9606.ENSP00000258962,9606.ENSP00000261366,9606.ENSP00000261416,9606.ENSP00000261667,9606.ENSP00000262030,9606.ENSP00000263556,9606.ENSP00000263867,9606.ENSP00000264639,…	RCN1,OXCT1,PCK2,GSR,HNRNPL,OGDH,COL1A1,RARS,ACTN4,NT5E,GNS,SRSF1,LMNB1,HEXB,KPNA3,ATP5B,P4HA1,CAPG,PSMD3,VDAC1,EIF4A3,GLUD1,DLAT,CAPN2,COL6A3,PPIB,PDIA3,PA2G4,PCBP1,FKBP10,CPNE1,TCP1,NCL,UGDH,CALR,TUFM,COL12A1,LMNB2,MDH2,P4HB,IDH2,ACAA1,SHMT2,HSP90AA1,DLST,ANXA2,RPSA,FN1,PSMD12,DYNC1H1,RAD23B,XRCC6,MYO1C,RPL12,COL6A1,FH,LMNA,ECHS1,SYNCRIP,GSTO1,DPP7,SLC25A5,FAM129B,YARS,SRSF3,HNRNPK,SLC3A2,SUCLA2…
GO Component	GO:0030141	Secretory granule	32	845	0.59	3.70e-09	9606.ENSP00000225964,9606.ENSP00000252699,9606.ENSP00000258145,9606.ENSP00000261416,9606.ENSP00000264639,9606.ENSP00000286713,9606.ENSP00000300060,9606.ENSP00000302886,9606.ENSP00000317257,9606.ENSP00000317334,9606.ENSP00000320866,9606.ENSP00000333298,9606.ENSP00000333664,9606.ENSP00000333769,9606.ENSP00000335153,9606.ENSP00000339191,9606.ENSP00000346032,9606.ENSP00000346839,9606.ENSP00000348442,…	COL1A1,ACTN4,GNS,HEXB,PSMD3,STOM,ANPEP,PA2G4,CPNE1,TCP1,CALR,LAMP1,ACAA1,BSG,HSP90AA1,CAV1,ANXA2,FN1,PSMD12,DYNC1H1,XRCC6,DPP7,TXNDC5,CD9,HSPD1,ACTN1,MVP,DDX3X,ANXA11,DDOST,CAPN1,CAND1
GO Component	GO:0099503	Secretory vesicle	35	1010	0.55	4.20e-09	9606.ENSP00000225964,9606.ENSP00000252699,9606.ENSP00000258145,9606.ENSP00000261416,9606.ENSP00000264639,9606.ENSP00000265333,9606.ENSP00000286713,9606.ENSP00000300060,9606.ENSP00000302886,9606.ENSP00000317257,9606.ENSP00000317334,9606.ENSP00000320866,9606.ENSP00000333298,9606.ENSP00000333664,9606.ENSP00000333769,9606.ENSP00000335153,9606.ENSP00000339191,9606.ENSP00000343690,9606.ENSP00000346032,…	COL1A1,ACTN4,GNS,HEXB,PSMD3,VDAC1,STOM,ANPEP,PA2G4,CPNE1,TCP1,CALR,LAMP1,ACAA1,BSG,HSP90AA1,CAV1,DPYSL3,ANXA2,FN1,PSMD12,DYNC1H1,XRCC6,DPP7,TXNDC5,CD9,HSPD1,ACTN1,MVP,DDX3X,ANXA11,DDOST,CAPN1,CAND1,DNM1L
GO Component	GO:0005856	Cytoskeleton	52	2221	0.38	6.47e-08	9606.ENSP00000248553,9606.ENSP00000252699,9606.ENSP00000258091,9606.ENSP00000261366,9606.ENSP00000263238,9606.ENSP00000263277,9606.ENSP00000263867,9606.ENSP00000264335,9606.ENSP00000265563,9606.ENSP00000280326,9606.ENSP00000286713,9606.ENSP00000295006,9606.ENSP00000295688,9606.ENSP00000309539,9606.ENSP00000317334,9606.ENSP00000324804,9606.ENSP00000327054,9606.ENSP00000327801,9606.ENSP00000333667,…	HSPB1,ACTN4,CCT7,LMNB1,ACTR3,EHD2,CAPG,YWHAE,PRKAR2A,CCT5,STOM,CAPN2,CCT3,DPYSL2,TCP1,PPP2R1A,LMNB2,P4HB,SHMT2,PARVA,DPYSL3,TPM4,PLS3,DYNC1H1,MYO1C,MAP4,MSN,CALD1,ENAH,LMNA,SLC25A5,HNRNPK,FSCN1,G6PD,CORO1B,ACTN1,CCT4,MVP,ILK,MX1,DDX3X,RDX,CORO1C,ANXA11,VIM,RAN,DNM1L,TWF1,HNRNPC,RUVBL2,MARCKS,SEPT2
GO Component	GO:0099080	Supramolecular complex	37	1261	0.48	9.43e-08	9606.ENSP00000221419,9606.ENSP00000225964,9606.ENSP00000248553,9606.ENSP00000252699,9606.ENSP00000258091,9606.ENSP00000261366,9606.ENSP00000280326,9606.ENSP00000295550,9606.ENSP00000295688,9606.ENSP00000305556,9606.ENSP00000317334,9606.ENSP00000318195,9606.ENSP00000327054,9606.ENSP00000334008,9606.ENSP00000340329,9606.ENSP00000343690,9606.ENSP00000345230,9606.ENSP00000348163,9606.ENSP00000348965,…	HNRNPL,COL1A1,HSPB1,ACTN4,CCT7,LMNB1,CCT5,COL6A3,CCT3,PCBP1,TCP1,NCL,LMNB2,PARVA,CAPRIN1,DPYSL3,TPM4,PLS3,DYNC1H1,MYO1C,MAP4,CALD1,COL6A1,LMNA,PABPC4,HNRNPK,CORO1B,ACTN1,CCT4,ILK,DDX3X,CORO1C,VIM,DNM1L,RPLP0,TWF1,SEPT2
GO Component	GO:0034774	Secretory granule lumen	18	324	0.76	2.82e-07	9606.ENSP00000252699,9606.ENSP00000258145,9606.ENSP00000261416,9606.ENSP00000264639,9606.ENSP00000302886,9606.ENSP00000333664,9606.ENSP00000335153,9606.ENSP00000346032,9606.ENSP00000346839,9606.ENSP00000348442,9606.ENSP00000348965,9606.ENSP00000352257,9606.ENSP00000360635,9606.ENSP00000369081,9606.ENSP00000377941,9606.ENSP00000378760,9606.ENSP00000382840,9606.ENSP00000442318	ACTN4,GNS,HEXB,PSMD3,PA2G4,ACAA1,HSP90AA1,ANXA2,FN1,PSMD12,DYNC1H1,XRCC6,DPP7,TXNDC5,ACTN1,MVP,DDX3X,CAND1
GO Component	GO:0015629	Actin cytoskeleton	21	477	0.66	6.60e-07	9606.ENSP00000252699,9606.ENSP00000263238,9606.ENSP00000263867,9606.ENSP00000295006,9606.ENSP00000334008,9606.ENSP00000343690,9606.ENSP00000345230,9606.ENSP00000348163,9606.ENSP00000352834,9606.ENSP00000354826,9606.ENSP00000365439,9606.ENSP00000371798,9606.ENSP00000377471,9606.ENSP00000377941,9606.ENSP00000379975,9606.ENSP00000384136,9606.ENSP00000394496,9606.ENSP00000449428,9606.ENSP00000451291,…	ACTN4,ACTR3,CAPG,CAPN2,PARVA,DPYSL3,TPM4,PLS3,MYO1C,CALD1,HNRNPK,FSCN1,CORO1B,ACTN1,ILK,RDX,CORO1C,TWF1,HNRNPC,MARCKS,SEPT2
GO Component	GO:0048471	Perinuclear region of cytoplasm	26	727	0.57	6.80e-07	9606.ENSP00000221419,9606.ENSP00000233057,9606.ENSP00000252699,9606.ENSP00000263277,9606.ENSP00000286713,9606.ENSP00000295006,9606.ENSP00000299138,9606.ENSP00000300026,9606.ENSP00000305260,9606.ENSP00000310491,9606.ENSP00000320866,9606.ENSP00000333298,9606.ENSP00000335153,9606.ENSP00000339191,9606.ENSP00000346032,9606.ENSP00000353224,9606.ENSP00000353408,9606.ENSP00000357283,9606.ENSP00000368022,…	HNRNPL,EIF2AK2,ACTN4,EHD2,STOM,CAPN2,VPS35,PPIB,GNB2,ARHGAP1,CALR,LAMP1,HSP90AA1,CAV1,ANXA2,TFRC,MSN,LMNA,OPTN,CORO1B,MVP,MX1,DNM1L,TWF1,EHD1,SEPT2
GO Component	GO:0110165	Cellular anatomical entity	189	17788	0.04	7.42e-07	9606.ENSP00000054950,9606.ENSP00000196371,9606.ENSP00000216780,9606.ENSP00000217426,9606.ENSP00000221130,9606.ENSP00000221419,9606.ENSP00000222673,9606.ENSP00000225964,9606.ENSP00000228318,9606.ENSP00000229270,9606.ENSP00000231572,9606.ENSP00000233057,9606.ENSP00000235835,9606.ENSP00000237530,9606.ENSP00000248553,9606.ENSP00000248975,9606.ENSP00000249066,9606.ENSP00000252699,9606.ENSP00000257770,…	RCN1,OXCT1,PCK2,AHCY,GSR,HNRNPL,OGDH,COL1A1,SLC25A3,TPI1,RARS,EIF2AK2,AKR7A2,RPN2,HSPB1,YWHAH,APOL2,ACTN4,NT5E,CCT7,GNS,SRSF1,LMNB1,HEXB,KPNA3,ATP5B,ACTR3,EHD2,P4HA1,CAPG,ARCN1,DARS,YWHAE,PSMD3,VDAC1,PRKAR2A,EIF4A3,GLUD1,CCT5,DLAT,FARSB,THY1,TOMM70A,STOM,EIF4A1,CAPN2,COL6A3,CCT3,RPN1,ANXA5,VPS35,PPIB,ANPEP,PDIA3,PA2G4,TMEM43,GNB2,PCBP1,GPD2,DPYSL2,ARHGAP1,FKBP10,CPNE1,TCP1,NCL,UGDH,CALR,TUFM,MMP1…
GO Component	GO:0030027	Lamellipodium	14	202	0.86	9.63e-07	9606.ENSP00000263238,9606.ENSP00000263867,9606.ENSP00000327801,9606.ENSP00000334008,9606.ENSP00000340329,9606.ENSP00000343690,9606.ENSP00000355809,9606.ENSP00000368831,9606.ENSP00000371798,9606.ENSP00000377471,9606.ENSP00000379975,9606.ENSP00000382840,9606.ENSP00000384136,9606.ENSP00000394496	ACTR3,CAPG,P4HB,PARVA,CAPRIN1,DPYSL3,ENAH,SNX2,FSCN1,CORO1B,ILK,DDX3X,RDX,CORO1C
GO Component	GO:0042645	Mitochondrial nucleoid	8	44	1.27	1.35e-06	9606.ENSP00000262030,9606.ENSP00000265333,9606.ENSP00000322439,9606.ENSP00000333667,9606.ENSP00000360671,9606.ENSP00000368030,9606.ENSP00000370023,9606.ENSP00000438689	ATP5B,VDAC1,TUFM,SHMT2,SLC25A5,ATAD3A,HADHA,ACADVL
GO Component	GO:0005739	Mitochondrion	40	1611	0.41	1.40e-06	9606.ENSP00000196371,9606.ENSP00000216780,9606.ENSP00000221130,9606.ENSP00000222673,9606.ENSP00000228318,9606.ENSP00000248975,9606.ENSP00000262030,9606.ENSP00000263556,9606.ENSP00000264335,9606.ENSP00000265333,9606.ENSP00000277865,9606.ENSP00000280346,9606.ENSP00000284320,9606.ENSP00000286713,9606.ENSP00000295006,9606.ENSP00000308610,9606.ENSP00000322439,9606.ENSP00000324804,9606.ENSP00000327070,…	OXCT1,PCK2,GSR,OGDH,SLC25A3,YWHAH,ATP5B,P4HA1,YWHAE,VDAC1,GLUD1,DLAT,TOMM70A,STOM,CAPN2,GPD2,TUFM,PPP2R1A,MDH2,IDH2,SHMT2,BSG,HSP90AA1,DLST,FH,ECHS1,SLC25A5,SUCLA2,ATAD3A,PDHA1,HADHA,HSPD1,MX1,ATP5A1,ALDH7A1,SUCLG2,CAPN1,ACADVL,DNM1L,ETFA
GO Component	GO:0031252	Cell leading edge	19	425	0.67	2.24e-06	9606.ENSP00000263238,9606.ENSP00000263867,9606.ENSP00000284240,9606.ENSP00000327801,9606.ENSP00000334008,9606.ENSP00000340329,9606.ENSP00000343690,9606.ENSP00000346032,9606.ENSP00000352834,9606.ENSP00000355809,9606.ENSP00000368831,9606.ENSP00000371798,9606.ENSP00000377471,9606.ENSP00000377941,9606.ENSP00000379975,9606.ENSP00000382840,9606.ENSP00000384136,9606.ENSP00000394496,9606.ENSP00000446007	ACTR3,CAPG,THY1,P4HB,PARVA,CAPRIN1,DPYSL3,ANXA2,MYO1C,ENAH,SNX2,FSCN1,CORO1B,ACTN1,ILK,DDX3X,RDX,CORO1C,VIM
GO Component	GO:0043232	Intracellular non-membrane-bounded organelle	81	4880	0.24	2.61e-06	9606.ENSP00000221419,9606.ENSP00000233057,9606.ENSP00000248553,9606.ENSP00000252699,9606.ENSP00000258091,9606.ENSP00000261366,9606.ENSP00000262030,9606.ENSP00000263238,9606.ENSP00000263277,9606.ENSP00000263867,9606.ENSP00000264335,9606.ENSP00000265333,9606.ENSP00000265563,9606.ENSP00000269349,9606.ENSP00000280326,9606.ENSP00000286713,9606.ENSP00000295006,9606.ENSP00000295688,9606.ENSP00000302886,…	HNRNPL,EIF2AK2,HSPB1,ACTN4,CCT7,LMNB1,ATP5B,ACTR3,EHD2,CAPG,YWHAE,VDAC1,PRKAR2A,EIF4A3,CCT5,STOM,CAPN2,CCT3,PA2G4,PCBP1,DPYSL2,TCP1,NCL,TUFM,PPP2R1A,LMNB2,P4HB,SHMT2,PARVA,CAV1,CAPRIN1,DPYSL3,TPM4,ANXA2,RPSA,PLS3,DYNC1H1,XRCC6,MYO1C,MAP4,MSN,RPL12,CALD1,FH,ENAH,LMNA,SLC25A5,PABPC4,HNRNPK,RRBP1,ATAD3A,PDHA1,HADHA,FSCN1,G6PD,CORO1B,ACTN1,CCT4,MVP,ILK,LSS,MX1,DDX3X,RDX,SUN2,SSB,CORO1C,ANXA11,EEF1D,A…
GO Component	GO:0042582	Azurophil granule	12	155	0.9	2.78e-06	9606.ENSP00000258145,9606.ENSP00000261416,9606.ENSP00000286713,9606.ENSP00000302886,9606.ENSP00000317257,9606.ENSP00000333298,9606.ENSP00000346032,9606.ENSP00000348965,9606.ENSP00000360635,9606.ENSP00000369081,9606.ENSP00000398610,9606.ENSP00000399457	GNS,HEXB,STOM,PA2G4,CPNE1,LAMP1,ANXA2,DYNC1H1,DPP7,TXNDC5,ANXA11,DDOST
GO Component	GO:0099512	Supramolecular fiber	28	939	0.49	5.72e-06	9606.ENSP00000225964,9606.ENSP00000248553,9606.ENSP00000252699,9606.ENSP00000258091,9606.ENSP00000261366,9606.ENSP00000280326,9606.ENSP00000295550,9606.ENSP00000295688,9606.ENSP00000317334,9606.ENSP00000327054,9606.ENSP00000334008,9606.ENSP00000343690,9606.ENSP00000345230,9606.ENSP00000348163,9606.ENSP00000348965,9606.ENSP00000352834,9606.ENSP00000353375,9606.ENSP00000354826,9606.ENSP00000355180,…	COL1A1,HSPB1,ACTN4,CCT7,LMNB1,CCT5,COL6A3,CCT3,TCP1,LMNB2,PARVA,DPYSL3,TPM4,PLS3,DYNC1H1,MYO1C,MAP4,CALD1,COL6A1,LMNA,CORO1B,ACTN1,CCT4,ILK,CORO1C,VIM,DNM1L,TWF1
GO Component	GO:0045121	Membrane raft	16	324	0.71	6.46e-06	9606.ENSP00000263277,9606.ENSP00000265333,9606.ENSP00000265563,9606.ENSP00000284240,9606.ENSP00000286713,9606.ENSP00000295006,9606.ENSP00000333769,9606.ENSP00000339191,9606.ENSP00000346032,9606.ENSP00000352208,9606.ENSP00000352834,9606.ENSP00000360296,9606.ENSP00000360671,9606.ENSP00000373620,9606.ENSP00000394496,9606.ENSP00000434412	EHD2,VDAC1,PRKAR2A,THY1,STOM,CAPN2,BSG,CAV1,ANXA2,MYOF,MYO1C,PPAP2B,SLC25A5,HSPD1,CORO1C,SERPINH1
GO Component	GO:0005832	Chaperonin-containing T-complex	5	10	1.71	6.90e-06	9606.ENSP00000258091,9606.ENSP00000280326,9606.ENSP00000295688,9606.ENSP00000317334,9606.ENSP00000377958	CCT7,CCT5,CCT3,TCP1,CCT4
GO Component	GO:0005773	Vacuole	25	792	0.51	9.10e-06	9606.ENSP00000237530,9606.ENSP00000258145,9606.ENSP00000261416,9606.ENSP00000286713,9606.ENSP00000295006,9606.ENSP00000299138,9606.ENSP00000300060,9606.ENSP00000302886,9606.ENSP00000305260,9606.ENSP00000317257,9606.ENSP00000333298,9606.ENSP00000335153,9606.ENSP00000346032,9606.ENSP00000348965,9606.ENSP00000355180,9606.ENSP00000360635,9606.ENSP00000367123,9606.ENSP00000368022,9606.ENSP00000368831,…	RPN2,GNS,HEXB,STOM,CAPN2,VPS35,ANPEP,PA2G4,GNB2,CPNE1,LAMP1,HSP90AA1,ANXA2,DYNC1H1,COL6A1,DPP7,SLC3A2,OPTN,SNX2,TXNDC5,PCYOX1,ANXA11,DDOST,CAPN1,AP2B1
GO Component	GO:0031967	Organelle envelope	32	1213	0.44	9.10e-06	9606.ENSP00000222673,9606.ENSP00000228318,9606.ENSP00000261366,9606.ENSP00000261667,9606.ENSP00000262030,9606.ENSP00000265333,9606.ENSP00000284320,9606.ENSP00000295006,9606.ENSP00000303992,9606.ENSP00000308610,9606.ENSP00000317257,9606.ENSP00000320866,9606.ENSP00000327054,9606.ENSP00000333667,9606.ENSP00000337838,9606.ENSP00000352208,9606.ENSP00000352834,9606.ENSP00000357283,9606.ENSP00000360671,…	OGDH,SLC25A3,LMNB1,KPNA3,ATP5B,VDAC1,TOMM70A,CAPN2,TMEM43,GPD2,CPNE1,CALR,LMNB2,SHMT2,RTN4,MYOF,MYO1C,LMNA,SLC25A5,ANXA7,ATAD3A,HADHA,HSPD1,MVP,MX1,ATP5A1,SUN2,ANXA11,TOR1AIP1,ACADVL,RAN,DNM1L
GO Component	GO:0005764	Lysosome	23	698	0.53	1.31e-05	9606.ENSP00000258145,9606.ENSP00000261416,9606.ENSP00000286713,9606.ENSP00000295006,9606.ENSP00000299138,9606.ENSP00000300060,9606.ENSP00000302886,9606.ENSP00000305260,9606.ENSP00000317257,9606.ENSP00000333298,9606.ENSP00000335153,9606.ENSP00000346032,9606.ENSP00000348965,9606.ENSP00000355180,9606.ENSP00000360635,9606.ENSP00000367123,9606.ENSP00000368831,9606.ENSP00000369081,9606.ENSP00000387654,…	GNS,HEXB,STOM,CAPN2,VPS35,ANPEP,PA2G4,GNB2,CPNE1,LAMP1,HSP90AA1,ANXA2,DYNC1H1,COL6A1,DPP7,SLC3A2,SNX2,TXNDC5,PCYOX1,ANXA11,DDOST,CAPN1,AP2B1
GO Component	GO:0098805	Whole membrane	39	1715	0.37	1.43e-05	9606.ENSP00000237530,9606.ENSP00000263277,9606.ENSP00000264028,9606.ENSP00000265333,9606.ENSP00000265563,9606.ENSP00000284240,9606.ENSP00000284320,9606.ENSP00000286713,9606.ENSP00000295006,9606.ENSP00000299138,9606.ENSP00000300060,9606.ENSP00000300289,9606.ENSP00000305260,9606.ENSP00000310491,9606.ENSP00000317257,9606.ENSP00000320866,9606.ENSP00000333298,9606.ENSP00000333769,9606.ENSP00000339191,…	RPN2,EHD2,ARCN1,VDAC1,PRKAR2A,THY1,TOMM70A,STOM,CAPN2,VPS35,ANPEP,PDIA3,GNB2,ARHGAP1,CPNE1,CALR,LAMP1,BSG,CAV1,ANXA2,MYOF,MYO1C,TFRC,COL6A1,COPA,PPAP2B,SLC25A5,SLC3A2,OPTN,SNX2,CD9,HSPD1,SUN2,CORO1C,DDOST,SERPINH1,DNM1L,EHD1,AP2B1
GO Component	GO:0005788	Endoplasmic reticulum lumen	15	308	0.7	1.53e-05	9606.ENSP00000054950,9606.ENSP00000225964,9606.ENSP00000263556,9606.ENSP00000295550,9606.ENSP00000300026,9606.ENSP00000300289,9606.ENSP00000317232,9606.ENSP00000320866,9606.ENSP00000325146,9606.ENSP00000327801,9606.ENSP00000346839,9606.ENSP00000355180,9606.ENSP00000369081,9606.ENSP00000385385,9606.ENSP00000434412	RCN1,COL1A1,P4HA1,COL6A3,PPIB,PDIA3,FKBP10,CALR,COL12A1,P4HB,FN1,COL6A1,TXNDC5,PDIA6,SERPINH1
GO Component	GO:0045239	Tricarboxylic acid cycle enzyme complex	5	14	1.57	2.21e-05	9606.ENSP00000222673,9606.ENSP00000335304,9606.ENSP00000355518,9606.ENSP00000367923,9606.ENSP00000419325	OGDH,DLST,FH,SUCLA2,SUCLG2
GO Component	GO:0031090	Organelle membrane	62	3548	0.26	2.94e-05	9606.ENSP00000222673,9606.ENSP00000228318,9606.ENSP00000237530,9606.ENSP00000249066,9606.ENSP00000261366,9606.ENSP00000262030,9606.ENSP00000263277,9606.ENSP00000264028,9606.ENSP00000265333,9606.ENSP00000284320,9606.ENSP00000286713,9606.ENSP00000296255,9606.ENSP00000299138,9606.ENSP00000300060,9606.ENSP00000300289,9606.ENSP00000303992,9606.ENSP00000305260,9606.ENSP00000308610,9606.ENSP00000310491,…	OGDH,SLC25A3,RPN2,APOL2,LMNB1,ATP5B,EHD2,ARCN1,VDAC1,TOMM70A,STOM,RPN1,VPS35,ANPEP,PDIA3,TMEM43,GNB2,GPD2,ARHGAP1,CPNE1,CALR,LMNB2,SRPR,LAMP1,SHMT2,BSG,RTN4,CAV1,ANXA2,MYOF,MYO1C,TFRC,PTGS1,COL6A1,COPA,LMNA,PPAP2B,SLC25A5,ANXA7,RRBP1,SLC3A2,OPTN,ATAD3A,SNX2,HADHA,CD9,HSPD1,LSS,MX1,ATP5A1,ATL3,PDIA6,SUN2,CORO1C,DDOST,TOR1AIP1,ACADVL,DNM1L,EHD1,SEPT2,EPHX1,AP2B1
GO Component	GO:0032432	Actin filament bundle	8	73	1.05	2.94e-05	9606.ENSP00000252699,9606.ENSP00000345230,9606.ENSP00000348163,9606.ENSP00000371798,9606.ENSP00000377471,9606.ENSP00000377941,9606.ENSP00000379975,9606.ENSP00000478061	ACTN4,TPM4,PLS3,FSCN1,CORO1B,ACTN1,ILK,MARCKS
GO Component	GO:0042995	Cell projection	45	2287	0.31	7.43e-05	9606.ENSP00000217426,9606.ENSP00000248553,9606.ENSP00000252699,9606.ENSP00000263238,9606.ENSP00000263867,9606.ENSP00000264335,9606.ENSP00000265563,9606.ENSP00000269349,9606.ENSP00000284240,9606.ENSP00000295006,9606.ENSP00000299138,9606.ENSP00000324804,9606.ENSP00000327801,9606.ENSP00000333298,9606.ENSP00000333769,9606.ENSP00000334008,9606.ENSP00000335153,9606.ENSP00000337838,9606.ENSP00000339191,…	AHCY,HSPB1,ACTN4,ACTR3,CAPG,YWHAE,PRKAR2A,EIF4A3,THY1,CAPN2,VPS35,PPP2R1A,P4HB,LAMP1,BSG,PARVA,HSP90AA1,RTN4,CAV1,CAPRIN1,DPYSL3,ANXA2,DYNC1H1,MYO1C,MAP4,MSN,PTGS1,ENAH,COPA,HNRNPK,KCTD12,SNX2,FSCN1,CORO1B,ACTN1,CCT4,ILK,MX1,DDX3X,RDX,CORO1C,VIM,TWF1,EHD1,SEPT2
GO Component	GO:0005783	Endoplasmic reticulum	33	1438	0.38	9.60e-05	9606.ENSP00000054950,9606.ENSP00000225964,9606.ENSP00000237530,9606.ENSP00000263556,9606.ENSP00000284240,9606.ENSP00000286713,9606.ENSP00000295006,9606.ENSP00000295550,9606.ENSP00000296255,9606.ENSP00000300026,9606.ENSP00000300289,9606.ENSP00000303992,9606.ENSP00000317232,9606.ENSP00000320866,9606.ENSP00000325146,9606.ENSP00000327801,9606.ENSP00000328023,9606.ENSP00000337838,9606.ENSP00000339191,…	RCN1,COL1A1,RPN2,P4HA1,THY1,STOM,CAPN2,COL6A3,RPN1,PPIB,PDIA3,TMEM43,FKBP10,CALR,COL12A1,P4HB,SRPR,RTN4,CAV1,FN1,COL6A1,SYNCRIP,PPAP2B,RRBP1,TXNDC5,HSPD1,ATL3,PDIA6,DDOST,SERPINH1,FKBP9,DNM1L,RPLP0
GO Component	GO:0005635	Nuclear envelope	17	472	0.57	0.00013	9606.ENSP00000261366,9606.ENSP00000261667,9606.ENSP00000303992,9606.ENSP00000317257,9606.ENSP00000320866,9606.ENSP00000327054,9606.ENSP00000337838,9606.ENSP00000352208,9606.ENSP00000352834,9606.ENSP00000357283,9606.ENSP00000362010,9606.ENSP00000378760,9606.ENSP00000381601,9606.ENSP00000385616,9606.ENSP00000398610,9606.ENSP00000435365,9606.ENSP00000446215	LMNB1,KPNA3,TMEM43,CPNE1,CALR,LMNB2,RTN4,MYOF,MYO1C,LMNA,ANXA7,MVP,MX1,SUN2,ANXA11,TOR1AIP1,RAN
GO Component	GO:1904813	ficolin-1-rich granule lumen	9	125	0.87	0.00015	9606.ENSP00000258145,9606.ENSP00000264639,9606.ENSP00000335153,9606.ENSP00000348442,9606.ENSP00000352257,9606.ENSP00000378760,9606.ENSP00000382840,9606.ENSP00000431984,9606.ENSP00000442318	GNS,PSMD3,HSP90AA1,PSMD12,XRCC6,MVP,DDX3X,CAPN1,CAND1
GO Component	GO:0120025	Plasma membrane bounded cell projection	41	2193	0.29	0.00070	9606.ENSP00000217426,9606.ENSP00000248553,9606.ENSP00000252699,9606.ENSP00000263238,9606.ENSP00000263867,9606.ENSP00000264335,9606.ENSP00000265563,9606.ENSP00000269349,9606.ENSP00000284240,9606.ENSP00000295006,9606.ENSP00000299138,9606.ENSP00000324804,9606.ENSP00000327801,9606.ENSP00000333298,9606.ENSP00000333769,9606.ENSP00000334008,9606.ENSP00000335153,9606.ENSP00000339191,9606.ENSP00000340329,…	AHCY,HSPB1,ACTN4,ACTR3,CAPG,YWHAE,PRKAR2A,EIF4A3,THY1,CAPN2,VPS35,PPP2R1A,P4HB,LAMP1,BSG,PARVA,HSP90AA1,CAV1,CAPRIN1,DPYSL3,ANXA2,DYNC1H1,MYO1C,MAP4,MSN,PTGS1,ENAH,COPA,SNX2,FSCN1,CORO1B,ACTN1,ILK,MX1,DDX3X,RDX,CORO1C,VIM,TWF1,EHD1,SEPT2
GO Component	GO:0005938	Cell cortex	12	292	0.63	0.00091	9606.ENSP00000252699,9606.ENSP00000295006,9606.ENSP00000318195,9606.ENSP00000339191,9606.ENSP00000346032,9606.ENSP00000348965,9606.ENSP00000354826,9606.ENSP00000371798,9606.ENSP00000384136,9606.ENSP00000394496,9606.ENSP00000478061,9606.ENSP00000479861	ACTN4,CAPN2,NCL,CAV1,ANXA2,DYNC1H1,CALD1,FSCN1,RDX,CORO1C,MARCKS,SEPT2
GO Component	GO:1902494	Catalytic complex	29	1328	0.35	0.00091	9606.ENSP00000222673,9606.ENSP00000237530,9606.ENSP00000248553,9606.ENSP00000258962,9606.ENSP00000263556,9606.ENSP00000264639,9606.ENSP00000265563,9606.ENSP00000269349,9606.ENSP00000280346,9606.ENSP00000281828,9606.ENSP00000296255,9606.ENSP00000305260,9606.ENSP00000308610,9606.ENSP00000324804,9606.ENSP00000327801,9606.ENSP00000335304,9606.ENSP00000348442,9606.ENSP00000348965,9606.ENSP00000350708,…	OGDH,RPN2,HSPB1,SRSF1,P4HA1,PSMD3,PRKAR2A,EIF4A3,DLAT,FARSB,RPN1,GNB2,GPD2,PPP2R1A,P4HB,DLST,PSMD12,DYNC1H1,RAD23B,SYNCRIP,HNRNPK,SUCLA2,PDHA1,PPP2R4,DDOST,SUCLG2,CAND1,HNRNPC,RUVBL2
GO Component	GO:1990904	Ribonucleoprotein complex	19	677	0.46	0.00096	9606.ENSP00000221419,9606.ENSP00000252699,9606.ENSP00000258962,9606.ENSP00000269349,9606.ENSP00000318195,9606.ENSP00000320866,9606.ENSP00000346067,9606.ENSP00000346762,9606.ENSP00000354739,9606.ENSP00000358635,9606.ENSP00000361949,9606.ENSP00000365439,9606.ENSP00000386636,9606.ENSP00000431391,9606.ENSP00000446007,9606.ENSP00000449328,9606.ENSP00000451291,9606.ENSP00000473172,9606.ENSP00000485663	HNRNPL,ACTN4,SRSF1,EIF4A3,NCL,CALR,RPSA,SND1,RPL12,SYNCRIP,PABPC4,HNRNPK,SSB,API5,VIM,RPLP0,HNRNPC,RUVBL2,EIF3L
GO Component	GO:0005638	Lamin filament	3	5	1.79	0.0011	9606.ENSP00000261366,9606.ENSP00000327054,9606.ENSP00000357283	LMNB1,LMNB2,LMNA
GO Component	GO:0030139	Endocytic vesicle	12	301	0.62	0.0011	9606.ENSP00000263277,9606.ENSP00000300289,9606.ENSP00000320866,9606.ENSP00000333298,9606.ENSP00000335153,9606.ENSP00000339191,9606.ENSP00000352834,9606.ENSP00000371958,9606.ENSP00000398610,9606.ENSP00000446007,9606.ENSP00000479153,9606.ENSP00000482835	EHD2,PDIA3,CALR,LAMP1,HSP90AA1,CAV1,MYO1C,CD9,ANXA11,VIM,EHD1,AP2B1
GO Component	GO:0031143	Pseudopodium	4	18	1.36	0.0011	9606.ENSP00000252699,9606.ENSP00000295006,9606.ENSP00000353408,9606.ENSP00000377941	ACTN4,CAPN2,MSN,ACTN1
GO Component	GO:0035578	Azurophil granule lumen	7	92	0.9	0.0011	9606.ENSP00000258145,9606.ENSP00000261416,9606.ENSP00000302886,9606.ENSP00000346032,9606.ENSP00000348965,9606.ENSP00000360635,9606.ENSP00000369081	GNS,HEXB,PA2G4,ANXA2,DYNC1H1,DPP7,TXNDC5
GO Component	GO:0001725	Stress fiber	6	65	0.98	0.0013	9606.ENSP00000252699,9606.ENSP00000345230,9606.ENSP00000371798,9606.ENSP00000377471,9606.ENSP00000377941,9606.ENSP00000379975	ACTN4,TPM4,FSCN1,CORO1B,ACTN1,ILK
GO Component	GO:1990204	Oxidoreductase complex	7	107	0.83	0.0024	9606.ENSP00000222673,9606.ENSP00000263556,9606.ENSP00000280346,9606.ENSP00000308610,9606.ENSP00000327801,9606.ENSP00000335304,9606.ENSP00000369134	OGDH,P4HA1,DLAT,GPD2,P4HB,DLST,PDHA1
GO Component	GO:0002199	Zona pellucida receptor complex	3	8	1.59	0.0028	9606.ENSP00000295688,9606.ENSP00000317334,9606.ENSP00000377958	CCT3,TCP1,CCT4
GO Component	GO:0062023	Collagen-containing extracellular matrix	13	396	0.53	0.0034	9606.ENSP00000225964,9606.ENSP00000295550,9606.ENSP00000296511,9606.ENSP00000320866,9606.ENSP00000325146,9606.ENSP00000346032,9606.ENSP00000346839,9606.ENSP00000355180,9606.ENSP00000357980,9606.ENSP00000362010,9606.ENSP00000369677,9606.ENSP00000398610,9606.ENSP00000434412	COL1A1,COL6A3,ANXA5,CALR,COL12A1,ANXA2,FN1,COL6A1,HTRA1,ANXA7,EMILIN1,ANXA11,SERPINH1
GO Component	GO:0099513	Polymeric cytoskeletal fiber	18	705	0.42	0.0042	9606.ENSP00000258091,9606.ENSP00000261366,9606.ENSP00000280326,9606.ENSP00000295688,9606.ENSP00000317334,9606.ENSP00000327054,9606.ENSP00000343690,9606.ENSP00000345230,9606.ENSP00000348163,9606.ENSP00000348965,9606.ENSP00000352834,9606.ENSP00000353375,9606.ENSP00000357283,9606.ENSP00000377471,9606.ENSP00000377958,9606.ENSP00000446007,9606.ENSP00000449089,9606.ENSP00000449428	CCT7,LMNB1,CCT5,CCT3,TCP1,LMNB2,DPYSL3,TPM4,PLS3,DYNC1H1,MYO1C,MAP4,LMNA,CORO1B,CCT4,VIM,DNM1L,TWF1
GO Component	GO:0034663	Endoplasmic reticulum chaperone complex	3	11	1.45	0.0057	9606.ENSP00000300026,9606.ENSP00000327801,9606.ENSP00000385385	PPIB,P4HB,PDIA6
GO Component	GO:0071944	Cell periphery	75	5432	0.16	0.0057	9606.ENSP00000221130,9606.ENSP00000228318,9606.ENSP00000248553,9606.ENSP00000248975,9606.ENSP00000252699,9606.ENSP00000257770,9606.ENSP00000262030,9606.ENSP00000263277,9606.ENSP00000265333,9606.ENSP00000265563,9606.ENSP00000284240,9606.ENSP00000286713,9606.ENSP00000295006,9606.ENSP00000295550,9606.ENSP00000295688,9606.ENSP00000296511,9606.ENSP00000300060,9606.ENSP00000305260,9606.ENSP00000309539,…	GSR,SLC25A3,HSPB1,YWHAH,ACTN4,NT5E,ATP5B,EHD2,VDAC1,PRKAR2A,THY1,STOM,CAPN2,COL6A3,CCT3,ANXA5,ANPEP,GNB2,DPYSL2,CPNE1,NCL,CALR,PPP2R1A,P4HB,LAMP1,BSG,PARVA,HSP90AA1,RTN4,CAV1,ANXA2,RPSA,FN1,PLS3,DYNC1H1,MYOF,MYO1C,TFRC,MAP4,MSN,CALD1,COL6A1,ENAH,HTRA1,PPAP2B,SLC25A5,AKR1A1,ANXA7,FAM129B,KCTD12,SLC3A2,EMILIN1,FSCN1,CD9,HSPD1,G6PD,CORO1B,ACTN1,ILK,MX1,ATP5A1,DDX3X,RDX,PDIA6,PCYOX1,CORO1C,DDOST,SUCL…
GO Component	GO:0019866	Organelle inner membrane	15	541	0.46	0.0060	9606.ENSP00000228318,9606.ENSP00000261366,9606.ENSP00000262030,9606.ENSP00000303992,9606.ENSP00000308610,9606.ENSP00000327054,9606.ENSP00000333667,9606.ENSP00000360671,9606.ENSP00000368030,9606.ENSP00000370023,9606.ENSP00000373620,9606.ENSP00000381736,9606.ENSP00000385616,9606.ENSP00000435365,9606.ENSP00000438689	SLC25A3,LMNB1,ATP5B,TMEM43,GPD2,LMNB2,SHMT2,SLC25A5,ATAD3A,HADHA,HSPD1,ATP5A1,SUN2,TOR1AIP1,ACADVL
GO Component	GO:0098796	Membrane protein complex	24	1141	0.34	0.0063	9606.ENSP00000237530,9606.ENSP00000262030,9606.ENSP00000264028,9606.ENSP00000265333,9606.ENSP00000284320,9606.ENSP00000296255,9606.ENSP00000299138,9606.ENSP00000300289,9606.ENSP00000305260,9606.ENSP00000320866,9606.ENSP00000328023,9606.ENSP00000339191,9606.ENSP00000353224,9606.ENSP00000357048,9606.ENSP00000367123,9606.ENSP00000368831,9606.ENSP00000369677,9606.ENSP00000373620,9606.ENSP00000377036,…	RPN2,ATP5B,ARCN1,VDAC1,TOMM70A,RPN1,VPS35,PDIA3,GNB2,CALR,SRPR,CAV1,TFRC,COPA,SLC3A2,SNX2,EMILIN1,HSPD1,PPP2R4,ATP5A1,SUN2,CORO1C,DDOST,AP2B1
GO Component	GO:0005793	Endoplasmic reticulum-Golgi intermediate compartment	7	129	0.75	0.0065	9606.ENSP00000300060,9606.ENSP00000320866,9606.ENSP00000327801,9606.ENSP00000346839,9606.ENSP00000360296,9606.ENSP00000385385,9606.ENSP00000434412	ANPEP,CALR,P4HB,FN1,PPAP2B,PDIA6,SERPINH1
GO Component	GO:0005775	Vacuolar lumen	8	174	0.68	0.0070	9606.ENSP00000258145,9606.ENSP00000261416,9606.ENSP00000302886,9606.ENSP00000335153,9606.ENSP00000346032,9606.ENSP00000348965,9606.ENSP00000360635,9606.ENSP00000369081	GNS,HEXB,PA2G4,HSP90AA1,ANXA2,DYNC1H1,DPP7,TXNDC5
GO Component	GO:0042383	Sarcolemma	7	132	0.74	0.0071	9606.ENSP00000295550,9606.ENSP00000333298,9606.ENSP00000333769,9606.ENSP00000346032,9606.ENSP00000355180,9606.ENSP00000384136,9606.ENSP00000394496	COL6A3,LAMP1,BSG,ANXA2,COL6A1,RDX,CORO1C
GO Component	GO:0005637	Nuclear inner membrane	5	61	0.93	0.0077	9606.ENSP00000261366,9606.ENSP00000303992,9606.ENSP00000327054,9606.ENSP00000385616,9606.ENSP00000435365	LMNB1,TMEM43,LMNB2,SUN2,TOR1AIP1
GO Component	GO:0010008	Endosome membrane	14	499	0.46	0.0079	9606.ENSP00000263277,9606.ENSP00000299138,9606.ENSP00000300289,9606.ENSP00000310491,9606.ENSP00000333298,9606.ENSP00000339191,9606.ENSP00000346032,9606.ENSP00000353224,9606.ENSP00000368022,9606.ENSP00000368831,9606.ENSP00000385616,9606.ENSP00000394496,9606.ENSP00000479153,9606.ENSP00000482835	EHD2,VPS35,PDIA3,ARHGAP1,LAMP1,CAV1,ANXA2,TFRC,OPTN,SNX2,SUN2,CORO1C,EHD1,AP2B1
GO Component	GO:0030016	Myofibril	9	227	0.61	0.0083	9606.ENSP00000248553,9606.ENSP00000252699,9606.ENSP00000334008,9606.ENSP00000345230,9606.ENSP00000354826,9606.ENSP00000377941,9606.ENSP00000379975,9606.ENSP00000394496,9606.ENSP00000449428	HSPB1,ACTN4,PARVA,TPM4,CALD1,ACTN1,ILK,CORO1C,TWF1
GO Component	GO:0008250	Oligosaccharyltransferase complex	3	14	1.35	0.0094	9606.ENSP00000237530,9606.ENSP00000296255,9606.ENSP00000399457	RPN2,RPN1,DDOST
GO Component	GO:0016222	Procollagen-proline 4-dioxygenase complex	2	2	2.02	0.0094	9606.ENSP00000263556,9606.ENSP00000327801	P4HA1,P4HB
GO Component	GO:0005884	Actin filament	6	101	0.79	0.0100	9606.ENSP00000343690,9606.ENSP00000345230,9606.ENSP00000348163,9606.ENSP00000352834,9606.ENSP00000377471,9606.ENSP00000449428	DPYSL3,TPM4,PLS3,MYO1C,CORO1B,TWF1
GO Component	GO:0044297	Cell body	15	588	0.42	0.0122	9606.ENSP00000258091,9606.ENSP00000269349,9606.ENSP00000280326,9606.ENSP00000284240,9606.ENSP00000295006,9606.ENSP00000295688,9606.ENSP00000299138,9606.ENSP00000305260,9606.ENSP00000317334,9606.ENSP00000333298,9606.ENSP00000335153,9606.ENSP00000337838,9606.ENSP00000343690,9606.ENSP00000377958,9606.ENSP00000379975	CCT7,EIF4A3,CCT5,THY1,CAPN2,CCT3,VPS35,GNB2,TCP1,LAMP1,HSP90AA1,RTN4,DPYSL3,CCT4,ILK
GO Component	GO:0005886	Plasma membrane	72	5314	0.15	0.0123	9606.ENSP00000221130,9606.ENSP00000228318,9606.ENSP00000248553,9606.ENSP00000248975,9606.ENSP00000257770,9606.ENSP00000262030,9606.ENSP00000263277,9606.ENSP00000265333,9606.ENSP00000265563,9606.ENSP00000284240,9606.ENSP00000286713,9606.ENSP00000295006,9606.ENSP00000295550,9606.ENSP00000295688,9606.ENSP00000296511,9606.ENSP00000300060,9606.ENSP00000305260,9606.ENSP00000309539,9606.ENSP00000317257,…	GSR,SLC25A3,HSPB1,YWHAH,NT5E,ATP5B,EHD2,VDAC1,PRKAR2A,THY1,STOM,CAPN2,COL6A3,CCT3,ANXA5,ANPEP,GNB2,DPYSL2,CPNE1,CALR,PPP2R1A,P4HB,LAMP1,BSG,PARVA,HSP90AA1,RTN4,CAV1,ANXA2,RPSA,FN1,PLS3,MYOF,MYO1C,TFRC,MAP4,MSN,CALD1,COL6A1,ENAH,HTRA1,PPAP2B,SLC25A5,AKR1A1,ANXA7,FAM129B,KCTD12,SLC3A2,EMILIN1,FSCN1,CD9,HSPD1,G6PD,CORO1B,ACTN1,ILK,MX1,ATP5A1,DDX3X,RDX,PDIA6,PCYOX1,CORO1C,DDOST,SUCLG2,CAPN1,VIM,DNM1L…
GO Component	GO:0030175	Filopodium	6	106	0.77	0.0123	9606.ENSP00000348965,9606.ENSP00000353408,9606.ENSP00000355809,9606.ENSP00000371798,9606.ENSP00000384136,9606.ENSP00000449428	DYNC1H1,MSN,ENAH,FSCN1,RDX,TWF1
GO Component	GO:0031012	Extracellular matrix	14	527	0.44	0.0123	9606.ENSP00000225964,9606.ENSP00000295550,9606.ENSP00000296511,9606.ENSP00000320866,9606.ENSP00000322788,9606.ENSP00000325146,9606.ENSP00000346032,9606.ENSP00000346839,9606.ENSP00000355180,9606.ENSP00000357980,9606.ENSP00000362010,9606.ENSP00000369677,9606.ENSP00000398610,9606.ENSP00000434412	COL1A1,COL6A3,ANXA5,CALR,MMP1,COL12A1,ANXA2,FN1,COL6A1,HTRA1,ANXA7,EMILIN1,ANXA11,SERPINH1
GO Component	GO:0015630	Microtubule cytoskeleton	24	1219	0.31	0.0133	9606.ENSP00000248553,9606.ENSP00000258091,9606.ENSP00000263277,9606.ENSP00000263867,9606.ENSP00000264335,9606.ENSP00000265563,9606.ENSP00000280326,9606.ENSP00000295688,9606.ENSP00000317334,9606.ENSP00000324804,9606.ENSP00000333667,9606.ENSP00000348965,9606.ENSP00000353375,9606.ENSP00000360671,9606.ENSP00000377192,9606.ENSP00000377958,9606.ENSP00000381601,9606.ENSP00000382840,9606.ENSP00000398610,…	HSPB1,CCT7,EHD2,CAPG,YWHAE,PRKAR2A,CCT5,CCT3,TCP1,PPP2R1A,SHMT2,DYNC1H1,MAP4,SLC25A5,G6PD,CCT4,MX1,DDX3X,ANXA11,RAN,DNM1L,RUVBL2,MARCKS,SEPT2
GO Component	GO:0098590	Plasma membrane region	24	1219	0.31	0.0133	9606.ENSP00000263277,9606.ENSP00000265563,9606.ENSP00000284240,9606.ENSP00000339191,9606.ENSP00000346032,9606.ENSP00000346839,9606.ENSP00000352208,9606.ENSP00000352834,9606.ENSP00000353224,9606.ENSP00000353408,9606.ENSP00000360296,9606.ENSP00000361140,9606.ENSP00000366694,9606.ENSP00000367123,9606.ENSP00000371798,9606.ENSP00000371958,9606.ENSP00000373620,9606.ENSP00000381601,9606.ENSP00000384136,…	EHD2,PRKAR2A,THY1,CAV1,ANXA2,FN1,MYOF,MYO1C,TFRC,MSN,PPAP2B,AKR1A1,KCTD12,SLC3A2,FSCN1,CD9,HSPD1,MX1,RDX,CORO1C,DNM1L,EHD1,SEPT2,AP2B1
GO Component	GO:0005589	Collagen type VI trimer	2	3	1.84	0.0143	9606.ENSP00000295550,9606.ENSP00000355180	COL6A3,COL6A1
GO Component	GO:0042709	succinate-CoA ligase complex	2	3	1.84	0.0143	9606.ENSP00000367923,9606.ENSP00000419325	SUCLA2,SUCLG2
GO Component	GO:0005774	Vacuolar membrane	12	427	0.46	0.0172	9606.ENSP00000237530,9606.ENSP00000286713,9606.ENSP00000299138,9606.ENSP00000300060,9606.ENSP00000305260,9606.ENSP00000317257,9606.ENSP00000333298,9606.ENSP00000346032,9606.ENSP00000355180,9606.ENSP00000367123,9606.ENSP00000399457,9606.ENSP00000482835	RPN2,STOM,VPS35,ANPEP,GNB2,CPNE1,LAMP1,ANXA2,COL6A1,SLC3A2,DDOST,AP2B1
GO Component	GO:0005765	Lysosomal membrane	11	373	0.48	0.0188	9606.ENSP00000286713,9606.ENSP00000299138,9606.ENSP00000300060,9606.ENSP00000305260,9606.ENSP00000317257,9606.ENSP00000333298,9606.ENSP00000346032,9606.ENSP00000355180,9606.ENSP00000367123,9606.ENSP00000399457,9606.ENSP00000482835	STOM,VPS35,ANPEP,GNB2,CPNE1,LAMP1,ANXA2,COL6A1,SLC3A2,DDOST,AP2B1
GO Component	GO:0009986	Cell surface	18	824	0.35	0.0188	9606.ENSP00000221130,9606.ENSP00000257770,9606.ENSP00000262030,9606.ENSP00000284240,9606.ENSP00000295006,9606.ENSP00000296511,9606.ENSP00000300060,9606.ENSP00000300289,9606.ENSP00000320866,9606.ENSP00000327801,9606.ENSP00000333298,9606.ENSP00000335153,9606.ENSP00000346032,9606.ENSP00000353224,9606.ENSP00000353408,9606.ENSP00000367123,9606.ENSP00000371958,9606.ENSP00000373620	GSR,NT5E,ATP5B,THY1,CAPN2,ANXA5,ANPEP,PDIA3,CALR,P4HB,LAMP1,HSP90AA1,ANXA2,TFRC,MSN,SLC3A2,CD9,HSPD1
GO Component	GO:0005634	Nucleus	92	7390	0.11	0.0228	9606.ENSP00000196371,9606.ENSP00000217426,9606.ENSP00000221419,9606.ENSP00000222673,9606.ENSP00000229270,9606.ENSP00000231572,9606.ENSP00000233057,9606.ENSP00000248553,9606.ENSP00000252699,9606.ENSP00000257770,9606.ENSP00000258962,9606.ENSP00000261366,9606.ENSP00000261667,9606.ENSP00000262030,9606.ENSP00000263238,9606.ENSP00000263277,9606.ENSP00000263867,9606.ENSP00000264335,9606.ENSP00000264639,…	OXCT1,AHCY,HNRNPL,OGDH,TPI1,RARS,EIF2AK2,HSPB1,ACTN4,NT5E,SRSF1,LMNB1,KPNA3,ATP5B,ACTR3,EHD2,CAPG,YWHAE,PSMD3,VDAC1,EIF4A3,CAPN2,PPIB,PDIA3,PA2G4,TMEM43,PCBP1,CPNE1,TCP1,NCL,UGDH,CALR,PPP2R1A,LMNB2,MDH2,EEF1G,SHMT2,PARVA,HSP90AA1,DLST,RTN4,UGP2,ANXA2,RPSA,SND1,WARS,PSMD12,RAD23B,MYOF,XRCC6,MYO1C,MSN,RPL12,FH,LMNA,SYNCRIP,GSTO1,SLC25A5,PABPC4,ANXA7,FAM129B,YARS,SRSF3,HNRNPK,SLC3A2,OPTN,PDHA1,PPP2R…
GO Component	GO:0009897	External side of plasma membrane	10	331	0.5	0.0254	9606.ENSP00000221130,9606.ENSP00000284240,9606.ENSP00000295006,9606.ENSP00000296511,9606.ENSP00000300060,9606.ENSP00000320866,9606.ENSP00000327801,9606.ENSP00000333298,9606.ENSP00000353224,9606.ENSP00000371958	GSR,THY1,CAPN2,ANXA5,ANPEP,CALR,P4HB,LAMP1,TFRC,CD9
GO Component	GO:0043005	Neuron projection	25	1366	0.28	0.0255	9606.ENSP00000217426,9606.ENSP00000248553,9606.ENSP00000252699,9606.ENSP00000264335,9606.ENSP00000269349,9606.ENSP00000284240,9606.ENSP00000295006,9606.ENSP00000299138,9606.ENSP00000324804,9606.ENSP00000333298,9606.ENSP00000333769,9606.ENSP00000335153,9606.ENSP00000340329,9606.ENSP00000343690,9606.ENSP00000348965,9606.ENSP00000352834,9606.ENSP00000353375,9606.ENSP00000354612,9606.ENSP00000357048,…	AHCY,HSPB1,ACTN4,YWHAE,EIF4A3,THY1,CAPN2,VPS35,PPP2R1A,LAMP1,BSG,HSP90AA1,CAPRIN1,DPYSL3,DYNC1H1,MYO1C,MAP4,PTGS1,COPA,FSCN1,ILK,MX1,RDX,VIM,SEPT2
GO Component	GO:0098826	Endoplasmic reticulum tubular network membrane	2	5	1.62	0.0271	9606.ENSP00000337838,9606.ENSP00000381844	RTN4,ATL3
GO Component	GO:0071013	Catalytic step 2 spliceosome	5	87	0.77	0.0277	9606.ENSP00000258962,9606.ENSP00000269349,9606.ENSP00000358635,9606.ENSP00000365439,9606.ENSP00000451291	SRSF1,EIF4A3,SYNCRIP,HNRNPK,HNRNPC
GO Component	GO:0005581	Collagen trimer	5	88	0.77	0.0288	9606.ENSP00000225964,9606.ENSP00000295550,9606.ENSP00000325146,9606.ENSP00000355180,9606.ENSP00000369677	COL1A1,COL6A3,COL12A1,COL6A1,EMILIN1
GO Component	GO:0001726	Ruffle	7	179	0.61	0.0304	9606.ENSP00000263867,9606.ENSP00000346032,9606.ENSP00000352834,9606.ENSP00000371798,9606.ENSP00000377941,9606.ENSP00000384136,9606.ENSP00000394496	CAPG,ANXA2,MYO1C,FSCN1,ACTN1,RDX,CORO1C
GO Component	GO:0005789	Endoplasmic reticulum membrane	21	1085	0.3	0.0304	9606.ENSP00000237530,9606.ENSP00000249066,9606.ENSP00000264028,9606.ENSP00000296255,9606.ENSP00000300289,9606.ENSP00000320866,9606.ENSP00000328023,9606.ENSP00000337838,9606.ENSP00000339191,9606.ENSP00000354612,9606.ENSP00000357048,9606.ENSP00000360296,9606.ENSP00000362010,9606.ENSP00000367038,9606.ENSP00000380837,9606.ENSP00000381601,9606.ENSP00000381844,9606.ENSP00000385385,9606.ENSP00000399457,…	RPN2,APOL2,ARCN1,RPN1,PDIA3,CALR,SRPR,RTN4,CAV1,PTGS1,COPA,PPAP2B,ANXA7,RRBP1,LSS,MX1,ATL3,PDIA6,DDOST,DNM1L,EPHX1
GO Component	GO:0005967	Mitochondrial pyruvate dehydrogenase complex	2	6	1.54	0.0345	9606.ENSP00000280346,9606.ENSP00000369134	DLAT,PDHA1
GO Component	GO:0045252	Oxoglutarate dehydrogenase complex	2	6	1.54	0.0345	9606.ENSP00000222673,9606.ENSP00000335304	OGDH,DLST
GO Component	GO:0045261	Proton-transporting ATP synthase complex, catalytic core F(1)	2	6	1.54	0.0345	9606.ENSP00000262030,9606.ENSP00000381736	ATP5B,ATP5A1
GO Component	GO:0045335	Phagocytic vesicle	6	137	0.66	0.0351	9606.ENSP00000300289,9606.ENSP00000320866,9606.ENSP00000333298,9606.ENSP00000352834,9606.ENSP00000398610,9606.ENSP00000446007	PDIA3,CALR,LAMP1,MYO1C,ANXA11,VIM
GO Component	GO:0035577	Azurophil granule membrane	4	57	0.86	0.0373	9606.ENSP00000286713,9606.ENSP00000317257,9606.ENSP00000333298,9606.ENSP00000399457	STOM,CPNE1,LAMP1,DDOST
GO Component	GO:0035770	Ribonucleoprotein granule	8	241	0.54	0.0375	9606.ENSP00000221419,9606.ENSP00000305556,9606.ENSP00000318195,9606.ENSP00000340329,9606.ENSP00000361949,9606.ENSP00000365439,9606.ENSP00000382840,9606.ENSP00000449328	HNRNPL,PCBP1,NCL,CAPRIN1,PABPC4,HNRNPK,DDX3X,RPLP0
GO Component	GO:0005681	Spliceosomal complex	7	192	0.58	0.0412	9606.ENSP00000258962,9606.ENSP00000269349,9606.ENSP00000318195,9606.ENSP00000358635,9606.ENSP00000365439,9606.ENSP00000431391,9606.ENSP00000451291	SRSF1,EIF4A3,NCL,SYNCRIP,HNRNPK,API5,HNRNPC
GO Component	GO:0031965	Nuclear membrane	9	302	0.49	0.0413	9606.ENSP00000261366,9606.ENSP00000303992,9606.ENSP00000317257,9606.ENSP00000327054,9606.ENSP00000352208,9606.ENSP00000357283,9606.ENSP00000381601,9606.ENSP00000385616,9606.ENSP00000435365	LMNB1,TMEM43,CPNE1,LMNB2,MYOF,LMNA,MX1,SUN2,TOR1AIP1
GO Component	GO:0042824	MHC class I peptide loading complex	2	7	1.47	0.0413	9606.ENSP00000300289,9606.ENSP00000320866	PDIA3,CALR
GO Component	GO:0005740	Mitochondrial envelope	16	766	0.33	0.0460	9606.ENSP00000222673,9606.ENSP00000228318,9606.ENSP00000262030,9606.ENSP00000265333,9606.ENSP00000284320,9606.ENSP00000295006,9606.ENSP00000308610,9606.ENSP00000333667,9606.ENSP00000360671,9606.ENSP00000368030,9606.ENSP00000370023,9606.ENSP00000373620,9606.ENSP00000381601,9606.ENSP00000381736,9606.ENSP00000438689,9606.ENSP00000449089	OGDH,SLC25A3,ATP5B,VDAC1,TOMM70A,CAPN2,GPD2,SHMT2,SLC25A5,ATAD3A,HADHA,HSPD1,MX1,ATP5A1,ACADVL,DNM1L
GO Component	GO:0000502	Proteasome complex	4	62	0.82	0.0474	9606.ENSP00000248553,9606.ENSP00000264639,9606.ENSP00000348442,9606.ENSP00000350708	HSPB1,PSMD3,PSMD12,RAD23B
GO Component	GO:0030659	Cytoplasmic vesicle membrane	16	770	0.33	0.0476	9606.ENSP00000264028,9606.ENSP00000286713,9606.ENSP00000300060,9606.ENSP00000317257,9606.ENSP00000320866,9606.ENSP00000333298,9606.ENSP00000333769,9606.ENSP00000339191,9606.ENSP00000352208,9606.ENSP00000352834,9606.ENSP00000353224,9606.ENSP00000357048,9606.ENSP00000371958,9606.ENSP00000399457,9606.ENSP00000449089,9606.ENSP00000482835	ARCN1,STOM,ANPEP,CPNE1,CALR,LAMP1,BSG,CAV1,MYOF,MYO1C,TFRC,COPA,CD9,DDOST,DNM1L,AP2B1
GO Component	GO:0008541	Proteasome regulatory particle, lid subcomplex	2	8	1.41	0.0493	9606.ENSP00000264639,9606.ENSP00000348442	PSMD3,PSMD12
GO Component	GO:0098588	Bounding membrane of organelle	33	2107	0.21	0.0493	9606.ENSP00000237530,9606.ENSP00000263277,9606.ENSP00000264028,9606.ENSP00000265333,9606.ENSP00000284320,9606.ENSP00000286713,9606.ENSP00000299138,9606.ENSP00000300060,9606.ENSP00000300289,9606.ENSP00000305260,9606.ENSP00000310491,9606.ENSP00000317257,9606.ENSP00000320866,9606.ENSP00000328023,9606.ENSP00000333298,9606.ENSP00000333769,9606.ENSP00000339191,9606.ENSP00000346032,9606.ENSP00000353224,…	RPN2,EHD2,ARCN1,VDAC1,TOMM70A,STOM,VPS35,ANPEP,PDIA3,GNB2,ARHGAP1,CPNE1,CALR,SRPR,LAMP1,BSG,CAV1,ANXA2,TFRC,COL6A1,COPA,PPAP2B,SLC3A2,OPTN,SNX2,CD9,SUN2,CORO1C,DDOST,DNM1L,EHD1,SEPT2,AP2B1
STRING clusters	CL:11548	Carbon metabolism, and Starch and sucrose metabolism	13	124	1.04	3.21e-06	9606.ENSP00000216780,9606.ENSP00000222673,9606.ENSP00000229270,9606.ENSP00000280346,9606.ENSP00000327070,9606.ENSP00000331897,9606.ENSP00000335304,9606.ENSP00000338703,9606.ENSP00000355518,9606.ENSP00000367923,9606.ENSP00000369134,9606.ENSP00000377192,9606.ENSP00000410833	PCK2,OGDH,TPI1,DLAT,MDH2,IDH2,DLST,UGP2,FH,SUCLA2,PDHA1,G6PD,GBE1
STRING clusters	CL:11549	Carbon metabolism, and Pyruvate metabolism	11	96	1.07	1.45e-05	9606.ENSP00000216780,9606.ENSP00000222673,9606.ENSP00000229270,9606.ENSP00000280346,9606.ENSP00000327070,9606.ENSP00000331897,9606.ENSP00000335304,9606.ENSP00000355518,9606.ENSP00000367923,9606.ENSP00000369134,9606.ENSP00000377192	PCK2,OGDH,TPI1,DLAT,MDH2,IDH2,DLST,FH,SUCLA2,PDHA1,G6PD
STRING clusters	CL:11669	Tricarboxylic acid cycle, and regulation of acyl-CoA biosynthetic process	8	36	1.36	1.45e-05	9606.ENSP00000222673,9606.ENSP00000280346,9606.ENSP00000327070,9606.ENSP00000331897,9606.ENSP00000335304,9606.ENSP00000355518,9606.ENSP00000367923,9606.ENSP00000369134	OGDH,DLAT,MDH2,IDH2,DLST,FH,SUCLA2,PDHA1
STRING clusters	CL:17048	RHO GTPases Activate WASPs and WAVEs, and actin filament organization	11	105	1.04	1.45e-05	9606.ENSP00000252699,9606.ENSP00000263238,9606.ENSP00000263867,9606.ENSP00000296511,9606.ENSP00000348163,9606.ENSP00000355809,9606.ENSP00000371798,9606.ENSP00000377471,9606.ENSP00000377941,9606.ENSP00000394496,9606.ENSP00000449428	ACTN4,ACTR3,CAPG,ANXA5,PLS3,ENAH,FSCN1,CORO1B,ACTN1,CORO1C,TWF1
STRING clusters	CL:3084	Chaperonin TCP-1, conserved site	5	7	1.87	3.70e-05	9606.ENSP00000258091,9606.ENSP00000280326,9606.ENSP00000295688,9606.ENSP00000317334,9606.ENSP00000377958	CCT7,CCT5,CCT3,TCP1,CCT4
STRING clusters	CL:17049	RHO GTPases Activate WASPs and WAVEs, and actin filament organization	10	96	1.03	4.14e-05	9606.ENSP00000252699,9606.ENSP00000263238,9606.ENSP00000263867,9606.ENSP00000348163,9606.ENSP00000355809,9606.ENSP00000371798,9606.ENSP00000377471,9606.ENSP00000377941,9606.ENSP00000394496,9606.ENSP00000449428	ACTN4,ACTR3,CAPG,PLS3,ENAH,FSCN1,CORO1B,ACTN1,CORO1C,TWF1
STRING clusters	CL:17044	Mixed, incl. actin filament organization, and filamentous actin	12	163	0.88	5.68e-05	9606.ENSP00000252699,9606.ENSP00000263238,9606.ENSP00000263867,9606.ENSP00000296511,9606.ENSP00000348163,9606.ENSP00000352834,9606.ENSP00000355809,9606.ENSP00000371798,9606.ENSP00000377471,9606.ENSP00000377941,9606.ENSP00000394496,9606.ENSP00000449428	ACTN4,ACTR3,CAPG,ANXA5,PLS3,MYO1C,ENAH,FSCN1,CORO1B,ACTN1,CORO1C,TWF1
STRING clusters	CL:11672	TCA cycle (aka Krebs or citric acid cycle), and malic enzyme activity	6	22	1.45	9.25e-05	9606.ENSP00000222673,9606.ENSP00000327070,9606.ENSP00000331897,9606.ENSP00000335304,9606.ENSP00000355518,9606.ENSP00000367923	OGDH,MDH2,IDH2,DLST,FH,SUCLA2
STRING clusters	CL:12060	Mixed, incl. mitochondrial fatty acid beta-oxidation of saturated fatty acids, and Beta-ketothiolase deficiency	5	18	1.46	0.00078	9606.ENSP00000333664,9606.ENSP00000357535,9606.ENSP00000370023,9606.ENSP00000438689,9606.ENSP00000452762	ACAA1,ECHS1,HADHA,ACADVL,ETFA
STRING clusters	CL:17204	Mixed, incl. Coronin, and Actin-depolymerising factor homology domain	5	18	1.46	0.00078	9606.ENSP00000263867,9606.ENSP00000348163,9606.ENSP00000377471,9606.ENSP00000394496,9606.ENSP00000449428	CAPG,PLS3,CORO1B,CORO1C,TWF1
STRING clusters	CL:3166	Protein processing in endoplasmic reticulum, and signal peptide processing	8	84	0.99	0.00086	9606.ENSP00000233057,9606.ENSP00000237530,9606.ENSP00000296255,9606.ENSP00000300289,9606.ENSP00000320866,9606.ENSP00000327801,9606.ENSP00000385385,9606.ENSP00000399457	EIF2AK2,RPN2,RPN1,PDIA3,CALR,P4HB,PDIA6,DDOST
STRING clusters	CL:17921	Mixed, incl. Annexin, and plasma membrane repair	5	20	1.41	0.00098	9606.ENSP00000263277,9606.ENSP00000346032,9606.ENSP00000352208,9606.ENSP00000362010,9606.ENSP00000398610	EHD2,ANXA2,MYOF,ANXA7,ANXA11
STRING clusters	CL:17853	Mixed, incl. Tetraspanin family, and Annexin	7	63	1.06	0.0013	9606.ENSP00000263277,9606.ENSP00000333298,9606.ENSP00000346032,9606.ENSP00000352208,9606.ENSP00000362010,9606.ENSP00000371958,9606.ENSP00000398610	EHD2,LAMP1,ANXA2,MYOF,ANXA7,CD9,ANXA11
STRING clusters	CL:16432	Collagen biosynthesis and modifying enzymes	7	66	1.04	0.0015	9606.ENSP00000225964,9606.ENSP00000263556,9606.ENSP00000295550,9606.ENSP00000300026,9606.ENSP00000317232,9606.ENSP00000355180,9606.ENSP00000434412	COL1A1,P4HA1,COL6A3,PPIB,FKBP10,COL6A1,SERPINH1
STRING clusters	CL:12057	Fatty acid degradation, and Ketone body metabolism	6	43	1.16	0.0016	9606.ENSP00000196371,9606.ENSP00000333664,9606.ENSP00000357535,9606.ENSP00000370023,9606.ENSP00000438689,9606.ENSP00000452762	OXCT1,ACAA1,ECHS1,HADHA,ACADVL,ETFA
STRING clusters	CL:16430	Collagen formation, and Matrix metalloproteinases	9	129	0.86	0.0016	9606.ENSP00000225964,9606.ENSP00000263556,9606.ENSP00000295550,9606.ENSP00000300026,9606.ENSP00000317232,9606.ENSP00000322788,9606.ENSP00000325146,9606.ENSP00000355180,9606.ENSP00000434412	COL1A1,P4HA1,COL6A3,PPIB,FKBP10,MMP1,COL12A1,COL6A1,SERPINH1
STRING clusters	CL:12062	Beta oxidation of hexanoyl-CoA to butanoyl-CoA, and Beta-ketothiolase deficiency	4	13	1.5	0.0033	9606.ENSP00000333664,9606.ENSP00000357535,9606.ENSP00000370023,9606.ENSP00000438689	ACAA1,ECHS1,HADHA,ACADVL
STRING clusters	CL:17206	Mixed, incl. Coronin, and Twinfilin	4	13	1.5	0.0033	9606.ENSP00000348163,9606.ENSP00000377471,9606.ENSP00000394496,9606.ENSP00000449428	PLS3,CORO1B,CORO1C,TWF1
STRING clusters	CL:1454	Mixed, incl. negative regulation of mRNA splicing, via spliceosome, and RNPHF zinc finger	4	15	1.44	0.0047	9606.ENSP00000221419,9606.ENSP00000305556,9606.ENSP00000365439,9606.ENSP00000451291	HNRNPL,PCBP1,HNRNPK,HNRNPC
STRING clusters	CL:1446	mRNA processing, and primary miRNA binding	6	57	1.04	0.0048	9606.ENSP00000221419,9606.ENSP00000258962,9606.ENSP00000305556,9606.ENSP00000362820,9606.ENSP00000365439,9606.ENSP00000451291	HNRNPL,SRSF1,PCBP1,SRSF3,HNRNPK,HNRNPC
STRING clusters	CL:11673	TCA cycle (aka Krebs or citric acid cycle)	4	16	1.41	0.0053	9606.ENSP00000222673,9606.ENSP00000331897,9606.ENSP00000335304,9606.ENSP00000367923	OGDH,IDH2,DLST,SUCLA2
STRING clusters	CL:3170	Mixed, incl. protein folding in endoplasmic reticulum, and ubiquitin-dependent glycoprotein ERAD pathway	5	35	1.17	0.0056	9606.ENSP00000233057,9606.ENSP00000300289,9606.ENSP00000320866,9606.ENSP00000327801,9606.ENSP00000385385	EIF2AK2,PDIA3,CALR,P4HB,PDIA6
STRING clusters	CL:614	tRNA Aminoacylation	5	36	1.16	0.0061	9606.ENSP00000231572,9606.ENSP00000264161,9606.ENSP00000281828,9606.ENSP00000347495,9606.ENSP00000362576	RARS,DARS,FARSB,WARS,YARS
STRING clusters	CL:16548	Negative regulation of post-translational protein modification, and Serpin H1	3	5	1.79	0.0064	9606.ENSP00000300026,9606.ENSP00000317232,9606.ENSP00000434412	PPIB,FKBP10,SERPINH1
STRING clusters	CL:17220	Coronin, and Plastin-2/3	3	6	1.71	0.0088	9606.ENSP00000348163,9606.ENSP00000377471,9606.ENSP00000394496	PLS3,CORO1B,CORO1C
STRING clusters	CL:335	Eukaryotic translation elongation factor 1 complex, and 60S acidic ribosomal protein P0	3	6	1.71	0.0088	9606.ENSP00000331901,9606.ENSP00000410059,9606.ENSP00000449328	EEF1G,EEF1D,RPLP0
STRING clusters	CL:145	Formation of a pool of free 40S subunits, and Signal recognition particle	8	139	0.78	0.0099	9606.ENSP00000328023,9606.ENSP00000331901,9606.ENSP00000346067,9606.ENSP00000354739,9606.ENSP00000358635,9606.ENSP00000410059,9606.ENSP00000449328,9606.ENSP00000485663	SRPR,EEF1G,RPSA,RPL12,SYNCRIP,EEF1D,RPLP0,EIF3L
STRING clusters	CL:12063	long-chain-enoyl-CoA hydratase activity, and palmitoyl-CoA oxidase activity	3	7	1.65	0.0106	9606.ENSP00000333664,9606.ENSP00000370023,9606.ENSP00000438689	ACAA1,HADHA,ACADVL
STRING clusters	CL:3172	Photodynamic therapy-induced unfolded protein response, and protein disulfide isomerase activity	4	23	1.26	0.0123	9606.ENSP00000233057,9606.ENSP00000320866,9606.ENSP00000327801,9606.ENSP00000385385	EIF2AK2,CALR,P4HB,PDIA6
STRING clusters	CL:7123	Nuclear membrane protein complex, and Initiation of Nuclear Envelope (NE) Reformation	4	24	1.24	0.0136	9606.ENSP00000261366,9606.ENSP00000327054,9606.ENSP00000357283,9606.ENSP00000385616	LMNB1,LMNB2,LMNA,SUN2
STRING clusters	CL:1458	Mixed, incl. RNPHF zinc finger, and Multisystem proteinopathy	3	10	1.49	0.0205	9606.ENSP00000221419,9606.ENSP00000365439,9606.ENSP00000451291	HNRNPL,HNRNPK,HNRNPC
STRING clusters	CL:3308	Oligosaccharyltransferase complex	3	11	1.45	0.0240	9606.ENSP00000237530,9606.ENSP00000296255,9606.ENSP00000399457	RPN2,RPN1,DDOST
STRING clusters	CL:616	tRNA Aminoacylation	4	31	1.13	0.0273	9606.ENSP00000231572,9606.ENSP00000264161,9606.ENSP00000347495,9606.ENSP00000362576	RARS,DARS,WARS,YARS
STRING clusters	CL:13770	Mixed, incl. ATP:ADP antiporter activity, and Porin, eukaryotic type	3	12	1.41	0.0282	9606.ENSP00000228318,9606.ENSP00000265333,9606.ENSP00000360671	SLC25A3,VDAC1,SLC25A5
STRING clusters	CL:146	Formation of a pool of free 40S subunits, and Elongation factor	7	131	0.74	0.0282	9606.ENSP00000331901,9606.ENSP00000346067,9606.ENSP00000354739,9606.ENSP00000358635,9606.ENSP00000410059,9606.ENSP00000449328,9606.ENSP00000485663	EEF1G,RPSA,RPL12,SYNCRIP,EEF1D,RPLP0,EIF3L
STRING clusters	CL:7147	Initiation of Nuclear Envelope (NE) Reformation	3	12	1.41	0.0282	9606.ENSP00000261366,9606.ENSP00000327054,9606.ENSP00000357283	LMNB1,LMNB2,LMNA
STRING clusters	CL:17127	Mixed, incl. profilin binding, and Profilin	4	33	1.1	0.0312	9606.ENSP00000252699,9606.ENSP00000355809,9606.ENSP00000371798,9606.ENSP00000377941	ACTN4,ENAH,FSCN1,ACTN1
KEGG	hsa01200	Carbon metabolism	15	117	1.12	8.02e-10	9606.ENSP00000222673,9606.ENSP00000229270,9606.ENSP00000277865,9606.ENSP00000280346,9606.ENSP00000327070,9606.ENSP00000331897,9606.ENSP00000333667,9606.ENSP00000335304,9606.ENSP00000355518,9606.ENSP00000357535,9606.ENSP00000358417,9606.ENSP00000367923,9606.ENSP00000370023,9606.ENSP00000377192,9606.ENSP00000419325	OGDH,TPI1,GLUD1,DLAT,MDH2,IDH2,SHMT2,DLST,FH,ECHS1,PHGDH,SUCLA2,HADHA,G6PD,SUCLG2
KEGG	hsa00020	Citrate cycle (TCA cycle)	9	29	1.51	1.20e-08	9606.ENSP00000216780,9606.ENSP00000222673,9606.ENSP00000280346,9606.ENSP00000327070,9606.ENSP00000331897,9606.ENSP00000335304,9606.ENSP00000355518,9606.ENSP00000367923,9606.ENSP00000419325	PCK2,OGDH,DLAT,MDH2,IDH2,DLST,FH,SUCLA2,SUCLG2
KEGG	hsa01100	Metabolic pathways	40	1447	0.46	2.05e-07	9606.ENSP00000196371,9606.ENSP00000216780,9606.ENSP00000217426,9606.ENSP00000221130,9606.ENSP00000222673,9606.ENSP00000229270,9606.ENSP00000237530,9606.ENSP00000257770,9606.ENSP00000258145,9606.ENSP00000261416,9606.ENSP00000262030,9606.ENSP00000263556,9606.ENSP00000277865,9606.ENSP00000280346,9606.ENSP00000296255,9606.ENSP00000300060,9606.ENSP00000319501,9606.ENSP00000327070,9606.ENSP00000331897,…	OXCT1,PCK2,AHCY,GSR,OGDH,TPI1,RPN2,NT5E,GNS,HEXB,ATP5B,P4HA1,GLUD1,DLAT,RPN1,ANPEP,UGDH,MDH2,IDH2,ACAA1,SHMT2,DLST,UGP2,PTGS1,FH,ECHS1,PHGDH,GSTO1,PPAP2B,AKR1A1,SUCLA2,HADHA,G6PD,LSS,ATP5A1,ALDH7A1,DDOST,GBE1,SUCLG2,ACADVL
KEGG	hsa04141	Protein processing in endoplasmic reticulum	14	165	0.94	2.05e-07	9606.ENSP00000233057,9606.ENSP00000237530,9606.ENSP00000295006,9606.ENSP00000296255,9606.ENSP00000300289,9606.ENSP00000320866,9606.ENSP00000327801,9606.ENSP00000335153,9606.ENSP00000350708,9606.ENSP00000367038,9606.ENSP00000369081,9606.ENSP00000385385,9606.ENSP00000399457,9606.ENSP00000431984	EIF2AK2,RPN2,CAPN2,RPN1,PDIA3,CALR,P4HB,HSP90AA1,RAD23B,RRBP1,TXNDC5,PDIA6,DDOST,CAPN1
KEGG	hsa04510	Focal adhesion	10	198	0.72	0.0022	9606.ENSP00000225964,9606.ENSP00000252699,9606.ENSP00000295006,9606.ENSP00000295550,9606.ENSP00000334008,9606.ENSP00000339191,9606.ENSP00000346839,9606.ENSP00000355180,9606.ENSP00000377941,9606.ENSP00000379975	COL1A1,ACTN4,CAPN2,COL6A3,PARVA,CAV1,FN1,COL6A1,ACTN1,ILK
KEGG	hsa00620	Pyruvate metabolism	5	38	1.13	0.0031	9606.ENSP00000216780,9606.ENSP00000280346,9606.ENSP00000327070,9606.ENSP00000355518,9606.ENSP00000387123	PCK2,DLAT,MDH2,FH,ALDH7A1
KEGG	hsa00071	Fatty acid degradation	5	42	1.09	0.0040	9606.ENSP00000333664,9606.ENSP00000357535,9606.ENSP00000370023,9606.ENSP00000387123,9606.ENSP00000438689	ACAA1,ECHS1,HADHA,ALDH7A1,ACADVL
KEGG	hsa00970	Aminoacyl-tRNA biosynthesis	5	44	1.07	0.0043	9606.ENSP00000231572,9606.ENSP00000264161,9606.ENSP00000281828,9606.ENSP00000347495,9606.ENSP00000362576	RARS,DARS,FARSB,WARS,YARS
KEGG	hsa00280	Valine, leucine and isoleucine degradation	5	46	1.05	0.0047	9606.ENSP00000196371,9606.ENSP00000333664,9606.ENSP00000357535,9606.ENSP00000370023,9606.ENSP00000387123	OXCT1,ACAA1,ECHS1,HADHA,ALDH7A1
KEGG	hsa04217	Necroptosis	8	149	0.74	0.0047	9606.ENSP00000233057,9606.ENSP00000265333,9606.ENSP00000277865,9606.ENSP00000295006,9606.ENSP00000335153,9606.ENSP00000360671,9606.ENSP00000431984,9606.ENSP00000449089	EIF2AK2,VDAC1,GLUD1,CAPN2,HSP90AA1,SLC25A5,CAPN1,DNM1L
KEGG	hsa00480	Glutathione metabolism	5	53	0.99	0.0071	9606.ENSP00000221130,9606.ENSP00000300060,9606.ENSP00000331897,9606.ENSP00000358727,9606.ENSP00000377192	GSR,ANPEP,IDH2,GSTO1,G6PD
KEGG	hsa00640	Propanoate metabolism	4	34	1.09	0.0130	9606.ENSP00000357535,9606.ENSP00000367923,9606.ENSP00000370023,9606.ENSP00000419325	ECHS1,SUCLA2,HADHA,SUCLG2
KEGG	hsa05203	Viral carcinogenesis	8	182	0.66	0.0130	9606.ENSP00000233057,9606.ENSP00000248975,9606.ENSP00000252699,9606.ENSP00000264335,9606.ENSP00000346762,9606.ENSP00000365439,9606.ENSP00000377941,9606.ENSP00000382840	EIF2AK2,YWHAH,ACTN4,YWHAE,SND1,HNRNPK,ACTN1,DDX3X
KEGG	hsa00010	Glycolysis / Gluconeogenesis	5	65	0.9	0.0133	9606.ENSP00000216780,9606.ENSP00000229270,9606.ENSP00000280346,9606.ENSP00000361140,9606.ENSP00000387123	PCK2,TPI1,DLAT,AKR1A1,ALDH7A1
KEGG	hsa00513	Various types of N-glycan biosynthesis	4	38	1.04	0.0153	9606.ENSP00000237530,9606.ENSP00000261416,9606.ENSP00000296255,9606.ENSP00000399457	RPN2,HEXB,RPN1,DDOST
KEGG	hsa00380	Tryptophan metabolism	4	41	1.0	0.0187	9606.ENSP00000335304,9606.ENSP00000357535,9606.ENSP00000370023,9606.ENSP00000387123	DLST,ECHS1,HADHA,ALDH7A1
KEGG	hsa03040	Spliceosome	6	132	0.67	0.0424	9606.ENSP00000258962,9606.ENSP00000269349,9606.ENSP00000305556,9606.ENSP00000362820,9606.ENSP00000365439,9606.ENSP00000451291	SRSF1,EIF4A3,PCBP1,SRSF3,HNRNPK,HNRNPC
KEGG	hsa01212	Fatty acid metabolism	4	54	0.88	0.0430	9606.ENSP00000333664,9606.ENSP00000357535,9606.ENSP00000370023,9606.ENSP00000438689	ACAA1,ECHS1,HADHA,ACADVL
KEGG	hsa04151	PI3K-Akt signaling pathway	10	350	0.47	0.0446	9606.ENSP00000216780,9606.ENSP00000225964,9606.ENSP00000248975,9606.ENSP00000264335,9606.ENSP00000295550,9606.ENSP00000305260,9606.ENSP00000324804,9606.ENSP00000335153,9606.ENSP00000346839,9606.ENSP00000355180	PCK2,COL1A1,YWHAH,YWHAE,COL6A3,GNB2,PPP2R1A,HSP90AA1,FN1,COL6A1
KEGG	hsa00650	Butanoate metabolism	3	27	1.06	0.0468	9606.ENSP00000196371,9606.ENSP00000357535,9606.ENSP00000370023	OXCT1,ECHS1,HADHA
KEGG	hsa05010	Alzheimer disease	10	355	0.46	0.0468	9606.ENSP00000233057,9606.ENSP00000262030,9606.ENSP00000264639,9606.ENSP00000265333,9606.ENSP00000295006,9606.ENSP00000337838,9606.ENSP00000348442,9606.ENSP00000360671,9606.ENSP00000381736,9606.ENSP00000431984	EIF2AK2,ATP5B,PSMD3,VDAC1,CAPN2,RTN4,PSMD12,SLC25A5,ATP5A1,CAPN1
Reactome	HSA-1430728	Metabolism	58	2089	0.46	1.87e-10	9606.ENSP00000196371,9606.ENSP00000216780,9606.ENSP00000217426,9606.ENSP00000221130,9606.ENSP00000222673,9606.ENSP00000229270,9606.ENSP00000231572,9606.ENSP00000235835,9606.ENSP00000257770,9606.ENSP00000258145,9606.ENSP00000261416,9606.ENSP00000262030,9606.ENSP00000264161,9606.ENSP00000264639,9606.ENSP00000265333,9606.ENSP00000265563,9606.ENSP00000277865,9606.ENSP00000280346,9606.ENSP00000305260,…	OXCT1,PCK2,AHCY,GSR,OGDH,TPI1,RARS,AKR7A2,NT5E,GNS,HEXB,ATP5B,DARS,PSMD3,VDAC1,PRKAR2A,GLUD1,DLAT,GNB2,GPD2,CPNE1,UGDH,PPP2R1A,MDH2,IDH2,ACAA1,SHMT2,BSG,HSP90AA1,DLST,UGP2,CAV1,RPSA,PSMD12,PTGS1,RPL12,FH,ECHS1,PHGDH,GSTO1,PPAP2B,AKR1A1,SLC3A2,SUCLA2,PDHA1,HADHA,G6PD,LSS,ATP5A1,ALDH7A1,GBE1,SUCLG2,ACADVL,RAN,RPLP0,ETFA,MARCKS,EPHX1
Reactome	HSA-71406	Pyruvate metabolism and Citric Acid (TCA) cycle	11	55	1.32	3.39e-08	9606.ENSP00000222673,9606.ENSP00000265333,9606.ENSP00000280346,9606.ENSP00000327070,9606.ENSP00000331897,9606.ENSP00000333769,9606.ENSP00000335304,9606.ENSP00000355518,9606.ENSP00000367923,9606.ENSP00000369134,9606.ENSP00000419325	OGDH,VDAC1,DLAT,MDH2,IDH2,BSG,DLST,FH,SUCLA2,PDHA1,SUCLG2
Reactome	HSA-1428517	The citric acid (TCA) cycle and respiratory electron transport	14	176	0.92	3.10e-06	9606.ENSP00000222673,9606.ENSP00000262030,9606.ENSP00000265333,9606.ENSP00000280346,9606.ENSP00000327070,9606.ENSP00000331897,9606.ENSP00000333769,9606.ENSP00000335304,9606.ENSP00000355518,9606.ENSP00000367923,9606.ENSP00000369134,9606.ENSP00000381736,9606.ENSP00000419325,9606.ENSP00000452762	OGDH,ATP5B,VDAC1,DLAT,MDH2,IDH2,BSG,DLST,FH,SUCLA2,PDHA1,ATP5A1,SUCLG2,ETFA
Reactome	HSA-72766	Translation	17	289	0.78	3.62e-06	9606.ENSP00000231572,9606.ENSP00000237530,9606.ENSP00000264161,9606.ENSP00000281828,9606.ENSP00000293831,9606.ENSP00000296255,9606.ENSP00000322439,9606.ENSP00000328023,9606.ENSP00000331901,9606.ENSP00000346067,9606.ENSP00000347495,9606.ENSP00000354739,9606.ENSP00000362576,9606.ENSP00000399457,9606.ENSP00000410059,9606.ENSP00000449328,9606.ENSP00000485663	RARS,RPN2,DARS,FARSB,EIF4A1,RPN1,TUFM,SRPR,EEF1G,RPSA,WARS,RPL12,YARS,DDOST,EEF1D,RPLP0,EIF3L
Reactome	HSA-71403	Citric acid cycle (TCA cycle)	7	22	1.52	3.72e-06	9606.ENSP00000222673,9606.ENSP00000327070,9606.ENSP00000331897,9606.ENSP00000335304,9606.ENSP00000355518,9606.ENSP00000367923,9606.ENSP00000419325	OGDH,MDH2,IDH2,DLST,FH,SUCLA2,SUCLG2
Reactome	HSA-6798695	Neutrophil degranulation	21	473	0.66	4.40e-06	9606.ENSP00000258145,9606.ENSP00000261416,9606.ENSP00000264639,9606.ENSP00000286713,9606.ENSP00000300060,9606.ENSP00000302886,9606.ENSP00000317257,9606.ENSP00000333298,9606.ENSP00000333664,9606.ENSP00000335153,9606.ENSP00000346032,9606.ENSP00000348442,9606.ENSP00000348965,9606.ENSP00000352257,9606.ENSP00000360635,9606.ENSP00000369081,9606.ENSP00000378760,9606.ENSP00000382840,9606.ENSP00000399457,…	GNS,HEXB,PSMD3,STOM,ANPEP,PA2G4,CPNE1,LAMP1,ACAA1,HSP90AA1,ANXA2,PSMD12,DYNC1H1,XRCC6,DPP7,TXNDC5,MVP,DDX3X,DDOST,CAPN1,CAND1
Reactome	HSA-392499	Metabolism of proteins	46	1977	0.38	5.43e-06	9606.ENSP00000054950,9606.ENSP00000231572,9606.ENSP00000237530,9606.ENSP00000258091,9606.ENSP00000264028,9606.ENSP00000264161,9606.ENSP00000264639,9606.ENSP00000265333,9606.ENSP00000280326,9606.ENSP00000281828,9606.ENSP00000284240,9606.ENSP00000284320,9606.ENSP00000293831,9606.ENSP00000295688,9606.ENSP00000296255,9606.ENSP00000300060,9606.ENSP00000300289,9606.ENSP00000305260,9606.ENSP00000317334,…	RCN1,RARS,RPN2,CCT7,ARCN1,DARS,PSMD3,VDAC1,CCT5,FARSB,THY1,TOMM70A,EIF4A1,CCT3,RPN1,ANPEP,PDIA3,GNB2,TCP1,CALR,TUFM,MMP1,P4HB,SRPR,EEF1G,RPSA,FN1,WARS,PSMD12,DYNC1H1,RAD23B,RPL12,COPA,LMNA,YARS,HNRNPK,CCT4,PDIA6,DDOST,EEF1D,ACADVL,FKBP9,CAND1,RPLP0,HNRNPC,EIF3L
Reactome	HSA-71291	Metabolism of amino acids and derivatives	18	365	0.71	8.54e-06	9606.ENSP00000217426,9606.ENSP00000221130,9606.ENSP00000222673,9606.ENSP00000231572,9606.ENSP00000264161,9606.ENSP00000264639,9606.ENSP00000277865,9606.ENSP00000280346,9606.ENSP00000335304,9606.ENSP00000346067,9606.ENSP00000348442,9606.ENSP00000354739,9606.ENSP00000357535,9606.ENSP00000358417,9606.ENSP00000367123,9606.ENSP00000369134,9606.ENSP00000387123,9606.ENSP00000449328	AHCY,GSR,OGDH,RARS,DARS,PSMD3,GLUD1,DLAT,DLST,RPSA,PSMD12,RPL12,ECHS1,PHGDH,SLC3A2,PDHA1,ALDH7A1,RPLP0
Reactome	HSA-1474244	Extracellular matrix organization	16	301	0.74	1.73e-05	9606.ENSP00000225964,9606.ENSP00000263556,9606.ENSP00000295006,9606.ENSP00000295550,9606.ENSP00000300026,9606.ENSP00000322788,9606.ENSP00000325146,9606.ENSP00000327801,9606.ENSP00000333769,9606.ENSP00000346839,9606.ENSP00000355180,9606.ENSP00000357980,9606.ENSP00000369677,9606.ENSP00000377941,9606.ENSP00000431984,9606.ENSP00000434412	COL1A1,P4HA1,CAPN2,COL6A3,PPIB,MMP1,COL12A1,P4HB,BSG,FN1,COL6A1,HTRA1,EMILIN1,ACTN1,CAPN1,SERPINH1
Reactome	HSA-1643685	Disease	38	1548	0.41	2.21e-05	9606.ENSP00000217426,9606.ENSP00000233057,9606.ENSP00000237530,9606.ENSP00000257770,9606.ENSP00000258145,9606.ENSP00000261366,9606.ENSP00000261416,9606.ENSP00000261667,9606.ENSP00000263238,9606.ENSP00000264335,9606.ENSP00000264639,9606.ENSP00000265563,9606.ENSP00000295006,9606.ENSP00000296255,9606.ENSP00000305260,9606.ENSP00000320866,9606.ENSP00000324804,9606.ENSP00000333769,9606.ENSP00000335153,…	AHCY,EIF2AK2,RPN2,NT5E,GNS,LMNB1,HEXB,KPNA3,ACTR3,YWHAE,PSMD3,PRKAR2A,CAPN2,RPN1,GNB2,CALR,PPP2R1A,BSG,HSP90AA1,RPSA,SND1,FN1,PSMD12,DYNC1H1,XRCC6,MYO1C,RPL12,LMNA,SLC25A5,HNRNPK,SLC3A2,CD9,DDOST,GBE1,CAPN1,RAN,RPLP0,AP2B1
Reactome	HSA-168256	Immune System	44	1956	0.37	2.21e-05	9606.ENSP00000225964,9606.ENSP00000233057,9606.ENSP00000258145,9606.ENSP00000261366,9606.ENSP00000261416,9606.ENSP00000261667,9606.ENSP00000263238,9606.ENSP00000264639,9606.ENSP00000269349,9606.ENSP00000286713,9606.ENSP00000293831,9606.ENSP00000300060,9606.ENSP00000300289,9606.ENSP00000302886,9606.ENSP00000317257,9606.ENSP00000317334,9606.ENSP00000320866,9606.ENSP00000322788,9606.ENSP00000324804,…	COL1A1,EIF2AK2,GNS,LMNB1,HEXB,KPNA3,ACTR3,PSMD3,EIF4A3,STOM,EIF4A1,ANPEP,PDIA3,PA2G4,CPNE1,TCP1,CALR,MMP1,PPP2R1A,P4HB,LAMP1,ACAA1,HSP90AA1,ANXA2,FN1,PSMD12,DYNC1H1,XRCC6,MYO1C,MSN,ENAH,GSTO1,DPP7,TXNDC5,FSCN1,MVP,MX1,DDX3X,DDOST,CAPN1,CAND1,VIM,RPLP0,AP2B1
Reactome	HSA-390450	Folding of actin by CCT/TriC	5	10	1.71	3.82e-05	9606.ENSP00000258091,9606.ENSP00000280326,9606.ENSP00000295688,9606.ENSP00000317334,9606.ENSP00000377958	CCT7,CCT5,CCT3,TCP1,CCT4
Reactome	HSA-1650814	Collagen biosynthesis and modifying enzymes	8	67	1.09	9.87e-05	9606.ENSP00000225964,9606.ENSP00000263556,9606.ENSP00000295550,9606.ENSP00000300026,9606.ENSP00000325146,9606.ENSP00000327801,9606.ENSP00000355180,9606.ENSP00000434412	COL1A1,P4HA1,COL6A3,PPIB,COL12A1,P4HB,COL6A1,SERPINH1
Reactome	HSA-9020591	Interleukin-12 signaling	7	46	1.2	0.00011	9606.ENSP00000261366,9606.ENSP00000317334,9606.ENSP00000327801,9606.ENSP00000346032,9606.ENSP00000353408,9606.ENSP00000358727,9606.ENSP00000449328	LMNB1,TCP1,P4HB,ANXA2,MSN,GSTO1,RPLP0
Reactome	HSA-1474228	Degradation of the extracellular matrix	10	140	0.87	0.00027	9606.ENSP00000225964,9606.ENSP00000295006,9606.ENSP00000295550,9606.ENSP00000322788,9606.ENSP00000325146,9606.ENSP00000333769,9606.ENSP00000346839,9606.ENSP00000355180,9606.ENSP00000357980,9606.ENSP00000431984	COL1A1,CAPN2,COL6A3,MMP1,COL12A1,BSG,FN1,COL6A1,HTRA1,CAPN1
Reactome	HSA-5663205	Infectious disease	24	826	0.48	0.00029	9606.ENSP00000233057,9606.ENSP00000237530,9606.ENSP00000257770,9606.ENSP00000261667,9606.ENSP00000263238,9606.ENSP00000264639,9606.ENSP00000265563,9606.ENSP00000296255,9606.ENSP00000305260,9606.ENSP00000320866,9606.ENSP00000335153,9606.ENSP00000346067,9606.ENSP00000348442,9606.ENSP00000348965,9606.ENSP00000352257,9606.ENSP00000352834,9606.ENSP00000354739,9606.ENSP00000360671,9606.ENSP00000365439,…	EIF2AK2,RPN2,NT5E,KPNA3,ACTR3,PSMD3,PRKAR2A,RPN1,GNB2,CALR,HSP90AA1,RPSA,PSMD12,DYNC1H1,XRCC6,MYO1C,RPL12,SLC25A5,HNRNPK,CD9,DDOST,RAN,RPLP0,AP2B1
Reactome	HSA-8950505	Gene and protein expression by JAK-STAT signaling after Interleukin-12 stimulation	6	37	1.22	0.00039	9606.ENSP00000261366,9606.ENSP00000317334,9606.ENSP00000346032,9606.ENSP00000353408,9606.ENSP00000358727,9606.ENSP00000449328	LMNB1,TCP1,ANXA2,MSN,GSTO1,RPLP0
Reactome	HSA-390471	Association of TriC/CCT with target proteins during biosynthesis	6	39	1.2	0.00048	9606.ENSP00000258091,9606.ENSP00000280326,9606.ENSP00000295688,9606.ENSP00000317334,9606.ENSP00000377958,9606.ENSP00000439250	CCT7,CCT5,CCT3,TCP1,CCT4,FKBP9
Reactome	HSA-8862803	Deregulated CDK5 triggers multiple neurodegenerative pathways in Alzheimers disease models	5	22	1.37	0.00053	9606.ENSP00000261366,9606.ENSP00000264335,9606.ENSP00000295006,9606.ENSP00000357283,9606.ENSP00000431984	LMNB1,YWHAE,CAPN2,LMNA,CAPN1
Reactome	HSA-6814122	Cooperation of PDCL (PhLP1) and TRiC/CCT in G-protein beta folding	6	42	1.17	0.00059	9606.ENSP00000258091,9606.ENSP00000280326,9606.ENSP00000295688,9606.ENSP00000305260,9606.ENSP00000317334,9606.ENSP00000377958	CCT7,CCT5,CCT3,GNB2,TCP1,CCT4
Reactome	HSA-1852241	Organelle biogenesis and maintenance	13	290	0.67	0.00068	9606.ENSP00000262030,9606.ENSP00000264335,9606.ENSP00000277865,9606.ENSP00000280326,9606.ENSP00000295688,9606.ENSP00000317334,9606.ENSP00000324804,9606.ENSP00000331897,9606.ENSP00000335153,9606.ENSP00000348965,9606.ENSP00000377958,9606.ENSP00000381736,9606.ENSP00000479861	ATP5B,YWHAE,GLUD1,CCT5,CCT3,TCP1,PPP2R1A,IDH2,HSP90AA1,DYNC1H1,CCT4,ATP5A1,SEPT2
Reactome	HSA-379716	Cytosolic tRNA aminoacylation	5	24	1.33	0.00068	9606.ENSP00000231572,9606.ENSP00000264161,9606.ENSP00000281828,9606.ENSP00000347495,9606.ENSP00000362576	RARS,DARS,FARSB,WARS,YARS
Reactome	HSA-389960	Formation of tubulin folding intermediates by CCT/TriC	5	24	1.33	0.00068	9606.ENSP00000258091,9606.ENSP00000280326,9606.ENSP00000295688,9606.ENSP00000317334,9606.ENSP00000377958	CCT7,CCT5,CCT3,TCP1,CCT4
Reactome	HSA-389957	Prefoldin mediated transfer of substrate to CCT/TriC	5	27	1.28	0.00100	9606.ENSP00000258091,9606.ENSP00000280326,9606.ENSP00000295688,9606.ENSP00000317334,9606.ENSP00000377958	CCT7,CCT5,CCT3,TCP1,CCT4
Reactome	HSA-1280215	Cytokine Signaling in Immune system	20	681	0.48	0.0011	9606.ENSP00000233057,9606.ENSP00000261366,9606.ENSP00000261667,9606.ENSP00000264639,9606.ENSP00000269349,9606.ENSP00000293831,9606.ENSP00000317334,9606.ENSP00000322788,9606.ENSP00000324804,9606.ENSP00000327801,9606.ENSP00000335153,9606.ENSP00000346032,9606.ENSP00000346839,9606.ENSP00000348442,9606.ENSP00000353408,9606.ENSP00000358727,9606.ENSP00000371798,9606.ENSP00000381601,9606.ENSP00000446007,…	EIF2AK2,LMNB1,KPNA3,PSMD3,EIF4A3,EIF4A1,TCP1,MMP1,PPP2R1A,P4HB,HSP90AA1,ANXA2,FN1,PSMD12,MSN,GSTO1,FSCN1,MX1,VIM,RPLP0
Reactome	HSA-422475	Axon guidance	17	547	0.51	0.0022	9606.ENSP00000263238,9606.ENSP00000264639,9606.ENSP00000265563,9606.ENSP00000269349,9606.ENSP00000295550,9606.ENSP00000309539,9606.ENSP00000335153,9606.ENSP00000343690,9606.ENSP00000346067,9606.ENSP00000348442,9606.ENSP00000353408,9606.ENSP00000354739,9606.ENSP00000355180,9606.ENSP00000355809,9606.ENSP00000384136,9606.ENSP00000449328,9606.ENSP00000482835	ACTR3,PSMD3,PRKAR2A,EIF4A3,COL6A3,DPYSL2,HSP90AA1,DPYSL3,RPSA,PSMD12,MSN,RPL12,COL6A1,ENAH,RDX,RPLP0,AP2B1
Reactome	HSA-449147	Signaling by Interleukins	15	440	0.55	0.0023	9606.ENSP00000261366,9606.ENSP00000264639,9606.ENSP00000317334,9606.ENSP00000322788,9606.ENSP00000324804,9606.ENSP00000327801,9606.ENSP00000335153,9606.ENSP00000346032,9606.ENSP00000346839,9606.ENSP00000348442,9606.ENSP00000353408,9606.ENSP00000358727,9606.ENSP00000371798,9606.ENSP00000446007,9606.ENSP00000449328	LMNB1,PSMD3,TCP1,MMP1,PPP2R1A,P4HB,HSP90AA1,ANXA2,FN1,PSMD12,MSN,GSTO1,FSCN1,VIM,RPLP0
Reactome	HSA-390466	Chaperonin-mediated protein folding	7	94	0.89	0.0035	9606.ENSP00000258091,9606.ENSP00000280326,9606.ENSP00000295688,9606.ENSP00000305260,9606.ENSP00000317334,9606.ENSP00000377958,9606.ENSP00000439250	CCT7,CCT5,CCT3,GNB2,TCP1,CCT4,FKBP9
Reactome	HSA-168249	Innate Immune System	24	1025	0.38	0.0042	9606.ENSP00000258145,9606.ENSP00000261416,9606.ENSP00000263238,9606.ENSP00000264639,9606.ENSP00000286713,9606.ENSP00000300060,9606.ENSP00000302886,9606.ENSP00000317257,9606.ENSP00000324804,9606.ENSP00000333298,9606.ENSP00000333664,9606.ENSP00000335153,9606.ENSP00000346032,9606.ENSP00000348442,9606.ENSP00000348965,9606.ENSP00000352257,9606.ENSP00000352834,9606.ENSP00000360635,9606.ENSP00000369081,…	GNS,HEXB,ACTR3,PSMD3,STOM,ANPEP,PA2G4,CPNE1,PPP2R1A,LAMP1,ACAA1,HSP90AA1,ANXA2,PSMD12,DYNC1H1,XRCC6,MYO1C,DPP7,TXNDC5,MVP,DDX3X,DDOST,CAPN1,CAND1
Reactome	HSA-5620922	BBSome-mediated cargo-targeting to cilium	4	22	1.27	0.0059	9606.ENSP00000280326,9606.ENSP00000295688,9606.ENSP00000317334,9606.ENSP00000377958	CCT5,CCT3,TCP1,CCT4
Reactome	HSA-5357801	Programmed Cell Death	9	185	0.7	0.0060	9606.ENSP00000248975,9606.ENSP00000261366,9606.ENSP00000264335,9606.ENSP00000264639,9606.ENSP00000335153,9606.ENSP00000348442,9606.ENSP00000357283,9606.ENSP00000446007,9606.ENSP00000449089	YWHAH,LMNB1,YWHAE,PSMD3,HSP90AA1,PSMD12,LMNA,VIM,DNM1L
Reactome	HSA-1799339	SRP-dependent cotranslational protein targeting to membrane	7	110	0.82	0.0073	9606.ENSP00000237530,9606.ENSP00000296255,9606.ENSP00000328023,9606.ENSP00000346067,9606.ENSP00000354739,9606.ENSP00000399457,9606.ENSP00000449328	RPN2,RPN1,SRPR,RPSA,RPL12,DDOST,RPLP0
Reactome	HSA-210991	Basigin interactions	4	25	1.22	0.0085	9606.ENSP00000322788,9606.ENSP00000333769,9606.ENSP00000339191,9606.ENSP00000367123	MMP1,BSG,CAV1,SLC3A2
Reactome	HSA-168255	Influenza Infection	8	154	0.73	0.0086	9606.ENSP00000233057,9606.ENSP00000261667,9606.ENSP00000320866,9606.ENSP00000335153,9606.ENSP00000346067,9606.ENSP00000354739,9606.ENSP00000446215,9606.ENSP00000449328	EIF2AK2,KPNA3,CALR,HSP90AA1,RPSA,RPL12,RAN,RPLP0
Reactome	HSA-2408522	Selenoamino acid metabolism	7	114	0.8	0.0086	9606.ENSP00000217426,9606.ENSP00000221130,9606.ENSP00000231572,9606.ENSP00000264161,9606.ENSP00000346067,9606.ENSP00000354739,9606.ENSP00000449328	AHCY,GSR,RARS,DARS,RPSA,RPL12,RPLP0
Reactome	HSA-5617833	Cilium Assembly	9	197	0.67	0.0086	9606.ENSP00000264335,9606.ENSP00000280326,9606.ENSP00000295688,9606.ENSP00000317334,9606.ENSP00000324804,9606.ENSP00000335153,9606.ENSP00000348965,9606.ENSP00000377958,9606.ENSP00000479861	YWHAE,CCT5,CCT3,TCP1,PPP2R1A,HSP90AA1,DYNC1H1,CCT4,SEPT2
Reactome	HSA-8953854	Metabolism of RNA	17	659	0.43	0.0135	9606.ENSP00000221419,9606.ENSP00000248553,9606.ENSP00000258962,9606.ENSP00000264639,9606.ENSP00000269349,9606.ENSP00000293831,9606.ENSP00000305556,9606.ENSP00000318195,9606.ENSP00000324804,9606.ENSP00000346067,9606.ENSP00000348442,9606.ENSP00000354739,9606.ENSP00000362820,9606.ENSP00000365439,9606.ENSP00000446215,9606.ENSP00000449328,9606.ENSP00000451291	HNRNPL,HSPB1,SRSF1,PSMD3,EIF4A3,EIF4A1,PCBP1,NCL,PPP2R1A,RPSA,PSMD12,RPL12,SRSF3,HNRNPK,RAN,RPLP0,HNRNPC
Reactome	HSA-77286	Mitochondrial fatty acid beta-oxidation of saturated fatty acids	3	11	1.45	0.0137	9606.ENSP00000357535,9606.ENSP00000370023,9606.ENSP00000438689	ECHS1,HADHA,ACADVL
Reactome	HSA-109582	Hemostasis	16	605	0.44	0.0150	9606.ENSP00000225964,9606.ENSP00000252699,9606.ENSP00000263277,9606.ENSP00000265563,9606.ENSP00000296511,9606.ENSP00000305260,9606.ENSP00000322788,9606.ENSP00000324804,9606.ENSP00000333769,9606.ENSP00000339191,9606.ENSP00000346032,9606.ENSP00000346839,9606.ENSP00000367123,9606.ENSP00000371958,9606.ENSP00000377941,9606.ENSP00000479153	COL1A1,ACTN4,EHD2,PRKAR2A,ANXA5,GNB2,MMP1,PPP2R1A,BSG,CAV1,ANXA2,FN1,SLC3A2,CD9,ACTN1,EHD1
Reactome	HSA-389661	Glyoxylate metabolism and glycine degradation	4	31	1.13	0.0152	9606.ENSP00000222673,9606.ENSP00000280346,9606.ENSP00000335304,9606.ENSP00000369134	OGDH,DLAT,DLST,PDHA1
Reactome	HSA-70268	Pyruvate metabolism	4	31	1.13	0.0152	9606.ENSP00000265333,9606.ENSP00000280346,9606.ENSP00000333769,9606.ENSP00000369134	VDAC1,DLAT,BSG,PDHA1
Reactome	HSA-109581	Apoptosis	8	173	0.68	0.0157	9606.ENSP00000248975,9606.ENSP00000261366,9606.ENSP00000264335,9606.ENSP00000264639,9606.ENSP00000348442,9606.ENSP00000357283,9606.ENSP00000446007,9606.ENSP00000449089	YWHAH,LMNB1,YWHAE,PSMD3,PSMD12,LMNA,VIM,DNM1L
Reactome	HSA-71064	Lysine catabolism	3	12	1.41	0.0157	9606.ENSP00000222673,9606.ENSP00000335304,9606.ENSP00000387123	OGDH,DLST,ALDH7A1
Reactome	HSA-1268020	Mitochondrial protein import	5	64	0.91	0.0217	9606.ENSP00000262030,9606.ENSP00000265333,9606.ENSP00000284320,9606.ENSP00000373620,9606.ENSP00000381736	ATP5B,VDAC1,TOMM70A,HSPD1,ATP5A1
Reactome	HSA-1442490	Collagen degradation	5	64	0.91	0.0217	9606.ENSP00000225964,9606.ENSP00000295550,9606.ENSP00000322788,9606.ENSP00000325146,9606.ENSP00000355180	COL1A1,COL6A3,MMP1,COL12A1,COL6A1
Reactome	HSA-71387	Metabolism of carbohydrates	10	292	0.55	0.0275	9606.ENSP00000216780,9606.ENSP00000229270,9606.ENSP00000258145,9606.ENSP00000261416,9606.ENSP00000324804,9606.ENSP00000327070,9606.ENSP00000338703,9606.ENSP00000361140,9606.ENSP00000377192,9606.ENSP00000410833	PCK2,TPI1,GNS,HEXB,PPP2R1A,MDH2,UGP2,AKR1A1,G6PD,GBE1
Reactome	HSA-5653656	Vesicle-mediated transport	16	660	0.4	0.0321	9606.ENSP00000225964,9606.ENSP00000248975,9606.ENSP00000258145,9606.ENSP00000263238,9606.ENSP00000264028,9606.ENSP00000264335,9606.ENSP00000320866,9606.ENSP00000335153,9606.ENSP00000348965,9606.ENSP00000352834,9606.ENSP00000353224,9606.ENSP00000357048,9606.ENSP00000368022,9606.ENSP00000368831,9606.ENSP00000369081,9606.ENSP00000482835	COL1A1,YWHAH,GNS,ACTR3,ARCN1,YWHAE,CALR,HSP90AA1,DYNC1H1,MYO1C,TFRC,COPA,OPTN,SNX2,TXNDC5,AP2B1
Reactome	HSA-1169408	ISG15 antiviral mechanism	5	73	0.85	0.0347	9606.ENSP00000233057,9606.ENSP00000261667,9606.ENSP00000269349,9606.ENSP00000293831,9606.ENSP00000381601	EIF2AK2,KPNA3,EIF4A3,EIF4A1,MX1
Reactome	HSA-173599	Formation of the active cofactor, UDP-glucuronate	2	3	1.84	0.0347	9606.ENSP00000319501,9606.ENSP00000338703	UGDH,UGP2
Reactome	HSA-352238	Breakdown of the nuclear lamina	2	3	1.84	0.0347	9606.ENSP00000261366,9606.ENSP00000357283	LMNB1,LMNA
Reactome	HSA-77305	Beta oxidation of palmitoyl-CoA to myristoyl-CoA	2	3	1.84	0.0347	9606.ENSP00000370023,9606.ENSP00000438689	HADHA,ACADVL
Reactome	HSA-2995383	Initiation of Nuclear Envelope (NE) Reformation	3	18	1.24	0.0365	9606.ENSP00000261366,9606.ENSP00000324804,9606.ENSP00000357283	LMNB1,PPP2R1A,LMNA
Reactome	HSA-446353	Cell-extracellular matrix interactions	3	18	1.24	0.0365	9606.ENSP00000334008,9606.ENSP00000377941,9606.ENSP00000379975	PARVA,ACTN1,ILK
Reactome	HSA-8948216	Collagen chain trimerization	4	44	0.97	0.0398	9606.ENSP00000225964,9606.ENSP00000295550,9606.ENSP00000325146,9606.ENSP00000355180	COL1A1,COL6A3,COL12A1,COL6A1
Reactome	HSA-211859	Biological oxidations	8	214	0.59	0.0459	9606.ENSP00000217426,9606.ENSP00000235835,9606.ENSP00000319501,9606.ENSP00000338703,9606.ENSP00000354612,9606.ENSP00000358727,9606.ENSP00000361140,9606.ENSP00000480004	AHCY,AKR7A2,UGDH,UGP2,PTGS1,GSTO1,AKR1A1,EPHX1
Reactome	HSA-376176	Signaling by ROBO receptors	8	213	0.59	0.0459	9606.ENSP00000264639,9606.ENSP00000265563,9606.ENSP00000269349,9606.ENSP00000346067,9606.ENSP00000348442,9606.ENSP00000354739,9606.ENSP00000355809,9606.ENSP00000449328	PSMD3,PRKAR2A,EIF4A3,RPSA,PSMD12,RPL12,ENAH,RPLP0
Reactome	HSA-437239	Recycling pathway of L1	4	47	0.95	0.0459	9606.ENSP00000309539,9606.ENSP00000353408,9606.ENSP00000384136,9606.ENSP00000482835	DPYSL2,MSN,RDX,AP2B1
Reactome	HSA-446343	Localization of the PINCH-ILK-PARVIN complex to focal adhesions	2	4	1.71	0.0459	9606.ENSP00000334008,9606.ENSP00000379975	PARVA,ILK
Reactome	HSA-9663891	Selective autophagy	5	80	0.81	0.0459	9606.ENSP00000265333,9606.ENSP00000284320,9606.ENSP00000335153,9606.ENSP00000348965,9606.ENSP00000446007	VDAC1,TOMM70A,HSP90AA1,DYNC1H1,VIM
Reactome	HSA-381038	XBP1(S) activates chaperone genes	4	48	0.94	0.0483	9606.ENSP00000328023,9606.ENSP00000357283,9606.ENSP00000385385,9606.ENSP00000438689	SRPR,LMNA,PDIA6,ACADVL
WikiPathways	WP3925	Amino acid metabolism	12	91	1.14	2.01e-07	9606.ENSP00000221130,9606.ENSP00000222673,9606.ENSP00000231572,9606.ENSP00000277865,9606.ENSP00000281828,9606.ENSP00000327070,9606.ENSP00000333664,9606.ENSP00000335304,9606.ENSP00000347495,9606.ENSP00000355518,9606.ENSP00000369134,9606.ENSP00000387123	GSR,OGDH,RARS,GLUD1,FARSB,MDH2,ACAA1,DLST,WARS,FH,PDHA1,ALDH7A1
WikiPathways	WP4290	Metabolic reprogramming in colon cancer	9	42	1.35	4.05e-07	9606.ENSP00000277865,9606.ENSP00000327070,9606.ENSP00000331897,9606.ENSP00000333667,9606.ENSP00000335304,9606.ENSP00000355518,9606.ENSP00000369134,9606.ENSP00000377192,9606.ENSP00000419325	GLUD1,MDH2,IDH2,SHMT2,DLST,FH,PDHA1,G6PD,SUCLG2
WikiPathways	WP3888	VEGFA-VEGFR2 signaling pathway	21	428	0.71	5.13e-07	9606.ENSP00000054950,9606.ENSP00000248553,9606.ENSP00000258091,9606.ENSP00000264335,9606.ENSP00000277865,9606.ENSP00000281828,9606.ENSP00000295006,9606.ENSP00000318195,9606.ENSP00000320866,9606.ENSP00000327801,9606.ENSP00000331897,9606.ENSP00000333769,9606.ENSP00000335153,9606.ENSP00000339191,9606.ENSP00000346762,9606.ENSP00000346839,9606.ENSP00000352834,9606.ENSP00000357980,9606.ENSP00000369081,…	RCN1,HSPB1,CCT7,YWHAE,GLUD1,FARSB,CAPN2,NCL,CALR,P4HB,IDH2,BSG,HSP90AA1,CAV1,SND1,FN1,MYO1C,HTRA1,TXNDC5,FSCN1,PDIA6
WikiPathways	WP78	TCA cycle (aka Krebs or citric acid cycle)	7	18	1.6	5.13e-07	9606.ENSP00000222673,9606.ENSP00000327070,9606.ENSP00000331897,9606.ENSP00000335304,9606.ENSP00000355518,9606.ENSP00000367923,9606.ENSP00000419325	OGDH,MDH2,IDH2,DLST,FH,SUCLA2,SUCLG2
WikiPathways	WP2453	TCA cycle and deficiency of pyruvate dehydrogenase complex (PDHc)	6	16	1.59	6.31e-06	9606.ENSP00000222673,9606.ENSP00000280346,9606.ENSP00000335304,9606.ENSP00000355518,9606.ENSP00000369134,9606.ENSP00000419325	OGDH,DLAT,DLST,FH,PDHA1,SUCLG2
WikiPathways	WP4949	16p11.2 proximal deletion syndrome	8	73	1.05	0.00012	9606.ENSP00000258091,9606.ENSP00000280326,9606.ENSP00000295688,9606.ENSP00000317334,9606.ENSP00000324804,9606.ENSP00000353408,9606.ENSP00000377958,9606.ENSP00000378760	CCT7,CCT5,CCT3,TCP1,PPP2R1A,MSN,CCT4,MVP
WikiPathways	WP4786	Type I collagen synthesis in the context of osteogenesis imperfecta	6	33	1.27	0.00017	9606.ENSP00000225964,9606.ENSP00000263556,9606.ENSP00000300026,9606.ENSP00000317232,9606.ENSP00000327801,9606.ENSP00000434412	COL1A1,P4HA1,PPIB,FKBP10,P4HB,SERPINH1
WikiPathways	WP4236	Krebs cycle disorders	4	7	1.77	0.00022	9606.ENSP00000335304,9606.ENSP00000355518,9606.ENSP00000367923,9606.ENSP00000419325	DLST,FH,SUCLA2,SUCLG2
WikiPathways	WP143	Fatty acid beta-oxidation	5	34	1.18	0.0025	9606.ENSP00000229270,9606.ENSP00000308610,9606.ENSP00000357535,9606.ENSP00000370023,9606.ENSP00000438689	TPI1,GPD2,ECHS1,HADHA,ACADVL
WikiPathways	WP4519	Cerebral organic acidurias, including diseases	3	7	1.65	0.0067	9606.ENSP00000327070,9606.ENSP00000331897,9606.ENSP00000387123	MDH2,IDH2,ALDH7A1
WikiPathways	WP5104	Acquired partial lipodystrophy / Barraquer-Simons syndrome	3	10	1.49	0.0142	9606.ENSP00000261366,9606.ENSP00000327054,9606.ENSP00000357283	LMNB1,LMNB2,LMNA
WikiPathways	WP500	Glycogen synthesis and degradation	4	38	1.04	0.0386	9606.ENSP00000324804,9606.ENSP00000338703,9606.ENSP00000377036,9606.ENSP00000410833	PPP2R1A,UGP2,PPP2R4,GBE1
WikiPathways	WP306	Focal adhesion	8	196	0.63	0.0415	9606.ENSP00000225964,9606.ENSP00000252699,9606.ENSP00000295006,9606.ENSP00000334008,9606.ENSP00000339191,9606.ENSP00000346839,9606.ENSP00000377941,9606.ENSP00000379975	COL1A1,ACTN4,CAPN2,PARVA,CAV1,FN1,ACTN1,ILK
WikiPathways	WP314	Fas ligand pathway and stress induction of heat shock proteins	4	42	0.99	0.0469	9606.ENSP00000248553,9606.ENSP00000261366,9606.ENSP00000327054,9606.ENSP00000357283	HSPB1,LMNB1,LMNB2,LMNA
Monarch	HP:0003011	Abnormality of the musculature	61	2380	0.42	2.71e-09	9606.ENSP00000217426,9606.ENSP00000222673,9606.ENSP00000225964,9606.ENSP00000228318,9606.ENSP00000229270,9606.ENSP00000231572,9606.ENSP00000233057,9606.ENSP00000248553,9606.ENSP00000258145,9606.ENSP00000261366,9606.ENSP00000261416,9606.ENSP00000264161,9606.ENSP00000280326,9606.ENSP00000280346,9606.ENSP00000281828,9606.ENSP00000295550,9606.ENSP00000299138,9606.ENSP00000303992,9606.ENSP00000317232,…	AHCY,OGDH,COL1A1,SLC25A3,TPI1,RARS,EIF2AK2,HSPB1,GNS,LMNB1,HEXB,DARS,CCT5,DLAT,FARSB,COL6A3,VPS35,TMEM43,FKBP10,UGDH,CALR,TUFM,MMP1,PPP2R1A,COL12A1,LMNB2,MDH2,P4HB,IDH2,SHMT2,UGP2,CAV1,WARS,PSMD12,DYNC1H1,COL6A1,FH,LMNA,ECHS1,HTRA1,PHGDH,YARS,HNRNPK,SUCLA2,OPTN,ATAD3A,PDHA1,HADHA,HSPD1,LSS,DDX3X,ALDH7A1,ANXA11,DDOST,GBE1,CAPN1,SERPINH1,TOR1AIP1,ACADVL,DNM1L,ETFA
Monarch	HP:0011804	Abnormal muscle physiology	57	2082	0.45	2.71e-09	9606.ENSP00000217426,9606.ENSP00000222673,9606.ENSP00000225964,9606.ENSP00000228318,9606.ENSP00000229270,9606.ENSP00000231572,9606.ENSP00000233057,9606.ENSP00000248553,9606.ENSP00000261366,9606.ENSP00000261416,9606.ENSP00000264161,9606.ENSP00000280326,9606.ENSP00000280346,9606.ENSP00000281828,9606.ENSP00000295550,9606.ENSP00000299138,9606.ENSP00000303992,9606.ENSP00000319501,9606.ENSP00000320866,…	AHCY,OGDH,COL1A1,SLC25A3,TPI1,RARS,EIF2AK2,HSPB1,LMNB1,HEXB,DARS,CCT5,DLAT,FARSB,COL6A3,VPS35,TMEM43,UGDH,CALR,TUFM,PPP2R1A,COL12A1,MDH2,P4HB,IDH2,SHMT2,UGP2,CAV1,WARS,PSMD12,DYNC1H1,COL6A1,FH,LMNA,ECHS1,HTRA1,PHGDH,YARS,HNRNPK,SUCLA2,OPTN,ATAD3A,PDHA1,HADHA,HSPD1,LSS,DDX3X,ALDH7A1,ANXA11,DDOST,GBE1,CAPN1,SERPINH1,TOR1AIP1,ACADVL,DNM1L,ETFA
Monarch	HP:0003808	Abnormal muscle tone	50	1773	0.47	1.48e-08	9606.ENSP00000217426,9606.ENSP00000222673,9606.ENSP00000225964,9606.ENSP00000228318,9606.ENSP00000229270,9606.ENSP00000231572,9606.ENSP00000233057,9606.ENSP00000261366,9606.ENSP00000261416,9606.ENSP00000264161,9606.ENSP00000280326,9606.ENSP00000280346,9606.ENSP00000281828,9606.ENSP00000295550,9606.ENSP00000299138,9606.ENSP00000303992,9606.ENSP00000319501,9606.ENSP00000322439,9606.ENSP00000324804,…	AHCY,OGDH,COL1A1,SLC25A3,TPI1,RARS,EIF2AK2,LMNB1,HEXB,DARS,CCT5,DLAT,FARSB,COL6A3,VPS35,TMEM43,UGDH,TUFM,PPP2R1A,COL12A1,P4HB,IDH2,SHMT2,UGP2,PSMD12,DYNC1H1,COL6A1,FH,LMNA,ECHS1,HTRA1,PHGDH,HNRNPK,SUCLA2,OPTN,ATAD3A,PDHA1,HADHA,HSPD1,LSS,DDX3X,ALDH7A1,ANXA11,DDOST,GBE1,CAPN1,SERPINH1,ACADVL,DNM1L,ETFA
Monarch	HP:0100022	Abnormality of movement	51	1854	0.45	1.57e-08	9606.ENSP00000222673,9606.ENSP00000229270,9606.ENSP00000231572,9606.ENSP00000233057,9606.ENSP00000248553,9606.ENSP00000261366,9606.ENSP00000261416,9606.ENSP00000264028,9606.ENSP00000264161,9606.ENSP00000280326,9606.ENSP00000280346,9606.ENSP00000295550,9606.ENSP00000299138,9606.ENSP00000303992,9606.ENSP00000317232,9606.ENSP00000319501,9606.ENSP00000322439,9606.ENSP00000324804,9606.ENSP00000325146,…	OGDH,TPI1,RARS,EIF2AK2,HSPB1,LMNB1,HEXB,ARCN1,DARS,CCT5,DLAT,COL6A3,VPS35,TMEM43,FKBP10,UGDH,TUFM,PPP2R1A,COL12A1,LMNB2,MDH2,IDH2,SHMT2,DLST,UGP2,CAV1,FN1,WARS,PSMD12,DYNC1H1,COL6A1,FH,LMNA,ECHS1,HTRA1,PHGDH,HNRNPK,SUCLA2,OPTN,ATAD3A,PDHA1,HADHA,HSPD1,ATL3,DDX3X,ANXA11,DDOST,GBE1,CAPN1,DNM1L,ETFA
Monarch	HP:0001288	Gait disturbance	35	958	0.58	3.61e-08	9606.ENSP00000229270,9606.ENSP00000231572,9606.ENSP00000233057,9606.ENSP00000248553,9606.ENSP00000261366,9606.ENSP00000264028,9606.ENSP00000280326,9606.ENSP00000280346,9606.ENSP00000295550,9606.ENSP00000299138,9606.ENSP00000303992,9606.ENSP00000317232,9606.ENSP00000324804,9606.ENSP00000325146,9606.ENSP00000327054,9606.ENSP00000327070,9606.ENSP00000333667,9606.ENSP00000339191,9606.ENSP00000346839,…	TPI1,RARS,EIF2AK2,HSPB1,LMNB1,ARCN1,CCT5,DLAT,COL6A3,VPS35,TMEM43,FKBP10,PPP2R1A,COL12A1,LMNB2,MDH2,SHMT2,CAV1,FN1,WARS,PSMD12,DYNC1H1,COL6A1,LMNA,HTRA1,HNRNPK,SUCLA2,ATAD3A,PDHA1,HSPD1,DDX3X,GBE1,CAPN1,DNM1L,ETFA
Monarch	HP:0012638	Abnormal nervous system physiology	66	3153	0.34	4.87e-07	9606.ENSP00000217426,9606.ENSP00000222673,9606.ENSP00000225964,9606.ENSP00000229270,9606.ENSP00000231572,9606.ENSP00000233057,9606.ENSP00000248553,9606.ENSP00000258145,9606.ENSP00000261366,9606.ENSP00000261416,9606.ENSP00000264028,9606.ENSP00000264161,9606.ENSP00000269349,9606.ENSP00000277865,9606.ENSP00000280326,9606.ENSP00000280346,9606.ENSP00000281828,9606.ENSP00000295006,9606.ENSP00000295550,…	AHCY,OGDH,COL1A1,TPI1,RARS,EIF2AK2,HSPB1,GNS,LMNB1,HEXB,ARCN1,DARS,EIF4A3,GLUD1,CCT5,DLAT,FARSB,CAPN2,COL6A3,VPS35,TMEM43,FKBP10,UGDH,CALR,TUFM,MMP1,PPP2R1A,COL12A1,LMNB2,MDH2,P4HB,IDH2,SHMT2,DLST,UGP2,CAV1,FN1,WARS,PSMD12,DYNC1H1,COL6A1,FH,LMNA,ECHS1,HTRA1,PHGDH,YARS,HNRNPK,SUCLA2,OPTN,ATAD3A,PDHA1,HADHA,HSPD1,LSS,ATL3,DDX3X,ALDH7A1,ANXA11,DDOST,GBE1,CAPN1,ACADVL,VIM,DNM1L,ETFA
Monarch	HP:0001252	Hypotonia	42	1506	0.46	7.09e-07	9606.ENSP00000217426,9606.ENSP00000222673,9606.ENSP00000225964,9606.ENSP00000228318,9606.ENSP00000229270,9606.ENSP00000231572,9606.ENSP00000233057,9606.ENSP00000261366,9606.ENSP00000261416,9606.ENSP00000264161,9606.ENSP00000280346,9606.ENSP00000281828,9606.ENSP00000295550,9606.ENSP00000303992,9606.ENSP00000319501,9606.ENSP00000322439,9606.ENSP00000324804,9606.ENSP00000325146,9606.ENSP00000327801,…	AHCY,OGDH,COL1A1,SLC25A3,TPI1,RARS,EIF2AK2,LMNB1,HEXB,DARS,DLAT,FARSB,COL6A3,TMEM43,UGDH,TUFM,PPP2R1A,COL12A1,P4HB,IDH2,UGP2,PSMD12,DYNC1H1,COL6A1,FH,LMNA,ECHS1,HNRNPK,SUCLA2,ATAD3A,PDHA1,HADHA,HSPD1,LSS,DDX3X,ALDH7A1,DDOST,GBE1,SERPINH1,ACADVL,DNM1L,ETFA
Monarch	HP:0001939	Abnormality of metabolism/homeostasis	52	2167	0.4	7.09e-07	9606.ENSP00000196371,9606.ENSP00000216780,9606.ENSP00000217426,9606.ENSP00000221130,9606.ENSP00000222673,9606.ENSP00000225964,9606.ENSP00000228318,9606.ENSP00000231572,9606.ENSP00000252699,9606.ENSP00000257770,9606.ENSP00000258145,9606.ENSP00000261366,9606.ENSP00000261416,9606.ENSP00000277865,9606.ENSP00000280326,9606.ENSP00000280346,9606.ENSP00000281828,9606.ENSP00000295550,9606.ENSP00000300026,…	OXCT1,PCK2,AHCY,GSR,OGDH,COL1A1,SLC25A3,RARS,ACTN4,NT5E,GNS,LMNB1,HEXB,GLUD1,CCT5,DLAT,FARSB,COL6A3,PPIB,TMEM43,FKBP10,CALR,TUFM,MMP1,COL12A1,MDH2,IDH2,DLST,CAV1,FN1,TFRC,MSN,COL6A1,FH,COPA,LMNA,ECHS1,PHGDH,HNRNPK,SUCLA2,ATAD3A,PDHA1,HADHA,G6PD,ALDH7A1,DDOST,GBE1,TOR1AIP1,ACADVL,DNM1L,ETFA,EPHX1
Monarch	HP:0003202	Skeletal muscle atrophy	23	484	0.69	7.09e-07	9606.ENSP00000222673,9606.ENSP00000229270,9606.ENSP00000248553,9606.ENSP00000261416,9606.ENSP00000280326,9606.ENSP00000295550,9606.ENSP00000303992,9606.ENSP00000325146,9606.ENSP00000327054,9606.ENSP00000327070,9606.ENSP00000348965,9606.ENSP00000355180,9606.ENSP00000357283,9606.ENSP00000358417,9606.ENSP00000362576,9606.ENSP00000367923,9606.ENSP00000368022,9606.ENSP00000368030,9606.ENSP00000398610,…	OGDH,TPI1,HSPB1,HEXB,CCT5,COL6A3,TMEM43,COL12A1,LMNB2,MDH2,DYNC1H1,COL6A1,LMNA,PHGDH,YARS,SUCLA2,OPTN,ATAD3A,ANXA11,GBE1,CAPN1,DNM1L,ETFA
Monarch	HP:0011458	Abdominal symptom	41	1446	0.47	7.09e-07	9606.ENSP00000196371,9606.ENSP00000221130,9606.ENSP00000225964,9606.ENSP00000231572,9606.ENSP00000258145,9606.ENSP00000261366,9606.ENSP00000261416,9606.ENSP00000264028,9606.ENSP00000269349,9606.ENSP00000281828,9606.ENSP00000295550,9606.ENSP00000299138,9606.ENSP00000319501,9606.ENSP00000320866,9606.ENSP00000322788,9606.ENSP00000324804,9606.ENSP00000327054,9606.ENSP00000327070,9606.ENSP00000335304,…	OXCT1,GSR,COL1A1,RARS,GNS,LMNB1,HEXB,ARCN1,EIF4A3,FARSB,COL6A3,VPS35,UGDH,CALR,MMP1,PPP2R1A,LMNB2,MDH2,DLST,UGP2,PSMD12,DYNC1H1,TFRC,COL6A1,FH,LMNA,PHGDH,HNRNPK,SUCLA2,OPTN,ATAD3A,PDHA1,HADHA,HSPD1,G6PD,ALDH7A1,ANXA11,DDOST,ACADVL,DNM1L,ETFA
Monarch	HP:0000924	Abnormality of the skeletal system	59	2708	0.35	8.18e-07	9606.ENSP00000217426,9606.ENSP00000225964,9606.ENSP00000229270,9606.ENSP00000231572,9606.ENSP00000233057,9606.ENSP00000248553,9606.ENSP00000257770,9606.ENSP00000258145,9606.ENSP00000261366,9606.ENSP00000261416,9606.ENSP00000264028,9606.ENSP00000269349,9606.ENSP00000280326,9606.ENSP00000280346,9606.ENSP00000281828,9606.ENSP00000295550,9606.ENSP00000300026,9606.ENSP00000303992,9606.ENSP00000317232,…	AHCY,COL1A1,TPI1,RARS,EIF2AK2,HSPB1,NT5E,GNS,LMNB1,HEXB,ARCN1,EIF4A3,CCT5,DLAT,FARSB,COL6A3,PPIB,TMEM43,FKBP10,UGDH,TUFM,MMP1,PPP2R1A,COL12A1,LMNB2,P4HB,IDH2,SHMT2,UGP2,CAV1,FN1,WARS,PSMD12,DYNC1H1,COL6A1,FH,COPA,LMNA,HTRA1,PHGDH,HNRNPK,SUCLA2,ATAD3A,PDHA1,HADHA,HSPD1,LSS,ATL3,DDX3X,ALDH7A1,DDOST,GBE1,CAPN1,SERPINH1,TOR1AIP1,ACADVL,DNM1L,ETFA,EPHX1
Monarch	HP:0011842	Abnormal skeletal morphology	57	2573	0.36	8.89e-07	9606.ENSP00000217426,9606.ENSP00000225964,9606.ENSP00000229270,9606.ENSP00000231572,9606.ENSP00000233057,9606.ENSP00000248553,9606.ENSP00000257770,9606.ENSP00000258145,9606.ENSP00000261366,9606.ENSP00000261416,9606.ENSP00000264028,9606.ENSP00000269349,9606.ENSP00000280346,9606.ENSP00000281828,9606.ENSP00000295550,9606.ENSP00000300026,9606.ENSP00000303992,9606.ENSP00000317232,9606.ENSP00000319501,…	AHCY,COL1A1,TPI1,RARS,EIF2AK2,HSPB1,NT5E,GNS,LMNB1,HEXB,ARCN1,EIF4A3,DLAT,FARSB,COL6A3,PPIB,TMEM43,FKBP10,UGDH,TUFM,MMP1,PPP2R1A,COL12A1,LMNB2,P4HB,IDH2,SHMT2,UGP2,CAV1,FN1,PSMD12,DYNC1H1,COL6A1,FH,COPA,LMNA,HTRA1,PHGDH,HNRNPK,SUCLA2,ATAD3A,PDHA1,HADHA,HSPD1,LSS,ATL3,DDX3X,ALDH7A1,DDOST,GBE1,CAPN1,SERPINH1,TOR1AIP1,ACADVL,DNM1L,ETFA,EPHX1
Monarch	HP:0011442	Abnormal central motor function	44	1687	0.43	1.03e-06	9606.ENSP00000222673,9606.ENSP00000229270,9606.ENSP00000231572,9606.ENSP00000233057,9606.ENSP00000248553,9606.ENSP00000261366,9606.ENSP00000261416,9606.ENSP00000264028,9606.ENSP00000264161,9606.ENSP00000280326,9606.ENSP00000280346,9606.ENSP00000295550,9606.ENSP00000299138,9606.ENSP00000303992,9606.ENSP00000319501,9606.ENSP00000322439,9606.ENSP00000325146,9606.ENSP00000327054,9606.ENSP00000327070,…	OGDH,TPI1,RARS,EIF2AK2,HSPB1,LMNB1,HEXB,ARCN1,DARS,CCT5,DLAT,COL6A3,VPS35,TMEM43,UGDH,TUFM,COL12A1,LMNB2,MDH2,IDH2,SHMT2,DLST,UGP2,CAV1,PSMD12,DYNC1H1,COL6A1,FH,LMNA,ECHS1,HTRA1,PHGDH,SUCLA2,OPTN,ATAD3A,PDHA1,HADHA,HSPD1,DDX3X,ANXA11,DDOST,GBE1,CAPN1,DNM1L
Monarch	HP:0030236	Abnormality of muscle size	25	596	0.64	1.03e-06	9606.ENSP00000222673,9606.ENSP00000229270,9606.ENSP00000248553,9606.ENSP00000261416,9606.ENSP00000280326,9606.ENSP00000295550,9606.ENSP00000303992,9606.ENSP00000325146,9606.ENSP00000327054,9606.ENSP00000327070,9606.ENSP00000339191,9606.ENSP00000348965,9606.ENSP00000355180,9606.ENSP00000357283,9606.ENSP00000358417,9606.ENSP00000362576,9606.ENSP00000365439,9606.ENSP00000367923,9606.ENSP00000368022,…	OGDH,TPI1,HSPB1,HEXB,CCT5,COL6A3,TMEM43,COL12A1,LMNB2,MDH2,CAV1,DYNC1H1,COL6A1,LMNA,PHGDH,YARS,HNRNPK,SUCLA2,OPTN,ATAD3A,ANXA11,GBE1,CAPN1,DNM1L,ETFA
Monarch	HP:0011805	Abnormal skeletal muscle morphology	41	1538	0.44	2.03e-06	9606.ENSP00000217426,9606.ENSP00000222673,9606.ENSP00000228318,9606.ENSP00000229270,9606.ENSP00000231572,9606.ENSP00000248553,9606.ENSP00000258145,9606.ENSP00000261366,9606.ENSP00000261416,9606.ENSP00000280326,9606.ENSP00000295550,9606.ENSP00000299138,9606.ENSP00000303992,9606.ENSP00000317232,9606.ENSP00000322788,9606.ENSP00000324804,9606.ENSP00000325146,9606.ENSP00000327054,9606.ENSP00000327070,…	AHCY,OGDH,SLC25A3,TPI1,RARS,HSPB1,GNS,LMNB1,HEXB,CCT5,COL6A3,VPS35,TMEM43,FKBP10,MMP1,PPP2R1A,COL12A1,LMNB2,MDH2,SHMT2,CAV1,DYNC1H1,COL6A1,LMNA,PHGDH,YARS,HNRNPK,SUCLA2,OPTN,ATAD3A,PDHA1,HADHA,HSPD1,LSS,ANXA11,GBE1,CAPN1,TOR1AIP1,ACADVL,DNM1L,ETFA
Monarch	HP:0000708	Behavioral abnormality	46	1891	0.4	2.81e-06	9606.ENSP00000217426,9606.ENSP00000225964,9606.ENSP00000229270,9606.ENSP00000231572,9606.ENSP00000233057,9606.ENSP00000258145,9606.ENSP00000261366,9606.ENSP00000264028,9606.ENSP00000264161,9606.ENSP00000277865,9606.ENSP00000280346,9606.ENSP00000295550,9606.ENSP00000299138,9606.ENSP00000303992,9606.ENSP00000319501,9606.ENSP00000322788,9606.ENSP00000324804,9606.ENSP00000325146,9606.ENSP00000327054,…	AHCY,COL1A1,TPI1,RARS,EIF2AK2,GNS,LMNB1,ARCN1,DARS,GLUD1,DLAT,COL6A3,VPS35,TMEM43,UGDH,MMP1,PPP2R1A,COL12A1,LMNB2,MDH2,SHMT2,DLST,UGP2,CAV1,FN1,PSMD12,DYNC1H1,COL6A1,FH,LMNA,ECHS1,PHGDH,HNRNPK,SUCLA2,OPTN,ATAD3A,PDHA1,HADHA,LSS,DDX3X,ALDH7A1,ANXA11,GBE1,VIM,DNM1L,ETFA
Monarch	HP:0004360	Abnormality of acid-base homeostasis	17	284	0.79	2.91e-06	9606.ENSP00000196371,9606.ENSP00000222673,9606.ENSP00000228318,9606.ENSP00000231572,9606.ENSP00000280346,9606.ENSP00000322439,9606.ENSP00000327070,9606.ENSP00000331897,9606.ENSP00000355518,9606.ENSP00000357535,9606.ENSP00000367923,9606.ENSP00000368030,9606.ENSP00000369134,9606.ENSP00000370023,9606.ENSP00000387123,9606.ENSP00000449089,9606.ENSP00000452762	OXCT1,OGDH,SLC25A3,RARS,DLAT,TUFM,MDH2,IDH2,FH,ECHS1,SUCLA2,ATAD3A,PDHA1,HADHA,ALDH7A1,DNM1L,ETFA
Monarch	HP:0025031	Abnormality of the digestive system	53	2389	0.36	2.91e-06	9606.ENSP00000196371,9606.ENSP00000216780,9606.ENSP00000217426,9606.ENSP00000221130,9606.ENSP00000225964,9606.ENSP00000229270,9606.ENSP00000231572,9606.ENSP00000233057,9606.ENSP00000258145,9606.ENSP00000261366,9606.ENSP00000261416,9606.ENSP00000264028,9606.ENSP00000269349,9606.ENSP00000281828,9606.ENSP00000295550,9606.ENSP00000299138,9606.ENSP00000319501,9606.ENSP00000320866,9606.ENSP00000322439,…	OXCT1,PCK2,AHCY,GSR,COL1A1,TPI1,RARS,EIF2AK2,GNS,LMNB1,HEXB,ARCN1,EIF4A3,FARSB,COL6A3,VPS35,UGDH,CALR,TUFM,MMP1,PPP2R1A,LMNB2,MDH2,IDH2,DLST,UGP2,CAV1,RPSA,PSMD12,DYNC1H1,TFRC,COL6A1,FH,LMNA,PHGDH,HNRNPK,SUCLA2,OPTN,ATAD3A,PDHA1,HADHA,HSPD1,G6PD,DDX3X,ALDH7A1,ANXA11,DDOST,GBE1,SERPINH1,ACADVL,DNM1L,ETFA,EPHX1
Monarch	HP:0000707	Abnormality of the nervous system	67	3470	0.3	3.11e-06	9606.ENSP00000217426,9606.ENSP00000222673,9606.ENSP00000225964,9606.ENSP00000229270,9606.ENSP00000231572,9606.ENSP00000233057,9606.ENSP00000248553,9606.ENSP00000258145,9606.ENSP00000261366,9606.ENSP00000261416,9606.ENSP00000264028,9606.ENSP00000264161,9606.ENSP00000269349,9606.ENSP00000277865,9606.ENSP00000280326,9606.ENSP00000280346,9606.ENSP00000281828,9606.ENSP00000295006,9606.ENSP00000295550,…	AHCY,OGDH,COL1A1,TPI1,RARS,EIF2AK2,HSPB1,GNS,LMNB1,HEXB,ARCN1,DARS,EIF4A3,GLUD1,CCT5,DLAT,FARSB,CAPN2,COL6A3,VPS35,TMEM43,FKBP10,UGDH,CALR,TUFM,MMP1,PPP2R1A,COL12A1,LMNB2,MDH2,P4HB,IDH2,SHMT2,DLST,UGP2,CAV1,FN1,WARS,PSMD12,DYNC1H1,TFRC,COL6A1,FH,LMNA,ECHS1,HTRA1,PHGDH,YARS,HNRNPK,SUCLA2,OPTN,ATAD3A,PDHA1,HADHA,HSPD1,LSS,ATL3,DDX3X,ALDH7A1,ANXA11,DDOST,GBE1,CAPN1,ACADVL,VIM,DNM1L,ETFA
Monarch	HP:0001324	Muscle weakness	29	862	0.54	3.57e-06	9606.ENSP00000217426,9606.ENSP00000225964,9606.ENSP00000229270,9606.ENSP00000231572,9606.ENSP00000248553,9606.ENSP00000261366,9606.ENSP00000261416,9606.ENSP00000295550,9606.ENSP00000303992,9606.ENSP00000325146,9606.ENSP00000327070,9606.ENSP00000333667,9606.ENSP00000339191,9606.ENSP00000348965,9606.ENSP00000355180,9606.ENSP00000357283,9606.ENSP00000362576,9606.ENSP00000365439,9606.ENSP00000367923,…	AHCY,COL1A1,TPI1,RARS,HSPB1,LMNB1,HEXB,COL6A3,TMEM43,COL12A1,MDH2,SHMT2,CAV1,DYNC1H1,COL6A1,LMNA,YARS,HNRNPK,SUCLA2,OPTN,HADHA,HSPD1,ANXA11,GBE1,CAPN1,TOR1AIP1,ACADVL,DNM1L,ETFA
Monarch	HP:0002011	Morphological central nervous system abnormality	53	2415	0.36	3.57e-06	9606.ENSP00000217426,9606.ENSP00000222673,9606.ENSP00000225964,9606.ENSP00000229270,9606.ENSP00000231572,9606.ENSP00000233057,9606.ENSP00000261366,9606.ENSP00000261416,9606.ENSP00000264028,9606.ENSP00000264161,9606.ENSP00000280326,9606.ENSP00000280346,9606.ENSP00000281828,9606.ENSP00000295550,9606.ENSP00000299138,9606.ENSP00000319501,9606.ENSP00000320866,9606.ENSP00000322439,9606.ENSP00000324804,…	AHCY,OGDH,COL1A1,TPI1,RARS,EIF2AK2,LMNB1,HEXB,ARCN1,DARS,CCT5,DLAT,FARSB,COL6A3,VPS35,UGDH,CALR,TUFM,PPP2R1A,LMNB2,MDH2,P4HB,IDH2,SHMT2,DLST,UGP2,CAV1,FN1,PSMD12,DYNC1H1,TFRC,FH,LMNA,ECHS1,HTRA1,PHGDH,HNRNPK,SUCLA2,OPTN,ATAD3A,PDHA1,HADHA,HSPD1,LSS,DDX3X,ALDH7A1,ANXA11,DDOST,GBE1,CAPN1,ACADVL,DNM1L,ETFA
Monarch	HP:0001635	Congestive heart failure	14	193	0.88	5.80e-06	9606.ENSP00000225964,9606.ENSP00000228318,9606.ENSP00000229270,9606.ENSP00000261416,9606.ENSP00000300026,9606.ENSP00000303992,9606.ENSP00000327070,9606.ENSP00000335304,9606.ENSP00000339191,9606.ENSP00000355518,9606.ENSP00000357283,9606.ENSP00000370023,9606.ENSP00000410833,9606.ENSP00000452762	COL1A1,SLC25A3,TPI1,HEXB,PPIB,TMEM43,MDH2,DLST,CAV1,FH,LMNA,HADHA,GBE1,ETFA
Monarch	HP:0002093	Respiratory insufficiency	23	578	0.61	7.20e-06	9606.ENSP00000217426,9606.ENSP00000225964,9606.ENSP00000228318,9606.ENSP00000229270,9606.ENSP00000281828,9606.ENSP00000295550,9606.ENSP00000300026,9606.ENSP00000303992,9606.ENSP00000317232,9606.ENSP00000322439,9606.ENSP00000325146,9606.ENSP00000355180,9606.ENSP00000357283,9606.ENSP00000367923,9606.ENSP00000368022,9606.ENSP00000369134,9606.ENSP00000370023,9606.ENSP00000382840,9606.ENSP00000387123,…	AHCY,COL1A1,SLC25A3,TPI1,FARSB,COL6A3,PPIB,TMEM43,FKBP10,TUFM,COL12A1,COL6A1,LMNA,SUCLA2,OPTN,PDHA1,HADHA,DDX3X,ALDH7A1,ANXA11,GBE1,ACADVL,ETFA
Monarch	HP:0002086	Abnormality of the respiratory system	41	1638	0.41	7.38e-06	9606.ENSP00000196371,9606.ENSP00000217426,9606.ENSP00000225964,9606.ENSP00000228318,9606.ENSP00000229270,9606.ENSP00000258145,9606.ENSP00000261366,9606.ENSP00000261416,9606.ENSP00000264028,9606.ENSP00000269349,9606.ENSP00000281828,9606.ENSP00000295550,9606.ENSP00000300026,9606.ENSP00000303992,9606.ENSP00000317232,9606.ENSP00000322439,9606.ENSP00000322788,9606.ENSP00000325146,9606.ENSP00000338703,…	OXCT1,AHCY,COL1A1,SLC25A3,TPI1,GNS,LMNB1,HEXB,ARCN1,EIF4A3,FARSB,COL6A3,PPIB,TMEM43,FKBP10,TUFM,MMP1,COL12A1,UGP2,CAV1,PSMD12,TFRC,MSN,COL6A1,COPA,LMNA,ECHS1,PHGDH,HNRNPK,SUCLA2,OPTN,PDHA1,HADHA,HSPD1,DDX3X,ALDH7A1,ANXA11,GBE1,SERPINH1,ACADVL,ETFA
Monarch	HP:0001941	Acidosis	16	272	0.78	7.49e-06	9606.ENSP00000196371,9606.ENSP00000222673,9606.ENSP00000228318,9606.ENSP00000231572,9606.ENSP00000280346,9606.ENSP00000322439,9606.ENSP00000327070,9606.ENSP00000355518,9606.ENSP00000357535,9606.ENSP00000367923,9606.ENSP00000368030,9606.ENSP00000369134,9606.ENSP00000370023,9606.ENSP00000387123,9606.ENSP00000449089,9606.ENSP00000452762	OXCT1,OGDH,SLC25A3,RARS,DLAT,TUFM,MDH2,FH,ECHS1,SUCLA2,ATAD3A,PDHA1,HADHA,ALDH7A1,DNM1L,ETFA
Monarch	HP:0010674	Abnormality of the curvature of the vertebral column	28	860	0.53	1.04e-05	9606.ENSP00000225964,9606.ENSP00000261366,9606.ENSP00000281828,9606.ENSP00000295550,9606.ENSP00000300026,9606.ENSP00000303992,9606.ENSP00000317232,9606.ENSP00000324804,9606.ENSP00000325146,9606.ENSP00000327054,9606.ENSP00000327801,9606.ENSP00000331897,9606.ENSP00000333667,9606.ENSP00000346839,9606.ENSP00000348442,9606.ENSP00000348965,9606.ENSP00000355180,9606.ENSP00000357283,9606.ENSP00000358417,…	COL1A1,LMNB1,FARSB,COL6A3,PPIB,TMEM43,FKBP10,PPP2R1A,COL12A1,LMNB2,P4HB,IDH2,SHMT2,FN1,PSMD12,DYNC1H1,COL6A1,LMNA,PHGDH,HNRNPK,ATAD3A,HSPD1,LSS,DDX3X,CAPN1,SERPINH1,DNM1L,ETFA
Monarch	HP:0031826	Abnormal reflex	31	1044	0.49	1.29e-05	9606.ENSP00000229270,9606.ENSP00000231572,9606.ENSP00000248553,9606.ENSP00000261366,9606.ENSP00000261416,9606.ENSP00000264161,9606.ENSP00000280326,9606.ENSP00000280346,9606.ENSP00000303992,9606.ENSP00000317232,9606.ENSP00000319501,9606.ENSP00000325146,9606.ENSP00000327070,9606.ENSP00000333667,9606.ENSP00000338703,9606.ENSP00000339191,9606.ENSP00000347495,9606.ENSP00000348965,9606.ENSP00000357283,…	TPI1,RARS,HSPB1,LMNB1,HEXB,DARS,CCT5,DLAT,TMEM43,FKBP10,UGDH,COL12A1,MDH2,SHMT2,UGP2,CAV1,WARS,DYNC1H1,LMNA,ECHS1,HTRA1,HNRNPK,SUCLA2,PDHA1,HADHA,HSPD1,ATL3,GBE1,CAPN1,DNM1L,ETFA
Monarch	HP:0012337	Abnormal homeostasis	25	708	0.56	1.30e-05	9606.ENSP00000196371,9606.ENSP00000217426,9606.ENSP00000222673,9606.ENSP00000225964,9606.ENSP00000228318,9606.ENSP00000231572,9606.ENSP00000252699,9606.ENSP00000280346,9606.ENSP00000300026,9606.ENSP00000322439,9606.ENSP00000327070,9606.ENSP00000331897,9606.ENSP00000346839,9606.ENSP00000355518,9606.ENSP00000357535,9606.ENSP00000358417,9606.ENSP00000365439,9606.ENSP00000367923,9606.ENSP00000368030,…	OXCT1,AHCY,OGDH,COL1A1,SLC25A3,RARS,ACTN4,DLAT,PPIB,TUFM,MDH2,IDH2,FN1,FH,ECHS1,PHGDH,HNRNPK,SUCLA2,ATAD3A,PDHA1,HADHA,ALDH7A1,GBE1,DNM1L,ETFA
Monarch	HP:0002650	Scoliosis	27	832	0.53	1.82e-05	9606.ENSP00000225964,9606.ENSP00000261366,9606.ENSP00000281828,9606.ENSP00000295550,9606.ENSP00000300026,9606.ENSP00000303992,9606.ENSP00000317232,9606.ENSP00000324804,9606.ENSP00000325146,9606.ENSP00000327054,9606.ENSP00000327801,9606.ENSP00000331897,9606.ENSP00000333667,9606.ENSP00000346839,9606.ENSP00000348442,9606.ENSP00000348965,9606.ENSP00000355180,9606.ENSP00000357283,9606.ENSP00000358417,…	COL1A1,LMNB1,FARSB,COL6A3,PPIB,TMEM43,FKBP10,PPP2R1A,COL12A1,LMNB2,P4HB,IDH2,SHMT2,FN1,PSMD12,DYNC1H1,COL6A1,LMNA,PHGDH,HNRNPK,ATAD3A,HSPD1,LSS,DDX3X,CAPN1,SERPINH1,DNM1L
Monarch	HP:0000118	Phenotypic abnormality	84	5134	0.23	1.90e-05	9606.ENSP00000196371,9606.ENSP00000216780,9606.ENSP00000217426,9606.ENSP00000221130,9606.ENSP00000222673,9606.ENSP00000225964,9606.ENSP00000228318,9606.ENSP00000229270,9606.ENSP00000231572,9606.ENSP00000233057,9606.ENSP00000248553,9606.ENSP00000252699,9606.ENSP00000257770,9606.ENSP00000258145,9606.ENSP00000261366,9606.ENSP00000261416,9606.ENSP00000264028,9606.ENSP00000264161,9606.ENSP00000269349,…	OXCT1,PCK2,AHCY,GSR,OGDH,COL1A1,SLC25A3,TPI1,RARS,EIF2AK2,HSPB1,ACTN4,NT5E,GNS,LMNB1,HEXB,ARCN1,DARS,EIF4A3,GLUD1,CCT5,DLAT,FARSB,CAPN2,COL6A3,VPS35,PPIB,TMEM43,GPD2,FKBP10,UGDH,CALR,TUFM,MMP1,PPP2R1A,COL12A1,LMNB2,MDH2,P4HB,IDH2,SHMT2,DLST,UGP2,CAV1,RPSA,FN1,WARS,PSMD12,DYNC1H1,TFRC,MSN,COL6A1,FH,COPA,LMNA,ECHS1,HTRA1,PHGDH,YARS,HNRNPK,SUCLA2,OPTN,ATAD3A,PDHA1,HADHA,HSPD1,G6PD,ACTN1,LSS,ATL3,DDX…
Monarch	HP:0000925	Abnormality of the vertebral column	34	1252	0.45	1.90e-05	9606.ENSP00000225964,9606.ENSP00000229270,9606.ENSP00000257770,9606.ENSP00000258145,9606.ENSP00000261366,9606.ENSP00000261416,9606.ENSP00000281828,9606.ENSP00000295550,9606.ENSP00000300026,9606.ENSP00000303992,9606.ENSP00000317232,9606.ENSP00000324804,9606.ENSP00000325146,9606.ENSP00000327054,9606.ENSP00000327801,9606.ENSP00000331897,9606.ENSP00000333667,9606.ENSP00000346839,9606.ENSP00000348442,…	COL1A1,TPI1,NT5E,GNS,LMNB1,HEXB,FARSB,COL6A3,PPIB,TMEM43,FKBP10,PPP2R1A,COL12A1,LMNB2,P4HB,IDH2,SHMT2,FN1,PSMD12,DYNC1H1,COL6A1,LMNA,HTRA1,PHGDH,HNRNPK,ATAD3A,HSPD1,LSS,DDX3X,CAPN1,SERPINH1,TOR1AIP1,DNM1L,ETFA
Monarch	HP:0002814	Abnormality of the lower limb	38	1509	0.42	1.90e-05	9606.ENSP00000217426,9606.ENSP00000225964,9606.ENSP00000248553,9606.ENSP00000261366,9606.ENSP00000264028,9606.ENSP00000269349,9606.ENSP00000280326,9606.ENSP00000280346,9606.ENSP00000295550,9606.ENSP00000300026,9606.ENSP00000303992,9606.ENSP00000317232,9606.ENSP00000322788,9606.ENSP00000324804,9606.ENSP00000325146,9606.ENSP00000327054,9606.ENSP00000327801,9606.ENSP00000333667,9606.ENSP00000338703,…	AHCY,COL1A1,HSPB1,LMNB1,ARCN1,EIF4A3,CCT5,DLAT,COL6A3,PPIB,TMEM43,FKBP10,MMP1,PPP2R1A,COL12A1,LMNB2,P4HB,SHMT2,UGP2,CAV1,FN1,WARS,PSMD12,DYNC1H1,COL6A1,LMNA,PHGDH,YARS,HNRNPK,ATAD3A,PDHA1,HADHA,HSPD1,ATL3,CAPN1,SERPINH1,TOR1AIP1,DNM1L
Monarch	HP:0003470	Paralysis	11	122	0.97	1.90e-05	9606.ENSP00000229270,9606.ENSP00000231572,9606.ENSP00000248553,9606.ENSP00000261366,9606.ENSP00000303992,9606.ENSP00000327070,9606.ENSP00000335304,9606.ENSP00000355518,9606.ENSP00000357283,9606.ENSP00000368022,9606.ENSP00000398610	TPI1,RARS,HSPB1,LMNB1,TMEM43,MDH2,DLST,FH,LMNA,OPTN,ANXA11
Monarch	HP:0000079	Abnormality of the urinary system	40	1657	0.4	2.12e-05	9606.ENSP00000196371,9606.ENSP00000216780,9606.ENSP00000222673,9606.ENSP00000225964,9606.ENSP00000233057,9606.ENSP00000252699,9606.ENSP00000258145,9606.ENSP00000261366,9606.ENSP00000261416,9606.ENSP00000264028,9606.ENSP00000277865,9606.ENSP00000299138,9606.ENSP00000322788,9606.ENSP00000324804,9606.ENSP00000327070,9606.ENSP00000331897,9606.ENSP00000335304,9606.ENSP00000346839,9606.ENSP00000348442,…	OXCT1,PCK2,OGDH,COL1A1,EIF2AK2,ACTN4,GNS,LMNB1,HEXB,ARCN1,GLUD1,VPS35,MMP1,PPP2R1A,MDH2,IDH2,DLST,FN1,PSMD12,MSN,FH,COPA,LMNA,HTRA1,PHGDH,HNRNPK,SUCLA2,ATAD3A,PDHA1,HADHA,HSPD1,G6PD,LSS,DDX3X,DDOST,GBE1,CAPN1,SERPINH1,ACADVL,ETFA
Monarch	HP:0001507	Growth abnormality	47	2181	0.35	3.31e-05	9606.ENSP00000217426,9606.ENSP00000222673,9606.ENSP00000225964,9606.ENSP00000228318,9606.ENSP00000258145,9606.ENSP00000261366,9606.ENSP00000261416,9606.ENSP00000264028,9606.ENSP00000269349,9606.ENSP00000281828,9606.ENSP00000295550,9606.ENSP00000299138,9606.ENSP00000300026,9606.ENSP00000303992,9606.ENSP00000317232,9606.ENSP00000320866,9606.ENSP00000322439,9606.ENSP00000322788,9606.ENSP00000325146,…	AHCY,OGDH,COL1A1,SLC25A3,GNS,LMNB1,HEXB,ARCN1,EIF4A3,FARSB,COL6A3,VPS35,PPIB,TMEM43,FKBP10,CALR,TUFM,MMP1,COL12A1,MDH2,P4HB,IDH2,SHMT2,DLST,CAV1,FN1,PSMD12,DYNC1H1,TFRC,COL6A1,FH,LMNA,ECHS1,PHGDH,HNRNPK,SUCLA2,ATAD3A,PDHA1,HADHA,LSS,DDX3X,DDOST,GBE1,SERPINH1,ACADVL,DNM1L,EPHX1
Monarch	HP:0001574	Abnormality of the integument	48	2269	0.34	3.92e-05	9606.ENSP00000217426,9606.ENSP00000225964,9606.ENSP00000228318,9606.ENSP00000229270,9606.ENSP00000258145,9606.ENSP00000261366,9606.ENSP00000261416,9606.ENSP00000280326,9606.ENSP00000295550,9606.ENSP00000300026,9606.ENSP00000303992,9606.ENSP00000317232,9606.ENSP00000319501,9606.ENSP00000320866,9606.ENSP00000322788,9606.ENSP00000324804,9606.ENSP00000325146,9606.ENSP00000327070,9606.ENSP00000327801,…	AHCY,COL1A1,SLC25A3,TPI1,GNS,LMNB1,HEXB,CCT5,COL6A3,PPIB,TMEM43,FKBP10,UGDH,CALR,MMP1,PPP2R1A,COL12A1,MDH2,P4HB,IDH2,SHMT2,DLST,UGP2,CAV1,PSMD12,TFRC,MSN,COL6A1,FH,LMNA,ECHS1,HTRA1,PHGDH,HNRNPK,SUCLA2,ATAD3A,PDHA1,HADHA,G6PD,LSS,ATL3,DDX3X,DDOST,GBE1,ACADVL,DNM1L,ETFA,EPHX1
Monarch	HP:0012758	Neurodevelopmental delay	43	1925	0.36	4.81e-05	9606.ENSP00000217426,9606.ENSP00000222673,9606.ENSP00000225964,9606.ENSP00000229270,9606.ENSP00000231572,9606.ENSP00000233057,9606.ENSP00000258145,9606.ENSP00000261366,9606.ENSP00000264028,9606.ENSP00000264161,9606.ENSP00000269349,9606.ENSP00000277865,9606.ENSP00000280346,9606.ENSP00000295550,9606.ENSP00000319501,9606.ENSP00000324804,9606.ENSP00000325146,9606.ENSP00000327054,9606.ENSP00000327070,…	AHCY,OGDH,COL1A1,TPI1,RARS,EIF2AK2,GNS,LMNB1,ARCN1,DARS,EIF4A3,GLUD1,DLAT,COL6A3,UGDH,PPP2R1A,COL12A1,LMNB2,MDH2,P4HB,IDH2,SHMT2,UGP2,CAV1,PSMD12,DYNC1H1,COL6A1,FH,LMNA,ECHS1,PHGDH,HNRNPK,SUCLA2,ATAD3A,PDHA1,HADHA,HSPD1,LSS,DDX3X,ALDH7A1,DDOST,GBE1,DNM1L
Monarch	HP:0001276	Hypertonia	28	948	0.49	5.10e-05	9606.ENSP00000222673,9606.ENSP00000229270,9606.ENSP00000231572,9606.ENSP00000233057,9606.ENSP00000261366,9606.ENSP00000261416,9606.ENSP00000264161,9606.ENSP00000280326,9606.ENSP00000280346,9606.ENSP00000299138,9606.ENSP00000319501,9606.ENSP00000322439,9606.ENSP00000333667,9606.ENSP00000338703,9606.ENSP00000348965,9606.ENSP00000357535,9606.ENSP00000357980,9606.ENSP00000358417,9606.ENSP00000367923,…	OGDH,TPI1,RARS,EIF2AK2,LMNB1,HEXB,DARS,CCT5,DLAT,VPS35,UGDH,TUFM,SHMT2,UGP2,DYNC1H1,ECHS1,HTRA1,PHGDH,SUCLA2,OPTN,ATAD3A,PDHA1,HSPD1,DDX3X,ANXA11,GBE1,CAPN1,DNM1L
Monarch	HP:0001257	Spasticity	27	896	0.49	5.73e-05	9606.ENSP00000222673,9606.ENSP00000229270,9606.ENSP00000231572,9606.ENSP00000233057,9606.ENSP00000261366,9606.ENSP00000261416,9606.ENSP00000264161,9606.ENSP00000280326,9606.ENSP00000280346,9606.ENSP00000319501,9606.ENSP00000322439,9606.ENSP00000333667,9606.ENSP00000338703,9606.ENSP00000348965,9606.ENSP00000357535,9606.ENSP00000357980,9606.ENSP00000358417,9606.ENSP00000367923,9606.ENSP00000368022,…	OGDH,TPI1,RARS,EIF2AK2,LMNB1,HEXB,DARS,CCT5,DLAT,UGDH,TUFM,SHMT2,UGP2,DYNC1H1,ECHS1,HTRA1,PHGDH,SUCLA2,OPTN,ATAD3A,PDHA1,HSPD1,DDX3X,ANXA11,GBE1,CAPN1,DNM1L
Monarch	HP:0002793	Abnormal pattern of respiration	22	624	0.56	6.58e-05	9606.ENSP00000196371,9606.ENSP00000228318,9606.ENSP00000264028,9606.ENSP00000281828,9606.ENSP00000295550,9606.ENSP00000325146,9606.ENSP00000339191,9606.ENSP00000355180,9606.ENSP00000357048,9606.ENSP00000357283,9606.ENSP00000357535,9606.ENSP00000365439,9606.ENSP00000368022,9606.ENSP00000369134,9606.ENSP00000370023,9606.ENSP00000373620,9606.ENSP00000382840,9606.ENSP00000387123,9606.ENSP00000398610,…	OXCT1,SLC25A3,ARCN1,FARSB,COL6A3,COL12A1,CAV1,COL6A1,COPA,LMNA,ECHS1,HNRNPK,OPTN,PDHA1,HADHA,HSPD1,DDX3X,ALDH7A1,ANXA11,GBE1,ACADVL,ETFA
Monarch	HP:0000478	Abnormality of the eye	55	2876	0.3	8.52e-05	9606.ENSP00000217426,9606.ENSP00000221130,9606.ENSP00000225964,9606.ENSP00000229270,9606.ENSP00000231572,9606.ENSP00000261366,9606.ENSP00000261416,9606.ENSP00000264028,9606.ENSP00000264161,9606.ENSP00000280346,9606.ENSP00000281828,9606.ENSP00000295550,9606.ENSP00000299138,9606.ENSP00000300026,9606.ENSP00000303992,9606.ENSP00000308610,9606.ENSP00000317232,9606.ENSP00000319501,9606.ENSP00000320866,…	AHCY,GSR,COL1A1,TPI1,RARS,LMNB1,HEXB,ARCN1,DARS,DLAT,FARSB,COL6A3,VPS35,PPIB,TMEM43,GPD2,FKBP10,UGDH,CALR,TUFM,MMP1,PPP2R1A,COL12A1,MDH2,P4HB,SHMT2,DLST,UGP2,CAV1,PSMD12,DYNC1H1,TFRC,COL6A1,FH,LMNA,ECHS1,HTRA1,PHGDH,HNRNPK,SUCLA2,OPTN,ATAD3A,PDHA1,HADHA,HSPD1,LSS,DDX3X,ALDH7A1,DDOST,CAPN1,SERPINH1,TOR1AIP1,VIM,DNM1L,ETFA
Monarch	HP:0001626	Abnormality of the cardiovascular system	49	2435	0.32	0.00011	9606.ENSP00000217426,9606.ENSP00000221130,9606.ENSP00000225964,9606.ENSP00000228318,9606.ENSP00000229270,9606.ENSP00000252699,9606.ENSP00000257770,9606.ENSP00000258145,9606.ENSP00000261366,9606.ENSP00000261416,9606.ENSP00000264028,9606.ENSP00000264161,9606.ENSP00000281828,9606.ENSP00000295550,9606.ENSP00000299138,9606.ENSP00000300026,9606.ENSP00000303992,9606.ENSP00000317232,9606.ENSP00000320866,…	AHCY,GSR,COL1A1,SLC25A3,TPI1,ACTN4,NT5E,GNS,LMNB1,HEXB,ARCN1,DARS,FARSB,COL6A3,VPS35,PPIB,TMEM43,FKBP10,CALR,MMP1,PPP2R1A,MDH2,P4HB,IDH2,SHMT2,DLST,CAV1,RPSA,FN1,PSMD12,TFRC,COL6A1,FH,COPA,LMNA,ECHS1,HTRA1,PHGDH,HNRNPK,ATAD3A,PDHA1,HADHA,G6PD,DDX3X,ALDH7A1,GBE1,SERPINH1,ACADVL,ETFA
Monarch	HP:0003474	Somatic sensory dysfunction	15	304	0.71	0.00011	9606.ENSP00000225964,9606.ENSP00000248553,9606.ENSP00000261366,9606.ENSP00000261416,9606.ENSP00000280326,9606.ENSP00000320866,9606.ENSP00000339191,9606.ENSP00000348965,9606.ENSP00000357283,9606.ENSP00000362576,9606.ENSP00000365439,9606.ENSP00000373620,9606.ENSP00000381844,9606.ENSP00000410833,9606.ENSP00000431984	COL1A1,HSPB1,LMNB1,HEXB,CCT5,CALR,CAV1,DYNC1H1,LMNA,YARS,HNRNPK,HSPD1,ATL3,GBE1,CAPN1
Monarch	HP:0001760	Abnormal foot morphology	32	1254	0.42	0.00013	9606.ENSP00000217426,9606.ENSP00000225964,9606.ENSP00000248553,9606.ENSP00000261366,9606.ENSP00000264028,9606.ENSP00000269349,9606.ENSP00000280326,9606.ENSP00000280346,9606.ENSP00000295550,9606.ENSP00000303992,9606.ENSP00000317232,9606.ENSP00000324804,9606.ENSP00000325146,9606.ENSP00000327054,9606.ENSP00000333667,9606.ENSP00000339191,9606.ENSP00000346839,9606.ENSP00000347495,9606.ENSP00000348442,…	AHCY,COL1A1,HSPB1,LMNB1,ARCN1,EIF4A3,CCT5,DLAT,COL6A3,TMEM43,FKBP10,PPP2R1A,COL12A1,LMNB2,SHMT2,CAV1,FN1,WARS,PSMD12,DYNC1H1,COL6A1,LMNA,PHGDH,YARS,HNRNPK,ATAD3A,PDHA1,HADHA,HSPD1,ATL3,CAPN1,DNM1L
Monarch	HP:0001638	Cardiomyopathy	18	452	0.62	0.00014	9606.ENSP00000217426,9606.ENSP00000228318,9606.ENSP00000229270,9606.ENSP00000258145,9606.ENSP00000303992,9606.ENSP00000322788,9606.ENSP00000331897,9606.ENSP00000333667,9606.ENSP00000339191,9606.ENSP00000357283,9606.ENSP00000357535,9606.ENSP00000368030,9606.ENSP00000369134,9606.ENSP00000370023,9606.ENSP00000382840,9606.ENSP00000410833,9606.ENSP00000438689,9606.ENSP00000452762	AHCY,SLC25A3,TPI1,GNS,TMEM43,MMP1,IDH2,SHMT2,CAV1,LMNA,ECHS1,ATAD3A,PDHA1,HADHA,DDX3X,GBE1,ACADVL,ETFA
Monarch	HP:0040064	Abnormality of limbs	43	2020	0.34	0.00014	9606.ENSP00000217426,9606.ENSP00000225964,9606.ENSP00000231572,9606.ENSP00000248553,9606.ENSP00000261366,9606.ENSP00000264028,9606.ENSP00000269349,9606.ENSP00000280326,9606.ENSP00000280346,9606.ENSP00000295550,9606.ENSP00000300026,9606.ENSP00000303992,9606.ENSP00000317232,9606.ENSP00000322788,9606.ENSP00000324804,9606.ENSP00000325146,9606.ENSP00000327054,9606.ENSP00000327801,9606.ENSP00000331897,…	AHCY,COL1A1,RARS,HSPB1,LMNB1,ARCN1,EIF4A3,CCT5,DLAT,COL6A3,PPIB,TMEM43,FKBP10,MMP1,PPP2R1A,COL12A1,LMNB2,P4HB,IDH2,SHMT2,UGP2,CAV1,FN1,WARS,PSMD12,DYNC1H1,COL6A1,LMNA,PHGDH,YARS,HNRNPK,ATAD3A,PDHA1,HADHA,HSPD1,LSS,ATL3,DDX3X,CAPN1,SERPINH1,TOR1AIP1,DNM1L,ETFA
Monarch	HP:0000929	Abnormal skull morphology	42	1955	0.35	0.00015	9606.ENSP00000217426,9606.ENSP00000225964,9606.ENSP00000231572,9606.ENSP00000233057,9606.ENSP00000258145,9606.ENSP00000261366,9606.ENSP00000261416,9606.ENSP00000264028,9606.ENSP00000269349,9606.ENSP00000280346,9606.ENSP00000281828,9606.ENSP00000295550,9606.ENSP00000300026,9606.ENSP00000317232,9606.ENSP00000319501,9606.ENSP00000322439,9606.ENSP00000324804,9606.ENSP00000325146,9606.ENSP00000327054,…	AHCY,COL1A1,RARS,EIF2AK2,GNS,LMNB1,HEXB,ARCN1,EIF4A3,DLAT,FARSB,COL6A3,PPIB,FKBP10,UGDH,TUFM,PPP2R1A,COL12A1,LMNB2,P4HB,SHMT2,UGP2,CAV1,PSMD12,DYNC1H1,COL6A1,FH,LMNA,PHGDH,HNRNPK,SUCLA2,ATAD3A,PDHA1,HADHA,HSPD1,LSS,DDX3X,ALDH7A1,SERPINH1,ACADVL,DNM1L,ETFA
Monarch	HP:0012443	Abnormality of brain morphology	46	2250	0.33	0.00015	9606.ENSP00000217426,9606.ENSP00000222673,9606.ENSP00000225964,9606.ENSP00000231572,9606.ENSP00000233057,9606.ENSP00000261366,9606.ENSP00000264028,9606.ENSP00000264161,9606.ENSP00000280346,9606.ENSP00000281828,9606.ENSP00000295550,9606.ENSP00000299138,9606.ENSP00000319501,9606.ENSP00000320866,9606.ENSP00000322439,9606.ENSP00000324804,9606.ENSP00000327054,9606.ENSP00000327070,9606.ENSP00000327801,…	AHCY,OGDH,COL1A1,RARS,EIF2AK2,LMNB1,ARCN1,DARS,DLAT,FARSB,COL6A3,VPS35,UGDH,CALR,TUFM,PPP2R1A,LMNB2,MDH2,P4HB,IDH2,SHMT2,DLST,UGP2,CAV1,FN1,PSMD12,DYNC1H1,FH,LMNA,ECHS1,HTRA1,PHGDH,HNRNPK,SUCLA2,ATAD3A,PDHA1,HADHA,HSPD1,LSS,DDX3X,ALDH7A1,GBE1,CAPN1,ACADVL,DNM1L,ETFA
Monarch	HP:0001270	Motor delay	22	674	0.53	0.00018	9606.ENSP00000217426,9606.ENSP00000225964,9606.ENSP00000261366,9606.ENSP00000264028,9606.ENSP00000264161,9606.ENSP00000280346,9606.ENSP00000295550,9606.ENSP00000319501,9606.ENSP00000324804,9606.ENSP00000325146,9606.ENSP00000327054,9606.ENSP00000333667,9606.ENSP00000338703,9606.ENSP00000348442,9606.ENSP00000348965,9606.ENSP00000355180,9606.ENSP00000357283,9606.ENSP00000365439,9606.ENSP00000367923,…	AHCY,COL1A1,LMNB1,ARCN1,DARS,DLAT,COL6A3,UGDH,PPP2R1A,COL12A1,LMNB2,SHMT2,UGP2,PSMD12,DYNC1H1,COL6A1,LMNA,HNRNPK,SUCLA2,HADHA,LSS,GBE1
Monarch	HP:0001278	Orthostatic hypotension	6	32	1.29	0.00029	9606.ENSP00000225964,9606.ENSP00000261366,9606.ENSP00000261416,9606.ENSP00000299138,9606.ENSP00000339191,9606.ENSP00000410833	COL1A1,LMNB1,HEXB,VPS35,CAV1,GBE1
Monarch	HP:0003560	Muscular dystrophy	8	78	1.03	0.00032	9606.ENSP00000217426,9606.ENSP00000295550,9606.ENSP00000303992,9606.ENSP00000325146,9606.ENSP00000355180,9606.ENSP00000357283,9606.ENSP00000358417,9606.ENSP00000435365	AHCY,COL6A3,TMEM43,COL12A1,COL6A1,LMNA,PHGDH,TOR1AIP1
Monarch	HP:0002936	Distal sensory impairment	9	107	0.94	0.00033	9606.ENSP00000248553,9606.ENSP00000261366,9606.ENSP00000280326,9606.ENSP00000339191,9606.ENSP00000348965,9606.ENSP00000357283,9606.ENSP00000362576,9606.ENSP00000410833,9606.ENSP00000431984	HSPB1,LMNB1,CCT5,CAV1,DYNC1H1,LMNA,YARS,GBE1,CAPN1
Monarch	HP:0005474	Decreased calvarial ossification	5	17	1.48	0.00033	9606.ENSP00000225964,9606.ENSP00000300026,9606.ENSP00000317232,9606.ENSP00000357283,9606.ENSP00000434412	COL1A1,PPIB,FKBP10,LMNA,SERPINH1
Monarch	HP:0012759	Neurodevelopmental abnormality	46	2322	0.31	0.00033	9606.ENSP00000217426,9606.ENSP00000222673,9606.ENSP00000225964,9606.ENSP00000229270,9606.ENSP00000231572,9606.ENSP00000233057,9606.ENSP00000258145,9606.ENSP00000261366,9606.ENSP00000261416,9606.ENSP00000264028,9606.ENSP00000264161,9606.ENSP00000269349,9606.ENSP00000277865,9606.ENSP00000280346,9606.ENSP00000281828,9606.ENSP00000295550,9606.ENSP00000319501,9606.ENSP00000322439,9606.ENSP00000324804,…	AHCY,OGDH,COL1A1,TPI1,RARS,EIF2AK2,GNS,LMNB1,HEXB,ARCN1,DARS,EIF4A3,GLUD1,DLAT,FARSB,COL6A3,UGDH,TUFM,PPP2R1A,COL12A1,LMNB2,MDH2,P4HB,IDH2,SHMT2,UGP2,CAV1,PSMD12,DYNC1H1,COL6A1,FH,LMNA,ECHS1,PHGDH,HNRNPK,SUCLA2,ATAD3A,PDHA1,HADHA,HSPD1,LSS,DDX3X,ALDH7A1,DDOST,GBE1,DNM1L
Monarch	HP:0004325	Decreased body weight	31	1275	0.4	0.00043	9606.ENSP00000217426,9606.ENSP00000225964,9606.ENSP00000228318,9606.ENSP00000261366,9606.ENSP00000261416,9606.ENSP00000264028,9606.ENSP00000281828,9606.ENSP00000295550,9606.ENSP00000299138,9606.ENSP00000300026,9606.ENSP00000320866,9606.ENSP00000325146,9606.ENSP00000327070,9606.ENSP00000335304,9606.ENSP00000339191,9606.ENSP00000348442,9606.ENSP00000353224,9606.ENSP00000355180,9606.ENSP00000355518,…	AHCY,COL1A1,SLC25A3,LMNB1,HEXB,ARCN1,FARSB,COL6A3,VPS35,PPIB,CALR,COL12A1,MDH2,DLST,CAV1,PSMD12,TFRC,COL6A1,FH,LMNA,ECHS1,PHGDH,SUCLA2,PDHA1,HADHA,DDX3X,DDOST,GBE1,ACADVL,DNM1L,EPHX1
Monarch	HP:0004364	Abnormal circulating nitrogen compound concentration	17	447	0.6	0.00043	9606.ENSP00000217426,9606.ENSP00000221130,9606.ENSP00000257770,9606.ENSP00000277865,9606.ENSP00000295550,9606.ENSP00000303992,9606.ENSP00000322439,9606.ENSP00000325146,9606.ENSP00000355180,9606.ENSP00000355518,9606.ENSP00000357283,9606.ENSP00000367923,9606.ENSP00000370023,9606.ENSP00000377192,9606.ENSP00000435365,9606.ENSP00000438689,9606.ENSP00000452762	AHCY,GSR,NT5E,GLUD1,COL6A3,TMEM43,TUFM,COL12A1,COL6A1,FH,LMNA,SUCLA2,HADHA,G6PD,TOR1AIP1,ACADVL,ETFA
Monarch	HP:0012447	Abnormal myelination	18	502	0.57	0.00047	9606.ENSP00000217426,9606.ENSP00000231572,9606.ENSP00000233057,9606.ENSP00000261366,9606.ENSP00000261416,9606.ENSP00000264161,9606.ENSP00000319501,9606.ENSP00000322439,9606.ENSP00000324804,9606.ENSP00000327070,9606.ENSP00000357283,9606.ENSP00000357535,9606.ENSP00000357980,9606.ENSP00000358417,9606.ENSP00000369134,9606.ENSP00000373620,9606.ENSP00000387123,9606.ENSP00000399457	AHCY,RARS,EIF2AK2,LMNB1,HEXB,DARS,UGDH,TUFM,PPP2R1A,MDH2,LMNA,ECHS1,HTRA1,PHGDH,PDHA1,HSPD1,ALDH7A1,DDOST
Monarch	HP:0012103	Abnormality of the mitochondrion	10	153	0.83	0.00066	9606.ENSP00000228318,9606.ENSP00000280346,9606.ENSP00000322788,9606.ENSP00000357535,9606.ENSP00000367923,9606.ENSP00000369134,9606.ENSP00000370023,9606.ENSP00000438689,9606.ENSP00000449089,9606.ENSP00000452762	SLC25A3,DLAT,MMP1,ECHS1,SUCLA2,PDHA1,HADHA,ACADVL,DNM1L,ETFA
Monarch	HP:0000234	Abnormality of the head	52	2868	0.27	0.00067	9606.ENSP00000217426,9606.ENSP00000222673,9606.ENSP00000225964,9606.ENSP00000231572,9606.ENSP00000233057,9606.ENSP00000258145,9606.ENSP00000261366,9606.ENSP00000261416,9606.ENSP00000264028,9606.ENSP00000264161,9606.ENSP00000269349,9606.ENSP00000280346,9606.ENSP00000281828,9606.ENSP00000295550,9606.ENSP00000299138,9606.ENSP00000300026,9606.ENSP00000317232,9606.ENSP00000319501,9606.ENSP00000322439,…	AHCY,OGDH,COL1A1,RARS,EIF2AK2,GNS,LMNB1,HEXB,ARCN1,DARS,EIF4A3,DLAT,FARSB,COL6A3,VPS35,PPIB,FKBP10,UGDH,TUFM,MMP1,PPP2R1A,COL12A1,LMNB2,MDH2,P4HB,SHMT2,DLST,UGP2,CAV1,PSMD12,DYNC1H1,TFRC,COL6A1,FH,LMNA,PHGDH,HNRNPK,SUCLA2,OPTN,ATAD3A,PDHA1,HADHA,HSPD1,ACTN1,LSS,DDX3X,ALDH7A1,ANXA11,SERPINH1,ACADVL,DNM1L,ETFA
Monarch	HP:0025142	Constitutional symptom	24	864	0.46	0.00072	9606.ENSP00000225964,9606.ENSP00000233057,9606.ENSP00000261366,9606.ENSP00000261416,9606.ENSP00000303992,9606.ENSP00000320866,9606.ENSP00000322788,9606.ENSP00000327070,9606.ENSP00000331897,9606.ENSP00000335304,9606.ENSP00000355518,9606.ENSP00000357048,9606.ENSP00000357283,9606.ENSP00000357980,9606.ENSP00000368022,9606.ENSP00000370023,9606.ENSP00000373620,9606.ENSP00000377192,9606.ENSP00000398610,…	COL1A1,EIF2AK2,LMNB1,HEXB,TMEM43,CALR,MMP1,MDH2,IDH2,DLST,FH,COPA,LMNA,HTRA1,OPTN,HADHA,HSPD1,G6PD,ANXA11,GBE1,CAPN1,ACADVL,DNM1L,ETFA
Monarch	HP:0033354	Abnormal urine metabolite level	13	280	0.68	0.00082	9606.ENSP00000196371,9606.ENSP00000222673,9606.ENSP00000258145,9606.ENSP00000277865,9606.ENSP00000327070,9606.ENSP00000335304,9606.ENSP00000355518,9606.ENSP00000367923,9606.ENSP00000368030,9606.ENSP00000370023,9606.ENSP00000377192,9606.ENSP00000438689,9606.ENSP00000452762	OXCT1,OGDH,GNS,GLUD1,MDH2,DLST,FH,SUCLA2,ATAD3A,HADHA,G6PD,ACADVL,ETFA
Monarch	HP:0001250	Seizure	35	1606	0.35	0.00085	9606.ENSP00000231572,9606.ENSP00000233057,9606.ENSP00000258145,9606.ENSP00000261366,9606.ENSP00000261416,9606.ENSP00000264028,9606.ENSP00000264161,9606.ENSP00000277865,9606.ENSP00000281828,9606.ENSP00000295006,9606.ENSP00000319501,9606.ENSP00000324804,9606.ENSP00000327054,9606.ENSP00000327070,9606.ENSP00000331897,9606.ENSP00000338703,9606.ENSP00000348442,9606.ENSP00000348965,9606.ENSP00000355518,…	RARS,EIF2AK2,GNS,LMNB1,HEXB,ARCN1,DARS,GLUD1,FARSB,CAPN2,UGDH,PPP2R1A,LMNB2,MDH2,IDH2,UGP2,PSMD12,DYNC1H1,FH,ECHS1,HTRA1,PHGDH,HNRNPK,SUCLA2,ATAD3A,PDHA1,HADHA,HSPD1,LSS,DDX3X,ALDH7A1,DDOST,ACADVL,DNM1L,ETFA
Monarch	HP:0001639	Hypertrophic cardiomyopathy	12	240	0.71	0.00090	9606.ENSP00000228318,9606.ENSP00000229270,9606.ENSP00000258145,9606.ENSP00000303992,9606.ENSP00000333667,9606.ENSP00000339191,9606.ENSP00000357283,9606.ENSP00000357535,9606.ENSP00000368030,9606.ENSP00000369134,9606.ENSP00000370023,9606.ENSP00000438689	SLC25A3,TPI1,GNS,TMEM43,SHMT2,CAV1,LMNA,ECHS1,ATAD3A,PDHA1,HADHA,ACADVL
Monarch	HP:0002194	Delayed gross motor development	13	285	0.67	0.00094	9606.ENSP00000225964,9606.ENSP00000261366,9606.ENSP00000280346,9606.ENSP00000319501,9606.ENSP00000324804,9606.ENSP00000325146,9606.ENSP00000327054,9606.ENSP00000333667,9606.ENSP00000348442,9606.ENSP00000348965,9606.ENSP00000365439,9606.ENSP00000367923,9606.ENSP00000380837	COL1A1,LMNB1,DLAT,UGDH,PPP2R1A,COL12A1,LMNB2,SHMT2,PSMD12,DYNC1H1,HNRNPK,SUCLA2,LSS
Monarch	HP:0011968	Feeding difficulties	25	946	0.44	0.00095	9606.ENSP00000225964,9606.ENSP00000261366,9606.ENSP00000264028,9606.ENSP00000269349,9606.ENSP00000281828,9606.ENSP00000295550,9606.ENSP00000319501,9606.ENSP00000324804,9606.ENSP00000327070,9606.ENSP00000338703,9606.ENSP00000348442,9606.ENSP00000348965,9606.ENSP00000355180,9606.ENSP00000357283,9606.ENSP00000358417,9606.ENSP00000365439,9606.ENSP00000367923,9606.ENSP00000368030,9606.ENSP00000369134,…	COL1A1,LMNB1,ARCN1,EIF4A3,FARSB,COL6A3,UGDH,PPP2R1A,MDH2,UGP2,PSMD12,DYNC1H1,COL6A1,LMNA,PHGDH,HNRNPK,SUCLA2,ATAD3A,PDHA1,HADHA,HSPD1,ALDH7A1,ACADVL,DNM1L,ETFA
Monarch	HP:0003128	Lactic acidosis	10	163	0.8	0.00097	9606.ENSP00000228318,9606.ENSP00000280346,9606.ENSP00000322439,9606.ENSP00000355518,9606.ENSP00000367923,9606.ENSP00000369134,9606.ENSP00000370023,9606.ENSP00000387123,9606.ENSP00000449089,9606.ENSP00000452762	SLC25A3,DLAT,TUFM,FH,SUCLA2,PDHA1,HADHA,ALDH7A1,DNM1L,ETFA
Monarch	HP:0000759	Abnormal peripheral nervous system morphology	17	484	0.56	0.00099	9606.ENSP00000248553,9606.ENSP00000280326,9606.ENSP00000295550,9606.ENSP00000327070,9606.ENSP00000333667,9606.ENSP00000335304,9606.ENSP00000347495,9606.ENSP00000348965,9606.ENSP00000355180,9606.ENSP00000355518,9606.ENSP00000357283,9606.ENSP00000362576,9606.ENSP00000367923,9606.ENSP00000368022,9606.ENSP00000368030,9606.ENSP00000398610,9606.ENSP00000410833	HSPB1,CCT5,COL6A3,MDH2,SHMT2,DLST,WARS,DYNC1H1,COL6A1,FH,LMNA,YARS,SUCLA2,OPTN,ATAD3A,ANXA11,GBE1
Monarch	HP:0001073	Cigarette-paper scars	4	10	1.62	0.0010	9606.ENSP00000225964,9606.ENSP00000295550,9606.ENSP00000325146,9606.ENSP00000355180	COL1A1,COL6A3,COL12A1,COL6A1
Monarch	HP:0003487	Babinski sign	12	245	0.71	0.0010	9606.ENSP00000261366,9606.ENSP00000264161,9606.ENSP00000280326,9606.ENSP00000280346,9606.ENSP00000319501,9606.ENSP00000327070,9606.ENSP00000333667,9606.ENSP00000339191,9606.ENSP00000357980,9606.ENSP00000370023,9606.ENSP00000373620,9606.ENSP00000431984	LMNB1,DARS,CCT5,DLAT,UGDH,MDH2,SHMT2,CAV1,HTRA1,HADHA,HSPD1,CAPN1
Monarch	HP:0040160	Generalized osteoporosis	5	24	1.33	0.0010	9606.ENSP00000225964,9606.ENSP00000300026,9606.ENSP00000317232,9606.ENSP00000357283,9606.ENSP00000434412	COL1A1,PPIB,FKBP10,LMNA,SERPINH1
Monarch	HP:0012639	Abnormal nervous system morphology	19	600	0.52	0.0011	9606.ENSP00000248553,9606.ENSP00000280326,9606.ENSP00000295550,9606.ENSP00000327070,9606.ENSP00000331897,9606.ENSP00000333667,9606.ENSP00000335304,9606.ENSP00000347495,9606.ENSP00000348965,9606.ENSP00000355180,9606.ENSP00000355518,9606.ENSP00000357283,9606.ENSP00000358417,9606.ENSP00000362576,9606.ENSP00000367923,9606.ENSP00000368022,9606.ENSP00000368030,9606.ENSP00000398610,9606.ENSP00000410833	HSPB1,CCT5,COL6A3,MDH2,IDH2,SHMT2,DLST,WARS,DYNC1H1,COL6A1,FH,LMNA,PHGDH,YARS,SUCLA2,OPTN,ATAD3A,ANXA11,GBE1
Monarch	HP:0003690	Limb muscle weakness	12	251	0.69	0.0012	9606.ENSP00000248553,9606.ENSP00000295550,9606.ENSP00000303992,9606.ENSP00000325146,9606.ENSP00000339191,9606.ENSP00000348965,9606.ENSP00000355180,9606.ENSP00000357283,9606.ENSP00000362576,9606.ENSP00000370023,9606.ENSP00000373620,9606.ENSP00000431984	HSPB1,COL6A3,TMEM43,COL12A1,CAV1,DYNC1H1,COL6A1,LMNA,YARS,HADHA,HSPD1,CAPN1
Monarch	HP:0030089	Abnormal muscle fiber protein expression	5	25	1.32	0.0012	9606.ENSP00000295550,9606.ENSP00000303992,9606.ENSP00000325146,9606.ENSP00000355180,9606.ENSP00000357283	COL6A3,TMEM43,COL12A1,COL6A1,LMNA
Monarch	HP:0005897	Severe generalized osteoporosis	4	11	1.58	0.0013	9606.ENSP00000225964,9606.ENSP00000300026,9606.ENSP00000317232,9606.ENSP00000434412	COL1A1,PPIB,FKBP10,SERPINH1
Monarch	HP:0011025	Abnormal cardiovascular system physiology	28	1168	0.39	0.0013	9606.ENSP00000221130,9606.ENSP00000225964,9606.ENSP00000228318,9606.ENSP00000229270,9606.ENSP00000252699,9606.ENSP00000257770,9606.ENSP00000261366,9606.ENSP00000261416,9606.ENSP00000281828,9606.ENSP00000295550,9606.ENSP00000299138,9606.ENSP00000300026,9606.ENSP00000303992,9606.ENSP00000317232,9606.ENSP00000320866,9606.ENSP00000327070,9606.ENSP00000335304,9606.ENSP00000339191,9606.ENSP00000346839,…	GSR,COL1A1,SLC25A3,TPI1,ACTN4,NT5E,LMNB1,HEXB,FARSB,COL6A3,VPS35,PPIB,TMEM43,FKBP10,CALR,MDH2,DLST,CAV1,FN1,FH,COPA,LMNA,HTRA1,HADHA,GBE1,SERPINH1,ACADVL,ETFA
Monarch	HP:0100297	Increased endomysial connective tissue	4	11	1.58	0.0013	9606.ENSP00000295550,9606.ENSP00000325146,9606.ENSP00000355180,9606.ENSP00000435365	COL6A3,COL12A1,COL6A1,TOR1AIP1
Monarch	HP:0007256	Abnormal pyramidal sign	14	348	0.62	0.0014	9606.ENSP00000261366,9606.ENSP00000264161,9606.ENSP00000280326,9606.ENSP00000280346,9606.ENSP00000319501,9606.ENSP00000327070,9606.ENSP00000333667,9606.ENSP00000339191,9606.ENSP00000357980,9606.ENSP00000370023,9606.ENSP00000373620,9606.ENSP00000410833,9606.ENSP00000431984,9606.ENSP00000449089	LMNB1,DARS,CCT5,DLAT,UGDH,MDH2,SHMT2,CAV1,HTRA1,HADHA,HSPD1,GBE1,CAPN1,DNM1L
Monarch	HP:0008994	Proximal muscle weakness in lower limbs	6	47	1.12	0.0014	9606.ENSP00000295550,9606.ENSP00000303992,9606.ENSP00000325146,9606.ENSP00000348965,9606.ENSP00000355180,9606.ENSP00000357283	COL6A3,TMEM43,COL12A1,DYNC1H1,COL6A1,LMNA
Monarch	HP:0003321	Biconcave flattened vertebrae	4	12	1.54	0.0017	9606.ENSP00000225964,9606.ENSP00000300026,9606.ENSP00000317232,9606.ENSP00000327801	COL1A1,PPIB,FKBP10,P4HB
Monarch	HP:0000703	Dentinogenesis imperfecta	5	28	1.27	0.0018	9606.ENSP00000225964,9606.ENSP00000300026,9606.ENSP00000317232,9606.ENSP00000327801,9606.ENSP00000434412	COL1A1,PPIB,FKBP10,P4HB,SERPINH1
Monarch	HP:0001315	Reduced tendon reflexes	17	515	0.53	0.0018	9606.ENSP00000229270,9606.ENSP00000248553,9606.ENSP00000303992,9606.ENSP00000317232,9606.ENSP00000319501,9606.ENSP00000325146,9606.ENSP00000327070,9606.ENSP00000347495,9606.ENSP00000348965,9606.ENSP00000357283,9606.ENSP00000365439,9606.ENSP00000367923,9606.ENSP00000370023,9606.ENSP00000381844,9606.ENSP00000410833,9606.ENSP00000449089,9606.ENSP00000452762	TPI1,HSPB1,TMEM43,FKBP10,UGDH,COL12A1,MDH2,WARS,DYNC1H1,LMNA,HNRNPK,SUCLA2,HADHA,ATL3,GBE1,DNM1L,ETFA
Monarch	HP:0001397	Hepatic steatosis	8	107	0.89	0.0018	9606.ENSP00000216780,9606.ENSP00000281828,9606.ENSP00000339191,9606.ENSP00000357283,9606.ENSP00000370023,9606.ENSP00000399457,9606.ENSP00000438689,9606.ENSP00000452762	PCK2,FARSB,CAV1,LMNA,HADHA,DDOST,ACADVL,ETFA
Monarch	HP:0002079	Hypoplasia of the corpus callosum	16	462	0.55	0.0018	9606.ENSP00000217426,9606.ENSP00000231572,9606.ENSP00000233057,9606.ENSP00000261366,9606.ENSP00000264161,9606.ENSP00000324804,9606.ENSP00000327070,9606.ENSP00000333667,9606.ENSP00000338703,9606.ENSP00000348965,9606.ENSP00000358417,9606.ENSP00000365439,9606.ENSP00000369134,9606.ENSP00000380837,9606.ENSP00000382840,9606.ENSP00000387123	AHCY,RARS,EIF2AK2,LMNB1,DARS,PPP2R1A,MDH2,SHMT2,UGP2,DYNC1H1,PHGDH,HNRNPK,PDHA1,LSS,DDX3X,ALDH7A1
Monarch	HP:0011446	Abnormality of higher mental function	43	2298	0.29	0.0019	9606.ENSP00000217426,9606.ENSP00000225964,9606.ENSP00000231572,9606.ENSP00000233057,9606.ENSP00000258145,9606.ENSP00000261366,9606.ENSP00000261416,9606.ENSP00000264028,9606.ENSP00000264161,9606.ENSP00000277865,9606.ENSP00000280346,9606.ENSP00000295550,9606.ENSP00000299138,9606.ENSP00000324804,9606.ENSP00000327054,9606.ENSP00000327070,9606.ENSP00000333667,9606.ENSP00000335304,9606.ENSP00000338703,…	AHCY,COL1A1,RARS,EIF2AK2,GNS,LMNB1,HEXB,ARCN1,DARS,GLUD1,DLAT,COL6A3,VPS35,PPP2R1A,LMNB2,MDH2,SHMT2,DLST,UGP2,CAV1,PSMD12,DYNC1H1,FH,LMNA,ECHS1,HTRA1,PHGDH,HNRNPK,SUCLA2,OPTN,ATAD3A,PDHA1,HADHA,HSPD1,LSS,DDX3X,ALDH7A1,DDOST,GBE1,CAPN1,ACADVL,DNM1L,ETFA
Monarch	HP:0000252	Microcephaly	26	1079	0.4	0.0022	9606.ENSP00000217426,9606.ENSP00000231572,9606.ENSP00000233057,9606.ENSP00000261366,9606.ENSP00000264028,9606.ENSP00000280346,9606.ENSP00000281828,9606.ENSP00000319501,9606.ENSP00000322439,9606.ENSP00000324804,9606.ENSP00000327054,9606.ENSP00000333667,9606.ENSP00000338703,9606.ENSP00000348442,9606.ENSP00000348965,9606.ENSP00000355518,9606.ENSP00000358417,9606.ENSP00000365439,9606.ENSP00000367923,…	AHCY,RARS,EIF2AK2,LMNB1,ARCN1,DLAT,FARSB,UGDH,TUFM,PPP2R1A,LMNB2,SHMT2,UGP2,PSMD12,DYNC1H1,FH,PHGDH,HNRNPK,SUCLA2,PDHA1,HADHA,HSPD1,LSS,DDX3X,ACADVL,DNM1L
Monarch	HP:0002017	Nausea and vomiting	14	367	0.6	0.0022	9606.ENSP00000196371,9606.ENSP00000225964,9606.ENSP00000231572,9606.ENSP00000281828,9606.ENSP00000327070,9606.ENSP00000335304,9606.ENSP00000355518,9606.ENSP00000358417,9606.ENSP00000365439,9606.ENSP00000368022,9606.ENSP00000370023,9606.ENSP00000398610,9606.ENSP00000438689,9606.ENSP00000452762	OXCT1,COL1A1,RARS,FARSB,MDH2,DLST,FH,PHGDH,HNRNPK,OPTN,HADHA,ANXA11,ACADVL,ETFA
Monarch	HP:0003306	Spinal rigidity	6	53	1.07	0.0022	9606.ENSP00000295550,9606.ENSP00000303992,9606.ENSP00000325146,9606.ENSP00000355180,9606.ENSP00000357283,9606.ENSP00000435365	COL6A3,TMEM43,COL12A1,COL6A1,LMNA,TOR1AIP1
Monarch	HP:0003691	Scapular winging	7	80	0.96	0.0022	9606.ENSP00000295550,9606.ENSP00000303992,9606.ENSP00000325146,9606.ENSP00000355180,9606.ENSP00000357283,9606.ENSP00000449089,9606.ENSP00000452762	COL6A3,TMEM43,COL12A1,COL6A1,LMNA,DNM1L,ETFA
Monarch	HP:0004302	Functional motor deficit	11	227	0.7	0.0022	9606.ENSP00000261366,9606.ENSP00000280346,9606.ENSP00000295550,9606.ENSP00000299138,9606.ENSP00000320866,9606.ENSP00000325146,9606.ENSP00000348965,9606.ENSP00000355180,9606.ENSP00000365439,9606.ENSP00000370023,9606.ENSP00000452762	LMNB1,DLAT,COL6A3,VPS35,CALR,COL12A1,DYNC1H1,COL6A1,HNRNPK,HADHA,ETFA
Monarch	HP:0030680	Abnormality of cardiovascular system morphology	32	1488	0.35	0.0022	9606.ENSP00000217426,9606.ENSP00000225964,9606.ENSP00000228318,9606.ENSP00000229270,9606.ENSP00000257770,9606.ENSP00000258145,9606.ENSP00000261366,9606.ENSP00000261416,9606.ENSP00000264028,9606.ENSP00000264161,9606.ENSP00000281828,9606.ENSP00000303992,9606.ENSP00000322788,9606.ENSP00000324804,9606.ENSP00000327801,9606.ENSP00000331897,9606.ENSP00000333667,9606.ENSP00000339191,9606.ENSP00000346839,…	AHCY,COL1A1,SLC25A3,TPI1,NT5E,GNS,LMNB1,HEXB,ARCN1,DARS,FARSB,TMEM43,MMP1,PPP2R1A,P4HB,IDH2,SHMT2,CAV1,FN1,PSMD12,LMNA,ECHS1,HTRA1,PHGDH,HNRNPK,ATAD3A,PDHA1,HADHA,DDX3X,GBE1,ACADVL,ETFA
Monarch	HP:0030972	Abnormal systemic blood pressure	14	369	0.59	0.0022	9606.ENSP00000225964,9606.ENSP00000252699,9606.ENSP00000261366,9606.ENSP00000261416,9606.ENSP00000281828,9606.ENSP00000299138,9606.ENSP00000320866,9606.ENSP00000327070,9606.ENSP00000335304,9606.ENSP00000339191,9606.ENSP00000346839,9606.ENSP00000355518,9606.ENSP00000357283,9606.ENSP00000410833	COL1A1,ACTN4,LMNB1,HEXB,FARSB,VPS35,CALR,MDH2,DLST,CAV1,FN1,FH,LMNA,GBE1
Monarch	HP:0001290	Generalized hypotonia	24	957	0.41	0.0023	9606.ENSP00000222673,9606.ENSP00000225964,9606.ENSP00000229270,9606.ENSP00000281828,9606.ENSP00000295550,9606.ENSP00000319501,9606.ENSP00000324804,9606.ENSP00000325146,9606.ENSP00000348442,9606.ENSP00000355180,9606.ENSP00000355518,9606.ENSP00000357535,9606.ENSP00000365439,9606.ENSP00000367923,9606.ENSP00000368030,9606.ENSP00000369134,9606.ENSP00000370023,9606.ENSP00000373620,9606.ENSP00000382840,…	OGDH,COL1A1,TPI1,FARSB,COL6A3,UGDH,PPP2R1A,COL12A1,PSMD12,COL6A1,FH,ECHS1,HNRNPK,SUCLA2,ATAD3A,PDHA1,HADHA,HSPD1,DDX3X,ALDH7A1,DDOST,GBE1,SERPINH1,DNM1L
Monarch	HP:0002645	Wormian bones	6	54	1.06	0.0023	9606.ENSP00000225964,9606.ENSP00000300026,9606.ENSP00000317232,9606.ENSP00000327801,9606.ENSP00000357283,9606.ENSP00000434412	COL1A1,PPIB,FKBP10,P4HB,LMNA,SERPINH1
Monarch	HP:0003023	Bowing of limbs due to multiple fractures	4	14	1.47	0.0023	9606.ENSP00000225964,9606.ENSP00000300026,9606.ENSP00000317232,9606.ENSP00000434412	COL1A1,PPIB,FKBP10,SERPINH1
Monarch	HP:0005758	Basilar impression	4	14	1.47	0.0023	9606.ENSP00000225964,9606.ENSP00000300026,9606.ENSP00000317232,9606.ENSP00000434412	COL1A1,PPIB,FKBP10,SERPINH1
Monarch	HP:0011400	Abnormal CNS myelination	10	190	0.74	0.0023	9606.ENSP00000231572,9606.ENSP00000233057,9606.ENSP00000261366,9606.ENSP00000319501,9606.ENSP00000322439,9606.ENSP00000357535,9606.ENSP00000358417,9606.ENSP00000369134,9606.ENSP00000373620,9606.ENSP00000387123	RARS,EIF2AK2,LMNB1,UGDH,TUFM,ECHS1,PHGDH,PDHA1,HSPD1,ALDH7A1
Monarch	HP:0004323	Abnormality of body weight	32	1512	0.34	0.0026	9606.ENSP00000217426,9606.ENSP00000225964,9606.ENSP00000228318,9606.ENSP00000261366,9606.ENSP00000261416,9606.ENSP00000264028,9606.ENSP00000281828,9606.ENSP00000295550,9606.ENSP00000299138,9606.ENSP00000300026,9606.ENSP00000303992,9606.ENSP00000320866,9606.ENSP00000325146,9606.ENSP00000327070,9606.ENSP00000335304,9606.ENSP00000339191,9606.ENSP00000348442,9606.ENSP00000353224,9606.ENSP00000355180,…	AHCY,COL1A1,SLC25A3,LMNB1,HEXB,ARCN1,FARSB,COL6A3,VPS35,PPIB,TMEM43,CALR,COL12A1,MDH2,DLST,CAV1,PSMD12,TFRC,COL6A1,FH,LMNA,ECHS1,PHGDH,SUCLA2,PDHA1,HADHA,DDX3X,DDOST,GBE1,ACADVL,DNM1L,EPHX1
Monarch	HP:0000362	Otosclerosis	4	15	1.44	0.0027	9606.ENSP00000225964,9606.ENSP00000300026,9606.ENSP00000317232,9606.ENSP00000327801	COL1A1,PPIB,FKBP10,P4HB
Monarch	HP:0004586	Biconcave vertebral bodies	5	33	1.2	0.0028	9606.ENSP00000225964,9606.ENSP00000300026,9606.ENSP00000317232,9606.ENSP00000327801,9606.ENSP00000434412	COL1A1,PPIB,FKBP10,P4HB,SERPINH1
Monarch	HP:0010176	Curved toe phalanx	3	4	1.89	0.0028	9606.ENSP00000295550,9606.ENSP00000325146,9606.ENSP00000355180	COL6A3,COL12A1,COL6A1
Monarch	HP:0012497	Reduced maximal expiratory pressure	3	4	1.89	0.0028	9606.ENSP00000295550,9606.ENSP00000325146,9606.ENSP00000355180	COL6A3,COL12A1,COL6A1
Monarch	HP:0025354	Abnormal cellular phenotype	16	490	0.53	0.0028	9606.ENSP00000225964,9606.ENSP00000228318,9606.ENSP00000258145,9606.ENSP00000280346,9606.ENSP00000322788,9606.ENSP00000353224,9606.ENSP00000353408,9606.ENSP00000357283,9606.ENSP00000357535,9606.ENSP00000367923,9606.ENSP00000369134,9606.ENSP00000370023,9606.ENSP00000410833,9606.ENSP00000438689,9606.ENSP00000449089,9606.ENSP00000452762	COL1A1,SLC25A3,GNS,DLAT,MMP1,TFRC,MSN,LMNA,ECHS1,SUCLA2,PDHA1,HADHA,GBE1,ACADVL,DNM1L,ETFA
Monarch	HP:0030095	Reduced muscle collagen VI	3	4	1.89	0.0028	9606.ENSP00000295550,9606.ENSP00000325146,9606.ENSP00000355180	COL6A3,COL12A1,COL6A1
Monarch	HP:0009113	Diaphragmatic weakness	4	16	1.41	0.0032	9606.ENSP00000229270,9606.ENSP00000295550,9606.ENSP00000325146,9606.ENSP00000355180	TPI1,COL6A3,COL12A1,COL6A1
Monarch	HP:0001075	Atrophic scars	5	35	1.17	0.0035	9606.ENSP00000225964,9606.ENSP00000295550,9606.ENSP00000322788,9606.ENSP00000325146,9606.ENSP00000355180	COL1A1,COL6A3,MMP1,COL12A1,COL6A1
Monarch	HP:0001771	Achilles tendon contracture	5	36	1.16	0.0039	9606.ENSP00000295550,9606.ENSP00000303992,9606.ENSP00000325146,9606.ENSP00000355180,9606.ENSP00000357283	COL6A3,TMEM43,COL12A1,COL6A1,LMNA
Monarch	HP:0000765	Abnormal thorax morphology	20	744	0.44	0.0040	9606.ENSP00000225964,9606.ENSP00000258145,9606.ENSP00000281828,9606.ENSP00000295550,9606.ENSP00000300026,9606.ENSP00000303992,9606.ENSP00000317232,9606.ENSP00000324804,9606.ENSP00000325146,9606.ENSP00000327801,9606.ENSP00000346839,9606.ENSP00000348442,9606.ENSP00000355180,9606.ENSP00000357283,9606.ENSP00000365439,9606.ENSP00000368030,9606.ENSP00000382840,9606.ENSP00000434412,9606.ENSP00000449089,…	COL1A1,GNS,FARSB,COL6A3,PPIB,TMEM43,FKBP10,PPP2R1A,COL12A1,P4HB,FN1,PSMD12,COL6A1,LMNA,HNRNPK,ATAD3A,DDX3X,SERPINH1,DNM1L,ETFA
Monarch	HP:0003119	Abnormal circulating lipid concentration	10	206	0.7	0.0040	9606.ENSP00000252699,9606.ENSP00000280326,9606.ENSP00000303992,9606.ENSP00000322788,9606.ENSP00000339191,9606.ENSP00000357283,9606.ENSP00000368030,9606.ENSP00000370023,9606.ENSP00000438689,9606.ENSP00000452762	ACTN4,CCT5,TMEM43,MMP1,CAV1,LMNA,ATAD3A,HADHA,ACADVL,ETFA
Monarch	HP:0000271	Abnormality of the face	46	2644	0.26	0.0041	9606.ENSP00000217426,9606.ENSP00000222673,9606.ENSP00000225964,9606.ENSP00000233057,9606.ENSP00000258145,9606.ENSP00000261366,9606.ENSP00000261416,9606.ENSP00000264028,9606.ENSP00000269349,9606.ENSP00000280346,9606.ENSP00000281828,9606.ENSP00000295550,9606.ENSP00000299138,9606.ENSP00000300026,9606.ENSP00000317232,9606.ENSP00000319501,9606.ENSP00000322788,9606.ENSP00000324804,9606.ENSP00000325146,…	AHCY,OGDH,COL1A1,EIF2AK2,GNS,LMNB1,HEXB,ARCN1,EIF4A3,DLAT,FARSB,COL6A3,VPS35,PPIB,FKBP10,UGDH,MMP1,PPP2R1A,COL12A1,LMNB2,MDH2,P4HB,SHMT2,DLST,UGP2,CAV1,PSMD12,DYNC1H1,TFRC,COL6A1,FH,LMNA,PHGDH,HNRNPK,SUCLA2,OPTN,ATAD3A,PDHA1,ACTN1,LSS,DDX3X,ALDH7A1,ANXA11,SERPINH1,DNM1L,ETFA
Monarch	HP:0001263	Global developmental delay	32	1559	0.33	0.0041	9606.ENSP00000217426,9606.ENSP00000222673,9606.ENSP00000229270,9606.ENSP00000231572,9606.ENSP00000261366,9606.ENSP00000269349,9606.ENSP00000277865,9606.ENSP00000280346,9606.ENSP00000319501,9606.ENSP00000324804,9606.ENSP00000327054,9606.ENSP00000327070,9606.ENSP00000327801,9606.ENSP00000331897,9606.ENSP00000338703,9606.ENSP00000339191,9606.ENSP00000348442,9606.ENSP00000348965,9606.ENSP00000355518,…	AHCY,OGDH,TPI1,RARS,LMNB1,EIF4A3,GLUD1,DLAT,UGDH,PPP2R1A,LMNB2,MDH2,P4HB,IDH2,UGP2,CAV1,PSMD12,DYNC1H1,FH,LMNA,ECHS1,PHGDH,HNRNPK,SUCLA2,ATAD3A,PDHA1,HADHA,HSPD1,DDX3X,ALDH7A1,DDOST,DNM1L
Monarch	HP:0001627	Abnormal heart morphology	27	1204	0.37	0.0041	9606.ENSP00000217426,9606.ENSP00000225964,9606.ENSP00000228318,9606.ENSP00000229270,9606.ENSP00000258145,9606.ENSP00000261366,9606.ENSP00000261416,9606.ENSP00000264028,9606.ENSP00000303992,9606.ENSP00000322788,9606.ENSP00000327801,9606.ENSP00000331897,9606.ENSP00000333667,9606.ENSP00000339191,9606.ENSP00000346839,9606.ENSP00000348442,9606.ENSP00000357283,9606.ENSP00000357535,9606.ENSP00000358417,…	AHCY,COL1A1,SLC25A3,TPI1,GNS,LMNB1,HEXB,ARCN1,TMEM43,MMP1,P4HB,IDH2,SHMT2,CAV1,FN1,PSMD12,LMNA,ECHS1,PHGDH,HNRNPK,ATAD3A,PDHA1,HADHA,DDX3X,GBE1,ACADVL,ETFA
Monarch	HP:0003805	Rimmed vacuoles	5	37	1.15	0.0041	9606.ENSP00000295550,9606.ENSP00000303992,9606.ENSP00000325146,9606.ENSP00000355180,9606.ENSP00000357283	COL6A3,TMEM43,COL12A1,COL6A1,LMNA
Monarch	HP:0006149	Increased laxity of fingers	3	5	1.79	0.0041	9606.ENSP00000295550,9606.ENSP00000325146,9606.ENSP00000355180	COL6A3,COL12A1,COL6A1
Monarch	HP:0002167	Neurological speech impairment	29	1352	0.35	0.0043	9606.ENSP00000225964,9606.ENSP00000231572,9606.ENSP00000233057,9606.ENSP00000258145,9606.ENSP00000261366,9606.ENSP00000261416,9606.ENSP00000264161,9606.ENSP00000280346,9606.ENSP00000295550,9606.ENSP00000324804,9606.ENSP00000327054,9606.ENSP00000327070,9606.ENSP00000333667,9606.ENSP00000335304,9606.ENSP00000338703,9606.ENSP00000348442,9606.ENSP00000348965,9606.ENSP00000355518,9606.ENSP00000357535,…	COL1A1,RARS,EIF2AK2,GNS,LMNB1,HEXB,DARS,DLAT,COL6A3,PPP2R1A,LMNB2,MDH2,SHMT2,DLST,UGP2,PSMD12,DYNC1H1,FH,ECHS1,HTRA1,HNRNPK,OPTN,ATAD3A,PDHA1,LSS,ALDH7A1,DDOST,CAPN1,DNM1L
Monarch	HP:0001871	Abnormality of blood and blood-forming tissues	27	1216	0.36	0.0045	9606.ENSP00000217426,9606.ENSP00000221130,9606.ENSP00000225964,9606.ENSP00000229270,9606.ENSP00000252699,9606.ENSP00000281828,9606.ENSP00000320866,9606.ENSP00000322788,9606.ENSP00000327070,9606.ENSP00000327801,9606.ENSP00000331897,9606.ENSP00000335304,9606.ENSP00000346067,9606.ENSP00000346839,9606.ENSP00000353224,9606.ENSP00000353408,9606.ENSP00000355518,9606.ENSP00000357048,9606.ENSP00000357283,…	AHCY,GSR,COL1A1,TPI1,ACTN4,FARSB,CALR,MMP1,MDH2,P4HB,IDH2,DLST,RPSA,FN1,TFRC,MSN,FH,COPA,LMNA,ECHS1,PHGDH,PDHA1,G6PD,ACTN1,DDOST,GBE1,DNM1L
Monarch	HP:0002808	Kyphosis	14	406	0.55	0.0045	9606.ENSP00000225964,9606.ENSP00000229270,9606.ENSP00000261416,9606.ENSP00000295550,9606.ENSP00000300026,9606.ENSP00000303992,9606.ENSP00000317232,9606.ENSP00000325146,9606.ENSP00000327801,9606.ENSP00000346839,9606.ENSP00000348442,9606.ENSP00000355180,9606.ENSP00000357283,9606.ENSP00000434412	COL1A1,TPI1,HEXB,COL6A3,PPIB,TMEM43,FKBP10,COL12A1,P4HB,FN1,PSMD12,COL6A1,LMNA,SERPINH1
Monarch	HP:0003236	Elevated circulating creatine kinase concentration	11	256	0.65	0.0045	9606.ENSP00000217426,9606.ENSP00000295550,9606.ENSP00000303992,9606.ENSP00000325146,9606.ENSP00000355180,9606.ENSP00000357283,9606.ENSP00000367923,9606.ENSP00000370023,9606.ENSP00000435365,9606.ENSP00000438689,9606.ENSP00000452762	AHCY,COL6A3,TMEM43,COL12A1,COL6A1,LMNA,SUCLA2,HADHA,TOR1AIP1,ACADVL,ETFA
Monarch	HP:0003287	Abnormality of mitochondrial metabolism	8	130	0.8	0.0045	9606.ENSP00000280346,9606.ENSP00000322788,9606.ENSP00000357535,9606.ENSP00000367923,9606.ENSP00000369134,9606.ENSP00000370023,9606.ENSP00000438689,9606.ENSP00000452762	DLAT,MMP1,ECHS1,SUCLA2,PDHA1,HADHA,ACADVL,ETFA
Monarch	HP:0011121	Abnormality of skin morphology	33	1649	0.32	0.0045	9606.ENSP00000225964,9606.ENSP00000228318,9606.ENSP00000229270,9606.ENSP00000280326,9606.ENSP00000295550,9606.ENSP00000300026,9606.ENSP00000303992,9606.ENSP00000317232,9606.ENSP00000320866,9606.ENSP00000322788,9606.ENSP00000325146,9606.ENSP00000327070,9606.ENSP00000327801,9606.ENSP00000331897,9606.ENSP00000335304,9606.ENSP00000339191,9606.ENSP00000348442,9606.ENSP00000355180,9606.ENSP00000355518,…	COL1A1,SLC25A3,TPI1,CCT5,COL6A3,PPIB,TMEM43,FKBP10,CALR,MMP1,COL12A1,MDH2,P4HB,IDH2,DLST,CAV1,PSMD12,COL6A1,FH,LMNA,PHGDH,HNRNPK,PDHA1,HADHA,G6PD,LSS,ATL3,DDX3X,DDOST,GBE1,ACADVL,DNM1L,ETFA
Monarch	HP:0000095	Abnormal renal glomerulus morphology	8	131	0.8	0.0046	9606.ENSP00000252699,9606.ENSP00000322788,9606.ENSP00000327070,9606.ENSP00000335304,9606.ENSP00000346839,9606.ENSP00000355518,9606.ENSP00000357048,9606.ENSP00000357283	ACTN4,MMP1,MDH2,DLST,FN1,FH,COPA,LMNA
Monarch	HP:0001508	Failure to thrive	23	950	0.4	0.0046	9606.ENSP00000217426,9606.ENSP00000228318,9606.ENSP00000261366,9606.ENSP00000261416,9606.ENSP00000264028,9606.ENSP00000281828,9606.ENSP00000295550,9606.ENSP00000325146,9606.ENSP00000327070,9606.ENSP00000339191,9606.ENSP00000353224,9606.ENSP00000355180,9606.ENSP00000355518,9606.ENSP00000357283,9606.ENSP00000357535,9606.ENSP00000358417,9606.ENSP00000367923,9606.ENSP00000369134,9606.ENSP00000370023,…	AHCY,SLC25A3,LMNB1,HEXB,ARCN1,FARSB,COL6A3,COL12A1,MDH2,CAV1,TFRC,COL6A1,FH,LMNA,ECHS1,PHGDH,SUCLA2,PDHA1,HADHA,DDOST,GBE1,DNM1L,EPHX1
Monarch	HP:0002151	Increased serum lactate	9	172	0.73	0.0048	9606.ENSP00000222673,9606.ENSP00000228318,9606.ENSP00000231572,9606.ENSP00000322439,9606.ENSP00000327070,9606.ENSP00000357535,9606.ENSP00000368030,9606.ENSP00000369134,9606.ENSP00000449089	OGDH,SLC25A3,RARS,TUFM,MDH2,ECHS1,ATAD3A,PDHA1,DNM1L
Monarch	HP:0003110	Abnormality of urine homeostasis	18	638	0.47	0.0048	9606.ENSP00000196371,9606.ENSP00000222673,9606.ENSP00000252699,9606.ENSP00000258145,9606.ENSP00000277865,9606.ENSP00000327070,9606.ENSP00000331897,9606.ENSP00000335304,9606.ENSP00000346839,9606.ENSP00000355518,9606.ENSP00000357283,9606.ENSP00000367923,9606.ENSP00000368030,9606.ENSP00000370023,9606.ENSP00000377192,9606.ENSP00000399457,9606.ENSP00000438689,9606.ENSP00000452762	OXCT1,OGDH,ACTN4,GNS,GLUD1,MDH2,IDH2,DLST,FN1,FH,LMNA,SUCLA2,ATAD3A,HADHA,G6PD,DDOST,ACADVL,ETFA
Monarch	HP:0004303	Abnormal muscle fiber morphology	10	214	0.68	0.0048	9606.ENSP00000295550,9606.ENSP00000303992,9606.ENSP00000325146,9606.ENSP00000348965,9606.ENSP00000355180,9606.ENSP00000357283,9606.ENSP00000365439,9606.ENSP00000410833,9606.ENSP00000435365,9606.ENSP00000452762	COL6A3,TMEM43,COL12A1,DYNC1H1,COL6A1,LMNA,HNRNPK,GBE1,TOR1AIP1,ETFA
Monarch	HP:0003198	Myopathy	10	216	0.68	0.0050	9606.ENSP00000228318,9606.ENSP00000229270,9606.ENSP00000295550,9606.ENSP00000303992,9606.ENSP00000325146,9606.ENSP00000355180,9606.ENSP00000357283,9606.ENSP00000370023,9606.ENSP00000410833,9606.ENSP00000449089	SLC25A3,TPI1,COL6A3,TMEM43,COL12A1,COL6A1,LMNA,HADHA,GBE1,DNM1L
Monarch	HP:0000565	Esotropia	8	135	0.79	0.0051	9606.ENSP00000217426,9606.ENSP00000261366,9606.ENSP00000295550,9606.ENSP00000325146,9606.ENSP00000355180,9606.ENSP00000358417,9606.ENSP00000368030,9606.ENSP00000399457	AHCY,LMNB1,COL6A3,COL12A1,COL6A1,PHGDH,ATAD3A,DDOST
Monarch	HP:0000951	Abnormality of the skin	36	1892	0.29	0.0051	9606.ENSP00000225964,9606.ENSP00000228318,9606.ENSP00000229270,9606.ENSP00000280326,9606.ENSP00000295550,9606.ENSP00000300026,9606.ENSP00000303992,9606.ENSP00000317232,9606.ENSP00000320866,9606.ENSP00000322788,9606.ENSP00000325146,9606.ENSP00000327070,9606.ENSP00000327801,9606.ENSP00000331897,9606.ENSP00000335304,9606.ENSP00000339191,9606.ENSP00000348442,9606.ENSP00000353224,9606.ENSP00000353408,…	COL1A1,SLC25A3,TPI1,CCT5,COL6A3,PPIB,TMEM43,FKBP10,CALR,MMP1,COL12A1,MDH2,P4HB,IDH2,DLST,CAV1,PSMD12,TFRC,MSN,COL6A1,FH,LMNA,PHGDH,HNRNPK,PDHA1,HADHA,G6PD,LSS,ATL3,DDX3X,DDOST,GBE1,ACADVL,DNM1L,ETFA,EPHX1
Monarch	HP:0001605	Vocal cord paralysis	5	40	1.11	0.0051	9606.ENSP00000303992,9606.ENSP00000327070,9606.ENSP00000335304,9606.ENSP00000355518,9606.ENSP00000357283	TMEM43,MDH2,DLST,FH,LMNA
Monarch	HP:0003215	Dicarboxylic aciduria	5	40	1.11	0.0051	9606.ENSP00000331897,9606.ENSP00000367923,9606.ENSP00000370023,9606.ENSP00000438689,9606.ENSP00000452762	IDH2,SUCLA2,HADHA,ACADVL,ETFA
Monarch	HP:0005072	Hyperextensibility at wrists	3	6	1.71	0.0051	9606.ENSP00000295550,9606.ENSP00000325146,9606.ENSP00000355180	COL6A3,COL12A1,COL6A1
Monarch	HP:0011035	Abnormal renal cortex morphology	9	174	0.73	0.0051	9606.ENSP00000252699,9606.ENSP00000322788,9606.ENSP00000327070,9606.ENSP00000335304,9606.ENSP00000346839,9606.ENSP00000355518,9606.ENSP00000357048,9606.ENSP00000357283,9606.ENSP00000452762	ACTN4,MMP1,MDH2,DLST,FN1,FH,COPA,LMNA,ETFA
Monarch	HP:0012332	Abnormal autonomic nervous system physiology	7	99	0.86	0.0051	9606.ENSP00000225964,9606.ENSP00000261366,9606.ENSP00000261416,9606.ENSP00000280326,9606.ENSP00000299138,9606.ENSP00000339191,9606.ENSP00000410833	COL1A1,LMNB1,HEXB,CCT5,VPS35,CAV1,GBE1
Monarch	HP:0000938	Osteopenia	10	219	0.67	0.0052	9606.ENSP00000225964,9606.ENSP00000281828,9606.ENSP00000317232,9606.ENSP00000322788,9606.ENSP00000327801,9606.ENSP00000357283,9606.ENSP00000358417,9606.ENSP00000365439,9606.ENSP00000399457,9606.ENSP00000434412	COL1A1,FARSB,FKBP10,MMP1,P4HB,LMNA,PHGDH,HNRNPK,DDOST,SERPINH1
Monarch	HP:0002691	Platybasia	4	20	1.32	0.0052	9606.ENSP00000225964,9606.ENSP00000300026,9606.ENSP00000317232,9606.ENSP00000434412	COL1A1,PPIB,FKBP10,SERPINH1
Monarch	HP:0008921	Neonatal short-limb short stature	4	20	1.32	0.0052	9606.ENSP00000225964,9606.ENSP00000300026,9606.ENSP00000317232,9606.ENSP00000434412	COL1A1,PPIB,FKBP10,SERPINH1
Monarch	HP:0011017	Abnormal cellular physiology	15	473	0.52	0.0052	9606.ENSP00000225964,9606.ENSP00000228318,9606.ENSP00000258145,9606.ENSP00000280346,9606.ENSP00000322788,9606.ENSP00000353224,9606.ENSP00000353408,9606.ENSP00000357283,9606.ENSP00000357535,9606.ENSP00000367923,9606.ENSP00000369134,9606.ENSP00000370023,9606.ENSP00000438689,9606.ENSP00000449089,9606.ENSP00000452762	COL1A1,SLC25A3,GNS,DLAT,MMP1,TFRC,MSN,LMNA,ECHS1,SUCLA2,PDHA1,HADHA,ACADVL,DNM1L,ETFA
Monarch	HP:0003429	CNS hypomyelination	6	69	0.95	0.0056	9606.ENSP00000217426,9606.ENSP00000231572,9606.ENSP00000261416,9606.ENSP00000264161,9606.ENSP00000358417,9606.ENSP00000399457	AHCY,RARS,HEXB,DARS,PHGDH,DDOST
Monarch	HP:0001332	Dystonia	15	480	0.51	0.0059	9606.ENSP00000229270,9606.ENSP00000231572,9606.ENSP00000233057,9606.ENSP00000280346,9606.ENSP00000295550,9606.ENSP00000299138,9606.ENSP00000319501,9606.ENSP00000325146,9606.ENSP00000327070,9606.ENSP00000348965,9606.ENSP00000355180,9606.ENSP00000357535,9606.ENSP00000367923,9606.ENSP00000369134,9606.ENSP00000449089	TPI1,RARS,EIF2AK2,DLAT,COL6A3,VPS35,UGDH,COL12A1,MDH2,DYNC1H1,COL6A1,ECHS1,SUCLA2,PDHA1,DNM1L
Monarch	HP:0003179	Protrusio acetabuli	4	21	1.29	0.0059	9606.ENSP00000225964,9606.ENSP00000300026,9606.ENSP00000317232,9606.ENSP00000434412	COL1A1,PPIB,FKBP10,SERPINH1
Monarch	HP:0000591	Abnormal sclera morphology	7	103	0.85	0.0061	9606.ENSP00000225964,9606.ENSP00000300026,9606.ENSP00000317232,9606.ENSP00000325146,9606.ENSP00000327801,9606.ENSP00000370023,9606.ENSP00000434412	COL1A1,PPIB,FKBP10,COL12A1,P4HB,HADHA,SERPINH1
Monarch	HP:0001273	Abnormal corpus callosum morphology	20	783	0.42	0.0061	9606.ENSP00000217426,9606.ENSP00000231572,9606.ENSP00000233057,9606.ENSP00000261366,9606.ENSP00000264161,9606.ENSP00000324804,9606.ENSP00000327070,9606.ENSP00000333667,9606.ENSP00000338703,9606.ENSP00000348442,9606.ENSP00000348965,9606.ENSP00000355518,9606.ENSP00000358417,9606.ENSP00000365439,9606.ENSP00000368030,9606.ENSP00000369134,9606.ENSP00000380837,9606.ENSP00000382840,9606.ENSP00000387123,…	AHCY,RARS,EIF2AK2,LMNB1,DARS,PPP2R1A,MDH2,SHMT2,UGP2,PSMD12,DYNC1H1,FH,PHGDH,HNRNPK,ATAD3A,PDHA1,LSS,DDX3X,ALDH7A1,DNM1L
Monarch	HP:0002500	Abnormal cerebral white matter morphology	22	913	0.4	0.0061	9606.ENSP00000217426,9606.ENSP00000231572,9606.ENSP00000233057,9606.ENSP00000261366,9606.ENSP00000264161,9606.ENSP00000324804,9606.ENSP00000327070,9606.ENSP00000333667,9606.ENSP00000338703,9606.ENSP00000348442,9606.ENSP00000348965,9606.ENSP00000355518,9606.ENSP00000357980,9606.ENSP00000358417,9606.ENSP00000365439,9606.ENSP00000368030,9606.ENSP00000369134,9606.ENSP00000380837,9606.ENSP00000382840,…	AHCY,RARS,EIF2AK2,LMNB1,DARS,PPP2R1A,MDH2,SHMT2,UGP2,PSMD12,DYNC1H1,FH,HTRA1,PHGDH,HNRNPK,ATAD3A,PDHA1,LSS,DDX3X,ALDH7A1,GBE1,DNM1L
Monarch	HP:0003394	Muscle spasm	8	140	0.77	0.0061	9606.ENSP00000225964,9606.ENSP00000248553,9606.ENSP00000299138,9606.ENSP00000358417,9606.ENSP00000368022,9606.ENSP00000370023,9606.ENSP00000398610,9606.ENSP00000438689	COL1A1,HSPB1,VPS35,PHGDH,OPTN,HADHA,ANXA11,ACADVL
Monarch	HP:0012372	Abnormal eye morphology	22	916	0.4	0.0062	9606.ENSP00000225964,9606.ENSP00000261366,9606.ENSP00000261416,9606.ENSP00000264028,9606.ENSP00000264161,9606.ENSP00000281828,9606.ENSP00000300026,9606.ENSP00000317232,9606.ENSP00000322788,9606.ENSP00000324804,9606.ENSP00000325146,9606.ENSP00000327070,9606.ENSP00000327801,9606.ENSP00000333667,9606.ENSP00000335304,9606.ENSP00000353224,9606.ENSP00000355518,9606.ENSP00000358417,9606.ENSP00000365439,…	COL1A1,LMNB1,HEXB,ARCN1,DARS,FARSB,PPIB,FKBP10,MMP1,PPP2R1A,COL12A1,MDH2,P4HB,SHMT2,DLST,TFRC,FH,PHGDH,HNRNPK,ATAD3A,HADHA,SERPINH1
Monarch	HP:0012575	Abnormal nephron morphology	9	183	0.71	0.0064	9606.ENSP00000252699,9606.ENSP00000322788,9606.ENSP00000327070,9606.ENSP00000335304,9606.ENSP00000346839,9606.ENSP00000355518,9606.ENSP00000357048,9606.ENSP00000357283,9606.ENSP00000410833	ACTN4,MMP1,MDH2,DLST,FN1,FH,COPA,LMNA,GBE1
Monarch	HP:0005855	Multiple prenatal fractures	4	22	1.27	0.0066	9606.ENSP00000225964,9606.ENSP00000300026,9606.ENSP00000317232,9606.ENSP00000434412	COL1A1,PPIB,FKBP10,SERPINH1
Monarch	HP:0001001	Abnormality of subcutaneous fat tissue	5	45	1.06	0.0072	9606.ENSP00000225964,9606.ENSP00000339191,9606.ENSP00000355518,9606.ENSP00000357283,9606.ENSP00000358417	COL1A1,CAV1,FH,LMNA,PHGDH
Monarch	HP:0006466	Ankle flexion contracture	5	45	1.06	0.0072	9606.ENSP00000295550,9606.ENSP00000317232,9606.ENSP00000325146,9606.ENSP00000355180,9606.ENSP00000435365	COL6A3,FKBP10,COL12A1,COL6A1,TOR1AIP1
Monarch	HP:0001992	Organic aciduria	6	74	0.92	0.0074	9606.ENSP00000196371,9606.ENSP00000331897,9606.ENSP00000367923,9606.ENSP00000370023,9606.ENSP00000438689,9606.ENSP00000452762	OXCT1,IDH2,SUCLA2,HADHA,ACADVL,ETFA
Monarch	HP:0011277	Abnormality of the urinary system physiology	22	931	0.39	0.0075	9606.ENSP00000196371,9606.ENSP00000222673,9606.ENSP00000252699,9606.ENSP00000258145,9606.ENSP00000261366,9606.ENSP00000277865,9606.ENSP00000322788,9606.ENSP00000327070,9606.ENSP00000331897,9606.ENSP00000335304,9606.ENSP00000346839,9606.ENSP00000353408,9606.ENSP00000355518,9606.ENSP00000357048,9606.ENSP00000357283,9606.ENSP00000367923,9606.ENSP00000368030,9606.ENSP00000370023,9606.ENSP00000377192,…	OXCT1,OGDH,ACTN4,GNS,LMNB1,GLUD1,MMP1,MDH2,IDH2,DLST,FN1,MSN,FH,COPA,LMNA,SUCLA2,ATAD3A,HADHA,G6PD,DDOST,ACADVL,ETFA
Monarch	HP:0012450	Chronic constipation	5	46	1.05	0.0077	9606.ENSP00000225964,9606.ENSP00000261366,9606.ENSP00000299138,9606.ENSP00000327054,9606.ENSP00000338703	COL1A1,LMNB1,VPS35,LMNB2,UGP2
Monarch	HP:0005988	Congenital muscular torticollis	3	8	1.59	0.0082	9606.ENSP00000295550,9606.ENSP00000325146,9606.ENSP00000355180	COL6A3,COL12A1,COL6A1
Monarch	HP:0000586	Shallow orbits	4	24	1.24	0.0083	9606.ENSP00000327801,9606.ENSP00000357283,9606.ENSP00000365439,9606.ENSP00000434412	P4HB,LMNA,HNRNPK,SERPINH1
Monarch	HP:0003234	Decreased plasma carnitine	4	24	1.24	0.0083	9606.ENSP00000322788,9606.ENSP00000370023,9606.ENSP00000438689,9606.ENSP00000452762	MMP1,HADHA,ACADVL,ETFA
Monarch	HP:0025270	Abnormal esophagus physiology	17	619	0.45	0.0083	9606.ENSP00000225964,9606.ENSP00000231572,9606.ENSP00000258145,9606.ENSP00000261366,9606.ENSP00000281828,9606.ENSP00000299138,9606.ENSP00000322788,9606.ENSP00000331897,9606.ENSP00000348965,9606.ENSP00000358417,9606.ENSP00000368022,9606.ENSP00000369134,9606.ENSP00000370023,9606.ENSP00000399457,9606.ENSP00000438689,9606.ENSP00000449089,9606.ENSP00000452762	COL1A1,RARS,GNS,LMNB1,FARSB,VPS35,MMP1,IDH2,DYNC1H1,PHGDH,OPTN,PDHA1,HADHA,DDOST,ACADVL,DNM1L,ETFA
Monarch	HP:0002515	Waddling gait	7	111	0.81	0.0084	9606.ENSP00000295550,9606.ENSP00000303992,9606.ENSP00000325146,9606.ENSP00000346839,9606.ENSP00000348965,9606.ENSP00000355180,9606.ENSP00000357283	COL6A3,TMEM43,COL12A1,FN1,DYNC1H1,COL6A1,LMNA
Monarch	HP:0000260	Wide anterior fontanel	6	77	0.91	0.0085	9606.ENSP00000225964,9606.ENSP00000300026,9606.ENSP00000317232,9606.ENSP00000382840,9606.ENSP00000434412,9606.ENSP00000452762	COL1A1,PPIB,FKBP10,DDX3X,SERPINH1,ETFA
Monarch	HP:0001942	Metabolic acidosis	8	154	0.73	0.0099	9606.ENSP00000222673,9606.ENSP00000228318,9606.ENSP00000322439,9606.ENSP00000346839,9606.ENSP00000355518,9606.ENSP00000370023,9606.ENSP00000438689,9606.ENSP00000452762	OGDH,SLC25A3,TUFM,FN1,FH,HADHA,ACADVL,ETFA
Monarch	HP:0002597	Abnormality of the vasculature	32	1673	0.3	0.0099	9606.ENSP00000225964,9606.ENSP00000229270,9606.ENSP00000257770,9606.ENSP00000258145,9606.ENSP00000261416,9606.ENSP00000264161,9606.ENSP00000281828,9606.ENSP00000295550,9606.ENSP00000300026,9606.ENSP00000317232,9606.ENSP00000320866,9606.ENSP00000322788,9606.ENSP00000324804,9606.ENSP00000327070,9606.ENSP00000327801,9606.ENSP00000331897,9606.ENSP00000333667,9606.ENSP00000335304,9606.ENSP00000339191,…	COL1A1,TPI1,NT5E,GNS,HEXB,DARS,FARSB,COL6A3,PPIB,FKBP10,CALR,MMP1,PPP2R1A,MDH2,P4HB,IDH2,SHMT2,DLST,CAV1,RPSA,FN1,PSMD12,TFRC,FH,LMNA,HTRA1,PHGDH,HNRNPK,G6PD,DDX3X,GBE1,SERPINH1
Monarch	HP:0006367	Crumpled long bones	3	9	1.54	0.0102	9606.ENSP00000225964,9606.ENSP00000300026,9606.ENSP00000327801	COL1A1,PPIB,P4HB
Monarch	HP:0100634	Neuroendocrine neoplasm	4	26	1.2	0.0104	9606.ENSP00000327070,9606.ENSP00000335304,9606.ENSP00000355518,9606.ENSP00000357283	MDH2,DLST,FH,LMNA
Monarch	HP:0031936	Delayed ability to walk	8	156	0.73	0.0105	9606.ENSP00000261366,9606.ENSP00000280346,9606.ENSP00000325146,9606.ENSP00000327054,9606.ENSP00000333667,9606.ENSP00000348965,9606.ENSP00000365439,9606.ENSP00000380837	LMNB1,DLAT,COL12A1,LMNB2,SHMT2,DYNC1H1,HNRNPK,LSS
Monarch	HP:0001388	Joint laxity	9	200	0.67	0.0107	9606.ENSP00000225964,9606.ENSP00000281828,9606.ENSP00000295550,9606.ENSP00000317232,9606.ENSP00000325146,9606.ENSP00000355180,9606.ENSP00000365439,9606.ENSP00000382840,9606.ENSP00000434412	COL1A1,FARSB,COL6A3,FKBP10,COL12A1,COL6A1,HNRNPK,DDX3X,SERPINH1
Monarch	HP:0002061	Lower limb spasticity	9	200	0.67	0.0107	9606.ENSP00000231572,9606.ENSP00000264161,9606.ENSP00000280326,9606.ENSP00000357535,9606.ENSP00000369134,9606.ENSP00000373620,9606.ENSP00000410833,9606.ENSP00000431984,9606.ENSP00000449089	RARS,DARS,CCT5,ECHS1,PDHA1,HSPD1,GBE1,CAPN1,DNM1L
Monarch	HP:0002094	Dyspnea	12	350	0.55	0.0111	9606.ENSP00000228318,9606.ENSP00000339191,9606.ENSP00000357048,9606.ENSP00000357283,9606.ENSP00000368022,9606.ENSP00000370023,9606.ENSP00000382840,9606.ENSP00000387123,9606.ENSP00000398610,9606.ENSP00000410833,9606.ENSP00000438689,9606.ENSP00000452762	SLC25A3,CAV1,COPA,LMNA,OPTN,HADHA,DDX3X,ALDH7A1,ANXA11,GBE1,ACADVL,ETFA
Monarch	HP:0000764	Peripheral axonal degeneration	8	159	0.72	0.0116	9606.ENSP00000248553,9606.ENSP00000280326,9606.ENSP00000347495,9606.ENSP00000348965,9606.ENSP00000357283,9606.ENSP00000362576,9606.ENSP00000368030,9606.ENSP00000410833	HSPB1,CCT5,WARS,DYNC1H1,LMNA,YARS,ATAD3A,GBE1
Monarch	HP:0000592	Blue sclerae	6	83	0.87	0.0117	9606.ENSP00000225964,9606.ENSP00000300026,9606.ENSP00000317232,9606.ENSP00000325146,9606.ENSP00000327801,9606.ENSP00000434412	COL1A1,PPIB,FKBP10,COL12A1,P4HB,SERPINH1
Monarch	EFO:0003843	Pain	12	356	0.54	0.0126	9606.ENSP00000225964,9606.ENSP00000261416,9606.ENSP00000303992,9606.ENSP00000308610,9606.ENSP00000320866,9606.ENSP00000322788,9606.ENSP00000327070,9606.ENSP00000335304,9606.ENSP00000355518,9606.ENSP00000357283,9606.ENSP00000357980,9606.ENSP00000377192	COL1A1,HEXB,TMEM43,GPD2,CALR,MMP1,MDH2,DLST,FH,LMNA,HTRA1,G6PD
Monarch	HP:0005005	Femoral bowing present at birth, straightening with time	3	10	1.49	0.0126	9606.ENSP00000225964,9606.ENSP00000300026,9606.ENSP00000317232	COL1A1,PPIB,FKBP10
Monarch	HP:0000975	Hyperhidrosis	7	121	0.78	0.0127	9606.ENSP00000261416,9606.ENSP00000295550,9606.ENSP00000327070,9606.ENSP00000335304,9606.ENSP00000355180,9606.ENSP00000355518,9606.ENSP00000365439	HEXB,COL6A3,MDH2,DLST,COL6A1,FH,HNRNPK
Monarch	HP:0001618	Dysphonia	6	85	0.86	0.0130	9606.ENSP00000231572,9606.ENSP00000261366,9606.ENSP00000295550,9606.ENSP00000327070,9606.ENSP00000335304,9606.ENSP00000355518	RARS,LMNB1,COL6A3,MDH2,DLST,FH
Monarch	HP:0000519	Developmental cataract	7	122	0.77	0.0132	9606.ENSP00000339191,9606.ENSP00000357283,9606.ENSP00000358417,9606.ENSP00000368030,9606.ENSP00000380837,9606.ENSP00000446007,9606.ENSP00000452762	CAV1,LMNA,PHGDH,ATAD3A,LSS,VIM,ETFA
Monarch	HP:0008873	Disproportionate short-limb short stature	7	122	0.77	0.0132	9606.ENSP00000225964,9606.ENSP00000264028,9606.ENSP00000300026,9606.ENSP00000317232,9606.ENSP00000358417,9606.ENSP00000369134,9606.ENSP00000434412	COL1A1,ARCN1,PPIB,FKBP10,PHGDH,PDHA1,SERPINH1
Monarch	HP:0002987	Elbow flexion contracture	6	86	0.86	0.0135	9606.ENSP00000295550,9606.ENSP00000303992,9606.ENSP00000317232,9606.ENSP00000325146,9606.ENSP00000355180,9606.ENSP00000357283	COL6A3,TMEM43,FKBP10,COL12A1,COL6A1,LMNA
Monarch	HP:0007700	Ocular anterior segment dysgenesis	10	257	0.61	0.0136	9606.ENSP00000327070,9606.ENSP00000335304,9606.ENSP00000339191,9606.ENSP00000355518,9606.ENSP00000357283,9606.ENSP00000358417,9606.ENSP00000368030,9606.ENSP00000380837,9606.ENSP00000446007,9606.ENSP00000452762	MDH2,DLST,CAV1,FH,LMNA,PHGDH,ATAD3A,LSS,VIM,ETFA
Monarch	HP:0002574	Episodic abdominal pain	4	29	1.15	0.0139	9606.ENSP00000261416,9606.ENSP00000327070,9606.ENSP00000335304,9606.ENSP00000355518	HEXB,MDH2,DLST,FH
Monarch	HP:0001258	Spastic paraplegia	7	125	0.76	0.0146	9606.ENSP00000280326,9606.ENSP00000357535,9606.ENSP00000369134,9606.ENSP00000373620,9606.ENSP00000410833,9606.ENSP00000431984,9606.ENSP00000449089	CCT5,ECHS1,PDHA1,HSPD1,GBE1,CAPN1,DNM1L
Monarch	HP:0003028	Abnormality of the ankles	7	125	0.76	0.0146	9606.ENSP00000295550,9606.ENSP00000317232,9606.ENSP00000325146,9606.ENSP00000355180,9606.ENSP00000357283,9606.ENSP00000431984,9606.ENSP00000435365	COL6A3,FKBP10,COL12A1,COL6A1,LMNA,CAPN1,TOR1AIP1
Monarch	HP:0000315	Abnormality of the orbital region	21	923	0.37	0.0147	9606.ENSP00000225964,9606.ENSP00000258145,9606.ENSP00000261366,9606.ENSP00000322788,9606.ENSP00000324804,9606.ENSP00000327070,9606.ENSP00000327801,9606.ENSP00000333667,9606.ENSP00000335304,9606.ENSP00000338703,9606.ENSP00000348442,9606.ENSP00000353224,9606.ENSP00000355518,9606.ENSP00000357283,9606.ENSP00000358417,9606.ENSP00000365439,9606.ENSP00000368030,9606.ENSP00000380837,9606.ENSP00000382840,…	COL1A1,GNS,LMNB1,MMP1,PPP2R1A,MDH2,P4HB,SHMT2,DLST,UGP2,PSMD12,TFRC,FH,LMNA,PHGDH,HNRNPK,ATAD3A,LSS,DDX3X,SERPINH1,ETFA
Monarch	HP:0000883	Thin ribs	5	56	0.97	0.0149	9606.ENSP00000225964,9606.ENSP00000300026,9606.ENSP00000317232,9606.ENSP00000357283,9606.ENSP00000434412	COL1A1,PPIB,FKBP10,LMNA,SERPINH1
Monarch	HP:0001446	Abnormality of the musculature of the upper limbs	8	168	0.69	0.0152	9606.ENSP00000248553,9606.ENSP00000295550,9606.ENSP00000303992,9606.ENSP00000325146,9606.ENSP00000355180,9606.ENSP00000357283,9606.ENSP00000449089,9606.ENSP00000452762	HSPB1,COL6A3,TMEM43,COL12A1,COL6A1,LMNA,DNM1L,ETFA
Monarch	HP:0003327	Axial muscle weakness	4	30	1.14	0.0152	9606.ENSP00000295550,9606.ENSP00000325146,9606.ENSP00000355180,9606.ENSP00000357283	COL6A3,COL12A1,COL6A1,LMNA
Monarch	HP:0100631	Neoplasm of the adrenal gland	4	30	1.14	0.0152	9606.ENSP00000327070,9606.ENSP00000331897,9606.ENSP00000335304,9606.ENSP00000355518	MDH2,IDH2,DLST,FH
Monarch	HP:0004354	Abnormal circulating carboxylic acid concentration	9	216	0.63	0.0163	9606.ENSP00000217426,9606.ENSP00000221130,9606.ENSP00000331897,9606.ENSP00000355518,9606.ENSP00000358417,9606.ENSP00000367923,9606.ENSP00000369134,9606.ENSP00000377192,9606.ENSP00000480004	AHCY,GSR,IDH2,FH,PHGDH,SUCLA2,PDHA1,G6PD,EPHX1
Monarch	HP:0002757	Recurrent fractures	7	129	0.75	0.0167	9606.ENSP00000225964,9606.ENSP00000300026,9606.ENSP00000317232,9606.ENSP00000327801,9606.ENSP00000331897,9606.ENSP00000346839,9606.ENSP00000434412	COL1A1,PPIB,FKBP10,P4HB,IDH2,FN1,SERPINH1
Monarch	HP:0009830	Peripheral neuropathy	12	374	0.52	0.0174	9606.ENSP00000229270,9606.ENSP00000248553,9606.ENSP00000280326,9606.ENSP00000347495,9606.ENSP00000348965,9606.ENSP00000357535,9606.ENSP00000367923,9606.ENSP00000368030,9606.ENSP00000369134,9606.ENSP00000370023,9606.ENSP00000410833,9606.ENSP00000431984	TPI1,HSPB1,CCT5,WARS,DYNC1H1,ECHS1,SUCLA2,ATAD3A,PDHA1,HADHA,GBE1,CAPN1
Monarch	HP:0001608	Abnormality of the voice	10	269	0.59	0.0179	9606.ENSP00000231572,9606.ENSP00000261366,9606.ENSP00000269349,9606.ENSP00000295550,9606.ENSP00000299138,9606.ENSP00000327070,9606.ENSP00000327801,9606.ENSP00000335304,9606.ENSP00000355518,9606.ENSP00000357283	RARS,LMNB1,EIF4A3,COL6A3,VPS35,MDH2,P4HB,DLST,FH,LMNA
Monarch	HP:0002359	Frequent falls	6	93	0.82	0.0184	9606.ENSP00000295550,9606.ENSP00000299138,9606.ENSP00000325146,9606.ENSP00000348965,9606.ENSP00000355180,9606.ENSP00000370023	COL6A3,VPS35,COL12A1,DYNC1H1,COL6A1,HADHA
Monarch	HP:0001987	Hyperammonemia	5	60	0.94	0.0189	9606.ENSP00000277865,9606.ENSP00000322439,9606.ENSP00000370023,9606.ENSP00000438689,9606.ENSP00000452762	GLUD1,TUFM,HADHA,ACADVL,ETFA
Monarch	HP:0005584	Renal cell carcinoma	5	60	0.94	0.0189	9606.ENSP00000327070,9606.ENSP00000335304,9606.ENSP00000346839,9606.ENSP00000355518,9606.ENSP00000357283	MDH2,DLST,FN1,FH,LMNA
Monarch	HP:0007367	Atrophy/Degeneration affecting the central nervous system	18	744	0.4	0.0189	9606.ENSP00000229270,9606.ENSP00000231572,9606.ENSP00000233057,9606.ENSP00000261366,9606.ENSP00000280326,9606.ENSP00000280346,9606.ENSP00000281828,9606.ENSP00000299138,9606.ENSP00000338703,9606.ENSP00000348442,9606.ENSP00000348965,9606.ENSP00000355518,9606.ENSP00000367923,9606.ENSP00000368022,9606.ENSP00000369134,9606.ENSP00000387123,9606.ENSP00000398610,9606.ENSP00000449089	TPI1,RARS,EIF2AK2,LMNB1,CCT5,DLAT,FARSB,VPS35,UGP2,PSMD12,DYNC1H1,FH,SUCLA2,OPTN,PDHA1,ALDH7A1,ANXA11,DNM1L
Monarch	HP:0001877	Abnormal erythrocyte morphology	15	556	0.45	0.0194	9606.ENSP00000221130,9606.ENSP00000229270,9606.ENSP00000252699,9606.ENSP00000281828,9606.ENSP00000320866,9606.ENSP00000322788,9606.ENSP00000331897,9606.ENSP00000346067,9606.ENSP00000353224,9606.ENSP00000355518,9606.ENSP00000357535,9606.ENSP00000358417,9606.ENSP00000369134,9606.ENSP00000377192,9606.ENSP00000449089	GSR,TPI1,ACTN4,FARSB,CALR,MMP1,IDH2,RPSA,TFRC,FH,ECHS1,PHGDH,PDHA1,G6PD,DNM1L
Monarch	HP:0001533	Slender build	4	33	1.1	0.0198	9606.ENSP00000281828,9606.ENSP00000295550,9606.ENSP00000355180,9606.ENSP00000357283	FARSB,COL6A3,COL6A1,LMNA
Monarch	HP:0002460	Distal muscle weakness	8	177	0.67	0.0198	9606.ENSP00000248553,9606.ENSP00000295550,9606.ENSP00000325146,9606.ENSP00000348965,9606.ENSP00000355180,9606.ENSP00000357283,9606.ENSP00000362576,9606.ENSP00000370023	HSPB1,COL6A3,COL12A1,DYNC1H1,COL6A1,LMNA,YARS,HADHA
Monarch	HP:0008872	Feeding difficulties in infancy	14	499	0.46	0.0204	9606.ENSP00000225964,9606.ENSP00000295550,9606.ENSP00000319501,9606.ENSP00000324804,9606.ENSP00000338703,9606.ENSP00000348965,9606.ENSP00000355180,9606.ENSP00000365439,9606.ENSP00000367923,9606.ENSP00000368030,9606.ENSP00000369134,9606.ENSP00000370023,9606.ENSP00000373620,9606.ENSP00000449089	COL1A1,COL6A3,UGDH,PPP2R1A,UGP2,DYNC1H1,COL6A1,HNRNPK,SUCLA2,ATAD3A,PDHA1,HADHA,HSPD1,DNM1L
Monarch	HP:0000980	Pallor	7	135	0.73	0.0205	9606.ENSP00000320866,9606.ENSP00000325146,9606.ENSP00000327070,9606.ENSP00000335304,9606.ENSP00000355518,9606.ENSP00000377192,9606.ENSP00000449089	CALR,COL12A1,MDH2,DLST,FH,G6PD,DNM1L
Monarch	HP:0009711	Retinal capillary hemangioma	3	13	1.38	0.0205	9606.ENSP00000327070,9606.ENSP00000335304,9606.ENSP00000355518	MDH2,DLST,FH
Monarch	HP:0000762	Decreased nerve conduction velocity	6	96	0.81	0.0206	9606.ENSP00000229270,9606.ENSP00000248553,9606.ENSP00000280326,9606.ENSP00000348965,9606.ENSP00000357283,9606.ENSP00000367923	TPI1,HSPB1,CCT5,DYNC1H1,LMNA,SUCLA2
Monarch	HP:0004363	Abnormal circulating calcium concentration	6	96	0.81	0.0206	9606.ENSP00000281828,9606.ENSP00000327070,9606.ENSP00000335304,9606.ENSP00000355518,9606.ENSP00000370023,9606.ENSP00000438689	FARSB,MDH2,DLST,FH,HADHA,ACADVL
Monarch	HP:0001678	Atrioventricular block	4	35	1.07	0.0233	9606.ENSP00000303992,9606.ENSP00000357283,9606.ENSP00000370023,9606.ENSP00000438689	TMEM43,LMNA,HADHA,ACADVL
Monarch	HP:0007370	Aplasia/Hypoplasia of the corpus callosum	17	697	0.4	0.0235	9606.ENSP00000217426,9606.ENSP00000231572,9606.ENSP00000233057,9606.ENSP00000261366,9606.ENSP00000264161,9606.ENSP00000324804,9606.ENSP00000327070,9606.ENSP00000333667,9606.ENSP00000338703,9606.ENSP00000348965,9606.ENSP00000355518,9606.ENSP00000358417,9606.ENSP00000365439,9606.ENSP00000369134,9606.ENSP00000380837,9606.ENSP00000382840,9606.ENSP00000387123	AHCY,RARS,EIF2AK2,LMNB1,DARS,PPP2R1A,MDH2,SHMT2,UGP2,DYNC1H1,FH,PHGDH,HNRNPK,PDHA1,LSS,DDX3X,ALDH7A1
Monarch	HP:0012222	Arachnoid hemangiomatosis	3	14	1.35	0.0238	9606.ENSP00000327070,9606.ENSP00000335304,9606.ENSP00000355518	MDH2,DLST,FH
Monarch	HP:0004814	Fava bean-induced hemolytic anemia	2	2	2.02	0.0241	9606.ENSP00000221130,9606.ENSP00000377192	GSR,G6PD
Monarch	HP:0001761	Pes cavus	10	284	0.56	0.0247	9606.ENSP00000248553,9606.ENSP00000347495,9606.ENSP00000348442,9606.ENSP00000348965,9606.ENSP00000357283,9606.ENSP00000369134,9606.ENSP00000370023,9606.ENSP00000373620,9606.ENSP00000431984,9606.ENSP00000449089	HSPB1,WARS,PSMD12,DYNC1H1,LMNA,PDHA1,HADHA,HSPD1,CAPN1,DNM1L
Monarch	HP:0002018	Nausea	5	65	0.9	0.0247	9606.ENSP00000225964,9606.ENSP00000327070,9606.ENSP00000335304,9606.ENSP00000355518,9606.ENSP00000452762	COL1A1,MDH2,DLST,FH,ETFA
Monarch	HP:0002415	Leukodystrophy	6	101	0.79	0.0253	9606.ENSP00000231572,9606.ENSP00000261366,9606.ENSP00000322439,9606.ENSP00000357535,9606.ENSP00000369134,9606.ENSP00000373620	RARS,LMNB1,TUFM,ECHS1,PDHA1,HSPD1
Monarch	HP:0002747	Respiratory insufficiency due to muscle weakness	6	101	0.79	0.0253	9606.ENSP00000229270,9606.ENSP00000295550,9606.ENSP00000303992,9606.ENSP00000355180,9606.ENSP00000357283,9606.ENSP00000367923	TPI1,COL6A3,TMEM43,COL6A1,LMNA,SUCLA2
Monarch	HP:0003073	Hypoalbuminemia	5	66	0.89	0.0259	9606.ENSP00000217426,9606.ENSP00000252699,9606.ENSP00000281828,9606.ENSP00000346839,9606.ENSP00000410833	AHCY,ACTN4,FARSB,FN1,GBE1
Monarch	HP:0001999	Abnormal facial shape	21	978	0.35	0.0262	9606.ENSP00000217426,9606.ENSP00000225964,9606.ENSP00000258145,9606.ENSP00000261416,9606.ENSP00000281828,9606.ENSP00000295550,9606.ENSP00000300026,9606.ENSP00000317232,9606.ENSP00000324804,9606.ENSP00000339191,9606.ENSP00000348442,9606.ENSP00000348965,9606.ENSP00000355180,9606.ENSP00000357283,9606.ENSP00000358417,9606.ENSP00000365439,9606.ENSP00000368030,9606.ENSP00000369134,9606.ENSP00000382840,…	AHCY,COL1A1,GNS,HEXB,FARSB,COL6A3,PPIB,FKBP10,PPP2R1A,CAV1,PSMD12,DYNC1H1,COL6A1,LMNA,PHGDH,HNRNPK,ATAD3A,PDHA1,DDX3X,SERPINH1,ETFA
Monarch	EFO:0003765	Sign or symptom	15	580	0.43	0.0267	9606.ENSP00000225964,9606.ENSP00000261416,9606.ENSP00000303992,9606.ENSP00000308610,9606.ENSP00000320866,9606.ENSP00000322788,9606.ENSP00000327070,9606.ENSP00000335304,9606.ENSP00000355518,9606.ENSP00000357283,9606.ENSP00000357980,9606.ENSP00000368022,9606.ENSP00000377192,9606.ENSP00000398610,9606.ENSP00000449089	COL1A1,HEXB,TMEM43,GPD2,CALR,MMP1,MDH2,DLST,FH,LMNA,HTRA1,OPTN,G6PD,ANXA11,DNM1L
Monarch	HP:0001347	Hyperreflexia	16	643	0.41	0.0267	9606.ENSP00000231572,9606.ENSP00000261366,9606.ENSP00000261416,9606.ENSP00000264161,9606.ENSP00000280326,9606.ENSP00000280346,9606.ENSP00000319501,9606.ENSP00000333667,9606.ENSP00000338703,9606.ENSP00000339191,9606.ENSP00000357535,9606.ENSP00000357980,9606.ENSP00000369134,9606.ENSP00000373620,9606.ENSP00000431984,9606.ENSP00000449089	RARS,LMNB1,HEXB,DARS,CCT5,DLAT,UGDH,SHMT2,UGP2,CAV1,ECHS1,HTRA1,PDHA1,HSPD1,CAPN1,DNM1L
Monarch	HP:0003390	Sensory axonal neuropathy	4	37	1.05	0.0267	9606.ENSP00000280326,9606.ENSP00000333667,9606.ENSP00000381844,9606.ENSP00000431984	CCT5,SHMT2,ATL3,CAPN1
Monarch	HP:0000740	Episodic paroxysmal anxiety	3	15	1.32	0.0269	9606.ENSP00000327070,9606.ENSP00000335304,9606.ENSP00000355518	MDH2,DLST,FH
Monarch	HP:0002064	Spastic gait	5	67	0.89	0.0269	9606.ENSP00000261366,9606.ENSP00000280326,9606.ENSP00000333667,9606.ENSP00000368030,9606.ENSP00000373620	LMNB1,CCT5,SHMT2,ATAD3A,HSPD1
Monarch	HP:0002877	Nocturnal hypoventilation	3	15	1.32	0.0269	9606.ENSP00000295550,9606.ENSP00000355180,9606.ENSP00000365439	COL6A3,COL6A1,HNRNPK
Monarch	HP:0003700	Generalized amyotrophy	5	67	0.89	0.0269	9606.ENSP00000295550,9606.ENSP00000325146,9606.ENSP00000327054,9606.ENSP00000355180,9606.ENSP00000357283	COL6A3,COL12A1,LMNB2,COL6A1,LMNA
Monarch	HP:0003731	Quadriceps muscle weakness	3	15	1.32	0.0269	9606.ENSP00000295550,9606.ENSP00000325146,9606.ENSP00000355180	COL6A3,COL12A1,COL6A1
Monarch	HP:0006737	Extraadrenal pheochromocytoma	3	15	1.32	0.0269	9606.ENSP00000327070,9606.ENSP00000335304,9606.ENSP00000355518	MDH2,DLST,FH
Monarch	HP:0008629	Pulsatile tinnitus	3	15	1.32	0.0269	9606.ENSP00000327070,9606.ENSP00000335304,9606.ENSP00000355518	MDH2,DLST,FH
Monarch	HP:0012719	Functional abnormality of the gastrointestinal tract	19	845	0.37	0.0269	9606.ENSP00000221130,9606.ENSP00000225964,9606.ENSP00000231572,9606.ENSP00000258145,9606.ENSP00000261366,9606.ENSP00000281828,9606.ENSP00000299138,9606.ENSP00000322788,9606.ENSP00000331897,9606.ENSP00000348965,9606.ENSP00000358417,9606.ENSP00000365439,9606.ENSP00000368022,9606.ENSP00000369134,9606.ENSP00000370023,9606.ENSP00000399457,9606.ENSP00000438689,9606.ENSP00000449089,9606.ENSP00000452762	GSR,COL1A1,RARS,GNS,LMNB1,FARSB,VPS35,MMP1,IDH2,DYNC1H1,PHGDH,HNRNPK,OPTN,PDHA1,HADHA,DDOST,ACADVL,DNM1L,ETFA
Monarch	HP:0002817	Abnormality of the upper limb	27	1428	0.29	0.0284	9606.ENSP00000225964,9606.ENSP00000248553,9606.ENSP00000261366,9606.ENSP00000269349,9606.ENSP00000280326,9606.ENSP00000295550,9606.ENSP00000303992,9606.ENSP00000317232,9606.ENSP00000322788,9606.ENSP00000324804,9606.ENSP00000325146,9606.ENSP00000327054,9606.ENSP00000333667,9606.ENSP00000339191,9606.ENSP00000346839,9606.ENSP00000348442,9606.ENSP00000348965,9606.ENSP00000355180,9606.ENSP00000357283,…	COL1A1,HSPB1,LMNB1,EIF4A3,CCT5,COL6A3,TMEM43,FKBP10,MMP1,PPP2R1A,COL12A1,LMNB2,SHMT2,CAV1,FN1,PSMD12,DYNC1H1,COL6A1,LMNA,PHGDH,HNRNPK,PDHA1,LSS,ATL3,DDX3X,DNM1L,ETFA
Monarch	HP:0001251	Ataxia	19	853	0.36	0.0295	9606.ENSP00000222673,9606.ENSP00000231572,9606.ENSP00000233057,9606.ENSP00000261366,9606.ENSP00000261416,9606.ENSP00000264028,9606.ENSP00000264161,9606.ENSP00000280346,9606.ENSP00000327054,9606.ENSP00000333667,9606.ENSP00000339191,9606.ENSP00000357535,9606.ENSP00000357980,9606.ENSP00000367923,9606.ENSP00000368030,9606.ENSP00000369134,9606.ENSP00000410833,9606.ENSP00000431984,9606.ENSP00000449089	OGDH,RARS,EIF2AK2,LMNB1,HEXB,ARCN1,DARS,DLAT,LMNB2,SHMT2,CAV1,ECHS1,HTRA1,SUCLA2,ATAD3A,PDHA1,GBE1,CAPN1,DNM1L
Monarch	HP:0002864	Paraganglioma of head and neck	3	16	1.29	0.0303	9606.ENSP00000327070,9606.ENSP00000335304,9606.ENSP00000355518	MDH2,DLST,FH
Monarch	HP:0002982	Tibial bowing	4	39	1.03	0.0303	9606.ENSP00000225964,9606.ENSP00000300026,9606.ENSP00000317232,9606.ENSP00000434412	COL1A1,PPIB,FKBP10,SERPINH1
Monarch	HP:0003345	Elevated urinary norepinephrine	3	16	1.29	0.0303	9606.ENSP00000327070,9606.ENSP00000335304,9606.ENSP00000355518	MDH2,DLST,FH
Monarch	HP:0003574	Positive regitine blocking test	3	16	1.29	0.0303	9606.ENSP00000327070,9606.ENSP00000335304,9606.ENSP00000355518	MDH2,DLST,FH
Monarch	HP:0006748	Adrenal pheochromocytoma	3	16	1.29	0.0303	9606.ENSP00000327070,9606.ENSP00000335304,9606.ENSP00000355518	MDH2,DLST,FH
Monarch	HP:0008081	Pes valgus	4	39	1.03	0.0303	9606.ENSP00000295550,9606.ENSP00000325146,9606.ENSP00000355180,9606.ENSP00000431984	COL6A3,COL12A1,COL6A1,CAPN1
Monarch	HP:0009125	Lipodystrophy	4	39	1.03	0.0303	9606.ENSP00000303992,9606.ENSP00000339191,9606.ENSP00000357283,9606.ENSP00000399457	TMEM43,CAV1,LMNA,DDOST
Monarch	HP:0010532	Paroxysmal vertigo	3	16	1.29	0.0303	9606.ENSP00000327070,9606.ENSP00000335304,9606.ENSP00000355518	MDH2,DLST,FH
Monarch	HP:0001892	Abnormal bleeding	12	411	0.48	0.0313	9606.ENSP00000221130,9606.ENSP00000225964,9606.ENSP00000320866,9606.ENSP00000327070,9606.ENSP00000327801,9606.ENSP00000335304,9606.ENSP00000346839,9606.ENSP00000355518,9606.ENSP00000357048,9606.ENSP00000357283,9606.ENSP00000358417,9606.ENSP00000377941	GSR,COL1A1,CALR,MDH2,P4HB,DLST,FN1,FH,COPA,LMNA,PHGDH,ACTN1
Monarch	HP:0000932	Abnormal posterior cranial fossa morphology	8	197	0.62	0.0318	9606.ENSP00000225964,9606.ENSP00000300026,9606.ENSP00000317232,9606.ENSP00000358417,9606.ENSP00000370023,9606.ENSP00000387123,9606.ENSP00000434412,9606.ENSP00000438689	COL1A1,PPIB,FKBP10,PHGDH,HADHA,ALDH7A1,SERPINH1,ACADVL
Monarch	HP:0002540	Inability to walk	9	247	0.58	0.0318	9606.ENSP00000233057,9606.ENSP00000324804,9606.ENSP00000327070,9606.ENSP00000365439,9606.ENSP00000367923,9606.ENSP00000368030,9606.ENSP00000369134,9606.ENSP00000449089,9606.ENSP00000452762	EIF2AK2,PPP2R1A,MDH2,HNRNPK,SUCLA2,ATAD3A,PDHA1,DNM1L,ETFA
Monarch	HP:0003549	Abnormality of connective tissue	25	1294	0.3	0.0318	9606.ENSP00000225964,9606.ENSP00000258145,9606.ENSP00000261366,9606.ENSP00000281828,9606.ENSP00000295550,9606.ENSP00000300026,9606.ENSP00000303992,9606.ENSP00000317232,9606.ENSP00000322788,9606.ENSP00000324804,9606.ENSP00000325146,9606.ENSP00000327801,9606.ENSP00000339191,9606.ENSP00000355180,9606.ENSP00000355518,9606.ENSP00000357283,9606.ENSP00000358417,9606.ENSP00000369134,9606.ENSP00000373620,…	COL1A1,GNS,LMNB1,FARSB,COL6A3,PPIB,TMEM43,FKBP10,MMP1,PPP2R1A,COL12A1,P4HB,CAV1,COL6A1,FH,LMNA,PHGDH,PDHA1,HSPD1,LSS,DDX3X,DDOST,GBE1,SERPINH1,TOR1AIP1
Monarch	HP:0000153	Abnormality of the mouth	34	1994	0.25	0.0319	9606.ENSP00000217426,9606.ENSP00000222673,9606.ENSP00000225964,9606.ENSP00000258145,9606.ENSP00000261366,9606.ENSP00000261416,9606.ENSP00000264028,9606.ENSP00000269349,9606.ENSP00000280346,9606.ENSP00000281828,9606.ENSP00000295550,9606.ENSP00000300026,9606.ENSP00000317232,9606.ENSP00000319501,9606.ENSP00000322788,9606.ENSP00000324804,9606.ENSP00000325146,9606.ENSP00000327054,9606.ENSP00000327801,…	AHCY,OGDH,COL1A1,GNS,LMNB1,HEXB,ARCN1,EIF4A3,DLAT,FARSB,COL6A3,PPIB,FKBP10,UGDH,MMP1,PPP2R1A,COL12A1,LMNB2,P4HB,SHMT2,UGP2,CAV1,PSMD12,COL6A1,FH,LMNA,PHGDH,HNRNPK,OPTN,ATAD3A,PDHA1,DDX3X,ANXA11,SERPINH1
Monarch	HP:0004349	Reduced bone mineral density	12	414	0.48	0.0325	9606.ENSP00000225964,9606.ENSP00000281828,9606.ENSP00000300026,9606.ENSP00000317232,9606.ENSP00000322788,9606.ENSP00000327801,9606.ENSP00000357283,9606.ENSP00000358417,9606.ENSP00000365439,9606.ENSP00000399457,9606.ENSP00000434412,9606.ENSP00000480004	COL1A1,FARSB,PPIB,FKBP10,MMP1,P4HB,LMNA,PHGDH,HNRNPK,DDOST,SERPINH1,EPHX1
Monarch	HP:0034057	Fetal anomaly	7	152	0.68	0.0328	9606.ENSP00000217426,9606.ENSP00000225964,9606.ENSP00000300026,9606.ENSP00000365439,9606.ENSP00000370023,9606.ENSP00000387123,9606.ENSP00000410833	AHCY,COL1A1,PPIB,HNRNPK,HADHA,ALDH7A1,GBE1
Monarch	HP:0001095	Hypertensive retinopathy	3	17	1.26	0.0330	9606.ENSP00000327070,9606.ENSP00000335304,9606.ENSP00000355518	MDH2,DLST,FH
Monarch	HP:0003324	Generalized muscle weakness	6	110	0.75	0.0330	9606.ENSP00000295550,9606.ENSP00000325146,9606.ENSP00000355180,9606.ENSP00000368022,9606.ENSP00000370023,9606.ENSP00000398610	COL6A3,COL12A1,COL6A1,OPTN,HADHA,ANXA11
Monarch	HP:0003639	Elevated urinary epinephrine	3	17	1.26	0.0330	9606.ENSP00000327070,9606.ENSP00000335304,9606.ENSP00000355518	MDH2,DLST,FH
Monarch	HP:0011979	Elevated urinary dopamine	3	17	1.26	0.0330	9606.ENSP00000327070,9606.ENSP00000335304,9606.ENSP00000355518	MDH2,DLST,FH
Monarch	HP:0004902	Congenital lactic acidosis	2	3	1.84	0.0332	9606.ENSP00000222673,9606.ENSP00000369134	OGDH,PDHA1
Monarch	HP:0033165	Necrotizing enterocolitis	2	3	1.84	0.0332	9606.ENSP00000370023,9606.ENSP00000438689	HADHA,ACADVL
Monarch	HP:0100749	Chest pain	5	73	0.85	0.0335	9606.ENSP00000303992,9606.ENSP00000320866,9606.ENSP00000327070,9606.ENSP00000335304,9606.ENSP00000355518	TMEM43,CALR,MDH2,DLST,FH
Monarch	HP:0000926	Platyspondyly	6	111	0.75	0.0337	9606.ENSP00000225964,9606.ENSP00000300026,9606.ENSP00000317232,9606.ENSP00000327801,9606.ENSP00000331897,9606.ENSP00000434412	COL1A1,PPIB,FKBP10,P4HB,IDH2,SERPINH1
Monarch	BFO:0000040	Material entity	5	74	0.84	0.0350	9606.ENSP00000280326,9606.ENSP00000352208,9606.ENSP00000360635,9606.ENSP00000368030,9606.ENSP00000479861	CCT5,MYOF,DPP7,ATAD3A,SEPT2
Monarch	HP:0001181	Adducted thumb	5	74	0.84	0.0350	9606.ENSP00000295550,9606.ENSP00000325146,9606.ENSP00000333667,9606.ENSP00000355180,9606.ENSP00000358417	COL6A3,COL12A1,SHMT2,COL6A1,PHGDH
Monarch	HP:0011024	Abnormality of the gastrointestinal tract	26	1384	0.29	0.0350	9606.ENSP00000217426,9606.ENSP00000221130,9606.ENSP00000225964,9606.ENSP00000231572,9606.ENSP00000258145,9606.ENSP00000261366,9606.ENSP00000281828,9606.ENSP00000299138,9606.ENSP00000322788,9606.ENSP00000331897,9606.ENSP00000348965,9606.ENSP00000355518,9606.ENSP00000357283,9606.ENSP00000358417,9606.ENSP00000365439,9606.ENSP00000368022,9606.ENSP00000369134,9606.ENSP00000370023,9606.ENSP00000382840,…	AHCY,GSR,COL1A1,RARS,GNS,LMNB1,FARSB,VPS35,MMP1,IDH2,DYNC1H1,FH,LMNA,PHGDH,HNRNPK,OPTN,PDHA1,HADHA,DDX3X,DDOST,GBE1,SERPINH1,ACADVL,DNM1L,ETFA,EPHX1
Monarch	HP:0003528	Elevated calcitonin	3	18	1.24	0.0363	9606.ENSP00000327070,9606.ENSP00000335304,9606.ENSP00000355518	MDH2,DLST,FH
Monarch	HP:0008956	Proximal lower limb amyotrophy	3	18	1.24	0.0363	9606.ENSP00000303992,9606.ENSP00000348965,9606.ENSP00000357283	TMEM43,DYNC1H1,LMNA
Monarch	HP:0009073	Progressive proximal muscle weakness	3	18	1.24	0.0363	9606.ENSP00000295550,9606.ENSP00000325146,9606.ENSP00000355180	COL6A3,COL12A1,COL6A1
Monarch	HP:0011807	Type 1 muscle fiber atrophy	3	18	1.24	0.0363	9606.ENSP00000303992,9606.ENSP00000357283,9606.ENSP00000365439	TMEM43,LMNA,HNRNPK
Monarch	HP:0002092	Pulmonary arterial hypertension	6	114	0.74	0.0370	9606.ENSP00000225964,9606.ENSP00000300026,9606.ENSP00000317232,9606.ENSP00000339191,9606.ENSP00000357283,9606.ENSP00000434412	COL1A1,PPIB,FKBP10,CAV1,LMNA,SERPINH1
Monarch	HP:0002013	Vomiting	9	259	0.56	0.0399	9606.ENSP00000196371,9606.ENSP00000225964,9606.ENSP00000231572,9606.ENSP00000281828,9606.ENSP00000358417,9606.ENSP00000365439,9606.ENSP00000370023,9606.ENSP00000438689,9606.ENSP00000452762	OXCT1,COL1A1,RARS,FARSB,PHGDH,HNRNPK,HADHA,ACADVL,ETFA
Monarch	HP:0002605	Hepatic necrosis	3	19	1.21	0.0404	9606.ENSP00000370023,9606.ENSP00000438689,9606.ENSP00000452762	HADHA,ACADVL,ETFA
Monarch	HP:0003741	Congenital muscular dystrophy	3	19	1.21	0.0404	9606.ENSP00000295550,9606.ENSP00000355180,9606.ENSP00000357283	COL6A3,COL6A1,LMNA
Monarch	HP:0003330	Abnormal bone structure	10	315	0.52	0.0409	9606.ENSP00000225964,9606.ENSP00000257770,9606.ENSP00000281828,9606.ENSP00000300026,9606.ENSP00000317232,9606.ENSP00000331897,9606.ENSP00000339191,9606.ENSP00000357283,9606.ENSP00000381844,9606.ENSP00000434412	COL1A1,NT5E,FARSB,PPIB,FKBP10,IDH2,CAV1,LMNA,ATL3,SERPINH1
Monarch	HP:0002355	Difficulty walking	9	262	0.55	0.0420	9606.ENSP00000231572,9606.ENSP00000248553,9606.ENSP00000280346,9606.ENSP00000295550,9606.ENSP00000325146,9606.ENSP00000347495,9606.ENSP00000355180,9606.ENSP00000431984,9606.ENSP00000449089	RARS,HSPB1,DLAT,COL6A3,COL12A1,WARS,COL6A1,CAPN1,DNM1L
Monarch	HP:0002791	Hypoventilation	4	45	0.96	0.0420	9606.ENSP00000295550,9606.ENSP00000325146,9606.ENSP00000355180,9606.ENSP00000365439	COL6A3,COL12A1,COL6A1,HNRNPK
Monarch	HP:0002789	Tachypnea	5	79	0.82	0.0433	9606.ENSP00000196371,9606.ENSP00000281828,9606.ENSP00000357048,9606.ENSP00000370023,9606.ENSP00000438689	OXCT1,FARSB,COPA,HADHA,ACADVL
Monarch	HP:0000467	Neck muscle weakness	5	80	0.81	0.0448	9606.ENSP00000295550,9606.ENSP00000303992,9606.ENSP00000325146,9606.ENSP00000355180,9606.ENSP00000357283	COL6A3,TMEM43,COL12A1,COL6A1,LMNA
Monarch	HP:0000486	Strabismus	19	901	0.34	0.0448	9606.ENSP00000217426,9606.ENSP00000261366,9606.ENSP00000280346,9606.ENSP00000295550,9606.ENSP00000325146,9606.ENSP00000327070,9606.ENSP00000333667,9606.ENSP00000348442,9606.ENSP00000355180,9606.ENSP00000357535,9606.ENSP00000358417,9606.ENSP00000367923,9606.ENSP00000368030,9606.ENSP00000369134,9606.ENSP00000370023,9606.ENSP00000373620,9606.ENSP00000382840,9606.ENSP00000399457,9606.ENSP00000449089	AHCY,LMNB1,DLAT,COL6A3,COL12A1,MDH2,SHMT2,PSMD12,COL6A1,ECHS1,PHGDH,SUCLA2,ATAD3A,PDHA1,HADHA,HSPD1,DDX3X,DDOST,DNM1L
Monarch	HP:0002795	Abnormal respiratory system physiology	11	377	0.48	0.0448	9606.ENSP00000225964,9606.ENSP00000295550,9606.ENSP00000300026,9606.ENSP00000317232,9606.ENSP00000325146,9606.ENSP00000339191,9606.ENSP00000355180,9606.ENSP00000357283,9606.ENSP00000368022,9606.ENSP00000398610,9606.ENSP00000434412	COL1A1,COL6A3,PPIB,FKBP10,COL12A1,CAV1,COL6A1,LMNA,OPTN,ANXA11,SERPINH1
Monarch	HP:0003717	Minimal subcutaneous fat	2	4	1.71	0.0448	9606.ENSP00000339191,9606.ENSP00000357283	CAV1,LMNA
Monarch	HP:0011703	Sinus tachycardia	3	20	1.19	0.0448	9606.ENSP00000327070,9606.ENSP00000335304,9606.ENSP00000355518	MDH2,DLST,FH
Monarch	HP:0011732	Abnormality of adrenal morphology	5	80	0.81	0.0448	9606.ENSP00000327070,9606.ENSP00000331897,9606.ENSP00000335304,9606.ENSP00000355518,9606.ENSP00000357283	MDH2,IDH2,DLST,FH,LMNA
Monarch	HP:0030781	Increased circulating free fatty acid level	2	4	1.71	0.0448	9606.ENSP00000370023,9606.ENSP00000438689	HADHA,ACADVL
Monarch	HP:0009058	Increased muscle lipid content	4	47	0.95	0.0469	9606.ENSP00000295550,9606.ENSP00000325146,9606.ENSP00000355180,9606.ENSP00000452762	COL6A3,COL12A1,COL6A1,ETFA
Monarch	HP:0030890	Hyperintensity of cerebral white matter on MRI	4	47	0.95	0.0469	9606.ENSP00000217426,9606.ENSP00000231572,9606.ENSP00000261366,9606.ENSP00000357980	AHCY,RARS,LMNB1,HTRA1
Monarch	HP:0100543	Cognitive impairment	32	1901	0.24	0.0485	9606.ENSP00000217426,9606.ENSP00000231572,9606.ENSP00000258145,9606.ENSP00000261366,9606.ENSP00000261416,9606.ENSP00000264028,9606.ENSP00000264161,9606.ENSP00000277865,9606.ENSP00000280346,9606.ENSP00000299138,9606.ENSP00000324804,9606.ENSP00000333667,9606.ENSP00000338703,9606.ENSP00000339191,9606.ENSP00000348442,9606.ENSP00000348965,9606.ENSP00000355518,9606.ENSP00000357283,9606.ENSP00000357535,…	AHCY,RARS,GNS,LMNB1,HEXB,ARCN1,DARS,GLUD1,DLAT,VPS35,PPP2R1A,SHMT2,UGP2,CAV1,PSMD12,DYNC1H1,FH,LMNA,ECHS1,HTRA1,PHGDH,HNRNPK,SUCLA2,ATAD3A,PDHA1,HADHA,HSPD1,LSS,DDX3X,ALDH7A1,GBE1,DNM1L
Monarch	HP:0000098	Tall stature	7	168	0.63	0.0489	9606.ENSP00000281828,9606.ENSP00000295550,9606.ENSP00000339191,9606.ENSP00000348442,9606.ENSP00000355180,9606.ENSP00000357283,9606.ENSP00000365439	FARSB,COL6A3,CAV1,PSMD12,COL6A1,LMNA,HNRNPK
Monarch	HP:0003431	Decreased motor nerve conduction velocity	4	48	0.94	0.0497	9606.ENSP00000248553,9606.ENSP00000280326,9606.ENSP00000348965,9606.ENSP00000357283	HSPB1,CCT5,DYNC1H1,LMNA
Monarch	HP:0008180	Mildly elevated creatine kinase	4	48	0.94	0.0497	9606.ENSP00000295550,9606.ENSP00000325146,9606.ENSP00000355180,9606.ENSP00000357283	COL6A3,COL12A1,COL6A1,LMNA
DISEASES	DOID:0014667	Disease of metabolism	28	997	0.46	0.0023	9606.ENSP00000217426,9606.ENSP00000229270,9606.ENSP00000231572,9606.ENSP00000235835,9606.ENSP00000258145,9606.ENSP00000261416,9606.ENSP00000277865,9606.ENSP00000280346,9606.ENSP00000322439,9606.ENSP00000331897,9606.ENSP00000333664,9606.ENSP00000339191,9606.ENSP00000346839,9606.ENSP00000353224,9606.ENSP00000355180,9606.ENSP00000355518,9606.ENSP00000357535,9606.ENSP00000358417,9606.ENSP00000367123,…	AHCY,TPI1,RARS,AKR7A2,GNS,HEXB,GLUD1,DLAT,TUFM,IDH2,ACAA1,CAV1,FN1,TFRC,COL6A1,FH,ECHS1,PHGDH,SLC3A2,SUCLA2,PDHA1,HADHA,G6PD,ATP5A1,DDOST,GBE1,ACADVL,ETFA
DISEASES	DOID:655	Inherited metabolic disorder	23	726	0.52	0.0023	9606.ENSP00000217426,9606.ENSP00000235835,9606.ENSP00000258145,9606.ENSP00000261416,9606.ENSP00000277865,9606.ENSP00000280346,9606.ENSP00000322439,9606.ENSP00000331897,9606.ENSP00000333664,9606.ENSP00000353224,9606.ENSP00000355518,9606.ENSP00000357535,9606.ENSP00000358417,9606.ENSP00000367123,9606.ENSP00000367923,9606.ENSP00000369134,9606.ENSP00000370023,9606.ENSP00000377192,9606.ENSP00000381736,…	AHCY,AKR7A2,GNS,HEXB,GLUD1,DLAT,TUFM,IDH2,ACAA1,TFRC,FH,ECHS1,PHGDH,SLC3A2,SUCLA2,PDHA1,HADHA,G6PD,ATP5A1,DDOST,GBE1,ACADVL,ETFA
DISEASES	DOID:9884	Muscular dystrophy	9	94	1.0	0.0023	9606.ENSP00000261366,9606.ENSP00000295550,9606.ENSP00000303992,9606.ENSP00000325146,9606.ENSP00000327054,9606.ENSP00000352208,9606.ENSP00000355180,9606.ENSP00000357283,9606.ENSP00000435365	LMNB1,COL6A3,TMEM43,COL12A1,LMNB2,MYOF,COL6A1,LMNA,TOR1AIP1
DISEASES	DOID:11726	Emery-Dreifuss muscular dystrophy	4	9	1.66	0.0059	9606.ENSP00000261366,9606.ENSP00000303992,9606.ENSP00000327054,9606.ENSP00000357283	LMNB1,TMEM43,LMNB2,LMNA
DISEASES	DOID:0050739	Autosomal genetic disease	44	2323	0.29	0.0071	9606.ENSP00000225964,9606.ENSP00000248553,9606.ENSP00000252699,9606.ENSP00000257770,9606.ENSP00000258145,9606.ENSP00000261366,9606.ENSP00000261416,9606.ENSP00000264335,9606.ENSP00000277865,9606.ENSP00000286713,9606.ENSP00000295550,9606.ENSP00000299138,9606.ENSP00000300026,9606.ENSP00000303992,9606.ENSP00000317232,9606.ENSP00000317257,9606.ENSP00000320866,9606.ENSP00000322439,9606.ENSP00000327054,…	COL1A1,HSPB1,ACTN4,NT5E,GNS,LMNB1,HEXB,YWHAE,GLUD1,STOM,COL6A3,VPS35,PPIB,TMEM43,FKBP10,CPNE1,CALR,TUFM,LMNB2,ACAA1,UGP2,CAV1,DYNC1H1,RAD23B,MSN,COL6A1,FH,LMNA,ECHS1,HTRA1,YARS,SUCLA2,HADHA,HSPD1,MX1,ATP5A1,ATL3,RDX,API5,CAPN1,TOR1AIP1,ACADVL,DNM1L,ETFA
DISEASES	DOID:4	Disease	86	5921	0.18	0.0071	9606.ENSP00000217426,9606.ENSP00000221130,9606.ENSP00000225964,9606.ENSP00000229270,9606.ENSP00000231572,9606.ENSP00000235835,9606.ENSP00000248553,9606.ENSP00000252699,9606.ENSP00000257770,9606.ENSP00000258145,9606.ENSP00000261366,9606.ENSP00000261416,9606.ENSP00000264335,9606.ENSP00000264639,9606.ENSP00000277865,9606.ENSP00000280326,9606.ENSP00000280346,9606.ENSP00000284240,9606.ENSP00000286713,…	AHCY,GSR,COL1A1,TPI1,RARS,AKR7A2,HSPB1,ACTN4,NT5E,GNS,LMNB1,HEXB,YWHAE,PSMD3,GLUD1,CCT5,DLAT,THY1,STOM,COL6A3,VPS35,PPIB,TMEM43,FKBP10,CPNE1,CALR,TUFM,PPP2R1A,COL12A1,LMNB2,MDH2,P4HB,IDH2,ACAA1,SHMT2,UGP2,CAV1,TPM4,FN1,WARS,DYNC1H1,RAD23B,MYOF,XRCC6,TFRC,MSN,CALD1,COL6A1,FH,LMNA,ECHS1,HTRA1,PHGDH,YARS,HNRNPK,RRBP1,SLC3A2,SUCLA2,OPTN,PDHA1,HADHA,HSPD1,G6PD,LSS,MX1,ATP5A1,ATL3,DDX3X,RDX,SSB,ALDH7A1…
DISEASES	DOID:9252	Amino acid metabolic disorder	9	131	0.85	0.0071	9606.ENSP00000217426,9606.ENSP00000235835,9606.ENSP00000331897,9606.ENSP00000333664,9606.ENSP00000355518,9606.ENSP00000358417,9606.ENSP00000367123,9606.ENSP00000438689,9606.ENSP00000452762	AHCY,AKR7A2,IDH2,ACAA1,FH,PHGDH,SLC3A2,ACADVL,ETFA
DISEASES	DOID:0050177	Monogenic disease	49	2778	0.26	0.0098	9606.ENSP00000225964,9606.ENSP00000248553,9606.ENSP00000252699,9606.ENSP00000257770,9606.ENSP00000258145,9606.ENSP00000261366,9606.ENSP00000261416,9606.ENSP00000264335,9606.ENSP00000264639,9606.ENSP00000277865,9606.ENSP00000286713,9606.ENSP00000295550,9606.ENSP00000299138,9606.ENSP00000300026,9606.ENSP00000303992,9606.ENSP00000317232,9606.ENSP00000317257,9606.ENSP00000320866,9606.ENSP00000322439,…	COL1A1,HSPB1,ACTN4,NT5E,GNS,LMNB1,HEXB,YWHAE,PSMD3,GLUD1,STOM,COL6A3,VPS35,PPIB,TMEM43,FKBP10,CPNE1,CALR,TUFM,LMNB2,ACAA1,UGP2,CAV1,DYNC1H1,RAD23B,MSN,COL6A1,FH,LMNA,ECHS1,HTRA1,YARS,SUCLA2,OPTN,HADHA,HSPD1,LSS,MX1,ATP5A1,ATL3,RDX,ANXA11,API5,CAPN1,TOR1AIP1,ACADVL,VIM,DNM1L,ETFA
DISEASES	DOID:12347	Osteogenesis imperfecta	5	30	1.24	0.0098	9606.ENSP00000225964,9606.ENSP00000300026,9606.ENSP00000317232,9606.ENSP00000327801,9606.ENSP00000434412	COL1A1,PPIB,FKBP10,P4HB,SERPINH1
DISEASES	DOID:17	Musculoskeletal system disease	26	1074	0.4	0.0098	9606.ENSP00000225964,9606.ENSP00000248553,9606.ENSP00000261366,9606.ENSP00000295550,9606.ENSP00000300026,9606.ENSP00000303992,9606.ENSP00000317232,9606.ENSP00000317257,9606.ENSP00000325146,9606.ENSP00000327054,9606.ENSP00000327801,9606.ENSP00000331897,9606.ENSP00000339191,9606.ENSP00000348965,9606.ENSP00000352208,9606.ENSP00000352257,9606.ENSP00000354826,9606.ENSP00000355180,9606.ENSP00000357283,…	COL1A1,HSPB1,LMNB1,COL6A3,PPIB,TMEM43,FKBP10,CPNE1,COL12A1,LMNB2,P4HB,IDH2,CAV1,DYNC1H1,MYOF,XRCC6,CALD1,COL6A1,LMNA,ECHS1,HTRA1,YARS,OPTN,SERPINH1,TOR1AIP1,EPHX1
DISEASES	DOID:423	Myopathy	10	194	0.73	0.0098	9606.ENSP00000261366,9606.ENSP00000295550,9606.ENSP00000303992,9606.ENSP00000317257,9606.ENSP00000325146,9606.ENSP00000327054,9606.ENSP00000352208,9606.ENSP00000355180,9606.ENSP00000357283,9606.ENSP00000435365	LMNB1,COL6A3,TMEM43,CPNE1,COL12A1,LMNB2,MYOF,COL6A1,LMNA,TOR1AIP1
DISEASES	DOID:630	Genetic disease	51	2962	0.25	0.0098	9606.ENSP00000225964,9606.ENSP00000248553,9606.ENSP00000252699,9606.ENSP00000257770,9606.ENSP00000258145,9606.ENSP00000261366,9606.ENSP00000261416,9606.ENSP00000264335,9606.ENSP00000264639,9606.ENSP00000277865,9606.ENSP00000286713,9606.ENSP00000295550,9606.ENSP00000299138,9606.ENSP00000300026,9606.ENSP00000303992,9606.ENSP00000317232,9606.ENSP00000317257,9606.ENSP00000320866,9606.ENSP00000322439,…	COL1A1,HSPB1,ACTN4,NT5E,GNS,LMNB1,HEXB,YWHAE,PSMD3,GLUD1,STOM,COL6A3,VPS35,PPIB,TMEM43,FKBP10,CPNE1,CALR,TUFM,LMNB2,ACAA1,UGP2,CAV1,DYNC1H1,RAD23B,MSN,COL6A1,FH,LMNA,ECHS1,HTRA1,YARS,SLC3A2,SUCLA2,OPTN,HADHA,HSPD1,LSS,MX1,ATP5A1,ATL3,RDX,SSB,ANXA11,API5,CAPN1,TOR1AIP1,ACADVL,VIM,DNM1L,ETFA
DISEASES	DOID:811	Lipodystrophy	4	14	1.47	0.0098	9606.ENSP00000327054,9606.ENSP00000339191,9606.ENSP00000357283,9606.ENSP00000357535	LMNB2,CAV1,LMNA,ECHS1
DISEASES	DOID:3911	Progeria	3	5	1.79	0.0145	9606.ENSP00000261366,9606.ENSP00000327054,9606.ENSP00000357283	LMNB1,LMNB2,LMNA
DISEASES	DOID:0080000	Muscular disease	11	254	0.65	0.0150	9606.ENSP00000261366,9606.ENSP00000295550,9606.ENSP00000303992,9606.ENSP00000317257,9606.ENSP00000325146,9606.ENSP00000327054,9606.ENSP00000352208,9606.ENSP00000354826,9606.ENSP00000355180,9606.ENSP00000357283,9606.ENSP00000435365	LMNB1,COL6A3,TMEM43,CPNE1,COL12A1,LMNB2,MYOF,CALD1,COL6A1,LMNA,TOR1AIP1
TISSUES	BTO:0000345	Digestive gland	152	2645	0.77	6.43e-91	9606.ENSP00000054950,9606.ENSP00000216780,9606.ENSP00000217426,9606.ENSP00000221130,9606.ENSP00000221419,9606.ENSP00000222673,9606.ENSP00000225964,9606.ENSP00000228318,9606.ENSP00000229270,9606.ENSP00000231572,9606.ENSP00000235835,9606.ENSP00000237530,9606.ENSP00000248553,9606.ENSP00000248975,9606.ENSP00000252699,9606.ENSP00000257770,9606.ENSP00000258091,9606.ENSP00000258962,9606.ENSP00000261366,…	RCN1,PCK2,AHCY,GSR,HNRNPL,OGDH,COL1A1,SLC25A3,TPI1,RARS,AKR7A2,RPN2,HSPB1,YWHAH,ACTN4,NT5E,CCT7,SRSF1,LMNB1,HEXB,KPNA3,ATP5B,ACTR3,EHD2,P4HA1,CAPG,ARCN1,DARS,YWHAE,PSMD3,VDAC1,GLUD1,CCT5,DLAT,THY1,TOMM70A,STOM,EIF4A1,CAPN2,COL6A3,CCT3,RPN1,ANXA5,VPS35,PPIB,ANPEP,PDIA3,PA2G4,GNB2,PCBP1,ARHGAP1,TCP1,NCL,UGDH,CALR,TUFM,PPP2R1A,COL12A1,LMNB2,MDH2,P4HB,SRPR,IDH2,LAMP1,ACAA1,SHMT2,BSG,HSP90AA1,RTN4,UGP…
TISSUES	BTO:0000759	Liver	132	1882	0.86	8.72e-84	9606.ENSP00000054950,9606.ENSP00000216780,9606.ENSP00000217426,9606.ENSP00000221130,9606.ENSP00000221419,9606.ENSP00000222673,9606.ENSP00000225964,9606.ENSP00000228318,9606.ENSP00000229270,9606.ENSP00000231572,9606.ENSP00000235835,9606.ENSP00000237530,9606.ENSP00000248553,9606.ENSP00000248975,9606.ENSP00000252699,9606.ENSP00000257770,9606.ENSP00000258091,9606.ENSP00000258962,9606.ENSP00000261366,…	RCN1,PCK2,AHCY,GSR,HNRNPL,OGDH,COL1A1,SLC25A3,TPI1,RARS,AKR7A2,RPN2,HSPB1,YWHAH,ACTN4,NT5E,CCT7,SRSF1,LMNB1,ATP5B,ACTR3,P4HA1,ARCN1,DARS,YWHAE,PSMD3,VDAC1,GLUD1,CCT5,DLAT,THY1,TOMM70A,STOM,EIF4A1,CAPN2,COL6A3,CCT3,RPN1,ANXA5,VPS35,PPIB,ANPEP,PDIA3,PA2G4,PCBP1,TCP1,NCL,UGDH,CALR,TUFM,PPP2R1A,COL12A1,LMNB2,MDH2,P4HB,SRPR,IDH2,LAMP1,ACAA1,SHMT2,BSG,HSP90AA1,RTN4,UGP2,CAV1,CAPRIN1,ANXA2,RPSA,SND1,FN1…
TISSUES	BTO:0001488	Endocrine gland	176	6036	0.48	1.49e-69	9606.ENSP00000054950,9606.ENSP00000216780,9606.ENSP00000217426,9606.ENSP00000221130,9606.ENSP00000221419,9606.ENSP00000222673,9606.ENSP00000225964,9606.ENSP00000228318,9606.ENSP00000229270,9606.ENSP00000231572,9606.ENSP00000235835,9606.ENSP00000237530,9606.ENSP00000248553,9606.ENSP00000248975,9606.ENSP00000252699,9606.ENSP00000257770,9606.ENSP00000258091,9606.ENSP00000258145,9606.ENSP00000258962,…	RCN1,PCK2,AHCY,GSR,HNRNPL,OGDH,COL1A1,SLC25A3,TPI1,RARS,AKR7A2,RPN2,HSPB1,YWHAH,ACTN4,NT5E,CCT7,GNS,SRSF1,LMNB1,HEXB,KPNA3,ATP5B,ACTR3,EHD2,P4HA1,CAPG,ARCN1,DARS,YWHAE,PSMD3,VDAC1,PRKAR2A,GLUD1,CCT5,DLAT,FARSB,THY1,TOMM70A,STOM,EIF4A1,CAPN2,COL6A3,CCT3,RPN1,ANXA5,VPS35,PPIB,ANPEP,PDIA3,PA2G4,TMEM43,GNB2,PCBP1,GPD2,DPYSL2,ARHGAP1,FKBP10,TCP1,NCL,UGDH,CALR,TUFM,MMP1,PPP2R1A,COL12A1,LMNB2,MDH2,P4HB,…
TISSUES	BTO:0001491	Viscus	166	5020	0.53	6.34e-69	9606.ENSP00000054950,9606.ENSP00000196371,9606.ENSP00000216780,9606.ENSP00000217426,9606.ENSP00000221130,9606.ENSP00000221419,9606.ENSP00000222673,9606.ENSP00000225964,9606.ENSP00000228318,9606.ENSP00000229270,9606.ENSP00000231572,9606.ENSP00000233057,9606.ENSP00000235835,9606.ENSP00000237530,9606.ENSP00000248553,9606.ENSP00000248975,9606.ENSP00000252699,9606.ENSP00000257770,9606.ENSP00000258091,…	RCN1,OXCT1,PCK2,AHCY,GSR,HNRNPL,OGDH,COL1A1,SLC25A3,TPI1,RARS,EIF2AK2,AKR7A2,RPN2,HSPB1,YWHAH,ACTN4,NT5E,CCT7,GNS,SRSF1,LMNB1,HEXB,ATP5B,ACTR3,EHD2,P4HA1,CAPG,ARCN1,DARS,YWHAE,PSMD3,VDAC1,EIF4A3,GLUD1,CCT5,DLAT,THY1,TOMM70A,STOM,EIF4A1,CAPN2,COL6A3,CCT3,RPN1,ANXA5,VPS35,PPIB,ANPEP,PDIA3,PA2G4,TMEM43,GNB2,PCBP1,GPD2,ARHGAP1,TCP1,NCL,UGDH,CALR,TUFM,PPP2R1A,COL12A1,LMNB2,MDH2,P4HB,SRPR,IDH2,LAMP1,AC…
TISSUES	BTO:0000522	Gland	178	6602	0.45	3.96e-66	9606.ENSP00000054950,9606.ENSP00000196371,9606.ENSP00000216780,9606.ENSP00000217426,9606.ENSP00000221130,9606.ENSP00000221419,9606.ENSP00000222673,9606.ENSP00000225964,9606.ENSP00000228318,9606.ENSP00000229270,9606.ENSP00000231572,9606.ENSP00000235835,9606.ENSP00000237530,9606.ENSP00000248553,9606.ENSP00000248975,9606.ENSP00000249066,9606.ENSP00000252699,9606.ENSP00000257770,9606.ENSP00000258091,…	RCN1,OXCT1,PCK2,AHCY,GSR,HNRNPL,OGDH,COL1A1,SLC25A3,TPI1,RARS,AKR7A2,RPN2,HSPB1,YWHAH,APOL2,ACTN4,NT5E,CCT7,GNS,SRSF1,LMNB1,HEXB,KPNA3,ATP5B,ACTR3,EHD2,P4HA1,CAPG,ARCN1,DARS,YWHAE,PSMD3,VDAC1,PRKAR2A,GLUD1,CCT5,DLAT,FARSB,THY1,TOMM70A,STOM,EIF4A1,CAPN2,COL6A3,CCT3,RPN1,ANXA5,VPS35,PPIB,ANPEP,PDIA3,PA2G4,TMEM43,GNB2,PCBP1,GPD2,DPYSL2,ARHGAP1,FKBP10,TCP1,NCL,UGDH,CALR,TUFM,MMP1,PPP2R1A,COL12A1,LMNB…
TISSUES	BTO:0000083	Female reproductive system	168	5799	0.48	7.07e-62	9606.ENSP00000054950,9606.ENSP00000216780,9606.ENSP00000217426,9606.ENSP00000221130,9606.ENSP00000221419,9606.ENSP00000222673,9606.ENSP00000225964,9606.ENSP00000228318,9606.ENSP00000229270,9606.ENSP00000231572,9606.ENSP00000233057,9606.ENSP00000235835,9606.ENSP00000237530,9606.ENSP00000248553,9606.ENSP00000248975,9606.ENSP00000249066,9606.ENSP00000252699,9606.ENSP00000257770,9606.ENSP00000258091,…	RCN1,PCK2,AHCY,GSR,HNRNPL,OGDH,COL1A1,SLC25A3,TPI1,RARS,EIF2AK2,AKR7A2,RPN2,HSPB1,YWHAH,APOL2,ACTN4,NT5E,CCT7,GNS,SRSF1,LMNB1,HEXB,ATP5B,ACTR3,EHD2,CAPG,YWHAE,PSMD3,VDAC1,PRKAR2A,EIF4A3,GLUD1,CCT5,DLAT,FARSB,THY1,TOMM70A,STOM,EIF4A1,CAPN2,COL6A3,CCT3,RPN1,ANXA5,VPS35,PPIB,PDIA3,PA2G4,TMEM43,GNB2,PCBP1,GPD2,DPYSL2,FKBP10,CPNE1,TCP1,NCL,UGDH,CALR,TUFM,MMP1,PPP2R1A,MDH2,P4HB,SRPR,IDH2,LAMP1,ACAA1,SH…
TISSUES	BTO:0000081	Reproductive system	169	6107	0.46	1.15e-59	9606.ENSP00000054950,9606.ENSP00000216780,9606.ENSP00000217426,9606.ENSP00000221130,9606.ENSP00000221419,9606.ENSP00000222673,9606.ENSP00000225964,9606.ENSP00000228318,9606.ENSP00000229270,9606.ENSP00000231572,9606.ENSP00000233057,9606.ENSP00000235835,9606.ENSP00000237530,9606.ENSP00000248553,9606.ENSP00000248975,9606.ENSP00000249066,9606.ENSP00000252699,9606.ENSP00000257770,9606.ENSP00000258091,…	RCN1,PCK2,AHCY,GSR,HNRNPL,OGDH,COL1A1,SLC25A3,TPI1,RARS,EIF2AK2,AKR7A2,RPN2,HSPB1,YWHAH,APOL2,ACTN4,NT5E,CCT7,GNS,SRSF1,LMNB1,HEXB,ATP5B,ACTR3,EHD2,CAPG,YWHAE,PSMD3,VDAC1,PRKAR2A,EIF4A3,GLUD1,CCT5,DLAT,FARSB,THY1,TOMM70A,STOM,EIF4A1,CAPN2,COL6A3,CCT3,RPN1,ANXA5,VPS35,PPIB,PDIA3,PA2G4,TMEM43,GNB2,PCBP1,GPD2,DPYSL2,FKBP10,CPNE1,TCP1,NCL,UGDH,CALR,TUFM,MMP1,PPP2R1A,MDH2,P4HB,SRPR,IDH2,LAMP1,ACAA1,SH…
TISSUES	BTO:0003091	Urogenital system	170	6716	0.42	1.95e-54	9606.ENSP00000054950,9606.ENSP00000196371,9606.ENSP00000216780,9606.ENSP00000217426,9606.ENSP00000221130,9606.ENSP00000221419,9606.ENSP00000222673,9606.ENSP00000225964,9606.ENSP00000228318,9606.ENSP00000229270,9606.ENSP00000231572,9606.ENSP00000233057,9606.ENSP00000235835,9606.ENSP00000237530,9606.ENSP00000248553,9606.ENSP00000248975,9606.ENSP00000249066,9606.ENSP00000252699,9606.ENSP00000257770,…	RCN1,OXCT1,PCK2,AHCY,GSR,HNRNPL,OGDH,COL1A1,SLC25A3,TPI1,RARS,EIF2AK2,AKR7A2,RPN2,HSPB1,YWHAH,APOL2,ACTN4,NT5E,CCT7,GNS,SRSF1,LMNB1,HEXB,ATP5B,ACTR3,EHD2,CAPG,YWHAE,PSMD3,VDAC1,PRKAR2A,EIF4A3,GLUD1,CCT5,DLAT,FARSB,THY1,TOMM70A,STOM,EIF4A1,CAPN2,COL6A3,CCT3,RPN1,ANXA5,VPS35,PPIB,PDIA3,PA2G4,TMEM43,GNB2,PCBP1,GPD2,DPYSL2,FKBP10,CPNE1,TCP1,NCL,UGDH,CALR,TUFM,MMP1,PPP2R1A,MDH2,P4HB,SRPR,IDH2,LAMP1,AC…
TISSUES	BTO:0003099	Internal female genital organ	113	2593	0.65	2.11e-47	9606.ENSP00000054950,9606.ENSP00000217426,9606.ENSP00000221130,9606.ENSP00000225964,9606.ENSP00000228318,9606.ENSP00000229270,9606.ENSP00000233057,9606.ENSP00000237530,9606.ENSP00000248553,9606.ENSP00000252699,9606.ENSP00000257770,9606.ENSP00000258962,9606.ENSP00000261366,9606.ENSP00000261416,9606.ENSP00000262030,9606.ENSP00000263277,9606.ENSP00000264335,9606.ENSP00000264639,9606.ENSP00000269349,…	RCN1,AHCY,GSR,COL1A1,SLC25A3,TPI1,EIF2AK2,RPN2,HSPB1,ACTN4,NT5E,SRSF1,LMNB1,HEXB,ATP5B,EHD2,YWHAE,PSMD3,EIF4A3,GLUD1,CCT5,THY1,TOMM70A,STOM,EIF4A1,CAPN2,COL6A3,CCT3,RPN1,ANXA5,VPS35,PDIA3,TMEM43,GNB2,FKBP10,NCL,UGDH,CALR,TUFM,MMP1,PPP2R1A,P4HB,SRPR,LAMP1,ACAA1,SHMT2,BSG,HSP90AA1,RTN4,UGP2,CAV1,TPM4,ANXA2,RPSA,SND1,FN1,WARS,PLS3,DYNC1H1,RAD23B,MYOF,XRCC6,TFRC,MSN,RPL12,CALD1,COL6A1,FH,COPA,LMNA,HT…
TISSUES	BTO:0000174	Embryonic structure	100	2132	0.69	6.50e-43	9606.ENSP00000216780,9606.ENSP00000217426,9606.ENSP00000221130,9606.ENSP00000225964,9606.ENSP00000228318,9606.ENSP00000229270,9606.ENSP00000233057,9606.ENSP00000237530,9606.ENSP00000248553,9606.ENSP00000252699,9606.ENSP00000257770,9606.ENSP00000258962,9606.ENSP00000261366,9606.ENSP00000261416,9606.ENSP00000262030,9606.ENSP00000263277,9606.ENSP00000264161,9606.ENSP00000264335,9606.ENSP00000264639,…	PCK2,AHCY,GSR,COL1A1,SLC25A3,TPI1,EIF2AK2,RPN2,HSPB1,ACTN4,NT5E,SRSF1,LMNB1,HEXB,ATP5B,EHD2,DARS,YWHAE,PSMD3,EIF4A3,GLUD1,CCT5,THY1,STOM,EIF4A1,CAPN2,COL6A3,CCT3,ANXA5,VPS35,PDIA3,TMEM43,GNB2,UGDH,CALR,TUFM,PPP2R1A,COL12A1,P4HB,SRPR,LAMP1,BSG,HSP90AA1,RTN4,TPM4,ANXA2,RPSA,SND1,FN1,WARS,PLS3,PSMD12,DYNC1H1,RAD23B,MYOF,XRCC6,TFRC,MAP4,MSN,COL6A1,ENAH,COPA,LMNA,ECHS1,HTRA1,SYNCRIP,GSTO1,PPAP2B,SLC25…
TISSUES	BTO:0000284	Organism form	102	2239	0.67	6.50e-43	9606.ENSP00000216780,9606.ENSP00000217426,9606.ENSP00000221130,9606.ENSP00000225964,9606.ENSP00000228318,9606.ENSP00000229270,9606.ENSP00000233057,9606.ENSP00000237530,9606.ENSP00000248553,9606.ENSP00000252699,9606.ENSP00000257770,9606.ENSP00000258962,9606.ENSP00000261366,9606.ENSP00000261416,9606.ENSP00000262030,9606.ENSP00000263277,9606.ENSP00000264161,9606.ENSP00000264335,9606.ENSP00000264639,…	PCK2,AHCY,GSR,COL1A1,SLC25A3,TPI1,EIF2AK2,RPN2,HSPB1,ACTN4,NT5E,SRSF1,LMNB1,HEXB,ATP5B,EHD2,DARS,YWHAE,PSMD3,EIF4A3,GLUD1,CCT5,THY1,STOM,EIF4A1,CAPN2,COL6A3,CCT3,ANXA5,VPS35,PDIA3,TMEM43,GNB2,UGDH,CALR,TUFM,PPP2R1A,COL12A1,P4HB,SRPR,LAMP1,BSG,HSP90AA1,RTN4,TPM4,ANXA2,RPSA,SND1,FN1,WARS,PLS3,PSMD12,DYNC1H1,RAD23B,MYOF,XRCC6,TFRC,MAP4,MSN,CALD1,COL6A1,ENAH,COPA,LMNA,ECHS1,HTRA1,SYNCRIP,GSTO1,PPAP2B…
TISSUES	BTO:0001078	Placenta	77	1176	0.83	1.95e-40	9606.ENSP00000217426,9606.ENSP00000221130,9606.ENSP00000225964,9606.ENSP00000228318,9606.ENSP00000237530,9606.ENSP00000248553,9606.ENSP00000252699,9606.ENSP00000257770,9606.ENSP00000258962,9606.ENSP00000261366,9606.ENSP00000261416,9606.ENSP00000262030,9606.ENSP00000263277,9606.ENSP00000264335,9606.ENSP00000269349,9606.ENSP00000277865,9606.ENSP00000284240,9606.ENSP00000286713,9606.ENSP00000293831,…	AHCY,GSR,COL1A1,SLC25A3,RPN2,HSPB1,ACTN4,NT5E,SRSF1,LMNB1,HEXB,ATP5B,EHD2,YWHAE,EIF4A3,GLUD1,THY1,STOM,EIF4A1,CAPN2,COL6A3,CCT3,ANXA5,VPS35,PDIA3,TMEM43,GNB2,CALR,TUFM,PPP2R1A,P4HB,LAMP1,BSG,HSP90AA1,RTN4,TPM4,ANXA2,RPSA,SND1,FN1,WARS,PLS3,DYNC1H1,MYOF,XRCC6,TFRC,MSN,COL6A1,LMNA,HTRA1,SYNCRIP,GSTO1,PPAP2B,SLC25A5,SRSF3,SLC3A2,SNX2,PPP2R4,CORO1B,ACTN1,ILK,ATP5A1,PDIA6,SSB,ALDH7A1,PCYOX1,CAPN1,RNH1…
TISSUES	BTO:0000449	Fetus	78	1229	0.82	3.56e-40	9606.ENSP00000217426,9606.ENSP00000221130,9606.ENSP00000225964,9606.ENSP00000228318,9606.ENSP00000237530,9606.ENSP00000248553,9606.ENSP00000252699,9606.ENSP00000257770,9606.ENSP00000258962,9606.ENSP00000261366,9606.ENSP00000261416,9606.ENSP00000262030,9606.ENSP00000263277,9606.ENSP00000264335,9606.ENSP00000269349,9606.ENSP00000277865,9606.ENSP00000284240,9606.ENSP00000286713,9606.ENSP00000293831,…	AHCY,GSR,COL1A1,SLC25A3,RPN2,HSPB1,ACTN4,NT5E,SRSF1,LMNB1,HEXB,ATP5B,EHD2,YWHAE,EIF4A3,GLUD1,THY1,STOM,EIF4A1,CAPN2,COL6A3,CCT3,ANXA5,VPS35,PDIA3,TMEM43,GNB2,CALR,TUFM,PPP2R1A,P4HB,LAMP1,BSG,HSP90AA1,RTN4,TPM4,ANXA2,RPSA,SND1,FN1,WARS,PLS3,DYNC1H1,MYOF,XRCC6,TFRC,MSN,COL6A1,LMNA,ECHS1,HTRA1,SYNCRIP,GSTO1,PPAP2B,SLC25A5,SRSF3,SLC3A2,SNX2,PPP2R4,CORO1B,ACTN1,ILK,ATP5A1,PDIA6,SSB,ALDH7A1,PCYOX1,CAPN…
TISSUES	BTO:0000142	Brain	143	5462	0.43	1.72e-39	9606.ENSP00000054950,9606.ENSP00000196371,9606.ENSP00000217426,9606.ENSP00000221419,9606.ENSP00000222673,9606.ENSP00000225964,9606.ENSP00000228318,9606.ENSP00000229270,9606.ENSP00000231572,9606.ENSP00000235835,9606.ENSP00000248553,9606.ENSP00000248975,9606.ENSP00000249066,9606.ENSP00000258091,9606.ENSP00000258962,9606.ENSP00000261366,9606.ENSP00000261667,9606.ENSP00000262030,9606.ENSP00000263238,…	RCN1,OXCT1,AHCY,HNRNPL,OGDH,COL1A1,SLC25A3,TPI1,RARS,AKR7A2,HSPB1,YWHAH,APOL2,CCT7,SRSF1,LMNB1,KPNA3,ATP5B,ACTR3,EHD2,ARCN1,YWHAE,PSMD3,VDAC1,PRKAR2A,EIF4A3,GLUD1,CCT5,FARSB,THY1,TOMM70A,STOM,EIF4A1,CAPN2,CCT3,RPN1,ANXA5,VPS35,PPIB,PDIA3,PA2G4,TMEM43,PCBP1,GPD2,DPYSL2,FKBP10,CPNE1,TCP1,NCL,CALR,TUFM,PPP2R1A,MDH2,P4HB,SRPR,IDH2,LAMP1,SHMT2,BSG,PARVA,HSP90AA1,DLST,RTN4,UGP2,CAV1,CAPRIN1,DPYSL3,TPM4…
TISSUES	BTO:0000282	Head	152	6329	0.4	1.74e-39	9606.ENSP00000054950,9606.ENSP00000196371,9606.ENSP00000217426,9606.ENSP00000221419,9606.ENSP00000222673,9606.ENSP00000225964,9606.ENSP00000228318,9606.ENSP00000229270,9606.ENSP00000231572,9606.ENSP00000235835,9606.ENSP00000248553,9606.ENSP00000248975,9606.ENSP00000249066,9606.ENSP00000258091,9606.ENSP00000258962,9606.ENSP00000261366,9606.ENSP00000261667,9606.ENSP00000262030,9606.ENSP00000263238,…	RCN1,OXCT1,AHCY,HNRNPL,OGDH,COL1A1,SLC25A3,TPI1,RARS,AKR7A2,HSPB1,YWHAH,APOL2,CCT7,SRSF1,LMNB1,KPNA3,ATP5B,ACTR3,EHD2,ARCN1,DARS,YWHAE,PSMD3,VDAC1,PRKAR2A,EIF4A3,GLUD1,CCT5,FARSB,THY1,TOMM70A,STOM,EIF4A1,CAPN2,CCT3,RPN1,ANXA5,VPS35,PPIB,PDIA3,PA2G4,TMEM43,PCBP1,GPD2,DPYSL2,FKBP10,CPNE1,TCP1,NCL,CALR,TUFM,PPP2R1A,COL12A1,MDH2,P4HB,SRPR,IDH2,LAMP1,SHMT2,BSG,PARVA,HSP90AA1,DLST,RTN4,UGP2,CAV1,CAPRIN…
TISSUES	BTO:0001484	Nervous system	144	5707	0.42	4.20e-38	9606.ENSP00000054950,9606.ENSP00000196371,9606.ENSP00000217426,9606.ENSP00000221419,9606.ENSP00000222673,9606.ENSP00000225964,9606.ENSP00000228318,9606.ENSP00000229270,9606.ENSP00000231572,9606.ENSP00000235835,9606.ENSP00000248553,9606.ENSP00000248975,9606.ENSP00000249066,9606.ENSP00000258091,9606.ENSP00000258962,9606.ENSP00000261366,9606.ENSP00000261667,9606.ENSP00000262030,9606.ENSP00000263238,…	RCN1,OXCT1,AHCY,HNRNPL,OGDH,COL1A1,SLC25A3,TPI1,RARS,AKR7A2,HSPB1,YWHAH,APOL2,CCT7,SRSF1,LMNB1,KPNA3,ATP5B,ACTR3,EHD2,ARCN1,YWHAE,PSMD3,VDAC1,PRKAR2A,EIF4A3,GLUD1,CCT5,FARSB,THY1,TOMM70A,STOM,EIF4A1,CAPN2,CCT3,RPN1,ANXA5,VPS35,PPIB,PDIA3,PA2G4,TMEM43,PCBP1,GPD2,DPYSL2,FKBP10,CPNE1,TCP1,NCL,CALR,TUFM,PPP2R1A,MDH2,P4HB,SRPR,IDH2,LAMP1,SHMT2,BSG,PARVA,HSP90AA1,DLST,RTN4,UGP2,CAV1,CAPRIN1,DPYSL3,TPM4…
TISSUES	BTO:0000058	Alimentary canal	89	1865	0.69	1.09e-37	9606.ENSP00000196371,9606.ENSP00000217426,9606.ENSP00000221419,9606.ENSP00000225964,9606.ENSP00000228318,9606.ENSP00000229270,9606.ENSP00000235835,9606.ENSP00000237530,9606.ENSP00000248553,9606.ENSP00000252699,9606.ENSP00000258091,9606.ENSP00000261366,9606.ENSP00000262030,9606.ENSP00000263238,9606.ENSP00000264335,9606.ENSP00000265333,9606.ENSP00000269349,9606.ENSP00000277865,9606.ENSP00000280326,…	OXCT1,AHCY,HNRNPL,COL1A1,SLC25A3,TPI1,AKR7A2,RPN2,HSPB1,ACTN4,CCT7,LMNB1,ATP5B,ACTR3,YWHAE,VDAC1,EIF4A3,GLUD1,CCT5,EIF4A1,COL6A3,CCT3,ANXA5,VPS35,PPIB,ANPEP,PDIA3,PA2G4,PCBP1,GPD2,TCP1,NCL,CALR,TUFM,PPP2R1A,COL12A1,MDH2,P4HB,IDH2,LAMP1,BSG,HSP90AA1,CAPRIN1,DPYSL3,TPM4,ANXA2,RPSA,FN1,WARS,DYNC1H1,MYOF,XRCC6,TFRC,RPL12,CALD1,FH,COPA,LMNA,ECHS1,SYNCRIP,SLC25A5,AKR1A1,SRSF3,HNRNPK,SLC3A2,SNX2,TXNDC5,…
TISSUES	BTO:0000421	Connective tissue	66	871	0.89	1.42e-37	9606.ENSP00000196371,9606.ENSP00000221419,9606.ENSP00000225964,9606.ENSP00000229270,9606.ENSP00000235835,9606.ENSP00000257770,9606.ENSP00000258091,9606.ENSP00000261366,9606.ENSP00000262030,9606.ENSP00000263238,9606.ENSP00000263277,9606.ENSP00000264161,9606.ENSP00000264335,9606.ENSP00000265333,9606.ENSP00000269349,9606.ENSP00000277865,9606.ENSP00000280326,9606.ENSP00000284240,9606.ENSP00000295550,…	OXCT1,HNRNPL,COL1A1,TPI1,AKR7A2,NT5E,CCT7,LMNB1,ATP5B,ACTR3,EHD2,DARS,YWHAE,VDAC1,EIF4A3,GLUD1,CCT5,THY1,COL6A3,CCT3,ANXA5,PDIA3,PA2G4,PCBP1,GPD2,DPYSL2,TCP1,CALR,TUFM,MMP1,PPP2R1A,P4HB,PARVA,HSP90AA1,RTN4,CAV1,DPYSL3,TPM4,ANXA2,RPSA,FN1,XRCC6,PTGS1,CALD1,COL6A1,FH,ECHS1,HTRA1,SYNCRIP,DPP7,ANXA7,YARS,HNRNPK,SLC3A2,FSCN1,HSPD1,ATP5A1,DDOST,EEF1D,SERPINH1,VIM,RAN,TWF1,HNRNPC,SEPT2,EIF3L
TISSUES	BTO:0000203	Respiratory system	78	1436	0.75	8.90e-36	9606.ENSP00000221130,9606.ENSP00000222673,9606.ENSP00000225964,9606.ENSP00000228318,9606.ENSP00000229270,9606.ENSP00000248553,9606.ENSP00000258091,9606.ENSP00000262030,9606.ENSP00000263277,9606.ENSP00000264028,9606.ENSP00000264335,9606.ENSP00000264639,9606.ENSP00000265333,9606.ENSP00000280326,9606.ENSP00000293831,9606.ENSP00000295006,9606.ENSP00000295688,9606.ENSP00000296511,9606.ENSP00000299138,…	GSR,OGDH,COL1A1,SLC25A3,TPI1,HSPB1,CCT7,ATP5B,EHD2,ARCN1,YWHAE,PSMD3,VDAC1,CCT5,EIF4A1,CAPN2,CCT3,ANXA5,VPS35,PDIA3,PA2G4,GPD2,NCL,CALR,TUFM,MMP1,MDH2,P4HB,SRPR,SHMT2,BSG,HSP90AA1,CAV1,ANXA2,RPSA,SND1,FN1,WARS,DYNC1H1,RAD23B,MYOF,XRCC6,MYO1C,PTGS1,RPL12,CALD1,LMNA,PHGDH,SYNCRIP,YARS,SRSF3,HNRNPK,SLC3A2,TXNDC5,FSCN1,HSPD1,G6PD,ACTN1,ATP5A1,PCYOX1,CORO1C,CRYZ,EEF1D,API5,SERPINH1,ACADVL,FKBP9,VIM,RA…
TISSUES	BTO:0001489	Whole body	188	12619	0.19	1.55e-32	9606.ENSP00000054950,9606.ENSP00000196371,9606.ENSP00000216780,9606.ENSP00000217426,9606.ENSP00000221130,9606.ENSP00000221419,9606.ENSP00000222673,9606.ENSP00000225964,9606.ENSP00000228318,9606.ENSP00000229270,9606.ENSP00000231572,9606.ENSP00000233057,9606.ENSP00000235835,9606.ENSP00000237530,9606.ENSP00000248553,9606.ENSP00000248975,9606.ENSP00000249066,9606.ENSP00000252699,9606.ENSP00000257770,…	RCN1,OXCT1,PCK2,AHCY,GSR,HNRNPL,OGDH,COL1A1,SLC25A3,TPI1,RARS,EIF2AK2,AKR7A2,RPN2,HSPB1,YWHAH,APOL2,ACTN4,NT5E,CCT7,GNS,SRSF1,LMNB1,HEXB,KPNA3,ATP5B,ACTR3,EHD2,P4HA1,CAPG,ARCN1,DARS,YWHAE,PSMD3,VDAC1,PRKAR2A,EIF4A3,GLUD1,CCT5,DLAT,FARSB,THY1,TOMM70A,STOM,EIF4A1,CAPN2,COL6A3,CCT3,RPN1,ANXA5,VPS35,PPIB,ANPEP,PDIA3,PA2G4,TMEM43,GNB2,PCBP1,GPD2,DPYSL2,ARHGAP1,FKBP10,CPNE1,TCP1,NCL,UGDH,CALR,TUFM,MMP1…
TISSUES	BTO:0000763	Lung	68	1162	0.78	2.65e-32	9606.ENSP00000221130,9606.ENSP00000225964,9606.ENSP00000228318,9606.ENSP00000229270,9606.ENSP00000248553,9606.ENSP00000258091,9606.ENSP00000262030,9606.ENSP00000263277,9606.ENSP00000264335,9606.ENSP00000264639,9606.ENSP00000265333,9606.ENSP00000280326,9606.ENSP00000293831,9606.ENSP00000295006,9606.ENSP00000295688,9606.ENSP00000296511,9606.ENSP00000299138,9606.ENSP00000300289,9606.ENSP00000302886,…	GSR,COL1A1,SLC25A3,TPI1,HSPB1,CCT7,ATP5B,EHD2,YWHAE,PSMD3,VDAC1,CCT5,EIF4A1,CAPN2,CCT3,ANXA5,VPS35,PDIA3,PA2G4,NCL,CALR,TUFM,MMP1,MDH2,P4HB,SRPR,SHMT2,BSG,HSP90AA1,CAV1,ANXA2,RPSA,SND1,FN1,WARS,DYNC1H1,RAD23B,MYOF,XRCC6,PTGS1,RPL12,CALD1,LMNA,PHGDH,SYNCRIP,YARS,SRSF3,SLC3A2,TXNDC5,FSCN1,HSPD1,G6PD,ACTN1,ATP5A1,CORO1C,CRYZ,EEF1D,SERPINH1,ACADVL,FKBP9,VIM,RAN,DNM1L,RPLP0,TWF1,HNRNPC,RUVBL2,EIF3L
TISSUES	BTO:0000570	Hematopoietic system	93	2543	0.58	7.56e-31	9606.ENSP00000217426,9606.ENSP00000221130,9606.ENSP00000225964,9606.ENSP00000228318,9606.ENSP00000229270,9606.ENSP00000231572,9606.ENSP00000237530,9606.ENSP00000248553,9606.ENSP00000248975,9606.ENSP00000252699,9606.ENSP00000257770,9606.ENSP00000258091,9606.ENSP00000261366,9606.ENSP00000262030,9606.ENSP00000263238,9606.ENSP00000264161,9606.ENSP00000264335,9606.ENSP00000265333,9606.ENSP00000265563,…	AHCY,GSR,COL1A1,SLC25A3,TPI1,RARS,RPN2,HSPB1,YWHAH,ACTN4,NT5E,CCT7,LMNB1,ATP5B,ACTR3,DARS,YWHAE,VDAC1,PRKAR2A,EIF4A3,CCT5,TOMM70A,STOM,EIF4A1,CAPN2,CCT3,ANPEP,PDIA3,PCBP1,GPD2,ARHGAP1,TCP1,NCL,TUFM,PPP2R1A,LMNB2,P4HB,SRPR,ACAA1,SHMT2,HSP90AA1,DLST,RTN4,UGP2,TPM4,ANXA2,RPSA,SND1,FN1,WARS,PSMD12,DYNC1H1,XRCC6,TFRC,MAP4,MSN,PTGS1,RPL12,LMNA,PHGDH,SLC25A5,PABPC4,YARS,HNRNPK,SLC3A2,TXNDC5,PDHA1,EMILIN…
TISSUES	BTO:0000089	Blood	77	1675	0.68	1.53e-30	9606.ENSP00000217426,9606.ENSP00000221130,9606.ENSP00000228318,9606.ENSP00000229270,9606.ENSP00000231572,9606.ENSP00000237530,9606.ENSP00000248553,9606.ENSP00000248975,9606.ENSP00000252699,9606.ENSP00000257770,9606.ENSP00000258091,9606.ENSP00000261366,9606.ENSP00000262030,9606.ENSP00000263238,9606.ENSP00000264161,9606.ENSP00000264335,9606.ENSP00000265333,9606.ENSP00000265563,9606.ENSP00000269349,…	AHCY,GSR,SLC25A3,TPI1,RARS,RPN2,HSPB1,YWHAH,ACTN4,NT5E,CCT7,LMNB1,ATP5B,ACTR3,DARS,YWHAE,VDAC1,PRKAR2A,EIF4A3,CCT5,TOMM70A,STOM,EIF4A1,CAPN2,CCT3,ANPEP,PDIA3,PCBP1,GPD2,ARHGAP1,TCP1,NCL,TUFM,LMNB2,P4HB,HSP90AA1,RTN4,TPM4,ANXA2,RPSA,FN1,WARS,PSMD12,DYNC1H1,XRCC6,TFRC,MAP4,MSN,PTGS1,PHGDH,SLC25A5,PABPC4,YARS,HNRNPK,PDHA1,EMILIN1,CD9,HSPD1,PPP2R4,G6PD,ACTN1,CCT4,ATP5A1,DDX3X,DDOST,EEF1D,TOR1AIP1,ACA…
TISSUES	BTO:0000511	Gastrointestinal tract	77	1680	0.68	1.78e-30	9606.ENSP00000196371,9606.ENSP00000221419,9606.ENSP00000225964,9606.ENSP00000228318,9606.ENSP00000229270,9606.ENSP00000235835,9606.ENSP00000237530,9606.ENSP00000248553,9606.ENSP00000258091,9606.ENSP00000261366,9606.ENSP00000262030,9606.ENSP00000263238,9606.ENSP00000264335,9606.ENSP00000265333,9606.ENSP00000269349,9606.ENSP00000277865,9606.ENSP00000280326,9606.ENSP00000293831,9606.ENSP00000295550,…	OXCT1,HNRNPL,COL1A1,SLC25A3,TPI1,AKR7A2,RPN2,HSPB1,CCT7,LMNB1,ATP5B,ACTR3,YWHAE,VDAC1,EIF4A3,GLUD1,CCT5,EIF4A1,COL6A3,CCT3,ANXA5,VPS35,PPIB,ANPEP,PDIA3,PA2G4,PCBP1,GPD2,TCP1,NCL,CALR,TUFM,PPP2R1A,MDH2,P4HB,IDH2,LAMP1,BSG,HSP90AA1,CAPRIN1,DPYSL3,TPM4,ANXA2,RPSA,FN1,WARS,DYNC1H1,XRCC6,RPL12,CALD1,FH,COPA,LMNA,ECHS1,SYNCRIP,AKR1A1,HNRNPK,SLC3A2,SNX2,HADHA,FSCN1,CD9,HSPD1,ACTN1,ILK,ATP5A1,RNH1,SERPIN…
[truncated: 268 more rows]

## Sheet: cluster20
#category	term ID	term description	observed gene count	background gene count	strength	false discovery rate	matching proteins in your network (IDs)	matching proteins in your network (labels)
GO Process	GO:0010608	Posttranscriptional regulation of gene expression	10	574	1.23	9.34e-07	9606.ENSP00000248553,9606.ENSP00000293831,9606.ENSP00000302886,9606.ENSP00000331901,9606.ENSP00000340329,9606.ENSP00000361949,9606.ENSP00000382840,9606.ENSP00000446007,9606.ENSP00000446215,9606.ENSP00000485663	HSPB1,EIF4A1,PA2G4,EEF1G,CAPRIN1,PABPC4,DDX3X,VIM,RAN,EIF3L
[truncated: 187 more rows]

## Sheet: clusters
#clustering method	cluster number	cluster color	gene count	protein name	protein identifier	protein description
[truncated: 182 more rows]

[truncated: 3 more sheets: cluster18, cluster11, cluster 11b]
