# Supplementary material for: Gingival proteomics reveals the role of TGF beta and YAP/TAZ signaling in Raine syndrome fibrosis
Source: Sci Rep. 2024 Apr 25;14:9497. doi: 10.1038/s41598-024-59713-0 (PMC11045870; doi:10.1038/s41598-024-59713-0)
Supplement: Supplementary file 14 — Supplementary Table S12. [file 41598_2024_59713_MOESM14_ESM.xlsx]

## Sheet: all-clusters
#category	term ID	term description	observed gene count	background gene count	strength	false discovery rate	matching proteins in your network (IDs)	matching proteins in your network (labels)
GO Process	GO:0009987	Cellular process	309	15024	0.1	1.09e-19	9606.ENSP00000054950,9606.ENSP00000196371,9606.ENSP00000216181,9606.ENSP00000216254,9606.ENSP00000216714,9606.ENSP00000216780,9606.ENSP00000217426,9606.ENSP00000220763,9606.ENSP00000221130,9606.ENSP00000221419,9606.ENSP00000222673,9606.ENSP00000225964,9606.ENSP00000228318,9606.ENSP00000229270,9606.ENSP00000231572,9606.ENSP00000233057,9606.ENSP00000234590,9606.ENSP00000235835,9606.ENSP00000237530,…	RCN1,OXCT1,MYH9,ACO2,APEX1,PCK2,AHCY,CPQ,GSR,HNRNPL,OGDH,COL1A1,SLC25A3,TPI1,RARS,EIF2AK2,ENO1,AKR7A2,RPN2,GSTM2,PTGIS,SSR1,CANX,HSPB1,YWHAH,ACTN4,EIF2S3,ACLY,NARS,NT5E,CCT7,GNS,SRSF1,SQRDL,THBS1,PSMC1,LMNB1,HEXB,KPNA3,ATP5B,ACTR3,EHD2,NAPA,C9,P4HA1,CD81,CAPG,ARCN1,DARS,YWHAE,PSMD3,ADD1,VDAC1,PRKAR2A,ACAT1,MFGE8,EIF4A3,PGD,RPS27A,MUT,CCT6A,GLUD1,PDCD4,CCT5,DLAT,FARSB,PLOD2,THY1,TOMM70A,OLA1,ACAA2…
GO Process	GO:0051641	Cellular localization	122	2967	0.4	1.71e-19	9606.ENSP00000216181,9606.ENSP00000225964,9606.ENSP00000244763,9606.ENSP00000247461,9606.ENSP00000248553,9606.ENSP00000248975,9606.ENSP00000252699,9606.ENSP00000253792,9606.ENSP00000258145,9606.ENSP00000258962,9606.ENSP00000260356,9606.ENSP00000261416,9606.ENSP00000261667,9606.ENSP00000262030,9606.ENSP00000263238,9606.ENSP00000263277,9606.ENSP00000263354,9606.ENSP00000263645,9606.ENSP00000264028,…	MYH9,COL1A1,SSR1,CANX,HSPB1,YWHAH,ACTN4,ACLY,GNS,SRSF1,THBS1,HEXB,KPNA3,ATP5B,ACTR3,EHD2,NAPA,CD81,ARCN1,YWHAE,PSMD3,EIF4A3,RPS27A,THY1,TOMM70A,OLA1,STOM,ANXA5,MAP1B,HSPA9,VPS35,ANPEP,MAP1A,PA2G4,HSPA4,EEF2,ARHGAP1,CPNE1,CALR,IMPDH2,MYO1D,PPP2R1A,COPG1,SRPR,HIST1H1B,LAMP1,ACAA1,BSG,SYNE3,HSP90AA1,TUBA1B,RTN4,TUBB,EEF1A1,CAV1,PRDX6,FERMT2,CTSB,RPL3,ANXA2,RPSA,FN1,VAT1,PSMD12,DYNC1H1,SPTBN1,XRCC6,M…
GO Process	GO:0051649	Establishment of localization in cell	104	2375	0.43	1.07e-17	9606.ENSP00000216181,9606.ENSP00000244763,9606.ENSP00000247461,9606.ENSP00000248553,9606.ENSP00000248975,9606.ENSP00000252699,9606.ENSP00000253792,9606.ENSP00000258145,9606.ENSP00000258962,9606.ENSP00000260356,9606.ENSP00000261416,9606.ENSP00000261667,9606.ENSP00000262030,9606.ENSP00000263238,9606.ENSP00000263277,9606.ENSP00000263354,9606.ENSP00000264028,9606.ENSP00000264335,9606.ENSP00000264639,…	MYH9,SSR1,CANX,HSPB1,YWHAH,ACTN4,ACLY,GNS,SRSF1,THBS1,HEXB,KPNA3,ATP5B,ACTR3,EHD2,NAPA,ARCN1,YWHAE,PSMD3,EIF4A3,RPS27A,TOMM70A,OLA1,STOM,ANXA5,MAP1B,HSPA9,VPS35,ANPEP,MAP1A,PA2G4,HSPA4,EEF2,ARHGAP1,CPNE1,CALR,IMPDH2,MYO1D,COPG1,SRPR,LAMP1,ACAA1,SYNE3,HSP90AA1,TUBA1B,TUBB,EEF1A1,PRDX6,CTSB,RPL3,ANXA2,RPSA,FN1,VAT1,PSMD12,DYNC1H1,SPTBN1,XRCC6,MYO1C,MAP4,RPL12,ILF2,SCCPDH,COPA,TAGLN2,LMNA,ACTR1A,DPP…
GO Process	GO:0010033	Response to organic substance	116	3011	0.37	3.25e-16	9606.ENSP00000196371,9606.ENSP00000216714,9606.ENSP00000216780,9606.ENSP00000221419,9606.ENSP00000225964,9606.ENSP00000233057,9606.ENSP00000241337,9606.ENSP00000244043,9606.ENSP00000244763,9606.ENSP00000247461,9606.ENSP00000248553,9606.ENSP00000248975,9606.ENSP00000252699,9606.ENSP00000260356,9606.ENSP00000261303,9606.ENSP00000261366,9606.ENSP00000262030,9606.ENSP00000263238,9606.ENSP00000263645,…	OXCT1,APEX1,PCK2,HNRNPL,COL1A1,EIF2AK2,GSTM2,PTGIS,SSR1,CANX,HSPB1,YWHAH,ACTN4,THBS1,PSMC1,LMNB1,ATP5B,ACTR3,CD81,PSMD3,ADD1,PRKAR2A,ACAT1,EIF4A3,RPS27A,PDCD4,AKR1B1,CAPN2,ANXA5,MAP1B,HSPA9,PDIA3,COL6A2,HSPA4,EEF2,TCP1,NCL,CALR,TALDO1,IMPDH2,TUFM,MMP1,TRIM25,ZYX,PPP2R1A,HNRNPM,KARS,P4HB,SRPR,SHMT2,BSG,HSP90AA1,TUBA1B,EEF1A1,CAV1,ACSL4,FERMT2,DPYSL3,CTSB,RPL3,ANXA2,FN1,PSMD12,HNRNPH1,RAD23B,MYO1C,…
GO Process	GO:0055114	Oxidation-reduction process	60	939	0.59	1.17e-15	9606.ENSP00000216254,9606.ENSP00000216714,9606.ENSP00000221130,9606.ENSP00000222673,9606.ENSP00000229270,9606.ENSP00000234590,9606.ENSP00000235835,9606.ENSP00000241337,9606.ENSP00000244043,9606.ENSP00000260324,9606.ENSP00000263556,9606.ENSP00000265838,9606.ENSP00000270776,9606.ENSP00000277865,9606.ENSP00000280346,9606.ENSP00000282903,9606.ENSP00000285093,9606.ENSP00000285930,9606.ENSP00000290349,…	ACO2,APEX1,GSR,OGDH,TPI1,ENO1,AKR7A2,GSTM2,PTGIS,SQRDL,P4HA1,ACAT1,PGD,GLUD1,DLAT,PLOD2,ACAA2,AKR1B1,CBR1,PDIA3,GPD2,ACO1,UGDH,TALDO1,IMPDH2,HADHB,PPP1CA,MDH2,P4HB,IDH2,ACAA1,DLST,UGP2,PRDX6,VAT1,PTGS1,SCCPDH,FH,ECHS1,PHGDH,GSTO1,AKR1A1,SUCLA2,PDHA1,HADHA,G6PD,ERO1L,LDHB,PDIA6,ALDH7A1,PCYOX1,TKT,NDUFS1,CRYZ,GBE1,SUCLG2,HSD17B4,ACADVL,LDHA,ETFA
GO Process	GO:0019752	Carboxylic acid metabolic process	57	853	0.61	1.24e-15	9606.ENSP00000216254,9606.ENSP00000216780,9606.ENSP00000217426,9606.ENSP00000222673,9606.ENSP00000229270,9606.ENSP00000231572,9606.ENSP00000234590,9606.ENSP00000241337,9606.ENSP00000244043,9606.ENSP00000253792,9606.ENSP00000256854,9606.ENSP00000261416,9606.ENSP00000264161,9606.ENSP00000265333,9606.ENSP00000265838,9606.ENSP00000270776,9606.ENSP00000274813,9606.ENSP00000277865,9606.ENSP00000280346,…	ACO2,PCK2,AHCY,OGDH,TPI1,RARS,ENO1,GSTM2,PTGIS,ACLY,NARS,HEXB,DARS,VDAC1,ACAT1,PGD,MUT,GLUD1,DLAT,FARSB,PLOD2,ACAA2,CBR1,ACO1,UGDH,HADHB,KARS,MDH2,IDH2,ACAA1,SHMT2,BSG,DLST,UGP2,ACSL4,WARS,PTGS1,FH,IARS2,ECHS1,PHGDH,GSTO1,AKR1A1,YARS,SUCLA2,PDHA1,HADHA,LDHB,ALDH7A1,PCYOX1,SLC2A1,SUCLG2,HSD17B4,ACADVL,LDHA,ETFA,EPHX1
GO Process	GO:0042221	Response to chemical	142	4333	0.3	2.58e-15	9606.ENSP00000196371,9606.ENSP00000216714,9606.ENSP00000216780,9606.ENSP00000217426,9606.ENSP00000221130,9606.ENSP00000221419,9606.ENSP00000225964,9606.ENSP00000233057,9606.ENSP00000235835,9606.ENSP00000237530,9606.ENSP00000241337,9606.ENSP00000244043,9606.ENSP00000244763,9606.ENSP00000247461,9606.ENSP00000248553,9606.ENSP00000248975,9606.ENSP00000252699,9606.ENSP00000260356,9606.ENSP00000261303,…	OXCT1,APEX1,PCK2,AHCY,GSR,HNRNPL,COL1A1,EIF2AK2,AKR7A2,RPN2,GSTM2,PTGIS,SSR1,CANX,HSPB1,YWHAH,ACTN4,THBS1,PSMC1,LMNB1,ATP5B,ACTR3,CD81,PSMD3,ADD1,PRKAR2A,ACAT1,EIF4A3,RPS27A,PDCD4,ACAA2,AKR1B1,CAPN2,ANXA5,MAP1B,HSPA9,PDIA3,COL6A2,HSPA4,ALCAM,EEF2,ACO1,DPYSL2,CPNE1,TCP1,NCL,CALR,TALDO1,IMPDH2,TUFM,MMP1,TRIM25,ZYX,PPP2R1A,HNRNPM,KARS,PPP1CA,P4HB,SRPR,ACAA1,SHMT2,BSG,PARVA,HSP90AA1,TUBA1B,RTN4,EEF1A…
GO Process	GO:0051179	Localization	166	5591	0.26	4.01e-15	9606.ENSP00000216181,9606.ENSP00000225964,9606.ENSP00000228318,9606.ENSP00000244763,9606.ENSP00000247461,9606.ENSP00000248553,9606.ENSP00000248975,9606.ENSP00000249066,9606.ENSP00000252699,9606.ENSP00000253039,9606.ENSP00000253792,9606.ENSP00000256854,9606.ENSP00000258091,9606.ENSP00000258145,9606.ENSP00000258962,9606.ENSP00000260356,9606.ENSP00000261303,9606.ENSP00000261416,9606.ENSP00000261667,…	MYH9,COL1A1,SLC25A3,SSR1,CANX,HSPB1,YWHAH,APOL2,ACTN4,EIF2S3,ACLY,NARS,CCT7,GNS,SRSF1,THBS1,PSMC1,HEXB,KPNA3,ATP5B,ACTR3,EHD2,NAPA,CD81,ARCN1,YWHAE,PSMD3,ADD1,VDAC1,MFGE8,EIF4A3,RPS27A,CCT5,THY1,TOMM70A,OLA1,ACAA2,STOM,ARPC2,CCT3,ANXA5,MAP1B,HSPA9,VPS35,ANPEP,MAP1A,PA2G4,HSPA4,EEF2,ACO1,DPYSL2,ARHGAP1,CPNE1,TCP1,CALR,IMPDH2,MMP1,MYO1D,PPP2R1A,COPG1,SRPR,HIST1H1B,LAMP1,ACAA1,BSG,PARVA,SYNE3,HSP90A…
GO Process	GO:0051234	Establishment of localization	144	4479	0.29	5.29e-15	9606.ENSP00000216181,9606.ENSP00000225964,9606.ENSP00000228318,9606.ENSP00000244763,9606.ENSP00000247461,9606.ENSP00000248553,9606.ENSP00000248975,9606.ENSP00000249066,9606.ENSP00000252699,9606.ENSP00000253039,9606.ENSP00000253792,9606.ENSP00000258091,9606.ENSP00000258145,9606.ENSP00000258962,9606.ENSP00000260356,9606.ENSP00000261303,9606.ENSP00000261416,9606.ENSP00000261667,9606.ENSP00000262030,…	MYH9,COL1A1,SLC25A3,SSR1,CANX,HSPB1,YWHAH,APOL2,ACTN4,EIF2S3,ACLY,CCT7,GNS,SRSF1,THBS1,PSMC1,HEXB,KPNA3,ATP5B,ACTR3,EHD2,NAPA,CD81,ARCN1,YWHAE,PSMD3,ADD1,VDAC1,MFGE8,EIF4A3,RPS27A,CCT5,TOMM70A,OLA1,ACAA2,STOM,ARPC2,CCT3,ANXA5,MAP1B,HSPA9,VPS35,ANPEP,MAP1A,PA2G4,HSPA4,EEF2,ACO1,DPYSL2,ARHGAP1,CPNE1,TCP1,CALR,IMPDH2,MYO1D,COPG1,SRPR,HIST1H1B,LAMP1,ACAA1,SYNE3,HSP90AA1,TUBA1B,TUBB,EEF1A1,CAV1,ACSL4,…
GO Process	GO:0070887	Cellular response to chemical stimulus	110	2919	0.36	9.66e-15	9606.ENSP00000216714,9606.ENSP00000216780,9606.ENSP00000221130,9606.ENSP00000225964,9606.ENSP00000233057,9606.ENSP00000235835,9606.ENSP00000241337,9606.ENSP00000244043,9606.ENSP00000244763,9606.ENSP00000247461,9606.ENSP00000248553,9606.ENSP00000248975,9606.ENSP00000252699,9606.ENSP00000260356,9606.ENSP00000261303,9606.ENSP00000261366,9606.ENSP00000262030,9606.ENSP00000263238,9606.ENSP00000264639,…	APEX1,PCK2,GSR,COL1A1,EIF2AK2,AKR7A2,GSTM2,PTGIS,SSR1,CANX,HSPB1,YWHAH,ACTN4,THBS1,PSMC1,LMNB1,ATP5B,ACTR3,PSMD3,ADD1,PRKAR2A,EIF4A3,RPS27A,PDCD4,ACAA2,AKR1B1,CAPN2,MAP1B,HSPA9,PDIA3,EEF2,CPNE1,TCP1,NCL,CALR,TALDO1,IMPDH2,MMP1,TRIM25,ZYX,HNRNPM,KARS,P4HB,SRPR,ACAA1,SHMT2,PARVA,HSP90AA1,TUBA1B,RTN4,EEF1A1,CAV1,PRDX6,FERMT2,DPYSL3,CTSB,RPL3,ANXA2,FN1,PSMD12,HNRNPH1,RAD23B,XRCC6,MYO1C,TFRC,MSN,PTGS1…
GO Process	GO:0043436	Oxoacid metabolic process	58	944	0.58	1.26e-14	9606.ENSP00000216254,9606.ENSP00000216780,9606.ENSP00000217426,9606.ENSP00000222673,9606.ENSP00000229270,9606.ENSP00000231572,9606.ENSP00000234590,9606.ENSP00000241337,9606.ENSP00000244043,9606.ENSP00000253792,9606.ENSP00000256854,9606.ENSP00000258145,9606.ENSP00000261416,9606.ENSP00000264161,9606.ENSP00000265333,9606.ENSP00000265838,9606.ENSP00000270776,9606.ENSP00000274813,9606.ENSP00000277865,…	ACO2,PCK2,AHCY,OGDH,TPI1,RARS,ENO1,GSTM2,PTGIS,ACLY,NARS,GNS,HEXB,DARS,VDAC1,ACAT1,PGD,MUT,GLUD1,DLAT,FARSB,PLOD2,ACAA2,CBR1,ACO1,UGDH,HADHB,KARS,MDH2,IDH2,ACAA1,SHMT2,BSG,DLST,UGP2,ACSL4,WARS,PTGS1,FH,IARS2,ECHS1,PHGDH,GSTO1,AKR1A1,YARS,SUCLA2,PDHA1,HADHA,LDHB,ALDH7A1,PCYOX1,SLC2A1,SUCLG2,HSD17B4,ACADVL,LDHA,ETFA,EPHX1
GO Process	GO:0006810	Transport	140	4353	0.3	1.70e-14	9606.ENSP00000216181,9606.ENSP00000225964,9606.ENSP00000228318,9606.ENSP00000244763,9606.ENSP00000247461,9606.ENSP00000248553,9606.ENSP00000248975,9606.ENSP00000249066,9606.ENSP00000252699,9606.ENSP00000253039,9606.ENSP00000253792,9606.ENSP00000258091,9606.ENSP00000258145,9606.ENSP00000258962,9606.ENSP00000260356,9606.ENSP00000261303,9606.ENSP00000261416,9606.ENSP00000261667,9606.ENSP00000262030,…	MYH9,COL1A1,SLC25A3,SSR1,CANX,HSPB1,YWHAH,APOL2,ACTN4,EIF2S3,ACLY,CCT7,GNS,SRSF1,THBS1,PSMC1,HEXB,KPNA3,ATP5B,ACTR3,EHD2,NAPA,CD81,ARCN1,YWHAE,PSMD3,ADD1,VDAC1,MFGE8,EIF4A3,RPS27A,CCT5,TOMM70A,OLA1,ACAA2,STOM,ARPC2,CCT3,ANXA5,MAP1B,HSPA9,VPS35,ANPEP,MAP1A,PA2G4,HSPA4,EEF2,ACO1,DPYSL2,ARHGAP1,CPNE1,TCP1,CALR,IMPDH2,MYO1D,COPG1,SRPR,LAMP1,ACAA1,SYNE3,HSP90AA1,TUBA1B,TUBB,EEF1A1,CAV1,ACSL4,PRDX6,CTS…
GO Process	GO:0044403	Symbiotic process	55	865	0.59	2.07e-14	9606.ENSP00000233057,9606.ENSP00000247461,9606.ENSP00000248553,9606.ENSP00000261667,9606.ENSP00000263645,9606.ENSP00000264335,9606.ENSP00000265333,9606.ENSP00000272317,9606.ENSP00000286713,9606.ENSP00000293831,9606.ENSP00000299138,9606.ENSP00000300026,9606.ENSP00000300060,9606.ENSP00000305556,9606.ENSP00000317334,9606.ENSP00000322439,9606.ENSP00000322788,9606.ENSP00000323889,9606.ENSP00000324422,…	EIF2AK2,CANX,HSPB1,KPNA3,CD81,YWHAE,VDAC1,RPS27A,STOM,EIF4A1,VPS35,PPIB,ANPEP,PCBP1,TCP1,TUFM,MMP1,TRIM25,ZYX,KARS,PPP1CA,LAMP1,HSP90AA1,CAV1,CTSB,RPL3,ANXA2,RPSA,SND1,FN1,XRCC6,TFRC,MSN,RPL12,DHX9,SYNCRIP,SLC25A5,HSPA1B,HNRNPK,OPTN,IPO7,HSPD1,XRCC5,ITGB1,DDX3X,SSB,CFL1,PHB2,SLC1A5,VIM,RAN,RPLP0,PHB,AP2B1,EIF3L
GO Process	GO:0016192	Vesicle-mediated transport	81	1805	0.44	6.33e-14	9606.ENSP00000216181,9606.ENSP00000247461,9606.ENSP00000252699,9606.ENSP00000253792,9606.ENSP00000258145,9606.ENSP00000260356,9606.ENSP00000261416,9606.ENSP00000263238,9606.ENSP00000263277,9606.ENSP00000263354,9606.ENSP00000263645,9606.ENSP00000264028,9606.ENSP00000264639,9606.ENSP00000268150,9606.ENSP00000272317,9606.ENSP00000284719,9606.ENSP00000286713,9606.ENSP00000295685,9606.ENSP00000296511,…	MYH9,CANX,ACTN4,ACLY,GNS,THBS1,HEXB,ACTR3,EHD2,NAPA,CD81,ARCN1,PSMD3,MFGE8,RPS27A,OLA1,STOM,ARPC2,ANXA5,VPS35,ANPEP,PA2G4,EEF2,DPYSL2,ARHGAP1,CPNE1,CALR,IMPDH2,MYO1D,COPG1,LAMP1,ACAA1,HSP90AA1,TUBB,EEF1A1,CAV1,PRDX6,CTSB,ANXA2,FN1,VAT1,PSMD12,DYNC1H1,SPTBN1,XRCC6,MYO1C,TFRC,ILF2,TGM2,SCCPDH,COPA,TAGLN2,ACTR1A,PPAP2B,DPP7,CAP1,HSPA1B,ANXA1,OPTN,SNX2,TXNDC5,CD9,XRCC5,ACTN1,MVP,ITGB1,NSF,MX1,DDX3X,S…
GO Process	GO:0016032	Viral process	50	776	0.6	3.57e-13	9606.ENSP00000233057,9606.ENSP00000247461,9606.ENSP00000248553,9606.ENSP00000261667,9606.ENSP00000263645,9606.ENSP00000264335,9606.ENSP00000265333,9606.ENSP00000272317,9606.ENSP00000293831,9606.ENSP00000299138,9606.ENSP00000300060,9606.ENSP00000305556,9606.ENSP00000322439,9606.ENSP00000322788,9606.ENSP00000323889,9606.ENSP00000324422,9606.ENSP00000325448,9606.ENSP00000326031,9606.ENSP00000333298,…	EIF2AK2,CANX,HSPB1,KPNA3,CD81,YWHAE,VDAC1,RPS27A,EIF4A1,VPS35,ANPEP,PCBP1,TUFM,MMP1,TRIM25,ZYX,KARS,PPP1CA,LAMP1,HSP90AA1,CAV1,CTSB,RPL3,ANXA2,RPSA,SND1,XRCC6,TFRC,MSN,RPL12,DHX9,SYNCRIP,SLC25A5,HSPA1B,HNRNPK,OPTN,IPO7,HSPD1,XRCC5,ITGB1,DDX3X,SSB,PHB2,SLC1A5,VIM,RAN,RPLP0,PHB,AP2B1,EIF3L
GO Process	GO:0044281	Small molecule metabolic process	76	1684	0.44	4.99e-13	9606.ENSP00000196371,9606.ENSP00000216254,9606.ENSP00000216780,9606.ENSP00000217426,9606.ENSP00000221130,9606.ENSP00000222673,9606.ENSP00000229270,9606.ENSP00000231572,9606.ENSP00000234590,9606.ENSP00000235835,9606.ENSP00000241337,9606.ENSP00000244043,9606.ENSP00000249066,9606.ENSP00000253792,9606.ENSP00000256854,9606.ENSP00000257770,9606.ENSP00000258145,9606.ENSP00000261416,9606.ENSP00000262030,…	OXCT1,ACO2,PCK2,AHCY,GSR,OGDH,TPI1,RARS,ENO1,AKR7A2,GSTM2,PTGIS,APOL2,ACLY,NARS,NT5E,GNS,HEXB,ATP5B,DARS,VDAC1,ACAT1,PGD,MUT,GLUD1,DLAT,FARSB,PLOD2,ACAA2,AKR1B1,CBR1,GPD2,ACO1,UGDH,TALDO1,IMPDH2,HADHB,KARS,MDH2,IDH2,ACAA1,SHMT2,BSG,DLST,UGP2,ACSL4,WARS,MYOF,PTGS1,FH,IARS2,ECHS1,PHGDH,GSTO1,PPAP2B,AKR1A1,YARS,SUCLA2,PDHA1,HADHA,G6PD,TYMP,LDHB,LSS,ATP5A1,ALDH7A1,PCYOX1,TKT,SLC2A1,SUCLG2,HSD17B4,ACA…
GO Process	GO:0071310	Cellular response to organic substance	93	2369	0.38	4.99e-13	9606.ENSP00000216714,9606.ENSP00000216780,9606.ENSP00000225964,9606.ENSP00000233057,9606.ENSP00000241337,9606.ENSP00000244043,9606.ENSP00000244763,9606.ENSP00000247461,9606.ENSP00000248553,9606.ENSP00000248975,9606.ENSP00000252699,9606.ENSP00000260356,9606.ENSP00000261303,9606.ENSP00000261366,9606.ENSP00000262030,9606.ENSP00000263238,9606.ENSP00000264639,9606.ENSP00000264758,9606.ENSP00000265563,…	APEX1,PCK2,COL1A1,EIF2AK2,GSTM2,PTGIS,SSR1,CANX,HSPB1,YWHAH,ACTN4,THBS1,PSMC1,LMNB1,ATP5B,ACTR3,PSMD3,ADD1,PRKAR2A,EIF4A3,RPS27A,PDCD4,AKR1B1,CAPN2,MAP1B,HSPA9,PDIA3,EEF2,TCP1,NCL,CALR,TALDO1,IMPDH2,MMP1,TRIM25,ZYX,HNRNPM,KARS,P4HB,SRPR,SHMT2,HSP90AA1,TUBA1B,EEF1A1,CAV1,FERMT2,DPYSL3,CTSB,RPL3,ANXA2,FN1,PSMD12,HNRNPH1,RAD23B,MYO1C,TFRC,MSN,COL6A1,DHX9,LMNA,SYNCRIP,GSTO1,SLC25A5,SRSF3,HSPA1B,ANXA1…
GO Process	GO:0008152	Metabolic process	207	8298	0.18	6.12e-13	9606.ENSP00000054950,9606.ENSP00000196371,9606.ENSP00000216181,9606.ENSP00000216254,9606.ENSP00000216714,9606.ENSP00000216780,9606.ENSP00000217426,9606.ENSP00000217456,9606.ENSP00000220763,9606.ENSP00000221130,9606.ENSP00000221419,9606.ENSP00000222673,9606.ENSP00000225964,9606.ENSP00000229270,9606.ENSP00000231572,9606.ENSP00000233057,9606.ENSP00000234590,9606.ENSP00000235835,9606.ENSP00000237530,…	RCN1,OXCT1,MYH9,ACO2,APEX1,PCK2,AHCY,APMAP,CPQ,GSR,HNRNPL,OGDH,COL1A1,TPI1,RARS,EIF2AK2,ENO1,AKR7A2,RPN2,GSTM2,PTGIS,YWHAH,APOL2,EIF2S3,ACLY,NARS,NT5E,GNS,SRSF1,SQRDL,THBS1,PSMC1,HEXB,ATP5B,P4HA1,CD81,DARS,YWHAE,PSMD3,ADD1,VDAC1,ACAT1,MFGE8,EIF4A3,PGD,RPS27A,MUT,GLUD1,DLAT,FARSB,PLOD2,THY1,TOMM70A,OLA1,ACAA2,AKR1B1,CBR1,EIF4A1,CAPN2,RNPEP,RPN1,HSPA9,PPIB,ANPEP,PDIA3,PA2G4,PCBP1,EEF2,GPD2,ACO1,DPY…
GO Process	GO:0045055	Regulated exocytosis	46	697	0.61	2.15e-12	9606.ENSP00000216181,9606.ENSP00000252699,9606.ENSP00000253792,9606.ENSP00000258145,9606.ENSP00000260356,9606.ENSP00000261416,9606.ENSP00000263354,9606.ENSP00000264639,9606.ENSP00000284719,9606.ENSP00000286713,9606.ENSP00000296511,9606.ENSP00000300060,9606.ENSP00000302886,9606.ENSP00000307940,9606.ENSP00000317257,9606.ENSP00000321584,9606.ENSP00000333298,9606.ENSP00000333664,9606.ENSP00000335153,…	MYH9,ACTN4,ACLY,GNS,THBS1,HEXB,NAPA,PSMD3,OLA1,STOM,ANXA5,ANPEP,PA2G4,EEF2,CPNE1,IMPDH2,LAMP1,ACAA1,HSP90AA1,TUBB,EEF1A1,PRDX6,CTSB,ANXA2,FN1,VAT1,PSMD12,DYNC1H1,XRCC6,ILF2,SCCPDH,TAGLN2,DPP7,CAP1,HSPA1B,TXNDC5,CD9,XRCC5,ACTN1,MVP,DDX3X,DDOST,WDR1,CAPN1,CAND1,CPNE3
GO Process	GO:0065008	Regulation of biological quality	128	4042	0.29	2.30e-12	9606.ENSP00000196371,9606.ENSP00000216181,9606.ENSP00000216714,9606.ENSP00000216780,9606.ENSP00000220763,9606.ENSP00000221130,9606.ENSP00000225964,9606.ENSP00000241337,9606.ENSP00000248553,9606.ENSP00000248975,9606.ENSP00000253039,9606.ENSP00000258091,9606.ENSP00000260356,9606.ENSP00000261303,9606.ENSP00000261416,9606.ENSP00000262030,9606.ENSP00000263238,9606.ENSP00000263277,9606.ENSP00000263354,…	OXCT1,MYH9,APEX1,PCK2,CPQ,GSR,COL1A1,GSTM2,HSPB1,YWHAH,EIF2S3,CCT7,THBS1,PSMC1,HEXB,ATP5B,ACTR3,EHD2,NAPA,CD81,CAPG,YWHAE,PSMD3,ADD1,PRKAR2A,EIF4A3,RPS27A,CCT6A,GLUD1,CCT5,THY1,ACAA2,AKR1B1,RNPEP,ARPC2,CCT3,ANXA5,MAP1B,HSPA9,VPS35,PPIB,MAP1A,PDIA3,ACO1,DPYSL2,TCP1,CALR,CRTAP,HNRNPM,PPP1CA,P4HB,HIST1H1B,LAMP1,PARVA,SYNE3,HSP90AA1,RTN4,TUBB,CAV1,ACSL4,CAPRIN1,PRDX6,FERMT2,CTSB,ANXA2,FN1,PSMD12,DYNC…
GO Process	GO:0016043	Cellular component organization	155	5447	0.24	3.46e-12	9606.ENSP00000216181,9606.ENSP00000216714,9606.ENSP00000225964,9606.ENSP00000248975,9606.ENSP00000252699,9606.ENSP00000253039,9606.ENSP00000258962,9606.ENSP00000260356,9606.ENSP00000261416,9606.ENSP00000261667,9606.ENSP00000262030,9606.ENSP00000263238,9606.ENSP00000263277,9606.ENSP00000263354,9606.ENSP00000263408,9606.ENSP00000263556,9606.ENSP00000263867,9606.ENSP00000264161,9606.ENSP00000264335,…	MYH9,APEX1,COL1A1,YWHAH,ACTN4,EIF2S3,SRSF1,THBS1,HEXB,KPNA3,ATP5B,ACTR3,EHD2,NAPA,C9,P4HA1,CAPG,DARS,YWHAE,ADD1,MFGE8,RPS27A,FARSB,THY1,TOMM70A,ACAA2,CAPN2,COL6A3,ARPC2,CCT3,MAP1B,HSPA9,VPS35,MAP1A,COL6A2,HSPA4,TMEM43,ALCAM,DPYSL2,CPNE1,TCP1,RUVBL1,UGDH,CALR,HIST1H2BC,MMP1,CRTAP,ZYX,MYO1D,PPP2R1A,COL12A1,PPP1CA,P4HB,HIST1H1B,ACAA1,SHMT2,BSG,PARVA,SYNE3,HSP90AA1,TUBA1B,RTN4,TUBB,CAV1,ACSL4,FERMT2,…
GO Process	GO:0071840	Cellular component organization or biogenesis	158	5633	0.24	5.03e-12	9606.ENSP00000216181,9606.ENSP00000216714,9606.ENSP00000225964,9606.ENSP00000248975,9606.ENSP00000252699,9606.ENSP00000253039,9606.ENSP00000258962,9606.ENSP00000260356,9606.ENSP00000261416,9606.ENSP00000261667,9606.ENSP00000262030,9606.ENSP00000263238,9606.ENSP00000263277,9606.ENSP00000263354,9606.ENSP00000263408,9606.ENSP00000263556,9606.ENSP00000263867,9606.ENSP00000264161,9606.ENSP00000264335,…	MYH9,APEX1,COL1A1,YWHAH,ACTN4,EIF2S3,SRSF1,THBS1,HEXB,KPNA3,ATP5B,ACTR3,EHD2,NAPA,C9,P4HA1,CAPG,DARS,YWHAE,ADD1,MFGE8,EIF4A3,RPS27A,FARSB,THY1,TOMM70A,ACAA2,CAPN2,COL6A3,ARPC2,CCT3,MAP1B,HSPA9,VPS35,MAP1A,COL6A2,PA2G4,HSPA4,TMEM43,ALCAM,DPYSL2,CPNE1,TCP1,RUVBL1,UGDH,CALR,HIST1H2BC,MMP1,CRTAP,ZYX,MYO1D,PPP2R1A,COL12A1,PPP1CA,P4HB,HIST1H1B,ACAA1,SHMT2,BSG,PARVA,SYNE3,HSP90AA1,TUBA1B,RTN4,TUBB,CAV1,…
GO Process	GO:0044237	Cellular metabolic process	191	7513	0.19	6.58e-12	9606.ENSP00000054950,9606.ENSP00000196371,9606.ENSP00000216254,9606.ENSP00000216714,9606.ENSP00000216780,9606.ENSP00000217426,9606.ENSP00000220763,9606.ENSP00000221130,9606.ENSP00000221419,9606.ENSP00000222673,9606.ENSP00000229270,9606.ENSP00000231572,9606.ENSP00000233057,9606.ENSP00000234590,9606.ENSP00000235835,9606.ENSP00000237530,9606.ENSP00000241337,9606.ENSP00000244043,9606.ENSP00000253039,…	RCN1,OXCT1,ACO2,APEX1,PCK2,AHCY,CPQ,GSR,HNRNPL,OGDH,TPI1,RARS,EIF2AK2,ENO1,AKR7A2,RPN2,GSTM2,PTGIS,EIF2S3,ACLY,NARS,NT5E,GNS,SRSF1,SQRDL,THBS1,PSMC1,HEXB,ATP5B,P4HA1,CD81,DARS,YWHAE,PSMD3,ADD1,VDAC1,ACAT1,MFGE8,EIF4A3,PGD,RPS27A,MUT,GLUD1,DLAT,FARSB,PLOD2,THY1,TOMM70A,ACAA2,AKR1B1,CBR1,EIF4A1,CAPN2,RPN1,HSPA9,PPIB,ANPEP,PA2G4,PCBP1,EEF2,GPD2,ACO1,DPYSL2,FKBP10,CPNE1,RUVBL1,UGDH,TALDO1,IMPDH2,HIST…
GO Process	GO:0006887	Exocytosis	48	789	0.57	7.48e-12	9606.ENSP00000216181,9606.ENSP00000252699,9606.ENSP00000253792,9606.ENSP00000258145,9606.ENSP00000260356,9606.ENSP00000261416,9606.ENSP00000263354,9606.ENSP00000264639,9606.ENSP00000284719,9606.ENSP00000286713,9606.ENSP00000296511,9606.ENSP00000300060,9606.ENSP00000302886,9606.ENSP00000307940,9606.ENSP00000317257,9606.ENSP00000321584,9606.ENSP00000333298,9606.ENSP00000333664,9606.ENSP00000335153,…	MYH9,ACTN4,ACLY,GNS,THBS1,HEXB,NAPA,PSMD3,OLA1,STOM,ANXA5,ANPEP,PA2G4,EEF2,CPNE1,IMPDH2,LAMP1,ACAA1,HSP90AA1,TUBB,EEF1A1,PRDX6,CTSB,ANXA2,FN1,VAT1,PSMD12,DYNC1H1,XRCC6,ILF2,SCCPDH,TAGLN2,DPP7,CAP1,HSPA1B,TXNDC5,CD9,XRCC5,ACTN1,MVP,NSF,DDX3X,SCFD1,DDOST,WDR1,CAPN1,CAND1,CPNE3
GO Process	GO:0006457	Protein folding	26	213	0.87	7.51e-12	9606.ENSP00000247461,9606.ENSP00000248553,9606.ENSP00000258091,9606.ENSP00000261303,9606.ENSP00000275603,9606.ENSP00000280326,9606.ENSP00000295688,9606.ENSP00000297185,9606.ENSP00000300026,9606.ENSP00000300289,9606.ENSP00000305260,9606.ENSP00000317334,9606.ENSP00000320866,9606.ENSP00000323696,9606.ENSP00000327801,9606.ENSP00000335153,9606.ENSP00000340466,9606.ENSP00000350708,9606.ENSP00000364801,…	CANX,HSPB1,CCT7,PSMC1,CCT6A,CCT5,CCT3,HSPA9,PPIB,PDIA3,GNB2,TCP1,CALR,CRTAP,P4HB,HSP90AA1,GANAB,RAD23B,HSPA1B,HSPD1,CCT4,ERO1L,PDIA6,FKBP9,RUVBL2,GNB1
GO Process	GO:0034097	Response to cytokine	57	1101	0.5	1.27e-11	9606.ENSP00000225964,9606.ENSP00000233057,9606.ENSP00000244043,9606.ENSP00000247461,9606.ENSP00000252699,9606.ENSP00000260356,9606.ENSP00000261303,9606.ENSP00000261366,9606.ENSP00000262030,9606.ENSP00000263238,9606.ENSP00000264639,9606.ENSP00000272317,9606.ENSP00000280154,9606.ENSP00000295006,9606.ENSP00000297185,9606.ENSP00000300289,9606.ENSP00000317334,9606.ENSP00000318195,9606.ENSP00000321259,…	COL1A1,EIF2AK2,PTGIS,CANX,ACTN4,THBS1,PSMC1,LMNB1,ATP5B,ACTR3,PSMD3,RPS27A,PDCD4,CAPN2,HSPA9,PDIA3,TCP1,NCL,TALDO1,IMPDH2,MMP1,TRIM25,ZYX,KARS,P4HB,SHMT2,HSP90AA1,TUBA1B,ACSL4,DPYSL3,RPL3,ANXA2,FN1,PSMD12,RAD23B,MYO1C,TFRC,MSN,DHX9,SYNCRIP,GSTO1,SLC25A5,SRSF3,ANXA1,FSCN1,HSPD1,XRCC5,ITGB1,ILK,MX1,AKAP12,DDOST,CFL1,VIM,RPLP0,PHB,HNRNPDL
GO Process	GO:0071704	Organic substance metabolic process	194	7755	0.19	1.43e-11	9606.ENSP00000054950,9606.ENSP00000196371,9606.ENSP00000216181,9606.ENSP00000216254,9606.ENSP00000216714,9606.ENSP00000216780,9606.ENSP00000217426,9606.ENSP00000220763,9606.ENSP00000221130,9606.ENSP00000221419,9606.ENSP00000222673,9606.ENSP00000229270,9606.ENSP00000231572,9606.ENSP00000233057,9606.ENSP00000234590,9606.ENSP00000235835,9606.ENSP00000237530,9606.ENSP00000241337,9606.ENSP00000244043,…	RCN1,OXCT1,MYH9,ACO2,APEX1,PCK2,AHCY,CPQ,GSR,HNRNPL,OGDH,TPI1,RARS,EIF2AK2,ENO1,AKR7A2,RPN2,GSTM2,PTGIS,YWHAH,APOL2,EIF2S3,ACLY,NARS,NT5E,GNS,SRSF1,THBS1,PSMC1,HEXB,ATP5B,P4HA1,CD81,DARS,YWHAE,PSMD3,ADD1,VDAC1,ACAT1,MFGE8,EIF4A3,PGD,RPS27A,MUT,GLUD1,DLAT,FARSB,PLOD2,THY1,ACAA2,AKR1B1,CBR1,EIF4A1,CAPN2,RNPEP,RPN1,PPIB,ANPEP,PDIA3,PA2G4,PCBP1,EEF2,GPD2,ACO1,DPYSL2,FKBP10,CPNE1,RUVBL1,UGDH,CALR,TALD…
GO Process	GO:0006091	Generation of precursor metabolites and energy	34	405	0.71	1.45e-11	9606.ENSP00000196371,9606.ENSP00000216254,9606.ENSP00000221130,9606.ENSP00000222673,9606.ENSP00000229270,9606.ENSP00000234590,9606.ENSP00000235835,9606.ENSP00000262030,9606.ENSP00000265838,9606.ENSP00000270776,9606.ENSP00000280346,9606.ENSP00000285930,9606.ENSP00000308610,9606.ENSP00000309477,9606.ENSP00000321259,9606.ENSP00000326031,9606.ENSP00000327070,9606.ENSP00000331897,9606.ENSP00000335304,…	OXCT1,ACO2,GSR,OGDH,TPI1,ENO1,AKR7A2,ATP5B,ACAT1,PGD,DLAT,AKR1B1,GPD2,ACO1,TALDO1,PPP1CA,MDH2,IDH2,DLST,UGP2,FH,PHGDH,AKR1A1,SUCLA2,PDHA1,G6PD,ATP5A1,TKT,NDUFS1,GBE1,SUCLG2,ACADVL,LDHA,ETFA
GO Process	GO:0032940	Secretion by cell	53	979	0.52	1.98e-11	9606.ENSP00000216181,9606.ENSP00000247461,9606.ENSP00000252699,9606.ENSP00000253792,9606.ENSP00000258145,9606.ENSP00000260356,9606.ENSP00000261416,9606.ENSP00000263354,9606.ENSP00000264639,9606.ENSP00000284719,9606.ENSP00000286713,9606.ENSP00000296511,9606.ENSP00000300060,9606.ENSP00000302886,9606.ENSP00000307940,9606.ENSP00000317257,9606.ENSP00000321584,9606.ENSP00000325002,9606.ENSP00000333298,…	MYH9,CANX,ACTN4,ACLY,GNS,THBS1,HEXB,NAPA,PSMD3,OLA1,STOM,ANXA5,ANPEP,PA2G4,EEF2,CPNE1,IMPDH2,COPG1,LAMP1,ACAA1,HSP90AA1,TUBB,EEF1A1,PRDX6,CTSB,ANXA2,FN1,VAT1,PSMD12,DYNC1H1,XRCC6,ILF2,SCCPDH,TAGLN2,DPP7,CAP1,FAM129B,HSPA1B,ANXA1,TXNDC5,CD9,XRCC5,ACTN1,MVP,NSF,DDX3X,SCFD1,DDOST,WDR1,CAPN1,CAND1,SLC1A5,CPNE3
GO Process	GO:0043603	Cellular amide metabolic process	46	773	0.56	4.84e-11	9606.ENSP00000220763,9606.ENSP00000221130,9606.ENSP00000222673,9606.ENSP00000231572,9606.ENSP00000233057,9606.ENSP00000241337,9606.ENSP00000253039,9606.ENSP00000253792,9606.ENSP00000256854,9606.ENSP00000261416,9606.ENSP00000264161,9606.ENSP00000265838,9606.ENSP00000272317,9606.ENSP00000280346,9606.ENSP00000281828,9606.ENSP00000293831,9606.ENSP00000300060,9606.ENSP00000307940,9606.ENSP00000322439,…	CPQ,GSR,OGDH,RARS,EIF2AK2,GSTM2,EIF2S3,ACLY,NARS,HEXB,DARS,ACAT1,RPS27A,DLAT,FARSB,EIF4A1,ANPEP,EEF2,TUFM,PPP2R1A,KARS,EEF1G,SHMT2,DLST,EEF1A1,ACSL4,RPL3,RPSA,WARS,ETF1,RPL12,FH,IARS2,PPAP2B,PABPC4,YARS,RRBP1,SUCLA2,PDHA1,G6PD,DDX3X,EEF1D,SUCLG2,HSD17B4,RPLP0,EIF3L
GO Process	GO:0044238	Primary metabolic process	185	7332	0.19	5.84e-11	9606.ENSP00000054950,9606.ENSP00000216181,9606.ENSP00000216254,9606.ENSP00000216714,9606.ENSP00000216780,9606.ENSP00000217426,9606.ENSP00000220763,9606.ENSP00000221130,9606.ENSP00000221419,9606.ENSP00000222673,9606.ENSP00000229270,9606.ENSP00000231572,9606.ENSP00000233057,9606.ENSP00000234590,9606.ENSP00000235835,9606.ENSP00000237530,9606.ENSP00000241337,9606.ENSP00000244043,9606.ENSP00000248975,…	RCN1,MYH9,ACO2,APEX1,PCK2,AHCY,CPQ,GSR,HNRNPL,OGDH,TPI1,RARS,EIF2AK2,ENO1,AKR7A2,RPN2,GSTM2,PTGIS,YWHAH,APOL2,EIF2S3,ACLY,NARS,NT5E,SRSF1,THBS1,PSMC1,HEXB,ATP5B,P4HA1,DARS,YWHAE,PSMD3,ADD1,ACAT1,MFGE8,EIF4A3,PGD,RPS27A,MUT,GLUD1,DLAT,FARSB,PLOD2,THY1,ACAA2,AKR1B1,CBR1,EIF4A1,CAPN2,RNPEP,RPN1,PPIB,ANPEP,PDIA3,PA2G4,PCBP1,EEF2,GPD2,ACO1,DPYSL2,FKBP10,CPNE1,RUVBL1,UGDH,CALR,TALDO1,IMPDH2,HIST1H2BC,T…
GO Process	GO:0071345	Cellular response to cytokine stimulus	53	1013	0.51	6.55e-11	9606.ENSP00000225964,9606.ENSP00000244043,9606.ENSP00000247461,9606.ENSP00000252699,9606.ENSP00000260356,9606.ENSP00000261303,9606.ENSP00000261366,9606.ENSP00000262030,9606.ENSP00000263238,9606.ENSP00000264639,9606.ENSP00000272317,9606.ENSP00000280154,9606.ENSP00000295006,9606.ENSP00000297185,9606.ENSP00000300289,9606.ENSP00000317334,9606.ENSP00000318195,9606.ENSP00000321259,9606.ENSP00000321584,…	COL1A1,PTGIS,CANX,ACTN4,THBS1,PSMC1,LMNB1,ATP5B,ACTR3,PSMD3,RPS27A,PDCD4,CAPN2,HSPA9,PDIA3,TCP1,NCL,TALDO1,IMPDH2,MMP1,TRIM25,ZYX,KARS,P4HB,HSP90AA1,TUBA1B,DPYSL3,RPL3,ANXA2,FN1,PSMD12,RAD23B,MYO1C,TFRC,MSN,DHX9,SYNCRIP,GSTO1,SLC25A5,SRSF3,ANXA1,FSCN1,HSPD1,XRCC5,ITGB1,ILK,MX1,AKAP12,CFL1,VIM,RPLP0,PHB,HNRNPDL
GO Process	GO:0046903	Secretion	55	1097	0.49	1.07e-10	9606.ENSP00000216181,9606.ENSP00000247461,9606.ENSP00000252699,9606.ENSP00000253792,9606.ENSP00000258145,9606.ENSP00000260356,9606.ENSP00000261416,9606.ENSP00000263354,9606.ENSP00000264639,9606.ENSP00000284719,9606.ENSP00000286713,9606.ENSP00000296511,9606.ENSP00000300060,9606.ENSP00000302886,9606.ENSP00000307940,9606.ENSP00000317257,9606.ENSP00000321584,9606.ENSP00000325002,9606.ENSP00000333298,…	MYH9,CANX,ACTN4,ACLY,GNS,THBS1,HEXB,NAPA,PSMD3,OLA1,STOM,ANXA5,ANPEP,PA2G4,EEF2,CPNE1,IMPDH2,COPG1,LAMP1,ACAA1,HSP90AA1,TUBB,EEF1A1,CAV1,PRDX6,CTSB,ANXA2,FN1,VAT1,PSMD12,DYNC1H1,XRCC6,ILF2,SCCPDH,COPA,TAGLN2,DPP7,CAP1,FAM129B,HSPA1B,ANXA1,TXNDC5,CD9,XRCC5,ACTN1,MVP,NSF,DDX3X,SCFD1,DDOST,WDR1,CAPN1,CAND1,SLC1A5,CPNE3
GO Process	GO:0050896	Response to stimulus	196	8046	0.17	1.22e-10	9606.ENSP00000196371,9606.ENSP00000216181,9606.ENSP00000216254,9606.ENSP00000216714,9606.ENSP00000216780,9606.ENSP00000217426,9606.ENSP00000221130,9606.ENSP00000221419,9606.ENSP00000225964,9606.ENSP00000233057,9606.ENSP00000234590,9606.ENSP00000235835,9606.ENSP00000237530,9606.ENSP00000241337,9606.ENSP00000244043,9606.ENSP00000244763,9606.ENSP00000247461,9606.ENSP00000248553,9606.ENSP00000248975,…	OXCT1,MYH9,ACO2,APEX1,PCK2,AHCY,GSR,HNRNPL,COL1A1,EIF2AK2,ENO1,AKR7A2,RPN2,GSTM2,PTGIS,SSR1,CANX,HSPB1,YWHAH,APOL2,ACTN4,ACLY,GNS,THBS1,PSMC1,LMNB1,HEXB,ATP5B,ACTR3,EHD2,C9,CD81,YWHAE,PSMD3,ADD1,VDAC1,PRKAR2A,ACAT1,EIF4A3,RPS27A,PDCD4,CCT5,PLOD2,THY1,ACAA2,AKR1B1,STOM,CAPN2,ARPC2,ANXA5,MAP1B,HSPA9,VPS35,ANPEP,PDIA3,COL6A2,PA2G4,HSPA4,GNB2,ALCAM,EEF2,ACO1,DPYSL2,ARHGAP1,UACA,CPNE1,TCP1,NCL,RUVBL1,…
GO Process	GO:0034613	Cellular protein localization	68	1610	0.41	2.33e-10	9606.ENSP00000225964,9606.ENSP00000244763,9606.ENSP00000248553,9606.ENSP00000248975,9606.ENSP00000258962,9606.ENSP00000261667,9606.ENSP00000263277,9606.ENSP00000263354,9606.ENSP00000263645,9606.ENSP00000264028,9606.ENSP00000264335,9606.ENSP00000269349,9606.ENSP00000272317,9606.ENSP00000284240,9606.ENSP00000284320,9606.ENSP00000297185,9606.ENSP00000299138,9606.ENSP00000300231,9606.ENSP00000302961,…	COL1A1,SSR1,HSPB1,YWHAH,SRSF1,KPNA3,EHD2,NAPA,CD81,ARCN1,YWHAE,EIF4A3,RPS27A,THY1,TOMM70A,HSPA9,VPS35,MAP1A,HSPA4,CALR,COPG1,SRPR,HIST1H1B,LAMP1,ACAA1,BSG,SYNE3,HSP90AA1,RTN4,CAV1,FERMT2,RPL3,ANXA2,RPSA,SPTBN1,MYO1C,RPL12,DHX9,COPA,LMNA,BUB3,SRSF3,OPTN,SNX2,IPO7,HSPD1,XRCC5,CORO1B,NSF,MX1,DDX3X,RDX,AKAP12,SUN2,SSB,SCFD1,HSD17B4,TOR1AIP1,PHB2,USO1,RAN,DNM1L,RPLP0,TWF1,RUVBL2,EHD1,SEPT2,AP2B1
GO Process	GO:0010608	Posttranscriptional regulation of gene expression	38	574	0.61	3.19e-10	9606.ENSP00000216714,9606.ENSP00000221419,9606.ENSP00000233057,9606.ENSP00000248553,9606.ENSP00000253039,9606.ENSP00000260356,9606.ENSP00000261303,9606.ENSP00000264639,9606.ENSP00000269349,9606.ENSP00000272317,9606.ENSP00000293831,9606.ENSP00000302886,9606.ENSP00000307940,9606.ENSP00000309477,9606.ENSP00000318195,9606.ENSP00000320866,9606.ENSP00000322439,9606.ENSP00000325376,9606.ENSP00000326031,…	APEX1,HNRNPL,EIF2AK2,HSPB1,EIF2S3,THBS1,PSMC1,PSMD3,EIF4A3,RPS27A,EIF4A1,PA2G4,EEF2,ACO1,NCL,CALR,TUFM,HNRNPM,PPP1CA,EEF1G,SHMT2,EEF1A1,CAV1,CAPRIN1,PSMD12,ETF1,DHX9,SYNCRIP,PABPC4,HNRNPR,RBM3,DDX3X,ILF3,EEF1D,VIM,RAN,HNRNPC,EIF3L
GO Process	GO:0002446	Neutrophil mediated immunity	35	495	0.64	4.58e-10	9606.ENSP00000253792,9606.ENSP00000258145,9606.ENSP00000261416,9606.ENSP00000264639,9606.ENSP00000286713,9606.ENSP00000300060,9606.ENSP00000302886,9606.ENSP00000307940,9606.ENSP00000317257,9606.ENSP00000321584,9606.ENSP00000333298,9606.ENSP00000333664,9606.ENSP00000335153,9606.ENSP00000339001,9606.ENSP00000339063,9606.ENSP00000342026,9606.ENSP00000345672,9606.ENSP00000346032,9606.ENSP00000347872,…	ACLY,GNS,HEXB,PSMD3,STOM,ANPEP,PA2G4,EEF2,CPNE1,IMPDH2,LAMP1,ACAA1,HSP90AA1,TUBB,EEF1A1,PRDX6,CTSB,ANXA2,VAT1,PSMD12,DYNC1H1,XRCC6,ILF2,DPP7,CAP1,HSPA1B,TXNDC5,XRCC5,MVP,DDX3X,DDOST,WDR1,CAPN1,CAND1,CPNE3
GO Process	GO:0036230	Granulocyte activation	35	502	0.63	6.51e-10	9606.ENSP00000253792,9606.ENSP00000258145,9606.ENSP00000261416,9606.ENSP00000264639,9606.ENSP00000286713,9606.ENSP00000300060,9606.ENSP00000302886,9606.ENSP00000307940,9606.ENSP00000317257,9606.ENSP00000321584,9606.ENSP00000325448,9606.ENSP00000333298,9606.ENSP00000333664,9606.ENSP00000335153,9606.ENSP00000339001,9606.ENSP00000339063,9606.ENSP00000342026,9606.ENSP00000345672,9606.ENSP00000346032,…	ACLY,GNS,HEXB,PSMD3,STOM,ANPEP,PA2G4,EEF2,CPNE1,IMPDH2,KARS,LAMP1,ACAA1,HSP90AA1,TUBB,EEF1A1,PRDX6,CTSB,ANXA2,VAT1,PSMD12,DYNC1H1,XRCC6,ILF2,DPP7,CAP1,HSPA1B,TXNDC5,XRCC5,MVP,DDX3X,DDOST,CAPN1,CAND1,CPNE3
GO Process	GO:0097435	Supramolecular fiber organization	34	480	0.64	8.90e-10	9606.ENSP00000225964,9606.ENSP00000252699,9606.ENSP00000263238,9606.ENSP00000263556,9606.ENSP00000263867,9606.ENSP00000264758,9606.ENSP00000295685,9606.ENSP00000323696,9606.ENSP00000324422,9606.ENSP00000324527,9606.ENSP00000325146,9606.ENSP00000343690,9606.ENSP00000345230,9606.ENSP00000346032,9606.ENSP00000348163,9606.ENSP00000348965,9606.ENSP00000352834,9606.ENSP00000355809,9606.ENSP00000357516,…	COL1A1,ACTN4,ACTR3,P4HA1,CAPG,ADD1,ARPC2,CRTAP,ZYX,MYO1D,COL12A1,DPYSL3,TPM4,ANXA2,PLS3,DYNC1H1,MYO1C,ENAH,TPM3,PDLIM1,CAP1,EMILIN1,FSCN1,CORO1B,ACTN1,ITGB1,ILK,CORO1C,WDR1,CFL1,SERPINH1,VIM,TWF1,MARCKS
GO Process	GO:0043312	Neutrophil degranulation	34	484	0.63	1.08e-09	9606.ENSP00000253792,9606.ENSP00000258145,9606.ENSP00000261416,9606.ENSP00000264639,9606.ENSP00000286713,9606.ENSP00000300060,9606.ENSP00000302886,9606.ENSP00000307940,9606.ENSP00000317257,9606.ENSP00000321584,9606.ENSP00000333298,9606.ENSP00000333664,9606.ENSP00000335153,9606.ENSP00000339001,9606.ENSP00000339063,9606.ENSP00000342026,9606.ENSP00000345672,9606.ENSP00000346032,9606.ENSP00000347872,…	ACLY,GNS,HEXB,PSMD3,STOM,ANPEP,PA2G4,EEF2,CPNE1,IMPDH2,LAMP1,ACAA1,HSP90AA1,TUBB,EEF1A1,PRDX6,CTSB,ANXA2,VAT1,PSMD12,DYNC1H1,XRCC6,ILF2,DPP7,CAP1,HSPA1B,TXNDC5,XRCC5,MVP,DDX3X,DDOST,CAPN1,CAND1,CPNE3
GO Process	GO:0008104	Protein localization	79	2139	0.36	1.31e-09	9606.ENSP00000216181,9606.ENSP00000225964,9606.ENSP00000244763,9606.ENSP00000247461,9606.ENSP00000248553,9606.ENSP00000248975,9606.ENSP00000252699,9606.ENSP00000258962,9606.ENSP00000261667,9606.ENSP00000263277,9606.ENSP00000263354,9606.ENSP00000263645,9606.ENSP00000264028,9606.ENSP00000264335,9606.ENSP00000269349,9606.ENSP00000272317,9606.ENSP00000284240,9606.ENSP00000284320,9606.ENSP00000297185,…	MYH9,COL1A1,SSR1,CANX,HSPB1,YWHAH,ACTN4,SRSF1,KPNA3,EHD2,NAPA,CD81,ARCN1,YWHAE,EIF4A3,RPS27A,THY1,TOMM70A,HSPA9,VPS35,MAP1A,HSPA4,ARHGAP1,TCP1,CALR,MYO1D,COPG1,SRPR,HIST1H1B,LAMP1,ACAA1,BSG,SYNE3,HSP90AA1,RTN4,CAV1,FERMT2,RPL3,ANXA2,RPSA,SPTBN1,MYO1C,TFRC,RPL12,DHX9,COPA,LMNA,BUB3,SRSF3,ANXA1,RRBP1,OPTN,SNX2,IPO7,HSPD1,XRCC5,CORO1B,MVP,NSF,MX1,DDX3X,RDX,AKAP12,SUN2,SSB,SCFD1,CORO1C,HSD17B4,TOR1AI…
GO Process	GO:0002252	Immune effector process	49	969	0.49	1.40e-09	9606.ENSP00000233057,9606.ENSP00000253792,9606.ENSP00000258145,9606.ENSP00000261416,9606.ENSP00000263238,9606.ENSP00000263408,9606.ENSP00000263645,9606.ENSP00000264639,9606.ENSP00000286713,9606.ENSP00000295685,9606.ENSP00000300060,9606.ENSP00000302886,9606.ENSP00000307940,9606.ENSP00000317257,9606.ENSP00000321584,9606.ENSP00000323889,9606.ENSP00000325448,9606.ENSP00000333298,9606.ENSP00000333664,…	EIF2AK2,ACLY,GNS,HEXB,ACTR3,C9,CD81,PSMD3,STOM,ARPC2,ANPEP,PA2G4,EEF2,CPNE1,IMPDH2,TRIM25,KARS,LAMP1,ACAA1,HSP90AA1,TUBB,EEF1A1,PRDX6,CTSB,ANXA2,VAT1,PSMD12,DYNC1H1,XRCC6,MYO1C,ILF2,DPP7,CAP1,HSPA1B,TXNDC5,HSPD1,XRCC5,MVP,DDX17,MX1,DDX3X,DDOST,ILF3,WDR1,CAPN1,PHB2,CAND1,CPNE3,PHB
GO Process	GO:0002275	Myeloid cell activation involved in immune response	35	522	0.61	1.57e-09	9606.ENSP00000253792,9606.ENSP00000258145,9606.ENSP00000261416,9606.ENSP00000264639,9606.ENSP00000286713,9606.ENSP00000300060,9606.ENSP00000302886,9606.ENSP00000307940,9606.ENSP00000317257,9606.ENSP00000321584,9606.ENSP00000325448,9606.ENSP00000333298,9606.ENSP00000333664,9606.ENSP00000335153,9606.ENSP00000339001,9606.ENSP00000339063,9606.ENSP00000342026,9606.ENSP00000345672,9606.ENSP00000346032,…	ACLY,GNS,HEXB,PSMD3,STOM,ANPEP,PA2G4,EEF2,CPNE1,IMPDH2,KARS,LAMP1,ACAA1,HSP90AA1,TUBB,EEF1A1,PRDX6,CTSB,ANXA2,VAT1,PSMD12,DYNC1H1,XRCC6,ILF2,DPP7,CAP1,HSPA1B,TXNDC5,XRCC5,MVP,DDX3X,DDOST,CAPN1,CAND1,CPNE3
GO Process	GO:0044419	Interspecies interaction between organisms	73	1899	0.37	1.67e-09	9606.ENSP00000233057,9606.ENSP00000234590,9606.ENSP00000247461,9606.ENSP00000248553,9606.ENSP00000261667,9606.ENSP00000263238,9606.ENSP00000263408,9606.ENSP00000263645,9606.ENSP00000264335,9606.ENSP00000265333,9606.ENSP00000272317,9606.ENSP00000280154,9606.ENSP00000280326,9606.ENSP00000286713,9606.ENSP00000293831,9606.ENSP00000295006,9606.ENSP00000299138,9606.ENSP00000300026,9606.ENSP00000300060,…	EIF2AK2,ENO1,CANX,HSPB1,KPNA3,ACTR3,C9,CD81,YWHAE,VDAC1,RPS27A,PDCD4,CCT5,STOM,EIF4A1,CAPN2,VPS35,PPIB,ANPEP,PCBP1,TCP1,HIST1H2BC,TUFM,MMP1,TRIM25,ZYX,KARS,PPP1CA,EEF1G,LAMP1,SHMT2,HSP90AA1,TUBB,CAV1,CTSB,RPL3,ANXA2,RPSA,SND1,FN1,XRCC6,MYO1C,TFRC,MSN,RPL12,DHX9,SYNCRIP,SLC25A5,HSPA1B,HNRNPK,ANXA1,OPTN,IPO7,HSPD1,XRCC5,ITGB1,DDX17,MX1,DDX3X,AKAP12,SSB,ACTA2,ILF3,CFL1,ATP2A2,PHB2,SLC1A5,VIM,RAN,RPL…
GO Process	GO:0002443	Leukocyte mediated immunity	38	641	0.56	5.38e-09	9606.ENSP00000253792,9606.ENSP00000258145,9606.ENSP00000261416,9606.ENSP00000263408,9606.ENSP00000263645,9606.ENSP00000264639,9606.ENSP00000286713,9606.ENSP00000300060,9606.ENSP00000302886,9606.ENSP00000307940,9606.ENSP00000317257,9606.ENSP00000321584,9606.ENSP00000333298,9606.ENSP00000333664,9606.ENSP00000335153,9606.ENSP00000339001,9606.ENSP00000339063,9606.ENSP00000342026,9606.ENSP00000345672,…	ACLY,GNS,HEXB,C9,CD81,PSMD3,STOM,ANPEP,PA2G4,EEF2,CPNE1,IMPDH2,LAMP1,ACAA1,HSP90AA1,TUBB,EEF1A1,PRDX6,CTSB,ANXA2,VAT1,PSMD12,DYNC1H1,XRCC6,ILF2,DPP7,CAP1,HSPA1B,TXNDC5,HSPD1,XRCC5,MVP,DDX3X,DDOST,WDR1,CAPN1,CAND1,CPNE3
GO Process	GO:0002376	Immune system process	85	2481	0.32	6.35e-09	9606.ENSP00000216181,9606.ENSP00000217426,9606.ENSP00000225964,9606.ENSP00000233057,9606.ENSP00000247461,9606.ENSP00000253792,9606.ENSP00000258145,9606.ENSP00000260356,9606.ENSP00000261303,9606.ENSP00000261416,9606.ENSP00000263238,9606.ENSP00000263408,9606.ENSP00000263645,9606.ENSP00000264639,9606.ENSP00000264758,9606.ENSP00000284240,9606.ENSP00000286713,9606.ENSP00000295685,9606.ENSP00000297185,…	MYH9,AHCY,COL1A1,EIF2AK2,CANX,ACLY,GNS,THBS1,PSMC1,HEXB,ACTR3,C9,CD81,PSMD3,ADD1,THY1,STOM,ARPC2,HSPA9,ANPEP,PDIA3,PA2G4,ALCAM,EEF2,CPNE1,CALR,IMPDH2,HIST1H2BC,MMP1,TRIM25,ZYX,KARS,LAMP1,ACAA1,SHMT2,BSG,HSP90AA1,RTN4,TUBB,EEF1A1,CAV1,PRDX6,CTSB,ANXA2,FN1,VAT1,PSMD12,DYNC1H1,XRCC6,MYO1C,TFRC,MSN,ILF2,DHX9,SYNCRIP,ACTR1A,DPP7,CAP1,PABPC4,HSPA1B,ANXA1,SLC3A2,OPTN,IPO7,TXNDC5,HSPD1,XRCC5,G6PD,ACTN1,M…
GO Process	GO:0033036	Macromolecule localization	84	2473	0.32	1.31e-08	9606.ENSP00000216181,9606.ENSP00000225964,9606.ENSP00000244763,9606.ENSP00000247461,9606.ENSP00000248553,9606.ENSP00000248975,9606.ENSP00000249066,9606.ENSP00000252699,9606.ENSP00000258962,9606.ENSP00000261416,9606.ENSP00000261667,9606.ENSP00000263277,9606.ENSP00000263354,9606.ENSP00000263645,9606.ENSP00000264028,9606.ENSP00000264335,9606.ENSP00000269349,9606.ENSP00000272317,9606.ENSP00000284240,…	MYH9,COL1A1,SSR1,CANX,HSPB1,YWHAH,APOL2,ACTN4,SRSF1,HEXB,KPNA3,EHD2,NAPA,CD81,ARCN1,YWHAE,EIF4A3,RPS27A,THY1,TOMM70A,HSPA9,VPS35,MAP1A,HSPA4,ARHGAP1,TCP1,CALR,MYO1D,COPG1,SRPR,HIST1H1B,LAMP1,ACAA1,BSG,SYNE3,HSP90AA1,RTN4,CAV1,ACSL4,FERMT2,RPL3,ANXA2,RPSA,SPTBN1,MYO1C,TFRC,RPL12,DHX9,COPA,LMNA,BUB3,SRSF3,ANXA1,RRBP1,OPTN,SNX2,IPO7,HSPD1,XRCC5,CORO1B,CCT4,MVP,NSF,MX1,DDX3X,RDX,AKAP12,SUN2,SSB,SCFD1…
GO Process	GO:0051128	Regulation of cellular component organization	82	2402	0.32	1.86e-08	9606.ENSP00000216181,9606.ENSP00000233057,9606.ENSP00000234590,9606.ENSP00000248975,9606.ENSP00000252699,9606.ENSP00000258091,9606.ENSP00000260356,9606.ENSP00000263238,9606.ENSP00000263277,9606.ENSP00000263354,9606.ENSP00000263867,9606.ENSP00000264335,9606.ENSP00000264758,9606.ENSP00000265333,9606.ENSP00000275603,9606.ENSP00000280326,9606.ENSP00000284240,9606.ENSP00000285093,9606.ENSP00000295006,…	MYH9,EIF2AK2,ENO1,YWHAH,ACTN4,CCT7,THBS1,ACTR3,EHD2,NAPA,CAPG,YWHAE,ADD1,VDAC1,CCT6A,CCT5,THY1,ACAA2,CAPN2,ARPC2,CCT3,MAP1B,VPS35,MAP1A,DPYSL2,TCP1,CALR,MMP1,PPP2R1A,HIST1H1B,HSP90AA1,RTN4,TUBB,CAV1,ACSL4,CAPRIN1,DPYSL3,ANXA2,FN1,WARS,VAT1,DYNC1H1,SPTBN1,MYO1C,TFRC,MAP4,MSN,ETF1,FH,LMNA,BUB3,SLC25A5,VDAC2,HSPA1B,HNRNPK,ANXA1,OPTN,ATAD3A,EMILIN1,FSCN1,XRCC5,G6PD,CORO1B,CCT4,ILK,ATL3,DDX3X,RDX,SCFD…
GO Process	GO:0006099	Tricarboxylic acid cycle	11	34	1.3	2.19e-08	9606.ENSP00000216254,9606.ENSP00000222673,9606.ENSP00000280346,9606.ENSP00000309477,9606.ENSP00000327070,9606.ENSP00000331897,9606.ENSP00000335304,9606.ENSP00000355518,9606.ENSP00000367923,9606.ENSP00000369134,9606.ENSP00000419325	ACO2,OGDH,DLAT,ACO1,MDH2,IDH2,DLST,FH,SUCLA2,PDHA1,SUCLG2
GO Process	GO:0035722	interleukin-12-mediated signaling pathway	12	47	1.19	2.99e-08	9606.ENSP00000261366,9606.ENSP00000280154,9606.ENSP00000297185,9606.ENSP00000317334,9606.ENSP00000321259,9606.ENSP00000327801,9606.ENSP00000346032,9606.ENSP00000353408,9606.ENSP00000358727,9606.ENSP00000432660,9606.ENSP00000449328,9606.ENSP00000483254	LMNB1,PDCD4,HSPA9,TCP1,TALDO1,P4HB,ANXA2,MSN,GSTO1,CFL1,RPLP0,HNRNPDL
GO Process	GO:0007015	Actin filament organization	23	254	0.74	3.00e-08	9606.ENSP00000252699,9606.ENSP00000263238,9606.ENSP00000263867,9606.ENSP00000264758,9606.ENSP00000295685,9606.ENSP00000324422,9606.ENSP00000324527,9606.ENSP00000343690,9606.ENSP00000345230,9606.ENSP00000348163,9606.ENSP00000352834,9606.ENSP00000355809,9606.ENSP00000357516,9606.ENSP00000360305,9606.ENSP00000361883,9606.ENSP00000371798,9606.ENSP00000377471,9606.ENSP00000377941,9606.ENSP00000394496,…	ACTN4,ACTR3,CAPG,ADD1,ARPC2,ZYX,MYO1D,DPYSL3,TPM4,PLS3,MYO1C,ENAH,TPM3,PDLIM1,CAP1,FSCN1,CORO1B,ACTN1,CORO1C,WDR1,CFL1,TWF1,MARCKS
GO Process	GO:0006986	Response to unfolded protein	19	166	0.85	3.39e-08	9606.ENSP00000233057,9606.ENSP00000244763,9606.ENSP00000247461,9606.ENSP00000248553,9606.ENSP00000260356,9606.ENSP00000264758,9606.ENSP00000297185,9606.ENSP00000302961,9606.ENSP00000320866,9606.ENSP00000328023,9606.ENSP00000335153,9606.ENSP00000357283,9606.ENSP00000364801,9606.ENSP00000368022,9606.ENSP00000373620,9606.ENSP00000379042,9606.ENSP00000385385,9606.ENSP00000434412,9606.ENSP00000438689	EIF2AK2,SSR1,CANX,HSPB1,THBS1,ADD1,HSPA9,HSPA4,CALR,SRPR,HSP90AA1,LMNA,HSPA1B,OPTN,HSPD1,ERO1L,PDIA6,SERPINH1,ACADVL
GO Process	GO:0001775	Cell activation	49	1075	0.45	3.49e-08	9606.ENSP00000216181,9606.ENSP00000225964,9606.ENSP00000248553,9606.ENSP00000253792,9606.ENSP00000258145,9606.ENSP00000261416,9606.ENSP00000263645,9606.ENSP00000264639,9606.ENSP00000286713,9606.ENSP00000300060,9606.ENSP00000302886,9606.ENSP00000307940,9606.ENSP00000317257,9606.ENSP00000321584,9606.ENSP00000325448,9606.ENSP00000333298,9606.ENSP00000333664,9606.ENSP00000335153,9606.ENSP00000339001,…	MYH9,COL1A1,HSPB1,ACLY,GNS,HEXB,CD81,PSMD3,STOM,ANPEP,PA2G4,EEF2,CPNE1,IMPDH2,KARS,LAMP1,ACAA1,HSP90AA1,TUBB,EEF1A1,PRDX6,CTSB,ANXA2,VAT1,PSMD12,DYNC1H1,XRCC6,MSN,ILF2,DPP7,CAP1,HSPA1B,ANXA1,TXNDC5,CD9,HSPD1,XRCC5,MVP,ITGB1,ILK,DDX3X,AKAP12,DDOST,CAPN1,PHB2,CAND1,CPNE3,PHB,GNB1
GO Process	GO:0002366	Leukocyte activation involved in immune response	36	626	0.55	3.51e-08	9606.ENSP00000253792,9606.ENSP00000258145,9606.ENSP00000261416,9606.ENSP00000264639,9606.ENSP00000286713,9606.ENSP00000300060,9606.ENSP00000302886,9606.ENSP00000307940,9606.ENSP00000317257,9606.ENSP00000321584,9606.ENSP00000325448,9606.ENSP00000333298,9606.ENSP00000333664,9606.ENSP00000335153,9606.ENSP00000339001,9606.ENSP00000339063,9606.ENSP00000342026,9606.ENSP00000345672,9606.ENSP00000346032,…	ACLY,GNS,HEXB,PSMD3,STOM,ANPEP,PA2G4,EEF2,CPNE1,IMPDH2,KARS,LAMP1,ACAA1,HSP90AA1,TUBB,EEF1A1,PRDX6,CTSB,ANXA2,VAT1,PSMD12,DYNC1H1,XRCC6,ILF2,DPP7,CAP1,HSPA1B,TXNDC5,HSPD1,XRCC5,MVP,DDX3X,DDOST,CAPN1,CAND1,CPNE3
GO Process	GO:0022607	Cellular component assembly	80	2359	0.32	4.08e-08	9606.ENSP00000252699,9606.ENSP00000253039,9606.ENSP00000258962,9606.ENSP00000261667,9606.ENSP00000263238,9606.ENSP00000263277,9606.ENSP00000263354,9606.ENSP00000263408,9606.ENSP00000263867,9606.ENSP00000264161,9606.ENSP00000264335,9606.ENSP00000264758,9606.ENSP00000272317,9606.ENSP00000281828,9606.ENSP00000284240,9606.ENSP00000295685,9606.ENSP00000295688,9606.ENSP00000296755,9606.ENSP00000297185,…	ACTN4,EIF2S3,SRSF1,KPNA3,ACTR3,EHD2,NAPA,C9,CAPG,DARS,YWHAE,ADD1,RPS27A,FARSB,THY1,ARPC2,CCT3,MAP1B,HSPA9,VPS35,HSPA4,TCP1,RUVBL1,UGDH,CALR,HIST1H2BC,ZYX,PPP2R1A,P4HB,HIST1H1B,SHMT2,PARVA,HSP90AA1,RTN4,TUBB,CAV1,FERMT2,DPYSL3,RPL3,ANXA2,RPSA,FN1,PLS3,DYNC1H1,SPTBN1,RAD23B,RPL12,DHX9,ACTR1A,PDLIM1,KCTD12,EMILIN1,FSCN1,CD9,HSPD1,XRCC5,CORO1B,ACTN1,ITGB1,ILK,NSF,ATL3,DDX3X,RDX,SCFD1,NDUFS1,CRYZ,SLC2…
GO Process	GO:0006996	Organelle organization	103	3450	0.26	5.03e-08	9606.ENSP00000216181,9606.ENSP00000216714,9606.ENSP00000248975,9606.ENSP00000252699,9606.ENSP00000261416,9606.ENSP00000262030,9606.ENSP00000263238,9606.ENSP00000263277,9606.ENSP00000263354,9606.ENSP00000263867,9606.ENSP00000264335,9606.ENSP00000264758,9606.ENSP00000272317,9606.ENSP00000284240,9606.ENSP00000284320,9606.ENSP00000285093,9606.ENSP00000295685,9606.ENSP00000296755,9606.ENSP00000297185,…	MYH9,APEX1,YWHAH,ACTN4,HEXB,ATP5B,ACTR3,EHD2,NAPA,CAPG,YWHAE,ADD1,RPS27A,THY1,TOMM70A,ACAA2,ARPC2,MAP1B,HSPA9,VPS35,MAP1A,HSPA4,TMEM43,DPYSL2,RUVBL1,CALR,HIST1H2BC,ZYX,MYO1D,PPP2R1A,HIST1H1B,ACAA1,PARVA,SYNE3,HSP90AA1,TUBA1B,RTN4,TUBB,CAV1,DPYSL3,PTMA,TPM4,RPL3,ANXA2,RPSA,PLS3,DYNC1H1,SPTBN1,RAD23B,XRCC6,MYO1C,MAP4,MSN,RPL12,ENAH,DHX9,LMNA,TPM3,BUB3,ACTR1A,PDLIM1,SLC25A5,CAP1,ANXA1,OPTN,ATAD3A,TU…
GO Process	GO:0043604	Amide biosynthetic process	32	512	0.58	5.08e-08	9606.ENSP00000231572,9606.ENSP00000233057,9606.ENSP00000253039,9606.ENSP00000253792,9606.ENSP00000256854,9606.ENSP00000264161,9606.ENSP00000265838,9606.ENSP00000272317,9606.ENSP00000280346,9606.ENSP00000281828,9606.ENSP00000293831,9606.ENSP00000307940,9606.ENSP00000322439,9606.ENSP00000325448,9606.ENSP00000331901,9606.ENSP00000339063,9606.ENSP00000339787,9606.ENSP00000346001,9606.ENSP00000346067,…	RARS,EIF2AK2,EIF2S3,ACLY,NARS,DARS,ACAT1,RPS27A,DLAT,FARSB,EIF4A1,EEF2,TUFM,KARS,EEF1G,EEF1A1,ACSL4,RPL3,RPSA,WARS,ETF1,RPL12,FH,IARS2,PABPC4,YARS,RRBP1,PDHA1,DDX3X,EEF1D,RPLP0,EIF3L
GO Process	GO:0045184	Establishment of protein localization	61	1564	0.38	5.60e-08	9606.ENSP00000216181,9606.ENSP00000225964,9606.ENSP00000244763,9606.ENSP00000247461,9606.ENSP00000248553,9606.ENSP00000248975,9606.ENSP00000252699,9606.ENSP00000258962,9606.ENSP00000261667,9606.ENSP00000263354,9606.ENSP00000264028,9606.ENSP00000264335,9606.ENSP00000269349,9606.ENSP00000272317,9606.ENSP00000284320,9606.ENSP00000297185,9606.ENSP00000299138,9606.ENSP00000300231,9606.ENSP00000302961,…	MYH9,COL1A1,SSR1,CANX,HSPB1,YWHAH,ACTN4,SRSF1,KPNA3,NAPA,ARCN1,YWHAE,EIF4A3,RPS27A,TOMM70A,HSPA9,VPS35,MAP1A,HSPA4,ARHGAP1,TCP1,CALR,MYO1D,COPG1,SRPR,HIST1H1B,LAMP1,ACAA1,SYNE3,HSP90AA1,RPL3,RPSA,SPTBN1,MYO1C,TFRC,RPL12,COPA,LMNA,SRSF3,ANXA1,RRBP1,OPTN,SNX2,IPO7,HSPD1,MVP,NSF,MX1,RDX,AKAP12,SSB,SCFD1,CORO1C,HSD17B4,PHB2,USO1,RAN,RPLP0,RUVBL2,EHD1,AP2B1
GO Process	GO:0006417	Regulation of translation	28	398	0.63	5.64e-08	9606.ENSP00000221419,9606.ENSP00000233057,9606.ENSP00000248553,9606.ENSP00000253039,9606.ENSP00000260356,9606.ENSP00000269349,9606.ENSP00000293831,9606.ENSP00000302886,9606.ENSP00000307940,9606.ENSP00000309477,9606.ENSP00000318195,9606.ENSP00000320866,9606.ENSP00000322439,9606.ENSP00000326031,9606.ENSP00000331901,9606.ENSP00000333667,9606.ENSP00000339063,9606.ENSP00000340329,9606.ENSP00000353741,…	HNRNPL,EIF2AK2,HSPB1,EIF2S3,THBS1,EIF4A3,EIF4A1,PA2G4,EEF2,ACO1,NCL,CALR,TUFM,PPP1CA,EEF1G,SHMT2,EEF1A1,CAPRIN1,ETF1,DHX9,SYNCRIP,HNRNPR,RBM3,DDX3X,ILF3,EEF1D,VIM,EIF3L
GO Process	GO:0051130	Positive regulation of cellular component organization	52	1209	0.42	5.64e-08	9606.ENSP00000248975,9606.ENSP00000252699,9606.ENSP00000258091,9606.ENSP00000263238,9606.ENSP00000263277,9606.ENSP00000264335,9606.ENSP00000264758,9606.ENSP00000275603,9606.ENSP00000280326,9606.ENSP00000284240,9606.ENSP00000295006,9606.ENSP00000295685,9606.ENSP00000295688,9606.ENSP00000296755,9606.ENSP00000299138,9606.ENSP00000317334,9606.ENSP00000322788,9606.ENSP00000330074,9606.ENSP00000335153,…	YWHAH,ACTN4,CCT7,ACTR3,EHD2,YWHAE,ADD1,CCT6A,CCT5,THY1,CAPN2,ARPC2,CCT3,MAP1B,VPS35,TCP1,MMP1,HIST1H1B,HSP90AA1,CAV1,CAPRIN1,DPYSL3,ANXA2,FN1,WARS,DYNC1H1,MYO1C,TFRC,MSN,LMNA,HSPA1B,HNRNPK,ANXA1,OPTN,EMILIN1,FSCN1,XRCC5,CORO1B,CCT4,ILK,ATL3,DDX3X,CORO1C,WDR1,CFL1,PHB2,CAND1,DNM1L,TWF1,RUVBL2,EHD1,AP2B1
GO Process	GO:0044085	Cellular component biogenesis	84	2583	0.3	8.20e-08	9606.ENSP00000252699,9606.ENSP00000253039,9606.ENSP00000258962,9606.ENSP00000261667,9606.ENSP00000263238,9606.ENSP00000263277,9606.ENSP00000263354,9606.ENSP00000263408,9606.ENSP00000263867,9606.ENSP00000264161,9606.ENSP00000264335,9606.ENSP00000264758,9606.ENSP00000269349,9606.ENSP00000272317,9606.ENSP00000281828,9606.ENSP00000284240,9606.ENSP00000295685,9606.ENSP00000295688,9606.ENSP00000296755,…	ACTN4,EIF2S3,SRSF1,KPNA3,ACTR3,EHD2,NAPA,C9,CAPG,DARS,YWHAE,ADD1,EIF4A3,RPS27A,FARSB,THY1,ARPC2,CCT3,MAP1B,HSPA9,VPS35,PA2G4,HSPA4,TCP1,RUVBL1,UGDH,CALR,HIST1H2BC,ZYX,PPP2R1A,P4HB,HIST1H1B,SHMT2,PARVA,HSP90AA1,RTN4,TUBB,CAV1,FERMT2,DPYSL3,RPL3,ANXA2,RPSA,FN1,PLS3,DYNC1H1,SPTBN1,RAD23B,RPL12,DHX9,ACTR1A,PDLIM1,KCTD12,EMILIN1,FSCN1,CD9,HSPD1,XRCC5,CORO1B,ACTN1,ITGB1,ILK,DDX17,NSF,ATL3,DDX3X,RDX,SCF…
GO Process	GO:0006518	Peptide metabolic process	31	503	0.58	1.26e-07	9606.ENSP00000220763,9606.ENSP00000221130,9606.ENSP00000231572,9606.ENSP00000233057,9606.ENSP00000241337,9606.ENSP00000253039,9606.ENSP00000256854,9606.ENSP00000264161,9606.ENSP00000272317,9606.ENSP00000281828,9606.ENSP00000293831,9606.ENSP00000300060,9606.ENSP00000307940,9606.ENSP00000322439,9606.ENSP00000325448,9606.ENSP00000331901,9606.ENSP00000339063,9606.ENSP00000346001,9606.ENSP00000346067,…	CPQ,GSR,RARS,EIF2AK2,GSTM2,EIF2S3,NARS,DARS,RPS27A,FARSB,EIF4A1,ANPEP,EEF2,TUFM,KARS,EEF1G,EEF1A1,RPL3,RPSA,WARS,ETF1,RPL12,IARS2,PABPC4,YARS,RRBP1,G6PD,DDX3X,EEF1D,RPLP0,EIF3L
GO Process	GO:0007010	Cytoskeleton organization	49	1126	0.43	1.29e-07	9606.ENSP00000216181,9606.ENSP00000252699,9606.ENSP00000263238,9606.ENSP00000263277,9606.ENSP00000263867,9606.ENSP00000264758,9606.ENSP00000284240,9606.ENSP00000295685,9606.ENSP00000296755,9606.ENSP00000300231,9606.ENSP00000309539,9606.ENSP00000320866,9606.ENSP00000324422,9606.ENSP00000324527,9606.ENSP00000324804,9606.ENSP00000334008,9606.ENSP00000334308,9606.ENSP00000336799,9606.ENSP00000339001,…	MYH9,ACTN4,ACTR3,EHD2,CAPG,ADD1,THY1,ARPC2,MAP1B,MAP1A,DPYSL2,CALR,ZYX,MYO1D,PPP2R1A,PARVA,SYNE3,TUBA1B,TUBB,DPYSL3,TPM4,PLS3,DYNC1H1,SPTBN1,MYO1C,MAP4,MSN,ENAH,LMNA,TPM3,ACTR1A,PDLIM1,CAP1,ANXA1,TUBB2A,FSCN1,PPP2R4,CORO1B,ACTN1,ITGB1,SUN2,CORO1C,PALLD,WDR1,CFL1,VIM,RAN,TWF1,MARCKS
GO Process	GO:0046907	Intracellular transport	59	1520	0.38	1.29e-07	9606.ENSP00000244763,9606.ENSP00000248553,9606.ENSP00000248975,9606.ENSP00000252699,9606.ENSP00000258962,9606.ENSP00000261667,9606.ENSP00000262030,9606.ENSP00000263277,9606.ENSP00000263354,9606.ENSP00000264028,9606.ENSP00000264335,9606.ENSP00000269349,9606.ENSP00000272317,9606.ENSP00000284320,9606.ENSP00000296755,9606.ENSP00000297185,9606.ENSP00000299138,9606.ENSP00000300231,9606.ENSP00000302961,…	SSR1,HSPB1,YWHAH,ACTN4,SRSF1,KPNA3,ATP5B,EHD2,NAPA,ARCN1,YWHAE,EIF4A3,RPS27A,TOMM70A,MAP1B,HSPA9,VPS35,MAP1A,HSPA4,ARHGAP1,CALR,MYO1D,COPG1,SRPR,LAMP1,ACAA1,SYNE3,HSP90AA1,TUBA1B,TUBB,RPL3,RPSA,DYNC1H1,SPTBN1,MYO1C,RPL12,COPA,LMNA,ACTR1A,SRSF3,SNX2,IPO7,HSPD1,NSF,ATP5A1,AKAP12,SUN2,SSB,SCFD1,CORO1C,HSD17B4,ATP2A2,PHB2,USO1,RAN,DNM1L,RPLP0,EHD1,AP2B1
GO Process	GO:0006412	Translation	26	366	0.64	1.90e-07	9606.ENSP00000231572,9606.ENSP00000233057,9606.ENSP00000253039,9606.ENSP00000256854,9606.ENSP00000264161,9606.ENSP00000272317,9606.ENSP00000281828,9606.ENSP00000293831,9606.ENSP00000307940,9606.ENSP00000322439,9606.ENSP00000325448,9606.ENSP00000331901,9606.ENSP00000339063,9606.ENSP00000346001,9606.ENSP00000346067,9606.ENSP00000347495,9606.ENSP00000353741,9606.ENSP00000354739,9606.ENSP00000355889,…	RARS,EIF2AK2,EIF2S3,NARS,DARS,RPS27A,FARSB,EIF4A1,EEF2,TUFM,KARS,EEF1G,EEF1A1,RPL3,RPSA,WARS,ETF1,RPL12,IARS2,PABPC4,YARS,RRBP1,DDX3X,EEF1D,RPLP0,EIF3L
GO Process	GO:0033365	Protein localization to organelle	38	743	0.5	1.97e-07	9606.ENSP00000225964,9606.ENSP00000261667,9606.ENSP00000263645,9606.ENSP00000264335,9606.ENSP00000272317,9606.ENSP00000284320,9606.ENSP00000299138,9606.ENSP00000302961,9606.ENSP00000320866,9606.ENSP00000328023,9606.ENSP00000330074,9606.ENSP00000333298,9606.ENSP00000333664,9606.ENSP00000335153,9606.ENSP00000337838,9606.ENSP00000346001,9606.ENSP00000346067,9606.ENSP00000354739,9606.ENSP00000356520,…	COL1A1,KPNA3,CD81,YWHAE,RPS27A,TOMM70A,VPS35,HSPA4,CALR,SRPR,HIST1H1B,LAMP1,ACAA1,HSP90AA1,RTN4,RPL3,RPSA,RPL12,DHX9,LMNA,BUB3,OPTN,IPO7,HSPD1,XRCC5,MX1,DDX3X,SUN2,SSB,HSD17B4,TOR1AIP1,PHB2,RAN,DNM1L,RPLP0,RUVBL2,EHD1,AP2B1
GO Process	GO:0032787	Monocarboxylic acid metabolic process	31	515	0.57	1.99e-07	9606.ENSP00000216780,9606.ENSP00000222673,9606.ENSP00000229270,9606.ENSP00000234590,9606.ENSP00000241337,9606.ENSP00000244043,9606.ENSP00000253792,9606.ENSP00000265333,9606.ENSP00000265838,9606.ENSP00000270776,9606.ENSP00000274813,9606.ENSP00000280346,9606.ENSP00000285093,9606.ENSP00000290349,9606.ENSP00000325136,9606.ENSP00000331897,9606.ENSP00000333664,9606.ENSP00000333769,9606.ENSP00000339787,…	PCK2,OGDH,TPI1,ENO1,GSTM2,PTGIS,ACLY,VDAC1,ACAT1,PGD,MUT,DLAT,ACAA2,CBR1,HADHB,IDH2,ACAA1,BSG,ACSL4,PTGS1,ECHS1,PHGDH,AKR1A1,PDHA1,HADHA,LDHB,HSD17B4,ACADVL,LDHA,ETFA,EPHX1
GO Process	GO:0045321	Leukocyte activation	43	929	0.45	2.57e-07	9606.ENSP00000216181,9606.ENSP00000253792,9606.ENSP00000258145,9606.ENSP00000261416,9606.ENSP00000263645,9606.ENSP00000264639,9606.ENSP00000286713,9606.ENSP00000300060,9606.ENSP00000302886,9606.ENSP00000307940,9606.ENSP00000317257,9606.ENSP00000321584,9606.ENSP00000325448,9606.ENSP00000333298,9606.ENSP00000333664,9606.ENSP00000335153,9606.ENSP00000339001,9606.ENSP00000339063,9606.ENSP00000342026,…	MYH9,ACLY,GNS,HEXB,CD81,PSMD3,STOM,ANPEP,PA2G4,EEF2,CPNE1,IMPDH2,KARS,LAMP1,ACAA1,HSP90AA1,TUBB,EEF1A1,PRDX6,CTSB,ANXA2,VAT1,PSMD12,DYNC1H1,XRCC6,MSN,ILF2,DPP7,CAP1,HSPA1B,ANXA1,TXNDC5,HSPD1,XRCC5,MVP,ITGB1,DDX3X,DDOST,CAPN1,PHB2,CAND1,CPNE3,PHB
GO Process	GO:1904874	Positive regulation of telomerase RNA localization to Cajal body	8	15	1.51	2.57e-07	9606.ENSP00000258091,9606.ENSP00000275603,9606.ENSP00000280326,9606.ENSP00000295688,9606.ENSP00000317334,9606.ENSP00000318297,9606.ENSP00000377958,9606.ENSP00000473172	CCT7,CCT6A,CCT5,CCT3,TCP1,RUVBL1,CCT4,RUVBL2
GO Process	GO:0031647	Regulation of protein stability	23	293	0.68	2.86e-07	9606.ENSP00000258091,9606.ENSP00000263645,9606.ENSP00000275603,9606.ENSP00000280326,9606.ENSP00000295688,9606.ENSP00000299138,9606.ENSP00000300026,9606.ENSP00000317334,9606.ENSP00000320866,9606.ENSP00000323696,9606.ENSP00000330074,9606.ENSP00000333298,9606.ENSP00000335153,9606.ENSP00000337838,9606.ENSP00000357283,9606.ENSP00000360296,9606.ENSP00000364801,9606.ENSP00000373620,9606.ENSP00000377958,…	CCT7,CD81,CCT6A,CCT5,CCT3,VPS35,PPIB,TCP1,CALR,CRTAP,HIST1H1B,LAMP1,HSP90AA1,RTN4,LMNA,PPAP2B,HSPA1B,HSPD1,CCT4,LSS,DDOST,PHB2,PHB
GO Process	GO:0030029	Actin filament-based process	33	592	0.53	3.35e-07	9606.ENSP00000216181,9606.ENSP00000252699,9606.ENSP00000263238,9606.ENSP00000263277,9606.ENSP00000263867,9606.ENSP00000264758,9606.ENSP00000295685,9606.ENSP00000320866,9606.ENSP00000324422,9606.ENSP00000324527,9606.ENSP00000334008,9606.ENSP00000343690,9606.ENSP00000345230,9606.ENSP00000348163,9606.ENSP00000352834,9606.ENSP00000355809,9606.ENSP00000357516,9606.ENSP00000360305,9606.ENSP00000361883,…	MYH9,ACTN4,ACTR3,EHD2,CAPG,ADD1,ARPC2,CALR,ZYX,MYO1D,PARVA,DPYSL3,TPM4,PLS3,MYO1C,ENAH,TPM3,PDLIM1,CAP1,ANXA1,FSCN1,CORO1B,ACTN1,ITGB1,SUN2,CORO1C,PALLD,WDR1,CFL1,VIM,MYL6,TWF1,MARCKS
GO Process	GO:0061024	Membrane organization	39	796	0.48	3.43e-07	9606.ENSP00000216181,9606.ENSP00000248975,9606.ENSP00000260356,9606.ENSP00000262030,9606.ENSP00000263238,9606.ENSP00000263277,9606.ENSP00000263354,9606.ENSP00000264335,9606.ENSP00000268150,9606.ENSP00000272317,9606.ENSP00000285093,9606.ENSP00000295685,9606.ENSP00000297185,9606.ENSP00000302961,9606.ENSP00000303992,9606.ENSP00000320866,9606.ENSP00000324804,9606.ENSP00000335153,9606.ENSP00000337838,…	MYH9,YWHAH,THBS1,ATP5B,ACTR3,EHD2,NAPA,YWHAE,MFGE8,RPS27A,ACAA2,ARPC2,HSPA9,HSPA4,TMEM43,CALR,PPP2R1A,HSP90AA1,RTN4,CAV1,ANXA2,SPTBN1,MYOF,TFRC,LMNA,SLC25A5,ANXA7,CD9,NSF,MX1,ATP5A1,SUN2,SCFD1,CORO1C,TOR1AIP1,ATP2A2,USO1,DNM1L,AP2B1
GO Process	GO:1901360	Organic cyclic compound metabolic process	93	3118	0.26	4.73e-07	9606.ENSP00000216714,9606.ENSP00000217426,9606.ENSP00000220763,9606.ENSP00000221130,9606.ENSP00000221419,9606.ENSP00000222673,9606.ENSP00000229270,9606.ENSP00000231572,9606.ENSP00000234590,9606.ENSP00000235835,9606.ENSP00000241337,9606.ENSP00000244043,9606.ENSP00000248975,9606.ENSP00000249066,9606.ENSP00000253792,9606.ENSP00000256854,9606.ENSP00000257770,9606.ENSP00000258962,9606.ENSP00000262030,…	APEX1,AHCY,CPQ,GSR,HNRNPL,OGDH,TPI1,RARS,ENO1,AKR7A2,GSTM2,PTGIS,YWHAH,APOL2,ACLY,NARS,NT5E,SRSF1,ATP5B,DARS,ACAT1,EIF4A3,RPS27A,MUT,DLAT,FARSB,ACAA2,AKR1B1,PA2G4,PCBP1,DPYSL2,RUVBL1,UGDH,IMPDH2,TRIM25,PPP2R1A,HNRNPM,KARS,IDH2,ACAA1,SHMT2,HSP90AA1,DLST,UGP2,ACSL4,PTMA,CTSB,RPL3,RPSA,SND1,WARS,HNRNPH1,RAD23B,XRCC6,ETF1,RPL12,ILF2,FH,IARS2,DHX9,SYNCRIP,FUBP1,AKR1A1,PABPC4,YARS,SRSF3,HNRNPR,HSPA1B,H…
GO Process	GO:0006725	Cellular aromatic compound metabolic process	88	2882	0.27	4.94e-07	9606.ENSP00000216714,9606.ENSP00000217426,9606.ENSP00000220763,9606.ENSP00000221130,9606.ENSP00000221419,9606.ENSP00000222673,9606.ENSP00000229270,9606.ENSP00000231572,9606.ENSP00000234590,9606.ENSP00000235835,9606.ENSP00000241337,9606.ENSP00000244043,9606.ENSP00000253792,9606.ENSP00000256854,9606.ENSP00000257770,9606.ENSP00000258962,9606.ENSP00000262030,9606.ENSP00000264161,9606.ENSP00000265838,…	APEX1,AHCY,CPQ,GSR,HNRNPL,OGDH,TPI1,RARS,ENO1,AKR7A2,GSTM2,PTGIS,ACLY,NARS,NT5E,SRSF1,ATP5B,DARS,ACAT1,EIF4A3,RPS27A,MUT,DLAT,FARSB,AKR1B1,PA2G4,PCBP1,DPYSL2,RUVBL1,UGDH,IMPDH2,TRIM25,PPP2R1A,HNRNPM,KARS,IDH2,ACAA1,SHMT2,HSP90AA1,DLST,UGP2,ACSL4,PTMA,CTSB,RPL3,RPSA,SND1,WARS,HNRNPH1,RAD23B,XRCC6,ETF1,RPL12,ILF2,FH,IARS2,DHX9,SYNCRIP,FUBP1,AKR1A1,PABPC4,YARS,SRSF3,HNRNPR,HSPA1B,HNRNPK,RBM3,SUCLA2,…
GO Process	GO:0009058	Biosynthetic process	86	2788	0.28	4.94e-07	9606.ENSP00000216780,9606.ENSP00000217456,9606.ENSP00000225964,9606.ENSP00000229270,9606.ENSP00000231572,9606.ENSP00000233057,9606.ENSP00000234590,9606.ENSP00000237530,9606.ENSP00000241337,9606.ENSP00000244043,9606.ENSP00000253039,9606.ENSP00000253792,9606.ENSP00000256854,9606.ENSP00000257770,9606.ENSP00000261416,9606.ENSP00000262030,9606.ENSP00000264161,9606.ENSP00000265838,9606.ENSP00000270776,…	PCK2,APMAP,COL1A1,TPI1,RARS,EIF2AK2,ENO1,RPN2,GSTM2,PTGIS,EIF2S3,ACLY,NARS,NT5E,HEXB,ATP5B,DARS,ACAT1,PGD,RPS27A,GLUD1,DLAT,FARSB,PLOD2,ACAA2,AKR1B1,CBR1,EIF4A1,RPN1,EEF2,GPD2,CPNE1,UGDH,TALDO1,IMPDH2,TUFM,TRIM25,KARS,MDH2,IDH2,EEF1G,SHMT2,HSP90AA1,UGP2,EEF1A1,ACSL4,PTMA,RPL3,RPSA,WARS,GMPPA,ETF1,PTGS1,RPL12,ILF2,SCCPDH,FH,IARS2,DHX9,PHGDH,GSTO1,FUBP1,PPAP2B,AKR1A1,PABPC4,YARS,RRBP1,SUCLA2,PDHA1,…
GO Process	GO:0044248	Cellular catabolic process	63	1758	0.34	5.46e-07	9606.ENSP00000196371,9606.ENSP00000216780,9606.ENSP00000217426,9606.ENSP00000220763,9606.ENSP00000222673,9606.ENSP00000229270,9606.ENSP00000241337,9606.ENSP00000257770,9606.ENSP00000258145,9606.ENSP00000261303,9606.ENSP00000261416,9606.ENSP00000264639,9606.ENSP00000265333,9606.ENSP00000265838,9606.ENSP00000269349,9606.ENSP00000270776,9606.ENSP00000272317,9606.ENSP00000274813,9606.ENSP00000277865,…	OXCT1,PCK2,AHCY,CPQ,OGDH,TPI1,GSTM2,NT5E,GNS,PSMC1,HEXB,PSMD3,VDAC1,ACAT1,EIF4A3,PGD,RPS27A,MUT,GLUD1,TOMM70A,ACAA2,CAPN2,ANPEP,GPD2,TRIM25,PPP2R1A,HADHB,ACAA1,SHMT2,HSP90AA1,DLST,PRDX6,CTSB,RPL3,RPSA,SND1,PSMD12,RAD23B,ETF1,RPL12,ECHS1,BUB3,GSTO1,AKR1A1,PABPC4,ANXA7,HSPA1B,OPTN,HADHA,TYMP,SSB,ALDH7A1,PCYOX1,CRYZ,HSD17B4,CAPN1,RNH1,ACADVL,PHB2,RPLP0,ETFA,EPHX1,AP2B1
GO Process	GO:1901566	Organonitrogen compound biosynthetic process	53	1346	0.38	5.72e-07	9606.ENSP00000231572,9606.ENSP00000233057,9606.ENSP00000237530,9606.ENSP00000241337,9606.ENSP00000244043,9606.ENSP00000253039,9606.ENSP00000253792,9606.ENSP00000256854,9606.ENSP00000257770,9606.ENSP00000262030,9606.ENSP00000264161,9606.ENSP00000265838,9606.ENSP00000272317,9606.ENSP00000277865,9606.ENSP00000280346,9606.ENSP00000281828,9606.ENSP00000282903,9606.ENSP00000293831,9606.ENSP00000296255,…	RARS,EIF2AK2,RPN2,GSTM2,PTGIS,EIF2S3,ACLY,NARS,NT5E,ATP5B,DARS,ACAT1,RPS27A,GLUD1,DLAT,FARSB,PLOD2,EIF4A1,RPN1,EEF2,UGDH,IMPDH2,TUFM,KARS,IDH2,EEF1G,SHMT2,EEF1A1,ACSL4,RPL3,RPSA,WARS,ETF1,RPL12,FH,IARS2,PHGDH,GSTO1,PPAP2B,AKR1A1,PABPC4,YARS,RRBP1,SUCLA2,PDHA1,TYMP,ATP5A1,DDX3X,ALDH7A1,DDOST,EEF1D,RPLP0,EIF3L
GO Process	GO:0030036	Actin cytoskeleton organization	30	516	0.55	6.90e-07	9606.ENSP00000216181,9606.ENSP00000252699,9606.ENSP00000263238,9606.ENSP00000263277,9606.ENSP00000263867,9606.ENSP00000264758,9606.ENSP00000295685,9606.ENSP00000320866,9606.ENSP00000324422,9606.ENSP00000324527,9606.ENSP00000334008,9606.ENSP00000343690,9606.ENSP00000345230,9606.ENSP00000348163,9606.ENSP00000352834,9606.ENSP00000355809,9606.ENSP00000357516,9606.ENSP00000360305,9606.ENSP00000361883,…	MYH9,ACTN4,ACTR3,EHD2,CAPG,ADD1,ARPC2,CALR,ZYX,MYO1D,PARVA,DPYSL3,TPM4,PLS3,MYO1C,ENAH,TPM3,PDLIM1,CAP1,ANXA1,FSCN1,CORO1B,ACTN1,ITGB1,CORO1C,PALLD,WDR1,CFL1,TWF1,MARCKS
GO Process	GO:0044282	Small molecule catabolic process	27	424	0.59	6.90e-07	9606.ENSP00000196371,9606.ENSP00000216780,9606.ENSP00000217426,9606.ENSP00000222673,9606.ENSP00000229270,9606.ENSP00000234590,9606.ENSP00000257770,9606.ENSP00000261416,9606.ENSP00000265838,9606.ENSP00000270776,9606.ENSP00000274813,9606.ENSP00000277865,9606.ENSP00000285093,9606.ENSP00000308610,9606.ENSP00000325136,9606.ENSP00000333664,9606.ENSP00000333667,9606.ENSP00000335304,9606.ENSP00000357535,…	OXCT1,PCK2,AHCY,OGDH,TPI1,ENO1,NT5E,HEXB,ACAT1,PGD,MUT,GLUD1,ACAA2,GPD2,HADHB,ACAA1,SHMT2,DLST,ECHS1,AKR1A1,HADHA,TYMP,ALDH7A1,PCYOX1,HSD17B4,ACADVL,ETFA
GO Process	GO:0050821	Protein stabilization	18	186	0.77	7.59e-07	9606.ENSP00000258091,9606.ENSP00000275603,9606.ENSP00000280326,9606.ENSP00000295688,9606.ENSP00000300026,9606.ENSP00000317334,9606.ENSP00000320866,9606.ENSP00000323696,9606.ENSP00000330074,9606.ENSP00000333298,9606.ENSP00000335153,9606.ENSP00000337838,9606.ENSP00000360296,9606.ENSP00000364801,9606.ENSP00000373620,9606.ENSP00000377958,9606.ENSP00000441875,9606.ENSP00000479488	CCT7,CCT6A,CCT5,CCT3,PPIB,TCP1,CALR,CRTAP,HIST1H1B,LAMP1,HSP90AA1,RTN4,PPAP2B,HSPA1B,HSPD1,CCT4,PHB2,PHB
GO Process	GO:0046395	Carboxylic acid catabolic process	21	260	0.69	7.94e-07	9606.ENSP00000216780,9606.ENSP00000217426,9606.ENSP00000222673,9606.ENSP00000261416,9606.ENSP00000265838,9606.ENSP00000270776,9606.ENSP00000274813,9606.ENSP00000277865,9606.ENSP00000285093,9606.ENSP00000325136,9606.ENSP00000333664,9606.ENSP00000333667,9606.ENSP00000335304,9606.ENSP00000357535,9606.ENSP00000361140,9606.ENSP00000370023,9606.ENSP00000387123,9606.ENSP00000387654,9606.ENSP00000420914,…	PCK2,AHCY,OGDH,HEXB,ACAT1,PGD,MUT,GLUD1,ACAA2,HADHB,ACAA1,SHMT2,DLST,ECHS1,AKR1A1,HADHA,ALDH7A1,PCYOX1,HSD17B4,ACADVL,ETFA
GO Process	GO:0001666	Response to hypoxia	24	342	0.63	8.31e-07	9606.ENSP00000217426,9606.ENSP00000244043,9606.ENSP00000252699,9606.ENSP00000260356,9606.ENSP00000261303,9606.ENSP00000264639,9606.ENSP00000272317,9606.ENSP00000282903,9606.ENSP00000285093,9606.ENSP00000295006,9606.ENSP00000327801,9606.ENSP00000337838,9606.ENSP00000339191,9606.ENSP00000348442,9606.ENSP00000357283,9606.ENSP00000360305,9606.ENSP00000373620,9606.ENSP00000379042,9606.ENSP00000390783,…	AHCY,PTGIS,ACTN4,THBS1,PSMC1,PSMD3,RPS27A,PLOD2,ACAA2,CAPN2,P4HB,RTN4,CAV1,PSMD12,LMNA,PDLIM1,HSPD1,ERO1L,SCFD1,SLC2A1,PHB2,LDHA,DNM1L,GNB1
GO Process	GO:0046364	Monosaccharide biosynthetic process	11	55	1.09	9.69e-07	9606.ENSP00000216780,9606.ENSP00000229270,9606.ENSP00000234590,9606.ENSP00000270776,9606.ENSP00000285930,9606.ENSP00000308610,9606.ENSP00000321259,9606.ENSP00000327070,9606.ENSP00000361140,9606.ENSP00000377192,9606.ENSP00000391481	PCK2,TPI1,ENO1,PGD,AKR1B1,GPD2,TALDO1,MDH2,AKR1A1,G6PD,TKT
GO Process	GO:0005975	Carbohydrate metabolic process	28	467	0.57	1.13e-06	9606.ENSP00000216780,9606.ENSP00000222673,9606.ENSP00000229270,9606.ENSP00000234590,9606.ENSP00000235835,9606.ENSP00000261416,9606.ENSP00000270776,9606.ENSP00000280346,9606.ENSP00000285930,9606.ENSP00000308610,9606.ENSP00000319501,9606.ENSP00000321259,9606.ENSP00000326031,9606.ENSP00000327070,9606.ENSP00000331897,9606.ENSP00000338703,9606.ENSP00000340466,9606.ENSP00000352208,9606.ENSP00000358727,…	PCK2,OGDH,TPI1,ENO1,AKR7A2,HEXB,PGD,DLAT,AKR1B1,GPD2,UGDH,TALDO1,PPP1CA,MDH2,IDH2,UGP2,GANAB,MYOF,GSTO1,AKR1A1,SLC3A2,PDHA1,G6PD,LDHB,TKT,GBE1,SLC2A1,LDHA
GO Process	GO:0034641	Cellular nitrogen compound metabolic process	95	3282	0.25	1.13e-06	9606.ENSP00000216714,9606.ENSP00000217426,9606.ENSP00000220763,9606.ENSP00000221130,9606.ENSP00000221419,9606.ENSP00000222673,9606.ENSP00000229270,9606.ENSP00000231572,9606.ENSP00000233057,9606.ENSP00000234590,9606.ENSP00000241337,9606.ENSP00000244043,9606.ENSP00000253039,9606.ENSP00000253792,9606.ENSP00000256854,9606.ENSP00000257770,9606.ENSP00000258962,9606.ENSP00000261416,9606.ENSP00000262030,…	APEX1,AHCY,CPQ,GSR,HNRNPL,OGDH,TPI1,RARS,EIF2AK2,ENO1,GSTM2,PTGIS,EIF2S3,ACLY,NARS,NT5E,SRSF1,HEXB,ATP5B,DARS,ACAT1,EIF4A3,RPS27A,DLAT,FARSB,EIF4A1,ANPEP,PA2G4,PCBP1,EEF2,DPYSL2,RUVBL1,UGDH,IMPDH2,TUFM,TRIM25,PPP2R1A,HNRNPM,KARS,IDH2,EEF1G,SHMT2,HSP90AA1,DLST,UGP2,EEF1A1,ACSL4,PTMA,RPL3,RPSA,SND1,WARS,HNRNPH1,RAD23B,XRCC6,ETF1,RPL12,ILF2,FH,IARS2,DHX9,SYNCRIP,FUBP1,PPAP2B,PABPC4,YARS,SRSF3,HNRNPR…
GO Process	GO:0006950	Response to stress	99	3485	0.24	1.21e-06	9606.ENSP00000196371,9606.ENSP00000216181,9606.ENSP00000216254,9606.ENSP00000216714,9606.ENSP00000216780,9606.ENSP00000217426,9606.ENSP00000221130,9606.ENSP00000221419,9606.ENSP00000225964,9606.ENSP00000233057,9606.ENSP00000241337,9606.ENSP00000244043,9606.ENSP00000244763,9606.ENSP00000247461,9606.ENSP00000248553,9606.ENSP00000249066,9606.ENSP00000252699,9606.ENSP00000260356,9606.ENSP00000261303,…	OXCT1,MYH9,ACO2,APEX1,PCK2,AHCY,GSR,HNRNPL,COL1A1,EIF2AK2,GSTM2,PTGIS,SSR1,CANX,HSPB1,APOL2,ACTN4,THBS1,PSMC1,ACTR3,EHD2,C9,YWHAE,PSMD3,ADD1,VDAC1,PRKAR2A,ACAT1,RPS27A,PLOD2,ACAA2,AKR1B1,CAPN2,ANXA5,MAP1B,HSPA9,PDIA3,HSPA4,EEF2,RUVBL1,CALR,HIST1H2BC,TRIM25,ZYX,HNRNPM,PPP1CA,P4HB,SRPR,SHMT2,HSP90AA1,RTN4,TUBB,CAV1,PRDX6,DPYSL3,FN1,PSMD12,RAD23B,MYOF,XRCC6,MYO1C,PTGS1,FH,DHX9,LMNA,SYNCRIP,PDLIM1,PA…
GO Process	GO:0070482	Response to oxygen levels	25	379	0.61	1.21e-06	9606.ENSP00000217426,9606.ENSP00000225964,9606.ENSP00000244043,9606.ENSP00000252699,9606.ENSP00000260356,9606.ENSP00000261303,9606.ENSP00000264639,9606.ENSP00000272317,9606.ENSP00000282903,9606.ENSP00000285093,9606.ENSP00000295006,9606.ENSP00000327801,9606.ENSP00000337838,9606.ENSP00000339191,9606.ENSP00000348442,9606.ENSP00000357283,9606.ENSP00000360305,9606.ENSP00000373620,9606.ENSP00000379042,…	AHCY,COL1A1,PTGIS,ACTN4,THBS1,PSMC1,PSMD3,RPS27A,PLOD2,ACAA2,CAPN2,P4HB,RTN4,CAV1,PSMD12,LMNA,PDLIM1,HSPD1,ERO1L,SCFD1,SLC2A1,PHB2,LDHA,DNM1L,GNB1
GO Process	GO:0006790	Sulfur compound metabolic process	24	355	0.62	1.53e-06	9606.ENSP00000217426,9606.ENSP00000221130,9606.ENSP00000222673,9606.ENSP00000241337,9606.ENSP00000253792,9606.ENSP00000258145,9606.ENSP00000260324,9606.ENSP00000261416,9606.ENSP00000265838,9606.ENSP00000274813,9606.ENSP00000280346,9606.ENSP00000297185,9606.ENSP00000319501,9606.ENSP00000335304,9606.ENSP00000339787,9606.ENSP00000358417,9606.ENSP00000358727,9606.ENSP00000361140,9606.ENSP00000367923,…	AHCY,GSR,OGDH,GSTM2,ACLY,GNS,SQRDL,HEXB,ACAT1,MUT,DLAT,HSPA9,UGDH,DLST,ACSL4,PHGDH,GSTO1,AKR1A1,SUCLA2,PDHA1,G6PD,PCYOX1,SUCLG2,HSD17B4
GO Process	GO:0009056	Catabolic process	68	2042	0.31	1.69e-06	9606.ENSP00000196371,9606.ENSP00000216780,9606.ENSP00000217426,9606.ENSP00000220763,9606.ENSP00000222673,9606.ENSP00000229270,9606.ENSP00000234590,9606.ENSP00000241337,9606.ENSP00000248975,9606.ENSP00000257770,9606.ENSP00000258145,9606.ENSP00000261303,9606.ENSP00000261416,9606.ENSP00000264639,9606.ENSP00000265333,9606.ENSP00000265838,9606.ENSP00000269349,9606.ENSP00000270776,9606.ENSP00000272317,…	OXCT1,PCK2,AHCY,CPQ,OGDH,TPI1,ENO1,GSTM2,YWHAH,NT5E,GNS,PSMC1,HEXB,PSMD3,VDAC1,ACAT1,EIF4A3,PGD,RPS27A,MUT,GLUD1,TOMM70A,ACAA2,CAPN2,ANPEP,GPD2,MMP1,TRIM25,PPP2R1A,HADHB,ACAA1,SHMT2,HSP90AA1,DLST,PRDX6,CTSB,RPL3,ANXA2,RPSA,SND1,PSMD12,RAD23B,ETF1,RPL12,ECHS1,BUB3,GSTO1,AKR1A1,PABPC4,ANXA7,HSPA1B,OPTN,HADHA,TYMP,SSB,ALDH7A1,PCYOX1,CRYZ,HSD17B4,CAPN1,RNH1,ACADVL,PHB2,LDHA,RPLP0,ETFA,EPHX1,AP2B1
GO Process	GO:0015031	Protein transport	55	1486	0.36	1.87e-06	9606.ENSP00000216181,9606.ENSP00000225964,9606.ENSP00000244763,9606.ENSP00000247461,9606.ENSP00000248553,9606.ENSP00000248975,9606.ENSP00000252699,9606.ENSP00000258962,9606.ENSP00000261667,9606.ENSP00000263354,9606.ENSP00000264028,9606.ENSP00000264335,9606.ENSP00000269349,9606.ENSP00000272317,9606.ENSP00000284320,9606.ENSP00000297185,9606.ENSP00000299138,9606.ENSP00000300231,9606.ENSP00000302961,…	MYH9,COL1A1,SSR1,CANX,HSPB1,YWHAH,ACTN4,SRSF1,KPNA3,NAPA,ARCN1,YWHAE,EIF4A3,RPS27A,TOMM70A,HSPA9,VPS35,MAP1A,HSPA4,ARHGAP1,TCP1,CALR,MYO1D,COPG1,SRPR,ACAA1,HSP90AA1,RPL3,RPSA,SPTBN1,MYO1C,TFRC,RPL12,COPA,LMNA,SRSF3,ANXA1,RRBP1,OPTN,SNX2,IPO7,HSPD1,MVP,NSF,MX1,AKAP12,SSB,SCFD1,HSD17B4,PHB2,USO1,RAN,RPLP0,EHD1,AP2B1
GO Process	GO:0032502	Developmental process	143	5841	0.18	1.87e-06	9606.ENSP00000196371,9606.ENSP00000216181,9606.ENSP00000216254,9606.ENSP00000216714,9606.ENSP00000216780,9606.ENSP00000220763,9606.ENSP00000225964,9606.ENSP00000229270,9606.ENSP00000237530,9606.ENSP00000244043,9606.ENSP00000247461,9606.ENSP00000248975,9606.ENSP00000249066,9606.ENSP00000260356,9606.ENSP00000261416,9606.ENSP00000262030,9606.ENSP00000263354,9606.ENSP00000263645,9606.ENSP00000263867,…	OXCT1,MYH9,ACO2,APEX1,PCK2,CPQ,COL1A1,TPI1,RPN2,PTGIS,CANX,YWHAH,APOL2,THBS1,HEXB,ATP5B,NAPA,CD81,CAPG,ARCN1,YWHAE,ADD1,VDAC1,ACAT1,MFGE8,EIF4A3,MUT,GLUD1,PDCD4,THY1,AKR1B1,CBR1,CAPN2,COL6A3,MAP1B,HSPA9,VPS35,PPIB,ANPEP,MAP1A,COL6A2,ALCAM,EEF2,GPD2,ACO1,DPYSL2,CPNE1,NCL,RUVBL1,UGDH,CALR,IMPDH2,CRTAP,MYO1D,COL12A1,PPP1CA,HIST1H1B,IDH2,BSG,PARVA,HSP90AA1,RTN4,CAV1,ACSL4,CAPRIN1,FERMT2,DPYSL3,TPM4,C…
GO Process	GO:0022603	Regulation of anatomical structure morphogenesis	45	1095	0.4	2.50e-06	9606.ENSP00000216181,9606.ENSP00000244043,9606.ENSP00000248553,9606.ENSP00000248975,9606.ENSP00000252699,9606.ENSP00000260356,9606.ENSP00000261303,9606.ENSP00000261416,9606.ENSP00000263277,9606.ENSP00000264639,9606.ENSP00000284240,9606.ENSP00000295006,9606.ENSP00000295685,9606.ENSP00000296755,9606.ENSP00000299138,9606.ENSP00000309539,9606.ENSP00000320866,9606.ENSP00000327801,9606.ENSP00000334008,…	MYH9,PTGIS,HSPB1,YWHAH,ACTN4,THBS1,PSMC1,HEXB,EHD2,PSMD3,THY1,CAPN2,ARPC2,MAP1B,VPS35,DPYSL2,CALR,P4HB,PARVA,SYNE3,RTN4,CAPRIN1,FERMT2,FN1,WARS,VAT1,PSMD12,TFRC,MSN,ANXA7,FAM129B,ANXA1,EMILIN1,CORO1B,ITGB1,ILK,RDX,CORO1C,WDR1,CFL1,RNH1,PHB2,DNM1L,EHD1,AP2B1
GO Process	GO:0060341	Regulation of cellular localization	43	1027	0.41	3.18e-06	9606.ENSP00000196371,9606.ENSP00000241337,9606.ENSP00000248975,9606.ENSP00000258091,9606.ENSP00000263277,9606.ENSP00000263354,9606.ENSP00000263645,9606.ENSP00000264335,9606.ENSP00000275603,9606.ENSP00000280326,9606.ENSP00000284240,9606.ENSP00000286713,9606.ENSP00000295688,9606.ENSP00000296755,9606.ENSP00000299138,9606.ENSP00000300231,9606.ENSP00000310491,9606.ENSP00000317334,9606.ENSP00000333298,…	OXCT1,GSTM2,YWHAH,CCT7,EHD2,NAPA,CD81,YWHAE,CCT6A,CCT5,THY1,STOM,CCT3,MAP1B,VPS35,MAP1A,ARHGAP1,TCP1,LAMP1,HSP90AA1,RTN4,CAV1,ANXA2,DYNC1H1,SPTBN1,MYO1C,TFRC,MSN,DHX9,LMNA,GSTO1,CCT4,ERO1L,ITGB1,RDX,NUCB1,SCFD1,WDR1,ATP2A2,RAN,DNM1L,EHD1,AP2B1
GO Process	GO:0033043	Regulation of organelle organization	50	1306	0.37	3.26e-06	9606.ENSP00000234590,9606.ENSP00000248975,9606.ENSP00000258091,9606.ENSP00000263238,9606.ENSP00000263867,9606.ENSP00000264335,9606.ENSP00000264758,9606.ENSP00000265333,9606.ENSP00000275603,9606.ENSP00000280326,9606.ENSP00000285093,9606.ENSP00000295006,9606.ENSP00000295685,9606.ENSP00000295688,9606.ENSP00000296755,9606.ENSP00000299138,9606.ENSP00000300231,9606.ENSP00000317334,9606.ENSP00000320866,…	ENO1,YWHAH,CCT7,ACTR3,CAPG,YWHAE,ADD1,VDAC1,CCT6A,CCT5,ACAA2,CAPN2,ARPC2,CCT3,MAP1B,VPS35,MAP1A,TCP1,CALR,HIST1H1B,ANXA2,VAT1,DYNC1H1,SPTBN1,MYO1C,TFRC,MAP4,MSN,FH,LMNA,BUB3,SLC25A5,HSPA1B,ANXA1,OPTN,FSCN1,XRCC5,CORO1B,CCT4,ILK,ATL3,RDX,SCFD1,WDR1,CFL1,PHB2,DNM1L,TWF1,HNRNPC,RUVBL2
GO Process	GO:1901576	Organic substance biosynthetic process	82	2734	0.26	3.55e-06	9606.ENSP00000216780,9606.ENSP00000229270,9606.ENSP00000231572,9606.ENSP00000233057,9606.ENSP00000234590,9606.ENSP00000237530,9606.ENSP00000241337,9606.ENSP00000244043,9606.ENSP00000253039,9606.ENSP00000253792,9606.ENSP00000256854,9606.ENSP00000257770,9606.ENSP00000261416,9606.ENSP00000262030,9606.ENSP00000264161,9606.ENSP00000265838,9606.ENSP00000270776,9606.ENSP00000272317,9606.ENSP00000277865,…	PCK2,TPI1,RARS,EIF2AK2,ENO1,RPN2,GSTM2,PTGIS,EIF2S3,ACLY,NARS,NT5E,HEXB,ATP5B,DARS,ACAT1,PGD,RPS27A,GLUD1,DLAT,FARSB,PLOD2,ACAA2,AKR1B1,CBR1,EIF4A1,RPN1,EEF2,GPD2,CPNE1,UGDH,TALDO1,IMPDH2,TUFM,TRIM25,KARS,MDH2,IDH2,EEF1G,SHMT2,HSP90AA1,UGP2,EEF1A1,ACSL4,PTMA,RPL3,RPSA,WARS,ETF1,PTGS1,RPL12,ILF2,SCCPDH,FH,IARS2,DHX9,PHGDH,GSTO1,FUBP1,PPAP2B,AKR1A1,PABPC4,YARS,RRBP1,SUCLA2,PDHA1,G6PD,TYMP,LSS,ATP5A…
GO Process	GO:0048522	Positive regulation of cellular process	137	5579	0.18	3.97e-06	9606.ENSP00000196371,9606.ENSP00000216181,9606.ENSP00000216714,9606.ENSP00000221419,9606.ENSP00000225964,9606.ENSP00000233057,9606.ENSP00000234590,9606.ENSP00000241337,9606.ENSP00000244043,9606.ENSP00000244763,9606.ENSP00000248553,9606.ENSP00000248975,9606.ENSP00000252699,9606.ENSP00000253039,9606.ENSP00000253792,9606.ENSP00000258091,9606.ENSP00000260356,9606.ENSP00000261303,9606.ENSP00000261416,…	OXCT1,MYH9,APEX1,HNRNPL,COL1A1,EIF2AK2,ENO1,GSTM2,PTGIS,SSR1,HSPB1,YWHAH,ACTN4,EIF2S3,ACLY,CCT7,THBS1,PSMC1,HEXB,ATP5B,ACTR3,EHD2,CD81,YWHAE,PSMD3,ADD1,PRKAR2A,MFGE8,EIF4A3,RPS27A,CCT6A,GLUD1,PDCD4,CCT5,THY1,AKR1B1,STOM,CAPN2,ARPC2,CCT3,MAP1B,VPS35,MAP1A,PDIA3,PA2G4,PCBP1,EEF2,UACA,CPNE1,TCP1,NCL,RUVBL1,CALR,MMP1,TRIM25,PPP2R1A,KARS,PPP1CA,P4HB,HIST1H1B,LAMP1,SHMT2,HSP90AA1,RTN4,CAV1,ACSL4,CAPRIN…
GO Process	GO:0044283	Small molecule biosynthetic process	30	572	0.51	4.94e-06	9606.ENSP00000216780,9606.ENSP00000229270,9606.ENSP00000234590,9606.ENSP00000241337,9606.ENSP00000244043,9606.ENSP00000253792,9606.ENSP00000257770,9606.ENSP00000265838,9606.ENSP00000270776,9606.ENSP00000277865,9606.ENSP00000282903,9606.ENSP00000285093,9606.ENSP00000285930,9606.ENSP00000290349,9606.ENSP00000308610,9606.ENSP00000319501,9606.ENSP00000321259,9606.ENSP00000321584,9606.ENSP00000327070,…	PCK2,TPI1,ENO1,GSTM2,PTGIS,ACLY,NT5E,ACAT1,PGD,GLUD1,PLOD2,ACAA2,AKR1B1,CBR1,GPD2,UGDH,TALDO1,IMPDH2,MDH2,SHMT2,UGP2,PTGS1,PHGDH,AKR1A1,SUCLA2,G6PD,TYMP,LSS,TKT,HSD17B4
GO Process	GO:0043933	Protein-containing complex subunit organization	55	1539	0.34	5.43e-06	9606.ENSP00000253039,9606.ENSP00000258962,9606.ENSP00000261667,9606.ENSP00000263354,9606.ENSP00000263408,9606.ENSP00000263867,9606.ENSP00000264161,9606.ENSP00000272317,9606.ENSP00000281828,9606.ENSP00000295685,9606.ENSP00000295688,9606.ENSP00000302961,9606.ENSP00000317334,9606.ENSP00000318297,9606.ENSP00000319501,9606.ENSP00000320866,9606.ENSP00000321744,9606.ENSP00000324804,9606.ENSP00000326031,…	EIF2S3,SRSF1,KPNA3,NAPA,C9,CAPG,DARS,RPS27A,FARSB,ARPC2,CCT3,HSPA4,TCP1,RUVBL1,UGDH,CALR,HIST1H2BC,PPP2R1A,PPP1CA,P4HB,HIST1H1B,SHMT2,HSP90AA1,RTN4,CAV1,FERMT2,PTMA,RPL3,RPSA,FN1,RAD23B,ETF1,RPL12,DHX9,KCTD12,HSPD1,XRCC5,NSF,ATL3,SCFD1,NDUFS1,CRYZ,SLC2A1,WDR1,CFL1,CAND1,SLC1A5,USO1,DNM1L,RPLP0,TWF1,RUVBL2,EHD1,AP2B1,EIF3L
GO Process	GO:0006807	Nitrogen compound metabolic process	159	6852	0.15	5.62e-06	9606.ENSP00000054950,9606.ENSP00000216181,9606.ENSP00000216714,9606.ENSP00000217426,9606.ENSP00000220763,9606.ENSP00000221130,9606.ENSP00000221419,9606.ENSP00000222673,9606.ENSP00000229270,9606.ENSP00000231572,9606.ENSP00000233057,9606.ENSP00000234590,9606.ENSP00000235835,9606.ENSP00000237530,9606.ENSP00000241337,9606.ENSP00000244043,9606.ENSP00000249066,9606.ENSP00000253039,9606.ENSP00000253792,…	RCN1,MYH9,APEX1,AHCY,CPQ,GSR,HNRNPL,OGDH,TPI1,RARS,EIF2AK2,ENO1,AKR7A2,RPN2,GSTM2,PTGIS,APOL2,EIF2S3,ACLY,NARS,NT5E,GNS,SRSF1,THBS1,PSMC1,HEXB,ATP5B,P4HA1,DARS,YWHAE,PSMD3,ADD1,ACAT1,MFGE8,EIF4A3,RPS27A,MUT,GLUD1,DLAT,FARSB,PLOD2,THY1,AKR1B1,EIF4A1,CAPN2,RNPEP,RPN1,PPIB,ANPEP,PDIA3,PA2G4,PCBP1,EEF2,DPYSL2,FKBP10,CPNE1,RUVBL1,UGDH,CALR,IMPDH2,HIST1H2BC,TUFM,MMP1,CRTAP,TRIM25,PPP2R1A,HNRNPM,KARS,PP…
GO Process	GO:0016051	Carbohydrate biosynthetic process	14	125	0.84	5.92e-06	9606.ENSP00000216780,9606.ENSP00000229270,9606.ENSP00000234590,9606.ENSP00000270776,9606.ENSP00000285930,9606.ENSP00000308610,9606.ENSP00000321259,9606.ENSP00000327070,9606.ENSP00000338703,9606.ENSP00000361140,9606.ENSP00000377192,9606.ENSP00000391481,9606.ENSP00000410833,9606.ENSP00000416293	PCK2,TPI1,ENO1,PGD,AKR1B1,GPD2,TALDO1,MDH2,UGP2,AKR1A1,G6PD,TKT,GBE1,SLC2A1
GO Process	GO:0006955	Immune response	56	1588	0.34	6.05e-06	9606.ENSP00000217426,9606.ENSP00000233057,9606.ENSP00000253792,9606.ENSP00000258145,9606.ENSP00000260356,9606.ENSP00000261416,9606.ENSP00000263238,9606.ENSP00000263408,9606.ENSP00000263645,9606.ENSP00000264639,9606.ENSP00000286713,9606.ENSP00000300060,9606.ENSP00000302886,9606.ENSP00000305988,9606.ENSP00000307940,9606.ENSP00000317257,9606.ENSP00000321584,9606.ENSP00000321744,9606.ENSP00000323889,…	AHCY,EIF2AK2,ACLY,GNS,THBS1,HEXB,ACTR3,C9,CD81,PSMD3,STOM,ANPEP,PA2G4,ALCAM,EEF2,CPNE1,IMPDH2,HIST1H2BC,TRIM25,ZYX,KARS,LAMP1,ACAA1,SHMT2,HSP90AA1,TUBB,EEF1A1,PRDX6,CTSB,ANXA2,VAT1,PSMD12,DYNC1H1,XRCC6,MYO1C,ILF2,DHX9,SYNCRIP,DPP7,CAP1,HSPA1B,ANXA1,OPTN,IPO7,TXNDC5,HSPD1,XRCC5,MVP,MX1,DDX3X,DDOST,CAPN1,CAND1,VIM,CPNE3,PHB
GO Process	GO:1901564	Organonitrogen compound metabolic process	130	5244	0.18	6.58e-06	9606.ENSP00000054950,9606.ENSP00000216181,9606.ENSP00000217426,9606.ENSP00000220763,9606.ENSP00000221130,9606.ENSP00000222673,9606.ENSP00000229270,9606.ENSP00000231572,9606.ENSP00000233057,9606.ENSP00000234590,9606.ENSP00000237530,9606.ENSP00000241337,9606.ENSP00000244043,9606.ENSP00000249066,9606.ENSP00000253039,9606.ENSP00000253792,9606.ENSP00000256854,9606.ENSP00000257770,9606.ENSP00000258145,…	RCN1,MYH9,AHCY,CPQ,GSR,OGDH,TPI1,RARS,EIF2AK2,ENO1,RPN2,GSTM2,PTGIS,APOL2,EIF2S3,ACLY,NARS,NT5E,GNS,THBS1,PSMC1,HEXB,ATP5B,P4HA1,DARS,YWHAE,PSMD3,ADD1,ACAT1,MFGE8,RPS27A,MUT,GLUD1,DLAT,FARSB,PLOD2,THY1,AKR1B1,EIF4A1,CAPN2,RNPEP,RPN1,PPIB,ANPEP,PDIA3,EEF2,FKBP10,CPNE1,RUVBL1,UGDH,CALR,IMPDH2,HIST1H2BC,TUFM,MMP1,CRTAP,TRIM25,PPP2R1A,KARS,PPP1CA,MDH2,P4HB,IDH2,EEF1G,SHMT2,HSP90AA1,DLST,EEF1A1,ACSL4,…
GO Process	GO:0015980	Energy derivation by oxidation of organic compounds	18	223	0.69	7.86e-06	9606.ENSP00000216254,9606.ENSP00000222673,9606.ENSP00000280346,9606.ENSP00000308610,9606.ENSP00000309477,9606.ENSP00000326031,9606.ENSP00000327070,9606.ENSP00000331897,9606.ENSP00000335304,9606.ENSP00000338703,9606.ENSP00000355518,9606.ENSP00000367923,9606.ENSP00000369134,9606.ENSP00000392709,9606.ENSP00000410833,9606.ENSP00000419325,9606.ENSP00000438689,9606.ENSP00000452762	ACO2,OGDH,DLAT,GPD2,ACO1,PPP1CA,MDH2,IDH2,DLST,UGP2,FH,SUCLA2,PDHA1,NDUFS1,GBE1,SUCLG2,ACADVL,ETFA
GO Process	GO:0009628	Response to abiotic stimulus	45	1147	0.38	8.14e-06	9606.ENSP00000217426,9606.ENSP00000225964,9606.ENSP00000244043,9606.ENSP00000252699,9606.ENSP00000260356,9606.ENSP00000261303,9606.ENSP00000264335,9606.ENSP00000264639,9606.ENSP00000272317,9606.ENSP00000282903,9606.ENSP00000285093,9606.ENSP00000285930,9606.ENSP00000295006,9606.ENSP00000296755,9606.ENSP00000325448,9606.ENSP00000326031,9606.ENSP00000327801,9606.ENSP00000335153,9606.ENSP00000337838,…	AHCY,COL1A1,PTGIS,ACTN4,THBS1,PSMC1,YWHAE,PSMD3,RPS27A,PLOD2,ACAA2,AKR1B1,CAPN2,MAP1B,KARS,PPP1CA,P4HB,HSP90AA1,RTN4,CAV1,PSMD12,MYOF,XRCC6,LMNA,PDLIM1,ANXA7,HSPA1B,ANXA1,CD9,HSPD1,XRCC5,ERO1L,ITGB1,DDX3X,AKAP12,SCFD1,EEF1D,SLC2A1,ACADVL,ATP2A2,PHB2,LDHA,DNM1L,RUVBL2,GNB1
GO Process	GO:0034620	Cellular response to unfolded protein	14	129	0.82	8.14e-06	9606.ENSP00000233057,9606.ENSP00000244763,9606.ENSP00000247461,9606.ENSP00000264758,9606.ENSP00000297185,9606.ENSP00000320866,9606.ENSP00000328023,9606.ENSP00000357283,9606.ENSP00000364801,9606.ENSP00000368022,9606.ENSP00000373620,9606.ENSP00000379042,9606.ENSP00000385385,9606.ENSP00000438689	EIF2AK2,SSR1,CANX,ADD1,HSPA9,CALR,SRPR,LMNA,HSPA1B,OPTN,HSPD1,ERO1L,PDIA6,ACADVL
GO Process	GO:0051701	Interaction with host	15	151	0.78	8.14e-06	9606.ENSP00000233057,9606.ENSP00000261667,9606.ENSP00000263645,9606.ENSP00000300060,9606.ENSP00000317334,9606.ENSP00000333298,9606.ENSP00000339191,9606.ENSP00000345672,9606.ENSP00000346067,9606.ENSP00000353224,9606.ENSP00000364801,9606.ENSP00000379350,9606.ENSP00000441875,9606.ENSP00000444408,9606.ENSP00000479488	EIF2AK2,KPNA3,CD81,ANPEP,TCP1,LAMP1,CAV1,CTSB,RPSA,TFRC,HSPA1B,ITGB1,PHB2,SLC1A5,PHB
GO Process	GO:0051017	Actin filament bundle assembly	10	55	1.05	8.20e-06	9606.ENSP00000252699,9606.ENSP00000264758,9606.ENSP00000324422,9606.ENSP00000343690,9606.ENSP00000348163,9606.ENSP00000360305,9606.ENSP00000371798,9606.ENSP00000377471,9606.ENSP00000377941,9606.ENSP00000478061	ACTN4,ADD1,ZYX,DPYSL3,PLS3,PDLIM1,FSCN1,CORO1B,ACTN1,MARCKS
GO Process	GO:0010941	Regulation of cell death	58	1696	0.32	8.75e-06	9606.ENSP00000216714,9606.ENSP00000233057,9606.ENSP00000234590,9606.ENSP00000244043,9606.ENSP00000248553,9606.ENSP00000248975,9606.ENSP00000252699,9606.ENSP00000260356,9606.ENSP00000261303,9606.ENSP00000264335,9606.ENSP00000272317,9606.ENSP00000280154,9606.ENSP00000285093,9606.ENSP00000285930,9606.ENSP00000295006,9606.ENSP00000296511,9606.ENSP00000297185,9606.ENSP00000299138,9606.ENSP00000300289,…	APEX1,EIF2AK2,ENO1,PTGIS,HSPB1,YWHAH,ACTN4,THBS1,PSMC1,YWHAE,RPS27A,PDCD4,ACAA2,AKR1B1,CAPN2,ANXA5,HSPA9,VPS35,PDIA3,PA2G4,UACA,TCP1,CALR,PPP2R1A,PPP1CA,P4HB,RTN4,CAV1,PTMA,CTSB,FN1,TFRC,TGM2,LMNA,SLC25A5,VDAC2,FAM129B,HSPA1B,HNRNPK,ANXA1,ATAD3A,TXNDC5,HSPD1,PPP2R4,G6PD,ACTN1,ITGB1,ILK,DDX3X,AKAP12,EEF1D,API5,CFL1,PHB2,LDHA,DNM1L,PHB,AP2B1
GO Process	GO:0006886	Intracellular protein transport	41	999	0.4	1.00e-05	9606.ENSP00000244763,9606.ENSP00000248553,9606.ENSP00000248975,9606.ENSP00000258962,9606.ENSP00000261667,9606.ENSP00000263354,9606.ENSP00000264028,9606.ENSP00000264335,9606.ENSP00000269349,9606.ENSP00000272317,9606.ENSP00000284320,9606.ENSP00000297185,9606.ENSP00000299138,9606.ENSP00000300231,9606.ENSP00000302961,9606.ENSP00000320866,9606.ENSP00000325002,9606.ENSP00000328023,9606.ENSP00000333664,…	SSR1,HSPB1,YWHAH,SRSF1,KPNA3,NAPA,ARCN1,YWHAE,EIF4A3,RPS27A,TOMM70A,HSPA9,VPS35,MAP1A,HSPA4,CALR,COPG1,SRPR,ACAA1,HSP90AA1,RPL3,RPSA,MYO1C,RPL12,COPA,LMNA,SRSF3,SNX2,IPO7,HSPD1,NSF,AKAP12,SSB,SCFD1,HSD17B4,PHB2,USO1,RAN,RPLP0,EHD1,AP2B1
GO Process	GO:1904851	Positive regulation of establishment of protein localization to telomere	6	10	1.57	1.13e-05	9606.ENSP00000258091,9606.ENSP00000275603,9606.ENSP00000280326,9606.ENSP00000295688,9606.ENSP00000317334,9606.ENSP00000377958	CCT7,CCT6A,CCT5,CCT3,TCP1,CCT4
GO Process	GO:0065003	Protein-containing complex assembly	48	1293	0.36	1.34e-05	9606.ENSP00000253039,9606.ENSP00000258962,9606.ENSP00000261667,9606.ENSP00000263354,9606.ENSP00000263408,9606.ENSP00000263867,9606.ENSP00000264161,9606.ENSP00000272317,9606.ENSP00000281828,9606.ENSP00000295685,9606.ENSP00000295688,9606.ENSP00000302961,9606.ENSP00000317334,9606.ENSP00000318297,9606.ENSP00000319501,9606.ENSP00000320866,9606.ENSP00000321744,9606.ENSP00000324804,9606.ENSP00000327801,…	EIF2S3,SRSF1,KPNA3,NAPA,C9,CAPG,DARS,RPS27A,FARSB,ARPC2,CCT3,HSPA4,TCP1,RUVBL1,UGDH,CALR,HIST1H2BC,PPP2R1A,P4HB,HIST1H1B,SHMT2,HSP90AA1,RTN4,FERMT2,RPL3,RPSA,FN1,RAD23B,RPL12,DHX9,KCTD12,HSPD1,XRCC5,NSF,ATL3,SCFD1,NDUFS1,CRYZ,SLC2A1,CAND1,SLC1A5,USO1,DNM1L,RPLP0,RUVBL2,EHD1,AP2B1,EIF3L
GO Process	GO:0032879	Regulation of localization	80	2740	0.25	1.44e-05	9606.ENSP00000196371,9606.ENSP00000216714,9606.ENSP00000225964,9606.ENSP00000241337,9606.ENSP00000248553,9606.ENSP00000248975,9606.ENSP00000252699,9606.ENSP00000258091,9606.ENSP00000260356,9606.ENSP00000262030,9606.ENSP00000263277,9606.ENSP00000263354,9606.ENSP00000263645,9606.ENSP00000264335,9606.ENSP00000268150,9606.ENSP00000275603,9606.ENSP00000277865,9606.ENSP00000280326,9606.ENSP00000284240,…	OXCT1,APEX1,COL1A1,GSTM2,HSPB1,YWHAH,ACTN4,CCT7,THBS1,ATP5B,EHD2,NAPA,CD81,YWHAE,MFGE8,CCT6A,GLUD1,CCT5,THY1,ACAA2,STOM,CCT3,MAP1B,VPS35,MAP1A,ARHGAP1,TCP1,RUVBL1,CALR,KARS,IDH2,LAMP1,HSP90AA1,RTN4,CAV1,ACSL4,DPYSL3,ANXA2,FN1,DYNC1H1,SPTBN1,MYO1C,TFRC,MSN,DHX9,LMNA,GSTO1,PPAP2B,SLC25A5,HNRNPK,ANXA1,AHNAK,EMILIN1,CD9,G6PD,CORO1B,ACTN1,CCT4,ERO1L,ITGB1,ILK,NSF,ATP5A1,RDX,AKAP12,SUN2,NUCB1,SCFD1,COR…
GO Process	GO:0042981	Regulation of apoptotic process	54	1550	0.33	1.44e-05	9606.ENSP00000216714,9606.ENSP00000233057,9606.ENSP00000234590,9606.ENSP00000244043,9606.ENSP00000248553,9606.ENSP00000248975,9606.ENSP00000252699,9606.ENSP00000260356,9606.ENSP00000264335,9606.ENSP00000272317,9606.ENSP00000280154,9606.ENSP00000285093,9606.ENSP00000285930,9606.ENSP00000295006,9606.ENSP00000296511,9606.ENSP00000297185,9606.ENSP00000300289,9606.ENSP00000302886,9606.ENSP00000314556,…	APEX1,EIF2AK2,ENO1,PTGIS,HSPB1,YWHAH,ACTN4,THBS1,YWHAE,RPS27A,PDCD4,ACAA2,AKR1B1,CAPN2,ANXA5,HSPA9,PDIA3,PA2G4,UACA,TCP1,CALR,PPP2R1A,PPP1CA,P4HB,RTN4,CAV1,PTMA,CTSB,FN1,TFRC,TGM2,LMNA,SLC25A5,VDAC2,FAM129B,HSPA1B,HNRNPK,ANXA1,ATAD3A,TXNDC5,HSPD1,PPP2R4,G6PD,ACTN1,ITGB1,ILK,DDX3X,AKAP12,API5,CFL1,PHB2,LDHA,DNM1L,PHB
GO Process	GO:0046718	Viral entry into host cell	12	95	0.89	1.44e-05	9606.ENSP00000261667,9606.ENSP00000263645,9606.ENSP00000300060,9606.ENSP00000333298,9606.ENSP00000339191,9606.ENSP00000345672,9606.ENSP00000346067,9606.ENSP00000353224,9606.ENSP00000364801,9606.ENSP00000379350,9606.ENSP00000444408,9606.ENSP00000479488	KPNA3,CD81,ANPEP,LAMP1,CAV1,CTSB,RPSA,TFRC,HSPA1B,ITGB1,SLC1A5,PHB
GO Process	GO:0051129	Negative regulation of cellular component organization	33	713	0.45	1.44e-05	9606.ENSP00000248975,9606.ENSP00000260356,9606.ENSP00000263867,9606.ENSP00000264758,9606.ENSP00000284240,9606.ENSP00000285093,9606.ENSP00000296755,9606.ENSP00000299138,9606.ENSP00000330074,9606.ENSP00000337838,9606.ENSP00000339191,9606.ENSP00000343690,9606.ENSP00000347872,9606.ENSP00000349259,9606.ENSP00000353224,9606.ENSP00000353375,9606.ENSP00000355518,9606.ENSP00000357283,9606.ENSP00000357858,…	YWHAH,THBS1,CAPG,ADD1,THY1,ACAA2,MAP1B,VPS35,HIST1H1B,RTN4,CAV1,DPYSL3,VAT1,SPTBN1,TFRC,MAP4,FH,LMNA,BUB3,SLC25A5,VDAC2,HSPA1B,EMILIN1,XRCC5,CORO1B,DDX3X,RDX,SCFD1,CORO1C,VIM,DNM1L,TWF1,HNRNPC
GO Process	GO:1904871	Positive regulation of protein localization to Cajal body	6	11	1.52	1.64e-05	9606.ENSP00000258091,9606.ENSP00000275603,9606.ENSP00000280326,9606.ENSP00000295688,9606.ENSP00000317334,9606.ENSP00000377958	CCT7,CCT6A,CCT5,CCT3,TCP1,CCT4
GO Process	GO:0071705	Nitrogen compound transport	60	1823	0.31	1.67e-05	9606.ENSP00000216181,9606.ENSP00000225964,9606.ENSP00000244763,9606.ENSP00000247461,9606.ENSP00000248553,9606.ENSP00000248975,9606.ENSP00000252699,9606.ENSP00000258962,9606.ENSP00000261667,9606.ENSP00000263354,9606.ENSP00000264028,9606.ENSP00000264335,9606.ENSP00000269349,9606.ENSP00000272317,9606.ENSP00000284320,9606.ENSP00000297185,9606.ENSP00000299138,9606.ENSP00000300231,9606.ENSP00000302961,…	MYH9,COL1A1,SSR1,CANX,HSPB1,YWHAH,ACTN4,SRSF1,KPNA3,NAPA,ARCN1,YWHAE,EIF4A3,RPS27A,TOMM70A,HSPA9,VPS35,MAP1A,HSPA4,ARHGAP1,TCP1,CALR,MYO1D,COPG1,SRPR,ACAA1,HSP90AA1,RPL3,RPSA,SPTBN1,MYO1C,TFRC,RPL12,DHX9,COPA,LMNA,SLC25A5,SRSF3,ANXA1,RRBP1,SLC3A2,OPTN,SNX2,IPO7,HSPD1,MVP,NSF,MX1,AKAP12,SSB,SCFD1,HSD17B4,PGRMC2,PHB2,SLC1A5,USO1,RAN,RPLP0,EHD1,AP2B1
GO Process	GO:0006139	Nucleobase-containing compound metabolic process	78	2659	0.26	1.72e-05	9606.ENSP00000216714,9606.ENSP00000217426,9606.ENSP00000221130,9606.ENSP00000221419,9606.ENSP00000222673,9606.ENSP00000229270,9606.ENSP00000231572,9606.ENSP00000234590,9606.ENSP00000244043,9606.ENSP00000253792,9606.ENSP00000256854,9606.ENSP00000257770,9606.ENSP00000258962,9606.ENSP00000262030,9606.ENSP00000264161,9606.ENSP00000265838,9606.ENSP00000269349,9606.ENSP00000272317,9606.ENSP00000280346,…	APEX1,AHCY,GSR,HNRNPL,OGDH,TPI1,RARS,ENO1,PTGIS,ACLY,NARS,NT5E,SRSF1,ATP5B,DARS,ACAT1,EIF4A3,RPS27A,DLAT,FARSB,PA2G4,PCBP1,DPYSL2,RUVBL1,UGDH,IMPDH2,TRIM25,PPP2R1A,HNRNPM,KARS,IDH2,HSP90AA1,DLST,UGP2,ACSL4,PTMA,RPL3,RPSA,SND1,WARS,HNRNPH1,RAD23B,XRCC6,ETF1,RPL12,ILF2,FH,IARS2,DHX9,SYNCRIP,FUBP1,PABPC4,YARS,SRSF3,HNRNPR,HSPA1B,HNRNPK,RBM3,SUCLA2,PDHA1,HSPD1,XRCC5,TYMP,DDX17,ATP5A1,DDX3X,SSB,EEF1D,…
GO Process	GO:0072329	Monocarboxylic acid catabolic process	13	118	0.83	1.77e-05	9606.ENSP00000216780,9606.ENSP00000265838,9606.ENSP00000270776,9606.ENSP00000274813,9606.ENSP00000285093,9606.ENSP00000325136,9606.ENSP00000333664,9606.ENSP00000357535,9606.ENSP00000361140,9606.ENSP00000370023,9606.ENSP00000420914,9606.ENSP00000438689,9606.ENSP00000452762	PCK2,ACAT1,PGD,MUT,ACAA2,HADHB,ACAA1,ECHS1,AKR1A1,HADHA,HSD17B4,ACADVL,ETFA
GO Process	GO:1901575	Organic substance catabolic process	58	1750	0.31	2.16e-05	9606.ENSP00000196371,9606.ENSP00000216780,9606.ENSP00000217426,9606.ENSP00000220763,9606.ENSP00000222673,9606.ENSP00000229270,9606.ENSP00000234590,9606.ENSP00000248975,9606.ENSP00000257770,9606.ENSP00000258145,9606.ENSP00000261303,9606.ENSP00000261416,9606.ENSP00000264639,9606.ENSP00000265838,9606.ENSP00000269349,9606.ENSP00000270776,9606.ENSP00000272317,9606.ENSP00000274813,9606.ENSP00000277865,…	OXCT1,PCK2,AHCY,CPQ,OGDH,TPI1,ENO1,YWHAH,NT5E,GNS,PSMC1,HEXB,PSMD3,ACAT1,EIF4A3,PGD,RPS27A,MUT,GLUD1,ACAA2,CAPN2,ANPEP,GPD2,TRIM25,PPP2R1A,HADHB,ACAA1,SHMT2,HSP90AA1,DLST,PRDX6,CTSB,RPL3,ANXA2,RPSA,SND1,PSMD12,RAD23B,ETF1,RPL12,ECHS1,BUB3,AKR1A1,PABPC4,HSPA1B,HADHA,TYMP,SSB,ALDH7A1,PCYOX1,HSD17B4,CAPN1,RNH1,ACADVL,LDHA,RPLP0,ETFA,AP2B1
GO Process	GO:0006928	Movement of cell or subcellular component	52	1501	0.33	2.73e-05	9606.ENSP00000216181,9606.ENSP00000225964,9606.ENSP00000248553,9606.ENSP00000252699,9606.ENSP00000256854,9606.ENSP00000260356,9606.ENSP00000261416,9606.ENSP00000262030,9606.ENSP00000263238,9606.ENSP00000264335,9606.ENSP00000295685,9606.ENSP00000296755,9606.ENSP00000300231,9606.ENSP00000305988,9606.ENSP00000309539,9606.ENSP00000322788,9606.ENSP00000324527,9606.ENSP00000325002,9606.ENSP00000333769,…	MYH9,COL1A1,HSPB1,ACTN4,NARS,THBS1,HEXB,ATP5B,ACTR3,YWHAE,ARPC2,MAP1B,MAP1A,ALCAM,DPYSL2,MMP1,MYO1D,COPG1,BSG,PARVA,RTN4,CAV1,TPM4,FN1,DYNC1H1,SPTBN1,MYO1C,MAP4,MSN,ENAH,TPM3,ACTR1A,PDLIM1,CAP1,FAM129B,ANXA1,SLC3A2,EMILIN1,TUBB2A,FSCN1,CD9,CORO1B,ITGB1,ILK,SUN2,CORO1C,PALLD,WDR1,CFL1,PHB2,VIM,MYL6
GO Process	GO:0048518	Positive regulation of biological process	143	6112	0.16	2.73e-05	9606.ENSP00000196371,9606.ENSP00000216181,9606.ENSP00000216714,9606.ENSP00000221419,9606.ENSP00000225964,9606.ENSP00000233057,9606.ENSP00000234590,9606.ENSP00000241337,9606.ENSP00000244043,9606.ENSP00000244763,9606.ENSP00000248553,9606.ENSP00000248975,9606.ENSP00000252699,9606.ENSP00000253039,9606.ENSP00000253792,9606.ENSP00000258091,9606.ENSP00000260356,9606.ENSP00000261303,9606.ENSP00000261416,…	OXCT1,MYH9,APEX1,HNRNPL,COL1A1,EIF2AK2,ENO1,GSTM2,PTGIS,SSR1,HSPB1,YWHAH,ACTN4,EIF2S3,ACLY,CCT7,THBS1,PSMC1,HEXB,ATP5B,ACTR3,EHD2,C9,CD81,YWHAE,PSMD3,ADD1,PRKAR2A,MFGE8,EIF4A3,RPS27A,CCT6A,GLUD1,PDCD4,CCT5,THY1,AKR1B1,STOM,CAPN2,ARPC2,CCT3,MAP1B,VPS35,PPIB,MAP1A,PDIA3,PA2G4,PCBP1,EEF2,UACA,CPNE1,TCP1,NCL,RUVBL1,CALR,MMP1,TRIM25,PPP2R1A,KARS,PPP1CA,P4HB,HIST1H1B,LAMP1,SHMT2,BSG,HSP90AA1,RTN4,CAV1,…
GO Process	GO:0046483	Heterocycle metabolic process	81	2840	0.24	2.77e-05	9606.ENSP00000216714,9606.ENSP00000217426,9606.ENSP00000221130,9606.ENSP00000221419,9606.ENSP00000222673,9606.ENSP00000229270,9606.ENSP00000231572,9606.ENSP00000234590,9606.ENSP00000244043,9606.ENSP00000253792,9606.ENSP00000256854,9606.ENSP00000257770,9606.ENSP00000258962,9606.ENSP00000262030,9606.ENSP00000264161,9606.ENSP00000265838,9606.ENSP00000269349,9606.ENSP00000272317,9606.ENSP00000274813,…	APEX1,AHCY,GSR,HNRNPL,OGDH,TPI1,RARS,ENO1,PTGIS,ACLY,NARS,NT5E,SRSF1,ATP5B,DARS,ACAT1,EIF4A3,RPS27A,MUT,DLAT,FARSB,PA2G4,PCBP1,DPYSL2,RUVBL1,UGDH,IMPDH2,TRIM25,PPP2R1A,HNRNPM,KARS,IDH2,SHMT2,HSP90AA1,DLST,UGP2,ACSL4,PTMA,RPL3,RPSA,SND1,WARS,HNRNPH1,RAD23B,XRCC6,ETF1,RPL12,ILF2,FH,IARS2,DHX9,SYNCRIP,FUBP1,PABPC4,YARS,SRSF3,HNRNPR,HSPA1B,HNRNPK,RBM3,SUCLA2,PDHA1,HSPD1,XRCC5,TYMP,DDX17,ATP5A1,DDX3X,…
GO Process	GO:0006520	Cellular amino acid metabolic process	19	278	0.62	3.13e-05	9606.ENSP00000217426,9606.ENSP00000222673,9606.ENSP00000231572,9606.ENSP00000256854,9606.ENSP00000264161,9606.ENSP00000265838,9606.ENSP00000274813,9606.ENSP00000277865,9606.ENSP00000281828,9606.ENSP00000282903,9606.ENSP00000325448,9606.ENSP00000333667,9606.ENSP00000335304,9606.ENSP00000347495,9606.ENSP00000355889,9606.ENSP00000358417,9606.ENSP00000362576,9606.ENSP00000387123,9606.ENSP00000387654	AHCY,OGDH,RARS,NARS,DARS,ACAT1,MUT,GLUD1,FARSB,PLOD2,KARS,SHMT2,DLST,WARS,IARS2,PHGDH,YARS,ALDH7A1,PCYOX1
GO Process	GO:0007163	Establishment or maintenance of cell polarity	16	197	0.7	3.13e-05	9606.ENSP00000216181,9606.ENSP00000263238,9606.ENSP00000296755,9606.ENSP00000334008,9606.ENSP00000335153,9606.ENSP00000353375,9606.ENSP00000353408,9606.ENSP00000357283,9606.ENSP00000358921,9606.ENSP00000360305,9606.ENSP00000361883,9606.ENSP00000371798,9606.ENSP00000379350,9606.ENSP00000379975,9606.ENSP00000427687,9606.ENSP00000432660	MYH9,ACTR3,MAP1B,PARVA,HSP90AA1,MAP4,MSN,LMNA,ACTR1A,PDLIM1,CAP1,FSCN1,ITGB1,ILK,WDR1,CFL1
GO Process	GO:0030198	Extracellular matrix organization	21	338	0.58	3.25e-05	9606.ENSP00000225964,9606.ENSP00000260356,9606.ENSP00000263556,9606.ENSP00000295006,9606.ENSP00000295550,9606.ENSP00000300527,9606.ENSP00000322788,9606.ENSP00000323696,9606.ENSP00000325146,9606.ENSP00000333769,9606.ENSP00000339191,9606.ENSP00000346032,9606.ENSP00000346839,9606.ENSP00000355180,9606.ENSP00000357980,9606.ENSP00000369677,9606.ENSP00000379042,9606.ENSP00000379350,9606.ENSP00000416330,…	COL1A1,THBS1,P4HA1,CAPN2,COL6A3,COL6A2,MMP1,CRTAP,COL12A1,BSG,CAV1,ANXA2,FN1,COL6A1,HTRA1,EMILIN1,ERO1L,ITGB1,TGFBI,CAPN1,SERPINH1
GO Process	GO:1903311	Regulation of mRNA metabolic process	21	338	0.58	3.25e-05	9606.ENSP00000216714,9606.ENSP00000221419,9606.ENSP00000248553,9606.ENSP00000258962,9606.ENSP00000261303,9606.ENSP00000264639,9606.ENSP00000272317,9606.ENSP00000318195,9606.ENSP00000325376,9606.ENSP00000342026,9606.ENSP00000348442,9606.ENSP00000356520,9606.ENSP00000358635,9606.ENSP00000361949,9606.ENSP00000362820,9606.ENSP00000363745,9606.ENSP00000365439,9606.ENSP00000365950,9606.ENSP00000380033,…	APEX1,HNRNPL,HSPB1,SRSF1,PSMC1,PSMD3,RPS27A,NCL,HNRNPM,PRDX6,PSMD12,DHX9,SYNCRIP,PABPC4,SRSF3,HNRNPR,HNRNPK,RBM3,DDX17,VIM,HNRNPC
GO Process	GO:0022604	Regulation of cell morphogenesis	26	498	0.51	3.27e-05	9606.ENSP00000216181,9606.ENSP00000248975,9606.ENSP00000252699,9606.ENSP00000261416,9606.ENSP00000284240,9606.ENSP00000295685,9606.ENSP00000296755,9606.ENSP00000309539,9606.ENSP00000320866,9606.ENSP00000327801,9606.ENSP00000334008,9606.ENSP00000334308,9606.ENSP00000337838,9606.ENSP00000340329,9606.ENSP00000342858,9606.ENSP00000346839,9606.ENSP00000353408,9606.ENSP00000362010,9606.ENSP00000366109,…	MYH9,YWHAH,ACTN4,HEXB,THY1,ARPC2,MAP1B,DPYSL2,CALR,P4HB,PARVA,SYNE3,RTN4,CAPRIN1,FERMT2,FN1,MSN,ANXA7,ANXA1,CORO1B,ILK,RDX,CORO1C,WDR1,CFL1,DNM1L
GO Process	GO:0006090	Pyruvate metabolic process	10	69	0.95	4.31e-05	9606.ENSP00000216780,9606.ENSP00000222673,9606.ENSP00000229270,9606.ENSP00000234590,9606.ENSP00000265333,9606.ENSP00000280346,9606.ENSP00000333769,9606.ENSP00000369134,9606.ENSP00000379386,9606.ENSP00000445175	PCK2,OGDH,TPI1,ENO1,VDAC1,DLAT,BSG,PDHA1,LDHB,LDHA
GO Process	GO:0055086	Nucleobase-containing small molecule metabolic process	26	508	0.5	4.56e-05	9606.ENSP00000217426,9606.ENSP00000221130,9606.ENSP00000222673,9606.ENSP00000229270,9606.ENSP00000234590,9606.ENSP00000244043,9606.ENSP00000253792,9606.ENSP00000257770,9606.ENSP00000262030,9606.ENSP00000265838,9606.ENSP00000280346,9606.ENSP00000319501,9606.ENSP00000321584,9606.ENSP00000325448,9606.ENSP00000331897,9606.ENSP00000335304,9606.ENSP00000338703,9606.ENSP00000339787,9606.ENSP00000367923,…	AHCY,GSR,OGDH,TPI1,ENO1,PTGIS,ACLY,NT5E,ATP5B,ACAT1,DLAT,UGDH,IMPDH2,KARS,IDH2,DLST,UGP2,ACSL4,SUCLA2,PDHA1,TYMP,ATP5A1,SUCLG2,HSD17B4,LDHA,RAN
GO Process	GO:0045333	Cellular respiration	14	158	0.74	6.06e-05	9606.ENSP00000216254,9606.ENSP00000222673,9606.ENSP00000280346,9606.ENSP00000308610,9606.ENSP00000309477,9606.ENSP00000327070,9606.ENSP00000331897,9606.ENSP00000335304,9606.ENSP00000355518,9606.ENSP00000367923,9606.ENSP00000369134,9606.ENSP00000392709,9606.ENSP00000419325,9606.ENSP00000452762	ACO2,OGDH,DLAT,GPD2,ACO1,MDH2,IDH2,DLST,FH,SUCLA2,PDHA1,NDUFS1,SUCLG2,ETFA
GO Process	GO:0044249	Cellular biosynthetic process	75	2611	0.25	6.15e-05	9606.ENSP00000216780,9606.ENSP00000229270,9606.ENSP00000231572,9606.ENSP00000233057,9606.ENSP00000237530,9606.ENSP00000241337,9606.ENSP00000244043,9606.ENSP00000253039,9606.ENSP00000253792,9606.ENSP00000256854,9606.ENSP00000257770,9606.ENSP00000261416,9606.ENSP00000262030,9606.ENSP00000264161,9606.ENSP00000265838,9606.ENSP00000272317,9606.ENSP00000277865,9606.ENSP00000280346,9606.ENSP00000281828,…	PCK2,TPI1,RARS,EIF2AK2,RPN2,GSTM2,PTGIS,EIF2S3,ACLY,NARS,NT5E,HEXB,ATP5B,DARS,ACAT1,RPS27A,GLUD1,DLAT,FARSB,PLOD2,AKR1B1,CBR1,EIF4A1,RPN1,EEF2,CPNE1,UGDH,IMPDH2,TUFM,TRIM25,KARS,IDH2,EEF1G,SHMT2,HSP90AA1,UGP2,EEF1A1,ACSL4,PTMA,RPL3,RPSA,WARS,ETF1,PTGS1,RPL12,ILF2,SCCPDH,FH,IARS2,DHX9,PHGDH,GSTO1,FUBP1,PPAP2B,AKR1A1,PABPC4,YARS,RRBP1,SUCLA2,PDHA1,TYMP,LSS,ATP5A1,DDX3X,ALDH7A1,TKT,DDOST,EEF1D,GBE1,…
GO Process	GO:0009062	Fatty acid catabolic process	11	93	0.86	7.07e-05	9606.ENSP00000216780,9606.ENSP00000265838,9606.ENSP00000274813,9606.ENSP00000285093,9606.ENSP00000325136,9606.ENSP00000333664,9606.ENSP00000357535,9606.ENSP00000370023,9606.ENSP00000420914,9606.ENSP00000438689,9606.ENSP00000452762	PCK2,ACAT1,MUT,ACAA2,HADHB,ACAA1,ECHS1,HADHA,HSD17B4,ACADVL,ETFA
GO Process	GO:0006635	Fatty acid beta-oxidation	9	56	0.99	7.11e-05	9606.ENSP00000265838,9606.ENSP00000285093,9606.ENSP00000325136,9606.ENSP00000333664,9606.ENSP00000357535,9606.ENSP00000370023,9606.ENSP00000420914,9606.ENSP00000438689,9606.ENSP00000452762	ACAT1,ACAA2,HADHB,ACAA1,ECHS1,HADHA,HSD17B4,ACADVL,ETFA
GO Process	GO:0019693	Ribose phosphate metabolic process	20	329	0.57	7.89e-05	9606.ENSP00000222673,9606.ENSP00000229270,9606.ENSP00000234590,9606.ENSP00000253792,9606.ENSP00000257770,9606.ENSP00000262030,9606.ENSP00000265838,9606.ENSP00000280346,9606.ENSP00000321584,9606.ENSP00000335304,9606.ENSP00000339787,9606.ENSP00000367923,9606.ENSP00000369134,9606.ENSP00000377192,9606.ENSP00000381736,9606.ENSP00000391481,9606.ENSP00000419325,9606.ENSP00000420914,9606.ENSP00000445175,…	OGDH,TPI1,ENO1,ACLY,NT5E,ATP5B,ACAT1,DLAT,IMPDH2,DLST,ACSL4,SUCLA2,PDHA1,G6PD,ATP5A1,TKT,SUCLG2,HSD17B4,LDHA,RAN
GO Process	GO:0051246	Regulation of protein metabolic process	79	2828	0.23	8.18e-05	9606.ENSP00000216181,9606.ENSP00000221419,9606.ENSP00000233057,9606.ENSP00000234590,9606.ENSP00000248553,9606.ENSP00000253039,9606.ENSP00000260356,9606.ENSP00000261303,9606.ENSP00000263645,9606.ENSP00000264335,9606.ENSP00000264639,9606.ENSP00000265563,9606.ENSP00000269349,9606.ENSP00000272317,9606.ENSP00000280154,9606.ENSP00000284240,9606.ENSP00000293831,9606.ENSP00000295550,9606.ENSP00000299138,…	MYH9,HNRNPL,EIF2AK2,ENO1,HSPB1,EIF2S3,THBS1,PSMC1,CD81,YWHAE,PSMD3,PRKAR2A,EIF4A3,RPS27A,PDCD4,THY1,EIF4A1,COL6A3,VPS35,MAP1A,PA2G4,EEF2,ACO1,UACA,NCL,CALR,TUFM,CRTAP,PPP2R1A,KARS,PPP1CA,HIST1H1B,EEF1G,SHMT2,HSP90AA1,EEF1A1,CAV1,CAPRIN1,ANXA2,FN1,WARS,RAD23B,XRCC6,TFRC,MSN,ETF1,FH,DHX9,LMNA,SYNCRIP,PPAP2B,HNRNPR,HSPA1B,HNRNPK,RBM3,IPO7,EMILIN1,HSPD1,XRCC5,TMEM119,PPP2R4,G6PD,MVP,ILK,NSF,DDX3X,RDX…
GO Process	GO:0010638	Positive regulation of organelle organization	29	633	0.45	8.29e-05	9606.ENSP00000248975,9606.ENSP00000258091,9606.ENSP00000263238,9606.ENSP00000264335,9606.ENSP00000275603,9606.ENSP00000280326,9606.ENSP00000295685,9606.ENSP00000295688,9606.ENSP00000296755,9606.ENSP00000299138,9606.ENSP00000317334,9606.ENSP00000330074,9606.ENSP00000346032,9606.ENSP00000348965,9606.ENSP00000352834,9606.ENSP00000353408,9606.ENSP00000357283,9606.ENSP00000364801,9606.ENSP00000366109,…	YWHAH,CCT7,ACTR3,YWHAE,CCT6A,CCT5,ARPC2,CCT3,MAP1B,VPS35,TCP1,HIST1H1B,ANXA2,DYNC1H1,MYO1C,MSN,LMNA,HSPA1B,ANXA1,OPTN,FSCN1,XRCC5,CCT4,ATL3,WDR1,CFL1,PHB2,DNM1L,RUVBL2
GO Process	GO:0048856	Anatomical structure development	128	5402	0.16	8.84e-05	9606.ENSP00000196371,9606.ENSP00000216181,9606.ENSP00000216254,9606.ENSP00000216780,9606.ENSP00000220763,9606.ENSP00000225964,9606.ENSP00000229270,9606.ENSP00000244043,9606.ENSP00000248975,9606.ENSP00000249066,9606.ENSP00000260356,9606.ENSP00000261416,9606.ENSP00000262030,9606.ENSP00000263354,9606.ENSP00000263645,9606.ENSP00000263867,9606.ENSP00000264028,9606.ENSP00000264335,9606.ENSP00000264758,…	OXCT1,MYH9,ACO2,PCK2,CPQ,COL1A1,TPI1,PTGIS,YWHAH,APOL2,THBS1,HEXB,ATP5B,NAPA,CD81,CAPG,ARCN1,YWHAE,ADD1,VDAC1,ACAT1,MFGE8,EIF4A3,MUT,GLUD1,PDCD4,THY1,AKR1B1,CBR1,CAPN2,COL6A3,MAP1B,HSPA9,VPS35,PPIB,ANPEP,MAP1A,COL6A2,ALCAM,EEF2,GPD2,ACO1,DPYSL2,CPNE1,NCL,UGDH,CALR,IMPDH2,MYO1D,COL12A1,PPP1CA,HIST1H1B,IDH2,BSG,PARVA,HSP90AA1,RTN4,CAV1,ACSL4,CAPRIN1,FERMT2,DPYSL3,CTSB,ANXA2,FN1,WARS,PLS3,SPTBN1,RAD…
GO Process	GO:0032268	Regulation of cellular protein metabolic process	76	2693	0.24	9.47e-05	9606.ENSP00000216181,9606.ENSP00000221419,9606.ENSP00000233057,9606.ENSP00000234590,9606.ENSP00000248553,9606.ENSP00000253039,9606.ENSP00000260356,9606.ENSP00000261303,9606.ENSP00000263645,9606.ENSP00000264335,9606.ENSP00000265563,9606.ENSP00000269349,9606.ENSP00000272317,9606.ENSP00000280154,9606.ENSP00000284240,9606.ENSP00000293831,9606.ENSP00000295550,9606.ENSP00000299138,9606.ENSP00000300231,…	MYH9,HNRNPL,EIF2AK2,ENO1,HSPB1,EIF2S3,THBS1,PSMC1,CD81,YWHAE,PRKAR2A,EIF4A3,RPS27A,PDCD4,THY1,EIF4A1,COL6A3,VPS35,MAP1A,PA2G4,EEF2,ACO1,UACA,NCL,CALR,TUFM,CRTAP,PPP2R1A,KARS,PPP1CA,HIST1H1B,EEF1G,SHMT2,HSP90AA1,EEF1A1,CAV1,CAPRIN1,ANXA2,FN1,WARS,RAD23B,XRCC6,TFRC,MSN,ETF1,FH,DHX9,LMNA,SYNCRIP,PPAP2B,HNRNPR,HSPA1B,RBM3,IPO7,EMILIN1,HSPD1,XRCC5,TMEM119,PPP2R4,G6PD,MVP,ILK,DDX3X,RDX,AKAP12,CORO1C,IL…
GO Process	GO:0019637	Organophosphate metabolic process	35	870	0.39	0.00011	9606.ENSP00000222673,9606.ENSP00000229270,9606.ENSP00000234590,9606.ENSP00000244043,9606.ENSP00000253792,9606.ENSP00000257770,9606.ENSP00000261416,9606.ENSP00000262030,9606.ENSP00000265838,9606.ENSP00000270776,9606.ENSP00000280346,9606.ENSP00000308610,9606.ENSP00000317257,9606.ENSP00000321259,9606.ENSP00000321584,9606.ENSP00000325136,9606.ENSP00000325448,9606.ENSP00000331897,9606.ENSP00000335304,…	OGDH,TPI1,ENO1,PTGIS,ACLY,NT5E,HEXB,ATP5B,ACAT1,PGD,DLAT,GPD2,CPNE1,TALDO1,IMPDH2,HADHB,KARS,IDH2,DLST,UGP2,ACSL4,PRDX6,PPAP2B,AKR1A1,SUCLA2,PDHA1,HADHA,G6PD,ATP5A1,TKT,SUCLG2,HSD17B4,LDHA,RAN,CPNE3
GO Process	GO:0051716	Cellular response to stimulus	147	6489	0.14	0.00011	9606.ENSP00000216181,9606.ENSP00000216714,9606.ENSP00000216780,9606.ENSP00000221130,9606.ENSP00000221419,9606.ENSP00000225964,9606.ENSP00000233057,9606.ENSP00000235835,9606.ENSP00000241337,9606.ENSP00000244043,9606.ENSP00000244763,9606.ENSP00000247461,9606.ENSP00000248553,9606.ENSP00000248975,9606.ENSP00000252699,9606.ENSP00000260356,9606.ENSP00000261303,9606.ENSP00000261366,9606.ENSP00000262030,…	MYH9,APEX1,PCK2,GSR,HNRNPL,COL1A1,EIF2AK2,AKR7A2,GSTM2,PTGIS,SSR1,CANX,HSPB1,YWHAH,ACTN4,THBS1,PSMC1,LMNB1,ATP5B,ACTR3,CD81,YWHAE,PSMD3,ADD1,PRKAR2A,EIF4A3,RPS27A,PDCD4,THY1,ACAA2,AKR1B1,CAPN2,ARPC2,ANXA5,MAP1B,HSPA9,VPS35,PDIA3,GNB2,ALCAM,EEF2,DPYSL2,ARHGAP1,UACA,CPNE1,TCP1,NCL,RUVBL1,CALR,TALDO1,IMPDH2,MMP1,TRIM25,ZYX,PPP2R1A,HNRNPM,KARS,PPP1CA,P4HB,SRPR,LAMP1,ACAA1,SHMT2,BSG,PARVA,HSP90AA1,TUB…
GO Process	GO:0050789	Regulation of biological process	228	11475	0.09	0.00012	9606.ENSP00000196371,9606.ENSP00000216181,9606.ENSP00000216714,9606.ENSP00000221130,9606.ENSP00000221419,9606.ENSP00000225964,9606.ENSP00000233057,9606.ENSP00000234590,9606.ENSP00000241337,9606.ENSP00000244043,9606.ENSP00000244763,9606.ENSP00000247461,9606.ENSP00000248553,9606.ENSP00000248975,9606.ENSP00000252699,9606.ENSP00000253039,9606.ENSP00000253792,9606.ENSP00000257770,9606.ENSP00000258091,…	OXCT1,MYH9,APEX1,GSR,HNRNPL,COL1A1,EIF2AK2,ENO1,GSTM2,PTGIS,SSR1,CANX,HSPB1,YWHAH,ACTN4,EIF2S3,ACLY,NT5E,CCT7,SRSF1,THBS1,PSMC1,LMNB1,HEXB,KPNA3,ATP5B,ACTR3,EHD2,NAPA,C9,CD81,CAPG,YWHAE,PSMD3,ADD1,VDAC1,PRKAR2A,MFGE8,EIF4A3,RPS27A,CCT6A,GLUD1,PDCD4,CCT5,THY1,ACAA2,AKR1B1,STOM,EIF4A1,CAPN2,COL6A3,ARPC2,CCT3,ANXA5,MAP1B,HSPA9,VPS35,PPIB,MAP1A,PDIA3,PA2G4,GNB2,PCBP1,ALCAM,EEF2,ACO1,DPYSL2,ARHGAP1,UA…
GO Process	GO:1903829	Positive regulation of cellular protein localization	20	342	0.55	0.00013	9606.ENSP00000248975,9606.ENSP00000258091,9606.ENSP00000263645,9606.ENSP00000264335,9606.ENSP00000275603,9606.ENSP00000280326,9606.ENSP00000286713,9606.ENSP00000295688,9606.ENSP00000300231,9606.ENSP00000317334,9606.ENSP00000337838,9606.ENSP00000349259,9606.ENSP00000352834,9606.ENSP00000353224,9606.ENSP00000353408,9606.ENSP00000377958,9606.ENSP00000379350,9606.ENSP00000384136,9606.ENSP00000446215,…	YWHAH,CCT7,CD81,YWHAE,CCT6A,CCT5,STOM,CCT3,MAP1A,TCP1,RTN4,SPTBN1,MYO1C,TFRC,MSN,CCT4,ITGB1,RDX,RAN,AP2B1
GO Process	GO:0005996	Monosaccharide metabolic process	15	198	0.67	0.00014	9606.ENSP00000216780,9606.ENSP00000229270,9606.ENSP00000234590,9606.ENSP00000270776,9606.ENSP00000280346,9606.ENSP00000285930,9606.ENSP00000308610,9606.ENSP00000321259,9606.ENSP00000327070,9606.ENSP00000358727,9606.ENSP00000361140,9606.ENSP00000369134,9606.ENSP00000377192,9606.ENSP00000391481,9606.ENSP00000416293	PCK2,TPI1,ENO1,PGD,DLAT,AKR1B1,GPD2,TALDO1,MDH2,GSTO1,AKR1A1,PDHA1,G6PD,TKT,SLC2A1
GO Process	GO:0008037	Cell recognition	13	148	0.73	0.00015	9606.ENSP00000258091,9606.ENSP00000263645,9606.ENSP00000268150,9606.ENSP00000280326,9606.ENSP00000295688,9606.ENSP00000317334,9606.ENSP00000333769,9606.ENSP00000337838,9606.ENSP00000353408,9606.ENSP00000361635,9606.ENSP00000371958,9606.ENSP00000377958,9606.ENSP00000425556	CCT7,CD81,MFGE8,CCT5,CCT3,TCP1,BSG,RTN4,MSN,VDAC2,CD9,CCT4,PALLD
GO Process	GO:0048731	System development	109	4426	0.18	0.00015	9606.ENSP00000196371,9606.ENSP00000216181,9606.ENSP00000216254,9606.ENSP00000216780,9606.ENSP00000225964,9606.ENSP00000244043,9606.ENSP00000248975,9606.ENSP00000260356,9606.ENSP00000261416,9606.ENSP00000262030,9606.ENSP00000263354,9606.ENSP00000263645,9606.ENSP00000263867,9606.ENSP00000264028,9606.ENSP00000264335,9606.ENSP00000264758,9606.ENSP00000265838,9606.ENSP00000268150,9606.ENSP00000269349,…	OXCT1,MYH9,ACO2,PCK2,COL1A1,PTGIS,YWHAH,THBS1,HEXB,ATP5B,NAPA,CD81,CAPG,ARCN1,YWHAE,ADD1,ACAT1,MFGE8,EIF4A3,GLUD1,PDCD4,THY1,AKR1B1,COL6A3,MAP1B,HSPA9,VPS35,PPIB,ANPEP,MAP1A,COL6A2,ALCAM,EEF2,GPD2,DPYSL2,CPNE1,NCL,CALR,IMPDH2,MYO1D,COL12A1,PPP1CA,HIST1H1B,IDH2,BSG,PARVA,HSP90AA1,RTN4,CAV1,ACSL4,CAPRIN1,DPYSL3,CTSB,ANXA2,FN1,WARS,PLS3,SPTBN1,RAD23B,XRCC6,TFRC,MAP4,MSN,COL6A1,TGM2,ENAH,LMNA,HTRA1,P…
GO Process	GO:0006418	tRNA aminoacylation for protein translation	8	46	1.03	0.00016	9606.ENSP00000231572,9606.ENSP00000256854,9606.ENSP00000264161,9606.ENSP00000281828,9606.ENSP00000325448,9606.ENSP00000347495,9606.ENSP00000355889,9606.ENSP00000362576	RARS,NARS,DARS,FARSB,KARS,WARS,IARS2,YARS
GO Process	GO:0034976	Response to endoplasmic reticulum stress	17	256	0.61	0.00016	9606.ENSP00000233057,9606.ENSP00000244763,9606.ENSP00000247461,9606.ENSP00000260356,9606.ENSP00000264758,9606.ENSP00000300289,9606.ENSP00000307940,9606.ENSP00000320866,9606.ENSP00000323889,9606.ENSP00000327801,9606.ENSP00000328023,9606.ENSP00000357283,9606.ENSP00000379042,9606.ENSP00000382840,9606.ENSP00000385385,9606.ENSP00000438689,9606.ENSP00000440045	EIF2AK2,SSR1,CANX,THBS1,ADD1,PDIA3,EEF2,CALR,TRIM25,P4HB,SRPR,LMNA,ERO1L,DDX3X,PDIA6,ACADVL,ATP2A2
GO Process	GO:0019058	Viral life cycle	15	202	0.66	0.00017	9606.ENSP00000261667,9606.ENSP00000263645,9606.ENSP00000272317,9606.ENSP00000300060,9606.ENSP00000305556,9606.ENSP00000333298,9606.ENSP00000339191,9606.ENSP00000345672,9606.ENSP00000346067,9606.ENSP00000353224,9606.ENSP00000364801,9606.ENSP00000379350,9606.ENSP00000444408,9606.ENSP00000446215,9606.ENSP00000479488	KPNA3,CD81,RPS27A,ANPEP,PCBP1,LAMP1,CAV1,CTSB,RPSA,TFRC,HSPA1B,ITGB1,SLC1A5,RAN,PHB
GO Process	GO:0044271	Cellular nitrogen compound biosynthetic process	50	1522	0.3	0.00017	9606.ENSP00000231572,9606.ENSP00000233057,9606.ENSP00000244043,9606.ENSP00000253039,9606.ENSP00000253792,9606.ENSP00000256854,9606.ENSP00000257770,9606.ENSP00000262030,9606.ENSP00000264161,9606.ENSP00000265838,9606.ENSP00000272317,9606.ENSP00000280346,9606.ENSP00000281828,9606.ENSP00000293831,9606.ENSP00000307940,9606.ENSP00000319501,9606.ENSP00000321584,9606.ENSP00000322439,9606.ENSP00000323889,…	RARS,EIF2AK2,PTGIS,EIF2S3,ACLY,NARS,NT5E,ATP5B,DARS,ACAT1,RPS27A,DLAT,FARSB,EIF4A1,EEF2,UGDH,IMPDH2,TUFM,TRIM25,KARS,IDH2,EEF1G,HSP90AA1,UGP2,EEF1A1,ACSL4,PTMA,RPL3,RPSA,WARS,ETF1,RPL12,ILF2,FH,IARS2,DHX9,FUBP1,PABPC4,YARS,RRBP1,SUCLA2,PDHA1,TYMP,ATP5A1,DDX3X,ALDH7A1,EEF1D,RPLP0,PHB,EIF3L
GO Process	GO:0001649	Osteoblast differentiation	12	127	0.76	0.00018	9606.ENSP00000225964,9606.ENSP00000262030,9606.ENSP00000345230,9606.ENSP00000346762,9606.ENSP00000355180,9606.ENSP00000356520,9606.ENSP00000358635,9606.ENSP00000367038,9606.ENSP00000376553,9606.ENSP00000420914,9606.ENSP00000451291,9606.ENSP00000479488	COL1A1,ATP5B,TPM4,SND1,COL6A1,DHX9,SYNCRIP,RRBP1,TMEM119,HSD17B4,HNRNPC,PHB
GO Process	GO:0043254	Regulation of protein-containing complex assembly	23	451	0.5	0.00019	9606.ENSP00000233057,9606.ENSP00000263238,9606.ENSP00000263354,9606.ENSP00000263867,9606.ENSP00000264758,9606.ENSP00000295685,9606.ENSP00000296755,9606.ENSP00000299138,9606.ENSP00000322788,9606.ENSP00000335153,9606.ENSP00000347495,9606.ENSP00000349259,9606.ENSP00000352834,9606.ENSP00000353224,9606.ENSP00000353408,9606.ENSP00000361635,9606.ENSP00000364801,9606.ENSP00000371798,9606.ENSP00000377471,…	EIF2AK2,ACTR3,NAPA,CAPG,ADD1,ARPC2,MAP1B,VPS35,MMP1,HSP90AA1,WARS,SPTBN1,MYO1C,TFRC,MSN,VDAC2,HSPA1B,FSCN1,CORO1B,DDX3X,RDX,CAND1,TWF1
GO Process	GO:0071702	Organic substance transport	64	2173	0.26	0.00020	9606.ENSP00000216181,9606.ENSP00000225964,9606.ENSP00000244763,9606.ENSP00000247461,9606.ENSP00000248553,9606.ENSP00000248975,9606.ENSP00000249066,9606.ENSP00000252699,9606.ENSP00000258962,9606.ENSP00000261667,9606.ENSP00000263354,9606.ENSP00000264028,9606.ENSP00000264335,9606.ENSP00000269349,9606.ENSP00000272317,9606.ENSP00000284320,9606.ENSP00000297185,9606.ENSP00000299138,9606.ENSP00000300231,…	MYH9,COL1A1,SSR1,CANX,HSPB1,YWHAH,APOL2,ACTN4,SRSF1,KPNA3,NAPA,ARCN1,YWHAE,EIF4A3,RPS27A,TOMM70A,HSPA9,VPS35,MAP1A,HSPA4,ARHGAP1,TCP1,CALR,MYO1D,COPG1,SRPR,ACAA1,HSP90AA1,CAV1,ACSL4,RPL3,RPSA,SPTBN1,MYO1C,TFRC,RPL12,DHX9,COPA,LMNA,SLC25A5,SRSF3,ANXA1,RRBP1,SLC3A2,OPTN,SNX2,IPO7,HSPD1,MVP,NSF,MX1,AKAP12,SSB,SCFD1,SLC2A1,HSD17B4,PGRMC2,PHB2,SLC1A5,USO1,RAN,RPLP0,EHD1,AP2B1
GO Process	GO:0048519	Negative regulation of biological process	126	5389	0.16	0.00022	9606.ENSP00000216181,9606.ENSP00000216714,9606.ENSP00000221419,9606.ENSP00000225964,9606.ENSP00000233057,9606.ENSP00000234590,9606.ENSP00000241337,9606.ENSP00000244043,9606.ENSP00000248553,9606.ENSP00000248975,9606.ENSP00000252699,9606.ENSP00000257770,9606.ENSP00000260356,9606.ENSP00000261303,9606.ENSP00000262030,9606.ENSP00000263867,9606.ENSP00000264335,9606.ENSP00000264639,9606.ENSP00000264758,…	MYH9,APEX1,HNRNPL,COL1A1,EIF2AK2,ENO1,GSTM2,PTGIS,HSPB1,YWHAH,ACTN4,NT5E,THBS1,PSMC1,ATP5B,CAPG,YWHAE,PSMD3,ADD1,VDAC1,PRKAR2A,EIF4A3,RPS27A,PDCD4,THY1,ACAA2,AKR1B1,COL6A3,ANXA5,MAP1B,HSPA9,VPS35,MAP1A,PA2G4,ARHGAP1,UACA,CPNE1,NCL,CALR,CRTAP,TRIM25,MYO1D,PPP2R1A,KARS,HIST1H1B,IDH2,RTN4,CAV1,ACSL4,CAPRIN1,DPYSL3,PTMA,RPL3,ANXA2,RPSA,SND1,FN1,WARS,VAT1,PSMD12,SPTBN1,XRCC6,TFRC,MAP4,ETF1,RPL12,FH,DH…
GO Process	GO:1901135	Carbohydrate derivative metabolic process	37	987	0.36	0.00024	9606.ENSP00000217426,9606.ENSP00000222673,9606.ENSP00000229270,9606.ENSP00000234590,9606.ENSP00000235835,9606.ENSP00000237530,9606.ENSP00000253792,9606.ENSP00000257770,9606.ENSP00000258145,9606.ENSP00000261416,9606.ENSP00000262030,9606.ENSP00000265838,9606.ENSP00000270776,9606.ENSP00000280346,9606.ENSP00000285930,9606.ENSP00000296255,9606.ENSP00000308610,9606.ENSP00000319501,9606.ENSP00000321259,…	AHCY,OGDH,TPI1,ENO1,AKR7A2,RPN2,ACLY,NT5E,GNS,HEXB,ATP5B,ACAT1,PGD,DLAT,AKR1B1,RPN1,GPD2,UGDH,TALDO1,IMPDH2,DLST,UGP2,ACSL4,GANAB,SCCPDH,AKR1A1,SUCLA2,PDHA1,G6PD,TYMP,ATP5A1,TKT,DDOST,SUCLG2,HSD17B4,LDHA,RAN
GO Process	GO:0032212	Positive regulation of telomere maintenance via telomerase	7	34	1.1	0.00025	9606.ENSP00000258091,9606.ENSP00000275603,9606.ENSP00000280326,9606.ENSP00000295688,9606.ENSP00000317334,9606.ENSP00000375978,9606.ENSP00000377958	CCT7,CCT6A,CCT5,CCT3,TCP1,XRCC5,CCT4
GO Process	GO:0065007	Biological regulation	237	12171	0.08	0.00026	9606.ENSP00000196371,9606.ENSP00000216181,9606.ENSP00000216714,9606.ENSP00000216780,9606.ENSP00000220763,9606.ENSP00000221130,9606.ENSP00000221419,9606.ENSP00000225964,9606.ENSP00000233057,9606.ENSP00000234590,9606.ENSP00000241337,9606.ENSP00000244043,9606.ENSP00000244763,9606.ENSP00000247461,9606.ENSP00000248553,9606.ENSP00000248975,9606.ENSP00000252699,9606.ENSP00000253039,9606.ENSP00000253792,…	OXCT1,MYH9,APEX1,PCK2,CPQ,GSR,HNRNPL,COL1A1,EIF2AK2,ENO1,GSTM2,PTGIS,SSR1,CANX,HSPB1,YWHAH,ACTN4,EIF2S3,ACLY,NT5E,CCT7,SRSF1,THBS1,PSMC1,LMNB1,HEXB,KPNA3,ATP5B,ACTR3,EHD2,NAPA,C9,CD81,CAPG,YWHAE,PSMD3,ADD1,VDAC1,PRKAR2A,MFGE8,EIF4A3,RPS27A,MUT,CCT6A,GLUD1,PDCD4,CCT5,THY1,ACAA2,AKR1B1,STOM,EIF4A1,CAPN2,COL6A3,RNPEP,ARPC2,CCT3,ANXA5,MAP1B,HSPA9,VPS35,PPIB,MAP1A,PDIA3,PA2G4,GNB2,PCBP1,ALCAM,EEF2,ACO…
GO Process	GO:0072657	Protein localization to membrane	24	495	0.47	0.00026	9606.ENSP00000244763,9606.ENSP00000263277,9606.ENSP00000263645,9606.ENSP00000272317,9606.ENSP00000284240,9606.ENSP00000299138,9606.ENSP00000302961,9606.ENSP00000328023,9606.ENSP00000333769,9606.ENSP00000334308,9606.ENSP00000335153,9606.ENSP00000339191,9606.ENSP00000342858,9606.ENSP00000346001,9606.ENSP00000346032,9606.ENSP00000346067,9606.ENSP00000349259,9606.ENSP00000352834,9606.ENSP00000354739,…	SSR1,EHD2,CD81,RPS27A,THY1,VPS35,HSPA4,SRPR,BSG,SYNE3,HSP90AA1,CAV1,FERMT2,RPL3,ANXA2,RPSA,SPTBN1,MYO1C,RPL12,OPTN,NSF,RDX,RPLP0,EHD1
GO Process	GO:0019221	Cytokine-mediated signaling pathway	29	678	0.42	0.00027	9606.ENSP00000247461,9606.ENSP00000252699,9606.ENSP00000261303,9606.ENSP00000261366,9606.ENSP00000264639,9606.ENSP00000272317,9606.ENSP00000280154,9606.ENSP00000297185,9606.ENSP00000317334,9606.ENSP00000321259,9606.ENSP00000322788,9606.ENSP00000323889,9606.ENSP00000325448,9606.ENSP00000327801,9606.ENSP00000335153,9606.ENSP00000346032,9606.ENSP00000346839,9606.ENSP00000348442,9606.ENSP00000353408,…	CANX,ACTN4,PSMC1,LMNB1,PSMD3,RPS27A,PDCD4,HSPA9,TCP1,TALDO1,MMP1,TRIM25,KARS,P4HB,HSP90AA1,ANXA2,FN1,PSMD12,MSN,GSTO1,ANXA1,FSCN1,ITGB1,ILK,MX1,CFL1,VIM,RPLP0,HNRNPDL
GO Process	GO:0019322	Pentose biosynthetic process	4	4	1.79	0.00029	9606.ENSP00000270776,9606.ENSP00000321259,9606.ENSP00000377192,9606.ENSP00000391481	PGD,TALDO1,G6PD,TKT
GO Process	GO:0030154	Cell differentiation	94	3702	0.19	0.00029	9606.ENSP00000216181,9606.ENSP00000216780,9606.ENSP00000225964,9606.ENSP00000248975,9606.ENSP00000261416,9606.ENSP00000262030,9606.ENSP00000263354,9606.ENSP00000263645,9606.ENSP00000264335,9606.ENSP00000264758,9606.ENSP00000265333,9606.ENSP00000280154,9606.ENSP00000284240,9606.ENSP00000285930,9606.ENSP00000290349,9606.ENSP00000295006,9606.ENSP00000295550,9606.ENSP00000296755,9606.ENSP00000297185,…	MYH9,PCK2,COL1A1,YWHAH,HEXB,ATP5B,NAPA,CD81,YWHAE,ADD1,VDAC1,PDCD4,THY1,AKR1B1,CBR1,CAPN2,COL6A3,MAP1B,HSPA9,ANPEP,MAP1A,COL6A2,ALCAM,EEF2,DPYSL2,CPNE1,CALR,COL12A1,IDH2,BSG,PARVA,HSP90AA1,RTN4,CAV1,ACSL4,CAPRIN1,FERMT2,DPYSL3,TPM4,CTSB,ANXA2,SND1,FN1,SPTBN1,MYOF,TFRC,MAP4,MSN,COL6A1,ENAH,DHX9,TAGLN2,LMNA,HTRA1,PHGDH,SYNCRIP,PABPC4,ANXA7,FAM129B,ANXA1,RRBP1,TUBB2A,CD9,XRCC5,TMEM119,G6PD,ACTN1,TYM…
GO Process	GO:0048869	Cellular developmental process	95	3757	0.19	0.00030	9606.ENSP00000216181,9606.ENSP00000216780,9606.ENSP00000225964,9606.ENSP00000248975,9606.ENSP00000261416,9606.ENSP00000262030,9606.ENSP00000263354,9606.ENSP00000263645,9606.ENSP00000264335,9606.ENSP00000264758,9606.ENSP00000265333,9606.ENSP00000280154,9606.ENSP00000284240,9606.ENSP00000285930,9606.ENSP00000290349,9606.ENSP00000295006,9606.ENSP00000295550,9606.ENSP00000296755,9606.ENSP00000297185,…	MYH9,PCK2,COL1A1,YWHAH,HEXB,ATP5B,NAPA,CD81,YWHAE,ADD1,VDAC1,PDCD4,THY1,AKR1B1,CBR1,CAPN2,COL6A3,MAP1B,HSPA9,ANPEP,MAP1A,COL6A2,ALCAM,EEF2,DPYSL2,CPNE1,CALR,COL12A1,IDH2,BSG,PARVA,HSP90AA1,RTN4,CAV1,ACSL4,CAPRIN1,FERMT2,DPYSL3,TPM4,CTSB,ANXA2,SND1,FN1,SPTBN1,MYOF,TFRC,MAP4,MSN,COL6A1,ENAH,DHX9,TAGLN2,LMNA,HTRA1,PHGDH,SYNCRIP,PABPC4,ANXA7,FAM129B,ANXA1,RRBP1,SNX2,TUBB2A,CD9,XRCC5,TMEM119,G6PD,ACTN…
GO Process	GO:0009150	Purine ribonucleotide metabolic process	18	303	0.56	0.00032	9606.ENSP00000222673,9606.ENSP00000229270,9606.ENSP00000234590,9606.ENSP00000253792,9606.ENSP00000257770,9606.ENSP00000262030,9606.ENSP00000265838,9606.ENSP00000280346,9606.ENSP00000321584,9606.ENSP00000335304,9606.ENSP00000339787,9606.ENSP00000367923,9606.ENSP00000369134,9606.ENSP00000381736,9606.ENSP00000419325,9606.ENSP00000420914,9606.ENSP00000445175,9606.ENSP00000446215	OGDH,TPI1,ENO1,ACLY,NT5E,ATP5B,ACAT1,DLAT,IMPDH2,DLST,ACSL4,SUCLA2,PDHA1,ATP5A1,SUCLG2,HSD17B4,LDHA,RAN
GO Process	GO:0009988	Cell-cell recognition	9	70	0.9	0.00032	9606.ENSP00000258091,9606.ENSP00000263645,9606.ENSP00000280326,9606.ENSP00000295688,9606.ENSP00000317334,9606.ENSP00000353408,9606.ENSP00000361635,9606.ENSP00000371958,9606.ENSP00000377958	CCT7,CD81,CCT5,CCT3,TCP1,MSN,VDAC2,CD9,CCT4
GO Process	GO:0072594	Establishment of protein localization to organelle	22	433	0.49	0.00032	9606.ENSP00000261667,9606.ENSP00000272317,9606.ENSP00000284320,9606.ENSP00000302961,9606.ENSP00000328023,9606.ENSP00000330074,9606.ENSP00000333298,9606.ENSP00000333664,9606.ENSP00000335153,9606.ENSP00000346001,9606.ENSP00000346067,9606.ENSP00000354739,9606.ENSP00000357283,9606.ENSP00000369042,9606.ENSP00000373620,9606.ENSP00000381601,9606.ENSP00000420914,9606.ENSP00000441875,9606.ENSP00000446215,…	KPNA3,RPS27A,TOMM70A,HSPA4,SRPR,HIST1H1B,LAMP1,ACAA1,HSP90AA1,RPL3,RPSA,RPL12,LMNA,IPO7,HSPD1,MX1,HSD17B4,PHB2,RAN,RPLP0,RUVBL2,AP2B1
GO Process	GO:0043648	Dicarboxylic acid metabolic process	10	93	0.82	0.00040	9606.ENSP00000222673,9606.ENSP00000253792,9606.ENSP00000277865,9606.ENSP00000327070,9606.ENSP00000331897,9606.ENSP00000333667,9606.ENSP00000335304,9606.ENSP00000355518,9606.ENSP00000367923,9606.ENSP00000419325	OGDH,ACLY,GLUD1,MDH2,IDH2,SHMT2,DLST,FH,SUCLA2,SUCLG2
GO Process	GO:0006631	Fatty acid metabolic process	18	311	0.55	0.00043	9606.ENSP00000216780,9606.ENSP00000241337,9606.ENSP00000244043,9606.ENSP00000253792,9606.ENSP00000265838,9606.ENSP00000274813,9606.ENSP00000285093,9606.ENSP00000290349,9606.ENSP00000325136,9606.ENSP00000333664,9606.ENSP00000339787,9606.ENSP00000354612,9606.ENSP00000357535,9606.ENSP00000370023,9606.ENSP00000420914,9606.ENSP00000438689,9606.ENSP00000452762,9606.ENSP00000480004	PCK2,GSTM2,PTGIS,ACLY,ACAT1,MUT,ACAA2,CBR1,HADHB,ACAA1,ACSL4,PTGS1,ECHS1,HADHA,HSD17B4,ACADVL,ETFA,EPHX1
GO Process	GO:0009719	Response to endogenous stimulus	47	1447	0.3	0.00043	9606.ENSP00000196371,9606.ENSP00000216714,9606.ENSP00000216780,9606.ENSP00000225964,9606.ENSP00000241337,9606.ENSP00000248975,9606.ENSP00000260356,9606.ENSP00000263645,9606.ENSP00000265563,9606.ENSP00000265838,9606.ENSP00000269349,9606.ENSP00000272317,9606.ENSP00000280154,9606.ENSP00000285930,9606.ENSP00000295006,9606.ENSP00000296755,9606.ENSP00000307940,9606.ENSP00000318195,9606.ENSP00000320866,…	OXCT1,APEX1,PCK2,COL1A1,GSTM2,YWHAH,THBS1,CD81,PRKAR2A,ACAT1,EIF4A3,RPS27A,PDCD4,AKR1B1,CAPN2,MAP1B,EEF2,NCL,CALR,TRIM25,ZYX,HNRNPM,SHMT2,BSG,EEF1A1,CAV1,FERMT2,CTSB,ANXA2,HNRNPH1,COL6A1,ANXA1,HADHA,CD9,HSPD1,CORO1B,ITGB1,DDX17,RDX,SLC2A1,PGRMC2,LDHA,VIM,RAN,EHD1,PHB,GNB1
GO Process	GO:0006637	acyl-CoA metabolic process	10	95	0.81	0.00046	9606.ENSP00000222673,9606.ENSP00000253792,9606.ENSP00000265838,9606.ENSP00000280346,9606.ENSP00000335304,9606.ENSP00000339787,9606.ENSP00000367923,9606.ENSP00000369134,9606.ENSP00000419325,9606.ENSP00000420914	OGDH,ACLY,ACAT1,DLAT,DLST,ACSL4,SUCLA2,PDHA1,SUCLG2,HSD17B4
GO Process	GO:0032210	Regulation of telomere maintenance via telomerase	8	55	0.95	0.00046	9606.ENSP00000258091,9606.ENSP00000275603,9606.ENSP00000280326,9606.ENSP00000295688,9606.ENSP00000317334,9606.ENSP00000375978,9606.ENSP00000377958,9606.ENSP00000451291	CCT7,CCT6A,CCT5,CCT3,TCP1,XRCC5,CCT4,HNRNPC
GO Process	GO:0006104	succinyl-CoA metabolic process	4	5	1.69	0.00048	9606.ENSP00000222673,9606.ENSP00000335304,9606.ENSP00000367923,9606.ENSP00000419325	OGDH,DLST,SUCLA2,SUCLG2
GO Process	GO:0072350	Tricarboxylic acid metabolic process	5	14	1.34	0.00061	9606.ENSP00000216254,9606.ENSP00000253792,9606.ENSP00000277865,9606.ENSP00000309477,9606.ENSP00000331897	ACO2,ACLY,GLUD1,ACO1,IDH2
GO Process	GO:0009117	Nucleotide metabolic process	21	422	0.48	0.00066	9606.ENSP00000222673,9606.ENSP00000229270,9606.ENSP00000234590,9606.ENSP00000244043,9606.ENSP00000253792,9606.ENSP00000257770,9606.ENSP00000262030,9606.ENSP00000265838,9606.ENSP00000280346,9606.ENSP00000321584,9606.ENSP00000325448,9606.ENSP00000331897,9606.ENSP00000335304,9606.ENSP00000339787,9606.ENSP00000367923,9606.ENSP00000369134,9606.ENSP00000381736,9606.ENSP00000419325,9606.ENSP00000420914,…	OGDH,TPI1,ENO1,PTGIS,ACLY,NT5E,ATP5B,ACAT1,DLAT,IMPDH2,KARS,IDH2,DLST,ACSL4,SUCLA2,PDHA1,ATP5A1,SUCLG2,HSD17B4,LDHA,RAN
GO Process	GO:0018208	Peptidyl-proline modification	8	60	0.91	0.00079	9606.ENSP00000263556,9606.ENSP00000300026,9606.ENSP00000317232,9606.ENSP00000323696,9606.ENSP00000327801,9606.ENSP00000377036,9606.ENSP00000379042,9606.ENSP00000439250	P4HA1,PPIB,FKBP10,CRTAP,P4HB,PPP2R4,ERO1L,FKBP9
GO Process	GO:0045454	Cell redox homeostasis	8	60	0.91	0.00079	9606.ENSP00000216714,9606.ENSP00000221130,9606.ENSP00000300289,9606.ENSP00000327801,9606.ENSP00000342026,9606.ENSP00000369081,9606.ENSP00000379042,9606.ENSP00000385385	APEX1,GSR,PDIA3,P4HB,PRDX6,TXNDC5,ERO1L,PDIA6
GO Process	GO:0072521	Purine-containing compound metabolic process	19	360	0.51	0.00079	9606.ENSP00000217426,9606.ENSP00000222673,9606.ENSP00000229270,9606.ENSP00000234590,9606.ENSP00000253792,9606.ENSP00000257770,9606.ENSP00000262030,9606.ENSP00000265838,9606.ENSP00000280346,9606.ENSP00000321584,9606.ENSP00000335304,9606.ENSP00000339787,9606.ENSP00000367923,9606.ENSP00000369134,9606.ENSP00000381736,9606.ENSP00000419325,9606.ENSP00000420914,9606.ENSP00000445175,9606.ENSP00000446215	AHCY,OGDH,TPI1,ENO1,ACLY,NT5E,ATP5B,ACAT1,DLAT,IMPDH2,DLST,ACSL4,SUCLA2,PDHA1,ATP5A1,SUCLG2,HSD17B4,LDHA,RAN
GO Process	GO:0010639	Negative regulation of organelle organization	20	395	0.49	0.00082	9606.ENSP00000263867,9606.ENSP00000264758,9606.ENSP00000285093,9606.ENSP00000296755,9606.ENSP00000330074,9606.ENSP00000347872,9606.ENSP00000349259,9606.ENSP00000353224,9606.ENSP00000353375,9606.ENSP00000355518,9606.ENSP00000357283,9606.ENSP00000357858,9606.ENSP00000360671,9606.ENSP00000375978,9606.ENSP00000377471,9606.ENSP00000384136,9606.ENSP00000390783,9606.ENSP00000449089,9606.ENSP00000449428,…	CAPG,ADD1,ACAA2,MAP1B,HIST1H1B,VAT1,SPTBN1,TFRC,MAP4,FH,LMNA,BUB3,SLC25A5,XRCC5,CORO1B,RDX,SCFD1,DNM1L,TWF1,HNRNPC
GO Process	GO:0033554	Cellular response to stress	52	1725	0.27	0.00093	9606.ENSP00000216714,9606.ENSP00000221130,9606.ENSP00000221419,9606.ENSP00000233057,9606.ENSP00000241337,9606.ENSP00000244043,9606.ENSP00000244763,9606.ENSP00000247461,9606.ENSP00000260356,9606.ENSP00000261303,9606.ENSP00000264335,9606.ENSP00000264639,9606.ENSP00000264758,9606.ENSP00000272317,9606.ENSP00000285093,9606.ENSP00000285930,9606.ENSP00000296755,9606.ENSP00000297185,9606.ENSP00000300289,…	APEX1,GSR,HNRNPL,EIF2AK2,GSTM2,PTGIS,SSR1,CANX,THBS1,PSMC1,YWHAE,PSMD3,ADD1,RPS27A,ACAA2,AKR1B1,MAP1B,HSPA9,PDIA3,EEF2,RUVBL1,CALR,TRIM25,HNRNPM,PPP1CA,P4HB,SRPR,HSP90AA1,RTN4,CAV1,PRDX6,PSMD12,RAD23B,MYOF,XRCC6,FH,LMNA,HSPA1B,ANXA1,OPTN,HSPD1,XRCC5,G6PD,ERO1L,DDX3X,PDIA6,SLC2A1,ACADVL,ATP2A2,PHB2,RUVBL2,GNB1
GO Process	GO:0030968	Endoplasmic reticulum unfolded protein response	10	106	0.76	0.0010	9606.ENSP00000233057,9606.ENSP00000244763,9606.ENSP00000247461,9606.ENSP00000264758,9606.ENSP00000320866,9606.ENSP00000328023,9606.ENSP00000357283,9606.ENSP00000379042,9606.ENSP00000385385,9606.ENSP00000438689	EIF2AK2,SSR1,CANX,ADD1,CALR,SRPR,LMNA,ERO1L,PDIA6,ACADVL
GO Process	GO:0032204	Regulation of telomere maintenance	9	83	0.82	0.0010	9606.ENSP00000258091,9606.ENSP00000275603,9606.ENSP00000280326,9606.ENSP00000295688,9606.ENSP00000317334,9606.ENSP00000357283,9606.ENSP00000375978,9606.ENSP00000377958,9606.ENSP00000451291	CCT7,CCT6A,CCT5,CCT3,TCP1,LMNA,XRCC5,CCT4,HNRNPC
GO Process	GO:0043488	Regulation of mRNA stability	13	183	0.64	0.0010	9606.ENSP00000216714,9606.ENSP00000248553,9606.ENSP00000261303,9606.ENSP00000264639,9606.ENSP00000272317,9606.ENSP00000325376,9606.ENSP00000348442,9606.ENSP00000356520,9606.ENSP00000358635,9606.ENSP00000361949,9606.ENSP00000363745,9606.ENSP00000446007,9606.ENSP00000451291	APEX1,HSPB1,PSMC1,PSMD3,RPS27A,HNRNPM,PSMD12,DHX9,SYNCRIP,PABPC4,HNRNPR,VIM,HNRNPC
GO Process	GO:0030334	Regulation of cell migration	32	865	0.36	0.0012	9606.ENSP00000216714,9606.ENSP00000225964,9606.ENSP00000248553,9606.ENSP00000252699,9606.ENSP00000260356,9606.ENSP00000262030,9606.ENSP00000263645,9606.ENSP00000284240,9606.ENSP00000320866,9606.ENSP00000325448,9606.ENSP00000331897,9606.ENSP00000337838,9606.ENSP00000339191,9606.ENSP00000343690,9606.ENSP00000346839,9606.ENSP00000352834,9606.ENSP00000353408,9606.ENSP00000357283,9606.ENSP00000360296,…	APEX1,COL1A1,HSPB1,ACTN4,THBS1,ATP5B,CD81,THY1,CALR,KARS,IDH2,RTN4,CAV1,DPYSL3,FN1,MYO1C,MSN,LMNA,PPAP2B,ANXA1,EMILIN1,CD9,CORO1B,ITGB1,ILK,ATP5A1,RDX,AKAP12,SUN2,CORO1C,DNM1L,CPNE3
GO Process	GO:0071453	Cellular response to oxygen levels	14	216	0.6	0.0013	9606.ENSP00000244043,9606.ENSP00000261303,9606.ENSP00000264639,9606.ENSP00000272317,9606.ENSP00000285093,9606.ENSP00000327801,9606.ENSP00000337838,9606.ENSP00000339191,9606.ENSP00000348442,9606.ENSP00000357283,9606.ENSP00000379042,9606.ENSP00000441875,9606.ENSP00000449089,9606.ENSP00000481878	PTGIS,PSMC1,PSMD3,RPS27A,ACAA2,P4HB,RTN4,CAV1,PSMD12,LMNA,ERO1L,PHB2,DNM1L,GNB1
GO Process	GO:1901222	Regulation of NIK/NF-kappaB signaling	10	110	0.75	0.0014	9606.ENSP00000233057,9606.ENSP00000252699,9606.ENSP00000280154,9606.ENSP00000314556,9606.ENSP00000317257,9606.ENSP00000320866,9606.ENSP00000379975,9606.ENSP00000382840,9606.ENSP00000441875,9606.ENSP00000479488	EIF2AK2,ACTN4,PDCD4,UACA,CPNE1,CALR,ILK,DDX3X,PHB2,PHB
GO Process	GO:1901879	Regulation of protein depolymerization	9	87	0.8	0.0014	9606.ENSP00000263867,9606.ENSP00000264758,9606.ENSP00000296755,9606.ENSP00000300231,9606.ENSP00000349259,9606.ENSP00000384136,9606.ENSP00000427687,9606.ENSP00000432660,9606.ENSP00000449428	CAPG,ADD1,MAP1B,MAP1A,SPTBN1,RDX,WDR1,CFL1,TWF1
GO Process	GO:0051640	Organelle localization	25	598	0.41	0.0015	9606.ENSP00000216181,9606.ENSP00000252699,9606.ENSP00000263238,9606.ENSP00000263354,9606.ENSP00000264028,9606.ENSP00000264335,9606.ENSP00000296755,9606.ENSP00000324527,9606.ENSP00000324804,9606.ENSP00000325002,9606.ENSP00000334308,9606.ENSP00000335153,9606.ENSP00000339001,9606.ENSP00000348965,9606.ENSP00000352834,9606.ENSP00000353375,9606.ENSP00000358921,9606.ENSP00000379350,9606.ENSP00000381293,…	MYH9,ACTN4,ACTR3,NAPA,ARCN1,YWHAE,MAP1B,MYO1D,PPP2R1A,COPG1,SYNE3,HSP90AA1,TUBB,DYNC1H1,MYO1C,MAP4,ACTR1A,ITGB1,NSF,MX1,SUN2,SCFD1,USO1,RAN,DNM1L
GO Process	GO:0060548	Negative regulation of cell death	35	999	0.33	0.0015	9606.ENSP00000233057,9606.ENSP00000234590,9606.ENSP00000248553,9606.ENSP00000260356,9606.ENSP00000261303,9606.ENSP00000264335,9606.ENSP00000272317,9606.ENSP00000280154,9606.ENSP00000285093,9606.ENSP00000285930,9606.ENSP00000296511,9606.ENSP00000297185,9606.ENSP00000299138,9606.ENSP00000302886,9606.ENSP00000339191,9606.ENSP00000344547,9606.ENSP00000346839,9606.ENSP00000353224,9606.ENSP00000357283,…	EIF2AK2,ENO1,HSPB1,THBS1,PSMC1,YWHAE,RPS27A,PDCD4,ACAA2,AKR1B1,ANXA5,HSPA9,VPS35,PA2G4,CAV1,PTMA,FN1,TFRC,LMNA,SLC25A5,VDAC2,FAM129B,HSPA1B,HNRNPK,ANXA1,ATAD3A,TXNDC5,HSPD1,ITGB1,ILK,DDX3X,API5,CFL1,PHB2,AP2B1
GO Process	GO:0032535	Regulation of cellular component size	19	383	0.48	0.0016	9606.ENSP00000263238,9606.ENSP00000263867,9606.ENSP00000264758,9606.ENSP00000295685,9606.ENSP00000296755,9606.ENSP00000309539,9606.ENSP00000326031,9606.ENSP00000337838,9606.ENSP00000346839,9606.ENSP00000349259,9606.ENSP00000352834,9606.ENSP00000353408,9606.ENSP00000362010,9606.ENSP00000377471,9606.ENSP00000379975,9606.ENSP00000384136,9606.ENSP00000427687,9606.ENSP00000432660,9606.ENSP00000449428	ACTR3,CAPG,ADD1,ARPC2,MAP1B,DPYSL2,PPP1CA,RTN4,FN1,SPTBN1,MYO1C,MSN,ANXA7,CORO1B,ILK,RDX,WDR1,CFL1,TWF1
GO Process	GO:0043170	Macromolecule metabolic process	135	6137	0.13	0.0016	9606.ENSP00000054950,9606.ENSP00000216181,9606.ENSP00000216714,9606.ENSP00000220763,9606.ENSP00000221419,9606.ENSP00000222673,9606.ENSP00000231572,9606.ENSP00000233057,9606.ENSP00000237530,9606.ENSP00000249066,9606.ENSP00000253039,9606.ENSP00000256854,9606.ENSP00000257770,9606.ENSP00000258145,9606.ENSP00000258962,9606.ENSP00000260356,9606.ENSP00000261303,9606.ENSP00000261416,9606.ENSP00000263556,…	RCN1,MYH9,APEX1,CPQ,HNRNPL,OGDH,RARS,EIF2AK2,RPN2,APOL2,EIF2S3,NARS,NT5E,GNS,SRSF1,THBS1,PSMC1,HEXB,P4HA1,CD81,DARS,YWHAE,PSMD3,ADD1,MFGE8,EIF4A3,RPS27A,FARSB,PLOD2,THY1,EIF4A1,CAPN2,RNPEP,RPN1,PPIB,ANPEP,PDIA3,PA2G4,PCBP1,EEF2,FKBP10,CPNE1,RUVBL1,UGDH,CALR,HIST1H2BC,TUFM,MMP1,CRTAP,TRIM25,PPP2R1A,HNRNPM,KARS,PPP1CA,MDH2,P4HB,EEF1G,SHMT2,HSP90AA1,DLST,UGP2,EEF1A1,CAV1,GANAB,PTMA,CTSB,RPL3,ANXA2,R…
GO Process	GO:0007275	Multicellular organism development	115	5023	0.15	0.0017	9606.ENSP00000196371,9606.ENSP00000216181,9606.ENSP00000216254,9606.ENSP00000216780,9606.ENSP00000225964,9606.ENSP00000229270,9606.ENSP00000244043,9606.ENSP00000248975,9606.ENSP00000249066,9606.ENSP00000260356,9606.ENSP00000261416,9606.ENSP00000262030,9606.ENSP00000263354,9606.ENSP00000263645,9606.ENSP00000263867,9606.ENSP00000264028,9606.ENSP00000264335,9606.ENSP00000264758,9606.ENSP00000265838,…	OXCT1,MYH9,ACO2,PCK2,COL1A1,TPI1,PTGIS,YWHAH,APOL2,THBS1,HEXB,ATP5B,NAPA,CD81,CAPG,ARCN1,YWHAE,ADD1,ACAT1,MFGE8,EIF4A3,MUT,GLUD1,PDCD4,THY1,AKR1B1,CAPN2,COL6A3,MAP1B,HSPA9,VPS35,PPIB,ANPEP,MAP1A,COL6A2,ALCAM,EEF2,GPD2,ACO1,DPYSL2,CPNE1,NCL,UGDH,CALR,IMPDH2,MYO1D,COL12A1,PPP1CA,HIST1H1B,IDH2,BSG,PARVA,HSP90AA1,RTN4,CAV1,ACSL4,CAPRIN1,DPYSL3,CTSB,ANXA2,FN1,WARS,PLS3,SPTBN1,RAD23B,XRCC6,TFRC,MAP4,MS…
GO Process	GO:0048468	Cell development	49	1629	0.27	0.0017	9606.ENSP00000216181,9606.ENSP00000261416,9606.ENSP00000280154,9606.ENSP00000284240,9606.ENSP00000285930,9606.ENSP00000295550,9606.ENSP00000296755,9606.ENSP00000300231,9606.ENSP00000300527,9606.ENSP00000305988,9606.ENSP00000309539,9606.ENSP00000317257,9606.ENSP00000325146,9606.ENSP00000333769,9606.ENSP00000334008,9606.ENSP00000335153,9606.ENSP00000337838,9606.ENSP00000339787,9606.ENSP00000342858,…	MYH9,HEXB,PDCD4,THY1,AKR1B1,COL6A3,MAP1B,MAP1A,COL6A2,ALCAM,DPYSL2,CPNE1,COL12A1,BSG,PARVA,HSP90AA1,RTN4,ACSL4,FERMT2,DPYSL3,ANXA2,FN1,SPTBN1,MYOF,MAP4,MSN,COL6A1,ENAH,LMNA,PHGDH,PABPC4,FAM129B,CD9,G6PD,ACTN1,ITGB1,ILK,RDX,CORO1C,ACTA2,HSD17B4,PALLD,WDR1,CFL1,SERPINH1,ATP2A2,VIM,EHD1,SEPT2
GO Process	GO:0051270	Regulation of cellular component movement	35	1009	0.33	0.0017	9606.ENSP00000216714,9606.ENSP00000225964,9606.ENSP00000248553,9606.ENSP00000252699,9606.ENSP00000260356,9606.ENSP00000262030,9606.ENSP00000263645,9606.ENSP00000284240,9606.ENSP00000320866,9606.ENSP00000325448,9606.ENSP00000331897,9606.ENSP00000333298,9606.ENSP00000337838,9606.ENSP00000339191,9606.ENSP00000343690,9606.ENSP00000346839,9606.ENSP00000352834,9606.ENSP00000353408,9606.ENSP00000357283,…	APEX1,COL1A1,HSPB1,ACTN4,THBS1,ATP5B,CD81,THY1,CALR,KARS,IDH2,LAMP1,RTN4,CAV1,DPYSL3,FN1,MYO1C,MSN,LMNA,PPAP2B,ANXA1,EMILIN1,CD9,CORO1B,ACTN1,ITGB1,ILK,ATP5A1,RDX,AKAP12,SUN2,CORO1C,ATP2A2,DNM1L,CPNE3
GO Process	GO:0051656	Establishment of organelle localization	19	385	0.48	0.0017	9606.ENSP00000216181,9606.ENSP00000252699,9606.ENSP00000263238,9606.ENSP00000263354,9606.ENSP00000296755,9606.ENSP00000324527,9606.ENSP00000325002,9606.ENSP00000334308,9606.ENSP00000348965,9606.ENSP00000352834,9606.ENSP00000353375,9606.ENSP00000358921,9606.ENSP00000379350,9606.ENSP00000381293,9606.ENSP00000381601,9606.ENSP00000385616,9606.ENSP00000390783,9606.ENSP00000444850,9606.ENSP00000446215	MYH9,ACTN4,ACTR3,NAPA,MAP1B,MYO1D,COPG1,SYNE3,DYNC1H1,MYO1C,MAP4,ACTR1A,ITGB1,NSF,MX1,SUN2,SCFD1,USO1,RAN
GO Process	GO:2000278	Regulation of DNA biosynthetic process	10	114	0.73	0.0017	9606.ENSP00000258091,9606.ENSP00000275603,9606.ENSP00000280326,9606.ENSP00000295688,9606.ENSP00000317334,9606.ENSP00000335153,9606.ENSP00000362409,9606.ENSP00000375978,9606.ENSP00000377958,9606.ENSP00000451291	CCT7,CCT6A,CCT5,CCT3,TCP1,HSP90AA1,FAM129B,XRCC5,CCT4,HNRNPC
GO Process	GO:0050794	Regulation of cellular process	214	10932	0.08	0.0018	9606.ENSP00000196371,9606.ENSP00000216181,9606.ENSP00000216714,9606.ENSP00000221130,9606.ENSP00000221419,9606.ENSP00000225964,9606.ENSP00000233057,9606.ENSP00000234590,9606.ENSP00000241337,9606.ENSP00000244043,9606.ENSP00000244763,9606.ENSP00000247461,9606.ENSP00000248553,9606.ENSP00000248975,9606.ENSP00000252699,9606.ENSP00000253039,9606.ENSP00000253792,9606.ENSP00000258091,9606.ENSP00000258962,…	OXCT1,MYH9,APEX1,GSR,HNRNPL,COL1A1,EIF2AK2,ENO1,GSTM2,PTGIS,SSR1,CANX,HSPB1,YWHAH,ACTN4,EIF2S3,ACLY,CCT7,SRSF1,THBS1,PSMC1,LMNB1,HEXB,KPNA3,ATP5B,ACTR3,EHD2,NAPA,CD81,CAPG,YWHAE,PSMD3,ADD1,VDAC1,PRKAR2A,MFGE8,EIF4A3,RPS27A,CCT6A,GLUD1,PDCD4,CCT5,THY1,ACAA2,AKR1B1,STOM,EIF4A1,CAPN2,COL6A3,ARPC2,CCT3,ANXA5,MAP1B,HSPA9,VPS35,MAP1A,PDIA3,PA2G4,GNB2,PCBP1,ALCAM,EEF2,ACO1,DPYSL2,ARHGAP1,UACA,CPNE1,TCP1…
GO Process	GO:1903827	Regulation of cellular protein localization	24	568	0.41	0.0018	9606.ENSP00000248975,9606.ENSP00000258091,9606.ENSP00000263645,9606.ENSP00000264335,9606.ENSP00000275603,9606.ENSP00000280326,9606.ENSP00000286713,9606.ENSP00000295688,9606.ENSP00000299138,9606.ENSP00000300231,9606.ENSP00000317334,9606.ENSP00000335153,9606.ENSP00000337838,9606.ENSP00000349259,9606.ENSP00000352834,9606.ENSP00000353224,9606.ENSP00000353408,9606.ENSP00000357283,9606.ENSP00000377958,…	YWHAH,CCT7,CD81,YWHAE,CCT6A,CCT5,STOM,CCT3,VPS35,MAP1A,TCP1,HSP90AA1,RTN4,SPTBN1,MYO1C,TFRC,MSN,LMNA,CCT4,ITGB1,RDX,NUCB1,RAN,AP2B1
GO Process	GO:0022610	Biological adhesion	33	931	0.34	0.0019	9606.ENSP00000216181,9606.ENSP00000248553,9606.ENSP00000257770,9606.ENSP00000260356,9606.ENSP00000263645,9606.ENSP00000268150,9606.ENSP00000284240,9606.ENSP00000295550,9606.ENSP00000300527,9606.ENSP00000305988,9606.ENSP00000324422,9606.ENSP00000325146,9606.ENSP00000326031,9606.ENSP00000333769,9606.ENSP00000334008,9606.ENSP00000337838,9606.ENSP00000342858,9606.ENSP00000346032,9606.ENSP00000346067,…	MYH9,HSPB1,NT5E,THBS1,CD81,MFGE8,THY1,COL6A3,COL6A2,ALCAM,ZYX,COL12A1,PPP1CA,BSG,PARVA,RTN4,FERMT2,ANXA2,RPSA,FN1,MSN,COL6A1,PPAP2B,PDLIM1,ANXA1,EMILIN1,CD9,ACTN1,ITGB1,ILK,TGFBI,PALLD,ATP2A2
GO Process	GO:0044242	Cellular lipid catabolic process	13	196	0.61	0.0019	9606.ENSP00000216780,9606.ENSP00000261416,9606.ENSP00000265838,9606.ENSP00000274813,9606.ENSP00000285093,9606.ENSP00000325136,9606.ENSP00000333664,9606.ENSP00000342026,9606.ENSP00000357535,9606.ENSP00000370023,9606.ENSP00000420914,9606.ENSP00000438689,9606.ENSP00000452762	PCK2,HEXB,ACAT1,MUT,ACAA2,HADHB,ACAA1,PRDX6,ECHS1,HADHA,HSD17B4,ACADVL,ETFA
GO Process	GO:2000573	Positive regulation of DNA biosynthetic process	8	70	0.85	0.0019	9606.ENSP00000258091,9606.ENSP00000275603,9606.ENSP00000280326,9606.ENSP00000295688,9606.ENSP00000317334,9606.ENSP00000335153,9606.ENSP00000375978,9606.ENSP00000377958	CCT7,CCT6A,CCT5,CCT3,TCP1,HSP90AA1,XRCC5,CCT4
GO Process	GO:0030834	Regulation of actin filament depolymerization	7	51	0.93	0.0020	9606.ENSP00000263867,9606.ENSP00000264758,9606.ENSP00000349259,9606.ENSP00000384136,9606.ENSP00000427687,9606.ENSP00000432660,9606.ENSP00000449428	CAPG,ADD1,SPTBN1,RDX,WDR1,CFL1,TWF1
GO Process	GO:0035036	Sperm-egg recognition	7	51	0.93	0.0020	9606.ENSP00000258091,9606.ENSP00000280326,9606.ENSP00000295688,9606.ENSP00000317334,9606.ENSP00000361635,9606.ENSP00000371958,9606.ENSP00000377958	CCT7,CCT5,CCT3,TCP1,VDAC2,CD9,CCT4
GO Process	GO:0043066	Negative regulation of apoptotic process	32	893	0.34	0.0020	9606.ENSP00000233057,9606.ENSP00000234590,9606.ENSP00000248553,9606.ENSP00000260356,9606.ENSP00000264335,9606.ENSP00000272317,9606.ENSP00000280154,9606.ENSP00000285093,9606.ENSP00000285930,9606.ENSP00000296511,9606.ENSP00000297185,9606.ENSP00000302886,9606.ENSP00000339191,9606.ENSP00000344547,9606.ENSP00000346839,9606.ENSP00000353224,9606.ENSP00000357283,9606.ENSP00000360671,9606.ENSP00000361635,…	EIF2AK2,ENO1,HSPB1,THBS1,YWHAE,RPS27A,PDCD4,ACAA2,AKR1B1,ANXA5,HSPA9,PA2G4,CAV1,PTMA,FN1,TFRC,LMNA,SLC25A5,VDAC2,FAM129B,HSPA1B,HNRNPK,ANXA1,ATAD3A,TXNDC5,HSPD1,ITGB1,ILK,DDX3X,API5,CFL1,PHB2
GO Process	GO:0048870	Cell motility	35	1018	0.32	0.0020	9606.ENSP00000216181,9606.ENSP00000225964,9606.ENSP00000256854,9606.ENSP00000260356,9606.ENSP00000261416,9606.ENSP00000262030,9606.ENSP00000263238,9606.ENSP00000264335,9606.ENSP00000295685,9606.ENSP00000296755,9606.ENSP00000322788,9606.ENSP00000333769,9606.ENSP00000334008,9606.ENSP00000337838,9606.ENSP00000339191,9606.ENSP00000346839,9606.ENSP00000353408,9606.ENSP00000355809,9606.ENSP00000360305,…	MYH9,COL1A1,NARS,THBS1,HEXB,ATP5B,ACTR3,YWHAE,ARPC2,MAP1B,MMP1,BSG,PARVA,RTN4,CAV1,FN1,MSN,ENAH,PDLIM1,CAP1,ANXA1,SLC3A2,EMILIN1,TUBB2A,FSCN1,CD9,CORO1B,ITGB1,ILK,SUN2,CORO1C,PALLD,WDR1,CFL1,PHB2
GO Process	GO:0010035	Response to inorganic substance	23	538	0.42	0.0021	9606.ENSP00000216714,9606.ENSP00000225964,9606.ENSP00000260356,9606.ENSP00000264758,9606.ENSP00000269349,9606.ENSP00000285930,9606.ENSP00000295006,9606.ENSP00000296755,9606.ENSP00000307940,9606.ENSP00000309477,9606.ENSP00000317257,9606.ENSP00000320866,9606.ENSP00000326031,9606.ENSP00000333769,9606.ENSP00000339191,9606.ENSP00000362010,9606.ENSP00000366109,9606.ENSP00000371958,9606.ENSP00000373620,…	APEX1,COL1A1,THBS1,ADD1,EIF4A3,AKR1B1,CAPN2,MAP1B,EEF2,ACO1,CPNE1,CALR,PPP1CA,BSG,CAV1,ANXA7,ANXA1,CD9,HSPD1,G6PD,ANXA11,LDHA,CPNE3
GO Process	GO:0016477	Cell migration	32	896	0.34	0.0021	9606.ENSP00000216181,9606.ENSP00000225964,9606.ENSP00000256854,9606.ENSP00000260356,9606.ENSP00000261416,9606.ENSP00000262030,9606.ENSP00000264335,9606.ENSP00000296755,9606.ENSP00000322788,9606.ENSP00000333769,9606.ENSP00000334008,9606.ENSP00000337838,9606.ENSP00000339191,9606.ENSP00000346839,9606.ENSP00000353408,9606.ENSP00000360305,9606.ENSP00000361883,9606.ENSP00000366109,9606.ENSP00000367123,…	MYH9,COL1A1,NARS,THBS1,HEXB,ATP5B,YWHAE,MAP1B,MMP1,BSG,PARVA,RTN4,CAV1,FN1,MSN,PDLIM1,CAP1,ANXA1,SLC3A2,EMILIN1,TUBB2A,FSCN1,CD9,CORO1B,ITGB1,ILK,SUN2,CORO1C,PALLD,WDR1,CFL1,PHB2
GO Process	GO:0036294	Cellular response to decreased oxygen levels	13	199	0.6	0.0021	9606.ENSP00000244043,9606.ENSP00000261303,9606.ENSP00000264639,9606.ENSP00000272317,9606.ENSP00000285093,9606.ENSP00000327801,9606.ENSP00000337838,9606.ENSP00000348442,9606.ENSP00000357283,9606.ENSP00000379042,9606.ENSP00000441875,9606.ENSP00000449089,9606.ENSP00000481878	PTGIS,PSMC1,PSMD3,RPS27A,ACAA2,P4HB,RTN4,PSMD12,LMNA,ERO1L,PHB2,DNM1L,GNB1
GO Process	GO:0032386	Regulation of intracellular transport	18	360	0.49	0.0022	9606.ENSP00000248975,9606.ENSP00000263277,9606.ENSP00000263645,9606.ENSP00000264335,9606.ENSP00000286713,9606.ENSP00000296755,9606.ENSP00000310491,9606.ENSP00000333298,9606.ENSP00000346032,9606.ENSP00000348965,9606.ENSP00000352834,9606.ENSP00000353408,9606.ENSP00000356520,9606.ENSP00000384136,9606.ENSP00000385923,9606.ENSP00000390783,9606.ENSP00000446215,9606.ENSP00000479153	YWHAH,EHD2,CD81,YWHAE,STOM,MAP1B,ARHGAP1,LAMP1,ANXA2,DYNC1H1,MYO1C,MSN,DHX9,RDX,NUCB1,SCFD1,RAN,EHD1
GO Process	GO:0032501	Multicellular organismal process	148	6933	0.12	0.0022	9606.ENSP00000196371,9606.ENSP00000216181,9606.ENSP00000216254,9606.ENSP00000216780,9606.ENSP00000225964,9606.ENSP00000229270,9606.ENSP00000241337,9606.ENSP00000244043,9606.ENSP00000248553,9606.ENSP00000248975,9606.ENSP00000249066,9606.ENSP00000260356,9606.ENSP00000261416,9606.ENSP00000262030,9606.ENSP00000263277,9606.ENSP00000263354,9606.ENSP00000263645,9606.ENSP00000263867,9606.ENSP00000264028,…	OXCT1,MYH9,ACO2,PCK2,COL1A1,TPI1,GSTM2,PTGIS,HSPB1,YWHAH,APOL2,THBS1,HEXB,ATP5B,EHD2,NAPA,CD81,CAPG,ARCN1,YWHAE,ADD1,VDAC1,PRKAR2A,ACAT1,MFGE8,EIF4A3,MUT,GLUD1,PDCD4,DLAT,THY1,AKR1B1,CAPN2,COL6A3,RNPEP,ANXA5,MAP1B,HSPA9,VPS35,PPIB,ANPEP,MAP1A,COL6A2,ALCAM,EEF2,GPD2,ACO1,DPYSL2,CPNE1,NCL,RUVBL1,UGDH,CALR,IMPDH2,CRTAP,MYO1D,PPP2R1A,COL12A1,PPP1CA,P4HB,HIST1H1B,IDH2,BSG,PARVA,HSP90AA1,RTN4,CAV1,ACSL…
GO Process	GO:0040011	Locomotion	40	1251	0.29	0.0025	9606.ENSP00000216181,9606.ENSP00000225964,9606.ENSP00000256854,9606.ENSP00000260356,9606.ENSP00000261416,9606.ENSP00000262030,9606.ENSP00000263238,9606.ENSP00000264335,9606.ENSP00000295685,9606.ENSP00000296755,9606.ENSP00000305988,9606.ENSP00000309539,9606.ENSP00000322788,9606.ENSP00000333769,9606.ENSP00000334008,9606.ENSP00000337838,9606.ENSP00000339191,9606.ENSP00000346839,9606.ENSP00000349259,…	MYH9,COL1A1,NARS,THBS1,HEXB,ATP5B,ACTR3,YWHAE,ARPC2,MAP1B,ALCAM,DPYSL2,MMP1,BSG,PARVA,RTN4,CAV1,FN1,SPTBN1,MSN,ENAH,PDLIM1,CAP1,FAM129B,ANXA1,SLC3A2,EMILIN1,TUBB2A,FSCN1,CD9,CORO1B,TYMP,ITGB1,ILK,SUN2,CORO1C,PALLD,WDR1,CFL1,PHB2
GO Process	GO:0009888	Tissue development	51	1760	0.25	0.0026	9606.ENSP00000196371,9606.ENSP00000216780,9606.ENSP00000220763,9606.ENSP00000225964,9606.ENSP00000244043,9606.ENSP00000263645,9606.ENSP00000265333,9606.ENSP00000265838,9606.ENSP00000280154,9606.ENSP00000285930,9606.ENSP00000290349,9606.ENSP00000295550,9606.ENSP00000300527,9606.ENSP00000307940,9606.ENSP00000320866,9606.ENSP00000325146,9606.ENSP00000326031,9606.ENSP00000333769,9606.ENSP00000337838,…	OXCT1,PCK2,CPQ,COL1A1,PTGIS,CD81,VDAC1,ACAT1,PDCD4,AKR1B1,CBR1,COL6A3,COL6A2,EEF2,CALR,COL12A1,PPP1CA,BSG,RTN4,CAV1,CTSB,FN1,MSN,COL6A1,TGM2,TAGLN2,LMNA,PHGDH,ANXA7,ANXA1,CD9,TMEM119,ITGB1,ILK,DDX17,RDX,CORO1C,ACTA2,TGFBI,HSD17B4,PALLD,WDR1,PGRMC2,CAPN1,CFL1,SERPINH1,ACADVL,ATP2A2,PHB2,VIM,MYL6
GO Process	GO:0030048	Actin filament-based movement	10	121	0.7	0.0026	9606.ENSP00000216181,9606.ENSP00000252699,9606.ENSP00000324527,9606.ENSP00000334008,9606.ENSP00000345230,9606.ENSP00000352834,9606.ENSP00000357516,9606.ENSP00000385616,9606.ENSP00000446007,9606.ENSP00000446955	MYH9,ACTN4,MYO1D,PARVA,TPM4,MYO1C,TPM3,SUN2,VIM,MYL6
GO Process	GO:0043244	Regulation of protein-containing complex disassembly	10	121	0.7	0.0026	9606.ENSP00000263867,9606.ENSP00000264758,9606.ENSP00000296755,9606.ENSP00000300231,9606.ENSP00000349259,9606.ENSP00000353741,9606.ENSP00000384136,9606.ENSP00000427687,9606.ENSP00000432660,9606.ENSP00000449428	CAPG,ADD1,MAP1B,MAP1A,SPTBN1,ETF1,RDX,WDR1,CFL1,TWF1
GO Process	GO:0048513	Animal organ development	80	3197	0.19	0.0026	9606.ENSP00000196371,9606.ENSP00000216181,9606.ENSP00000216254,9606.ENSP00000216780,9606.ENSP00000225964,9606.ENSP00000244043,9606.ENSP00000248975,9606.ENSP00000263354,9606.ENSP00000263645,9606.ENSP00000264028,9606.ENSP00000264335,9606.ENSP00000264758,9606.ENSP00000265838,9606.ENSP00000269349,9606.ENSP00000277865,9606.ENSP00000280154,9606.ENSP00000284240,9606.ENSP00000285930,9606.ENSP00000295550,…	OXCT1,MYH9,ACO2,PCK2,COL1A1,PTGIS,YWHAH,NAPA,CD81,ARCN1,YWHAE,ADD1,ACAT1,EIF4A3,GLUD1,PDCD4,THY1,AKR1B1,COL6A3,HSPA9,PPIB,COL6A2,EEF2,GPD2,DPYSL2,CALR,IMPDH2,MYO1D,COL12A1,PPP1CA,HIST1H1B,BSG,PARVA,RTN4,CAV1,CTSB,ANXA2,FN1,PLS3,RAD23B,XRCC6,TFRC,MSN,COL6A1,TGM2,LMNA,HTRA1,PHGDH,PDLIM1,PABPC4,ANXA1,EMILIN1,CD9,XRCC5,TMEM119,G6PD,ACTN1,ERO1L,ITGB1,ILK,DDX17,SUN2,CORO1C,ACTA2,SLC2A1,TGFBI,HSD17B4,PA…
GO Process	GO:0090150	Establishment of protein localization to membrane	15	267	0.54	0.0027	9606.ENSP00000244763,9606.ENSP00000272317,9606.ENSP00000299138,9606.ENSP00000302961,9606.ENSP00000328023,9606.ENSP00000334308,9606.ENSP00000335153,9606.ENSP00000346001,9606.ENSP00000346067,9606.ENSP00000349259,9606.ENSP00000352834,9606.ENSP00000354739,9606.ENSP00000368022,9606.ENSP00000381293,9606.ENSP00000449328	SSR1,RPS27A,VPS35,HSPA4,SRPR,SYNE3,HSP90AA1,RPL3,RPSA,SPTBN1,MYO1C,RPL12,OPTN,NSF,RPLP0
GO Process	GO:0034975	Protein folding in endoplasmic reticulum	4	10	1.39	0.0028	9606.ENSP00000247461,9606.ENSP00000300289,9606.ENSP00000320866,9606.ENSP00000379042	CANX,PDIA3,CALR,ERO1L
GO Process	GO:0006081	Cellular aldehyde metabolic process	7	55	0.89	0.0029	9606.ENSP00000229270,9606.ENSP00000235835,9606.ENSP00000321259,9606.ENSP00000331897,9606.ENSP00000361140,9606.ENSP00000387123,9606.ENSP00000391481	TPI1,AKR7A2,TALDO1,IDH2,AKR1A1,ALDH7A1,TKT
GO Process	GO:0007339	Binding of sperm to zona pellucida	6	37	1.0	0.0029	9606.ENSP00000258091,9606.ENSP00000280326,9606.ENSP00000295688,9606.ENSP00000317334,9606.ENSP00000361635,9606.ENSP00000377958	CCT7,CCT5,CCT3,TCP1,VDAC2,CCT4
GO Process	GO:0032269	Negative regulation of cellular protein metabolic process	35	1043	0.31	0.0029	9606.ENSP00000233057,9606.ENSP00000248553,9606.ENSP00000260356,9606.ENSP00000264335,9606.ENSP00000265563,9606.ENSP00000269349,9606.ENSP00000280154,9606.ENSP00000284240,9606.ENSP00000295550,9606.ENSP00000299138,9606.ENSP00000300231,9606.ENSP00000318195,9606.ENSP00000320866,9606.ENSP00000323696,9606.ENSP00000324804,9606.ENSP00000339191,9606.ENSP00000340329,9606.ENSP00000346032,9606.ENSP00000347495,…	EIF2AK2,HSPB1,THBS1,YWHAE,PRKAR2A,EIF4A3,PDCD4,THY1,COL6A3,VPS35,MAP1A,NCL,CALR,CRTAP,PPP2R1A,CAV1,CAPRIN1,ANXA2,WARS,FH,SYNCRIP,PPAP2B,HNRNPR,HSPA1B,IPO7,EMILIN1,PPP2R4,G6PD,MVP,ILK,DDX3X,CORO1C,ILF3,SERPINH1,PHB
GO Process	GO:0031329	Regulation of cellular catabolic process	31	875	0.34	0.0031	9606.ENSP00000216714,9606.ENSP00000248553,9606.ENSP00000261303,9606.ENSP00000263645,9606.ENSP00000264639,9606.ENSP00000265333,9606.ENSP00000272317,9606.ENSP00000299138,9606.ENSP00000300231,9606.ENSP00000325376,9606.ENSP00000326031,9606.ENSP00000335153,9606.ENSP00000339063,9606.ENSP00000339191,9606.ENSP00000346032,9606.ENSP00000348442,9606.ENSP00000350708,9606.ENSP00000353408,9606.ENSP00000356520,…	APEX1,HSPB1,PSMC1,CD81,PSMD3,VDAC1,RPS27A,VPS35,MAP1A,HNRNPM,PPP1CA,HSP90AA1,EEF1A1,CAV1,ANXA2,PSMD12,RAD23B,MSN,DHX9,SYNCRIP,PABPC4,HNRNPR,HSPA1B,OPTN,RDX,SCFD1,CAPN1,PHB2,VIM,DNM1L,HNRNPC
GO Process	GO:0009605	Response to external stimulus	62	2310	0.22	0.0032	9606.ENSP00000196371,9606.ENSP00000216780,9606.ENSP00000217426,9606.ENSP00000221419,9606.ENSP00000225964,9606.ENSP00000233057,9606.ENSP00000234590,9606.ENSP00000248553,9606.ENSP00000260356,9606.ENSP00000263238,9606.ENSP00000263408,9606.ENSP00000265838,9606.ENSP00000280154,9606.ENSP00000280326,9606.ENSP00000295006,9606.ENSP00000296755,9606.ENSP00000305988,9606.ENSP00000307940,9606.ENSP00000309539,…	OXCT1,PCK2,AHCY,HNRNPL,COL1A1,EIF2AK2,ENO1,HSPB1,THBS1,ACTR3,C9,ACAT1,PDCD4,CCT5,CAPN2,MAP1B,ALCAM,EEF2,DPYSL2,HIST1H2BC,TRIM25,ZYX,PPP1CA,EEF1G,SHMT2,BSG,PARVA,TUBB,CAV1,ACSL4,SPTBN1,XRCC6,MYO1C,ENAH,DHX9,SYNCRIP,FAM129B,ANXA1,OPTN,IPO7,HSPD1,XRCC5,G6PD,CORO1B,TYMP,DDX17,MX1,DDX3X,AKAP12,ACTA2,ILF3,SLC2A1,PALLD,CFL1,NUCB2,ATP2A2,PHB2,LDHA,VIM,DNM1L,PHB,GNB1
GO Process	GO:0006909	Phagocytosis	13	210	0.58	0.0033	9606.ENSP00000216181,9606.ENSP00000260356,9606.ENSP00000263238,9606.ENSP00000268150,9606.ENSP00000295685,9606.ENSP00000335153,9606.ENSP00000352834,9606.ENSP00000355330,9606.ENSP00000366109,9606.ENSP00000369081,9606.ENSP00000379350,9606.ENSP00000394496,9606.ENSP00000398610	MYH9,THBS1,ACTR3,MFGE8,ARPC2,HSP90AA1,MYO1C,TGM2,ANXA1,TXNDC5,ITGB1,CORO1C,ANXA11
GO Process	GO:0009653	Anatomical structure morphogenesis	59	2165	0.22	0.0033	9606.ENSP00000216181,9606.ENSP00000225964,9606.ENSP00000260356,9606.ENSP00000262030,9606.ENSP00000263645,9606.ENSP00000264758,9606.ENSP00000268150,9606.ENSP00000269349,9606.ENSP00000280154,9606.ENSP00000284240,9606.ENSP00000295006,9606.ENSP00000295550,9606.ENSP00000296755,9606.ENSP00000300060,9606.ENSP00000300231,9606.ENSP00000300527,9606.ENSP00000305988,9606.ENSP00000309539,9606.ENSP00000317257,…	MYH9,COL1A1,THBS1,ATP5B,CD81,ADD1,MFGE8,EIF4A3,PDCD4,THY1,CAPN2,COL6A3,MAP1B,ANPEP,MAP1A,COL6A2,ALCAM,DPYSL2,CPNE1,NCL,UGDH,COL12A1,PPP1CA,BSG,PARVA,HSP90AA1,RTN4,CAV1,FERMT2,ANXA2,FN1,WARS,SPTBN1,MYOF,MSN,COL6A1,TGM2,ENAH,HTRA1,CAP1,FAM129B,SNX2,EMILIN1,CD9,TMEM119,ACTN1,TYMP,ITGB1,ILK,SCFD1,ACTA2,TGFBI,PALLD,WDR1,CAPN1,CFL1,SERPINH1,PHB2,DNM1L
GO Process	GO:0008360	Regulation of cell shape	11	153	0.64	0.0034	9606.ENSP00000216181,9606.ENSP00000261416,9606.ENSP00000334008,9606.ENSP00000334308,9606.ENSP00000342858,9606.ENSP00000346839,9606.ENSP00000353408,9606.ENSP00000362010,9606.ENSP00000366109,9606.ENSP00000384136,9606.ENSP00000427687	MYH9,HEXB,PARVA,SYNE3,FERMT2,FN1,MSN,ANXA7,ANXA1,RDX,WDR1
GO Process	GO:0007155	Cell adhesion	32	925	0.33	0.0035	9606.ENSP00000216181,9606.ENSP00000248553,9606.ENSP00000257770,9606.ENSP00000260356,9606.ENSP00000268150,9606.ENSP00000284240,9606.ENSP00000295550,9606.ENSP00000300527,9606.ENSP00000305988,9606.ENSP00000324422,9606.ENSP00000325146,9606.ENSP00000326031,9606.ENSP00000333769,9606.ENSP00000334008,9606.ENSP00000337838,9606.ENSP00000342858,9606.ENSP00000346032,9606.ENSP00000346067,9606.ENSP00000346839,…	MYH9,HSPB1,NT5E,THBS1,MFGE8,THY1,COL6A3,COL6A2,ALCAM,ZYX,COL12A1,PPP1CA,BSG,PARVA,RTN4,FERMT2,ANXA2,RPSA,FN1,MSN,COL6A1,PPAP2B,PDLIM1,ANXA1,EMILIN1,CD9,ACTN1,ITGB1,ILK,TGFBI,PALLD,ATP2A2
GO Process	GO:0008154	Actin polymerization or depolymerization	7	57	0.88	0.0035	9606.ENSP00000263867,9606.ENSP00000295685,9606.ENSP00000355809,9606.ENSP00000361883,9606.ENSP00000427687,9606.ENSP00000432660,9606.ENSP00000449428	CAPG,ARPC2,ENAH,CAP1,WDR1,CFL1,TWF1
GO Process	GO:0030335	Positive regulation of cell migration	22	522	0.41	0.0035	9606.ENSP00000225964,9606.ENSP00000248553,9606.ENSP00000252699,9606.ENSP00000260356,9606.ENSP00000262030,9606.ENSP00000284240,9606.ENSP00000320866,9606.ENSP00000325448,9606.ENSP00000337838,9606.ENSP00000339191,9606.ENSP00000346839,9606.ENSP00000352834,9606.ENSP00000360296,9606.ENSP00000366109,9606.ENSP00000379350,9606.ENSP00000379975,9606.ENSP00000381736,9606.ENSP00000384136,9606.ENSP00000384537,…	COL1A1,HSPB1,ACTN4,THBS1,ATP5B,THY1,CALR,KARS,RTN4,CAV1,FN1,MYO1C,PPAP2B,ANXA1,ITGB1,ILK,ATP5A1,RDX,AKAP12,SUN2,DNM1L,CPNE3
GO Process	GO:0040012	Regulation of locomotion	33	969	0.32	0.0036	9606.ENSP00000216714,9606.ENSP00000225964,9606.ENSP00000248553,9606.ENSP00000252699,9606.ENSP00000260356,9606.ENSP00000262030,9606.ENSP00000263645,9606.ENSP00000284240,9606.ENSP00000299138,9606.ENSP00000320866,9606.ENSP00000325448,9606.ENSP00000331897,9606.ENSP00000337838,9606.ENSP00000339191,9606.ENSP00000343690,9606.ENSP00000346839,9606.ENSP00000352834,9606.ENSP00000353408,9606.ENSP00000357283,…	APEX1,COL1A1,HSPB1,ACTN4,THBS1,ATP5B,CD81,THY1,VPS35,CALR,KARS,IDH2,RTN4,CAV1,DPYSL3,FN1,MYO1C,MSN,LMNA,PPAP2B,ANXA1,EMILIN1,CD9,CORO1B,ITGB1,ILK,ATP5A1,RDX,AKAP12,SUN2,CORO1C,DNM1L,CPNE3
GO Process	GO:0040017	Positive regulation of locomotion	23	562	0.4	0.0036	9606.ENSP00000225964,9606.ENSP00000248553,9606.ENSP00000252699,9606.ENSP00000260356,9606.ENSP00000262030,9606.ENSP00000284240,9606.ENSP00000299138,9606.ENSP00000320866,9606.ENSP00000325448,9606.ENSP00000337838,9606.ENSP00000339191,9606.ENSP00000346839,9606.ENSP00000352834,9606.ENSP00000360296,9606.ENSP00000366109,9606.ENSP00000379350,9606.ENSP00000379975,9606.ENSP00000381736,9606.ENSP00000384136,…	COL1A1,HSPB1,ACTN4,THBS1,ATP5B,THY1,VPS35,CALR,KARS,RTN4,CAV1,FN1,MYO1C,PPAP2B,ANXA1,ITGB1,ILK,ATP5A1,RDX,AKAP12,SUN2,DNM1L,CPNE3
GO Process	GO:0071474	Cellular hyperosmotic response	4	11	1.35	0.0036	9606.ENSP00000285930,9606.ENSP00000352257,9606.ENSP00000375978,9606.ENSP00000416293	AKR1B1,XRCC6,XRCC5,SLC2A1
GO Process	GO:0044087	Regulation of cellular component biogenesis	33	971	0.32	0.0037	9606.ENSP00000233057,9606.ENSP00000260356,9606.ENSP00000263238,9606.ENSP00000263354,9606.ENSP00000263867,9606.ENSP00000264758,9606.ENSP00000284240,9606.ENSP00000295685,9606.ENSP00000296755,9606.ENSP00000299138,9606.ENSP00000322788,9606.ENSP00000335153,9606.ENSP00000339191,9606.ENSP00000343690,9606.ENSP00000347495,9606.ENSP00000348965,9606.ENSP00000349259,9606.ENSP00000352834,9606.ENSP00000353224,…	EIF2AK2,THBS1,ACTR3,NAPA,CAPG,ADD1,THY1,ARPC2,MAP1B,VPS35,MMP1,HSP90AA1,CAV1,DPYSL3,WARS,DYNC1H1,SPTBN1,MYO1C,TFRC,MAP4,MSN,VDAC2,HSPA1B,EMILIN1,FSCN1,XRCC5,CORO1B,DDX3X,RDX,SCFD1,CORO1C,CAND1,TWF1
GO Process	GO:0071475	Cellular hyperosmotic salinity response	3	3	1.79	0.0037	9606.ENSP00000285930,9606.ENSP00000352257,9606.ENSP00000375978	AKR1B1,XRCC6,XRCC5
GO Process	GO:0002576	Platelet degranulation	10	129	0.68	0.0039	9606.ENSP00000252699,9606.ENSP00000260356,9606.ENSP00000284719,9606.ENSP00000296511,9606.ENSP00000346839,9606.ENSP00000355467,9606.ENSP00000357076,9606.ENSP00000371958,9606.ENSP00000377941,9606.ENSP00000427687	ACTN4,THBS1,OLA1,ANXA5,FN1,SCCPDH,TAGLN2,CD9,ACTN1,WDR1
GO Process	GO:0000902	Cell morphogenesis	27	726	0.36	0.0040	9606.ENSP00000216181,9606.ENSP00000264758,9606.ENSP00000295550,9606.ENSP00000296755,9606.ENSP00000300231,9606.ENSP00000300527,9606.ENSP00000305988,9606.ENSP00000309539,9606.ENSP00000317257,9606.ENSP00000325146,9606.ENSP00000333769,9606.ENSP00000334008,9606.ENSP00000335153,9606.ENSP00000342858,9606.ENSP00000346839,9606.ENSP00000349259,9606.ENSP00000355180,9606.ENSP00000355809,9606.ENSP00000361883,…	MYH9,ADD1,COL6A3,MAP1B,MAP1A,COL6A2,ALCAM,DPYSL2,CPNE1,COL12A1,BSG,PARVA,HSP90AA1,FERMT2,FN1,SPTBN1,COL6A1,ENAH,CAP1,FAM129B,SNX2,ACTN1,ITGB1,ILK,SCFD1,PALLD,WDR1
GO Process	GO:0003433	Chondrocyte development involved in endochondral bone morphogenesis	5	24	1.11	0.0040	9606.ENSP00000295550,9606.ENSP00000300527,9606.ENSP00000325146,9606.ENSP00000355180,9606.ENSP00000434412	COL6A3,COL6A2,COL12A1,COL6A1,SERPINH1
GO Process	GO:0007520	Myoblast fusion	5	24	1.11	0.0040	9606.ENSP00000216181,9606.ENSP00000263645,9606.ENSP00000295006,9606.ENSP00000352208,9606.ENSP00000371958	MYH9,CD81,CAPN2,MYOF,CD9
GO Process	GO:0019400	Alditol metabolic process	5	24	1.11	0.0040	9606.ENSP00000216780,9606.ENSP00000229270,9606.ENSP00000285930,9606.ENSP00000308610,9606.ENSP00000352208	PCK2,TPI1,AKR1B1,GPD2,MYOF
GO Process	GO:0022618	Ribonucleoprotein complex assembly	12	186	0.6	0.0040	9606.ENSP00000253039,9606.ENSP00000258962,9606.ENSP00000318297,9606.ENSP00000335153,9606.ENSP00000346001,9606.ENSP00000346067,9606.ENSP00000354739,9606.ENSP00000356520,9606.ENSP00000375978,9606.ENSP00000449328,9606.ENSP00000473172,9606.ENSP00000485663	EIF2S3,SRSF1,RUVBL1,HSP90AA1,RPL3,RPSA,RPL12,DHX9,XRCC5,RPLP0,RUVBL2,EIF3L
GO Process	GO:0032880	Regulation of protein localization	32	934	0.32	0.0040	9606.ENSP00000196371,9606.ENSP00000248975,9606.ENSP00000258091,9606.ENSP00000263645,9606.ENSP00000264335,9606.ENSP00000275603,9606.ENSP00000277865,9606.ENSP00000280326,9606.ENSP00000286713,9606.ENSP00000295688,9606.ENSP00000299138,9606.ENSP00000300231,9606.ENSP00000317334,9606.ENSP00000331897,9606.ENSP00000335153,9606.ENSP00000337838,9606.ENSP00000339787,9606.ENSP00000349259,9606.ENSP00000352834,…	OXCT1,YWHAH,CCT7,CD81,YWHAE,CCT6A,GLUD1,CCT5,STOM,CCT3,VPS35,MAP1A,TCP1,IDH2,HSP90AA1,RTN4,ACSL4,SPTBN1,MYO1C,TFRC,MSN,LMNA,SLC25A5,CCT4,ITGB1,RDX,NUCB1,SCFD1,SLC2A1,RAN,DNM1L,AP2B1
GO Process	GO:0001525	Angiogenesis	16	315	0.49	0.0043	9606.ENSP00000216181,9606.ENSP00000260356,9606.ENSP00000262030,9606.ENSP00000268150,9606.ENSP00000284240,9606.ENSP00000300060,9606.ENSP00000318195,9606.ENSP00000334008,9606.ENSP00000337838,9606.ENSP00000339191,9606.ENSP00000346032,9606.ENSP00000346839,9606.ENSP00000347495,9606.ENSP00000379038,9606.ENSP00000379350,9606.ENSP00000416330	MYH9,THBS1,ATP5B,MFGE8,THY1,ANPEP,NCL,PARVA,RTN4,CAV1,ANXA2,FN1,WARS,TYMP,ITGB1,TGFBI
GO Process	GO:0034605	Cellular response to heat	7	60	0.85	0.0043	9606.ENSP00000260356,9606.ENSP00000264335,9606.ENSP00000335153,9606.ENSP00000352208,9606.ENSP00000364801,9606.ENSP00000373620,9606.ENSP00000440045	THBS1,YWHAE,HSP90AA1,MYOF,HSPA1B,HSPD1,ATP2A2
GO Process	GO:0048523	Negative regulation of cellular process	110	4874	0.14	0.0043	9606.ENSP00000216181,9606.ENSP00000216714,9606.ENSP00000221419,9606.ENSP00000225964,9606.ENSP00000233057,9606.ENSP00000234590,9606.ENSP00000241337,9606.ENSP00000244043,9606.ENSP00000248553,9606.ENSP00000248975,9606.ENSP00000252699,9606.ENSP00000260356,9606.ENSP00000261303,9606.ENSP00000262030,9606.ENSP00000263867,9606.ENSP00000264335,9606.ENSP00000264639,9606.ENSP00000264758,9606.ENSP00000265333,…	MYH9,APEX1,HNRNPL,COL1A1,EIF2AK2,ENO1,GSTM2,PTGIS,HSPB1,YWHAH,ACTN4,THBS1,PSMC1,ATP5B,CAPG,YWHAE,PSMD3,ADD1,VDAC1,PRKAR2A,EIF4A3,RPS27A,PDCD4,THY1,ACAA2,AKR1B1,COL6A3,ANXA5,MAP1B,HSPA9,VPS35,MAP1A,PA2G4,ARHGAP1,UACA,CPNE1,NCL,CALR,CRTAP,MYO1D,PPP2R1A,KARS,HIST1H1B,IDH2,RTN4,CAV1,ACSL4,CAPRIN1,DPYSL3,PTMA,ANXA2,FN1,WARS,VAT1,PSMD12,SPTBN1,XRCC6,TFRC,MAP4,FH,DHX9,LMNA,BUB3,HTRA1,SYNCRIP,GSTO1,PPAP2…
GO Process	GO:0071363	Cellular response to growth factor stimulus	21	494	0.42	0.0043	9606.ENSP00000225964,9606.ENSP00000248553,9606.ENSP00000260356,9606.ENSP00000269349,9606.ENSP00000272317,9606.ENSP00000280154,9606.ENSP00000296755,9606.ENSP00000307940,9606.ENSP00000318195,9606.ENSP00000324422,9606.ENSP00000325376,9606.ENSP00000339063,9606.ENSP00000339191,9606.ENSP00000342858,9606.ENSP00000349168,9606.ENSP00000352834,9606.ENSP00000366109,9606.ENSP00000377471,9606.ENSP00000384136,…	COL1A1,HSPB1,THBS1,EIF4A3,RPS27A,PDCD4,MAP1B,EEF2,NCL,ZYX,HNRNPM,EEF1A1,CAV1,FERMT2,HNRNPH1,MYO1C,ANXA1,CORO1B,RDX,CPNE3,EHD1
GO Process	GO:0032508	DNA duplex unwinding	9	106	0.72	0.0044	9606.ENSP00000272317,9606.ENSP00000318297,9606.ENSP00000350708,9606.ENSP00000352257,9606.ENSP00000356520,9606.ENSP00000366109,9606.ENSP00000375978,9606.ENSP00000382840,9606.ENSP00000473172	RPS27A,RUVBL1,RAD23B,XRCC6,DHX9,ANXA1,XRCC5,DDX3X,RUVBL2
GO Process	GO:1900182	Positive regulation of protein localization to nucleus	8	82	0.78	0.0044	9606.ENSP00000258091,9606.ENSP00000275603,9606.ENSP00000280326,9606.ENSP00000295688,9606.ENSP00000317334,9606.ENSP00000353224,9606.ENSP00000377958,9606.ENSP00000446215	CCT7,CCT6A,CCT5,CCT3,TCP1,TFRC,CCT4,RAN
GO Process	GO:1901224	Positive regulation of NIK/NF-kappaB signaling	8	82	0.78	0.0044	9606.ENSP00000233057,9606.ENSP00000252699,9606.ENSP00000280154,9606.ENSP00000320866,9606.ENSP00000379975,9606.ENSP00000382840,9606.ENSP00000441875,9606.ENSP00000479488	EIF2AK2,ACTN4,PDCD4,CALR,ILK,DDX3X,PHB2,PHB
GO Process	GO:1901998	Toxin transport	6	41	0.95	0.0044	9606.ENSP00000258091,9606.ENSP00000280326,9606.ENSP00000295688,9606.ENSP00000317334,9606.ENSP00000377958,9606.ENSP00000390783	CCT7,CCT5,CCT3,TCP1,CCT4,SCFD1
GO Process	GO:0050793	Regulation of developmental process	68	2648	0.2	0.0045	9606.ENSP00000216181,9606.ENSP00000225964,9606.ENSP00000233057,9606.ENSP00000244043,9606.ENSP00000248553,9606.ENSP00000248975,9606.ENSP00000252699,9606.ENSP00000260356,9606.ENSP00000261303,9606.ENSP00000261416,9606.ENSP00000263277,9606.ENSP00000264639,9606.ENSP00000264758,9606.ENSP00000280154,9606.ENSP00000284240,9606.ENSP00000295006,9606.ENSP00000295685,9606.ENSP00000296755,9606.ENSP00000297185,…	MYH9,COL1A1,EIF2AK2,PTGIS,HSPB1,YWHAH,ACTN4,THBS1,PSMC1,HEXB,EHD2,PSMD3,ADD1,PDCD4,THY1,CAPN2,ARPC2,MAP1B,HSPA9,VPS35,PPIB,PA2G4,DPYSL2,CPNE1,CALR,PPP2R1A,P4HB,IDH2,PARVA,SYNE3,RTN4,CAV1,CAPRIN1,FERMT2,DPYSL3,ANXA2,FN1,WARS,VAT1,PSMD12,XRCC6,TFRC,MSN,LMNA,ANXA7,FAM129B,HSPA1B,ANXA1,EMILIN1,XRCC5,TMEM119,G6PD,CORO1B,TYMP,ITGB1,ILK,DDX17,RDX,CORO1C,WDR1,CFL1,RNH1,PHB2,VIM,DNM1L,TWF1,EHD1,AP2B1
GO Process	GO:0071456	Cellular response to hypoxia	12	189	0.59	0.0045	9606.ENSP00000244043,9606.ENSP00000261303,9606.ENSP00000264639,9606.ENSP00000272317,9606.ENSP00000285093,9606.ENSP00000327801,9606.ENSP00000337838,9606.ENSP00000348442,9606.ENSP00000357283,9606.ENSP00000379042,9606.ENSP00000441875,9606.ENSP00000481878	PTGIS,PSMC1,PSMD3,RPS27A,ACAA2,P4HB,RTN4,PSMD12,LMNA,ERO1L,PHB2,GNB1
GO Process	GO:1905521	Regulation of macrophage migration	6	42	0.94	0.0049	9606.ENSP00000260356,9606.ENSP00000263645,9606.ENSP00000325448,9606.ENSP00000337838,9606.ENSP00000369677,9606.ENSP00000371958	THBS1,CD81,KARS,RTN4,EMILIN1,CD9
GO Process	GO:0009894	Regulation of catabolic process	34	1038	0.3	0.0052	9606.ENSP00000216714,9606.ENSP00000248553,9606.ENSP00000261303,9606.ENSP00000263645,9606.ENSP00000264639,9606.ENSP00000265333,9606.ENSP00000272317,9606.ENSP00000299138,9606.ENSP00000300231,9606.ENSP00000325376,9606.ENSP00000326031,9606.ENSP00000335153,9606.ENSP00000339063,9606.ENSP00000339191,9606.ENSP00000346032,9606.ENSP00000348442,9606.ENSP00000350708,9606.ENSP00000353408,9606.ENSP00000356520,…	APEX1,HSPB1,PSMC1,CD81,PSMD3,VDAC1,RPS27A,VPS35,MAP1A,HNRNPM,PPP1CA,HSP90AA1,EEF1A1,CAV1,ANXA2,PSMD12,RAD23B,MSN,DHX9,SYNCRIP,PABPC4,HNRNPR,HSPA1B,OPTN,ITGB1,NSF,RDX,SCFD1,CAPN1,PHB2,VIM,DNM1L,HNRNPC,PHB
GO Process	GO:0032388	Positive regulation of intracellular transport	13	223	0.55	0.0052	9606.ENSP00000248975,9606.ENSP00000263277,9606.ENSP00000263645,9606.ENSP00000264335,9606.ENSP00000286713,9606.ENSP00000346032,9606.ENSP00000348965,9606.ENSP00000352834,9606.ENSP00000353408,9606.ENSP00000356520,9606.ENSP00000384136,9606.ENSP00000446215,9606.ENSP00000479153	YWHAH,EHD2,CD81,YWHAE,STOM,ANXA2,DYNC1H1,MYO1C,MSN,DHX9,RDX,RAN,EHD1
GO Process	GO:0014070	Response to organic cyclic compound	31	911	0.32	0.0054	9606.ENSP00000216714,9606.ENSP00000216780,9606.ENSP00000225964,9606.ENSP00000241337,9606.ENSP00000248975,9606.ENSP00000260356,9606.ENSP00000265838,9606.ENSP00000269349,9606.ENSP00000296755,9606.ENSP00000307940,9606.ENSP00000320866,9606.ENSP00000323889,9606.ENSP00000333667,9606.ENSP00000333769,9606.ENSP00000339191,9606.ENSP00000353408,9606.ENSP00000356520,9606.ENSP00000362010,9606.ENSP00000366109,…	APEX1,PCK2,COL1A1,GSTM2,YWHAH,THBS1,ACAT1,EIF4A3,MAP1B,EEF2,CALR,TRIM25,SHMT2,BSG,CAV1,MSN,DHX9,ANXA7,ANXA1,SLC3A2,HSPD1,G6PD,DDX17,PGRMC2,LDHA,RAN,DNM1L,RUVBL2,PHB,EPHX1,GNB1
GO Process	GO:0060351	Cartilage development involved in endochondral bone morphogenesis	6	43	0.93	0.0054	9606.ENSP00000225964,9606.ENSP00000295550,9606.ENSP00000300527,9606.ENSP00000325146,9606.ENSP00000355180,9606.ENSP00000434412	COL1A1,COL6A3,COL6A2,COL12A1,COL6A1,SERPINH1
GO Process	GO:1901615	Organic hydroxy compound metabolic process	20	467	0.42	0.0054	9606.ENSP00000216254,9606.ENSP00000216780,9606.ENSP00000220763,9606.ENSP00000229270,9606.ENSP00000235835,9606.ENSP00000249066,9606.ENSP00000253792,9606.ENSP00000285093,9606.ENSP00000285930,9606.ENSP00000308610,9606.ENSP00000331897,9606.ENSP00000333664,9606.ENSP00000345672,9606.ENSP00000352208,9606.ENSP00000360296,9606.ENSP00000361140,9606.ENSP00000377192,9606.ENSP00000380837,9606.ENSP00000420914,…	ACO2,PCK2,CPQ,TPI1,AKR7A2,APOL2,ACLY,ACAA2,AKR1B1,GPD2,IDH2,ACAA1,CTSB,MYOF,PPAP2B,AKR1A1,G6PD,LSS,HSD17B4,LDHA
GO Process	GO:0006098	Pentose-phosphate shunt	4	13	1.28	0.0055	9606.ENSP00000270776,9606.ENSP00000321259,9606.ENSP00000377192,9606.ENSP00000391481	PGD,TALDO1,G6PD,TKT
GO Process	GO:0042178	Xenobiotic catabolic process	4	13	1.28	0.0055	9606.ENSP00000241337,9606.ENSP00000333664,9606.ENSP00000358727,9606.ENSP00000399805	GSTM2,ACAA1,GSTO1,CRYZ
GO Process	GO:0030705	Cytoskeleton-dependent intracellular transport	12	195	0.58	0.0057	9606.ENSP00000248553,9606.ENSP00000252699,9606.ENSP00000296755,9606.ENSP00000300231,9606.ENSP00000324527,9606.ENSP00000325002,9606.ENSP00000336799,9606.ENSP00000339001,9606.ENSP00000348965,9606.ENSP00000352834,9606.ENSP00000358921,9606.ENSP00000385616	HSPB1,ACTN4,MAP1B,MAP1A,MYO1D,COPG1,TUBA1B,TUBB,DYNC1H1,MYO1C,ACTR1A,SUN2
GO Process	GO:0006897	Endocytosis	19	433	0.43	0.0058	9606.ENSP00000216181,9606.ENSP00000247461,9606.ENSP00000260356,9606.ENSP00000263277,9606.ENSP00000263645,9606.ENSP00000268150,9606.ENSP00000309539,9606.ENSP00000320866,9606.ENSP00000335153,9606.ENSP00000339191,9606.ENSP00000353224,9606.ENSP00000361883,9606.ENSP00000368831,9606.ENSP00000371958,9606.ENSP00000379350,9606.ENSP00000381601,9606.ENSP00000449089,9606.ENSP00000479153,9606.ENSP00000482835	MYH9,CANX,THBS1,EHD2,CD81,MFGE8,DPYSL2,CALR,HSP90AA1,CAV1,TFRC,CAP1,SNX2,CD9,ITGB1,MX1,DNM1L,EHD1,AP2B1
GO Process	GO:0031623	Receptor internalization	7	64	0.83	0.0058	9606.ENSP00000263645,9606.ENSP00000339191,9606.ENSP00000353224,9606.ENSP00000371958,9606.ENSP00000379350,9606.ENSP00000381601,9606.ENSP00000482835	CD81,CAV1,TFRC,CD9,ITGB1,MX1,AP2B1
GO Process	GO:0044262	Cellular carbohydrate metabolic process	11	166	0.61	0.0058	9606.ENSP00000216780,9606.ENSP00000229270,9606.ENSP00000270776,9606.ENSP00000285930,9606.ENSP00000308610,9606.ENSP00000326031,9606.ENSP00000331897,9606.ENSP00000338703,9606.ENSP00000352208,9606.ENSP00000410833,9606.ENSP00000416293	PCK2,TPI1,PGD,AKR1B1,GPD2,PPP1CA,IDH2,UGP2,MYOF,GBE1,SLC2A1
GO Process	GO:0018126	Protein hydroxylation	5	27	1.06	0.0060	9606.ENSP00000263556,9606.ENSP00000282903,9606.ENSP00000323696,9606.ENSP00000327801,9606.ENSP00000379042	P4HA1,PLOD2,CRTAP,P4HB,ERO1L
GO Process	GO:0019439	Aromatic compound catabolic process	19	437	0.43	0.0064	9606.ENSP00000217426,9606.ENSP00000257770,9606.ENSP00000265838,9606.ENSP00000269349,9606.ENSP00000272317,9606.ENSP00000324804,9606.ENSP00000333664,9606.ENSP00000346001,9606.ENSP00000346067,9606.ENSP00000346762,9606.ENSP00000353741,9606.ENSP00000354739,9606.ENSP00000361949,9606.ENSP00000364801,9606.ENSP00000379038,9606.ENSP00000386636,9606.ENSP00000433999,9606.ENSP00000449328,9606.ENSP00000480004	AHCY,NT5E,ACAT1,EIF4A3,RPS27A,PPP2R1A,ACAA1,RPL3,RPSA,SND1,ETF1,RPL12,PABPC4,HSPA1B,TYMP,SSB,RNH1,RPLP0,EPHX1
GO Process	GO:0051050	Positive regulation of transport	31	923	0.31	0.0065	9606.ENSP00000196371,9606.ENSP00000241337,9606.ENSP00000248975,9606.ENSP00000252699,9606.ENSP00000263277,9606.ENSP00000263645,9606.ENSP00000264335,9606.ENSP00000268150,9606.ENSP00000277865,9606.ENSP00000284240,9606.ENSP00000286713,9606.ENSP00000299138,9606.ENSP00000320866,9606.ENSP00000333298,9606.ENSP00000339191,9606.ENSP00000339787,9606.ENSP00000346032,9606.ENSP00000348965,9606.ENSP00000352834,…	OXCT1,GSTM2,YWHAH,ACTN4,EHD2,CD81,YWHAE,MFGE8,GLUD1,THY1,STOM,VPS35,CALR,LAMP1,CAV1,ACSL4,ANXA2,DYNC1H1,MYO1C,MSN,DHX9,GSTO1,HNRNPK,ANXA1,G6PD,ITGB1,RDX,RAN,DNM1L,EHD1,AP2B1
GO Process	GO:0006085	acetyl-CoA biosynthetic process	4	14	1.24	0.0067	9606.ENSP00000253792,9606.ENSP00000265838,9606.ENSP00000280346,9606.ENSP00000369134	ACLY,ACAT1,DLAT,PDHA1
GO Process	GO:0090066	Regulation of anatomical structure size	21	516	0.4	0.0069	9606.ENSP00000263238,9606.ENSP00000263867,9606.ENSP00000264758,9606.ENSP00000295685,9606.ENSP00000296755,9606.ENSP00000309539,9606.ENSP00000326031,9606.ENSP00000337838,9606.ENSP00000339191,9606.ENSP00000346839,9606.ENSP00000349259,9606.ENSP00000352834,9606.ENSP00000353408,9606.ENSP00000362010,9606.ENSP00000377471,9606.ENSP00000379975,9606.ENSP00000384136,9606.ENSP00000402373,9606.ENSP00000427687,…	ACTR3,CAPG,ADD1,ARPC2,MAP1B,DPYSL2,PPP1CA,RTN4,CAV1,FN1,SPTBN1,MYO1C,MSN,ANXA7,CORO1B,ILK,RDX,ACTA2,WDR1,CFL1,TWF1
GO Process	GO:0032271	Regulation of protein polymerization	13	232	0.54	0.0070	9606.ENSP00000263238,9606.ENSP00000263867,9606.ENSP00000264758,9606.ENSP00000295685,9606.ENSP00000296755,9606.ENSP00000335153,9606.ENSP00000349259,9606.ENSP00000352834,9606.ENSP00000361635,9606.ENSP00000364801,9606.ENSP00000377471,9606.ENSP00000384136,9606.ENSP00000449428	ACTR3,CAPG,ADD1,ARPC2,MAP1B,HSP90AA1,SPTBN1,MYO1C,VDAC2,HSPA1B,CORO1B,RDX,TWF1
GO Process	GO:1904951	Positive regulation of establishment of protein localization	17	368	0.45	0.0070	9606.ENSP00000196371,9606.ENSP00000248975,9606.ENSP00000258091,9606.ENSP00000263645,9606.ENSP00000264335,9606.ENSP00000275603,9606.ENSP00000277865,9606.ENSP00000280326,9606.ENSP00000286713,9606.ENSP00000295688,9606.ENSP00000299138,9606.ENSP00000317334,9606.ENSP00000339787,9606.ENSP00000352834,9606.ENSP00000377958,9606.ENSP00000446215,9606.ENSP00000449089	OXCT1,YWHAH,CCT7,CD81,YWHAE,CCT6A,GLUD1,CCT5,STOM,CCT3,VPS35,TCP1,ACSL4,MYO1C,CCT4,RAN,DNM1L
GO Process	GO:0030199	Collagen fibril organization	6	46	0.9	0.0071	9606.ENSP00000225964,9606.ENSP00000263556,9606.ENSP00000323696,9606.ENSP00000325146,9606.ENSP00000346032,9606.ENSP00000434412	COL1A1,P4HA1,CRTAP,COL12A1,ANXA2,SERPINH1
GO Process	GO:0006006	Glucose metabolic process	9	116	0.68	0.0075	9606.ENSP00000216780,9606.ENSP00000229270,9606.ENSP00000234590,9606.ENSP00000280346,9606.ENSP00000308610,9606.ENSP00000327070,9606.ENSP00000361140,9606.ENSP00000369134,9606.ENSP00000377192	PCK2,TPI1,ENO1,DLAT,GPD2,MDH2,AKR1A1,PDHA1,G6PD
GO Process	GO:1902743	Regulation of lamellipodium organization	6	47	0.89	0.0079	9606.ENSP00000263238,9606.ENSP00000295685,9606.ENSP00000371798,9606.ENSP00000377471,9606.ENSP00000394496,9606.ENSP00000449428	ACTR3,ARPC2,FSCN1,CORO1B,CORO1C,TWF1
GO Process	GO:2001233	Regulation of apoptotic signaling pathway	18	409	0.43	0.0079	9606.ENSP00000234590,9606.ENSP00000248553,9606.ENSP00000248975,9606.ENSP00000260356,9606.ENSP00000264335,9606.ENSP00000285093,9606.ENSP00000300289,9606.ENSP00000324804,9606.ENSP00000326031,9606.ENSP00000327801,9606.ENSP00000339191,9606.ENSP00000357283,9606.ENSP00000360671,9606.ENSP00000361635,9606.ENSP00000364801,9606.ENSP00000365439,9606.ENSP00000382840,9606.ENSP00000449089	ENO1,HSPB1,YWHAH,THBS1,YWHAE,ACAA2,PDIA3,PPP2R1A,PPP1CA,P4HB,CAV1,LMNA,SLC25A5,VDAC2,HSPA1B,HNRNPK,DDX3X,DNM1L
GO Process	GO:0034655	Nucleobase-containing compound catabolic process	17	373	0.45	0.0080	9606.ENSP00000217426,9606.ENSP00000257770,9606.ENSP00000265838,9606.ENSP00000269349,9606.ENSP00000272317,9606.ENSP00000324804,9606.ENSP00000346001,9606.ENSP00000346067,9606.ENSP00000346762,9606.ENSP00000353741,9606.ENSP00000354739,9606.ENSP00000361949,9606.ENSP00000364801,9606.ENSP00000379038,9606.ENSP00000386636,9606.ENSP00000433999,9606.ENSP00000449328	AHCY,NT5E,ACAT1,EIF4A3,RPS27A,PPP2R1A,RPL3,RPSA,SND1,ETF1,RPL12,PABPC4,HSPA1B,TYMP,SSB,RNH1,RPLP0
GO Process	GO:0019538	Protein metabolic process	97	4251	0.15	0.0082	9606.ENSP00000054950,9606.ENSP00000216181,9606.ENSP00000220763,9606.ENSP00000222673,9606.ENSP00000231572,9606.ENSP00000233057,9606.ENSP00000237530,9606.ENSP00000249066,9606.ENSP00000253039,9606.ENSP00000256854,9606.ENSP00000260356,9606.ENSP00000261303,9606.ENSP00000261416,9606.ENSP00000263556,9606.ENSP00000264161,9606.ENSP00000264335,9606.ENSP00000264639,9606.ENSP00000264758,9606.ENSP00000268150,…	RCN1,MYH9,CPQ,OGDH,RARS,EIF2AK2,RPN2,APOL2,EIF2S3,NARS,THBS1,PSMC1,HEXB,P4HA1,DARS,YWHAE,PSMD3,ADD1,MFGE8,RPS27A,FARSB,PLOD2,THY1,EIF4A1,CAPN2,RNPEP,RPN1,PPIB,ANPEP,PDIA3,EEF2,FKBP10,CPNE1,RUVBL1,UGDH,CALR,HIST1H2BC,TUFM,MMP1,CRTAP,TRIM25,PPP2R1A,KARS,PPP1CA,MDH2,P4HB,EEF1G,SHMT2,HSP90AA1,DLST,EEF1A1,GANAB,CTSB,RPL3,ANXA2,RPSA,FN1,WARS,PSMD12,SPTBN1,RAD23B,ETF1,RPL12,TGM2,IARS2,BUB3,HTRA1,DPP7,PA…
GO Process	GO:0006101	Citrate metabolic process	3	5	1.57	0.0083	9606.ENSP00000216254,9606.ENSP00000253792,9606.ENSP00000309477	ACO2,ACLY,ACO1
GO Process	GO:0000904	Cell morphogenesis involved in differentiation	22	566	0.38	0.0086	9606.ENSP00000216181,9606.ENSP00000295550,9606.ENSP00000296755,9606.ENSP00000300231,9606.ENSP00000300527,9606.ENSP00000305988,9606.ENSP00000309539,9606.ENSP00000325146,9606.ENSP00000333769,9606.ENSP00000334008,9606.ENSP00000335153,9606.ENSP00000342858,9606.ENSP00000346839,9606.ENSP00000349259,9606.ENSP00000355180,9606.ENSP00000355809,9606.ENSP00000362409,9606.ENSP00000377941,9606.ENSP00000379350,…	MYH9,COL6A3,MAP1B,MAP1A,COL6A2,ALCAM,DPYSL2,COL12A1,BSG,PARVA,HSP90AA1,FERMT2,FN1,SPTBN1,COL6A1,ENAH,FAM129B,ACTN1,ITGB1,ILK,PALLD,WDR1
GO Process	GO:0006084	acetyl-CoA metabolic process	5	30	1.01	0.0087	9606.ENSP00000253792,9606.ENSP00000265838,9606.ENSP00000280346,9606.ENSP00000335304,9606.ENSP00000369134	ACLY,ACAT1,DLAT,DLST,PDHA1
GO Process	GO:0007005	Mitochondrion organization	19	452	0.41	0.0089	9606.ENSP00000248975,9606.ENSP00000262030,9606.ENSP00000264335,9606.ENSP00000284320,9606.ENSP00000285093,9606.ENSP00000297185,9606.ENSP00000299138,9606.ENSP00000302961,9606.ENSP00000335153,9606.ENSP00000360671,9606.ENSP00000368030,9606.ENSP00000373620,9606.ENSP00000379038,9606.ENSP00000381601,9606.ENSP00000381736,9606.ENSP00000392709,9606.ENSP00000441875,9606.ENSP00000449089,9606.ENSP00000479488	YWHAH,ATP5B,YWHAE,TOMM70A,ACAA2,HSPA9,VPS35,HSPA4,HSP90AA1,SLC25A5,ATAD3A,HSPD1,TYMP,MX1,ATP5A1,NDUFS1,PHB2,DNM1L,PHB
GO Process	GO:0060350	Endochondral bone morphogenesis	7	70	0.79	0.0089	9606.ENSP00000225964,9606.ENSP00000295550,9606.ENSP00000300527,9606.ENSP00000325146,9606.ENSP00000355180,9606.ENSP00000376553,9606.ENSP00000434412	COL1A1,COL6A3,COL6A2,COL12A1,COL6A1,TMEM119,SERPINH1
GO Process	GO:0019319	Hexose biosynthetic process	6	49	0.88	0.0092	9606.ENSP00000216780,9606.ENSP00000229270,9606.ENSP00000234590,9606.ENSP00000285930,9606.ENSP00000308610,9606.ENSP00000327070	PCK2,TPI1,ENO1,AKR1B1,GPD2,MDH2
GO Process	GO:0010769	Regulation of cell morphogenesis involved in differentiation	15	309	0.47	0.0095	9606.ENSP00000248975,9606.ENSP00000252699,9606.ENSP00000284240,9606.ENSP00000295685,9606.ENSP00000296755,9606.ENSP00000309539,9606.ENSP00000320866,9606.ENSP00000327801,9606.ENSP00000337838,9606.ENSP00000340329,9606.ENSP00000346839,9606.ENSP00000379975,9606.ENSP00000394496,9606.ENSP00000432660,9606.ENSP00000449089	YWHAH,ACTN4,THY1,ARPC2,MAP1B,DPYSL2,CALR,P4HB,RTN4,CAPRIN1,FN1,ILK,CORO1C,CFL1,DNM1L
GO Process	GO:0006739	NADP metabolic process	5	31	1.0	0.0097	9606.ENSP00000270776,9606.ENSP00000321259,9606.ENSP00000331897,9606.ENSP00000377192,9606.ENSP00000391481	PGD,TALDO1,IDH2,G6PD,TKT
GO Process	GO:0019511	Peptidyl-proline hydroxylation	4	16	1.19	0.0097	9606.ENSP00000263556,9606.ENSP00000323696,9606.ENSP00000327801,9606.ENSP00000379042	P4HA1,CRTAP,P4HB,ERO1L
GO Function	GO:0003723	RNA binding	112	1649	0.62	6.91e-36	9606.ENSP00000216181,9606.ENSP00000216714,9606.ENSP00000221419,9606.ENSP00000231572,9606.ENSP00000233057,9606.ENSP00000234590,9606.ENSP00000247461,9606.ENSP00000248553,9606.ENSP00000252699,9606.ENSP00000253039,9606.ENSP00000258962,9606.ENSP00000261303,9606.ENSP00000264028,9606.ENSP00000264161,9606.ENSP00000264335,9606.ENSP00000264758,9606.ENSP00000269349,9606.ENSP00000272317,9606.ENSP00000275603,…	MYH9,APEX1,HNRNPL,RARS,EIF2AK2,ENO1,CANX,HSPB1,ACTN4,EIF2S3,SRSF1,PSMC1,ARCN1,DARS,YWHAE,ADD1,EIF4A3,RPS27A,CCT6A,PDCD4,CCT5,FARSB,ACAA2,EIF4A1,CCT3,RPN1,HSPA9,PPIB,PDIA3,PA2G4,PCBP1,EEF2,ACO1,TCP1,NCL,CALR,IMPDH2,TUFM,TRIM25,ZYX,HADHB,HNRNPM,KARS,MDH2,P4HB,SRPR,HIST1H1B,EEF1G,HSP90AA1,TUBA1B,RTN4,EEF1A1,CAPRIN1,GANAB,RPL3,ANXA2,RPSA,SND1,DYNC1H1,HNRNPH1,SPTBN1,XRCC6,TFRC,MAP4,MSN,ETF1,RPL12,ILF2…
GO Function	GO:0050839	Cell adhesion molecule binding	63	538	0.86	4.10e-30	9606.ENSP00000216181,9606.ENSP00000231572,9606.ENSP00000234590,9606.ENSP00000252699,9606.ENSP00000253039,9606.ENSP00000260356,9606.ENSP00000263645,9606.ENSP00000263867,9606.ENSP00000264335,9606.ENSP00000264758,9606.ENSP00000268150,9606.ENSP00000284240,9606.ENSP00000284719,9606.ENSP00000305556,9606.ENSP00000307940,9606.ENSP00000310491,9606.ENSP00000318297,9606.ENSP00000320866,9606.ENSP00000323889,…	MYH9,RARS,ENO1,ACTN4,EIF2S3,THBS1,CD81,CAPG,YWHAE,ADD1,MFGE8,THY1,OLA1,PCBP1,EEF2,ARHGAP1,RUVBL1,CALR,TRIM25,PPP1CA,P4HB,EEF1G,BSG,PARVA,RTN4,PRDX6,FERMT2,ANXA2,RPSA,SND1,FN1,SPTBN1,MSN,CALD1,TAGLN2,PPAP2B,PDLIM1,ANXA7,FAM129B,HNRNPK,ANXA1,SLC3A2,AHNAK,SNX2,EMILIN1,FSCN1,CD9,CORO1B,ACTN1,ITGB1,ILK,DDX3X,RDX,BZW1,EEF1D,TGFBI,PALLD,USO1,LDHA,RAN,TWF1,EHD1,SEPT2
GO Function	GO:0044877	Protein-containing complex binding	81	1216	0.61	4.69e-24	9606.ENSP00000216181,9606.ENSP00000216714,9606.ENSP00000228318,9606.ENSP00000237530,9606.ENSP00000249066,9606.ENSP00000252699,9606.ENSP00000260356,9606.ENSP00000263354,9606.ENSP00000263645,9606.ENSP00000263867,9606.ENSP00000264335,9606.ENSP00000264758,9606.ENSP00000265333,9606.ENSP00000268150,9606.ENSP00000269349,9606.ENSP00000284240,9606.ENSP00000284719,9606.ENSP00000295006,9606.ENSP00000296755,…	MYH9,APEX1,SLC25A3,RPN2,APOL2,ACTN4,THBS1,NAPA,CD81,CAPG,YWHAE,ADD1,VDAC1,MFGE8,EIF4A3,THY1,OLA1,CAPN2,MAP1B,COL6A2,GNB2,EEF2,RUVBL1,CALR,MYO1D,PPP1CA,P4HB,SRPR,HIST1H1B,SYNE3,HSP90AA1,TUBB,CAV1,FERMT2,TPM4,CTSB,RPSA,SND1,FN1,PLS3,SPTBN1,RAD23B,XRCC6,MYO1C,TFRC,ETF1,COL6A1,DHX9,TPM3,PPAP2B,ANXA7,RBM3,SNX2,EMILIN1,HADHA,FSCN1,CD9,HSPD1,XRCC5,CORO1B,ACTN1,ITGB1,ILK,NSF,DDX3X,SCFD1,CORO1C,ANXA11,TGF…
GO Function	GO:0045296	Cadherin binding	44	334	0.91	2.95e-22	9606.ENSP00000216181,9606.ENSP00000231572,9606.ENSP00000234590,9606.ENSP00000253039,9606.ENSP00000263867,9606.ENSP00000264335,9606.ENSP00000264758,9606.ENSP00000284719,9606.ENSP00000305556,9606.ENSP00000307940,9606.ENSP00000310491,9606.ENSP00000318297,9606.ENSP00000323889,9606.ENSP00000326031,9606.ENSP00000331901,9606.ENSP00000333769,9606.ENSP00000334008,9606.ENSP00000337838,9606.ENSP00000342026,…	MYH9,RARS,ENO1,EIF2S3,CAPG,YWHAE,ADD1,OLA1,PCBP1,EEF2,ARHGAP1,RUVBL1,TRIM25,PPP1CA,EEF1G,BSG,PARVA,RTN4,PRDX6,ANXA2,SND1,SPTBN1,CALD1,TAGLN2,PDLIM1,FAM129B,HNRNPK,ANXA1,SLC3A2,AHNAK,SNX2,FSCN1,CORO1B,ITGB1,DDX3X,RDX,BZW1,EEF1D,USO1,LDHA,RAN,TWF1,EHD1,SEPT2
GO Function	GO:0005488	Binding	283	12516	0.14	1.05e-20	9606.ENSP00000054950,9606.ENSP00000196371,9606.ENSP00000216181,9606.ENSP00000216254,9606.ENSP00000216714,9606.ENSP00000216780,9606.ENSP00000217426,9606.ENSP00000220763,9606.ENSP00000221130,9606.ENSP00000221419,9606.ENSP00000222673,9606.ENSP00000225964,9606.ENSP00000228318,9606.ENSP00000229270,9606.ENSP00000231572,9606.ENSP00000233057,9606.ENSP00000234590,9606.ENSP00000237530,9606.ENSP00000241337,…	RCN1,OXCT1,MYH9,ACO2,APEX1,PCK2,AHCY,CPQ,GSR,HNRNPL,OGDH,COL1A1,SLC25A3,TPI1,RARS,EIF2AK2,ENO1,RPN2,GSTM2,PTGIS,CANX,HSPB1,YWHAH,APOL2,ACTN4,EIF2S3,ACLY,NARS,NT5E,CCT7,GNS,SRSF1,SQRDL,THBS1,PSMC1,LMNB1,HEXB,KPNA3,ATP5B,ACTR3,EHD2,NAPA,P4HA1,CD81,CAPG,ARCN1,DARS,YWHAE,ADD1,VDAC1,PRKAR2A,ACAT1,MFGE8,EIF4A3,PGD,RPS27A,MUT,CCT6A,GLUD1,PDCD4,CCT5,DLAT,FARSB,PLOD2,THY1,OLA1,ACAA2,STOM,EIF4A1,CAPN2,RNPE…
GO Function	GO:0005515	Protein binding	202	7026	0.25	3.39e-20	9606.ENSP00000196371,9606.ENSP00000216181,9606.ENSP00000216714,9606.ENSP00000217426,9606.ENSP00000220763,9606.ENSP00000225964,9606.ENSP00000229270,9606.ENSP00000231572,9606.ENSP00000233057,9606.ENSP00000234590,9606.ENSP00000241337,9606.ENSP00000247461,9606.ENSP00000248553,9606.ENSP00000248975,9606.ENSP00000249066,9606.ENSP00000252699,9606.ENSP00000253039,9606.ENSP00000256854,9606.ENSP00000258091,…	OXCT1,MYH9,APEX1,AHCY,CPQ,COL1A1,TPI1,RARS,EIF2AK2,ENO1,GSTM2,CANX,HSPB1,YWHAH,APOL2,ACTN4,EIF2S3,NARS,CCT7,SRSF1,THBS1,PSMC1,LMNB1,HEXB,KPNA3,ATP5B,ACTR3,EHD2,NAPA,P4HA1,CD81,CAPG,YWHAE,ADD1,VDAC1,PRKAR2A,ACAT1,MFGE8,RPS27A,MUT,CCT6A,GLUD1,CCT5,DLAT,THY1,OLA1,STOM,CAPN2,ARPC2,CCT3,MAP1B,HSPA9,VPS35,PPIB,MAP1A,PDIA3,PA2G4,GNB2,PCBP1,ALCAM,EEF2,DPYSL2,ARHGAP1,CPNE1,TCP1,NCL,RUVBL1,UGDH,CALR,IMPDH2…
GO Function	GO:0097159	Organic cyclic compound binding	178	5916	0.27	2.67e-18	9606.ENSP00000216181,9606.ENSP00000216714,9606.ENSP00000216780,9606.ENSP00000217426,9606.ENSP00000221130,9606.ENSP00000221419,9606.ENSP00000222673,9606.ENSP00000231572,9606.ENSP00000233057,9606.ENSP00000234590,9606.ENSP00000244043,9606.ENSP00000247461,9606.ENSP00000248553,9606.ENSP00000252699,9606.ENSP00000253039,9606.ENSP00000253792,9606.ENSP00000256854,9606.ENSP00000257770,9606.ENSP00000258091,…	MYH9,APEX1,PCK2,AHCY,GSR,HNRNPL,OGDH,RARS,EIF2AK2,ENO1,PTGIS,CANX,HSPB1,ACTN4,EIF2S3,ACLY,NARS,NT5E,CCT7,SRSF1,SQRDL,PSMC1,LMNB1,ATP5B,ACTR3,EHD2,CD81,ARCN1,DARS,YWHAE,ADD1,PRKAR2A,EIF4A3,PGD,RPS27A,MUT,CCT6A,GLUD1,PDCD4,CCT5,FARSB,OLA1,ACAA2,EIF4A1,CCT3,RPN1,HSPA9,PPIB,PDIA3,PA2G4,HSPA4,PCBP1,EEF2,ACO1,FKBP10,TCP1,NCL,RUVBL1,UGDH,CALR,IMPDH2,HIST1H2BC,TUFM,TRIM25,ZYX,MYO1D,HADHB,HNRNPM,KARS,MDH2…
GO Function	GO:1901363	Heterocyclic compound binding	176	5831	0.27	3.66e-18	9606.ENSP00000216181,9606.ENSP00000216714,9606.ENSP00000216780,9606.ENSP00000217426,9606.ENSP00000221130,9606.ENSP00000221419,9606.ENSP00000222673,9606.ENSP00000231572,9606.ENSP00000233057,9606.ENSP00000234590,9606.ENSP00000244043,9606.ENSP00000247461,9606.ENSP00000248553,9606.ENSP00000252699,9606.ENSP00000253039,9606.ENSP00000253792,9606.ENSP00000256854,9606.ENSP00000257770,9606.ENSP00000258091,…	MYH9,APEX1,PCK2,AHCY,GSR,HNRNPL,OGDH,RARS,EIF2AK2,ENO1,PTGIS,CANX,HSPB1,ACTN4,EIF2S3,ACLY,NARS,NT5E,CCT7,SRSF1,SQRDL,PSMC1,LMNB1,ATP5B,ACTR3,EHD2,ARCN1,DARS,YWHAE,ADD1,PRKAR2A,EIF4A3,PGD,RPS27A,MUT,CCT6A,GLUD1,PDCD4,CCT5,FARSB,OLA1,ACAA2,EIF4A1,CCT3,RPN1,HSPA9,PPIB,PDIA3,PA2G4,HSPA4,PCBP1,EEF2,ACO1,FKBP10,TCP1,NCL,RUVBL1,UGDH,CALR,IMPDH2,HIST1H2BC,TUFM,TRIM25,ZYX,MYO1D,HADHB,HNRNPM,KARS,MDH2,P4HB…
GO Function	GO:0036094	Small molecule binding	98	2516	0.38	4.84e-14	9606.ENSP00000216181,9606.ENSP00000216780,9606.ENSP00000217426,9606.ENSP00000221130,9606.ENSP00000222673,9606.ENSP00000231572,9606.ENSP00000233057,9606.ENSP00000241337,9606.ENSP00000252699,9606.ENSP00000253039,9606.ENSP00000253792,9606.ENSP00000256854,9606.ENSP00000257770,9606.ENSP00000258091,9606.ENSP00000260324,9606.ENSP00000261303,9606.ENSP00000262030,9606.ENSP00000263238,9606.ENSP00000263277,…	MYH9,PCK2,AHCY,GSR,OGDH,RARS,EIF2AK2,GSTM2,ACTN4,EIF2S3,ACLY,NARS,NT5E,CCT7,SQRDL,PSMC1,ATP5B,ACTR3,EHD2,P4HA1,CD81,DARS,PRKAR2A,EIF4A3,PGD,MUT,CCT6A,GLUD1,CCT5,FARSB,PLOD2,OLA1,EIF4A1,CCT3,HSPA9,HSPA4,EEF2,TCP1,RUVBL1,UGDH,TALDO1,IMPDH2,TUFM,MYO1D,KARS,SRPR,IDH2,SHMT2,BSG,HSP90AA1,TUBA1B,UGP2,TUBB,EEF1A1,CAV1,ACSL4,WARS,DYNC1H1,XRCC6,MYO1C,TGM2,IARS2,DHX9,PHGDH,ACTR1A,VDAC2,YARS,HSPA1B,SUCLA2,AT…
GO Function	GO:0000166	Nucleotide binding	86	2119	0.4	6.51e-13	9606.ENSP00000216181,9606.ENSP00000216780,9606.ENSP00000217426,9606.ENSP00000221130,9606.ENSP00000231572,9606.ENSP00000233057,9606.ENSP00000253039,9606.ENSP00000253792,9606.ENSP00000256854,9606.ENSP00000257770,9606.ENSP00000258091,9606.ENSP00000260324,9606.ENSP00000261303,9606.ENSP00000262030,9606.ENSP00000263238,9606.ENSP00000263277,9606.ENSP00000264161,9606.ENSP00000265563,9606.ENSP00000269349,…	MYH9,PCK2,AHCY,GSR,RARS,EIF2AK2,EIF2S3,ACLY,NARS,NT5E,CCT7,SQRDL,PSMC1,ATP5B,ACTR3,EHD2,DARS,PRKAR2A,EIF4A3,PGD,CCT6A,GLUD1,CCT5,FARSB,OLA1,EIF4A1,CCT3,HSPA9,HSPA4,EEF2,TCP1,RUVBL1,UGDH,IMPDH2,TUFM,MYO1D,KARS,SRPR,IDH2,HSP90AA1,TUBA1B,UGP2,TUBB,EEF1A1,ACSL4,WARS,DYNC1H1,XRCC6,MYO1C,TGM2,IARS2,DHX9,PHGDH,ACTR1A,VDAC2,YARS,HSPA1B,SUCLA2,ATAD3A,TUBB2A,HADHA,HSPD1,XRCC5,PPP2R4,G6PD,CCT4,ILK,DDX17,NSF…
GO Function	GO:0003779	Actin binding	36	438	0.7	2.68e-12	9606.ENSP00000216181,9606.ENSP00000248975,9606.ENSP00000252699,9606.ENSP00000263238,9606.ENSP00000263867,9606.ENSP00000264758,9606.ENSP00000295685,9606.ENSP00000296755,9606.ENSP00000300231,9606.ENSP00000307940,9606.ENSP00000324527,9606.ENSP00000327801,9606.ENSP00000334008,9606.ENSP00000334308,9606.ENSP00000342858,9606.ENSP00000345230,9606.ENSP00000348163,9606.ENSP00000349259,9606.ENSP00000352834,…	MYH9,YWHAH,ACTN4,ACTR3,CAPG,ADD1,ARPC2,MAP1B,MAP1A,EEF2,MYO1D,P4HB,PARVA,SYNE3,FERMT2,TPM4,PLS3,SPTBN1,MYO1C,MSN,CALD1,ENAH,TPM3,PDLIM1,CAP1,FSCN1,CORO1B,ACTN1,ITGB1,RDX,CORO1C,PALLD,WDR1,CFL1,TWF1,MARCKS
GO Function	GO:0042802	Identical protein binding	79	1896	0.41	2.68e-12	9606.ENSP00000196371,9606.ENSP00000216181,9606.ENSP00000217426,9606.ENSP00000220763,9606.ENSP00000225964,9606.ENSP00000229270,9606.ENSP00000233057,9606.ENSP00000234590,9606.ENSP00000241337,9606.ENSP00000248553,9606.ENSP00000248975,9606.ENSP00000252699,9606.ENSP00000258091,9606.ENSP00000260356,9606.ENSP00000261416,9606.ENSP00000263277,9606.ENSP00000263556,9606.ENSP00000264335,9606.ENSP00000264758,…	OXCT1,MYH9,AHCY,CPQ,COL1A1,TPI1,EIF2AK2,ENO1,GSTM2,HSPB1,YWHAH,ACTN4,CCT7,THBS1,HEXB,EHD2,P4HA1,YWHAE,ADD1,VDAC1,ACAT1,MUT,GLUD1,DLAT,STOM,PDIA3,ALCAM,DPYSL2,CPNE1,NCL,UGDH,IMPDH2,HIST1H2BC,KARS,SHMT2,HSP90AA1,RTN4,UGP2,CAV1,PRDX6,DPYSL3,TPM4,ANXA2,FN1,WARS,TFRC,TGM2,LMNA,HTRA1,HNRNPK,ANXA1,KCTD12,AHNAK,OPTN,ATAD3A,SNX2,EMILIN1,PPP2R4,G6PD,CORO1B,ACTN1,MVP,TYMP,LDHB,MX1,ATL3,SUN2,TKT,SLC2A1,HSD17…
GO Function	GO:0043168	Anion binding	99	2805	0.34	1.03e-11	9606.ENSP00000216181,9606.ENSP00000216780,9606.ENSP00000221130,9606.ENSP00000222673,9606.ENSP00000231572,9606.ENSP00000233057,9606.ENSP00000241337,9606.ENSP00000253039,9606.ENSP00000253792,9606.ENSP00000256854,9606.ENSP00000258091,9606.ENSP00000260324,9606.ENSP00000260356,9606.ENSP00000261303,9606.ENSP00000262030,9606.ENSP00000263238,9606.ENSP00000263277,9606.ENSP00000263556,9606.ENSP00000263867,…	MYH9,PCK2,GSR,OGDH,RARS,EIF2AK2,GSTM2,EIF2S3,ACLY,NARS,CCT7,SQRDL,THBS1,PSMC1,ATP5B,ACTR3,EHD2,P4HA1,CAPG,DARS,PRKAR2A,MFGE8,EIF4A3,CCT6A,GLUD1,CCT5,FARSB,PLOD2,THY1,OLA1,EIF4A1,CCT3,ANXA5,MAP1B,HSPA9,HSPA4,EEF2,CPNE1,TCP1,RUVBL1,TUFM,MYO1D,KARS,SRPR,SHMT2,HSP90AA1,TUBA1B,TUBB,EEF1A1,ACSL4,FERMT2,DPYSL3,ANXA2,FN1,WARS,DYNC1H1,SPTBN1,MYOF,XRCC6,MYO1C,TGM2,IARS2,DHX9,ACTR1A,ANXA7,YARS,HSPA1B,ANXA1,…
GO Function	GO:0003824	Catalytic activity	151	5486	0.23	7.43e-11	9606.ENSP00000196371,9606.ENSP00000216181,9606.ENSP00000216254,9606.ENSP00000216714,9606.ENSP00000216780,9606.ENSP00000217426,9606.ENSP00000217456,9606.ENSP00000220763,9606.ENSP00000221130,9606.ENSP00000222673,9606.ENSP00000229270,9606.ENSP00000231572,9606.ENSP00000233057,9606.ENSP00000234590,9606.ENSP00000235835,9606.ENSP00000241337,9606.ENSP00000244043,9606.ENSP00000253039,9606.ENSP00000253792,…	OXCT1,MYH9,ACO2,APEX1,PCK2,AHCY,APMAP,CPQ,GSR,OGDH,TPI1,RARS,EIF2AK2,ENO1,AKR7A2,GSTM2,PTGIS,EIF2S3,ACLY,NARS,NT5E,GNS,SQRDL,PSMC1,HEXB,ATP5B,EHD2,P4HA1,DARS,ACAT1,EIF4A3,PGD,MUT,GLUD1,DLAT,FARSB,PLOD2,OLA1,ACAA2,AKR1B1,CBR1,EIF4A1,CAPN2,RNPEP,HSPA9,PPIB,ANPEP,PDIA3,GNB2,EEF2,GPD2,ACO1,DPYSL2,FKBP10,CPNE1,RUVBL1,UGDH,TALDO1,IMPDH2,TUFM,MMP1,TRIM25,MYO1D,PPP2R1A,HADHB,KARS,PPP1CA,MDH2,P4HB,SRPR,ID…
GO Function	GO:0003676	Nucleic acid binding	121	3947	0.27	7.46e-11	9606.ENSP00000216181,9606.ENSP00000216714,9606.ENSP00000221419,9606.ENSP00000231572,9606.ENSP00000233057,9606.ENSP00000234590,9606.ENSP00000247461,9606.ENSP00000248553,9606.ENSP00000252699,9606.ENSP00000253039,9606.ENSP00000256854,9606.ENSP00000258962,9606.ENSP00000261303,9606.ENSP00000261366,9606.ENSP00000263277,9606.ENSP00000264028,9606.ENSP00000264161,9606.ENSP00000264335,9606.ENSP00000264758,…	MYH9,APEX1,HNRNPL,RARS,EIF2AK2,ENO1,CANX,HSPB1,ACTN4,EIF2S3,NARS,SRSF1,PSMC1,LMNB1,EHD2,ARCN1,DARS,YWHAE,ADD1,EIF4A3,RPS27A,CCT6A,PDCD4,CCT5,FARSB,ACAA2,EIF4A1,CCT3,RPN1,HSPA9,PPIB,PDIA3,PA2G4,PCBP1,EEF2,ACO1,TCP1,NCL,CALR,IMPDH2,HIST1H2BC,TUFM,TRIM25,ZYX,HADHB,HNRNPM,KARS,MDH2,P4HB,SRPR,HIST1H1B,EEF1G,HSP90AA1,TUBA1B,RTN4,EEF1A1,CAPRIN1,GANAB,RPL3,ANXA2,RPSA,SND1,DYNC1H1,HNRNPH1,SPTBN1,RAD23B,XR…
GO Function	GO:0016491	Oxidoreductase activity	43	726	0.56	1.78e-10	9606.ENSP00000216714,9606.ENSP00000221130,9606.ENSP00000222673,9606.ENSP00000235835,9606.ENSP00000241337,9606.ENSP00000244043,9606.ENSP00000260324,9606.ENSP00000263556,9606.ENSP00000270776,9606.ENSP00000277865,9606.ENSP00000282903,9606.ENSP00000285930,9606.ENSP00000290349,9606.ENSP00000300289,9606.ENSP00000308610,9606.ENSP00000319501,9606.ENSP00000321584,9606.ENSP00000325136,9606.ENSP00000327070,…	APEX1,GSR,OGDH,AKR7A2,GSTM2,PTGIS,SQRDL,P4HA1,PGD,GLUD1,PLOD2,AKR1B1,CBR1,PDIA3,GPD2,UGDH,IMPDH2,HADHB,MDH2,P4HB,IDH2,ACAA1,PRDX6,VAT1,PTGS1,SCCPDH,PHGDH,GSTO1,AKR1A1,PDHA1,HADHA,G6PD,ERO1L,LDHB,PDIA6,ALDH7A1,PCYOX1,NDUFS1,CRYZ,HSD17B4,ACADVL,LDHA,ETFA
GO Function	GO:0008092	Cytoskeletal protein binding	49	973	0.49	1.06e-09	9606.ENSP00000216181,9606.ENSP00000248975,9606.ENSP00000252699,9606.ENSP00000263238,9606.ENSP00000263867,9606.ENSP00000264758,9606.ENSP00000280326,9606.ENSP00000295006,9606.ENSP00000295685,9606.ENSP00000296755,9606.ENSP00000300231,9606.ENSP00000307940,9606.ENSP00000309539,9606.ENSP00000324527,9606.ENSP00000327801,9606.ENSP00000334008,9606.ENSP00000334308,9606.ENSP00000335153,9606.ENSP00000342858,…	MYH9,YWHAH,ACTN4,ACTR3,CAPG,ADD1,CCT5,CAPN2,ARPC2,MAP1B,MAP1A,EEF2,DPYSL2,MYO1D,P4HB,PARVA,SYNE3,HSP90AA1,FERMT2,DPYSL3,TPM4,ANXA2,PLS3,SPTBN1,MYO1C,MAP4,MSN,CALD1,ENAH,TPM3,PDLIM1,CAP1,FSCN1,CORO1B,ACTN1,ITGB1,MX1,DDX3X,RDX,SUN2,CORO1C,PALLD,WDR1,CFL1,TOR1AIP1,DNM1L,TWF1,MARCKS,GNB1
GO Function	GO:0017076	Purine nucleotide binding	72	1878	0.37	1.78e-09	9606.ENSP00000216181,9606.ENSP00000216780,9606.ENSP00000217426,9606.ENSP00000231572,9606.ENSP00000233057,9606.ENSP00000253039,9606.ENSP00000253792,9606.ENSP00000256854,9606.ENSP00000258091,9606.ENSP00000261303,9606.ENSP00000262030,9606.ENSP00000263238,9606.ENSP00000263277,9606.ENSP00000264161,9606.ENSP00000265563,9606.ENSP00000269349,9606.ENSP00000275603,9606.ENSP00000277865,9606.ENSP00000280326,…	MYH9,PCK2,AHCY,RARS,EIF2AK2,EIF2S3,ACLY,NARS,CCT7,PSMC1,ATP5B,ACTR3,EHD2,DARS,PRKAR2A,EIF4A3,CCT6A,GLUD1,CCT5,FARSB,OLA1,EIF4A1,CCT3,HSPA9,HSPA4,EEF2,TCP1,RUVBL1,TUFM,MYO1D,KARS,SRPR,HSP90AA1,TUBA1B,TUBB,EEF1A1,ACSL4,WARS,DYNC1H1,XRCC6,MYO1C,TGM2,IARS2,DHX9,ACTR1A,YARS,HSPA1B,SUCLA2,ATAD3A,TUBB2A,HADHA,HSPD1,XRCC5,PPP2R4,CCT4,ILK,DDX17,NSF,MX1,ATP5A1,ATL3,DDX3X,ACTA2,SUCLG2,ACADVL,ATP2A2,RAN,DNM1…
GO Function	GO:0032553	Ribonucleotide binding	72	1880	0.37	1.78e-09	9606.ENSP00000216181,9606.ENSP00000216780,9606.ENSP00000231572,9606.ENSP00000233057,9606.ENSP00000253039,9606.ENSP00000253792,9606.ENSP00000256854,9606.ENSP00000258091,9606.ENSP00000261303,9606.ENSP00000262030,9606.ENSP00000263238,9606.ENSP00000263277,9606.ENSP00000264161,9606.ENSP00000265563,9606.ENSP00000269349,9606.ENSP00000275603,9606.ENSP00000277865,9606.ENSP00000280326,9606.ENSP00000281828,…	MYH9,PCK2,RARS,EIF2AK2,EIF2S3,ACLY,NARS,CCT7,PSMC1,ATP5B,ACTR3,EHD2,DARS,PRKAR2A,EIF4A3,CCT6A,GLUD1,CCT5,FARSB,OLA1,EIF4A1,CCT3,HSPA9,HSPA4,EEF2,TCP1,RUVBL1,TUFM,MYO1D,KARS,SRPR,HSP90AA1,TUBA1B,UGP2,TUBB,EEF1A1,ACSL4,WARS,DYNC1H1,XRCC6,MYO1C,TGM2,IARS2,DHX9,ACTR1A,YARS,HSPA1B,SUCLA2,ATAD3A,TUBB2A,HADHA,HSPD1,XRCC5,PPP2R4,CCT4,ILK,DDX17,NSF,MX1,ATP5A1,ATL3,DDX3X,ACTA2,SUCLG2,ACADVL,ATP2A2,RAN,DNM1…
GO Function	GO:0032555	Purine ribonucleotide binding	71	1864	0.37	3.12e-09	9606.ENSP00000216181,9606.ENSP00000216780,9606.ENSP00000231572,9606.ENSP00000233057,9606.ENSP00000253039,9606.ENSP00000253792,9606.ENSP00000256854,9606.ENSP00000258091,9606.ENSP00000261303,9606.ENSP00000262030,9606.ENSP00000263238,9606.ENSP00000263277,9606.ENSP00000264161,9606.ENSP00000265563,9606.ENSP00000269349,9606.ENSP00000275603,9606.ENSP00000277865,9606.ENSP00000280326,9606.ENSP00000281828,…	MYH9,PCK2,RARS,EIF2AK2,EIF2S3,ACLY,NARS,CCT7,PSMC1,ATP5B,ACTR3,EHD2,DARS,PRKAR2A,EIF4A3,CCT6A,GLUD1,CCT5,FARSB,OLA1,EIF4A1,CCT3,HSPA9,HSPA4,EEF2,TCP1,RUVBL1,TUFM,MYO1D,KARS,SRPR,HSP90AA1,TUBA1B,TUBB,EEF1A1,ACSL4,WARS,DYNC1H1,XRCC6,MYO1C,TGM2,IARS2,DHX9,ACTR1A,YARS,HSPA1B,SUCLA2,ATAD3A,TUBB2A,HADHA,HSPD1,XRCC5,PPP2R4,CCT4,ILK,DDX17,NSF,MX1,ATP5A1,ATL3,DDX3X,ACTA2,SUCLG2,ACADVL,ATP2A2,RAN,DNM1L,TWF…
GO Function	GO:0097367	Carbohydrate derivative binding	79	2226	0.34	4.74e-09	9606.ENSP00000216181,9606.ENSP00000216780,9606.ENSP00000231572,9606.ENSP00000233057,9606.ENSP00000252699,9606.ENSP00000253039,9606.ENSP00000253792,9606.ENSP00000256854,9606.ENSP00000258091,9606.ENSP00000258145,9606.ENSP00000260356,9606.ENSP00000261303,9606.ENSP00000262030,9606.ENSP00000263238,9606.ENSP00000263277,9606.ENSP00000264161,9606.ENSP00000265563,9606.ENSP00000269349,9606.ENSP00000275603,…	MYH9,PCK2,RARS,EIF2AK2,ACTN4,EIF2S3,ACLY,NARS,CCT7,GNS,THBS1,PSMC1,ATP5B,ACTR3,EHD2,DARS,PRKAR2A,EIF4A3,CCT6A,GLUD1,CCT5,FARSB,THY1,OLA1,EIF4A1,CCT3,HSPA9,HSPA4,EEF2,TCP1,RUVBL1,TUFM,MYO1D,KARS,SRPR,HSP90AA1,TUBA1B,UGP2,TUBB,EEF1A1,ACSL4,DPYSL3,CTSB,FN1,WARS,DYNC1H1,XRCC6,MYO1C,TGM2,IARS2,DHX9,ACTR1A,YARS,HSPA1B,SUCLA2,ATAD3A,TUBB2A,HADHA,HSPD1,XRCC5,PPP2R4,CCT4,ILK,DDX17,NSF,MX1,ATP5A1,ATL3,DDX3…
GO Function	GO:0035639	Purine ribonucleoside triphosphate binding	68	1799	0.37	1.17e-08	9606.ENSP00000216181,9606.ENSP00000216780,9606.ENSP00000231572,9606.ENSP00000233057,9606.ENSP00000253039,9606.ENSP00000253792,9606.ENSP00000256854,9606.ENSP00000258091,9606.ENSP00000261303,9606.ENSP00000262030,9606.ENSP00000263238,9606.ENSP00000263277,9606.ENSP00000264161,9606.ENSP00000269349,9606.ENSP00000275603,9606.ENSP00000277865,9606.ENSP00000280326,9606.ENSP00000281828,9606.ENSP00000284719,…	MYH9,PCK2,RARS,EIF2AK2,EIF2S3,ACLY,NARS,CCT7,PSMC1,ATP5B,ACTR3,EHD2,DARS,EIF4A3,CCT6A,GLUD1,CCT5,FARSB,OLA1,EIF4A1,CCT3,HSPA9,HSPA4,EEF2,TCP1,RUVBL1,TUFM,MYO1D,KARS,SRPR,HSP90AA1,TUBA1B,TUBB,EEF1A1,ACSL4,WARS,DYNC1H1,XRCC6,MYO1C,TGM2,IARS2,DHX9,ACTR1A,YARS,HSPA1B,SUCLA2,ATAD3A,TUBB2A,HSPD1,XRCC5,PPP2R4,CCT4,ILK,DDX17,NSF,MX1,ATP5A1,ATL3,DDX3X,ACTA2,SUCLG2,ATP2A2,RAN,DNM1L,TWF1,RUVBL2,EHD1,SEPT2
GO Function	GO:0005178	Integrin binding	18	147	0.88	2.42e-08	9606.ENSP00000216181,9606.ENSP00000252699,9606.ENSP00000260356,9606.ENSP00000263645,9606.ENSP00000268150,9606.ENSP00000284240,9606.ENSP00000320866,9606.ENSP00000327801,9606.ENSP00000342858,9606.ENSP00000346839,9606.ENSP00000360296,9606.ENSP00000362010,9606.ENSP00000369677,9606.ENSP00000371958,9606.ENSP00000377941,9606.ENSP00000379350,9606.ENSP00000379975,9606.ENSP00000416330	MYH9,ACTN4,THBS1,CD81,MFGE8,THY1,CALR,P4HB,FERMT2,FN1,PPAP2B,ANXA7,EMILIN1,CD9,ACTN1,ITGB1,ILK,TGFBI
GO Function	GO:0016614	Oxidoreductase activity, acting on CH-OH group of donors	17	130	0.9	2.99e-08	9606.ENSP00000235835,9606.ENSP00000270776,9606.ENSP00000285930,9606.ENSP00000290349,9606.ENSP00000308610,9606.ENSP00000319501,9606.ENSP00000321584,9606.ENSP00000325136,9606.ENSP00000327070,9606.ENSP00000331897,9606.ENSP00000358417,9606.ENSP00000361140,9606.ENSP00000370023,9606.ENSP00000377192,9606.ENSP00000379386,9606.ENSP00000420914,9606.ENSP00000445175	AKR7A2,PGD,AKR1B1,CBR1,GPD2,UGDH,IMPDH2,HADHB,MDH2,IDH2,PHGDH,AKR1A1,HADHA,G6PD,LDHB,HSD17B4,LDHA
GO Function	GO:0003729	mRNA binding	24	289	0.71	3.48e-08	9606.ENSP00000221419,9606.ENSP00000258962,9606.ENSP00000269349,9606.ENSP00000280326,9606.ENSP00000293831,9606.ENSP00000305556,9606.ENSP00000309477,9606.ENSP00000318195,9606.ENSP00000320866,9606.ENSP00000325376,9606.ENSP00000353741,9606.ENSP00000356520,9606.ENSP00000357048,9606.ENSP00000358635,9606.ENSP00000359804,9606.ENSP00000361949,9606.ENSP00000362820,9606.ENSP00000363745,9606.ENSP00000365439,…	HNRNPL,SRSF1,EIF4A3,CCT5,EIF4A1,PCBP1,ACO1,NCL,CALR,HNRNPM,ETF1,DHX9,COPA,SYNCRIP,FUBP1,PABPC4,SRSF3,HNRNPR,HNRNPK,DDX3X,SSB,CRYZ,ILF3,HNRNPC
GO Function	GO:0051015	Actin filament binding	20	199	0.79	5.12e-08	9606.ENSP00000216181,9606.ENSP00000252699,9606.ENSP00000263867,9606.ENSP00000264758,9606.ENSP00000307940,9606.ENSP00000324527,9606.ENSP00000334308,9606.ENSP00000342858,9606.ENSP00000345230,9606.ENSP00000348163,9606.ENSP00000352834,9606.ENSP00000357516,9606.ENSP00000371798,9606.ENSP00000377471,9606.ENSP00000377941,9606.ENSP00000394496,9606.ENSP00000427687,9606.ENSP00000432660,9606.ENSP00000449428,…	MYH9,ACTN4,CAPG,ADD1,EEF2,MYO1D,SYNE3,FERMT2,TPM4,PLS3,MYO1C,TPM3,FSCN1,CORO1B,ACTN1,CORO1C,WDR1,CFL1,TWF1,MARCKS
GO Function	GO:0017111	Nucleoside-triphosphatase activity	39	760	0.5	7.41e-08	9606.ENSP00000216181,9606.ENSP00000253039,9606.ENSP00000261303,9606.ENSP00000269349,9606.ENSP00000274813,9606.ENSP00000284719,9606.ENSP00000293831,9606.ENSP00000297185,9606.ENSP00000305260,9606.ENSP00000307940,9606.ENSP00000318297,9606.ENSP00000322439,9606.ENSP00000324527,9606.ENSP00000328023,9606.ENSP00000335153,9606.ENSP00000336799,9606.ENSP00000339001,9606.ENSP00000339063,9606.ENSP00000348965,…	MYH9,EIF2S3,PSMC1,EIF4A3,MUT,OLA1,EIF4A1,HSPA9,GNB2,EEF2,RUVBL1,TUFM,MYO1D,SRPR,HSP90AA1,TUBA1B,TUBB,EEF1A1,DYNC1H1,XRCC6,MYO1C,DHX9,HSPA1B,ANXA1,TUBB2A,HSPD1,XRCC5,DDX17,NSF,MX1,ATL3,DDX3X,ATP2A2,RAN,MYL6,DNM1L,RUVBL2,SEPT2,GNB1
GO Function	GO:0019899	Enzyme binding	76	2239	0.32	7.41e-08	9606.ENSP00000225964,9606.ENSP00000229270,9606.ENSP00000234590,9606.ENSP00000241337,9606.ENSP00000248553,9606.ENSP00000248975,9606.ENSP00000258962,9606.ENSP00000261366,9606.ENSP00000264335,9606.ENSP00000265333,9606.ENSP00000265563,9606.ENSP00000265838,9606.ENSP00000272317,9606.ENSP00000284240,9606.ENSP00000286713,9606.ENSP00000295006,9606.ENSP00000297185,9606.ENSP00000300026,9606.ENSP00000302886,…	COL1A1,TPI1,ENO1,GSTM2,HSPB1,YWHAH,SRSF1,LMNB1,YWHAE,VDAC1,PRKAR2A,ACAT1,RPS27A,THY1,STOM,CAPN2,HSPA9,PPIB,PA2G4,GNB2,EEF2,ARHGAP1,TCP1,NCL,RUVBL1,CALR,PPP1CA,P4HB,HIST1H1B,LAMP1,HSP90AA1,TUBA1B,RTN4,TUBB,EEF1A1,CAV1,PRDX6,ANXA2,FN1,WARS,SPTBN1,MYO1C,TFRC,MSN,DHX9,SLC25A5,CAP1,SRSF3,HSPA1B,OPTN,IPO7,HSPD1,XRCC5,PPP2R4,MVP,ITGB1,ILK,NSF,RDX,AKAP12,NUCB1,CORO1C,ACTA2,EEF1D,SLC2A1,TOR1AIP1,NUCB2,ATP…
GO Function	GO:0016616	Oxidoreductase activity, acting on the CH-OH group of donors, NAD or NADP as acceptor	16	122	0.91	8.18e-08	9606.ENSP00000235835,9606.ENSP00000270776,9606.ENSP00000285930,9606.ENSP00000290349,9606.ENSP00000319501,9606.ENSP00000321584,9606.ENSP00000325136,9606.ENSP00000327070,9606.ENSP00000331897,9606.ENSP00000358417,9606.ENSP00000361140,9606.ENSP00000370023,9606.ENSP00000377192,9606.ENSP00000379386,9606.ENSP00000420914,9606.ENSP00000445175	AKR7A2,PGD,AKR1B1,CBR1,UGDH,IMPDH2,HADHB,MDH2,IDH2,PHGDH,AKR1A1,HADHA,G6PD,LDHB,HSD17B4,LDHA
GO Function	GO:0051082	Unfolded protein binding	15	108	0.93	1.33e-07	9606.ENSP00000247461,9606.ENSP00000258091,9606.ENSP00000275603,9606.ENSP00000280326,9606.ENSP00000295688,9606.ENSP00000297185,9606.ENSP00000300026,9606.ENSP00000317334,9606.ENSP00000320866,9606.ENSP00000335153,9606.ENSP00000364801,9606.ENSP00000373620,9606.ENSP00000377958,9606.ENSP00000434412,9606.ENSP00000473172	CANX,CCT7,CCT6A,CCT5,CCT3,HSPA9,PPIB,TCP1,CALR,HSP90AA1,HSPA1B,HSPD1,CCT4,SERPINH1,RUVBL2
GO Function	GO:0003725	Double-stranded RNA binding	13	75	1.03	1.51e-07	9606.ENSP00000233057,9606.ENSP00000293831,9606.ENSP00000336799,9606.ENSP00000353224,9606.ENSP00000353408,9606.ENSP00000355011,9606.ENSP00000356520,9606.ENSP00000367123,9606.ENSP00000373620,9606.ENSP00000377941,9606.ENSP00000382840,9606.ENSP00000404121,9606.ENSP00000446007	EIF2AK2,EIF4A1,TUBA1B,TFRC,MSN,ILF2,DHX9,SLC3A2,HSPD1,ACTN1,DDX3X,ILF3,VIM
GO Function	GO:0005198	Structural molecule activity	34	635	0.52	3.15e-07	9606.ENSP00000225964,9606.ENSP00000260356,9606.ENSP00000261366,9606.ENSP00000263238,9606.ENSP00000264758,9606.ENSP00000272317,9606.ENSP00000295550,9606.ENSP00000295685,9606.ENSP00000296755,9606.ENSP00000300231,9606.ENSP00000300527,9606.ENSP00000325002,9606.ENSP00000325146,9606.ENSP00000336799,9606.ENSP00000339001,9606.ENSP00000345230,9606.ENSP00000346001,9606.ENSP00000346067,9606.ENSP00000346839,…	COL1A1,THBS1,LMNB1,ACTR3,ADD1,RPS27A,COL6A3,ARPC2,MAP1B,MAP1A,COL6A2,COPG1,COL12A1,TUBA1B,TUBB,TPM4,RPL3,RPSA,FN1,SPTBN1,MAP4,MSN,RPL12,COL6A1,COPA,LMNA,AHNAK,EMILIN1,TUBB2A,ACTN1,TGFBI,VIM,MYL6,RPLP0
GO Function	GO:0030554	Adenyl nucleotide binding	57	1534	0.36	6.18e-07	9606.ENSP00000216181,9606.ENSP00000217426,9606.ENSP00000231572,9606.ENSP00000233057,9606.ENSP00000253792,9606.ENSP00000256854,9606.ENSP00000258091,9606.ENSP00000261303,9606.ENSP00000262030,9606.ENSP00000263238,9606.ENSP00000263277,9606.ENSP00000264161,9606.ENSP00000265563,9606.ENSP00000269349,9606.ENSP00000275603,9606.ENSP00000277865,9606.ENSP00000280326,9606.ENSP00000281828,9606.ENSP00000284719,…	MYH9,AHCY,RARS,EIF2AK2,ACLY,NARS,CCT7,PSMC1,ATP5B,ACTR3,EHD2,DARS,PRKAR2A,EIF4A3,CCT6A,GLUD1,CCT5,FARSB,OLA1,EIF4A1,CCT3,HSPA9,HSPA4,TCP1,RUVBL1,MYO1D,KARS,HSP90AA1,ACSL4,WARS,DYNC1H1,XRCC6,MYO1C,IARS2,DHX9,ACTR1A,YARS,HSPA1B,SUCLA2,ATAD3A,HADHA,HSPD1,XRCC5,PPP2R4,CCT4,ILK,DDX17,NSF,ATP5A1,DDX3X,ACTA2,SUCLG2,ACADVL,ATP2A2,TWF1,RUVBL2,EHD1
GO Function	GO:0032559	Adenyl ribonucleotide binding	56	1522	0.35	1.17e-06	9606.ENSP00000216181,9606.ENSP00000231572,9606.ENSP00000233057,9606.ENSP00000253792,9606.ENSP00000256854,9606.ENSP00000258091,9606.ENSP00000261303,9606.ENSP00000262030,9606.ENSP00000263238,9606.ENSP00000263277,9606.ENSP00000264161,9606.ENSP00000265563,9606.ENSP00000269349,9606.ENSP00000275603,9606.ENSP00000277865,9606.ENSP00000280326,9606.ENSP00000281828,9606.ENSP00000284719,9606.ENSP00000293831,…	MYH9,RARS,EIF2AK2,ACLY,NARS,CCT7,PSMC1,ATP5B,ACTR3,EHD2,DARS,PRKAR2A,EIF4A3,CCT6A,GLUD1,CCT5,FARSB,OLA1,EIF4A1,CCT3,HSPA9,HSPA4,TCP1,RUVBL1,MYO1D,KARS,HSP90AA1,ACSL4,WARS,DYNC1H1,XRCC6,MYO1C,IARS2,DHX9,ACTR1A,YARS,HSPA1B,SUCLA2,ATAD3A,HADHA,HSPD1,XRCC5,PPP2R4,CCT4,ILK,DDX17,NSF,ATP5A1,DDX3X,ACTA2,SUCLG2,ACADVL,ATP2A2,TWF1,RUVBL2,EHD1
GO Function	GO:0005524	ATP binding	53	1464	0.35	4.98e-06	9606.ENSP00000216181,9606.ENSP00000231572,9606.ENSP00000233057,9606.ENSP00000253792,9606.ENSP00000256854,9606.ENSP00000258091,9606.ENSP00000261303,9606.ENSP00000262030,9606.ENSP00000263238,9606.ENSP00000263277,9606.ENSP00000264161,9606.ENSP00000269349,9606.ENSP00000275603,9606.ENSP00000277865,9606.ENSP00000280326,9606.ENSP00000281828,9606.ENSP00000284719,9606.ENSP00000293831,9606.ENSP00000295688,…	MYH9,RARS,EIF2AK2,ACLY,NARS,CCT7,PSMC1,ATP5B,ACTR3,EHD2,DARS,EIF4A3,CCT6A,GLUD1,CCT5,FARSB,OLA1,EIF4A1,CCT3,HSPA9,HSPA4,TCP1,RUVBL1,MYO1D,KARS,HSP90AA1,ACSL4,WARS,DYNC1H1,XRCC6,MYO1C,IARS2,DHX9,ACTR1A,YARS,HSPA1B,SUCLA2,ATAD3A,HSPD1,XRCC5,PPP2R4,CCT4,ILK,DDX17,NSF,ATP5A1,DDX3X,ACTA2,SUCLG2,ATP2A2,TWF1,RUVBL2,EHD1
GO Function	GO:0016853	Isomerase activity	15	159	0.76	1.17e-05	9606.ENSP00000229270,9606.ENSP00000244043,9606.ENSP00000274813,9606.ENSP00000300026,9606.ENSP00000300289,9606.ENSP00000317232,9606.ENSP00000327801,9606.ENSP00000369081,9606.ENSP00000373620,9606.ENSP00000377036,9606.ENSP00000379042,9606.ENSP00000380837,9606.ENSP00000385385,9606.ENSP00000420914,9606.ENSP00000439250	TPI1,PTGIS,MUT,PPIB,PDIA3,FKBP10,P4HB,TXNDC5,HSPD1,PPP2R4,ERO1L,LSS,PDIA6,HSD17B4,FKBP9
GO Function	GO:0043167	Ion binding	145	6188	0.16	1.68e-05	9606.ENSP00000054950,9606.ENSP00000216181,9606.ENSP00000216254,9606.ENSP00000216714,9606.ENSP00000216780,9606.ENSP00000220763,9606.ENSP00000221130,9606.ENSP00000222673,9606.ENSP00000225964,9606.ENSP00000231572,9606.ENSP00000233057,9606.ENSP00000234590,9606.ENSP00000241337,9606.ENSP00000244043,9606.ENSP00000247461,9606.ENSP00000252699,9606.ENSP00000253039,9606.ENSP00000253792,9606.ENSP00000256854,…	RCN1,MYH9,ACO2,APEX1,PCK2,CPQ,GSR,OGDH,COL1A1,RARS,EIF2AK2,ENO1,GSTM2,PTGIS,CANX,ACTN4,EIF2S3,ACLY,NARS,NT5E,CCT7,GNS,SQRDL,THBS1,PSMC1,ATP5B,ACTR3,EHD2,P4HA1,CAPG,DARS,PRKAR2A,ACAT1,MFGE8,EIF4A3,RPS27A,MUT,CCT6A,GLUD1,CCT5,FARSB,PLOD2,THY1,OLA1,EIF4A1,CAPN2,RNPEP,CCT3,ANXA5,MAP1B,HSPA9,ANPEP,HSPA4,EEF2,GPD2,ACO1,FKBP10,CPNE1,TCP1,RUVBL1,CALR,IMPDH2,TUFM,MMP1,TRIM25,ZYX,MYO1D,KARS,PPP1CA,SRPR,IDH…
GO Function	GO:0003727	Single-stranded RNA binding	11	82	0.92	2.22e-05	9606.ENSP00000269349,9606.ENSP00000349168,9606.ENSP00000356520,9606.ENSP00000358635,9606.ENSP00000361949,9606.ENSP00000366109,9606.ENSP00000382840,9606.ENSP00000386636,9606.ENSP00000404121,9606.ENSP00000451291,9606.ENSP00000483254	EIF4A3,HNRNPH1,DHX9,SYNCRIP,PABPC4,ANXA1,DDX3X,SSB,ILF3,HNRNPC,HNRNPDL
GO Function	GO:0016874	Ligase activity	14	156	0.74	4.99e-05	9606.ENSP00000231572,9606.ENSP00000256854,9606.ENSP00000262030,9606.ENSP00000264161,9606.ENSP00000281828,9606.ENSP00000323889,9606.ENSP00000325448,9606.ENSP00000339787,9606.ENSP00000347495,9606.ENSP00000355889,9606.ENSP00000362576,9606.ENSP00000367923,9606.ENSP00000381736,9606.ENSP00000419325	RARS,NARS,ATP5B,DARS,FARSB,TRIM25,KARS,ACSL4,WARS,IARS2,YARS,SUCLA2,ATP5A1,SUCLG2
GO Function	GO:0003988	acetyl-CoA C-acyltransferase activity	5	7	1.64	5.47e-05	9606.ENSP00000265838,9606.ENSP00000285093,9606.ENSP00000325136,9606.ENSP00000333664,9606.ENSP00000370023	ACAT1,ACAA2,HADHB,ACAA1,HADHA
GO Function	GO:0016835	Carbon-oxygen lyase activity	10	72	0.93	5.47e-05	9606.ENSP00000216254,9606.ENSP00000229270,9606.ENSP00000234590,9606.ENSP00000309477,9606.ENSP00000325136,9606.ENSP00000352257,9606.ENSP00000355518,9606.ENSP00000357535,9606.ENSP00000370023,9606.ENSP00000420914	ACO2,TPI1,ENO1,ACO1,HADHB,XRCC6,FH,ECHS1,HADHA,HSD17B4
GO Function	GO:0016787	Hydrolase activity	71	2419	0.26	5.48e-05	9606.ENSP00000216181,9606.ENSP00000216714,9606.ENSP00000217426,9606.ENSP00000217456,9606.ENSP00000220763,9606.ENSP00000235835,9606.ENSP00000253039,9606.ENSP00000257770,9606.ENSP00000258145,9606.ENSP00000261303,9606.ENSP00000261416,9606.ENSP00000263277,9606.ENSP00000264161,9606.ENSP00000269349,9606.ENSP00000274813,9606.ENSP00000284719,9606.ENSP00000285093,9606.ENSP00000293831,9606.ENSP00000295006,…	MYH9,APEX1,AHCY,APMAP,CPQ,AKR7A2,EIF2S3,NT5E,GNS,PSMC1,HEXB,EHD2,DARS,EIF4A3,MUT,OLA1,ACAA2,EIF4A1,CAPN2,RNPEP,HSPA9,ANPEP,PDIA3,GNB2,EEF2,DPYSL2,CPNE1,RUVBL1,TUFM,MMP1,MYO1D,PPP2R1A,PPP1CA,SRPR,HSP90AA1,TUBA1B,TUBB,EEF1A1,GANAB,PRDX6,DPYSL3,CTSB,SND1,DYNC1H1,XRCC6,MYO1C,IARS2,DHX9,HTRA1,PPAP2B,DPP7,HSPA1B,ANXA1,TUBB2A,HSPD1,XRCC5,DDX17,NSF,MX1,ATL3,DDX3X,GBE1,CAPN1,ATP2A2,RAN,MYL6,DNM1L,RUVBL2,S…
GO Function	GO:0016887	ATPase activity	22	393	0.54	7.43e-05	9606.ENSP00000216181,9606.ENSP00000261303,9606.ENSP00000269349,9606.ENSP00000284719,9606.ENSP00000293831,9606.ENSP00000297185,9606.ENSP00000318297,9606.ENSP00000324527,9606.ENSP00000335153,9606.ENSP00000352257,9606.ENSP00000352834,9606.ENSP00000356520,9606.ENSP00000364801,9606.ENSP00000366109,9606.ENSP00000373620,9606.ENSP00000375978,9606.ENSP00000380033,9606.ENSP00000381293,9606.ENSP00000382840,…	MYH9,PSMC1,EIF4A3,OLA1,EIF4A1,HSPA9,RUVBL1,MYO1D,HSP90AA1,XRCC6,MYO1C,DHX9,HSPA1B,ANXA1,HSPD1,XRCC5,DDX17,NSF,DDX3X,ATP2A2,MYL6,RUVBL2
GO Function	GO:0004812	aminoacyl-tRNA ligase activity	8	42	1.07	8.10e-05	9606.ENSP00000231572,9606.ENSP00000256854,9606.ENSP00000264161,9606.ENSP00000281828,9606.ENSP00000325448,9606.ENSP00000347495,9606.ENSP00000355889,9606.ENSP00000362576	RARS,NARS,DARS,FARSB,KARS,WARS,IARS2,YARS
GO Function	GO:0098631	Cell adhesion mediator activity	9	60	0.96	9.91e-05	9606.ENSP00000326031,9606.ENSP00000333769,9606.ENSP00000346032,9606.ENSP00000346067,9606.ENSP00000360305,9606.ENSP00000366109,9606.ENSP00000369677,9606.ENSP00000379350,9606.ENSP00000425556	PPP1CA,BSG,ANXA2,RPSA,PDLIM1,ANXA1,EMILIN1,ITGB1,PALLD
GO Function	GO:0001882	Nucleoside binding	21	384	0.53	0.00017	9606.ENSP00000216780,9606.ENSP00000252699,9606.ENSP00000253039,9606.ENSP00000263277,9606.ENSP00000277865,9606.ENSP00000284719,9606.ENSP00000307940,9606.ENSP00000322439,9606.ENSP00000328023,9606.ENSP00000336799,9606.ENSP00000339001,9606.ENSP00000339063,9606.ENSP00000355330,9606.ENSP00000369703,9606.ENSP00000381601,9606.ENSP00000381844,9606.ENSP00000419325,9606.ENSP00000446215,9606.ENSP00000449089,…	PCK2,ACTN4,EIF2S3,EHD2,GLUD1,OLA1,EEF2,TUFM,SRPR,TUBA1B,TUBB,EEF1A1,TGM2,TUBB2A,MX1,ATL3,SUCLG2,RAN,DNM1L,EHD1,SEPT2
GO Function	GO:0031625	Ubiquitin protein ligase binding	18	296	0.57	0.00022	9606.ENSP00000229270,9606.ENSP00000264335,9606.ENSP00000265563,9606.ENSP00000272317,9606.ENSP00000297185,9606.ENSP00000302886,9606.ENSP00000317334,9606.ENSP00000320866,9606.ENSP00000335153,9606.ENSP00000336799,9606.ENSP00000337838,9606.ENSP00000339001,9606.ENSP00000342026,9606.ENSP00000360671,9606.ENSP00000364801,9606.ENSP00000373620,9606.ENSP00000375978,9606.ENSP00000449089	TPI1,YWHAE,PRKAR2A,RPS27A,HSPA9,PA2G4,TCP1,CALR,HSP90AA1,TUBA1B,RTN4,TUBB,PRDX6,SLC25A5,HSPA1B,HSPD1,XRCC5,DNM1L
GO Function	GO:0043021	Ribonucleoprotein complex binding	12	133	0.74	0.00024	9606.ENSP00000237530,9606.ENSP00000269349,9606.ENSP00000284719,9606.ENSP00000307940,9606.ENSP00000326031,9606.ENSP00000328023,9606.ENSP00000346067,9606.ENSP00000346762,9606.ENSP00000353741,9606.ENSP00000356520,9606.ENSP00000365950,9606.ENSP00000382840	RPN2,EIF4A3,OLA1,EEF2,PPP1CA,SRPR,RPSA,SND1,ETF1,DHX9,RBM3,DDX3X
GO Function	GO:0005525	GTP binding	20	370	0.52	0.00033	9606.ENSP00000216780,9606.ENSP00000253039,9606.ENSP00000263277,9606.ENSP00000277865,9606.ENSP00000284719,9606.ENSP00000307940,9606.ENSP00000322439,9606.ENSP00000328023,9606.ENSP00000336799,9606.ENSP00000339001,9606.ENSP00000339063,9606.ENSP00000355330,9606.ENSP00000369703,9606.ENSP00000381601,9606.ENSP00000381844,9606.ENSP00000419325,9606.ENSP00000446215,9606.ENSP00000449089,9606.ENSP00000479153,…	PCK2,EIF2S3,EHD2,GLUD1,OLA1,EEF2,TUFM,SRPR,TUBA1B,TUBB,EEF1A1,TGM2,TUBB2A,MX1,ATL3,SUCLG2,RAN,DNM1L,EHD1,SEPT2
GO Function	GO:0015037	Peptide disulfide oxidoreductase activity	5	13	1.37	0.00042	9606.ENSP00000221130,9606.ENSP00000300289,9606.ENSP00000327801,9606.ENSP00000358727,9606.ENSP00000385385	GSR,PDIA3,P4HB,GSTO1,PDIA6
GO Function	GO:0016836	Hydro-lyase activity	8	57	0.93	0.00049	9606.ENSP00000216254,9606.ENSP00000234590,9606.ENSP00000309477,9606.ENSP00000325136,9606.ENSP00000355518,9606.ENSP00000357535,9606.ENSP00000370023,9606.ENSP00000420914	ACO2,ENO1,ACO1,HADHB,FH,ECHS1,HADHA,HSD17B4
GO Function	GO:0016667	Oxidoreductase activity, acting on a sulfur group of donors	8	59	0.92	0.00061	9606.ENSP00000221130,9606.ENSP00000260324,9606.ENSP00000300289,9606.ENSP00000327801,9606.ENSP00000358727,9606.ENSP00000379042,9606.ENSP00000385385,9606.ENSP00000387654	GSR,SQRDL,PDIA3,P4HB,GSTO1,ERO1L,PDIA6,PCYOX1
GO Function	GO:0008135	Translation factor activity, RNA binding	9	82	0.83	0.00079	9606.ENSP00000253039,9606.ENSP00000293831,9606.ENSP00000307940,9606.ENSP00000322439,9606.ENSP00000331901,9606.ENSP00000339063,9606.ENSP00000353741,9606.ENSP00000410059,9606.ENSP00000485663	EIF2S3,EIF4A1,EEF2,TUFM,EEF1G,EEF1A1,ETF1,EEF1D,EIF3L
GO Function	GO:0016829	Lyase activity	13	184	0.64	0.00094	9606.ENSP00000216254,9606.ENSP00000216780,9606.ENSP00000217456,9606.ENSP00000229270,9606.ENSP00000234590,9606.ENSP00000309477,9606.ENSP00000325136,9606.ENSP00000333667,9606.ENSP00000352257,9606.ENSP00000355518,9606.ENSP00000357535,9606.ENSP00000370023,9606.ENSP00000420914	ACO2,PCK2,APMAP,TPI1,ENO1,ACO1,HADHB,SHMT2,XRCC6,FH,ECHS1,HADHA,HSD17B4
GO Function	GO:0045182	Translation regulator activity	11	131	0.71	0.00094	9606.ENSP00000233057,9606.ENSP00000253039,9606.ENSP00000269349,9606.ENSP00000293831,9606.ENSP00000307940,9606.ENSP00000322439,9606.ENSP00000331901,9606.ENSP00000339063,9606.ENSP00000353741,9606.ENSP00000410059,9606.ENSP00000485663	EIF2AK2,EIF2S3,EIF4A3,EIF4A1,EEF2,TUFM,EEF1G,EEF1A1,ETF1,EEF1D,EIF3L
GO Function	GO:0046983	Protein dimerization activity	36	1037	0.33	0.0012	9606.ENSP00000216181,9606.ENSP00000220763,9606.ENSP00000229270,9606.ENSP00000234590,9606.ENSP00000241337,9606.ENSP00000248553,9606.ENSP00000248975,9606.ENSP00000252699,9606.ENSP00000256854,9606.ENSP00000264335,9606.ENSP00000264758,9606.ENSP00000274813,9606.ENSP00000286713,9606.ENSP00000321744,9606.ENSP00000324804,9606.ENSP00000325448,9606.ENSP00000327801,9606.ENSP00000335153,9606.ENSP00000337838,…	MYH9,CPQ,TPI1,ENO1,GSTM2,HSPB1,YWHAH,ACTN4,NARS,YWHAE,ADD1,MUT,STOM,HIST1H2BC,PPP2R1A,KARS,P4HB,HSP90AA1,RTN4,CAV1,TPM4,WARS,TFRC,SNX2,PPP2R4,G6PD,ACTN1,TYMP,ITGB1,TKT,HSD17B4,PHB2,RAN,DNM1L,RUVBL2,PHB
GO Function	GO:0003746	Translation elongation factor activity	5	18	1.23	0.0013	9606.ENSP00000307940,9606.ENSP00000322439,9606.ENSP00000331901,9606.ENSP00000339063,9606.ENSP00000410059	EEF2,TUFM,EEF1G,EEF1A1,EEF1D
GO Function	GO:0005518	Collagen binding	8	68	0.86	0.0014	9606.ENSP00000260356,9606.ENSP00000300527,9606.ENSP00000345672,9606.ENSP00000346839,9606.ENSP00000355180,9606.ENSP00000379350,9606.ENSP00000416330,9606.ENSP00000434412	THBS1,COL6A2,CTSB,FN1,COL6A1,ITGB1,TGFBI,SERPINH1
GO Function	GO:0003924	GTPase activity	17	318	0.52	0.0015	9606.ENSP00000253039,9606.ENSP00000274813,9606.ENSP00000305260,9606.ENSP00000307940,9606.ENSP00000322439,9606.ENSP00000328023,9606.ENSP00000336799,9606.ENSP00000339001,9606.ENSP00000339063,9606.ENSP00000369703,9606.ENSP00000381601,9606.ENSP00000381844,9606.ENSP00000382840,9606.ENSP00000446215,9606.ENSP00000449089,9606.ENSP00000479861,9606.ENSP00000481878	EIF2S3,MUT,GNB2,EEF2,TUFM,SRPR,TUBA1B,TUBB,EEF1A1,TUBB2A,MX1,ATL3,DDX3X,RAN,DNM1L,SEPT2,GNB1
GO Function	GO:0003756	Protein disulfide isomerase activity	5	19	1.21	0.0016	9606.ENSP00000300289,9606.ENSP00000327801,9606.ENSP00000369081,9606.ENSP00000379042,9606.ENSP00000385385	PDIA3,P4HB,TXNDC5,ERO1L,PDIA6
GO Function	GO:0016860	Intramolecular oxidoreductase activity	7	50	0.93	0.0016	9606.ENSP00000229270,9606.ENSP00000244043,9606.ENSP00000300289,9606.ENSP00000327801,9606.ENSP00000369081,9606.ENSP00000379042,9606.ENSP00000385385	TPI1,PTGIS,PDIA3,P4HB,TXNDC5,ERO1L,PDIA6
GO Function	GO:0004300	enoyl-CoA hydratase activity	4	9	1.44	0.0018	9606.ENSP00000325136,9606.ENSP00000357535,9606.ENSP00000370023,9606.ENSP00000420914	HADHB,ECHS1,HADHA,HSD17B4
GO Function	GO:0005544	Calcium-dependent phospholipid binding	7	53	0.91	0.0020	9606.ENSP00000296511,9606.ENSP00000317257,9606.ENSP00000346032,9606.ENSP00000362010,9606.ENSP00000366109,9606.ENSP00000398610,9606.ENSP00000477590	ANXA5,CPNE1,ANXA2,ANXA7,ANXA1,ANXA11,CPNE3
GO Function	GO:0001618	Virus receptor activity	8	74	0.82	0.0021	9606.ENSP00000263645,9606.ENSP00000300060,9606.ENSP00000333298,9606.ENSP00000346067,9606.ENSP00000353224,9606.ENSP00000364801,9606.ENSP00000379350,9606.ENSP00000444408	CD81,ANPEP,LAMP1,RPSA,TFRC,HSPA1B,ITGB1,SLC1A5
GO Function	GO:0005509	Calcium ion binding	27	703	0.37	0.0021	9606.ENSP00000054950,9606.ENSP00000247461,9606.ENSP00000252699,9606.ENSP00000260356,9606.ENSP00000263277,9606.ENSP00000295006,9606.ENSP00000296511,9606.ENSP00000308610,9606.ENSP00000317232,9606.ENSP00000317257,9606.ENSP00000320866,9606.ENSP00000345230,9606.ENSP00000346032,9606.ENSP00000348163,9606.ENSP00000362010,9606.ENSP00000366109,9606.ENSP00000377941,9606.ENSP00000385923,9606.ENSP00000391481,…	RCN1,CANX,ACTN4,THBS1,EHD2,CAPN2,ANXA5,GPD2,FKBP10,CPNE1,CALR,TPM4,ANXA2,PLS3,ANXA7,ANXA1,ACTN1,NUCB1,TKT,ANXA11,CAPN1,NUCB2,CALU,FKBP9,ATP2A2,MYL6,EHD1
GO Function	GO:0008143	poly(A) binding	5	21	1.16	0.0021	9606.ENSP00000269349,9606.ENSP00000358635,9606.ENSP00000361949,9606.ENSP00000382840,9606.ENSP00000483254	EIF4A3,SYNCRIP,PABPC4,DDX3X,HNRNPDL
GO Function	GO:0042803	Protein homodimerization activity	26	673	0.37	0.0026	9606.ENSP00000216181,9606.ENSP00000220763,9606.ENSP00000229270,9606.ENSP00000234590,9606.ENSP00000241337,9606.ENSP00000248553,9606.ENSP00000252699,9606.ENSP00000264758,9606.ENSP00000274813,9606.ENSP00000286713,9606.ENSP00000325448,9606.ENSP00000335153,9606.ENSP00000337838,9606.ENSP00000345230,9606.ENSP00000347495,9606.ENSP00000353224,9606.ENSP00000368831,9606.ENSP00000377036,9606.ENSP00000377192,…	MYH9,CPQ,TPI1,ENO1,GSTM2,HSPB1,ACTN4,ADD1,MUT,STOM,KARS,HSP90AA1,RTN4,TPM4,WARS,TFRC,SNX2,PPP2R4,G6PD,ACTN1,TYMP,TKT,HSD17B4,PHB2,DNM1L,RUVBL2
GO Function	GO:0051287	NAD binding	7	56	0.88	0.0026	9606.ENSP00000217426,9606.ENSP00000277865,9606.ENSP00000319501,9606.ENSP00000331897,9606.ENSP00000358417,9606.ENSP00000370023,9606.ENSP00000445175	AHCY,GLUD1,UGDH,IDH2,PHGDH,HADHA,LDHA
GO Function	GO:0005200	Structural constituent of cytoskeleton	9	104	0.72	0.0034	9606.ENSP00000263238,9606.ENSP00000264758,9606.ENSP00000295685,9606.ENSP00000336799,9606.ENSP00000339001,9606.ENSP00000349259,9606.ENSP00000353408,9606.ENSP00000369703,9606.ENSP00000446007	ACTR3,ADD1,ARPC2,TUBA1B,TUBB,SPTBN1,MSN,TUBB2A,VIM
GO Function	GO:0015036	Disulfide oxidoreductase activity	6	41	0.95	0.0038	9606.ENSP00000221130,9606.ENSP00000300289,9606.ENSP00000327801,9606.ENSP00000358727,9606.ENSP00000379042,9606.ENSP00000385385	GSR,PDIA3,P4HB,GSTO1,ERO1L,PDIA6
GO Function	GO:0016801	Hydrolase activity, acting on ether bonds	4	12	1.31	0.0038	9606.ENSP00000217426,9606.ENSP00000235835,9606.ENSP00000295640,9606.ENSP00000480004	AHCY,AKR7A2,RNPEP,EPHX1
GO Function	GO:1990825	Sequence-specific mRNA binding	4	12	1.31	0.0038	9606.ENSP00000353741,9606.ENSP00000356520,9606.ENSP00000362820,9606.ENSP00000386636	ETF1,DHX9,SRSF3,SSB
GO Function	GO:0005102	Signaling receptor binding	46	1581	0.25	0.0043	9606.ENSP00000216181,9606.ENSP00000241337,9606.ENSP00000247461,9606.ENSP00000248975,9606.ENSP00000249066,9606.ENSP00000252699,9606.ENSP00000256854,9606.ENSP00000260356,9606.ENSP00000262030,9606.ENSP00000263645,9606.ENSP00000268150,9606.ENSP00000284240,9606.ENSP00000299138,9606.ENSP00000305988,9606.ENSP00000320866,9606.ENSP00000323889,9606.ENSP00000327801,9606.ENSP00000339001,9606.ENSP00000339191,…	MYH9,GSTM2,CANX,YWHAH,APOL2,ACTN4,NARS,THBS1,ATP5B,CD81,MFGE8,THY1,VPS35,ALCAM,CALR,TRIM25,P4HB,TUBB,CAV1,FERMT2,FN1,MYO1C,MSN,COPA,PPAP2B,ANXA7,YARS,HSPA1B,ANXA1,SNX2,EMILIN1,CD9,PPP2R4,ACTN1,TYMP,ITGB1,ILK,NSF,ATP5A1,TGFBI,CFL1,ATP2A2,PHB2,RAN,CPNE3,PHB
GO Function	GO:0003678	DNA helicase activity	7	63	0.83	0.0047	9606.ENSP00000318297,9606.ENSP00000352257,9606.ENSP00000356520,9606.ENSP00000366109,9606.ENSP00000375978,9606.ENSP00000382840,9606.ENSP00000473172	RUVBL1,XRCC6,DHX9,ANXA1,XRCC5,DDX3X,RUVBL2
GO Function	GO:0003985	acetyl-CoA C-acetyltransferase activity	3	4	1.66	0.0049	9606.ENSP00000265838,9606.ENSP00000285093,9606.ENSP00000370023	ACAT1,ACAA2,HADHA
GO Function	GO:0030020	Extracellular matrix structural constituent conferring tensile strength	5	28	1.04	0.0059	9606.ENSP00000225964,9606.ENSP00000295550,9606.ENSP00000300527,9606.ENSP00000325146,9606.ENSP00000355180	COL1A1,COL6A3,COL6A2,COL12A1,COL6A1
GO Function	GO:0044548	S100 protein binding	4	14	1.24	0.0059	9606.ENSP00000346032,9606.ENSP00000367263,9606.ENSP00000398610,9606.ENSP00000440045	ANXA2,AHNAK,ANXA11,ATP2A2
GO Function	GO:0004386	Helicase activity	10	147	0.62	0.0077	9606.ENSP00000269349,9606.ENSP00000293831,9606.ENSP00000318297,9606.ENSP00000352257,9606.ENSP00000356520,9606.ENSP00000366109,9606.ENSP00000375978,9606.ENSP00000380033,9606.ENSP00000382840,9606.ENSP00000473172	EIF4A3,EIF4A1,RUVBL1,XRCC6,DHX9,ANXA1,XRCC5,DDX17,DDX3X,RUVBL2
GO Function	GO:0005201	Extracellular matrix structural constituent	9	119	0.67	0.0077	9606.ENSP00000225964,9606.ENSP00000260356,9606.ENSP00000295550,9606.ENSP00000300527,9606.ENSP00000325146,9606.ENSP00000346839,9606.ENSP00000355180,9606.ENSP00000369677,9606.ENSP00000416330	COL1A1,THBS1,COL6A3,COL6A2,COL12A1,FN1,COL6A1,EMILIN1,TGFBI
GO Function	GO:0023026	MHC class II protein complex binding	4	16	1.19	0.0086	9606.ENSP00000263645,9606.ENSP00000264335,9606.ENSP00000335153,9606.ENSP00000398610	CD81,YWHAE,HSP90AA1,ANXA11
GO Function	GO:0098632	Cell-cell adhesion mediator activity	6	51	0.86	0.0098	9606.ENSP00000326031,9606.ENSP00000333769,9606.ENSP00000346032,9606.ENSP00000360305,9606.ENSP00000366109,9606.ENSP00000425556	PPP1CA,BSG,ANXA2,PDLIM1,ANXA1,PALLD
GO Component	GO:0070062	Extracellular exosome	189	2099	0.74	4.19e-92	9606.ENSP00000216181,9606.ENSP00000217426,9606.ENSP00000220763,9606.ENSP00000221130,9606.ENSP00000221419,9606.ENSP00000228318,9606.ENSP00000229270,9606.ENSP00000231572,9606.ENSP00000234590,9606.ENSP00000235835,9606.ENSP00000241337,9606.ENSP00000247461,9606.ENSP00000248553,9606.ENSP00000248975,9606.ENSP00000252699,9606.ENSP00000253039,9606.ENSP00000253792,9606.ENSP00000256854,9606.ENSP00000257770,…	MYH9,AHCY,CPQ,GSR,HNRNPL,SLC25A3,TPI1,RARS,ENO1,AKR7A2,GSTM2,CANX,HSPB1,YWHAH,ACTN4,EIF2S3,ACLY,NARS,NT5E,CCT7,GNS,THBS1,HEXB,ATP5B,ACTR3,EHD2,NAPA,C9,CD81,CAPG,DARS,YWHAE,PSMD3,VDAC1,PRKAR2A,ACAT1,MFGE8,PGD,RPS27A,CCT6A,CCT5,PLOD2,THY1,TOMM70A,OLA1,AKR1B1,STOM,CBR1,EIF4A1,CAPN2,COL6A3,RNPEP,ARPC2,CCT3,ANXA5,HSPA9,VPS35,PPIB,ANPEP,PDIA3,COL6A2,PA2G4,HSPA4,GNB2,PCBP1,ALCAM,EEF2,ACO1,DPYSL2,ARHGAP1…
GO Component	GO:0031982	Vesicle	214	3879	0.53	1.66e-70	9606.ENSP00000216181,9606.ENSP00000217426,9606.ENSP00000220763,9606.ENSP00000221130,9606.ENSP00000221419,9606.ENSP00000225964,9606.ENSP00000228318,9606.ENSP00000229270,9606.ENSP00000231572,9606.ENSP00000234590,9606.ENSP00000235835,9606.ENSP00000241337,9606.ENSP00000247461,9606.ENSP00000248553,9606.ENSP00000248975,9606.ENSP00000252699,9606.ENSP00000253039,9606.ENSP00000253792,9606.ENSP00000256854,…	MYH9,AHCY,CPQ,GSR,HNRNPL,COL1A1,SLC25A3,TPI1,RARS,ENO1,AKR7A2,GSTM2,CANX,HSPB1,YWHAH,ACTN4,EIF2S3,ACLY,NARS,NT5E,CCT7,GNS,THBS1,HEXB,ATP5B,ACTR3,EHD2,NAPA,C9,CD81,CAPG,ARCN1,DARS,YWHAE,PSMD3,VDAC1,PRKAR2A,ACAT1,MFGE8,PGD,RPS27A,CCT6A,CCT5,PLOD2,THY1,TOMM70A,OLA1,AKR1B1,STOM,CBR1,EIF4A1,CAPN2,COL6A3,RNPEP,ARPC2,CCT3,RPN1,ANXA5,HSPA9,VPS35,PPIB,ANPEP,PDIA3,COL6A2,PA2G4,HSPA4,GNB2,PCBP1,ALCAM,EEF2,A…
GO Component	GO:0005615	Extracellular space	196	3195	0.58	3.04e-69	9606.ENSP00000216181,9606.ENSP00000217426,9606.ENSP00000220763,9606.ENSP00000221130,9606.ENSP00000221419,9606.ENSP00000225964,9606.ENSP00000228318,9606.ENSP00000229270,9606.ENSP00000231572,9606.ENSP00000234590,9606.ENSP00000235835,9606.ENSP00000241337,9606.ENSP00000244043,9606.ENSP00000247461,9606.ENSP00000248553,9606.ENSP00000248975,9606.ENSP00000252699,9606.ENSP00000253039,9606.ENSP00000253792,…	MYH9,AHCY,CPQ,GSR,HNRNPL,COL1A1,SLC25A3,TPI1,RARS,ENO1,AKR7A2,GSTM2,PTGIS,CANX,HSPB1,YWHAH,ACTN4,EIF2S3,ACLY,NARS,NT5E,CCT7,GNS,THBS1,HEXB,ATP5B,ACTR3,EHD2,NAPA,C9,CD81,CAPG,DARS,YWHAE,PSMD3,VDAC1,PRKAR2A,ACAT1,MFGE8,PGD,RPS27A,CCT6A,CCT5,PLOD2,THY1,TOMM70A,OLA1,AKR1B1,STOM,CBR1,EIF4A1,CAPN2,COL6A3,RNPEP,ARPC2,CCT3,ANXA5,HSPA9,VPS35,PPIB,ANPEP,PDIA3,COL6A2,PA2G4,HSPA4,GNB2,PCBP1,ALCAM,EEF2,ACO1,D…
GO Component	GO:0005576	Extracellular region	205	4166	0.48	1.44e-57	9606.ENSP00000216181,9606.ENSP00000217426,9606.ENSP00000220763,9606.ENSP00000221130,9606.ENSP00000221419,9606.ENSP00000225964,9606.ENSP00000228318,9606.ENSP00000229270,9606.ENSP00000231572,9606.ENSP00000234590,9606.ENSP00000235835,9606.ENSP00000241337,9606.ENSP00000244043,9606.ENSP00000247461,9606.ENSP00000248553,9606.ENSP00000248975,9606.ENSP00000249066,9606.ENSP00000252699,9606.ENSP00000253039,…	MYH9,AHCY,CPQ,GSR,HNRNPL,COL1A1,SLC25A3,TPI1,RARS,ENO1,AKR7A2,GSTM2,PTGIS,CANX,HSPB1,YWHAH,APOL2,ACTN4,EIF2S3,ACLY,NARS,NT5E,CCT7,GNS,THBS1,HEXB,ATP5B,ACTR3,EHD2,NAPA,C9,CD81,CAPG,DARS,YWHAE,PSMD3,VDAC1,PRKAR2A,ACAT1,MFGE8,PGD,RPS27A,CCT6A,CCT5,PLOD2,THY1,TOMM70A,OLA1,AKR1B1,STOM,CBR1,EIF4A1,CAPN2,COL6A3,RNPEP,ARPC2,CCT3,ANXA5,HSPA9,VPS35,PPIB,ANPEP,PDIA3,COL6A2,PA2G4,HSPA4,GNB2,PCBP1,ALCAM,EEF2,…
GO Component	GO:0005737	Cytoplasm	304	11428	0.21	4.25e-49	9606.ENSP00000054950,9606.ENSP00000196371,9606.ENSP00000216181,9606.ENSP00000216254,9606.ENSP00000216714,9606.ENSP00000216780,9606.ENSP00000217426,9606.ENSP00000217456,9606.ENSP00000220763,9606.ENSP00000221130,9606.ENSP00000221419,9606.ENSP00000222673,9606.ENSP00000225964,9606.ENSP00000228318,9606.ENSP00000229270,9606.ENSP00000231572,9606.ENSP00000233057,9606.ENSP00000234590,9606.ENSP00000235835,…	RCN1,OXCT1,MYH9,ACO2,APEX1,PCK2,AHCY,APMAP,CPQ,GSR,HNRNPL,OGDH,COL1A1,SLC25A3,TPI1,RARS,EIF2AK2,ENO1,AKR7A2,RPN2,GSTM2,PTGIS,SSR1,CANX,HSPB1,YWHAH,ACTN4,EIF2S3,ACLY,NARS,NT5E,CCT7,GNS,SRSF1,SQRDL,THBS1,PSMC1,HEXB,KPNA3,ATP5B,ACTR3,EHD2,NAPA,P4HA1,CAPG,ARCN1,DARS,YWHAE,PSMD3,ADD1,VDAC1,PRKAR2A,ACAT1,MFGE8,EIF4A3,PGD,RPS27A,MUT,CCT6A,GLUD1,PDCD4,CCT5,DLAT,FARSB,PLOD2,THY1,TOMM70A,OLA1,ACAA2,AKR1B1,…
GO Component	GO:0043226	Organelle	312	13515	0.15	7.50e-38	9606.ENSP00000054950,9606.ENSP00000196371,9606.ENSP00000216181,9606.ENSP00000216254,9606.ENSP00000216714,9606.ENSP00000216780,9606.ENSP00000217426,9606.ENSP00000217456,9606.ENSP00000220763,9606.ENSP00000221130,9606.ENSP00000221419,9606.ENSP00000222673,9606.ENSP00000225964,9606.ENSP00000228318,9606.ENSP00000229270,9606.ENSP00000231572,9606.ENSP00000233057,9606.ENSP00000234590,9606.ENSP00000235835,…	RCN1,OXCT1,MYH9,ACO2,APEX1,PCK2,AHCY,APMAP,CPQ,GSR,HNRNPL,OGDH,COL1A1,SLC25A3,TPI1,RARS,EIF2AK2,ENO1,AKR7A2,RPN2,GSTM2,PTGIS,SSR1,CANX,HSPB1,YWHAH,APOL2,ACTN4,EIF2S3,ACLY,NARS,NT5E,CCT7,GNS,SRSF1,SQRDL,THBS1,PSMC1,LMNB1,HEXB,KPNA3,ATP5B,ACTR3,EHD2,NAPA,C9,P4HA1,CD81,CAPG,ARCN1,DARS,YWHAE,PSMD3,ADD1,VDAC1,PRKAR2A,ACAT1,MFGE8,EIF4A3,PGD,RPS27A,MUT,CCT6A,GLUD1,PDCD4,CCT5,DLAT,PLOD2,THY1,TOMM70A,OLA1…
GO Component	GO:0043227	Membrane-bounded organelle	301	12427	0.17	4.10e-36	9606.ENSP00000054950,9606.ENSP00000196371,9606.ENSP00000216181,9606.ENSP00000216254,9606.ENSP00000216714,9606.ENSP00000216780,9606.ENSP00000217426,9606.ENSP00000217456,9606.ENSP00000220763,9606.ENSP00000221130,9606.ENSP00000221419,9606.ENSP00000222673,9606.ENSP00000225964,9606.ENSP00000228318,9606.ENSP00000229270,9606.ENSP00000231572,9606.ENSP00000233057,9606.ENSP00000234590,9606.ENSP00000235835,…	RCN1,OXCT1,MYH9,ACO2,APEX1,PCK2,AHCY,APMAP,CPQ,GSR,HNRNPL,OGDH,COL1A1,SLC25A3,TPI1,RARS,EIF2AK2,ENO1,AKR7A2,RPN2,GSTM2,PTGIS,SSR1,CANX,HSPB1,YWHAH,APOL2,ACTN4,EIF2S3,ACLY,NARS,NT5E,CCT7,GNS,SRSF1,SQRDL,THBS1,PSMC1,LMNB1,HEXB,KPNA3,ATP5B,ACTR3,EHD2,NAPA,C9,P4HA1,CD81,CAPG,ARCN1,DARS,YWHAE,PSMD3,ADD1,VDAC1,PRKAR2A,ACAT1,MFGE8,EIF4A3,PGD,RPS27A,MUT,CCT6A,GLUD1,PDCD4,CCT5,DLAT,PLOD2,THY1,TOMM70A,OLA1…
GO Component	GO:0005829	Cytosol	184	5193	0.34	7.56e-29	9606.ENSP00000216181,9606.ENSP00000216254,9606.ENSP00000216780,9606.ENSP00000217426,9606.ENSP00000221130,9606.ENSP00000221419,9606.ENSP00000229270,9606.ENSP00000231572,9606.ENSP00000233057,9606.ENSP00000234590,9606.ENSP00000235835,9606.ENSP00000241337,9606.ENSP00000248553,9606.ENSP00000248975,9606.ENSP00000252699,9606.ENSP00000253039,9606.ENSP00000253792,9606.ENSP00000256854,9606.ENSP00000257770,…	MYH9,ACO2,PCK2,AHCY,GSR,HNRNPL,TPI1,RARS,EIF2AK2,ENO1,AKR7A2,GSTM2,HSPB1,YWHAH,ACTN4,EIF2S3,ACLY,NARS,NT5E,CCT7,PSMC1,KPNA3,ACTR3,EHD2,NAPA,ARCN1,DARS,YWHAE,PSMD3,ADD1,PRKAR2A,EIF4A3,PGD,RPS27A,CCT6A,PDCD4,CCT5,FARSB,THY1,OLA1,AKR1B1,CBR1,EIF4A1,CAPN2,ARPC2,CCT3,RPN1,ANXA5,MAP1B,VPS35,MAP1A,HSPA4,GNB2,PCBP1,EEF2,ACO1,DPYSL2,ARHGAP1,UACA,CPNE1,TCP1,RUVBL1,UGDH,CALR,TALDO1,IMPDH2,HIST1H2BC,TRIM25,Z…
GO Component	GO:0005622	Intracellular	310	14276	0.12	8.54e-29	9606.ENSP00000054950,9606.ENSP00000196371,9606.ENSP00000216181,9606.ENSP00000216254,9606.ENSP00000216714,9606.ENSP00000216780,9606.ENSP00000217426,9606.ENSP00000217456,9606.ENSP00000220763,9606.ENSP00000221130,9606.ENSP00000221419,9606.ENSP00000222673,9606.ENSP00000225964,9606.ENSP00000228318,9606.ENSP00000229270,9606.ENSP00000231572,9606.ENSP00000233057,9606.ENSP00000234590,9606.ENSP00000235835,…	RCN1,OXCT1,MYH9,ACO2,APEX1,PCK2,AHCY,APMAP,CPQ,GSR,HNRNPL,OGDH,COL1A1,SLC25A3,TPI1,RARS,EIF2AK2,ENO1,AKR7A2,RPN2,GSTM2,PTGIS,SSR1,CANX,HSPB1,YWHAH,ACTN4,EIF2S3,ACLY,NARS,NT5E,CCT7,GNS,SRSF1,SQRDL,THBS1,PSMC1,LMNB1,HEXB,KPNA3,ATP5B,ACTR3,EHD2,NAPA,P4HA1,CAPG,ARCN1,DARS,YWHAE,PSMD3,ADD1,VDAC1,PRKAR2A,ACAT1,MFGE8,EIF4A3,PGD,RPS27A,MUT,CCT6A,GLUD1,PDCD4,CCT5,DLAT,FARSB,PLOD2,THY1,TOMM70A,OLA1,ACAA2,A…
GO Component	GO:0005925	Focal adhesion	52	405	0.9	4.80e-27	9606.ENSP00000216181,9606.ENSP00000248553,9606.ENSP00000252699,9606.ENSP00000263238,9606.ENSP00000263645,9606.ENSP00000264335,9606.ENSP00000264758,9606.ENSP00000265563,9606.ENSP00000284240,9606.ENSP00000295006,9606.ENSP00000295685,9606.ENSP00000296511,9606.ENSP00000297185,9606.ENSP00000300026,9606.ENSP00000300289,9606.ENSP00000305260,9606.ENSP00000305988,9606.ENSP00000320866,9606.ENSP00000324422,…	MYH9,HSPB1,ACTN4,ACTR3,CD81,YWHAE,ADD1,PRKAR2A,THY1,CAPN2,ARPC2,ANXA5,HSPA9,PPIB,PDIA3,GNB2,ALCAM,CALR,ZYX,P4HB,BSG,PARVA,CAV1,FERMT2,TPM4,RPL3,MSN,RPL12,TGM2,ENAH,PDLIM1,CAP1,HSPA1B,HNRNPK,ANXA1,AHNAK,CD9,CORO1B,ACTN1,ITGB1,ILK,RDX,AKAP12,CORO1C,PALLD,CAPN1,CFL1,VIM,RPLP0,TWF1,CPNE3,MARCKS
GO Component	GO:0043229	Intracellular organelle	291	12528	0.15	7.44e-27	9606.ENSP00000054950,9606.ENSP00000196371,9606.ENSP00000216181,9606.ENSP00000216254,9606.ENSP00000216714,9606.ENSP00000216780,9606.ENSP00000217426,9606.ENSP00000217456,9606.ENSP00000220763,9606.ENSP00000221130,9606.ENSP00000221419,9606.ENSP00000222673,9606.ENSP00000225964,9606.ENSP00000228318,9606.ENSP00000229270,9606.ENSP00000231572,9606.ENSP00000233057,9606.ENSP00000234590,9606.ENSP00000235835,…	RCN1,OXCT1,MYH9,ACO2,APEX1,PCK2,AHCY,APMAP,CPQ,GSR,HNRNPL,OGDH,COL1A1,SLC25A3,TPI1,RARS,EIF2AK2,ENO1,AKR7A2,RPN2,GSTM2,PTGIS,SSR1,CANX,HSPB1,YWHAH,ACTN4,ACLY,NT5E,CCT7,GNS,SRSF1,SQRDL,THBS1,PSMC1,LMNB1,HEXB,KPNA3,ATP5B,ACTR3,EHD2,NAPA,P4HA1,CAPG,ARCN1,YWHAE,PSMD3,ADD1,VDAC1,PRKAR2A,ACAT1,MFGE8,EIF4A3,PGD,RPS27A,MUT,CCT6A,GLUD1,PDCD4,CCT5,DLAT,PLOD2,THY1,TOMM70A,OLA1,ACAA2,AKR1B1,STOM,CAPN2,COL6A3…
GO Component	GO:0070161	Anchoring junction	62	820	0.67	3.71e-21	9606.ENSP00000216181,9606.ENSP00000248553,9606.ENSP00000248975,9606.ENSP00000252699,9606.ENSP00000263238,9606.ENSP00000263645,9606.ENSP00000264335,9606.ENSP00000264758,9606.ENSP00000265563,9606.ENSP00000284240,9606.ENSP00000285930,9606.ENSP00000295006,9606.ENSP00000295685,9606.ENSP00000296511,9606.ENSP00000297185,9606.ENSP00000300026,9606.ENSP00000300289,9606.ENSP00000305260,9606.ENSP00000305988,…	MYH9,HSPB1,YWHAH,ACTN4,ACTR3,CD81,YWHAE,ADD1,PRKAR2A,THY1,AKR1B1,CAPN2,ARPC2,ANXA5,HSPA9,PPIB,PDIA3,GNB2,ALCAM,CALR,ZYX,PPP1CA,P4HB,BSG,PARVA,CAV1,FERMT2,TPM4,RPL3,ANXA2,MSN,RPL12,TGM2,ENAH,PPAP2B,PDLIM1,CAP1,FAM129B,HSPA1B,HNRNPK,ANXA1,AHNAK,FSCN1,CD9,CORO1B,ACTN1,ITGB1,ILK,RDX,AKAP12,CORO1C,SLC2A1,PALLD,WDR1,CAPN1,CFL1,ATP2A2,VIM,RPLP0,TWF1,CPNE3,MARCKS
GO Component	GO:0042470	Melanosome	26	104	1.19	2.89e-19	9606.ENSP00000217426,9606.ENSP00000247461,9606.ENSP00000263867,9606.ENSP00000264335,9606.ENSP00000286713,9606.ENSP00000296255,9606.ENSP00000300026,9606.ENSP00000300289,9606.ENSP00000327801,9606.ENSP00000333298,9606.ENSP00000333769,9606.ENSP00000335153,9606.ENSP00000340466,9606.ENSP00000345672,9606.ENSP00000346032,9606.ENSP00000346762,9606.ENSP00000353224,9606.ENSP00000367123,9606.ENSP00000377958,…	AHCY,CANX,CAPG,YWHAE,STOM,RPN1,PPIB,PDIA3,P4HB,LAMP1,BSG,HSP90AA1,GANAB,CTSB,ANXA2,SND1,TFRC,SLC3A2,CCT4,ITGB1,PDIA6,ANXA11,SLC2A1,CALU,SLC1A5,RAN
GO Component	GO:0043231	Intracellular membrane-bounded organelle	256	10761	0.16	4.90e-19	9606.ENSP00000054950,9606.ENSP00000196371,9606.ENSP00000216181,9606.ENSP00000216254,9606.ENSP00000216714,9606.ENSP00000216780,9606.ENSP00000217426,9606.ENSP00000217456,9606.ENSP00000220763,9606.ENSP00000221130,9606.ENSP00000221419,9606.ENSP00000222673,9606.ENSP00000225964,9606.ENSP00000228318,9606.ENSP00000229270,9606.ENSP00000231572,9606.ENSP00000233057,9606.ENSP00000234590,9606.ENSP00000235835,…	RCN1,OXCT1,MYH9,ACO2,APEX1,PCK2,AHCY,APMAP,CPQ,GSR,HNRNPL,OGDH,COL1A1,SLC25A3,TPI1,RARS,EIF2AK2,ENO1,AKR7A2,RPN2,GSTM2,PTGIS,SSR1,CANX,HSPB1,YWHAH,ACTN4,ACLY,NT5E,GNS,SRSF1,SQRDL,THBS1,PSMC1,LMNB1,HEXB,KPNA3,ATP5B,ACTR3,EHD2,NAPA,P4HA1,CAPG,ARCN1,YWHAE,PSMD3,ADD1,VDAC1,ACAT1,MFGE8,EIF4A3,PGD,RPS27A,MUT,GLUD1,PDCD4,DLAT,PLOD2,THY1,TOMM70A,OLA1,ACAA2,AKR1B1,STOM,CAPN2,COL6A3,ARPC2,RPN1,HSPA9,VPS35,…
GO Component	GO:0032991	Protein-containing complex	161	5073	0.29	1.51e-18	9606.ENSP00000216181,9606.ENSP00000216714,9606.ENSP00000221419,9606.ENSP00000222673,9606.ENSP00000225964,9606.ENSP00000231572,9606.ENSP00000234590,9606.ENSP00000237530,9606.ENSP00000247461,9606.ENSP00000248553,9606.ENSP00000252699,9606.ENSP00000253039,9606.ENSP00000258091,9606.ENSP00000258962,9606.ENSP00000260356,9606.ENSP00000261303,9606.ENSP00000261667,9606.ENSP00000262030,9606.ENSP00000263238,…	MYH9,APEX1,HNRNPL,OGDH,COL1A1,RARS,ENO1,RPN2,CANX,HSPB1,ACTN4,EIF2S3,CCT7,SRSF1,THBS1,PSMC1,KPNA3,ATP5B,ACTR3,NAPA,C9,P4HA1,CAPG,ARCN1,DARS,YWHAE,PSMD3,ADD1,VDAC1,PRKAR2A,EIF4A3,RPS27A,CCT6A,CCT5,DLAT,FARSB,TOMM70A,EIF4A1,COL6A3,ARPC2,CCT3,RPN1,MAP1B,HSPA9,VPS35,PPIB,MAP1A,PDIA3,COL6A2,GNB2,EEF2,GPD2,TCP1,NCL,RUVBL1,CALR,HIST1H2BC,CRTAP,MYO1D,PPP2R1A,COPG1,COL12A1,HNRNPM,KARS,PPP1CA,P4HB,SRPR,HIS…
GO Component	GO:0016020	Membrane	229	9072	0.19	5.36e-18	9606.ENSP00000216181,9606.ENSP00000217456,9606.ENSP00000221130,9606.ENSP00000221419,9606.ENSP00000222673,9606.ENSP00000228318,9606.ENSP00000231572,9606.ENSP00000233057,9606.ENSP00000234590,9606.ENSP00000237530,9606.ENSP00000244043,9606.ENSP00000244763,9606.ENSP00000247461,9606.ENSP00000248553,9606.ENSP00000248975,9606.ENSP00000249066,9606.ENSP00000253792,9606.ENSP00000257770,9606.ENSP00000260324,…	MYH9,APMAP,GSR,HNRNPL,OGDH,SLC25A3,RARS,EIF2AK2,ENO1,RPN2,PTGIS,SSR1,CANX,HSPB1,YWHAH,APOL2,ACLY,NT5E,SQRDL,THBS1,PSMC1,LMNB1,HEXB,ATP5B,ACTR3,EHD2,NAPA,C9,P4HA1,CD81,ARCN1,DARS,YWHAE,PSMD3,ADD1,VDAC1,PRKAR2A,MFGE8,EIF4A3,RPS27A,FARSB,PLOD2,THY1,TOMM70A,OLA1,STOM,EIF4A1,CAPN2,COL6A3,RNPEP,ARPC2,CCT3,RPN1,ANXA5,MAP1B,HSPA9,VPS35,PPIB,ANPEP,PDIA3,COL6A2,PA2G4,TMEM43,GNB2,PCBP1,ALCAM,EEF2,GPD2,DPYSL…
GO Component	GO:0031410	Cytoplasmic vesicle	98	2386	0.4	3.43e-16	9606.ENSP00000217426,9606.ENSP00000225964,9606.ENSP00000247461,9606.ENSP00000252699,9606.ENSP00000253792,9606.ENSP00000258145,9606.ENSP00000260356,9606.ENSP00000261416,9606.ENSP00000263277,9606.ENSP00000263867,9606.ENSP00000264028,9606.ENSP00000264335,9606.ENSP00000264639,9606.ENSP00000265333,9606.ENSP00000272317,9606.ENSP00000284719,9606.ENSP00000286713,9606.ENSP00000295640,9606.ENSP00000295685,…	AHCY,COL1A1,CANX,ACTN4,ACLY,GNS,THBS1,HEXB,EHD2,CAPG,ARCN1,YWHAE,PSMD3,VDAC1,RPS27A,OLA1,STOM,RNPEP,ARPC2,RPN1,VPS35,PPIB,ANPEP,PDIA3,PA2G4,EEF2,ARHGAP1,CPNE1,TCP1,CALR,IMPDH2,ZYX,MYO1D,COPG1,P4HB,LAMP1,ACAA1,BSG,HSP90AA1,TUBB,EEF1A1,CAV1,GANAB,PRDX6,DPYSL3,CTSB,ANXA2,SND1,FN1,VAT1,PSMD12,DYNC1H1,MYOF,XRCC6,MYO1C,TFRC,ILF2,SCCPDH,COPA,ACTR1A,DPP7,VDAC2,CAP1,HSPA1B,ANXA1,SLC3A2,OPTN,SNX2,TXNDC5,CD…
GO Component	GO:0030054	Cell junction	90	2075	0.42	4.55e-16	9606.ENSP00000216181,9606.ENSP00000247461,9606.ENSP00000248553,9606.ENSP00000248975,9606.ENSP00000252699,9606.ENSP00000263238,9606.ENSP00000263354,9606.ENSP00000263645,9606.ENSP00000264161,9606.ENSP00000264335,9606.ENSP00000264758,9606.ENSP00000265333,9606.ENSP00000265563,9606.ENSP00000269349,9606.ENSP00000284240,9606.ENSP00000285930,9606.ENSP00000295006,9606.ENSP00000295685,9606.ENSP00000296511,…	MYH9,CANX,HSPB1,YWHAH,ACTN4,ACTR3,NAPA,CD81,DARS,YWHAE,ADD1,VDAC1,PRKAR2A,EIF4A3,THY1,AKR1B1,CAPN2,ARPC2,ANXA5,MAP1B,HSPA9,VPS35,PPIB,MAP1A,PDIA3,GNB2,ALCAM,EEF2,CALR,TUFM,ZYX,PPP2R1A,PPP1CA,P4HB,LAMP1,BSG,PARVA,RTN4,CAV1,CAPRIN1,FERMT2,DPYSL3,TPM4,RPL3,ANXA2,SPTBN1,MAP4,MSN,RPL12,TGM2,ENAH,PPAP2B,PDLIM1,AKR1A1,VDAC2,CAP1,FAM129B,HNRNPR,HSPA1B,HNRNPK,ANXA1,KCTD12,SLC3A2,AHNAK,FSCN1,CD9,CORO1B,ACT…
GO Component	GO:0012505	Endomembrane system	144	4542	0.29	9.26e-16	9606.ENSP00000054950,9606.ENSP00000216714,9606.ENSP00000217456,9606.ENSP00000220763,9606.ENSP00000225964,9606.ENSP00000235835,9606.ENSP00000237530,9606.ENSP00000241337,9606.ENSP00000244043,9606.ENSP00000244763,9606.ENSP00000247461,9606.ENSP00000249066,9606.ENSP00000252699,9606.ENSP00000253792,9606.ENSP00000258145,9606.ENSP00000260356,9606.ENSP00000261366,9606.ENSP00000261416,9606.ENSP00000261667,…	RCN1,APEX1,APMAP,CPQ,COL1A1,AKR7A2,RPN2,GSTM2,PTGIS,SSR1,CANX,APOL2,ACTN4,ACLY,GNS,THBS1,LMNB1,HEXB,KPNA3,EHD2,NAPA,P4HA1,ARCN1,PSMD3,VDAC1,MFGE8,RPS27A,PLOD2,THY1,OLA1,STOM,CAPN2,COL6A3,RNPEP,ARPC2,RPN1,VPS35,PPIB,ANPEP,PDIA3,COL6A2,PA2G4,TMEM43,EEF2,ACO1,ARHGAP1,FKBP10,CPNE1,TCP1,CALR,IMPDH2,CRTAP,MYO1D,COPG1,HADHB,COL12A1,LMNB2,P4HB,SRPR,LAMP1,ACAA1,BSG,SYNE3,HSP90AA1,RTN4,TUBB,EEF1A1,CAV1,ACS…
GO Component	GO:0070013	Intracellular organelle lumen	169	5857	0.25	1.13e-15	9606.ENSP00000054950,9606.ENSP00000196371,9606.ENSP00000216254,9606.ENSP00000216714,9606.ENSP00000216780,9606.ENSP00000221130,9606.ENSP00000221419,9606.ENSP00000222673,9606.ENSP00000225964,9606.ENSP00000231572,9606.ENSP00000247461,9606.ENSP00000252699,9606.ENSP00000253792,9606.ENSP00000257770,9606.ENSP00000258145,9606.ENSP00000258962,9606.ENSP00000260356,9606.ENSP00000261303,9606.ENSP00000261366,…	RCN1,OXCT1,ACO2,APEX1,PCK2,GSR,HNRNPL,OGDH,COL1A1,RARS,CANX,ACTN4,ACLY,NT5E,GNS,SRSF1,THBS1,PSMC1,LMNB1,HEXB,KPNA3,ATP5B,P4HA1,CAPG,PSMD3,ADD1,VDAC1,ACAT1,MFGE8,EIF4A3,RPS27A,MUT,GLUD1,DLAT,OLA1,ACAA2,AKR1B1,CAPN2,COL6A3,HSPA9,PPIB,PDIA3,COL6A2,PA2G4,PCBP1,EEF2,UACA,FKBP10,CPNE1,TCP1,NCL,RUVBL1,UGDH,CALR,IMPDH2,HIST1H2BC,TUFM,CRTAP,TRIM25,HADHB,COL12A1,HNRNPM,KARS,PPP1CA,LMNB2,MDH2,P4HB,HIST1H1B,…
GO Component	GO:0015629	Actin cytoskeleton	41	477	0.72	1.68e-15	9606.ENSP00000216181,9606.ENSP00000252699,9606.ENSP00000263238,9606.ENSP00000263867,9606.ENSP00000264758,9606.ENSP00000295006,9606.ENSP00000295685,9606.ENSP00000324422,9606.ENSP00000324527,9606.ENSP00000334008,9606.ENSP00000339063,9606.ENSP00000342858,9606.ENSP00000343690,9606.ENSP00000345230,9606.ENSP00000348163,9606.ENSP00000349259,9606.ENSP00000352834,9606.ENSP00000354826,9606.ENSP00000356520,…	MYH9,ACTN4,ACTR3,CAPG,ADD1,CAPN2,ARPC2,ZYX,MYO1D,PARVA,EEF1A1,FERMT2,DPYSL3,TPM4,PLS3,SPTBN1,MYO1C,CALD1,DHX9,TPM3,ACTR1A,PDLIM1,CAP1,HNRNPK,AHNAK,FSCN1,CORO1B,ACTN1,ILK,RDX,CORO1C,ACTA2,SLC2A1,PALLD,WDR1,CFL1,MYL6,TWF1,HNRNPC,MARCKS,SEPT2
GO Component	GO:0030141	Secretory granule	50	845	0.56	6.23e-13	9606.ENSP00000225964,9606.ENSP00000252699,9606.ENSP00000253792,9606.ENSP00000258145,9606.ENSP00000260356,9606.ENSP00000261416,9606.ENSP00000264639,9606.ENSP00000284719,9606.ENSP00000286713,9606.ENSP00000295640,9606.ENSP00000300060,9606.ENSP00000302886,9606.ENSP00000307940,9606.ENSP00000317257,9606.ENSP00000317334,9606.ENSP00000320866,9606.ENSP00000321584,9606.ENSP00000333298,9606.ENSP00000333664,…	COL1A1,ACTN4,ACLY,GNS,THBS1,HEXB,PSMD3,OLA1,STOM,RNPEP,ANPEP,PA2G4,EEF2,CPNE1,TCP1,CALR,IMPDH2,LAMP1,ACAA1,BSG,HSP90AA1,TUBB,EEF1A1,CAV1,PRDX6,CTSB,ANXA2,FN1,VAT1,PSMD12,DYNC1H1,XRCC6,ILF2,SCCPDH,DPP7,VDAC2,CAP1,HSPA1B,TXNDC5,CD9,HSPD1,XRCC5,ACTN1,MVP,DDX3X,ANXA11,DDOST,CAPN1,CAND1,CPNE3
GO Component	GO:0034774	Secretory granule lumen	31	324	0.77	1.06e-12	9606.ENSP00000252699,9606.ENSP00000253792,9606.ENSP00000258145,9606.ENSP00000260356,9606.ENSP00000261416,9606.ENSP00000264639,9606.ENSP00000284719,9606.ENSP00000302886,9606.ENSP00000307940,9606.ENSP00000321584,9606.ENSP00000333664,9606.ENSP00000335153,9606.ENSP00000339001,9606.ENSP00000339063,9606.ENSP00000342026,9606.ENSP00000346032,9606.ENSP00000346839,9606.ENSP00000347872,9606.ENSP00000348442,…	ACTN4,ACLY,GNS,THBS1,HEXB,PSMD3,OLA1,PA2G4,EEF2,IMPDH2,ACAA1,HSP90AA1,TUBB,EEF1A1,PRDX6,ANXA2,FN1,VAT1,PSMD12,DYNC1H1,XRCC6,ILF2,SCCPDH,DPP7,CAP1,TXNDC5,XRCC5,ACTN1,MVP,DDX3X,CAND1
GO Component	GO:0110165	Cellular anatomical entity	319	17788	0.04	4.22e-12	9606.ENSP00000054950,9606.ENSP00000196371,9606.ENSP00000216181,9606.ENSP00000216254,9606.ENSP00000216714,9606.ENSP00000216780,9606.ENSP00000217426,9606.ENSP00000217456,9606.ENSP00000220763,9606.ENSP00000221130,9606.ENSP00000221419,9606.ENSP00000222673,9606.ENSP00000225964,9606.ENSP00000228318,9606.ENSP00000229270,9606.ENSP00000231572,9606.ENSP00000233057,9606.ENSP00000234590,9606.ENSP00000235835,…	RCN1,OXCT1,MYH9,ACO2,APEX1,PCK2,AHCY,APMAP,CPQ,GSR,HNRNPL,OGDH,COL1A1,SLC25A3,TPI1,RARS,EIF2AK2,ENO1,AKR7A2,RPN2,GSTM2,PTGIS,SSR1,CANX,HSPB1,YWHAH,APOL2,ACTN4,EIF2S3,ACLY,NARS,NT5E,CCT7,GNS,SRSF1,SQRDL,THBS1,PSMC1,LMNB1,HEXB,KPNA3,ATP5B,ACTR3,EHD2,NAPA,C9,P4HA1,CD81,CAPG,ARCN1,DARS,YWHAE,PSMD3,ADD1,VDAC1,PRKAR2A,ACAT1,MFGE8,EIF4A3,PGD,RPS27A,MUT,CCT6A,GLUD1,PDCD4,CCT5,DLAT,FARSB,PLOD2,THY1,TOMM70…
GO Component	GO:0005759	Mitochondrial matrix	36	479	0.66	6.15e-12	9606.ENSP00000196371,9606.ENSP00000216254,9606.ENSP00000216780,9606.ENSP00000221130,9606.ENSP00000222673,9606.ENSP00000262030,9606.ENSP00000265333,9606.ENSP00000265838,9606.ENSP00000274813,9606.ENSP00000277865,9606.ENSP00000280346,9606.ENSP00000285093,9606.ENSP00000297185,9606.ENSP00000322439,9606.ENSP00000325136,9606.ENSP00000325448,9606.ENSP00000327070,9606.ENSP00000331897,9606.ENSP00000333667,…	OXCT1,ACO2,PCK2,GSR,OGDH,ATP5B,VDAC1,ACAT1,MUT,GLUD1,DLAT,ACAA2,HSPA9,TUFM,HADHB,KARS,MDH2,IDH2,SHMT2,DLST,FH,IARS2,ECHS1,SLC25A5,VDAC2,SUCLA2,ATAD3A,PDHA1,HADHA,HSPD1,ATP5A1,ALDH7A1,NDUFS1,SUCLG2,ACADVL,ETFA
GO Component	GO:0099503	Secretory vesicle	53	1010	0.51	7.31e-12	9606.ENSP00000225964,9606.ENSP00000252699,9606.ENSP00000253792,9606.ENSP00000258145,9606.ENSP00000260356,9606.ENSP00000261416,9606.ENSP00000264639,9606.ENSP00000265333,9606.ENSP00000284719,9606.ENSP00000286713,9606.ENSP00000295640,9606.ENSP00000300060,9606.ENSP00000302886,9606.ENSP00000307940,9606.ENSP00000317257,9606.ENSP00000317334,9606.ENSP00000320866,9606.ENSP00000321584,9606.ENSP00000333298,…	COL1A1,ACTN4,ACLY,GNS,THBS1,HEXB,PSMD3,VDAC1,OLA1,STOM,RNPEP,ANPEP,PA2G4,EEF2,CPNE1,TCP1,CALR,IMPDH2,LAMP1,ACAA1,BSG,HSP90AA1,TUBB,EEF1A1,CAV1,PRDX6,DPYSL3,CTSB,ANXA2,FN1,VAT1,PSMD12,DYNC1H1,XRCC6,ILF2,SCCPDH,DPP7,VDAC2,CAP1,HSPA1B,TXNDC5,CD9,HSPD1,XRCC5,ACTN1,MVP,DDX3X,ANXA11,DDOST,CAPN1,CAND1,DNM1L,CPNE3
GO Component	GO:0005856	Cytoskeleton	84	2221	0.37	1.04e-11	9606.ENSP00000216181,9606.ENSP00000216714,9606.ENSP00000248553,9606.ENSP00000252699,9606.ENSP00000258091,9606.ENSP00000261366,9606.ENSP00000263238,9606.ENSP00000263277,9606.ENSP00000263867,9606.ENSP00000264335,9606.ENSP00000264758,9606.ENSP00000265563,9606.ENSP00000275603,9606.ENSP00000280326,9606.ENSP00000284719,9606.ENSP00000286713,9606.ENSP00000295006,9606.ENSP00000295685,9606.ENSP00000295688,…	MYH9,APEX1,HSPB1,ACTN4,CCT7,LMNB1,ACTR3,EHD2,CAPG,YWHAE,ADD1,PRKAR2A,CCT6A,CCT5,OLA1,STOM,CAPN2,ARPC2,CCT3,MAP1B,MAP1A,DPYSL2,UACA,TCP1,RUVBL1,ZYX,MYO1D,PPP2R1A,LMNB2,P4HB,SHMT2,PARVA,TUBA1B,TUBB,EEF1A1,FERMT2,DPYSL3,TPM4,PLS3,DYNC1H1,SPTBN1,MYO1C,MAP4,MSN,CALD1,ENAH,DHX9,LMNA,TPM3,ACTR1A,PDLIM1,SLC25A5,CAP1,HSPA1B,HNRNPK,AHNAK,TUBB2A,FSCN1,G6PD,CORO1B,ACTN1,CCT4,MVP,ILK,MX1,DDX3X,RDX,AKAP12,CORO…
GO Component	GO:0005783	Endoplasmic reticulum	62	1438	0.42	1.75e-10	9606.ENSP00000054950,9606.ENSP00000216714,9606.ENSP00000217456,9606.ENSP00000220763,9606.ENSP00000225964,9606.ENSP00000237530,9606.ENSP00000241337,9606.ENSP00000244043,9606.ENSP00000244763,9606.ENSP00000247461,9606.ENSP00000260356,9606.ENSP00000263556,9606.ENSP00000268150,9606.ENSP00000282903,9606.ENSP00000284240,9606.ENSP00000286713,9606.ENSP00000295006,9606.ENSP00000295550,9606.ENSP00000296255,…	RCN1,APEX1,APMAP,CPQ,COL1A1,RPN2,GSTM2,PTGIS,SSR1,CANX,THBS1,P4HA1,MFGE8,PLOD2,THY1,STOM,CAPN2,COL6A3,RPN1,PPIB,PDIA3,COL6A2,TMEM43,ACO1,FKBP10,CALR,CRTAP,MYO1D,COPG1,HADHB,COL12A1,P4HB,SRPR,SYNE3,RTN4,CAV1,ACSL4,GANAB,FN1,COL6A1,TGM2,SYNCRIP,PPAP2B,HNRNPR,HSPA1B,RRBP1,TXNDC5,HSPD1,ERO1L,ATL3,PDIA6,NUCB1,DDOST,PGRMC2,SERPINH1,NUCB2,CALU,FKBP9,ATP2A2,USO1,DNM1L,RPLP0
GO Component	GO:0005739	Mitochondrion	66	1611	0.4	2.64e-10	9606.ENSP00000196371,9606.ENSP00000216254,9606.ENSP00000216714,9606.ENSP00000216780,9606.ENSP00000221130,9606.ENSP00000222673,9606.ENSP00000228318,9606.ENSP00000248975,9606.ENSP00000260324,9606.ENSP00000262030,9606.ENSP00000263556,9606.ENSP00000264335,9606.ENSP00000265333,9606.ENSP00000265838,9606.ENSP00000272317,9606.ENSP00000274813,9606.ENSP00000277865,9606.ENSP00000280346,9606.ENSP00000284320,…	OXCT1,ACO2,APEX1,PCK2,GSR,OGDH,SLC25A3,YWHAH,SQRDL,ATP5B,P4HA1,YWHAE,VDAC1,ACAT1,RPS27A,MUT,GLUD1,DLAT,TOMM70A,ACAA2,STOM,CAPN2,HSPA9,HSPA4,GPD2,ACO1,TUFM,PPP2R1A,HADHB,KARS,MDH2,IDH2,SHMT2,BSG,HSP90AA1,DLST,ACSL4,PRDX6,VAT1,TGM2,SCCPDH,FH,IARS2,ECHS1,SLC25A5,VDAC2,HSPA1B,ANXA1,SUCLA2,ATAD3A,PDHA1,HADHA,HSPD1,MX1,ATP5A1,ALDH7A1,NDUFS1,ILF3,SUCLG2,CAPN1,ACADVL,PHB2,DNM1L,ETFA,CPNE3,PHB
GO Component	GO:0043232	Intracellular non-membrane-bounded organelle	136	4880	0.23	2.72e-10	9606.ENSP00000216181,9606.ENSP00000216714,9606.ENSP00000221419,9606.ENSP00000233057,9606.ENSP00000234590,9606.ENSP00000247461,9606.ENSP00000248553,9606.ENSP00000252699,9606.ENSP00000258091,9606.ENSP00000261366,9606.ENSP00000262030,9606.ENSP00000263238,9606.ENSP00000263277,9606.ENSP00000263867,9606.ENSP00000264335,9606.ENSP00000264758,9606.ENSP00000265333,9606.ENSP00000265563,9606.ENSP00000269349,…	MYH9,APEX1,HNRNPL,EIF2AK2,ENO1,CANX,HSPB1,ACTN4,CCT7,LMNB1,ATP5B,ACTR3,EHD2,CAPG,YWHAE,ADD1,VDAC1,PRKAR2A,EIF4A3,RPS27A,CCT6A,CCT5,OLA1,STOM,CAPN2,ARPC2,CCT3,MAP1B,HSPA9,MAP1A,PA2G4,PCBP1,EEF2,DPYSL2,UACA,TCP1,NCL,RUVBL1,HIST1H2BC,TUFM,TRIM25,ZYX,MYO1D,PPP2R1A,HADHB,HNRNPM,PPP1CA,LMNB2,P4HB,HIST1H1B,SHMT2,PARVA,TUBA1B,TUBB,EEF1A1,CAV1,ACSL4,CAPRIN1,FERMT2,DPYSL3,TPM4,CTSB,RPL3,ANXA2,RPSA,PLS3,DYN…
GO Component	GO:0098805	Whole membrane	68	1715	0.39	4.49e-10	9606.ENSP00000237530,9606.ENSP00000244043,9606.ENSP00000263277,9606.ENSP00000263354,9606.ENSP00000264028,9606.ENSP00000264758,9606.ENSP00000265333,9606.ENSP00000265563,9606.ENSP00000272317,9606.ENSP00000284240,9606.ENSP00000284320,9606.ENSP00000286713,9606.ENSP00000295006,9606.ENSP00000297185,9606.ENSP00000299138,9606.ENSP00000300060,9606.ENSP00000300289,9606.ENSP00000305260,9606.ENSP00000307940,…	RPN2,PTGIS,EHD2,NAPA,ARCN1,ADD1,VDAC1,PRKAR2A,RPS27A,THY1,TOMM70A,STOM,CAPN2,HSPA9,VPS35,ANPEP,PDIA3,GNB2,EEF2,ARHGAP1,CPNE1,CALR,IMPDH2,MYO1D,COPG1,HADHB,LAMP1,BSG,SYNE3,TUBA1B,TUBB,EEF1A1,CAV1,ACSL4,ANXA2,VAT1,MYOF,MYO1C,TFRC,COL6A1,COPA,PPAP2B,SLC25A5,VDAC2,ANXA1,SLC3A2,AHNAK,OPTN,SNX2,CD9,HSPD1,ITGB1,LDHB,NSF,SUN2,CORO1C,DDOST,SLC2A1,HSD17B4,SERPINH1,NUCB2,PHB2,USO1,DNM1L,CPNE3,EHD1,GNB1,AP2B1
GO Component	GO:0099080	Supramolecular complex	56	1261	0.44	6.96e-10	9606.ENSP00000216181,9606.ENSP00000221419,9606.ENSP00000225964,9606.ENSP00000234590,9606.ENSP00000248553,9606.ENSP00000252699,9606.ENSP00000258091,9606.ENSP00000261366,9606.ENSP00000275603,9606.ENSP00000280326,9606.ENSP00000295550,9606.ENSP00000295688,9606.ENSP00000296755,9606.ENSP00000300231,9606.ENSP00000305556,9606.ENSP00000317334,9606.ENSP00000318195,9606.ENSP00000323889,9606.ENSP00000327054,…	MYH9,HNRNPL,COL1A1,ENO1,HSPB1,ACTN4,CCT7,LMNB1,CCT6A,CCT5,COL6A3,CCT3,MAP1B,MAP1A,PCBP1,TCP1,NCL,TRIM25,LMNB2,PARVA,TUBA1B,TUBB,CAPRIN1,FERMT2,DPYSL3,TPM4,PLS3,DYNC1H1,SPTBN1,MYO1C,MAP4,CALD1,COL6A1,DHX9,LMNA,TPM3,BUB3,PDLIM1,PABPC4,HNRNPK,AHNAK,TUBB2A,CORO1B,ACTN1,CCT4,ILK,DDX3X,CORO1C,ACTA2,SLC2A1,PALLD,VIM,DNM1L,RPLP0,TWF1,SEPT2
GO Component	GO:0005938	Cell cortex	25	292	0.72	2.54e-09	9606.ENSP00000216181,9606.ENSP00000234590,9606.ENSP00000252699,9606.ENSP00000295006,9606.ENSP00000318195,9606.ENSP00000324527,9606.ENSP00000339063,9606.ENSP00000339191,9606.ENSP00000342858,9606.ENSP00000346032,9606.ENSP00000348965,9606.ENSP00000349259,9606.ENSP00000354826,9606.ENSP00000358921,9606.ENSP00000361883,9606.ENSP00000371798,9606.ENSP00000384136,9606.ENSP00000384537,9606.ENSP00000394496,…	MYH9,ENO1,ACTN4,CAPN2,NCL,MYO1D,EEF1A1,CAV1,FERMT2,ANXA2,DYNC1H1,SPTBN1,CALD1,ACTR1A,CAP1,FSCN1,RDX,AKAP12,CORO1C,SLC2A1,CRIP2,WDR1,CFL1,MARCKS,SEPT2
GO Component	GO:0045121	Membrane raft	26	324	0.69	3.81e-09	9606.ENSP00000244043,9606.ENSP00000263277,9606.ENSP00000264758,9606.ENSP00000265333,9606.ENSP00000265563,9606.ENSP00000284240,9606.ENSP00000286713,9606.ENSP00000295006,9606.ENSP00000307940,9606.ENSP00000324527,9606.ENSP00000333769,9606.ENSP00000336799,9606.ENSP00000339001,9606.ENSP00000339191,9606.ENSP00000346032,9606.ENSP00000352208,9606.ENSP00000352834,9606.ENSP00000360296,9606.ENSP00000360671,…	PTGIS,EHD2,ADD1,VDAC1,PRKAR2A,THY1,STOM,CAPN2,EEF2,MYO1D,BSG,TUBA1B,TUBB,CAV1,ANXA2,MYOF,MYO1C,PPAP2B,SLC25A5,VDAC2,HSPD1,ITGB1,LDHB,CORO1C,SLC2A1,SERPINH1
GO Component	GO:0032432	Actin filament bundle	14	73	1.07	3.96e-09	9606.ENSP00000216181,9606.ENSP00000252699,9606.ENSP00000324422,9606.ENSP00000342858,9606.ENSP00000345230,9606.ENSP00000348163,9606.ENSP00000357516,9606.ENSP00000360305,9606.ENSP00000371798,9606.ENSP00000377471,9606.ENSP00000377941,9606.ENSP00000379975,9606.ENSP00000425556,9606.ENSP00000478061	MYH9,ACTN4,ZYX,FERMT2,TPM4,PLS3,TPM3,PDLIM1,FSCN1,CORO1B,ACTN1,ILK,PALLD,MARCKS
GO Component	GO:0031252	Cell leading edge	29	425	0.62	1.02e-08	9606.ENSP00000216181,9606.ENSP00000263238,9606.ENSP00000263867,9606.ENSP00000284240,9606.ENSP00000295685,9606.ENSP00000324527,9606.ENSP00000327801,9606.ENSP00000334008,9606.ENSP00000339063,9606.ENSP00000340329,9606.ENSP00000342858,9606.ENSP00000343690,9606.ENSP00000346032,9606.ENSP00000349259,9606.ENSP00000352834,9606.ENSP00000355809,9606.ENSP00000368831,9606.ENSP00000371798,9606.ENSP00000377471,…	MYH9,ACTR3,CAPG,THY1,ARPC2,MYO1D,P4HB,PARVA,EEF1A1,CAPRIN1,FERMT2,DPYSL3,ANXA2,SPTBN1,MYO1C,ENAH,SNX2,FSCN1,CORO1B,ACTN1,ITGB1,ILK,DDX3X,RDX,CORO1C,ACTA2,PALLD,CFL1,VIM
GO Component	GO:0042582	Azurophil granule	18	155	0.85	1.36e-08	9606.ENSP00000253792,9606.ENSP00000258145,9606.ENSP00000261416,9606.ENSP00000286713,9606.ENSP00000302886,9606.ENSP00000317257,9606.ENSP00000333298,9606.ENSP00000339001,9606.ENSP00000342026,9606.ENSP00000346032,9606.ENSP00000347872,9606.ENSP00000348965,9606.ENSP00000360635,9606.ENSP00000361883,9606.ENSP00000369081,9606.ENSP00000398610,9606.ENSP00000399457,9606.ENSP00000477590	ACLY,GNS,HEXB,STOM,PA2G4,CPNE1,LAMP1,TUBB,PRDX6,ANXA2,VAT1,DYNC1H1,DPP7,CAP1,TXNDC5,ANXA11,DDOST,CPNE3
GO Component	GO:0030027	Lamellipodium	20	202	0.78	1.81e-08	9606.ENSP00000263238,9606.ENSP00000263867,9606.ENSP00000295685,9606.ENSP00000327801,9606.ENSP00000334008,9606.ENSP00000340329,9606.ENSP00000342858,9606.ENSP00000343690,9606.ENSP00000355809,9606.ENSP00000368831,9606.ENSP00000371798,9606.ENSP00000377471,9606.ENSP00000379350,9606.ENSP00000379975,9606.ENSP00000382840,9606.ENSP00000384136,9606.ENSP00000394496,9606.ENSP00000402373,9606.ENSP00000425556,…	ACTR3,CAPG,ARPC2,P4HB,PARVA,CAPRIN1,FERMT2,DPYSL3,ENAH,SNX2,FSCN1,CORO1B,ITGB1,ILK,DDX3X,RDX,CORO1C,ACTA2,PALLD,CFL1
GO Component	GO:0005773	Vacuole	40	792	0.49	1.94e-08	9606.ENSP00000220763,9606.ENSP00000237530,9606.ENSP00000253792,9606.ENSP00000258145,9606.ENSP00000261416,9606.ENSP00000263354,9606.ENSP00000285930,9606.ENSP00000286713,9606.ENSP00000295006,9606.ENSP00000299138,9606.ENSP00000300060,9606.ENSP00000302886,9606.ENSP00000305260,9606.ENSP00000317257,9606.ENSP00000333298,9606.ENSP00000335153,9606.ENSP00000339001,9606.ENSP00000339063,9606.ENSP00000342026,…	CPQ,RPN2,ACLY,GNS,HEXB,NAPA,AKR1B1,STOM,CAPN2,VPS35,ANPEP,PA2G4,GNB2,CPNE1,LAMP1,HSP90AA1,TUBB,EEF1A1,PRDX6,CTSB,ANXA2,VAT1,DYNC1H1,COL6A1,DPP7,CAP1,ANXA1,SLC3A2,AHNAK,OPTN,SNX2,TXNDC5,NSF,PCYOX1,ANXA11,DDOST,CAPN1,CPNE3,GNB1,AP2B1
GO Component	GO:0099512	Supramolecular fiber	44	939	0.46	2.28e-08	9606.ENSP00000216181,9606.ENSP00000225964,9606.ENSP00000234590,9606.ENSP00000248553,9606.ENSP00000252699,9606.ENSP00000258091,9606.ENSP00000261366,9606.ENSP00000275603,9606.ENSP00000280326,9606.ENSP00000295550,9606.ENSP00000295688,9606.ENSP00000296755,9606.ENSP00000300231,9606.ENSP00000317334,9606.ENSP00000327054,9606.ENSP00000334008,9606.ENSP00000336799,9606.ENSP00000339001,9606.ENSP00000342858,…	MYH9,COL1A1,ENO1,HSPB1,ACTN4,CCT7,LMNB1,CCT6A,CCT5,COL6A3,CCT3,MAP1B,MAP1A,TCP1,LMNB2,PARVA,TUBA1B,TUBB,FERMT2,DPYSL3,TPM4,PLS3,DYNC1H1,SPTBN1,MYO1C,MAP4,CALD1,COL6A1,LMNA,TPM3,PDLIM1,AHNAK,TUBB2A,CORO1B,ACTN1,CCT4,ILK,CORO1C,ACTA2,SLC2A1,PALLD,VIM,DNM1L,TWF1
GO Component	GO:0005764	Lysosome	37	698	0.51	2.50e-08	9606.ENSP00000220763,9606.ENSP00000253792,9606.ENSP00000258145,9606.ENSP00000261416,9606.ENSP00000285930,9606.ENSP00000286713,9606.ENSP00000295006,9606.ENSP00000299138,9606.ENSP00000300060,9606.ENSP00000302886,9606.ENSP00000305260,9606.ENSP00000317257,9606.ENSP00000333298,9606.ENSP00000335153,9606.ENSP00000339001,9606.ENSP00000339063,9606.ENSP00000342026,9606.ENSP00000345672,9606.ENSP00000346032,…	CPQ,ACLY,GNS,HEXB,AKR1B1,STOM,CAPN2,VPS35,ANPEP,PA2G4,GNB2,CPNE1,LAMP1,HSP90AA1,TUBB,EEF1A1,PRDX6,CTSB,ANXA2,VAT1,DYNC1H1,COL6A1,DPP7,CAP1,ANXA1,SLC3A2,AHNAK,SNX2,TXNDC5,NSF,PCYOX1,ANXA11,DDOST,CAPN1,CPNE3,GNB1,AP2B1
GO Component	GO:0005788	Endoplasmic reticulum lumen	24	308	0.68	2.77e-08	9606.ENSP00000054950,9606.ENSP00000225964,9606.ENSP00000247461,9606.ENSP00000260356,9606.ENSP00000263556,9606.ENSP00000268150,9606.ENSP00000295550,9606.ENSP00000300026,9606.ENSP00000300289,9606.ENSP00000300527,9606.ENSP00000317232,9606.ENSP00000320866,9606.ENSP00000323696,9606.ENSP00000325146,9606.ENSP00000327801,9606.ENSP00000340466,9606.ENSP00000346839,9606.ENSP00000355180,9606.ENSP00000369081,…	RCN1,COL1A1,CANX,THBS1,P4HA1,MFGE8,COL6A3,PPIB,PDIA3,COL6A2,FKBP10,CALR,CRTAP,COL12A1,P4HB,GANAB,FN1,COL6A1,TXNDC5,ERO1L,PDIA6,NUCB1,SERPINH1,CALU
GO Component	GO:0042645	Mitochondrial nucleoid	11	44	1.19	2.85e-08	9606.ENSP00000262030,9606.ENSP00000265333,9606.ENSP00000297185,9606.ENSP00000322439,9606.ENSP00000325136,9606.ENSP00000333667,9606.ENSP00000360671,9606.ENSP00000361635,9606.ENSP00000368030,9606.ENSP00000370023,9606.ENSP00000438689	ATP5B,VDAC1,HSPA9,TUFM,HADHB,SHMT2,SLC25A5,VDAC2,ATAD3A,HADHA,ACADVL
GO Component	GO:1904813	ficolin-1-rich granule lumen	16	125	0.89	2.96e-08	9606.ENSP00000253792,9606.ENSP00000258145,9606.ENSP00000264639,9606.ENSP00000307940,9606.ENSP00000321584,9606.ENSP00000335153,9606.ENSP00000339063,9606.ENSP00000345672,9606.ENSP00000348442,9606.ENSP00000352257,9606.ENSP00000355011,9606.ENSP00000364801,9606.ENSP00000378760,9606.ENSP00000382840,9606.ENSP00000431984,9606.ENSP00000442318	ACLY,GNS,PSMD3,EEF2,IMPDH2,HSP90AA1,EEF1A1,CTSB,PSMD12,XRCC6,ILF2,HSPA1B,MVP,DDX3X,CAPN1,CAND1
GO Component	GO:0001725	Stress fiber	12	65	1.05	9.37e-08	9606.ENSP00000216181,9606.ENSP00000252699,9606.ENSP00000324422,9606.ENSP00000342858,9606.ENSP00000345230,9606.ENSP00000357516,9606.ENSP00000360305,9606.ENSP00000371798,9606.ENSP00000377471,9606.ENSP00000377941,9606.ENSP00000379975,9606.ENSP00000425556	MYH9,ACTN4,ZYX,FERMT2,TPM4,TPM3,PDLIM1,FSCN1,CORO1B,ACTN1,ILK,PALLD
GO Component	GO:1990904	Ribonucleoprotein complex	34	677	0.49	3.83e-07	9606.ENSP00000221419,9606.ENSP00000252699,9606.ENSP00000258962,9606.ENSP00000269349,9606.ENSP00000272317,9606.ENSP00000307940,9606.ENSP00000318195,9606.ENSP00000318297,9606.ENSP00000320866,9606.ENSP00000325376,9606.ENSP00000346001,9606.ENSP00000346067,9606.ENSP00000346762,9606.ENSP00000349168,9606.ENSP00000354739,9606.ENSP00000355011,9606.ENSP00000356520,9606.ENSP00000358635,9606.ENSP00000361949,…	HNRNPL,ACTN4,SRSF1,EIF4A3,RPS27A,EEF2,NCL,RUVBL1,CALR,HNRNPM,RPL3,RPSA,SND1,HNRNPH1,RPL12,ILF2,DHX9,SYNCRIP,PABPC4,HNRNPR,HSPA1B,HNRNPK,RBM3,XRCC5,DDX17,SSB,ILF3,API5,VIM,RPLP0,HNRNPC,RUVBL2,HNRNPDL,EIF3L
GO Component	GO:0031967	Organelle envelope	48	1213	0.39	5.40e-07	9606.ENSP00000222673,9606.ENSP00000228318,9606.ENSP00000260324,9606.ENSP00000261366,9606.ENSP00000261667,9606.ENSP00000262030,9606.ENSP00000265333,9606.ENSP00000272317,9606.ENSP00000284320,9606.ENSP00000295006,9606.ENSP00000297185,9606.ENSP00000303992,9606.ENSP00000308610,9606.ENSP00000317257,9606.ENSP00000320866,9606.ENSP00000325136,9606.ENSP00000327054,9606.ENSP00000333667,9606.ENSP00000334308,…	OGDH,SLC25A3,SQRDL,LMNB1,KPNA3,ATP5B,VDAC1,RPS27A,TOMM70A,CAPN2,HSPA9,TMEM43,GPD2,CPNE1,CALR,HADHB,LMNB2,SHMT2,SYNE3,RTN4,TUBB,ACSL4,VAT1,MYOF,MYO1C,LMNA,SLC25A5,VDAC2,ANXA7,ANXA1,ATAD3A,IPO7,HADHA,HSPD1,MVP,MX1,ATP5A1,SUN2,NDUFS1,ANXA11,PGRMC2,TOR1AIP1,NUCB2,ACADVL,PHB2,RAN,DNM1L,PHB
GO Component	GO:0048471	Perinuclear region of cytoplasm	35	727	0.47	6.07e-07	9606.ENSP00000216714,9606.ENSP00000221419,9606.ENSP00000233057,9606.ENSP00000252699,9606.ENSP00000263277,9606.ENSP00000285930,9606.ENSP00000286713,9606.ENSP00000295006,9606.ENSP00000296755,9606.ENSP00000299138,9606.ENSP00000300026,9606.ENSP00000305260,9606.ENSP00000310491,9606.ENSP00000320866,9606.ENSP00000333298,9606.ENSP00000335153,9606.ENSP00000339191,9606.ENSP00000342026,9606.ENSP00000345672,…	APEX1,HNRNPL,EIF2AK2,ACTN4,EHD2,AKR1B1,STOM,CAPN2,MAP1B,VPS35,PPIB,GNB2,ARHGAP1,CALR,LAMP1,HSP90AA1,CAV1,PRDX6,CTSB,ANXA2,TFRC,MSN,LMNA,HSPA1B,OPTN,CORO1B,MVP,ITGB1,MX1,ATP2A2,USO1,DNM1L,TWF1,EHD1,SEPT2
GO Component	GO:0031090	Organelle membrane	97	3548	0.22	2.38e-06	9606.ENSP00000222673,9606.ENSP00000228318,9606.ENSP00000237530,9606.ENSP00000244043,9606.ENSP00000244763,9606.ENSP00000247461,9606.ENSP00000249066,9606.ENSP00000260324,9606.ENSP00000261366,9606.ENSP00000262030,9606.ENSP00000263277,9606.ENSP00000263354,9606.ENSP00000264028,9606.ENSP00000265333,9606.ENSP00000272317,9606.ENSP00000282903,9606.ENSP00000284320,9606.ENSP00000286713,9606.ENSP00000296255,…	OGDH,SLC25A3,RPN2,PTGIS,SSR1,CANX,APOL2,SQRDL,LMNB1,ATP5B,EHD2,NAPA,ARCN1,VDAC1,RPS27A,PLOD2,TOMM70A,STOM,RPN1,HSPA9,VPS35,ANPEP,PDIA3,TMEM43,GNB2,GPD2,ARHGAP1,CPNE1,CALR,IMPDH2,COPG1,HADHB,LMNB2,SRPR,LAMP1,SHMT2,BSG,SYNE3,RTN4,EEF1A1,CAV1,ACSL4,ANXA2,VAT1,MYOF,MYO1C,TFRC,PTGS1,COL6A1,COPA,LMNA,PPAP2B,SLC25A5,VDAC2,ANXA7,ANXA1,RRBP1,SLC3A2,AHNAK,OPTN,ATAD3A,SNX2,HADHA,CD9,HSPD1,TMEM119,ERO1L,LSS,…
GO Component	GO:0035578	Azurophil granule lumen	12	92	0.9	2.65e-06	9606.ENSP00000253792,9606.ENSP00000258145,9606.ENSP00000261416,9606.ENSP00000302886,9606.ENSP00000339001,9606.ENSP00000342026,9606.ENSP00000346032,9606.ENSP00000347872,9606.ENSP00000348965,9606.ENSP00000360635,9606.ENSP00000361883,9606.ENSP00000369081	ACLY,GNS,HEXB,PA2G4,TUBB,PRDX6,ANXA2,VAT1,DYNC1H1,DPP7,CAP1,TXNDC5
GO Component	GO:0005832	Chaperonin-containing T-complex	6	10	1.57	2.72e-06	9606.ENSP00000258091,9606.ENSP00000275603,9606.ENSP00000280326,9606.ENSP00000295688,9606.ENSP00000317334,9606.ENSP00000377958	CCT7,CCT6A,CCT5,CCT3,TCP1,CCT4
GO Component	GO:0043292	Contractile fiber	18	238	0.67	4.37e-06	9606.ENSP00000234590,9606.ENSP00000248553,9606.ENSP00000252699,9606.ENSP00000334008,9606.ENSP00000342858,9606.ENSP00000345230,9606.ENSP00000349259,9606.ENSP00000354826,9606.ENSP00000357516,9606.ENSP00000360305,9606.ENSP00000367263,9606.ENSP00000377941,9606.ENSP00000379975,9606.ENSP00000394496,9606.ENSP00000402373,9606.ENSP00000416293,9606.ENSP00000425556,9606.ENSP00000449428	ENO1,HSPB1,ACTN4,PARVA,FERMT2,TPM4,SPTBN1,CALD1,TPM3,PDLIM1,AHNAK,ACTN1,ILK,CORO1C,ACTA2,SLC2A1,PALLD,TWF1
GO Component	GO:0042995	Cell projection	70	2287	0.27	4.82e-06	9606.ENSP00000216181,9606.ENSP00000217426,9606.ENSP00000247461,9606.ENSP00000248553,9606.ENSP00000252699,9606.ENSP00000263238,9606.ENSP00000263867,9606.ENSP00000264335,9606.ENSP00000265563,9606.ENSP00000269349,9606.ENSP00000284240,9606.ENSP00000285930,9606.ENSP00000295006,9606.ENSP00000295685,9606.ENSP00000296755,9606.ENSP00000299138,9606.ENSP00000300231,9606.ENSP00000305988,9606.ENSP00000324527,…	MYH9,AHCY,CANX,HSPB1,ACTN4,ACTR3,CAPG,YWHAE,PRKAR2A,EIF4A3,THY1,AKR1B1,CAPN2,ARPC2,MAP1B,VPS35,MAP1A,ALCAM,MYO1D,PPP2R1A,PPP1CA,P4HB,LAMP1,BSG,PARVA,HSP90AA1,RTN4,EEF1A1,CAV1,CAPRIN1,FERMT2,DPYSL3,ANXA2,DYNC1H1,SPTBN1,MYO1C,MAP4,MSN,PTGS1,ENAH,COPA,HNRNPR,HNRNPK,RBM3,ANXA1,KCTD12,SNX2,FSCN1,CORO1B,ACTN1,CCT4,ERO1L,ITGB1,ILK,NSF,MX1,DDX3X,RDX,CORO1C,ACTA2,PALLD,WDR1,CFL1,ATP2A2,PHB2,VIM,TWF1,EHD1,…
GO Component	GO:0030016	Myofibril	17	227	0.66	1.06e-05	9606.ENSP00000234590,9606.ENSP00000248553,9606.ENSP00000252699,9606.ENSP00000334008,9606.ENSP00000342858,9606.ENSP00000345230,9606.ENSP00000349259,9606.ENSP00000354826,9606.ENSP00000357516,9606.ENSP00000360305,9606.ENSP00000367263,9606.ENSP00000377941,9606.ENSP00000379975,9606.ENSP00000394496,9606.ENSP00000416293,9606.ENSP00000425556,9606.ENSP00000449428	ENO1,HSPB1,ACTN4,PARVA,FERMT2,TPM4,SPTBN1,CALD1,TPM3,PDLIM1,AHNAK,ACTN1,ILK,CORO1C,SLC2A1,PALLD,TWF1
GO Component	GO:0030864	Cortical actin cytoskeleton	10	68	0.96	1.07e-05	9606.ENSP00000216181,9606.ENSP00000295006,9606.ENSP00000339063,9606.ENSP00000349259,9606.ENSP00000354826,9606.ENSP00000361883,9606.ENSP00000384136,9606.ENSP00000416293,9606.ENSP00000427687,9606.ENSP00000432660	MYH9,CAPN2,EEF1A1,SPTBN1,CALD1,CAP1,RDX,SLC2A1,WDR1,CFL1
GO Component	GO:0030863	Cortical cytoskeleton	11	96	0.85	2.69e-05	9606.ENSP00000216181,9606.ENSP00000252699,9606.ENSP00000295006,9606.ENSP00000339063,9606.ENSP00000349259,9606.ENSP00000354826,9606.ENSP00000361883,9606.ENSP00000384136,9606.ENSP00000416293,9606.ENSP00000427687,9606.ENSP00000432660	MYH9,ACTN4,CAPN2,EEF1A1,SPTBN1,CALD1,CAP1,RDX,SLC2A1,WDR1,CFL1
GO Component	GO:0120025	Plasma membrane bounded cell projection	65	2193	0.26	4.14e-05	9606.ENSP00000216181,9606.ENSP00000217426,9606.ENSP00000247461,9606.ENSP00000248553,9606.ENSP00000252699,9606.ENSP00000263238,9606.ENSP00000263867,9606.ENSP00000264335,9606.ENSP00000265563,9606.ENSP00000269349,9606.ENSP00000284240,9606.ENSP00000285930,9606.ENSP00000295006,9606.ENSP00000295685,9606.ENSP00000296755,9606.ENSP00000299138,9606.ENSP00000300231,9606.ENSP00000305988,9606.ENSP00000324527,…	MYH9,AHCY,CANX,HSPB1,ACTN4,ACTR3,CAPG,YWHAE,PRKAR2A,EIF4A3,THY1,AKR1B1,CAPN2,ARPC2,MAP1B,VPS35,MAP1A,ALCAM,MYO1D,PPP2R1A,PPP1CA,P4HB,LAMP1,BSG,PARVA,HSP90AA1,EEF1A1,CAV1,CAPRIN1,FERMT2,DPYSL3,ANXA2,DYNC1H1,SPTBN1,MYO1C,MAP4,MSN,PTGS1,ENAH,COPA,HNRNPR,RBM3,ANXA1,SNX2,FSCN1,CORO1B,ACTN1,ERO1L,ITGB1,ILK,NSF,MX1,DDX3X,RDX,CORO1C,ACTA2,PALLD,CFL1,ATP2A2,PHB2,VIM,TWF1,EHD1,SEPT2,GNB1
GO Component	GO:0005775	Vacuolar lumen	14	174	0.69	4.81e-05	9606.ENSP00000253792,9606.ENSP00000258145,9606.ENSP00000261416,9606.ENSP00000302886,9606.ENSP00000335153,9606.ENSP00000339001,9606.ENSP00000342026,9606.ENSP00000345672,9606.ENSP00000346032,9606.ENSP00000347872,9606.ENSP00000348965,9606.ENSP00000360635,9606.ENSP00000361883,9606.ENSP00000369081	ACLY,GNS,HEXB,PA2G4,HSP90AA1,TUBB,PRDX6,CTSB,ANXA2,VAT1,DYNC1H1,DPP7,CAP1,TXNDC5
GO Component	GO:0071944	Cell periphery	127	5432	0.16	5.94e-05	9606.ENSP00000216181,9606.ENSP00000221130,9606.ENSP00000228318,9606.ENSP00000234590,9606.ENSP00000244043,9606.ENSP00000247461,9606.ENSP00000248553,9606.ENSP00000248975,9606.ENSP00000252699,9606.ENSP00000253792,9606.ENSP00000257770,9606.ENSP00000260356,9606.ENSP00000262030,9606.ENSP00000263277,9606.ENSP00000263354,9606.ENSP00000263408,9606.ENSP00000263645,9606.ENSP00000264758,9606.ENSP00000265333,…	MYH9,GSR,SLC25A3,ENO1,PTGIS,CANX,HSPB1,YWHAH,ACTN4,ACLY,NT5E,THBS1,ATP5B,EHD2,NAPA,C9,CD81,ADD1,VDAC1,PRKAR2A,MFGE8,RPS27A,THY1,STOM,CAPN2,COL6A3,RNPEP,ARPC2,CCT3,ANXA5,MAP1B,ANPEP,COL6A2,GNB2,ALCAM,EEF2,DPYSL2,CPNE1,NCL,CALR,MYO1D,PPP2R1A,KARS,PPP1CA,P4HB,LAMP1,BSG,PARVA,HSP90AA1,RTN4,EEF1A1,CAV1,ACSL4,FERMT2,CTSB,ANXA2,RPSA,FN1,PLS3,DYNC1H1,SPTBN1,MYOF,MYO1C,TFRC,MAP4,MSN,CALD1,COL6A1,TGM2,SCCP…
GO Component	GO:0042383	Sarcolemma	12	132	0.75	7.86e-05	9606.ENSP00000295550,9606.ENSP00000300527,9606.ENSP00000333298,9606.ENSP00000333769,9606.ENSP00000346032,9606.ENSP00000355180,9606.ENSP00000366109,9606.ENSP00000367263,9606.ENSP00000379350,9606.ENSP00000384136,9606.ENSP00000394496,9606.ENSP00000416293	COL6A3,COL6A2,LAMP1,BSG,ANXA2,COL6A1,ANXA1,AHNAK,ITGB1,RDX,CORO1C,SLC2A1
GO Component	GO:0062023	Collagen-containing extracellular matrix	21	396	0.51	8.92e-05	9606.ENSP00000225964,9606.ENSP00000260356,9606.ENSP00000268150,9606.ENSP00000295550,9606.ENSP00000296511,9606.ENSP00000300527,9606.ENSP00000320866,9606.ENSP00000325146,9606.ENSP00000325376,9606.ENSP00000345672,9606.ENSP00000346032,9606.ENSP00000346839,9606.ENSP00000355180,9606.ENSP00000355330,9606.ENSP00000357980,9606.ENSP00000362010,9606.ENSP00000366109,9606.ENSP00000369677,9606.ENSP00000398610,…	COL1A1,THBS1,MFGE8,COL6A3,ANXA5,COL6A2,CALR,COL12A1,HNRNPM,CTSB,ANXA2,FN1,COL6A1,TGM2,HTRA1,ANXA7,ANXA1,EMILIN1,ANXA11,TGFBI,SERPINH1
GO Component	GO:0045202	Synapse	45	1351	0.31	0.00012	9606.ENSP00000216181,9606.ENSP00000247461,9606.ENSP00000263354,9606.ENSP00000264161,9606.ENSP00000264335,9606.ENSP00000264758,9606.ENSP00000265333,9606.ENSP00000269349,9606.ENSP00000295685,9606.ENSP00000296755,9606.ENSP00000299138,9606.ENSP00000300231,9606.ENSP00000307940,9606.ENSP00000322439,9606.ENSP00000324804,9606.ENSP00000326031,9606.ENSP00000333298,9606.ENSP00000337838,9606.ENSP00000340329,…	MYH9,CANX,NAPA,DARS,YWHAE,ADD1,VDAC1,EIF4A3,ARPC2,MAP1B,VPS35,MAP1A,EEF2,TUFM,PPP2R1A,PPP1CA,LAMP1,RTN4,CAPRIN1,DPYSL3,RPL3,SPTBN1,MAP4,RPL12,ENAH,AKR1A1,VDAC2,HNRNPR,ANXA1,KCTD12,ACTN1,ITGB1,ILK,NSF,MX1,AKAP12,CORO1C,SLC2A1,PALLD,ATP2A2,PHB2,DNM1L,RPLP0,GNB1,AP2B1
GO Component	GO:0044297	Cell body	26	588	0.43	0.00015	9606.ENSP00000247461,9606.ENSP00000258091,9606.ENSP00000269349,9606.ENSP00000280326,9606.ENSP00000284240,9606.ENSP00000295006,9606.ENSP00000295688,9606.ENSP00000296755,9606.ENSP00000299138,9606.ENSP00000300231,9606.ENSP00000305260,9606.ENSP00000305988,9606.ENSP00000317334,9606.ENSP00000324527,9606.ENSP00000326031,9606.ENSP00000333298,9606.ENSP00000335153,9606.ENSP00000337838,9606.ENSP00000339001,…	CANX,CCT7,EIF4A3,CCT5,THY1,CAPN2,CCT3,MAP1B,VPS35,MAP1A,GNB2,ALCAM,TCP1,MYO1D,PPP1CA,LAMP1,HSP90AA1,RTN4,TUBB,ACSL4,DPYSL3,CCT4,ILK,AKAP12,ACTA2,GNB1
GO Component	GO:0005634	Nucleus	159	7390	0.12	0.00018	9606.ENSP00000196371,9606.ENSP00000216181,9606.ENSP00000216714,9606.ENSP00000217426,9606.ENSP00000221419,9606.ENSP00000222673,9606.ENSP00000229270,9606.ENSP00000231572,9606.ENSP00000233057,9606.ENSP00000234590,9606.ENSP00000244043,9606.ENSP00000248553,9606.ENSP00000252699,9606.ENSP00000253792,9606.ENSP00000257770,9606.ENSP00000258962,9606.ENSP00000261303,9606.ENSP00000261366,9606.ENSP00000261667,…	OXCT1,MYH9,APEX1,AHCY,HNRNPL,OGDH,TPI1,RARS,EIF2AK2,ENO1,PTGIS,HSPB1,ACTN4,ACLY,NT5E,SRSF1,PSMC1,LMNB1,KPNA3,ATP5B,ACTR3,EHD2,CAPG,YWHAE,PSMD3,ADD1,VDAC1,EIF4A3,PGD,RPS27A,PDCD4,OLA1,AKR1B1,CAPN2,ARPC2,HSPA9,PPIB,PDIA3,PA2G4,HSPA4,TMEM43,PCBP1,EEF2,UACA,CPNE1,TCP1,NCL,RUVBL1,UGDH,CALR,TALDO1,IMPDH2,HIST1H2BC,TRIM25,ZYX,PPP2R1A,HNRNPM,KARS,PPP1CA,LMNB2,MDH2,HIST1H1B,EEF1G,SHMT2,PARVA,SYNE3,HSP90AA…
GO Component	GO:0005911	Cell-cell junction	23	490	0.46	0.00020	9606.ENSP00000216181,9606.ENSP00000248975,9606.ENSP00000252699,9606.ENSP00000263238,9606.ENSP00000264758,9606.ENSP00000285930,9606.ENSP00000324422,9606.ENSP00000326031,9606.ENSP00000346032,9606.ENSP00000360296,9606.ENSP00000360305,9606.ENSP00000362409,9606.ENSP00000366109,9606.ENSP00000367263,9606.ENSP00000371798,9606.ENSP00000377941,9606.ENSP00000379350,9606.ENSP00000379975,9606.ENSP00000416293,…	MYH9,YWHAH,ACTN4,ACTR3,ADD1,AKR1B1,ZYX,PPP1CA,ANXA2,PPAP2B,PDLIM1,FAM129B,ANXA1,AHNAK,FSCN1,ACTN1,ITGB1,ILK,SLC2A1,WDR1,CFL1,ATP2A2,TWF1
GO Component	GO:0045239	Tricarboxylic acid cycle enzyme complex	5	14	1.34	0.00020	9606.ENSP00000222673,9606.ENSP00000335304,9606.ENSP00000355518,9606.ENSP00000367923,9606.ENSP00000419325	OGDH,DLST,FH,SUCLA2,SUCLG2
GO Component	GO:0098552	Side of membrane	24	531	0.44	0.00023	9606.ENSP00000221130,9606.ENSP00000247461,9606.ENSP00000260356,9606.ENSP00000268150,9606.ENSP00000284240,9606.ENSP00000295006,9606.ENSP00000296511,9606.ENSP00000300060,9606.ENSP00000305260,9606.ENSP00000305988,9606.ENSP00000320866,9606.ENSP00000327801,9606.ENSP00000333298,9606.ENSP00000339063,9606.ENSP00000342858,9606.ENSP00000345672,9606.ENSP00000353224,9606.ENSP00000366109,9606.ENSP00000371958,…	GSR,CANX,THBS1,MFGE8,THY1,CAPN2,ANXA5,ANPEP,GNB2,ALCAM,CALR,P4HB,LAMP1,EEF1A1,FERMT2,CTSB,TFRC,ANXA1,CD9,G6PD,ITGB1,NUCB1,ATP2A2,GNB1
GO Component	GO:0005886	Plasma membrane	122	5314	0.15	0.00024	9606.ENSP00000216181,9606.ENSP00000221130,9606.ENSP00000228318,9606.ENSP00000234590,9606.ENSP00000244043,9606.ENSP00000247461,9606.ENSP00000248553,9606.ENSP00000248975,9606.ENSP00000253792,9606.ENSP00000257770,9606.ENSP00000260356,9606.ENSP00000262030,9606.ENSP00000263277,9606.ENSP00000263354,9606.ENSP00000263408,9606.ENSP00000263645,9606.ENSP00000264758,9606.ENSP00000265333,9606.ENSP00000265563,…	MYH9,GSR,SLC25A3,ENO1,PTGIS,CANX,HSPB1,YWHAH,ACLY,NT5E,THBS1,ATP5B,EHD2,NAPA,C9,CD81,ADD1,VDAC1,PRKAR2A,MFGE8,RPS27A,THY1,STOM,CAPN2,COL6A3,RNPEP,ARPC2,CCT3,ANXA5,MAP1B,ANPEP,COL6A2,GNB2,ALCAM,EEF2,DPYSL2,CPNE1,CALR,MYO1D,PPP2R1A,KARS,PPP1CA,P4HB,LAMP1,BSG,PARVA,HSP90AA1,RTN4,EEF1A1,CAV1,ACSL4,FERMT2,CTSB,ANXA2,RPSA,FN1,PLS3,SPTBN1,MYOF,MYO1C,TFRC,MAP4,MSN,CALD1,COL6A1,TGM2,SCCPDH,ENAH,HTRA1,PPAP…
GO Component	GO:0098590	Plasma membrane region	41	1219	0.31	0.00024	9606.ENSP00000216181,9606.ENSP00000244043,9606.ENSP00000247461,9606.ENSP00000263277,9606.ENSP00000263645,9606.ENSP00000264758,9606.ENSP00000265563,9606.ENSP00000284240,9606.ENSP00000295685,9606.ENSP00000324527,9606.ENSP00000339063,9606.ENSP00000339191,9606.ENSP00000342858,9606.ENSP00000345672,9606.ENSP00000346032,9606.ENSP00000346839,9606.ENSP00000349259,9606.ENSP00000352208,9606.ENSP00000352834,…	MYH9,PTGIS,CANX,EHD2,CD81,ADD1,PRKAR2A,THY1,ARPC2,MYO1D,EEF1A1,CAV1,FERMT2,CTSB,ANXA2,FN1,SPTBN1,MYOF,MYO1C,TFRC,MSN,PPAP2B,AKR1A1,ANXA1,KCTD12,SLC3A2,FSCN1,CD9,HSPD1,ITGB1,MX1,RDX,CORO1C,SLC2A1,CFL1,SLC1A5,DNM1L,EHD1,SEPT2,GNB1,AP2B1
GO Component	GO:0030017	Sarcomere	14	207	0.62	0.00027	9606.ENSP00000234590,9606.ENSP00000248553,9606.ENSP00000252699,9606.ENSP00000334008,9606.ENSP00000342858,9606.ENSP00000345230,9606.ENSP00000349259,9606.ENSP00000357516,9606.ENSP00000360305,9606.ENSP00000377941,9606.ENSP00000379975,9606.ENSP00000394496,9606.ENSP00000416293,9606.ENSP00000425556	ENO1,HSPB1,ACTN4,PARVA,FERMT2,TPM4,SPTBN1,TPM3,PDLIM1,ACTN1,ILK,CORO1C,SLC2A1,PALLD
GO Component	GO:0005635	Nuclear envelope	22	472	0.46	0.00032	9606.ENSP00000261366,9606.ENSP00000261667,9606.ENSP00000303992,9606.ENSP00000317257,9606.ENSP00000320866,9606.ENSP00000327054,9606.ENSP00000334308,9606.ENSP00000337838,9606.ENSP00000339001,9606.ENSP00000352208,9606.ENSP00000352834,9606.ENSP00000357283,9606.ENSP00000362010,9606.ENSP00000369042,9606.ENSP00000378760,9606.ENSP00000381601,9606.ENSP00000385616,9606.ENSP00000398610,9606.ENSP00000429301,…	LMNB1,KPNA3,TMEM43,CPNE1,CALR,LMNB2,SYNE3,RTN4,TUBB,MYOF,MYO1C,LMNA,ANXA7,IPO7,MVP,MX1,SUN2,ANXA11,PGRMC2,TOR1AIP1,NUCB2,RAN
GO Component	GO:0099513	Polymeric cytoskeletal fiber	27	705	0.37	0.0010	9606.ENSP00000258091,9606.ENSP00000261366,9606.ENSP00000275603,9606.ENSP00000280326,9606.ENSP00000295688,9606.ENSP00000296755,9606.ENSP00000300231,9606.ENSP00000317334,9606.ENSP00000327054,9606.ENSP00000336799,9606.ENSP00000339001,9606.ENSP00000343690,9606.ENSP00000345230,9606.ENSP00000348163,9606.ENSP00000348965,9606.ENSP00000352834,9606.ENSP00000353375,9606.ENSP00000357283,9606.ENSP00000357516,…	CCT7,LMNB1,CCT6A,CCT5,CCT3,MAP1B,MAP1A,TCP1,LMNB2,TUBA1B,TUBB,DPYSL3,TPM4,PLS3,DYNC1H1,MYO1C,MAP4,LMNA,TPM3,PDLIM1,TUBB2A,CORO1B,CCT4,PALLD,VIM,DNM1L,TWF1
GO Component	GO:0001726	Ruffle	12	179	0.61	0.0011	9606.ENSP00000216181,9606.ENSP00000263867,9606.ENSP00000339063,9606.ENSP00000346032,9606.ENSP00000352834,9606.ENSP00000371798,9606.ENSP00000377941,9606.ENSP00000379350,9606.ENSP00000384136,9606.ENSP00000394496,9606.ENSP00000425556,9606.ENSP00000432660	MYH9,CAPG,EEF1A1,ANXA2,MYO1C,FSCN1,ACTN1,ITGB1,RDX,CORO1C,PALLD,CFL1
GO Component	GO:0098588	Bounding membrane of organelle	58	2107	0.23	0.0011	9606.ENSP00000237530,9606.ENSP00000263277,9606.ENSP00000263354,9606.ENSP00000264028,9606.ENSP00000265333,9606.ENSP00000272317,9606.ENSP00000282903,9606.ENSP00000284320,9606.ENSP00000286713,9606.ENSP00000297185,9606.ENSP00000299138,9606.ENSP00000300060,9606.ENSP00000300289,9606.ENSP00000305260,9606.ENSP00000310491,9606.ENSP00000317257,9606.ENSP00000320866,9606.ENSP00000321584,9606.ENSP00000325002,…	RPN2,EHD2,NAPA,ARCN1,VDAC1,RPS27A,PLOD2,TOMM70A,STOM,HSPA9,VPS35,ANPEP,PDIA3,GNB2,ARHGAP1,CPNE1,CALR,IMPDH2,COPG1,HADHB,SRPR,LAMP1,BSG,SYNE3,EEF1A1,CAV1,ACSL4,ANXA2,VAT1,TFRC,COL6A1,COPA,PPAP2B,VDAC2,ANXA1,SLC3A2,AHNAK,OPTN,SNX2,CD9,NSF,SUN2,NUCB1,SCFD1,CORO1C,DDOST,SLC2A1,HSD17B4,NUCB2,ATP2A2,PHB2,USO1,DNM1L,CPNE3,EHD1,SEPT2,GNB1,AP2B1
GO Component	GO:0005884	Actin filament	9	101	0.74	0.0012	9606.ENSP00000343690,9606.ENSP00000345230,9606.ENSP00000348163,9606.ENSP00000352834,9606.ENSP00000357516,9606.ENSP00000360305,9606.ENSP00000377471,9606.ENSP00000425556,9606.ENSP00000449428	DPYSL3,TPM4,PLS3,MYO1C,TPM3,PDLIM1,CORO1B,PALLD,TWF1
GO Component	GO:0005793	Endoplasmic reticulum-Golgi intermediate compartment	10	129	0.68	0.0015	9606.ENSP00000300060,9606.ENSP00000320866,9606.ENSP00000325002,9606.ENSP00000327801,9606.ENSP00000346839,9606.ENSP00000360296,9606.ENSP00000385385,9606.ENSP00000385923,9606.ENSP00000434412,9606.ENSP00000436455	ANPEP,CALR,COPG1,P4HB,FN1,PPAP2B,PDIA6,NUCB1,SERPINH1,NUCB2
GO Component	GO:0031012	Extracellular matrix	22	527	0.41	0.0015	9606.ENSP00000225964,9606.ENSP00000260356,9606.ENSP00000268150,9606.ENSP00000295550,9606.ENSP00000296511,9606.ENSP00000300527,9606.ENSP00000320866,9606.ENSP00000322788,9606.ENSP00000325146,9606.ENSP00000325376,9606.ENSP00000345672,9606.ENSP00000346032,9606.ENSP00000346839,9606.ENSP00000355180,9606.ENSP00000355330,9606.ENSP00000357980,9606.ENSP00000362010,9606.ENSP00000366109,9606.ENSP00000369677,…	COL1A1,THBS1,MFGE8,COL6A3,ANXA5,COL6A2,CALR,MMP1,COL12A1,HNRNPM,CTSB,ANXA2,FN1,COL6A1,TGM2,HTRA1,ANXA7,ANXA1,EMILIN1,ANXA11,TGFBI,SERPINH1
GO Component	GO:0042175	Nuclear outer membrane-endoplasmic reticulum membrane network	36	1107	0.3	0.0015	9606.ENSP00000237530,9606.ENSP00000244043,9606.ENSP00000244763,9606.ENSP00000247461,9606.ENSP00000249066,9606.ENSP00000264028,9606.ENSP00000272317,9606.ENSP00000282903,9606.ENSP00000296255,9606.ENSP00000300289,9606.ENSP00000320866,9606.ENSP00000325002,9606.ENSP00000328023,9606.ENSP00000334308,9606.ENSP00000337838,9606.ENSP00000339191,9606.ENSP00000339787,9606.ENSP00000354612,9606.ENSP00000357048,…	RPN2,PTGIS,SSR1,CANX,APOL2,ARCN1,RPS27A,PLOD2,RPN1,PDIA3,CALR,COPG1,SRPR,SYNE3,RTN4,CAV1,ACSL4,PTGS1,COPA,PPAP2B,ANXA7,RRBP1,TMEM119,ERO1L,LSS,MX1,ATL3,PDIA6,SCFD1,TKT,DDOST,NUCB2,CALU,ATP2A2,DNM1L,EPHX1
GO Component	GO:0005791	Rough endoplasmic reticulum	8	82	0.78	0.0017	9606.ENSP00000237530,9606.ENSP00000247461,9606.ENSP00000282903,9606.ENSP00000296255,9606.ENSP00000328023,9606.ENSP00000334308,9606.ENSP00000373620,9606.ENSP00000385923	RPN2,CANX,PLOD2,RPN1,SRPR,SYNE3,HSPD1,NUCB1
GO Component	GO:0005681	Spliceosomal complex	12	192	0.58	0.0020	9606.ENSP00000258962,9606.ENSP00000269349,9606.ENSP00000318195,9606.ENSP00000325376,9606.ENSP00000349168,9606.ENSP00000358635,9606.ENSP00000363745,9606.ENSP00000365439,9606.ENSP00000365950,9606.ENSP00000431391,9606.ENSP00000451291,9606.ENSP00000483254	SRSF1,EIF4A3,NCL,HNRNPM,HNRNPH1,SYNCRIP,HNRNPR,HNRNPK,RBM3,API5,HNRNPC,HNRNPDL
GO Component	GO:0009986	Cell surface	29	824	0.33	0.0020	9606.ENSP00000217456,9606.ENSP00000221130,9606.ENSP00000234590,9606.ENSP00000257770,9606.ENSP00000260356,9606.ENSP00000262030,9606.ENSP00000268150,9606.ENSP00000284240,9606.ENSP00000295006,9606.ENSP00000296511,9606.ENSP00000300060,9606.ENSP00000300289,9606.ENSP00000305988,9606.ENSP00000320866,9606.ENSP00000327801,9606.ENSP00000333298,9606.ENSP00000335153,9606.ENSP00000342858,9606.ENSP00000345672,…	APMAP,GSR,ENO1,NT5E,THBS1,ATP5B,MFGE8,THY1,CAPN2,ANXA5,ANPEP,PDIA3,ALCAM,CALR,P4HB,LAMP1,HSP90AA1,FERMT2,CTSB,ANXA2,TFRC,MSN,ANXA1,SLC3A2,CD9,HSPD1,ITGB1,PHB2,PHB
GO Component	GO:0044853	Plasma membrane raft	9	109	0.7	0.0020	9606.ENSP00000244043,9606.ENSP00000263277,9606.ENSP00000264758,9606.ENSP00000265563,9606.ENSP00000324527,9606.ENSP00000339191,9606.ENSP00000352208,9606.ENSP00000394496,9606.ENSP00000416293	PTGIS,EHD2,ADD1,PRKAR2A,MYO1D,CAV1,MYOF,CORO1C,SLC2A1
GO Component	GO:0071013	Catalytic step 2 spliceosome	8	87	0.75	0.0024	9606.ENSP00000258962,9606.ENSP00000269349,9606.ENSP00000325376,9606.ENSP00000349168,9606.ENSP00000358635,9606.ENSP00000363745,9606.ENSP00000365439,9606.ENSP00000451291	SRSF1,EIF4A3,HNRNPM,HNRNPH1,SYNCRIP,HNRNPR,HNRNPK,HNRNPC
GO Component	GO:0043005	Neuron projection	41	1366	0.27	0.0025	9606.ENSP00000217426,9606.ENSP00000247461,9606.ENSP00000248553,9606.ENSP00000252699,9606.ENSP00000264335,9606.ENSP00000269349,9606.ENSP00000284240,9606.ENSP00000295006,9606.ENSP00000295685,9606.ENSP00000296755,9606.ENSP00000299138,9606.ENSP00000300231,9606.ENSP00000305988,9606.ENSP00000324527,9606.ENSP00000324804,9606.ENSP00000326031,9606.ENSP00000333298,9606.ENSP00000333769,9606.ENSP00000335153,…	AHCY,CANX,HSPB1,ACTN4,YWHAE,EIF4A3,THY1,CAPN2,ARPC2,MAP1B,VPS35,MAP1A,ALCAM,MYO1D,PPP2R1A,PPP1CA,LAMP1,BSG,HSP90AA1,CAPRIN1,DPYSL3,DYNC1H1,SPTBN1,MYO1C,MAP4,PTGS1,COPA,HNRNPR,RBM3,FSCN1,ERO1L,ITGB1,ILK,NSF,MX1,RDX,PALLD,PHB2,VIM,SEPT2,GNB1
GO Component	GO:0098796	Membrane protein complex	36	1141	0.29	0.0025	9606.ENSP00000237530,9606.ENSP00000262030,9606.ENSP00000263354,9606.ENSP00000263408,9606.ENSP00000264028,9606.ENSP00000265333,9606.ENSP00000284320,9606.ENSP00000296255,9606.ENSP00000297185,9606.ENSP00000299138,9606.ENSP00000300289,9606.ENSP00000305260,9606.ENSP00000320866,9606.ENSP00000325002,9606.ENSP00000328023,9606.ENSP00000334308,9606.ENSP00000339191,9606.ENSP00000353224,9606.ENSP00000357048,…	RPN2,ATP5B,NAPA,C9,ARCN1,VDAC1,TOMM70A,RPN1,HSPA9,VPS35,PDIA3,GNB2,CALR,COPG1,SRPR,SYNE3,CAV1,TFRC,COPA,VDAC2,SLC3A2,SNX2,EMILIN1,HSPD1,PPP2R4,ITGB1,ATP5A1,SUN2,NDUFS1,CORO1C,DDOST,ATP2A2,PHB2,PHB,GNB1,AP2B1
GO Component	GO:0009897	External side of plasma membrane	16	331	0.47	0.0026	9606.ENSP00000221130,9606.ENSP00000260356,9606.ENSP00000268150,9606.ENSP00000284240,9606.ENSP00000295006,9606.ENSP00000296511,9606.ENSP00000300060,9606.ENSP00000305988,9606.ENSP00000320866,9606.ENSP00000327801,9606.ENSP00000333298,9606.ENSP00000345672,9606.ENSP00000353224,9606.ENSP00000366109,9606.ENSP00000371958,9606.ENSP00000379350	GSR,THBS1,MFGE8,THY1,CAPN2,ANXA5,ANPEP,ALCAM,CALR,P4HB,LAMP1,CTSB,TFRC,ANXA1,CD9,ITGB1
GO Component	GO:0031966	Mitochondrial membrane	26	722	0.34	0.0031	9606.ENSP00000222673,9606.ENSP00000228318,9606.ENSP00000260324,9606.ENSP00000262030,9606.ENSP00000265333,9606.ENSP00000272317,9606.ENSP00000284320,9606.ENSP00000297185,9606.ENSP00000308610,9606.ENSP00000325136,9606.ENSP00000333667,9606.ENSP00000339787,9606.ENSP00000347872,9606.ENSP00000360671,9606.ENSP00000361635,9606.ENSP00000366109,9606.ENSP00000368030,9606.ENSP00000370023,9606.ENSP00000373620,…	OGDH,SLC25A3,SQRDL,ATP5B,VDAC1,RPS27A,TOMM70A,HSPA9,GPD2,HADHB,SHMT2,ACSL4,VAT1,SLC25A5,VDAC2,ANXA1,ATAD3A,HADHA,HSPD1,MX1,ATP5A1,NDUFS1,ACADVL,PHB2,DNM1L,PHB
GO Component	GO:0005740	Mitochondrial envelope	27	766	0.33	0.0032	9606.ENSP00000222673,9606.ENSP00000228318,9606.ENSP00000260324,9606.ENSP00000262030,9606.ENSP00000265333,9606.ENSP00000272317,9606.ENSP00000284320,9606.ENSP00000295006,9606.ENSP00000297185,9606.ENSP00000308610,9606.ENSP00000325136,9606.ENSP00000333667,9606.ENSP00000339787,9606.ENSP00000347872,9606.ENSP00000360671,9606.ENSP00000361635,9606.ENSP00000366109,9606.ENSP00000368030,9606.ENSP00000370023,…	OGDH,SLC25A3,SQRDL,ATP5B,VDAC1,RPS27A,TOMM70A,CAPN2,HSPA9,GPD2,HADHB,SHMT2,ACSL4,VAT1,SLC25A5,VDAC2,ANXA1,ATAD3A,HADHA,HSPD1,MX1,ATP5A1,NDUFS1,ACADVL,PHB2,DNM1L,PHB
GO Component	GO:0005638	Lamin filament	3	5	1.57	0.0033	9606.ENSP00000261366,9606.ENSP00000327054,9606.ENSP00000357283	LMNB1,LMNB2,LMNA
GO Component	GO:0015630	Microtubule cytoskeleton	37	1219	0.27	0.0040	9606.ENSP00000216181,9606.ENSP00000216714,9606.ENSP00000248553,9606.ENSP00000258091,9606.ENSP00000263277,9606.ENSP00000263867,9606.ENSP00000264335,9606.ENSP00000265563,9606.ENSP00000275603,9606.ENSP00000280326,9606.ENSP00000284719,9606.ENSP00000295688,9606.ENSP00000296755,9606.ENSP00000300231,9606.ENSP00000317334,9606.ENSP00000318297,9606.ENSP00000324804,9606.ENSP00000333667,9606.ENSP00000336799,…	MYH9,APEX1,HSPB1,CCT7,EHD2,CAPG,YWHAE,PRKAR2A,CCT6A,CCT5,OLA1,CCT3,MAP1B,MAP1A,TCP1,RUVBL1,PPP2R1A,SHMT2,TUBA1B,TUBB,DYNC1H1,MAP4,DHX9,ACTR1A,SLC25A5,HSPA1B,TUBB2A,G6PD,CCT4,MX1,DDX3X,ANXA11,RAN,DNM1L,RUVBL2,MARCKS,SEPT2
GO Component	GO:0005789	Endoplasmic reticulum membrane	34	1085	0.28	0.0041	9606.ENSP00000237530,9606.ENSP00000244043,9606.ENSP00000244763,9606.ENSP00000247461,9606.ENSP00000249066,9606.ENSP00000264028,9606.ENSP00000272317,9606.ENSP00000282903,9606.ENSP00000296255,9606.ENSP00000300289,9606.ENSP00000320866,9606.ENSP00000325002,9606.ENSP00000328023,9606.ENSP00000337838,9606.ENSP00000339191,9606.ENSP00000339787,9606.ENSP00000354612,9606.ENSP00000357048,9606.ENSP00000360296,…	RPN2,PTGIS,SSR1,CANX,APOL2,ARCN1,RPS27A,PLOD2,RPN1,PDIA3,CALR,COPG1,SRPR,RTN4,CAV1,ACSL4,PTGS1,COPA,PPAP2B,ANXA7,RRBP1,TMEM119,ERO1L,LSS,MX1,ATL3,PDIA6,SCFD1,TKT,DDOST,CALU,ATP2A2,DNM1L,EPHX1
GO Component	GO:0005774	Vacuolar membrane	18	427	0.41	0.0050	9606.ENSP00000237530,9606.ENSP00000263354,9606.ENSP00000286713,9606.ENSP00000299138,9606.ENSP00000300060,9606.ENSP00000305260,9606.ENSP00000317257,9606.ENSP00000333298,9606.ENSP00000339063,9606.ENSP00000346032,9606.ENSP00000355180,9606.ENSP00000367123,9606.ENSP00000367263,9606.ENSP00000381293,9606.ENSP00000399457,9606.ENSP00000477590,9606.ENSP00000481878,9606.ENSP00000482835	RPN2,NAPA,STOM,VPS35,ANPEP,GNB2,CPNE1,LAMP1,EEF1A1,ANXA2,COL6A1,SLC3A2,AHNAK,NSF,DDOST,CPNE3,GNB1,AP2B1
GO Component	GO:1902494	Catalytic complex	39	1328	0.26	0.0051	9606.ENSP00000222673,9606.ENSP00000234590,9606.ENSP00000237530,9606.ENSP00000248553,9606.ENSP00000258962,9606.ENSP00000261303,9606.ENSP00000263556,9606.ENSP00000264639,9606.ENSP00000265563,9606.ENSP00000269349,9606.ENSP00000280346,9606.ENSP00000281828,9606.ENSP00000296255,9606.ENSP00000305260,9606.ENSP00000308610,9606.ENSP00000318297,9606.ENSP00000324804,9606.ENSP00000325376,9606.ENSP00000326031,…	OGDH,ENO1,RPN2,HSPB1,SRSF1,PSMC1,P4HA1,PSMD3,PRKAR2A,EIF4A3,DLAT,FARSB,RPN1,GNB2,GPD2,RUVBL1,PPP2R1A,HNRNPM,PPP1CA,P4HB,DLST,PSMD12,DYNC1H1,HNRNPH1,RAD23B,DHX9,SYNCRIP,HNRNPR,HNRNPK,SUCLA2,PDHA1,PPP2R4,NDUFS1,DDOST,SUCLG2,CAND1,HNRNPC,RUVBL2,GNB1
GO Component	GO:0031143	Pseudopodium	4	18	1.13	0.0056	9606.ENSP00000252699,9606.ENSP00000295006,9606.ENSP00000353408,9606.ENSP00000377941	ACTN4,CAPN2,MSN,ACTN1
GO Component	GO:0031968	Organelle outer membrane	12	220	0.52	0.0057	9606.ENSP00000265333,9606.ENSP00000272317,9606.ENSP00000284320,9606.ENSP00000297185,9606.ENSP00000325136,9606.ENSP00000334308,9606.ENSP00000339787,9606.ENSP00000347872,9606.ENSP00000361635,9606.ENSP00000436455,9606.ENSP00000441875,9606.ENSP00000449089	VDAC1,RPS27A,TOMM70A,HSPA9,HADHB,SYNE3,ACSL4,VAT1,VDAC2,NUCB2,PHB2,DNM1L
GO Component	GO:0034399	Nuclear periphery	9	133	0.62	0.0070	9606.ENSP00000261366,9606.ENSP00000318297,9606.ENSP00000325376,9606.ENSP00000327054,9606.ENSP00000357283,9606.ENSP00000432660,9606.ENSP00000441875,9606.ENSP00000446007,9606.ENSP00000473172	LMNB1,RUVBL1,HNRNPM,LMNB2,LMNA,CFL1,PHB2,VIM,RUVBL2
GO Component	GO:0005903	Brush border	8	106	0.67	0.0072	9606.ENSP00000216181,9606.ENSP00000252699,9606.ENSP00000263238,9606.ENSP00000324527,9606.ENSP00000352834,9606.ENSP00000377941,9606.ENSP00000446955,9606.ENSP00000449089	MYH9,ACTN4,ACTR3,MYO1D,MYO1C,ACTN1,MYL6,DNM1L
GO Component	GO:0030175	Filopodium	8	106	0.67	0.0072	9606.ENSP00000348965,9606.ENSP00000353408,9606.ENSP00000355809,9606.ENSP00000371798,9606.ENSP00000379350,9606.ENSP00000384136,9606.ENSP00000402373,9606.ENSP00000449428	DYNC1H1,MSN,ENAH,FSCN1,ITGB1,RDX,ACTA2,TWF1
GO Component	GO:1990204	Oxidoreductase complex	8	107	0.66	0.0076	9606.ENSP00000222673,9606.ENSP00000263556,9606.ENSP00000280346,9606.ENSP00000308610,9606.ENSP00000327801,9606.ENSP00000335304,9606.ENSP00000369134,9606.ENSP00000392709	OGDH,P4HA1,DLAT,GPD2,P4HB,DLST,PDHA1,NDUFS1
GO Component	GO:0005765	Lysosomal membrane	16	373	0.42	0.0082	9606.ENSP00000286713,9606.ENSP00000299138,9606.ENSP00000300060,9606.ENSP00000305260,9606.ENSP00000317257,9606.ENSP00000333298,9606.ENSP00000339063,9606.ENSP00000346032,9606.ENSP00000355180,9606.ENSP00000367123,9606.ENSP00000367263,9606.ENSP00000381293,9606.ENSP00000399457,9606.ENSP00000477590,9606.ENSP00000481878,9606.ENSP00000482835	STOM,VPS35,ANPEP,GNB2,CPNE1,LAMP1,EEF1A1,ANXA2,COL6A1,SLC3A2,AHNAK,NSF,DDOST,CPNE3,GNB1,AP2B1
GO Component	GO:0002199	Zona pellucida receptor complex	3	8	1.36	0.0083	9606.ENSP00000295688,9606.ENSP00000317334,9606.ENSP00000377958	CCT3,TCP1,CCT4
GO Component	GO:0030139	Endocytic vesicle	14	301	0.46	0.0083	9606.ENSP00000263277,9606.ENSP00000272317,9606.ENSP00000300289,9606.ENSP00000320866,9606.ENSP00000324422,9606.ENSP00000333298,9606.ENSP00000335153,9606.ENSP00000339191,9606.ENSP00000352834,9606.ENSP00000371958,9606.ENSP00000398610,9606.ENSP00000446007,9606.ENSP00000479153,9606.ENSP00000482835	EHD2,RPS27A,PDIA3,CALR,ZYX,LAMP1,HSP90AA1,CAV1,MYO1C,CD9,ANXA11,VIM,EHD1,AP2B1
GO Component	GO:0005777	Peroxisome	9	138	0.6	0.0084	9606.ENSP00000321584,9606.ENSP00000331897,9606.ENSP00000333664,9606.ENSP00000339787,9606.ENSP00000373620,9606.ENSP00000391481,9606.ENSP00000420914,9606.ENSP00000446007,9606.ENSP00000449089	IMPDH2,IDH2,ACAA1,ACSL4,HSPD1,TKT,HSD17B4,VIM,DNM1L
GO Component	GO:0031253	Cell projection membrane	15	338	0.43	0.0084	9606.ENSP00000284240,9606.ENSP00000295685,9606.ENSP00000324527,9606.ENSP00000339063,9606.ENSP00000342858,9606.ENSP00000349259,9606.ENSP00000352834,9606.ENSP00000353408,9606.ENSP00000371798,9606.ENSP00000379350,9606.ENSP00000394496,9606.ENSP00000432660,9606.ENSP00000479153,9606.ENSP00000479861,9606.ENSP00000481878	THY1,ARPC2,MYO1D,EEF1A1,FERMT2,SPTBN1,MYO1C,MSN,FSCN1,ITGB1,CORO1C,CFL1,EHD1,SEPT2,GNB1
GO Component	GO:0005730	Nucleolus	29	924	0.28	0.0099	9606.ENSP00000216714,9606.ENSP00000263867,9606.ENSP00000269349,9606.ENSP00000272317,9606.ENSP00000284719,9606.ENSP00000297185,9606.ENSP00000302886,9606.ENSP00000318195,9606.ENSP00000325376,9606.ENSP00000326031,9606.ENSP00000339063,9606.ENSP00000345672,9606.ENSP00000346001,9606.ENSP00000349259,9606.ENSP00000352257,9606.ENSP00000352834,9606.ENSP00000354739,9606.ENSP00000355011,9606.ENSP00000356520,…	APEX1,CAPG,EIF4A3,RPS27A,OLA1,HSPA9,PA2G4,NCL,HNRNPM,PPP1CA,EEF1A1,CTSB,RPL3,SPTBN1,XRCC6,MYO1C,RPL12,ILF2,DHX9,PDHA1,XRCC5,DDX17,ILF3,EEF1D,ACADVL,USO1,RAN,CPNE3,EIF3L
STRING clusters	CL:11548	Carbon metabolism, and Starch and sucrose metabolism	21	124	1.02	8.36e-11	9606.ENSP00000216254,9606.ENSP00000216780,9606.ENSP00000222673,9606.ENSP00000229270,9606.ENSP00000234590,9606.ENSP00000270776,9606.ENSP00000280346,9606.ENSP00000309477,9606.ENSP00000321259,9606.ENSP00000327070,9606.ENSP00000331897,9606.ENSP00000335304,9606.ENSP00000338703,9606.ENSP00000355518,9606.ENSP00000367923,9606.ENSP00000369134,9606.ENSP00000377192,9606.ENSP00000379386,9606.ENSP00000391481,…	ACO2,PCK2,OGDH,TPI1,ENO1,PGD,DLAT,ACO1,TALDO1,MDH2,IDH2,DLST,UGP2,FH,SUCLA2,PDHA1,G6PD,LDHB,TKT,GBE1,LDHA
STRING clusters	CL:11549	Carbon metabolism, and Pyruvate metabolism	19	96	1.08	8.36e-11	9606.ENSP00000216254,9606.ENSP00000216780,9606.ENSP00000222673,9606.ENSP00000229270,9606.ENSP00000234590,9606.ENSP00000270776,9606.ENSP00000280346,9606.ENSP00000309477,9606.ENSP00000321259,9606.ENSP00000327070,9606.ENSP00000331897,9606.ENSP00000335304,9606.ENSP00000355518,9606.ENSP00000367923,9606.ENSP00000369134,9606.ENSP00000377192,9606.ENSP00000379386,9606.ENSP00000391481,9606.ENSP00000445175	ACO2,PCK2,OGDH,TPI1,ENO1,PGD,DLAT,ACO1,TALDO1,MDH2,IDH2,DLST,FH,SUCLA2,PDHA1,G6PD,LDHB,TKT,LDHA
STRING clusters	CL:11547	Mixed, incl. Carbon metabolism, and Starch and sucrose metabolism	22	157	0.93	2.11e-10	9606.ENSP00000216254,9606.ENSP00000216780,9606.ENSP00000222673,9606.ENSP00000229270,9606.ENSP00000234590,9606.ENSP00000270776,9606.ENSP00000280346,9606.ENSP00000285930,9606.ENSP00000309477,9606.ENSP00000321259,9606.ENSP00000327070,9606.ENSP00000331897,9606.ENSP00000335304,9606.ENSP00000338703,9606.ENSP00000355518,9606.ENSP00000367923,9606.ENSP00000369134,9606.ENSP00000377192,9606.ENSP00000379386,…	ACO2,PCK2,OGDH,TPI1,ENO1,PGD,DLAT,AKR1B1,ACO1,TALDO1,MDH2,IDH2,DLST,UGP2,FH,SUCLA2,PDHA1,G6PD,LDHB,TKT,GBE1,LDHA
STRING clusters	CL:1443	mRNA processing, and K Homology domain, type 1	16	74	1.12	1.11e-09	9606.ENSP00000221419,9606.ENSP00000258962,9606.ENSP00000305556,9606.ENSP00000325376,9606.ENSP00000349168,9606.ENSP00000355011,9606.ENSP00000356520,9606.ENSP00000359804,9606.ENSP00000362820,9606.ENSP00000363745,9606.ENSP00000365439,9606.ENSP00000365950,9606.ENSP00000380033,9606.ENSP00000404121,9606.ENSP00000451291,9606.ENSP00000483254	HNRNPL,SRSF1,PCBP1,HNRNPM,HNRNPH1,ILF2,DHX9,FUBP1,SRSF3,HNRNPR,HNRNPK,RBM3,DDX17,ILF3,HNRNPC,HNRNPDL
STRING clusters	CL:1445	mRNA processing, and Qua1 domain	14	63	1.13	1.73e-08	9606.ENSP00000221419,9606.ENSP00000258962,9606.ENSP00000305556,9606.ENSP00000325376,9606.ENSP00000349168,9606.ENSP00000355011,9606.ENSP00000356520,9606.ENSP00000362820,9606.ENSP00000363745,9606.ENSP00000365439,9606.ENSP00000365950,9606.ENSP00000404121,9606.ENSP00000451291,9606.ENSP00000483254	HNRNPL,SRSF1,PCBP1,HNRNPM,HNRNPH1,ILF2,DHX9,SRSF3,HNRNPR,HNRNPK,RBM3,ILF3,HNRNPC,HNRNPDL
STRING clusters	CL:17047	Mixed, incl. regulation of actin polymerization or depolymerization, and Calponin homology (CH) domain	17	118	0.95	4.47e-08	9606.ENSP00000252699,9606.ENSP00000263238,9606.ENSP00000263867,9606.ENSP00000295685,9606.ENSP00000296511,9606.ENSP00000324422,9606.ENSP00000348163,9606.ENSP00000355809,9606.ENSP00000357076,9606.ENSP00000361883,9606.ENSP00000371798,9606.ENSP00000377471,9606.ENSP00000377941,9606.ENSP00000394496,9606.ENSP00000427687,9606.ENSP00000432660,9606.ENSP00000449428	ACTN4,ACTR3,CAPG,ARPC2,ANXA5,ZYX,PLS3,ENAH,TAGLN2,CAP1,FSCN1,CORO1B,ACTN1,CORO1C,WDR1,CFL1,TWF1
STRING clusters	CL:1446	mRNA processing, and primary miRNA binding	13	57	1.15	4.96e-08	9606.ENSP00000221419,9606.ENSP00000258962,9606.ENSP00000305556,9606.ENSP00000325376,9606.ENSP00000349168,9606.ENSP00000355011,9606.ENSP00000356520,9606.ENSP00000362820,9606.ENSP00000363745,9606.ENSP00000365439,9606.ENSP00000404121,9606.ENSP00000451291,9606.ENSP00000483254	HNRNPL,SRSF1,PCBP1,HNRNPM,HNRNPH1,ILF2,DHX9,SRSF3,HNRNPR,HNRNPK,ILF3,HNRNPC,HNRNPDL
STRING clusters	CL:1448	Mixed, incl. mRNA processing, and primary miRNA binding	11	34	1.3	5.41e-08	9606.ENSP00000221419,9606.ENSP00000305556,9606.ENSP00000325376,9606.ENSP00000349168,9606.ENSP00000355011,9606.ENSP00000356520,9606.ENSP00000363745,9606.ENSP00000365439,9606.ENSP00000404121,9606.ENSP00000451291,9606.ENSP00000483254	HNRNPL,PCBP1,HNRNPM,HNRNPH1,ILF2,DHX9,HNRNPR,HNRNPK,ILF3,HNRNPC,HNRNPDL
STRING clusters	CL:17048	RHO GTPases Activate WASPs and WAVEs, and actin filament organization	16	105	0.97	5.41e-08	9606.ENSP00000252699,9606.ENSP00000263238,9606.ENSP00000263867,9606.ENSP00000295685,9606.ENSP00000296511,9606.ENSP00000324422,9606.ENSP00000348163,9606.ENSP00000355809,9606.ENSP00000357076,9606.ENSP00000361883,9606.ENSP00000371798,9606.ENSP00000377471,9606.ENSP00000377941,9606.ENSP00000394496,9606.ENSP00000427687,9606.ENSP00000449428	ACTN4,ACTR3,CAPG,ARPC2,ANXA5,ZYX,PLS3,ENAH,TAGLN2,CAP1,FSCN1,CORO1B,ACTN1,CORO1C,WDR1,TWF1
STRING clusters	CL:17044	Mixed, incl. actin filament organization, and filamentous actin	19	163	0.85	5.42e-08	9606.ENSP00000252699,9606.ENSP00000263238,9606.ENSP00000263867,9606.ENSP00000295685,9606.ENSP00000296511,9606.ENSP00000324422,9606.ENSP00000348163,9606.ENSP00000352834,9606.ENSP00000355809,9606.ENSP00000357076,9606.ENSP00000360305,9606.ENSP00000361883,9606.ENSP00000371798,9606.ENSP00000377471,9606.ENSP00000377941,9606.ENSP00000394496,9606.ENSP00000427687,9606.ENSP00000432660,9606.ENSP00000449428	ACTN4,ACTR3,CAPG,ARPC2,ANXA5,ZYX,PLS3,MYO1C,ENAH,TAGLN2,PDLIM1,CAP1,FSCN1,CORO1B,ACTN1,CORO1C,WDR1,CFL1,TWF1
STRING clusters	CL:1451	Mixed, incl. RNPHF zinc finger, and negative regulation of mRNA splicing, via spliceosome	9	24	1.36	6.04e-07	9606.ENSP00000221419,9606.ENSP00000305556,9606.ENSP00000325376,9606.ENSP00000349168,9606.ENSP00000355011,9606.ENSP00000363745,9606.ENSP00000365439,9606.ENSP00000404121,9606.ENSP00000451291	HNRNPL,PCBP1,HNRNPM,HNRNPH1,ILF2,HNRNPR,HNRNPK,ILF3,HNRNPC
STRING clusters	CL:11669	Tricarboxylic acid cycle, and regulation of acyl-CoA biosynthetic process	10	36	1.23	7.78e-07	9606.ENSP00000216254,9606.ENSP00000222673,9606.ENSP00000280346,9606.ENSP00000309477,9606.ENSP00000327070,9606.ENSP00000331897,9606.ENSP00000335304,9606.ENSP00000355518,9606.ENSP00000367923,9606.ENSP00000369134	ACO2,OGDH,DLAT,ACO1,MDH2,IDH2,DLST,FH,SUCLA2,PDHA1
STRING clusters	CL:12060	Mixed, incl. mitochondrial fatty acid beta-oxidation of saturated fatty acids, and Beta-ketothiolase deficiency	8	18	1.44	1.48e-06	9606.ENSP00000285093,9606.ENSP00000325136,9606.ENSP00000333664,9606.ENSP00000357535,9606.ENSP00000370023,9606.ENSP00000420914,9606.ENSP00000438689,9606.ENSP00000452762	ACAA2,HADHB,ACAA1,ECHS1,HADHA,HSD17B4,ACADVL,ETFA
STRING clusters	CL:12057	Fatty acid degradation, and Ketone body metabolism	10	43	1.15	2.95e-06	9606.ENSP00000196371,9606.ENSP00000265838,9606.ENSP00000285093,9606.ENSP00000325136,9606.ENSP00000333664,9606.ENSP00000357535,9606.ENSP00000370023,9606.ENSP00000420914,9606.ENSP00000438689,9606.ENSP00000452762	OXCT1,ACAT1,ACAA2,HADHB,ACAA1,ECHS1,HADHA,HSD17B4,ACADVL,ETFA
STRING clusters	CL:11672	TCA cycle (aka Krebs or citric acid cycle), and malic enzyme activity	8	22	1.35	4.44e-06	9606.ENSP00000216254,9606.ENSP00000222673,9606.ENSP00000309477,9606.ENSP00000327070,9606.ENSP00000331897,9606.ENSP00000335304,9606.ENSP00000355518,9606.ENSP00000367923	ACO2,OGDH,ACO1,MDH2,IDH2,DLST,FH,SUCLA2
STRING clusters	CL:12062	Beta oxidation of hexanoyl-CoA to butanoyl-CoA, and Beta-ketothiolase deficiency	7	13	1.52	4.44e-06	9606.ENSP00000285093,9606.ENSP00000325136,9606.ENSP00000333664,9606.ENSP00000357535,9606.ENSP00000370023,9606.ENSP00000420914,9606.ENSP00000438689	ACAA2,HADHB,ACAA1,ECHS1,HADHA,HSD17B4,ACADVL
STRING clusters	CL:17049	RHO GTPases Activate WASPs and WAVEs, and actin filament organization	13	96	0.92	5.14e-06	9606.ENSP00000252699,9606.ENSP00000263238,9606.ENSP00000263867,9606.ENSP00000295685,9606.ENSP00000324422,9606.ENSP00000348163,9606.ENSP00000355809,9606.ENSP00000361883,9606.ENSP00000371798,9606.ENSP00000377471,9606.ENSP00000377941,9606.ENSP00000394496,9606.ENSP00000449428	ACTN4,ACTR3,CAPG,ARPC2,ZYX,PLS3,ENAH,CAP1,FSCN1,CORO1B,ACTN1,CORO1C,TWF1
STRING clusters	CL:3084	Chaperonin TCP-1, conserved site	6	7	1.72	5.77e-06	9606.ENSP00000258091,9606.ENSP00000275603,9606.ENSP00000280326,9606.ENSP00000295688,9606.ENSP00000317334,9606.ENSP00000377958	CCT7,CCT6A,CCT5,CCT3,TCP1,CCT4
STRING clusters	CL:1454	Mixed, incl. negative regulation of mRNA splicing, via spliceosome, and RNPHF zinc finger	7	15	1.46	7.68e-06	9606.ENSP00000221419,9606.ENSP00000305556,9606.ENSP00000325376,9606.ENSP00000349168,9606.ENSP00000363745,9606.ENSP00000365439,9606.ENSP00000451291	HNRNPL,PCBP1,HNRNPM,HNRNPH1,HNRNPR,HNRNPK,HNRNPC
STRING clusters	CL:3166	Protein processing in endoplasmic reticulum, and signal peptide processing	12	84	0.94	9.15e-06	9606.ENSP00000233057,9606.ENSP00000237530,9606.ENSP00000244763,9606.ENSP00000247461,9606.ENSP00000296255,9606.ENSP00000300289,9606.ENSP00000320866,9606.ENSP00000327801,9606.ENSP00000340466,9606.ENSP00000379042,9606.ENSP00000385385,9606.ENSP00000399457	EIF2AK2,RPN2,SSR1,CANX,RPN1,PDIA3,CALR,P4HB,GANAB,ERO1L,PDIA6,DDOST
STRING clusters	CL:17920	Mixed, incl. Annexin, and plasma membrane repair	8	26	1.28	1.00e-05	9606.ENSP00000263277,9606.ENSP00000346032,9606.ENSP00000352208,9606.ENSP00000362010,9606.ENSP00000366109,9606.ENSP00000367263,9606.ENSP00000384537,9606.ENSP00000398610	EHD2,ANXA2,MYOF,ANXA7,ANXA1,AHNAK,AKAP12,ANXA11
STRING clusters	CL:1458	Mixed, incl. RNPHF zinc finger, and Multisystem proteinopathy	6	10	1.57	2.07e-05	9606.ENSP00000221419,9606.ENSP00000325376,9606.ENSP00000349168,9606.ENSP00000363745,9606.ENSP00000365439,9606.ENSP00000451291	HNRNPL,HNRNPM,HNRNPH1,HNRNPR,HNRNPK,HNRNPC
STRING clusters	CL:609	tRNA aminoacylation, and Recycling of eIF2:GDP	10	58	1.02	2.19e-05	9606.ENSP00000231572,9606.ENSP00000253039,9606.ENSP00000256854,9606.ENSP00000264161,9606.ENSP00000281828,9606.ENSP00000284719,9606.ENSP00000325448,9606.ENSP00000347495,9606.ENSP00000355889,9606.ENSP00000362576	RARS,EIF2S3,NARS,DARS,FARSB,OLA1,KARS,WARS,IARS2,YARS
STRING clusters	CL:17921	Mixed, incl. Annexin, and plasma membrane repair	7	20	1.33	2.90e-05	9606.ENSP00000263277,9606.ENSP00000346032,9606.ENSP00000352208,9606.ENSP00000362010,9606.ENSP00000366109,9606.ENSP00000367263,9606.ENSP00000398610	EHD2,ANXA2,MYOF,ANXA7,ANXA1,AHNAK,ANXA11
STRING clusters	CL:17853	Mixed, incl. Tetraspanin family, and Annexin	10	63	0.99	3.93e-05	9606.ENSP00000263277,9606.ENSP00000333298,9606.ENSP00000346032,9606.ENSP00000352208,9606.ENSP00000362010,9606.ENSP00000366109,9606.ENSP00000367263,9606.ENSP00000371958,9606.ENSP00000384537,9606.ENSP00000398610	EHD2,LAMP1,ANXA2,MYOF,ANXA7,ANXA1,AHNAK,CD9,AKAP12,ANXA11
STRING clusters	CL:610	Aminoacyl-tRNA biosynthesis	9	47	1.07	3.93e-05	9606.ENSP00000231572,9606.ENSP00000256854,9606.ENSP00000264161,9606.ENSP00000281828,9606.ENSP00000284719,9606.ENSP00000325448,9606.ENSP00000347495,9606.ENSP00000355889,9606.ENSP00000362576	RARS,NARS,DARS,FARSB,OLA1,KARS,WARS,IARS2,YARS
STRING clusters	CL:16432	Collagen biosynthesis and modifying enzymes	10	66	0.97	5.24e-05	9606.ENSP00000225964,9606.ENSP00000263556,9606.ENSP00000282903,9606.ENSP00000295550,9606.ENSP00000300026,9606.ENSP00000300527,9606.ENSP00000317232,9606.ENSP00000323696,9606.ENSP00000355180,9606.ENSP00000434412	COL1A1,P4HA1,PLOD2,COL6A3,PPIB,COL6A2,FKBP10,CRTAP,COL6A1,SERPINH1
STRING clusters	CL:3170	Mixed, incl. protein folding in endoplasmic reticulum, and ubiquitin-dependent glycoprotein ERAD pathway	8	35	1.15	5.24e-05	9606.ENSP00000233057,9606.ENSP00000247461,9606.ENSP00000300289,9606.ENSP00000320866,9606.ENSP00000327801,9606.ENSP00000340466,9606.ENSP00000379042,9606.ENSP00000385385	EIF2AK2,CANX,PDIA3,CALR,P4HB,GANAB,ERO1L,PDIA6
STRING clusters	CL:614	tRNA Aminoacylation	8	36	1.13	5.93e-05	9606.ENSP00000231572,9606.ENSP00000256854,9606.ENSP00000264161,9606.ENSP00000281828,9606.ENSP00000325448,9606.ENSP00000347495,9606.ENSP00000355889,9606.ENSP00000362576	RARS,NARS,DARS,FARSB,KARS,WARS,IARS2,YARS
STRING clusters	CL:12063	long-chain-enoyl-CoA hydratase activity, and palmitoyl-CoA oxidase activity	5	7	1.64	9.65e-05	9606.ENSP00000325136,9606.ENSP00000333664,9606.ENSP00000370023,9606.ENSP00000420914,9606.ENSP00000438689	HADHB,ACAA1,HADHA,HSD17B4,ACADVL
STRING clusters	CL:11551	Pentose phosphate pathway, and Glycolysis	9	55	1.0	0.00010	9606.ENSP00000216780,9606.ENSP00000229270,9606.ENSP00000234590,9606.ENSP00000270776,9606.ENSP00000321259,9606.ENSP00000377192,9606.ENSP00000379386,9606.ENSP00000391481,9606.ENSP00000445175	PCK2,TPI1,ENO1,PGD,TALDO1,G6PD,LDHB,TKT,LDHA
STRING clusters	CL:11673	TCA cycle (aka Krebs or citric acid cycle)	6	16	1.36	0.00012	9606.ENSP00000216254,9606.ENSP00000222673,9606.ENSP00000309477,9606.ENSP00000331897,9606.ENSP00000335304,9606.ENSP00000367923	ACO2,OGDH,ACO1,IDH2,DLST,SUCLA2
STRING clusters	CL:17204	Mixed, incl. Coronin, and Actin-depolymerising factor homology domain	6	18	1.31	0.00019	9606.ENSP00000263867,9606.ENSP00000348163,9606.ENSP00000361883,9606.ENSP00000377471,9606.ENSP00000394496,9606.ENSP00000449428	CAPG,PLS3,CAP1,CORO1B,CORO1C,TWF1
STRING clusters	CL:616	tRNA Aminoacylation	7	31	1.14	0.00022	9606.ENSP00000231572,9606.ENSP00000256854,9606.ENSP00000264161,9606.ENSP00000325448,9606.ENSP00000347495,9606.ENSP00000355889,9606.ENSP00000362576	RARS,NARS,DARS,KARS,WARS,IARS2,YARS
STRING clusters	CL:16430	Collagen formation, and Matrix metalloproteinases	12	129	0.76	0.00030	9606.ENSP00000225964,9606.ENSP00000263556,9606.ENSP00000282903,9606.ENSP00000295550,9606.ENSP00000300026,9606.ENSP00000300527,9606.ENSP00000317232,9606.ENSP00000322788,9606.ENSP00000323696,9606.ENSP00000325146,9606.ENSP00000355180,9606.ENSP00000434412	COL1A1,P4HA1,PLOD2,COL6A3,PPIB,COL6A2,FKBP10,MMP1,CRTAP,COL12A1,COL6A1,SERPINH1
STRING clusters	CL:145	Formation of a pool of free 40S subunits, and Signal recognition particle	12	139	0.72	0.00055	9606.ENSP00000272317,9606.ENSP00000307940,9606.ENSP00000328023,9606.ENSP00000331901,9606.ENSP00000339063,9606.ENSP00000346001,9606.ENSP00000346067,9606.ENSP00000354739,9606.ENSP00000358635,9606.ENSP00000410059,9606.ENSP00000449328,9606.ENSP00000485663	RPS27A,EEF2,SRPR,EEF1G,EEF1A1,RPL3,RPSA,RPL12,SYNCRIP,EEF1D,RPLP0,EIF3L
STRING clusters	CL:3015	Chaperone complex, and chaperone cofactor-dependent protein refolding	8	54	0.96	0.00057	9606.ENSP00000258091,9606.ENSP00000275603,9606.ENSP00000280326,9606.ENSP00000295688,9606.ENSP00000302961,9606.ENSP00000317334,9606.ENSP00000364801,9606.ENSP00000377958	CCT7,CCT6A,CCT5,CCT3,HSPA4,TCP1,HSPA1B,CCT4
STRING clusters	CL:16429	Collagen formation, and Defective B3GALTL causes Peters-plus syndrome (PpS)	13	168	0.68	0.00065	9606.ENSP00000225964,9606.ENSP00000260356,9606.ENSP00000263556,9606.ENSP00000282903,9606.ENSP00000295550,9606.ENSP00000300026,9606.ENSP00000300527,9606.ENSP00000317232,9606.ENSP00000322788,9606.ENSP00000323696,9606.ENSP00000325146,9606.ENSP00000355180,9606.ENSP00000434412	COL1A1,THBS1,P4HA1,PLOD2,COL6A3,PPIB,COL6A2,FKBP10,MMP1,CRTAP,COL12A1,COL6A1,SERPINH1
STRING clusters	CL:16548	Negative regulation of post-translational protein modification, and Serpin H1	4	5	1.69	0.00065	9606.ENSP00000300026,9606.ENSP00000317232,9606.ENSP00000323696,9606.ENSP00000434412	PPIB,FKBP10,CRTAP,SERPINH1
STRING clusters	CL:17206	Mixed, incl. Coronin, and Twinfilin	5	13	1.37	0.00065	9606.ENSP00000348163,9606.ENSP00000361883,9606.ENSP00000377471,9606.ENSP00000394496,9606.ENSP00000449428	PLS3,CAP1,CORO1B,CORO1C,TWF1
STRING clusters	CL:335	Eukaryotic translation elongation factor 1 complex, and 60S acidic ribosomal protein P0	4	6	1.61	0.0010	9606.ENSP00000331901,9606.ENSP00000339063,9606.ENSP00000410059,9606.ENSP00000449328	EEF1G,EEF1A1,EEF1D,RPLP0
STRING clusters	CL:146	Formation of a pool of free 40S subunits, and Elongation factor	11	131	0.71	0.0015	9606.ENSP00000272317,9606.ENSP00000307940,9606.ENSP00000331901,9606.ENSP00000339063,9606.ENSP00000346001,9606.ENSP00000346067,9606.ENSP00000354739,9606.ENSP00000358635,9606.ENSP00000410059,9606.ENSP00000449328,9606.ENSP00000485663	RPS27A,EEF2,EEF1G,EEF1A1,RPL3,RPSA,RPL12,SYNCRIP,EEF1D,RPLP0,EIF3L
STRING clusters	CL:11552	Pentose phosphate pathway, and Glycolysis	7	47	0.96	0.0018	9606.ENSP00000216780,9606.ENSP00000229270,9606.ENSP00000234590,9606.ENSP00000270776,9606.ENSP00000321259,9606.ENSP00000377192,9606.ENSP00000391481	PCK2,TPI1,ENO1,PGD,TALDO1,G6PD,TKT
STRING clusters	CL:153	Eukaryotic Translation Elongation	9	97	0.76	0.0039	9606.ENSP00000272317,9606.ENSP00000307940,9606.ENSP00000331901,9606.ENSP00000339063,9606.ENSP00000346001,9606.ENSP00000346067,9606.ENSP00000354739,9606.ENSP00000410059,9606.ENSP00000449328	RPS27A,EEF2,EEF1G,EEF1A1,RPL3,RPSA,RPL12,EEF1D,RPLP0
STRING clusters	CL:13066	Glutathione derivative metabolic process, and Byssinosis	5	22	1.14	0.0044	9606.ENSP00000221130,9606.ENSP00000241337,9606.ENSP00000342026,9606.ENSP00000358727,9606.ENSP00000480004	GSR,GSTM2,PRDX6,GSTO1,EPHX1
STRING clusters	CL:3172	Photodynamic therapy-induced unfolded protein response, and protein disulfide isomerase activity	5	23	1.12	0.0052	9606.ENSP00000233057,9606.ENSP00000320866,9606.ENSP00000327801,9606.ENSP00000379042,9606.ENSP00000385385	EIF2AK2,CALR,P4HB,ERO1L,PDIA6
STRING clusters	CL:7123	Nuclear membrane protein complex, and Initiation of Nuclear Envelope (NE) Reformation	5	24	1.11	0.0061	9606.ENSP00000261366,9606.ENSP00000327054,9606.ENSP00000334308,9606.ENSP00000357283,9606.ENSP00000385616	LMNB1,LMNB2,SYNE3,LMNA,SUN2
STRING clusters	CL:13770	Mixed, incl. ATP:ADP antiporter activity, and Porin, eukaryotic type	4	12	1.31	0.0068	9606.ENSP00000228318,9606.ENSP00000265333,9606.ENSP00000360671,9606.ENSP00000361635	SLC25A3,VDAC1,SLC25A5,VDAC2
STRING clusters	CL:7121	Mixed, incl. nuclear membrane protein complex, and Initiation of Nuclear Envelope (NE) Reformation	6	42	0.94	0.0075	9606.ENSP00000261366,9606.ENSP00000327054,9606.ENSP00000334308,9606.ENSP00000355467,9606.ENSP00000357283,9606.ENSP00000385616	LMNB1,LMNB2,SYNE3,SCCPDH,LMNA,SUN2
STRING clusters	CL:17371	Muscle protein, and sarcoplasmic reticulum membrane	8	86	0.76	0.0088	9606.ENSP00000216181,9606.ENSP00000345230,9606.ENSP00000354826,9606.ENSP00000357516,9606.ENSP00000402373,9606.ENSP00000440045,9606.ENSP00000446007,9606.ENSP00000446955	MYH9,TPM4,CALD1,TPM3,ACTA2,ATP2A2,VIM,MYL6
STRING clusters	CL:13620	Mitochondrial protein import, and outer mitochondrial membrane protein complex	8	87	0.75	0.0093	9606.ENSP00000228318,9606.ENSP00000265333,9606.ENSP00000284320,9606.ENSP00000297185,9606.ENSP00000360671,9606.ENSP00000361635,9606.ENSP00000373620,9606.ENSP00000441875	SLC25A3,VDAC1,TOMM70A,HSPA9,SLC25A5,VDAC2,HSPD1,PHB2
STRING clusters	CL:16436	Collagen biosynthesis and modifying enzymes	5	27	1.06	0.0093	9606.ENSP00000263556,9606.ENSP00000282903,9606.ENSP00000295550,9606.ENSP00000300527,9606.ENSP00000355180	P4HA1,PLOD2,COL6A3,COL6A2,COL6A1
KEGG	hsa01200	Carbon metabolism	23	117	1.08	1.93e-14	9606.ENSP00000216254,9606.ENSP00000222673,9606.ENSP00000229270,9606.ENSP00000234590,9606.ENSP00000265838,9606.ENSP00000270776,9606.ENSP00000274813,9606.ENSP00000277865,9606.ENSP00000280346,9606.ENSP00000309477,9606.ENSP00000321259,9606.ENSP00000327070,9606.ENSP00000331897,9606.ENSP00000333667,9606.ENSP00000335304,9606.ENSP00000355518,9606.ENSP00000357535,9606.ENSP00000358417,9606.ENSP00000367923,…	ACO2,OGDH,TPI1,ENO1,ACAT1,PGD,MUT,GLUD1,DLAT,ACO1,TALDO1,MDH2,IDH2,SHMT2,DLST,FH,ECHS1,PHGDH,SUCLA2,HADHA,G6PD,TKT,SUCLG2
KEGG	hsa01100	Metabolic pathways	67	1447	0.45	2.77e-12	9606.ENSP00000196371,9606.ENSP00000216254,9606.ENSP00000216780,9606.ENSP00000217426,9606.ENSP00000221130,9606.ENSP00000222673,9606.ENSP00000229270,9606.ENSP00000234590,9606.ENSP00000237530,9606.ENSP00000241337,9606.ENSP00000244043,9606.ENSP00000253792,9606.ENSP00000257770,9606.ENSP00000258145,9606.ENSP00000260324,9606.ENSP00000261416,9606.ENSP00000262030,9606.ENSP00000263556,9606.ENSP00000265838,…	OXCT1,ACO2,PCK2,AHCY,GSR,OGDH,TPI1,ENO1,RPN2,GSTM2,PTGIS,ACLY,NT5E,GNS,SQRDL,HEXB,ATP5B,P4HA1,ACAT1,PGD,MUT,GLUD1,DLAT,PLOD2,ACAA2,AKR1B1,CBR1,RPN1,ANPEP,ACO1,UGDH,TALDO1,IMPDH2,HADHB,MDH2,IDH2,ACAA1,SHMT2,DLST,UGP2,ACSL4,GANAB,PRDX6,GMPPA,PTGS1,FH,ECHS1,PHGDH,GSTO1,PPAP2B,AKR1A1,SUCLA2,HADHA,G6PD,TYMP,LDHB,LSS,ATP5A1,ALDH7A1,TKT,NDUFS1,DDOST,GBE1,SUCLG2,HSD17B4,ACADVL,LDHA
KEGG	hsa00020	Citrate cycle (TCA cycle)	12	29	1.4	1.38e-10	9606.ENSP00000216254,9606.ENSP00000216780,9606.ENSP00000222673,9606.ENSP00000253792,9606.ENSP00000280346,9606.ENSP00000309477,9606.ENSP00000327070,9606.ENSP00000331897,9606.ENSP00000335304,9606.ENSP00000355518,9606.ENSP00000367923,9606.ENSP00000419325	ACO2,PCK2,OGDH,ACLY,DLAT,ACO1,MDH2,IDH2,DLST,FH,SUCLA2,SUCLG2
KEGG	hsa04141	Protein processing in endoplasmic reticulum	19	165	0.85	1.21e-08	9606.ENSP00000233057,9606.ENSP00000237530,9606.ENSP00000244763,9606.ENSP00000247461,9606.ENSP00000295006,9606.ENSP00000296255,9606.ENSP00000300289,9606.ENSP00000320866,9606.ENSP00000327801,9606.ENSP00000335153,9606.ENSP00000340466,9606.ENSP00000350708,9606.ENSP00000364801,9606.ENSP00000367038,9606.ENSP00000369081,9606.ENSP00000379042,9606.ENSP00000385385,9606.ENSP00000399457,9606.ENSP00000431984	EIF2AK2,RPN2,SSR1,CANX,CAPN2,RPN1,PDIA3,CALR,P4HB,HSP90AA1,GANAB,RAD23B,HSPA1B,RRBP1,TXNDC5,ERO1L,PDIA6,DDOST,CAPN1
KEGG	hsa00071	Fatty acid degradation	9	42	1.12	7.11e-06	9606.ENSP00000265838,9606.ENSP00000285093,9606.ENSP00000325136,9606.ENSP00000333664,9606.ENSP00000339787,9606.ENSP00000357535,9606.ENSP00000370023,9606.ENSP00000387123,9606.ENSP00000438689	ACAT1,ACAA2,HADHB,ACAA1,ACSL4,ECHS1,HADHA,ALDH7A1,ACADVL
KEGG	hsa00280	Valine, leucine and isoleucine degradation	9	46	1.08	1.17e-05	9606.ENSP00000196371,9606.ENSP00000265838,9606.ENSP00000274813,9606.ENSP00000285093,9606.ENSP00000325136,9606.ENSP00000333664,9606.ENSP00000357535,9606.ENSP00000370023,9606.ENSP00000387123	OXCT1,ACAT1,MUT,ACAA2,HADHB,ACAA1,ECHS1,HADHA,ALDH7A1
KEGG	hsa00640	Propanoate metabolism	8	34	1.16	1.42e-05	9606.ENSP00000265838,9606.ENSP00000274813,9606.ENSP00000357535,9606.ENSP00000367923,9606.ENSP00000370023,9606.ENSP00000379386,9606.ENSP00000419325,9606.ENSP00000445175	ACAT1,MUT,ECHS1,SUCLA2,HADHA,LDHB,SUCLG2,LDHA
KEGG	hsa00620	Pyruvate metabolism	8	38	1.11	2.59e-05	9606.ENSP00000216780,9606.ENSP00000265838,9606.ENSP00000280346,9606.ENSP00000327070,9606.ENSP00000355518,9606.ENSP00000379386,9606.ENSP00000387123,9606.ENSP00000445175	PCK2,ACAT1,DLAT,MDH2,FH,LDHB,ALDH7A1,LDHA
KEGG	hsa01212	Fatty acid metabolism	9	54	1.01	2.60e-05	9606.ENSP00000265838,9606.ENSP00000285093,9606.ENSP00000325136,9606.ENSP00000333664,9606.ENSP00000339787,9606.ENSP00000357535,9606.ENSP00000370023,9606.ENSP00000420914,9606.ENSP00000438689	ACAT1,ACAA2,HADHB,ACAA1,ACSL4,ECHS1,HADHA,HSD17B4,ACADVL
KEGG	hsa00970	Aminoacyl-tRNA biosynthesis	8	44	1.05	5.50e-05	9606.ENSP00000231572,9606.ENSP00000256854,9606.ENSP00000264161,9606.ENSP00000281828,9606.ENSP00000325448,9606.ENSP00000347495,9606.ENSP00000355889,9606.ENSP00000362576	RARS,NARS,DARS,FARSB,KARS,WARS,IARS2,YARS
KEGG	hsa04510	Focal adhesion	15	198	0.67	5.90e-05	9606.ENSP00000225964,9606.ENSP00000252699,9606.ENSP00000260356,9606.ENSP00000295006,9606.ENSP00000295550,9606.ENSP00000300527,9606.ENSP00000324422,9606.ENSP00000326031,9606.ENSP00000334008,9606.ENSP00000339191,9606.ENSP00000346839,9606.ENSP00000355180,9606.ENSP00000377941,9606.ENSP00000379350,9606.ENSP00000379975	COL1A1,ACTN4,THBS1,CAPN2,COL6A3,COL6A2,ZYX,PPP1CA,PARVA,CAV1,FN1,COL6A1,ACTN1,ITGB1,ILK
KEGG	hsa00480	Glutathione metabolism	8	53	0.97	0.00016	9606.ENSP00000221130,9606.ENSP00000241337,9606.ENSP00000270776,9606.ENSP00000300060,9606.ENSP00000331897,9606.ENSP00000342026,9606.ENSP00000358727,9606.ENSP00000377192	GSR,GSTM2,PGD,ANPEP,IDH2,PRDX6,GSTO1,G6PD
KEGG	hsa01230	Biosynthesis of amino acids	9	73	0.88	0.00017	9606.ENSP00000216254,9606.ENSP00000229270,9606.ENSP00000234590,9606.ENSP00000309477,9606.ENSP00000321259,9606.ENSP00000331897,9606.ENSP00000333667,9606.ENSP00000358417,9606.ENSP00000391481	ACO2,TPI1,ENO1,ACO1,TALDO1,IDH2,SHMT2,PHGDH,TKT
KEGG	hsa00010	Glycolysis / Gluconeogenesis	8	65	0.88	0.00051	9606.ENSP00000216780,9606.ENSP00000229270,9606.ENSP00000234590,9606.ENSP00000280346,9606.ENSP00000361140,9606.ENSP00000379386,9606.ENSP00000387123,9606.ENSP00000445175	PCK2,TPI1,ENO1,DLAT,AKR1A1,LDHB,ALDH7A1,LDHA
KEGG	hsa00630	Glyoxylate and dicarboxylate metabolism	6	30	1.09	0.00051	9606.ENSP00000216254,9606.ENSP00000265838,9606.ENSP00000274813,9606.ENSP00000309477,9606.ENSP00000327070,9606.ENSP00000333667	ACO2,ACAT1,MUT,ACO1,MDH2,SHMT2
KEGG	hsa05020	Prion disease	15	265	0.54	0.0011	9606.ENSP00000261303,9606.ENSP00000262030,9606.ENSP00000263408,9606.ENSP00000264639,9606.ENSP00000265333,9606.ENSP00000336799,9606.ENSP00000339001,9606.ENSP00000339191,9606.ENSP00000348442,9606.ENSP00000360671,9606.ENSP00000361635,9606.ENSP00000364801,9606.ENSP00000369703,9606.ENSP00000381736,9606.ENSP00000392709	PSMC1,ATP5B,C9,PSMD3,VDAC1,TUBA1B,TUBB,CAV1,PSMD12,SLC25A5,VDAC2,HSPA1B,TUBB2A,ATP5A1,NDUFS1
KEGG	hsa04530	Tight junction	11	156	0.64	0.0017	9606.ENSP00000216181,9606.ENSP00000252699,9606.ENSP00000263238,9606.ENSP00000302961,9606.ENSP00000324804,9606.ENSP00000336799,9606.ENSP00000353408,9606.ENSP00000377941,9606.ENSP00000379350,9606.ENSP00000384136,9606.ENSP00000446955	MYH9,ACTN4,ACTR3,HSPA4,PPP2R1A,TUBA1B,MSN,ACTN1,ITGB1,RDX,MYL6
KEGG	hsa05010	Alzheimer disease	17	355	0.47	0.0022	9606.ENSP00000233057,9606.ENSP00000261303,9606.ENSP00000262030,9606.ENSP00000264639,9606.ENSP00000265333,9606.ENSP00000295006,9606.ENSP00000336799,9606.ENSP00000337838,9606.ENSP00000339001,9606.ENSP00000348442,9606.ENSP00000360671,9606.ENSP00000361635,9606.ENSP00000369703,9606.ENSP00000381736,9606.ENSP00000392709,9606.ENSP00000431984,9606.ENSP00000440045	EIF2AK2,PSMC1,ATP5B,PSMD3,VDAC1,CAPN2,TUBA1B,RTN4,TUBB,PSMD12,SLC25A5,VDAC2,TUBB2A,ATP5A1,NDUFS1,CAPN1,ATP2A2
KEGG	hsa04612	Antigen processing and presentation	7	63	0.83	0.0023	9606.ENSP00000247461,9606.ENSP00000300289,9606.ENSP00000302961,9606.ENSP00000320866,9606.ENSP00000335153,9606.ENSP00000345672,9606.ENSP00000364801	CANX,PDIA3,HSPA4,CALR,HSP90AA1,CTSB,HSPA1B
KEGG	hsa04145	Phagosome	10	142	0.64	0.0029	9606.ENSP00000247461,9606.ENSP00000260356,9606.ENSP00000320866,9606.ENSP00000333298,9606.ENSP00000336799,9606.ENSP00000339001,9606.ENSP00000348965,9606.ENSP00000353224,9606.ENSP00000369703,9606.ENSP00000379350	CANX,THBS1,CALR,LAMP1,TUBA1B,TUBB,DYNC1H1,TFRC,TUBB2A,ITGB1
KEGG	hsa05016	Huntington disease	15	298	0.49	0.0029	9606.ENSP00000261303,9606.ENSP00000262030,9606.ENSP00000264639,9606.ENSP00000265333,9606.ENSP00000336799,9606.ENSP00000339001,9606.ENSP00000348442,9606.ENSP00000355330,9606.ENSP00000358921,9606.ENSP00000360671,9606.ENSP00000361635,9606.ENSP00000369703,9606.ENSP00000381736,9606.ENSP00000392709,9606.ENSP00000482835	PSMC1,ATP5B,PSMD3,VDAC1,TUBA1B,TUBB,PSMD12,TGM2,ACTR1A,SLC25A5,VDAC2,TUBB2A,ATP5A1,NDUFS1,AP2B1
KEGG	hsa05012	Parkinson disease	13	240	0.52	0.0037	9606.ENSP00000261303,9606.ENSP00000262030,9606.ENSP00000264639,9606.ENSP00000265333,9606.ENSP00000272317,9606.ENSP00000336799,9606.ENSP00000339001,9606.ENSP00000348442,9606.ENSP00000360671,9606.ENSP00000361635,9606.ENSP00000369703,9606.ENSP00000381736,9606.ENSP00000392709	PSMC1,ATP5B,PSMD3,VDAC1,RPS27A,TUBA1B,TUBB,PSMD12,SLC25A5,VDAC2,TUBB2A,ATP5A1,NDUFS1
KEGG	hsa00310	Lysine degradation	6	60	0.79	0.0096	9606.ENSP00000265838,9606.ENSP00000282903,9606.ENSP00000335304,9606.ENSP00000357535,9606.ENSP00000370023,9606.ENSP00000387123	ACAT1,PLOD2,DLST,ECHS1,HADHA,ALDH7A1
Reactome	HSA-1430728	Metabolism	88	2089	0.41	2.04e-13	9606.ENSP00000196371,9606.ENSP00000216254,9606.ENSP00000216780,9606.ENSP00000217426,9606.ENSP00000221130,9606.ENSP00000222673,9606.ENSP00000229270,9606.ENSP00000231572,9606.ENSP00000234590,9606.ENSP00000235835,9606.ENSP00000241337,9606.ENSP00000244043,9606.ENSP00000253792,9606.ENSP00000257770,9606.ENSP00000258145,9606.ENSP00000260324,9606.ENSP00000261303,9606.ENSP00000261416,9606.ENSP00000262030,…	OXCT1,ACO2,PCK2,AHCY,GSR,OGDH,TPI1,RARS,ENO1,AKR7A2,GSTM2,PTGIS,ACLY,NT5E,GNS,SQRDL,PSMC1,HEXB,ATP5B,DARS,PSMD3,VDAC1,PRKAR2A,ACAT1,PGD,RPS27A,MUT,GLUD1,DLAT,ACAA2,AKR1B1,CBR1,GNB2,GPD2,CPNE1,UGDH,TALDO1,IMPDH2,PPP2R1A,HADHB,KARS,PPP1CA,MDH2,IDH2,ACAA1,SHMT2,BSG,HSP90AA1,DLST,UGP2,CAV1,ACSL4,RPL3,RPSA,PSMD12,PTGS1,RPL12,FH,ECHS1,PHGDH,GSTO1,PPAP2B,AKR1A1,SLC3A2,SUCLA2,PDHA1,HADHA,G6PD,TYMP,LDHB,L…
Reactome	HSA-392499	Metabolism of proteins	83	1977	0.41	1.25e-12	9606.ENSP00000054950,9606.ENSP00000231572,9606.ENSP00000237530,9606.ENSP00000244763,9606.ENSP00000247461,9606.ENSP00000253039,9606.ENSP00000256854,9606.ENSP00000258091,9606.ENSP00000260356,9606.ENSP00000261303,9606.ENSP00000263354,9606.ENSP00000264028,9606.ENSP00000264161,9606.ENSP00000264639,9606.ENSP00000264758,9606.ENSP00000265333,9606.ENSP00000268150,9606.ENSP00000272317,9606.ENSP00000275603,…	RCN1,RARS,RPN2,SSR1,CANX,EIF2S3,NARS,CCT7,THBS1,PSMC1,NAPA,ARCN1,DARS,PSMD3,ADD1,VDAC1,MFGE8,RPS27A,CCT6A,CCT5,FARSB,THY1,TOMM70A,EIF4A1,CCT3,RPN1,ANPEP,PDIA3,GNB2,EEF2,TCP1,RUVBL1,CALR,HIST1H2BC,TUFM,MMP1,TRIM25,COPG1,KARS,P4HB,SRPR,EEF1G,TUBA1B,EEF1A1,GANAB,RPL3,RPSA,FN1,WARS,PSMD12,DYNC1H1,SPTBN1,RAD23B,GMPPA,ETF1,RPL12,IARS2,COPA,LMNA,ACTR1A,VDAC2,YARS,HNRNPK,TUBB2A,CCT4,ERO1L,DDX17,NSF,PDIA6…
Reactome	HSA-168256	Immune System	76	1956	0.38	8.83e-10	9606.ENSP00000216181,9606.ENSP00000225964,9606.ENSP00000233057,9606.ENSP00000247461,9606.ENSP00000253792,9606.ENSP00000258145,9606.ENSP00000261303,9606.ENSP00000261366,9606.ENSP00000261416,9606.ENSP00000261667,9606.ENSP00000263238,9606.ENSP00000263408,9606.ENSP00000263645,9606.ENSP00000264639,9606.ENSP00000269349,9606.ENSP00000272317,9606.ENSP00000280154,9606.ENSP00000286713,9606.ENSP00000293831,…	MYH9,COL1A1,EIF2AK2,CANX,ACLY,GNS,PSMC1,LMNB1,HEXB,KPNA3,ACTR3,C9,CD81,PSMD3,EIF4A3,RPS27A,PDCD4,STOM,EIF4A1,ARPC2,HSPA9,ANPEP,PDIA3,PA2G4,EEF2,CPNE1,TCP1,CALR,TALDO1,IMPDH2,MMP1,TRIM25,PPP2R1A,P4HB,LAMP1,ACAA1,HSP90AA1,TUBA1B,TUBB,EEF1A1,PRDX6,CTSB,ANXA2,FN1,VAT1,PSMD12,DYNC1H1,XRCC6,MYO1C,MSN,ILF2,ENAH,DHX9,GSTO1,ACTR1A,DPP7,CAP1,HSPA1B,ANXA1,TXNDC5,TUBB2A,FSCN1,XRCC5,MVP,ITGB1,MX1,DDX3X,DDOST,…
Reactome	HSA-6798695	Neutrophil degranulation	34	473	0.64	8.94e-10	9606.ENSP00000253792,9606.ENSP00000258145,9606.ENSP00000261416,9606.ENSP00000264639,9606.ENSP00000286713,9606.ENSP00000300060,9606.ENSP00000302886,9606.ENSP00000307940,9606.ENSP00000317257,9606.ENSP00000321584,9606.ENSP00000333298,9606.ENSP00000333664,9606.ENSP00000335153,9606.ENSP00000339001,9606.ENSP00000339063,9606.ENSP00000342026,9606.ENSP00000345672,9606.ENSP00000346032,9606.ENSP00000347872,…	ACLY,GNS,HEXB,PSMD3,STOM,ANPEP,PA2G4,EEF2,CPNE1,IMPDH2,LAMP1,ACAA1,HSP90AA1,TUBB,EEF1A1,PRDX6,CTSB,ANXA2,VAT1,PSMD12,DYNC1H1,XRCC6,ILF2,DPP7,CAP1,HSPA1B,TXNDC5,XRCC5,MVP,DDX3X,DDOST,CAPN1,CAND1,CPNE3
Reactome	HSA-72766	Translation	27	289	0.76	8.94e-10	9606.ENSP00000231572,9606.ENSP00000237530,9606.ENSP00000244763,9606.ENSP00000253039,9606.ENSP00000256854,9606.ENSP00000264161,9606.ENSP00000272317,9606.ENSP00000281828,9606.ENSP00000293831,9606.ENSP00000296255,9606.ENSP00000307940,9606.ENSP00000322439,9606.ENSP00000325448,9606.ENSP00000328023,9606.ENSP00000331901,9606.ENSP00000339063,9606.ENSP00000346001,9606.ENSP00000346067,9606.ENSP00000347495,…	RARS,RPN2,SSR1,EIF2S3,NARS,DARS,RPS27A,FARSB,EIF4A1,RPN1,EEF2,TUFM,KARS,SRPR,EEF1G,EEF1A1,RPL3,RPSA,WARS,ETF1,RPL12,IARS2,YARS,DDOST,EEF1D,RPLP0,EIF3L
Reactome	HSA-71406	Pyruvate metabolism and Citric Acid (TCA) cycle	14	55	1.19	1.42e-09	9606.ENSP00000216254,9606.ENSP00000222673,9606.ENSP00000265333,9606.ENSP00000280346,9606.ENSP00000327070,9606.ENSP00000331897,9606.ENSP00000333769,9606.ENSP00000335304,9606.ENSP00000355518,9606.ENSP00000367923,9606.ENSP00000369134,9606.ENSP00000379386,9606.ENSP00000419325,9606.ENSP00000445175	ACO2,OGDH,VDAC1,DLAT,MDH2,IDH2,BSG,DLST,FH,SUCLA2,PDHA1,LDHB,SUCLG2,LDHA
Reactome	HSA-447115	Interleukin-12 family signaling	13	56	1.15	1.96e-08	9606.ENSP00000247461,9606.ENSP00000261366,9606.ENSP00000280154,9606.ENSP00000297185,9606.ENSP00000317334,9606.ENSP00000321259,9606.ENSP00000327801,9606.ENSP00000346032,9606.ENSP00000353408,9606.ENSP00000358727,9606.ENSP00000432660,9606.ENSP00000449328,9606.ENSP00000483254	CANX,LMNB1,PDCD4,HSPA9,TCP1,TALDO1,P4HB,ANXA2,MSN,GSTO1,CFL1,RPLP0,HNRNPDL
Reactome	HSA-1643685	Disease	62	1548	0.39	2.00e-08	9606.ENSP00000216181,9606.ENSP00000217426,9606.ENSP00000233057,9606.ENSP00000234590,9606.ENSP00000237530,9606.ENSP00000247461,9606.ENSP00000257770,9606.ENSP00000258145,9606.ENSP00000260356,9606.ENSP00000261303,9606.ENSP00000261366,9606.ENSP00000261416,9606.ENSP00000261667,9606.ENSP00000263238,9606.ENSP00000264335,9606.ENSP00000264639,9606.ENSP00000265563,9606.ENSP00000272317,9606.ENSP00000274813,…	MYH9,AHCY,EIF2AK2,ENO1,RPN2,CANX,NT5E,GNS,THBS1,PSMC1,LMNB1,HEXB,KPNA3,ACTR3,YWHAE,PSMD3,PRKAR2A,RPS27A,MUT,CAPN2,ARPC2,RPN1,GNB2,EEF2,CALR,TALDO1,IMPDH2,HIST1H2BC,PPP2R1A,BSG,HSP90AA1,TUBA1B,TUBB,GANAB,RPL3,RPSA,SND1,FN1,PSMD12,DYNC1H1,SPTBN1,XRCC6,MYO1C,RPL12,LMNA,SLC25A5,HSPA1B,HNRNPK,SLC3A2,TUBB2A,CD9,XRCC5,ITGB1,DDOST,GBE1,SLC2A1,CAPN1,RAN,RPLP0,PHB,GNB1,AP2B1
Reactome	HSA-9020591	Interleukin-12 signaling	12	46	1.2	2.63e-08	9606.ENSP00000261366,9606.ENSP00000280154,9606.ENSP00000297185,9606.ENSP00000317334,9606.ENSP00000321259,9606.ENSP00000327801,9606.ENSP00000346032,9606.ENSP00000353408,9606.ENSP00000358727,9606.ENSP00000432660,9606.ENSP00000449328,9606.ENSP00000483254	LMNB1,PDCD4,HSPA9,TCP1,TALDO1,P4HB,ANXA2,MSN,GSTO1,CFL1,RPLP0,HNRNPDL
Reactome	HSA-5663205	Infectious disease	42	826	0.49	3.75e-08	9606.ENSP00000216181,9606.ENSP00000233057,9606.ENSP00000234590,9606.ENSP00000237530,9606.ENSP00000247461,9606.ENSP00000257770,9606.ENSP00000261303,9606.ENSP00000261667,9606.ENSP00000263238,9606.ENSP00000264639,9606.ENSP00000265563,9606.ENSP00000272317,9606.ENSP00000295685,9606.ENSP00000296255,9606.ENSP00000305260,9606.ENSP00000307940,9606.ENSP00000320866,9606.ENSP00000321584,9606.ENSP00000321744,…	MYH9,EIF2AK2,ENO1,RPN2,CANX,NT5E,PSMC1,KPNA3,ACTR3,PSMD3,PRKAR2A,RPS27A,ARPC2,RPN1,GNB2,EEF2,CALR,IMPDH2,HIST1H2BC,HSP90AA1,TUBA1B,TUBB,GANAB,RPL3,RPSA,PSMD12,DYNC1H1,XRCC6,MYO1C,RPL12,SLC25A5,HSPA1B,HNRNPK,TUBB2A,CD9,XRCC5,ITGB1,DDOST,RAN,RPLP0,GNB1,AP2B1
Reactome	HSA-8950505	Gene and protein expression by JAK-STAT signaling after Interleukin-12 stimulation	11	37	1.26	4.01e-08	9606.ENSP00000261366,9606.ENSP00000280154,9606.ENSP00000297185,9606.ENSP00000317334,9606.ENSP00000321259,9606.ENSP00000346032,9606.ENSP00000353408,9606.ENSP00000358727,9606.ENSP00000432660,9606.ENSP00000449328,9606.ENSP00000483254	LMNB1,PDCD4,HSPA9,TCP1,TALDO1,ANXA2,MSN,GSTO1,CFL1,RPLP0,HNRNPDL
Reactome	HSA-168249	Innate Immune System	46	1025	0.44	1.89e-07	9606.ENSP00000216181,9606.ENSP00000253792,9606.ENSP00000258145,9606.ENSP00000261303,9606.ENSP00000261416,9606.ENSP00000263238,9606.ENSP00000263408,9606.ENSP00000263645,9606.ENSP00000264639,9606.ENSP00000272317,9606.ENSP00000286713,9606.ENSP00000295685,9606.ENSP00000300060,9606.ENSP00000302886,9606.ENSP00000307940,9606.ENSP00000317257,9606.ENSP00000321584,9606.ENSP00000323889,9606.ENSP00000324804,…	MYH9,ACLY,GNS,PSMC1,HEXB,ACTR3,C9,CD81,PSMD3,RPS27A,STOM,ARPC2,ANPEP,PA2G4,EEF2,CPNE1,IMPDH2,TRIM25,PPP2R1A,LAMP1,ACAA1,HSP90AA1,TUBB,EEF1A1,PRDX6,CTSB,ANXA2,VAT1,PSMD12,DYNC1H1,XRCC6,MYO1C,ILF2,DHX9,DPP7,CAP1,HSPA1B,TXNDC5,XRCC5,MVP,DDX3X,DDOST,CAPN1,CFL1,CAND1,CPNE3
Reactome	HSA-422475	Axon guidance	32	547	0.55	2.12e-07	9606.ENSP00000216181,9606.ENSP00000261303,9606.ENSP00000263238,9606.ENSP00000264639,9606.ENSP00000265563,9606.ENSP00000269349,9606.ENSP00000272317,9606.ENSP00000295550,9606.ENSP00000295685,9606.ENSP00000300527,9606.ENSP00000305988,9606.ENSP00000309539,9606.ENSP00000335153,9606.ENSP00000336799,9606.ENSP00000343690,9606.ENSP00000346001,9606.ENSP00000346067,9606.ENSP00000348442,9606.ENSP00000349259,…	MYH9,PSMC1,ACTR3,PSMD3,PRKAR2A,EIF4A3,RPS27A,COL6A3,ARPC2,COL6A2,ALCAM,DPYSL2,HSP90AA1,TUBA1B,DPYSL3,RPL3,RPSA,PSMD12,SPTBN1,MSN,ETF1,RPL12,COL6A1,ENAH,CAP1,TUBB2A,ITGB1,RDX,CFL1,MYL6,RPLP0,AP2B1
Reactome	HSA-1428517	The citric acid (TCA) cycle and respiratory electron transport	18	176	0.8	3.91e-07	9606.ENSP00000216254,9606.ENSP00000222673,9606.ENSP00000262030,9606.ENSP00000265333,9606.ENSP00000280346,9606.ENSP00000327070,9606.ENSP00000331897,9606.ENSP00000333769,9606.ENSP00000335304,9606.ENSP00000355518,9606.ENSP00000367923,9606.ENSP00000369134,9606.ENSP00000379386,9606.ENSP00000381736,9606.ENSP00000392709,9606.ENSP00000419325,9606.ENSP00000445175,9606.ENSP00000452762	ACO2,OGDH,ATP5B,VDAC1,DLAT,MDH2,IDH2,BSG,DLST,FH,SUCLA2,PDHA1,LDHB,ATP5A1,NDUFS1,SUCLG2,LDHA,ETFA
Reactome	HSA-446203	Asparagine N-linked glycosylation	23	300	0.67	4.03e-07	9606.ENSP00000237530,9606.ENSP00000247461,9606.ENSP00000261303,9606.ENSP00000263354,9606.ENSP00000264028,9606.ENSP00000272317,9606.ENSP00000296255,9606.ENSP00000300289,9606.ENSP00000320866,9606.ENSP00000325002,9606.ENSP00000336799,9606.ENSP00000340466,9606.ENSP00000348965,9606.ENSP00000349259,9606.ENSP00000350708,9606.ENSP00000350949,9606.ENSP00000357048,9606.ENSP00000358921,9606.ENSP00000369703,…	RPN2,CANX,PSMC1,NAPA,ARCN1,RPS27A,RPN1,PDIA3,CALR,COPG1,TUBA1B,GANAB,DYNC1H1,SPTBN1,RAD23B,GMPPA,COPA,ACTR1A,TUBB2A,NSF,SCFD1,DDOST,USO1
Reactome	HSA-1474244	Extracellular matrix organization	22	301	0.65	1.78e-06	9606.ENSP00000225964,9606.ENSP00000260356,9606.ENSP00000263556,9606.ENSP00000282903,9606.ENSP00000295006,9606.ENSP00000295550,9606.ENSP00000300026,9606.ENSP00000300527,9606.ENSP00000322788,9606.ENSP00000323696,9606.ENSP00000325146,9606.ENSP00000327801,9606.ENSP00000333769,9606.ENSP00000345672,9606.ENSP00000346839,9606.ENSP00000355180,9606.ENSP00000357980,9606.ENSP00000369677,9606.ENSP00000377941,…	COL1A1,THBS1,P4HA1,PLOD2,CAPN2,COL6A3,PPIB,COL6A2,MMP1,CRTAP,COL12A1,P4HB,BSG,CTSB,FN1,COL6A1,HTRA1,EMILIN1,ACTN1,ITGB1,CAPN1,SERPINH1
Reactome	HSA-71403	Citric acid cycle (TCA cycle)	8	22	1.35	2.09e-06	9606.ENSP00000216254,9606.ENSP00000222673,9606.ENSP00000327070,9606.ENSP00000331897,9606.ENSP00000335304,9606.ENSP00000355518,9606.ENSP00000367923,9606.ENSP00000419325	ACO2,OGDH,MDH2,IDH2,DLST,FH,SUCLA2,SUCLG2
Reactome	HSA-71291	Metabolism of amino acids and derivatives	24	365	0.61	2.35e-06	9606.ENSP00000217426,9606.ENSP00000221130,9606.ENSP00000222673,9606.ENSP00000231572,9606.ENSP00000260324,9606.ENSP00000261303,9606.ENSP00000264161,9606.ENSP00000264639,9606.ENSP00000265838,9606.ENSP00000272317,9606.ENSP00000277865,9606.ENSP00000280346,9606.ENSP00000325448,9606.ENSP00000335304,9606.ENSP00000346001,9606.ENSP00000346067,9606.ENSP00000348442,9606.ENSP00000354739,9606.ENSP00000357535,…	AHCY,GSR,OGDH,RARS,SQRDL,PSMC1,DARS,PSMD3,ACAT1,RPS27A,GLUD1,DLAT,KARS,DLST,RPL3,RPSA,PSMD12,RPL12,ECHS1,PHGDH,SLC3A2,PDHA1,ALDH7A1,RPLP0
Reactome	HSA-389960	Formation of tubulin folding intermediates by CCT/TriC	8	24	1.31	3.28e-06	9606.ENSP00000258091,9606.ENSP00000275603,9606.ENSP00000280326,9606.ENSP00000295688,9606.ENSP00000317334,9606.ENSP00000336799,9606.ENSP00000369703,9606.ENSP00000377958	CCT7,CCT6A,CCT5,CCT3,TCP1,TUBA1B,TUBB2A,CCT4
Reactome	HSA-1650814	Collagen biosynthesis and modifying enzymes	11	67	1.0	4.71e-06	9606.ENSP00000225964,9606.ENSP00000263556,9606.ENSP00000282903,9606.ENSP00000295550,9606.ENSP00000300026,9606.ENSP00000300527,9606.ENSP00000323696,9606.ENSP00000325146,9606.ENSP00000327801,9606.ENSP00000355180,9606.ENSP00000434412	COL1A1,P4HA1,PLOD2,COL6A3,PPIB,COL6A2,CRTAP,COL12A1,P4HB,COL6A1,SERPINH1
Reactome	HSA-1474290	Collagen formation	12	90	0.91	8.68e-06	9606.ENSP00000225964,9606.ENSP00000263556,9606.ENSP00000282903,9606.ENSP00000295550,9606.ENSP00000300026,9606.ENSP00000300527,9606.ENSP00000323696,9606.ENSP00000325146,9606.ENSP00000327801,9606.ENSP00000345672,9606.ENSP00000355180,9606.ENSP00000434412	COL1A1,P4HA1,PLOD2,COL6A3,PPIB,COL6A2,CRTAP,COL12A1,P4HB,CTSB,COL6A1,SERPINH1
Reactome	HSA-390450	Folding of actin by CCT/TriC	6	10	1.57	1.07e-05	9606.ENSP00000258091,9606.ENSP00000275603,9606.ENSP00000280326,9606.ENSP00000295688,9606.ENSP00000317334,9606.ENSP00000377958	CCT7,CCT6A,CCT5,CCT3,TCP1,CCT4
Reactome	HSA-449147	Signaling by Interleukins	25	440	0.54	1.36e-05	9606.ENSP00000247461,9606.ENSP00000261303,9606.ENSP00000261366,9606.ENSP00000264639,9606.ENSP00000272317,9606.ENSP00000280154,9606.ENSP00000297185,9606.ENSP00000317334,9606.ENSP00000321259,9606.ENSP00000322788,9606.ENSP00000324804,9606.ENSP00000327801,9606.ENSP00000335153,9606.ENSP00000346032,9606.ENSP00000346839,9606.ENSP00000348442,9606.ENSP00000353408,9606.ENSP00000358727,9606.ENSP00000366109,…	CANX,PSMC1,LMNB1,PSMD3,RPS27A,PDCD4,HSPA9,TCP1,TALDO1,MMP1,PPP2R1A,P4HB,HSP90AA1,ANXA2,FN1,PSMD12,MSN,GSTO1,ANXA1,FSCN1,ITGB1,CFL1,VIM,RPLP0,HNRNPDL
Reactome	HSA-114608	Platelet degranulation	13	127	0.8	3.53e-05	9606.ENSP00000252699,9606.ENSP00000260356,9606.ENSP00000284719,9606.ENSP00000296511,9606.ENSP00000346839,9606.ENSP00000355467,9606.ENSP00000357076,9606.ENSP00000361883,9606.ENSP00000371958,9606.ENSP00000377941,9606.ENSP00000427687,9606.ENSP00000432660,9606.ENSP00000438248	ACTN4,THBS1,OLA1,ANXA5,FN1,SCCPDH,TAGLN2,CAP1,CD9,ACTN1,WDR1,CFL1,CALU
Reactome	HSA-109582	Hemostasis	29	605	0.47	3.63e-05	9606.ENSP00000225964,9606.ENSP00000252699,9606.ENSP00000260356,9606.ENSP00000263277,9606.ENSP00000265563,9606.ENSP00000284719,9606.ENSP00000296511,9606.ENSP00000305260,9606.ENSP00000322788,9606.ENSP00000324804,9606.ENSP00000333769,9606.ENSP00000336799,9606.ENSP00000339191,9606.ENSP00000346032,9606.ENSP00000346839,9606.ENSP00000355467,9606.ENSP00000357076,9606.ENSP00000361883,9606.ENSP00000367123,…	COL1A1,ACTN4,THBS1,EHD2,PRKAR2A,OLA1,ANXA5,GNB2,MMP1,PPP2R1A,BSG,TUBA1B,CAV1,ANXA2,FN1,SCCPDH,TAGLN2,CAP1,SLC3A2,TUBB2A,CD9,ACTN1,ITGB1,WDR1,CFL1,CALU,ATP2A2,EHD1,GNB1
Reactome	HSA-379716	Cytosolic tRNA aminoacylation	7	24	1.25	3.75e-05	9606.ENSP00000231572,9606.ENSP00000256854,9606.ENSP00000264161,9606.ENSP00000281828,9606.ENSP00000325448,9606.ENSP00000347495,9606.ENSP00000362576	RARS,NARS,DARS,FARSB,KARS,WARS,YARS
Reactome	HSA-1280215	Cytokine Signaling in Immune system	31	681	0.45	3.86e-05	9606.ENSP00000233057,9606.ENSP00000247461,9606.ENSP00000261303,9606.ENSP00000261366,9606.ENSP00000261667,9606.ENSP00000264639,9606.ENSP00000269349,9606.ENSP00000272317,9606.ENSP00000280154,9606.ENSP00000293831,9606.ENSP00000297185,9606.ENSP00000317334,9606.ENSP00000321259,9606.ENSP00000322788,9606.ENSP00000323889,9606.ENSP00000324804,9606.ENSP00000327801,9606.ENSP00000335153,9606.ENSP00000346032,…	EIF2AK2,CANX,PSMC1,LMNB1,KPNA3,PSMD3,EIF4A3,RPS27A,PDCD4,EIF4A1,HSPA9,TCP1,TALDO1,MMP1,TRIM25,PPP2R1A,P4HB,HSP90AA1,ANXA2,FN1,PSMD12,MSN,GSTO1,ANXA1,FSCN1,ITGB1,MX1,CFL1,VIM,RPLP0,HNRNPDL
Reactome	HSA-389957	Prefoldin mediated transfer of substrate to CCT/TriC	7	27	1.2	6.65e-05	9606.ENSP00000258091,9606.ENSP00000275603,9606.ENSP00000280326,9606.ENSP00000295688,9606.ENSP00000317334,9606.ENSP00000369703,9606.ENSP00000377958	CCT7,CCT6A,CCT5,CCT3,TCP1,TUBB2A,CCT4
Reactome	HSA-390466	Chaperonin-mediated protein folding	11	94	0.86	6.75e-05	9606.ENSP00000258091,9606.ENSP00000275603,9606.ENSP00000280326,9606.ENSP00000295688,9606.ENSP00000305260,9606.ENSP00000317334,9606.ENSP00000336799,9606.ENSP00000369703,9606.ENSP00000377958,9606.ENSP00000439250,9606.ENSP00000481878	CCT7,CCT6A,CCT5,CCT3,GNB2,TCP1,TUBA1B,TUBB2A,CCT4,FKBP9,GNB1
Reactome	HSA-379724	tRNA Aminoacylation	8	42	1.07	7.90e-05	9606.ENSP00000231572,9606.ENSP00000256854,9606.ENSP00000264161,9606.ENSP00000281828,9606.ENSP00000325448,9606.ENSP00000347495,9606.ENSP00000355889,9606.ENSP00000362576	RARS,NARS,DARS,FARSB,KARS,WARS,IARS2,YARS
Reactome	HSA-6814122	Cooperation of PDCL (PhLP1) and TRiC/CCT in G-protein beta folding	8	42	1.07	7.90e-05	9606.ENSP00000258091,9606.ENSP00000275603,9606.ENSP00000280326,9606.ENSP00000295688,9606.ENSP00000305260,9606.ENSP00000317334,9606.ENSP00000377958,9606.ENSP00000481878	CCT7,CCT6A,CCT5,CCT3,GNB2,TCP1,CCT4,GNB1
Reactome	HSA-2262752	Cellular responses to stress	26	544	0.47	0.00011	9606.ENSP00000221130,9606.ENSP00000253039,9606.ENSP00000261303,9606.ENSP00000261366,9606.ENSP00000264335,9606.ENSP00000264639,9606.ENSP00000272317,9606.ENSP00000297185,9606.ENSP00000302961,9606.ENSP00000321744,9606.ENSP00000327801,9606.ENSP00000330074,9606.ENSP00000335153,9606.ENSP00000336799,9606.ENSP00000339063,9606.ENSP00000342026,9606.ENSP00000346001,9606.ENSP00000346067,9606.ENSP00000348442,…	GSR,EIF2S3,PSMC1,LMNB1,YWHAE,PSMD3,RPS27A,HSPA9,HSPA4,HIST1H2BC,P4HB,HIST1H1B,HSP90AA1,TUBA1B,EEF1A1,PRDX6,RPL3,RPSA,PSMD12,DYNC1H1,RPL12,ACTR1A,HSPA1B,TUBB2A,ERO1L,RPLP0
Reactome	HSA-6807878	COPI-mediated anterograde transport	11	100	0.83	0.00011	9606.ENSP00000263354,9606.ENSP00000264028,9606.ENSP00000325002,9606.ENSP00000336799,9606.ENSP00000348965,9606.ENSP00000349259,9606.ENSP00000357048,9606.ENSP00000358921,9606.ENSP00000369703,9606.ENSP00000381293,9606.ENSP00000444850	NAPA,ARCN1,COPG1,TUBA1B,DYNC1H1,SPTBN1,COPA,ACTR1A,TUBB2A,NSF,USO1
Reactome	HSA-1852241	Organelle biogenesis and maintenance	18	290	0.58	0.00015	9606.ENSP00000262030,9606.ENSP00000264335,9606.ENSP00000277865,9606.ENSP00000280326,9606.ENSP00000295688,9606.ENSP00000297185,9606.ENSP00000317334,9606.ENSP00000324804,9606.ENSP00000331897,9606.ENSP00000335153,9606.ENSP00000336799,9606.ENSP00000339001,9606.ENSP00000348965,9606.ENSP00000358921,9606.ENSP00000369703,9606.ENSP00000377958,9606.ENSP00000381736,9606.ENSP00000479861	ATP5B,YWHAE,GLUD1,CCT5,CCT3,HSPA9,TCP1,PPP2R1A,IDH2,HSP90AA1,TUBA1B,TUBB,DYNC1H1,ACTR1A,TUBB2A,CCT4,ATP5A1,SEPT2
Reactome	HSA-532668	N-glycan trimming in the ER and Calnexin/Calreticulin cycle	7	35	1.09	0.00023	9606.ENSP00000247461,9606.ENSP00000261303,9606.ENSP00000272317,9606.ENSP00000300289,9606.ENSP00000320866,9606.ENSP00000340466,9606.ENSP00000350708	CANX,PSMC1,RPS27A,PDIA3,CALR,GANAB,RAD23B
Reactome	HSA-5357801	Programmed Cell Death	14	185	0.67	0.00023	9606.ENSP00000248975,9606.ENSP00000261303,9606.ENSP00000261366,9606.ENSP00000264335,9606.ENSP00000264639,9606.ENSP00000264758,9606.ENSP00000272317,9606.ENSP00000314556,9606.ENSP00000330074,9606.ENSP00000335153,9606.ENSP00000348442,9606.ENSP00000357283,9606.ENSP00000446007,9606.ENSP00000449089	YWHAH,PSMC1,LMNB1,YWHAE,PSMD3,ADD1,RPS27A,UACA,HIST1H1B,HSP90AA1,PSMD12,LMNA,VIM,DNM1L
Reactome	HSA-597592	Post-translational protein modification	46	1390	0.31	0.00028	9606.ENSP00000054950,9606.ENSP00000237530,9606.ENSP00000247461,9606.ENSP00000260356,9606.ENSP00000261303,9606.ENSP00000263354,9606.ENSP00000264028,9606.ENSP00000264639,9606.ENSP00000265333,9606.ENSP00000268150,9606.ENSP00000272317,9606.ENSP00000284240,9606.ENSP00000284320,9606.ENSP00000296255,9606.ENSP00000300289,9606.ENSP00000307940,9606.ENSP00000318297,9606.ENSP00000320866,9606.ENSP00000321744,…	RCN1,RPN2,CANX,THBS1,PSMC1,NAPA,ARCN1,PSMD3,VDAC1,MFGE8,RPS27A,THY1,TOMM70A,RPN1,PDIA3,EEF2,RUVBL1,CALR,HIST1H2BC,TRIM25,COPG1,P4HB,TUBA1B,EEF1A1,GANAB,FN1,PSMD12,DYNC1H1,SPTBN1,RAD23B,GMPPA,COPA,ACTR1A,VDAC2,HNRNPK,TUBB2A,DDX17,NSF,PDIA6,NUCB1,SCFD1,DDOST,CALU,CAND1,USO1,HNRNPC
Reactome	HSA-1474228	Degradation of the extracellular matrix	12	140	0.72	0.00033	9606.ENSP00000225964,9606.ENSP00000295006,9606.ENSP00000295550,9606.ENSP00000300527,9606.ENSP00000322788,9606.ENSP00000325146,9606.ENSP00000333769,9606.ENSP00000345672,9606.ENSP00000346839,9606.ENSP00000355180,9606.ENSP00000357980,9606.ENSP00000431984	COL1A1,CAPN2,COL6A3,COL6A2,MMP1,COL12A1,BSG,CTSB,FN1,COL6A1,HTRA1,CAPN1
Reactome	HSA-445355	Smooth Muscle Contraction	7	38	1.05	0.00033	9606.ENSP00000345230,9606.ENSP00000346032,9606.ENSP00000354826,9606.ENSP00000357516,9606.ENSP00000366109,9606.ENSP00000402373,9606.ENSP00000446955	TPM4,ANXA2,CALD1,TPM3,ANXA1,ACTA2,MYL6
Reactome	HSA-5653656	Vesicle-mediated transport	28	660	0.42	0.00033	9606.ENSP00000216181,9606.ENSP00000225964,9606.ENSP00000248975,9606.ENSP00000258145,9606.ENSP00000263238,9606.ENSP00000263354,9606.ENSP00000264028,9606.ENSP00000264335,9606.ENSP00000272317,9606.ENSP00000295685,9606.ENSP00000320866,9606.ENSP00000325002,9606.ENSP00000335153,9606.ENSP00000336799,9606.ENSP00000348965,9606.ENSP00000349259,9606.ENSP00000352834,9606.ENSP00000353224,9606.ENSP00000357048,…	MYH9,COL1A1,YWHAH,GNS,ACTR3,NAPA,ARCN1,YWHAE,RPS27A,ARPC2,CALR,COPG1,HSP90AA1,TUBA1B,DYNC1H1,SPTBN1,MYO1C,TFRC,COPA,ACTR1A,OPTN,SNX2,TXNDC5,TUBB2A,NSF,SCFD1,USO1,AP2B1
Reactome	HSA-390471	Association of TriC/CCT with target proteins during biosynthesis	7	39	1.04	0.00038	9606.ENSP00000258091,9606.ENSP00000275603,9606.ENSP00000280326,9606.ENSP00000295688,9606.ENSP00000317334,9606.ENSP00000377958,9606.ENSP00000439250	CCT7,CCT6A,CCT5,CCT3,TCP1,CCT4,FKBP9
Reactome	HSA-109581	Apoptosis	13	173	0.66	0.00047	9606.ENSP00000248975,9606.ENSP00000261303,9606.ENSP00000261366,9606.ENSP00000264335,9606.ENSP00000264639,9606.ENSP00000264758,9606.ENSP00000272317,9606.ENSP00000314556,9606.ENSP00000330074,9606.ENSP00000348442,9606.ENSP00000357283,9606.ENSP00000446007,9606.ENSP00000449089	YWHAH,PSMC1,LMNB1,YWHAE,PSMD3,ADD1,RPS27A,UACA,HIST1H1B,PSMD12,LMNA,VIM,DNM1L
Reactome	HSA-76002	Platelet activation, signaling and aggregation	16	260	0.58	0.00049	9606.ENSP00000225964,9606.ENSP00000252699,9606.ENSP00000260356,9606.ENSP00000284719,9606.ENSP00000296511,9606.ENSP00000305260,9606.ENSP00000346839,9606.ENSP00000355467,9606.ENSP00000357076,9606.ENSP00000361883,9606.ENSP00000371958,9606.ENSP00000377941,9606.ENSP00000427687,9606.ENSP00000432660,9606.ENSP00000438248,9606.ENSP00000481878	COL1A1,ACTN4,THBS1,OLA1,ANXA5,GNB2,FN1,SCCPDH,TAGLN2,CAP1,CD9,ACTN1,WDR1,CFL1,CALU,GNB1
Reactome	HSA-71387	Metabolism of carbohydrates	17	292	0.55	0.00050	9606.ENSP00000216780,9606.ENSP00000229270,9606.ENSP00000234590,9606.ENSP00000258145,9606.ENSP00000261416,9606.ENSP00000270776,9606.ENSP00000272317,9606.ENSP00000285930,9606.ENSP00000321259,9606.ENSP00000324804,9606.ENSP00000327070,9606.ENSP00000338703,9606.ENSP00000361140,9606.ENSP00000377192,9606.ENSP00000391481,9606.ENSP00000410833,9606.ENSP00000416293	PCK2,TPI1,ENO1,GNS,HEXB,PGD,RPS27A,AKR1B1,TALDO1,PPP2R1A,MDH2,UGP2,AKR1A1,G6PD,TKT,GBE1,SLC2A1
Reactome	HSA-8978868	Fatty acid metabolism	13	175	0.66	0.00050	9606.ENSP00000244043,9606.ENSP00000253792,9606.ENSP00000274813,9606.ENSP00000285093,9606.ENSP00000290349,9606.ENSP00000325136,9606.ENSP00000333664,9606.ENSP00000339787,9606.ENSP00000354612,9606.ENSP00000357535,9606.ENSP00000370023,9606.ENSP00000420914,9606.ENSP00000438689	PTGIS,ACLY,MUT,ACAA2,CBR1,HADHB,ACAA1,ACSL4,PTGS1,ECHS1,HADHA,HSD17B4,ACADVL
Reactome	HSA-199977	ER to Golgi Anterograde Transport	12	152	0.69	0.00060	9606.ENSP00000263354,9606.ENSP00000264028,9606.ENSP00000325002,9606.ENSP00000336799,9606.ENSP00000348965,9606.ENSP00000349259,9606.ENSP00000357048,9606.ENSP00000358921,9606.ENSP00000369703,9606.ENSP00000381293,9606.ENSP00000390783,9606.ENSP00000444850	NAPA,ARCN1,COPG1,TUBA1B,DYNC1H1,SPTBN1,COPA,ACTR1A,TUBB2A,NSF,SCFD1,USO1
Reactome	HSA-168255	Influenza Infection	12	154	0.68	0.00066	9606.ENSP00000233057,9606.ENSP00000247461,9606.ENSP00000261667,9606.ENSP00000272317,9606.ENSP00000320866,9606.ENSP00000335153,9606.ENSP00000346001,9606.ENSP00000346067,9606.ENSP00000354739,9606.ENSP00000364801,9606.ENSP00000446215,9606.ENSP00000449328	EIF2AK2,CANX,KPNA3,RPS27A,CALR,HSP90AA1,RPL3,RPSA,RPL12,HSPA1B,RAN,RPLP0
Reactome	HSA-163685	Integration of energy metabolism	10	108	0.75	0.00085	9606.ENSP00000253792,9606.ENSP00000265563,9606.ENSP00000305260,9606.ENSP00000321259,9606.ENSP00000324804,9606.ENSP00000339787,9606.ENSP00000391481,9606.ENSP00000416293,9606.ENSP00000478061,9606.ENSP00000481878	ACLY,PRKAR2A,GNB2,TALDO1,PPP2R1A,ACSL4,TKT,SLC2A1,MARCKS,GNB1
Reactome	HSA-1799339	SRP-dependent cotranslational protein targeting to membrane	10	110	0.75	0.00096	9606.ENSP00000237530,9606.ENSP00000244763,9606.ENSP00000272317,9606.ENSP00000296255,9606.ENSP00000328023,9606.ENSP00000346001,9606.ENSP00000346067,9606.ENSP00000354739,9606.ENSP00000399457,9606.ENSP00000449328	RPN2,SSR1,RPS27A,RPN1,SRPR,RPL3,RPSA,RPL12,DDOST,RPLP0
Reactome	HSA-70268	Pyruvate metabolism	6	31	1.07	0.00098	9606.ENSP00000265333,9606.ENSP00000280346,9606.ENSP00000333769,9606.ENSP00000369134,9606.ENSP00000379386,9606.ENSP00000445175	VDAC1,DLAT,BSG,PDHA1,LDHB,LDHA
Reactome	HSA-446353	Cell-extracellular matrix interactions	5	18	1.23	0.0011	9606.ENSP00000334008,9606.ENSP00000342858,9606.ENSP00000377941,9606.ENSP00000379350,9606.ENSP00000379975	PARVA,FERMT2,ACTN1,ITGB1,ILK
Reactome	HSA-69275	G2/M Transition	13	193	0.62	0.0011	9606.ENSP00000261303,9606.ENSP00000264335,9606.ENSP00000264639,9606.ENSP00000272317,9606.ENSP00000324804,9606.ENSP00000335153,9606.ENSP00000336799,9606.ENSP00000339001,9606.ENSP00000348442,9606.ENSP00000348965,9606.ENSP00000358921,9606.ENSP00000368022,9606.ENSP00000369703	PSMC1,YWHAE,PSMD3,RPS27A,PPP2R1A,HSP90AA1,TUBA1B,TUBB,PSMD12,DYNC1H1,ACTR1A,OPTN,TUBB2A
Reactome	HSA-156842	Eukaryotic Translation Elongation	9	91	0.78	0.0012	9606.ENSP00000272317,9606.ENSP00000307940,9606.ENSP00000331901,9606.ENSP00000339063,9606.ENSP00000346001,9606.ENSP00000346067,9606.ENSP00000354739,9606.ENSP00000410059,9606.ENSP00000449328	RPS27A,EEF2,EEF1G,EEF1A1,RPL3,RPSA,RPL12,EEF1D,RPLP0
Reactome	HSA-2408522	Selenoamino acid metabolism	10	114	0.73	0.0012	9606.ENSP00000217426,9606.ENSP00000221130,9606.ENSP00000231572,9606.ENSP00000264161,9606.ENSP00000272317,9606.ENSP00000325448,9606.ENSP00000346001,9606.ENSP00000346067,9606.ENSP00000354739,9606.ENSP00000449328	AHCY,GSR,RARS,DARS,RPS27A,KARS,RPL3,RPSA,RPL12,RPLP0
Reactome	HSA-5617833	Cilium Assembly	13	197	0.61	0.0013	9606.ENSP00000264335,9606.ENSP00000280326,9606.ENSP00000295688,9606.ENSP00000317334,9606.ENSP00000324804,9606.ENSP00000335153,9606.ENSP00000336799,9606.ENSP00000339001,9606.ENSP00000348965,9606.ENSP00000358921,9606.ENSP00000369703,9606.ENSP00000377958,9606.ENSP00000479861	YWHAE,CCT5,CCT3,TCP1,PPP2R1A,HSP90AA1,TUBA1B,TUBB,DYNC1H1,ACTR1A,TUBB2A,CCT4,SEPT2
Reactome	HSA-8953854	Metabolism of RNA	26	659	0.38	0.0016	9606.ENSP00000221419,9606.ENSP00000248553,9606.ENSP00000258962,9606.ENSP00000261303,9606.ENSP00000264639,9606.ENSP00000269349,9606.ENSP00000272317,9606.ENSP00000293831,9606.ENSP00000305556,9606.ENSP00000318195,9606.ENSP00000324804,9606.ENSP00000325376,9606.ENSP00000346001,9606.ENSP00000346067,9606.ENSP00000348442,9606.ENSP00000349168,9606.ENSP00000353741,9606.ENSP00000354739,9606.ENSP00000356520,…	HNRNPL,HSPB1,SRSF1,PSMC1,PSMD3,EIF4A3,RPS27A,EIF4A1,PCBP1,NCL,PPP2R1A,HNRNPM,RPL3,RPSA,PSMD12,HNRNPH1,ETF1,RPL12,DHX9,SRSF3,HNRNPR,HSPA1B,HNRNPK,RAN,RPLP0,HNRNPC
Reactome	HSA-9679506	SARS-CoV Infections	11	145	0.67	0.0016	9606.ENSP00000237530,9606.ENSP00000247461,9606.ENSP00000272317,9606.ENSP00000296255,9606.ENSP00000321584,9606.ENSP00000335153,9606.ENSP00000339001,9606.ENSP00000340466,9606.ENSP00000379350,9606.ENSP00000399457,9606.ENSP00000482835	RPN2,CANX,RPS27A,RPN1,IMPDH2,HSP90AA1,TUBB,GANAB,ITGB1,DDOST,AP2B1
Reactome	HSA-199991	Membrane Trafficking	25	622	0.39	0.0017	9606.ENSP00000216181,9606.ENSP00000248975,9606.ENSP00000258145,9606.ENSP00000263238,9606.ENSP00000263354,9606.ENSP00000264028,9606.ENSP00000264335,9606.ENSP00000272317,9606.ENSP00000295685,9606.ENSP00000325002,9606.ENSP00000336799,9606.ENSP00000348965,9606.ENSP00000349259,9606.ENSP00000352834,9606.ENSP00000353224,9606.ENSP00000357048,9606.ENSP00000358921,9606.ENSP00000368022,9606.ENSP00000368831,…	MYH9,YWHAH,GNS,ACTR3,NAPA,ARCN1,YWHAE,RPS27A,ARPC2,COPG1,TUBA1B,DYNC1H1,SPTBN1,MYO1C,TFRC,COPA,ACTR1A,OPTN,SNX2,TXNDC5,TUBB2A,NSF,SCFD1,USO1,AP2B1
Reactome	HSA-77289	Mitochondrial Fatty Acid Beta-Oxidation	6	37	1.0	0.0020	9606.ENSP00000274813,9606.ENSP00000285093,9606.ENSP00000325136,9606.ENSP00000357535,9606.ENSP00000370023,9606.ENSP00000438689	MUT,ACAA2,HADHB,ECHS1,HADHA,ACADVL
Reactome	HSA-8862803	Deregulated CDK5 triggers multiple neurodegenerative pathways in Alzheimers disease models	5	22	1.14	0.0020	9606.ENSP00000261366,9606.ENSP00000264335,9606.ENSP00000295006,9606.ENSP00000357283,9606.ENSP00000431984	LMNB1,YWHAE,CAPN2,LMNA,CAPN1
Reactome	HSA-68886	M Phase	18	376	0.47	0.0023	9606.ENSP00000261303,9606.ENSP00000261366,9606.ENSP00000264335,9606.ENSP00000264639,9606.ENSP00000272317,9606.ENSP00000321744,9606.ENSP00000324804,9606.ENSP00000335153,9606.ENSP00000336799,9606.ENSP00000339001,9606.ENSP00000348442,9606.ENSP00000348965,9606.ENSP00000357283,9606.ENSP00000357858,9606.ENSP00000358921,9606.ENSP00000369703,9606.ENSP00000444850,9606.ENSP00000446215	PSMC1,LMNB1,YWHAE,PSMD3,RPS27A,HIST1H2BC,PPP2R1A,HSP90AA1,TUBA1B,TUBB,PSMD12,DYNC1H1,LMNA,BUB3,ACTR1A,TUBB2A,USO1,RAN
Reactome	HSA-376176	Signaling by ROBO receptors	13	213	0.57	0.0024	9606.ENSP00000261303,9606.ENSP00000264639,9606.ENSP00000265563,9606.ENSP00000269349,9606.ENSP00000272317,9606.ENSP00000346001,9606.ENSP00000346067,9606.ENSP00000348442,9606.ENSP00000353741,9606.ENSP00000354739,9606.ENSP00000355809,9606.ENSP00000361883,9606.ENSP00000449328	PSMC1,PSMD3,PRKAR2A,EIF4A3,RPS27A,RPL3,RPSA,PSMD12,ETF1,RPL12,ENAH,CAP1,RPLP0
Reactome	HSA-77286	Mitochondrial fatty acid beta-oxidation of saturated fatty acids	4	11	1.35	0.0024	9606.ENSP00000325136,9606.ENSP00000357535,9606.ENSP00000370023,9606.ENSP00000438689	HADHB,ECHS1,HADHA,ACADVL
Reactome	HSA-77305	Beta oxidation of palmitoyl-CoA to myristoyl-CoA	3	3	1.79	0.0024	9606.ENSP00000325136,9606.ENSP00000370023,9606.ENSP00000438689	HADHB,HADHA,ACADVL
Reactome	HSA-9663891	Selective autophagy	8	80	0.79	0.0025	9606.ENSP00000265333,9606.ENSP00000272317,9606.ENSP00000284320,9606.ENSP00000335153,9606.ENSP00000336799,9606.ENSP00000348965,9606.ENSP00000369703,9606.ENSP00000446007	VDAC1,RPS27A,TOMM70A,HSP90AA1,TUBA1B,DYNC1H1,TUBB2A,VIM
Reactome	HSA-210991	Basigin interactions	5	25	1.09	0.0031	9606.ENSP00000322788,9606.ENSP00000333769,9606.ENSP00000339191,9606.ENSP00000367123,9606.ENSP00000379350	MMP1,BSG,CAV1,SLC3A2,ITGB1
Reactome	HSA-9646399	Aggrephagy	6	42	0.94	0.0033	9606.ENSP00000272317,9606.ENSP00000335153,9606.ENSP00000336799,9606.ENSP00000348965,9606.ENSP00000369703,9606.ENSP00000446007	RPS27A,HSP90AA1,TUBA1B,DYNC1H1,TUBB2A,VIM
Reactome	HSA-216083	Integrin cell surface interactions	8	85	0.76	0.0035	9606.ENSP00000225964,9606.ENSP00000260356,9606.ENSP00000295550,9606.ENSP00000300527,9606.ENSP00000333769,9606.ENSP00000346839,9606.ENSP00000355180,9606.ENSP00000379350	COL1A1,THBS1,COL6A3,COL6A2,BSG,FN1,COL6A1,ITGB1
Reactome	HSA-901042	Calnexin/calreticulin cycle	5	26	1.07	0.0035	9606.ENSP00000247461,9606.ENSP00000272317,9606.ENSP00000300289,9606.ENSP00000320866,9606.ENSP00000340466	CANX,RPS27A,PDIA3,CALR,GANAB
Reactome	HSA-9694635	Translation of structural proteins	6	43	0.93	0.0035	9606.ENSP00000237530,9606.ENSP00000247461,9606.ENSP00000272317,9606.ENSP00000296255,9606.ENSP00000340466,9606.ENSP00000399457	RPN2,CANX,RPS27A,RPN1,GANAB,DDOST
Reactome	HSA-1268020	Mitochondrial protein import	7	64	0.83	0.0038	9606.ENSP00000216254,9606.ENSP00000262030,9606.ENSP00000265333,9606.ENSP00000284320,9606.ENSP00000297185,9606.ENSP00000373620,9606.ENSP00000381736	ACO2,ATP5B,VDAC1,TOMM70A,HSPA9,HSPD1,ATP5A1
Reactome	HSA-1442490	Collagen degradation	7	64	0.83	0.0038	9606.ENSP00000225964,9606.ENSP00000295550,9606.ENSP00000300527,9606.ENSP00000322788,9606.ENSP00000325146,9606.ENSP00000345672,9606.ENSP00000355180	COL1A1,COL6A3,COL6A2,MMP1,COL12A1,CTSB,COL6A1
Reactome	HSA-2565942	Regulation of PLK1 Activity at G2/M Transition	8	87	0.75	0.0038	9606.ENSP00000264335,9606.ENSP00000272317,9606.ENSP00000324804,9606.ENSP00000335153,9606.ENSP00000339001,9606.ENSP00000348965,9606.ENSP00000358921,9606.ENSP00000368022	YWHAE,RPS27A,PPP2R1A,HSP90AA1,TUBB,DYNC1H1,ACTR1A,OPTN
Reactome	HSA-3000170	Syndecan interactions	5	27	1.06	0.0038	9606.ENSP00000225964,9606.ENSP00000260356,9606.ENSP00000346839,9606.ENSP00000377941,9606.ENSP00000379350	COL1A1,THBS1,FN1,ACTN1,ITGB1
Reactome	HSA-373755	Semaphorin interactions	7	64	0.83	0.0038	9606.ENSP00000216181,9606.ENSP00000309539,9606.ENSP00000335153,9606.ENSP00000343690,9606.ENSP00000379350,9606.ENSP00000432660,9606.ENSP00000446955	MYH9,DPYSL2,HSP90AA1,DPYSL3,ITGB1,CFL1,MYL6
Reactome	HSA-446343	Localization of the PINCH-ILK-PARVIN complex to focal adhesions	3	4	1.66	0.0038	9606.ENSP00000334008,9606.ENSP00000379350,9606.ENSP00000379975	PARVA,ITGB1,ILK
Reactome	HSA-9694548	Maturation of spike protein	5	28	1.04	0.0043	9606.ENSP00000237530,9606.ENSP00000247461,9606.ENSP00000296255,9606.ENSP00000340466,9606.ENSP00000399457	RPN2,CANX,RPN1,GANAB,DDOST
Reactome	HSA-437239	Recycling pathway of L1	6	47	0.89	0.0049	9606.ENSP00000309539,9606.ENSP00000336799,9606.ENSP00000353408,9606.ENSP00000369703,9606.ENSP00000384136,9606.ENSP00000482835	DPYSL2,TUBA1B,MSN,TUBB2A,RDX,AP2B1
Reactome	HSA-381119	Unfolded Protein Response (UPR)	8	92	0.73	0.0051	9606.ENSP00000244763,9606.ENSP00000253039,9606.ENSP00000264758,9606.ENSP00000320866,9606.ENSP00000328023,9606.ENSP00000357283,9606.ENSP00000385385,9606.ENSP00000438689	SSR1,EIF2S3,ADD1,CALR,SRPR,LMNA,PDIA6,ACADVL
Reactome	HSA-71336	Pentose phosphate pathway	4	15	1.21	0.0051	9606.ENSP00000270776,9606.ENSP00000321259,9606.ENSP00000377192,9606.ENSP00000391481	PGD,TALDO1,G6PD,TKT
Reactome	HSA-373760	L1CAM interactions	9	119	0.67	0.0052	9606.ENSP00000305988,9606.ENSP00000309539,9606.ENSP00000336799,9606.ENSP00000349259,9606.ENSP00000353408,9606.ENSP00000369703,9606.ENSP00000379350,9606.ENSP00000384136,9606.ENSP00000482835	ALCAM,DPYSL2,TUBA1B,SPTBN1,MSN,TUBB2A,ITGB1,RDX,AP2B1
Reactome	HSA-380320	Recruitment of NuMA to mitotic centrosomes	8	93	0.72	0.0052	9606.ENSP00000264335,9606.ENSP00000324804,9606.ENSP00000335153,9606.ENSP00000336799,9606.ENSP00000339001,9606.ENSP00000348965,9606.ENSP00000358921,9606.ENSP00000369703	YWHAE,PPP2R1A,HSP90AA1,TUBA1B,TUBB,DYNC1H1,ACTR1A,TUBB2A
Reactome	HSA-381038	XBP1(S) activates chaperone genes	6	48	0.88	0.0052	9606.ENSP00000244763,9606.ENSP00000264758,9606.ENSP00000328023,9606.ENSP00000357283,9606.ENSP00000385385,9606.ENSP00000438689	SSR1,ADD1,SRPR,LMNA,PDIA6,ACADVL
Reactome	HSA-77310	Beta oxidation of lauroyl-CoA to decanoyl-CoA-CoA	3	5	1.57	0.0052	9606.ENSP00000325136,9606.ENSP00000357535,9606.ENSP00000370023	HADHB,ECHS1,HADHA
Reactome	HSA-77348	Beta oxidation of octanoyl-CoA to hexanoyl-CoA	3	5	1.57	0.0052	9606.ENSP00000325136,9606.ENSP00000357535,9606.ENSP00000370023	HADHB,ECHS1,HADHA
Reactome	HSA-77350	Beta oxidation of hexanoyl-CoA to butanoyl-CoA	3	5	1.57	0.0052	9606.ENSP00000325136,9606.ENSP00000357535,9606.ENSP00000370023	HADHB,ECHS1,HADHA
Reactome	HSA-72163	mRNA Splicing - Major Pathway	11	178	0.58	0.0056	9606.ENSP00000221419,9606.ENSP00000258962,9606.ENSP00000269349,9606.ENSP00000305556,9606.ENSP00000325376,9606.ENSP00000349168,9606.ENSP00000356520,9606.ENSP00000362820,9606.ENSP00000363745,9606.ENSP00000365439,9606.ENSP00000451291	HNRNPL,SRSF1,EIF4A3,PCBP1,HNRNPM,HNRNPH1,DHX9,SRSF3,HNRNPR,HNRNPK,HNRNPC
Reactome	HSA-1266738	Developmental Biology	34	1087	0.28	0.0062	9606.ENSP00000216181,9606.ENSP00000261303,9606.ENSP00000263238,9606.ENSP00000264639,9606.ENSP00000265563,9606.ENSP00000269349,9606.ENSP00000272317,9606.ENSP00000295550,9606.ENSP00000295685,9606.ENSP00000300527,9606.ENSP00000305988,9606.ENSP00000309539,9606.ENSP00000321744,9606.ENSP00000335153,9606.ENSP00000336799,9606.ENSP00000343690,9606.ENSP00000346001,9606.ENSP00000346067,9606.ENSP00000348442,…	MYH9,PSMC1,ACTR3,PSMD3,PRKAR2A,EIF4A3,RPS27A,COL6A3,ARPC2,COL6A2,ALCAM,DPYSL2,HIST1H2BC,HSP90AA1,TUBA1B,DPYSL3,RPL3,RPSA,PSMD12,SPTBN1,MSN,ETF1,RPL12,COL6A1,ENAH,CAP1,TUBB2A,ITGB1,RDX,CAPN1,CFL1,MYL6,RPLP0,AP2B1
Reactome	HSA-1169408	ISG15 antiviral mechanism	7	73	0.77	0.0066	9606.ENSP00000233057,9606.ENSP00000261667,9606.ENSP00000269349,9606.ENSP00000272317,9606.ENSP00000293831,9606.ENSP00000323889,9606.ENSP00000381601	EIF2AK2,KPNA3,EIF4A3,RPS27A,EIF4A1,TRIM25,MX1
Reactome	HSA-5336415	Uptake and function of diphtheria toxin	3	6	1.49	0.0069	9606.ENSP00000307940,9606.ENSP00000335153,9606.ENSP00000371958	EEF2,HSP90AA1,CD9
Reactome	HSA-75153	Apoptotic execution phase	6	52	0.85	0.0069	9606.ENSP00000261366,9606.ENSP00000264758,9606.ENSP00000330074,9606.ENSP00000357283,9606.ENSP00000446007,9606.ENSP00000449089	LMNB1,ADD1,HIST1H1B,LMNA,VIM,DNM1L
Reactome	HSA-77346	Beta oxidation of decanoyl-CoA to octanoyl-CoA-CoA	3	6	1.49	0.0069	9606.ENSP00000325136,9606.ENSP00000357535,9606.ENSP00000370023	HADHB,ECHS1,HADHA
Reactome	HSA-8852276	The role of GTSE1 in G2/M progression after G2 checkpoint	7	75	0.76	0.0073	9606.ENSP00000261303,9606.ENSP00000264639,9606.ENSP00000272317,9606.ENSP00000335153,9606.ENSP00000336799,9606.ENSP00000348442,9606.ENSP00000369703	PSMC1,PSMD3,RPS27A,HSP90AA1,TUBA1B,PSMD12,TUBB2A
Reactome	HSA-450408	AUF1 (hnRNP D0) binds and destabilizes mRNA	6	53	0.84	0.0074	9606.ENSP00000248553,9606.ENSP00000261303,9606.ENSP00000264639,9606.ENSP00000272317,9606.ENSP00000348442,9606.ENSP00000364801	HSPB1,PSMC1,PSMD3,RPS27A,PSMD12,HSPA1B
Reactome	HSA-3371497	HSP90 chaperone cycle for steroid hormone receptors (SHR)	6	54	0.83	0.0081	9606.ENSP00000335153,9606.ENSP00000336799,9606.ENSP00000348965,9606.ENSP00000358921,9606.ENSP00000364801,9606.ENSP00000369703	HSP90AA1,TUBA1B,DYNC1H1,ACTR1A,HSPA1B,TUBB2A
Reactome	HSA-195258	RHO GTPase Effectors	14	289	0.47	0.0084	9606.ENSP00000216181,9606.ENSP00000248975,9606.ENSP00000263238,9606.ENSP00000264335,9606.ENSP00000295685,9606.ENSP00000321744,9606.ENSP00000324804,9606.ENSP00000336799,9606.ENSP00000348965,9606.ENSP00000357858,9606.ENSP00000369703,9606.ENSP00000379350,9606.ENSP00000432660,9606.ENSP00000446955	MYH9,YWHAH,ACTR3,YWHAE,ARPC2,HIST1H2BC,PPP2R1A,TUBA1B,DYNC1H1,BUB3,TUBB2A,ITGB1,CFL1,MYL6
Reactome	HSA-8856688	Golgi-to-ER retrograde transport	9	130	0.63	0.0084	9606.ENSP00000263354,9606.ENSP00000264028,9606.ENSP00000325002,9606.ENSP00000336799,9606.ENSP00000348965,9606.ENSP00000357048,9606.ENSP00000358921,9606.ENSP00000369703,9606.ENSP00000381293	NAPA,ARCN1,COPG1,TUBA1B,DYNC1H1,COPA,ACTR1A,TUBB2A,NSF
Reactome	HSA-9609507	Protein localization	10	160	0.58	0.0086	9606.ENSP00000216254,9606.ENSP00000262030,9606.ENSP00000265333,9606.ENSP00000272317,9606.ENSP00000284320,9606.ENSP00000297185,9606.ENSP00000333664,9606.ENSP00000373620,9606.ENSP00000381736,9606.ENSP00000420914	ACO2,ATP5B,VDAC1,RPS27A,TOMM70A,HSPA9,ACAA1,HSPD1,ATP5A1,HSD17B4
Reactome	HSA-382551	Transport of small molecules	25	721	0.33	0.0088	9606.ENSP00000253039,9606.ENSP00000261303,9606.ENSP00000264639,9606.ENSP00000264758,9606.ENSP00000265333,9606.ENSP00000265563,9606.ENSP00000272317,9606.ENSP00000286713,9606.ENSP00000305260,9606.ENSP00000309477,9606.ENSP00000327801,9606.ENSP00000333769,9606.ENSP00000348442,9606.ENSP00000353224,9606.ENSP00000360671,9606.ENSP00000361635,9606.ENSP00000367123,9606.ENSP00000416293,9606.ENSP00000440045,…	EIF2S3,PSMC1,PSMD3,ADD1,VDAC1,PRKAR2A,RPS27A,STOM,GNB2,ACO1,P4HB,BSG,PSMD12,TFRC,SLC25A5,VDAC2,SLC3A2,SLC2A1,ATP2A2,PHB2,CAND1,SLC1A5,PHB,GNB1,AP2B1
Reactome	HSA-68882	Mitotic Anaphase	12	227	0.51	0.0099	9606.ENSP00000261303,9606.ENSP00000261366,9606.ENSP00000264639,9606.ENSP00000272317,9606.ENSP00000324804,9606.ENSP00000336799,9606.ENSP00000348442,9606.ENSP00000348965,9606.ENSP00000357283,9606.ENSP00000357858,9606.ENSP00000369703,9606.ENSP00000446215	PSMC1,LMNB1,PSMD3,RPS27A,PPP2R1A,TUBA1B,PSMD12,DYNC1H1,LMNA,BUB3,TUBB2A,RAN
WikiPathways	WP4290	Metabolic reprogramming in colon cancer	18	42	1.42	1.05e-15	9606.ENSP00000216254,9606.ENSP00000234590,9606.ENSP00000253792,9606.ENSP00000270776,9606.ENSP00000277865,9606.ENSP00000321259,9606.ENSP00000327070,9606.ENSP00000331897,9606.ENSP00000333667,9606.ENSP00000335304,9606.ENSP00000355518,9606.ENSP00000369134,9606.ENSP00000377192,9606.ENSP00000391481,9606.ENSP00000416293,9606.ENSP00000419325,9606.ENSP00000444408,9606.ENSP00000445175	ACO2,ENO1,ACLY,PGD,GLUD1,TALDO1,MDH2,IDH2,SHMT2,DLST,FH,PDHA1,G6PD,TKT,SLC2A1,SUCLG2,SLC1A5,LDHA
WikiPathways	WP3888	VEGFA-VEGFR2 signaling pathway	37	428	0.72	3.19e-13	9606.ENSP00000054950,9606.ENSP00000216181,9606.ENSP00000248553,9606.ENSP00000258091,9606.ENSP00000263354,9606.ENSP00000264335,9606.ENSP00000270776,9606.ENSP00000277865,9606.ENSP00000281828,9606.ENSP00000295006,9606.ENSP00000318195,9606.ENSP00000320866,9606.ENSP00000325002,9606.ENSP00000326031,9606.ENSP00000327801,9606.ENSP00000331897,9606.ENSP00000333769,9606.ENSP00000335153,9606.ENSP00000339191,…	RCN1,MYH9,HSPB1,CCT7,NAPA,YWHAE,PGD,GLUD1,FARSB,CAPN2,NCL,CALR,COPG1,PPP1CA,P4HB,IDH2,BSG,HSP90AA1,CAV1,PRDX6,PTMA,SND1,FN1,MYO1C,TPM3,HTRA1,HSPA1B,ANXA1,TXNDC5,FSCN1,ITGB1,PDIA6,TKT,CRIP2,CFL1,CALU,LDHA
WikiPathways	WP3925	Amino acid metabolism	16	91	1.03	3.47e-09	9606.ENSP00000216254,9606.ENSP00000221130,9606.ENSP00000222673,9606.ENSP00000231572,9606.ENSP00000253792,9606.ENSP00000274813,9606.ENSP00000277865,9606.ENSP00000281828,9606.ENSP00000327070,9606.ENSP00000333664,9606.ENSP00000335304,9606.ENSP00000347495,9606.ENSP00000355518,9606.ENSP00000369134,9606.ENSP00000387123,9606.ENSP00000445175	ACO2,GSR,OGDH,RARS,ACLY,MUT,GLUD1,FARSB,MDH2,ACAA1,DLST,WARS,FH,PDHA1,ALDH7A1,LDHA
WikiPathways	WP2453	TCA cycle and deficiency of pyruvate dehydrogenase complex (PDHc)	8	16	1.49	4.01e-07	9606.ENSP00000222673,9606.ENSP00000253792,9606.ENSP00000280346,9606.ENSP00000309477,9606.ENSP00000335304,9606.ENSP00000355518,9606.ENSP00000369134,9606.ENSP00000419325	OGDH,ACLY,DLAT,ACO1,DLST,FH,PDHA1,SUCLG2
WikiPathways	WP78	TCA cycle (aka Krebs or citric acid cycle)	8	18	1.44	6.62e-07	9606.ENSP00000216254,9606.ENSP00000222673,9606.ENSP00000327070,9606.ENSP00000331897,9606.ENSP00000335304,9606.ENSP00000355518,9606.ENSP00000367923,9606.ENSP00000419325	ACO2,OGDH,MDH2,IDH2,DLST,FH,SUCLA2,SUCLG2
WikiPathways	WP4786	Type I collagen synthesis in the context of osteogenesis imperfecta	8	33	1.17	2.74e-05	9606.ENSP00000225964,9606.ENSP00000263556,9606.ENSP00000282903,9606.ENSP00000300026,9606.ENSP00000317232,9606.ENSP00000323696,9606.ENSP00000327801,9606.ENSP00000434412	COL1A1,P4HA1,PLOD2,PPIB,FKBP10,CRTAP,P4HB,SERPINH1
WikiPathways	WP143	Fatty acid beta-oxidation	8	34	1.16	2.86e-05	9606.ENSP00000229270,9606.ENSP00000265838,9606.ENSP00000308610,9606.ENSP00000325136,9606.ENSP00000339787,9606.ENSP00000357535,9606.ENSP00000370023,9606.ENSP00000438689	TPI1,ACAT1,GPD2,HADHB,ACSL4,ECHS1,HADHA,ACADVL
WikiPathways	WP534	Glycolysis and gluconeogenesis	8	45	1.04	0.00016	9606.ENSP00000229270,9606.ENSP00000234590,9606.ENSP00000280346,9606.ENSP00000327070,9606.ENSP00000369134,9606.ENSP00000379386,9606.ENSP00000416293,9606.ENSP00000445175	TPI1,ENO1,DLAT,MDH2,PDHA1,LDHB,SLC2A1,LDHA
WikiPathways	WP107	Translation factors	8	49	1.0	0.00025	9606.ENSP00000233057,9606.ENSP00000253039,9606.ENSP00000293831,9606.ENSP00000307940,9606.ENSP00000331901,9606.ENSP00000339063,9606.ENSP00000353741,9606.ENSP00000410059	EIF2AK2,EIF2S3,EIF4A1,EEF2,EEF1G,EEF1A1,ETF1,EEF1D
WikiPathways	WP2359	Parkin-ubiquitin proteasomal system pathway	9	67	0.92	0.00025	9606.ENSP00000261303,9606.ENSP00000264639,9606.ENSP00000297185,9606.ENSP00000302961,9606.ENSP00000336799,9606.ENSP00000339001,9606.ENSP00000348442,9606.ENSP00000364801,9606.ENSP00000369703	PSMC1,PSMD3,HSPA9,HSPA4,TUBA1B,TUBB,PSMD12,HSPA1B,TUBB2A
WikiPathways	WP4949	16p11.2 proximal deletion syndrome	9	73	0.88	0.00041	9606.ENSP00000258091,9606.ENSP00000275603,9606.ENSP00000280326,9606.ENSP00000295688,9606.ENSP00000317334,9606.ENSP00000324804,9606.ENSP00000353408,9606.ENSP00000377958,9606.ENSP00000378760	CCT7,CCT6A,CCT5,CCT3,TCP1,PPP2R1A,MSN,CCT4,MVP
WikiPathways	WP134	Pentose phosphate metabolism	4	7	1.54	0.0010	9606.ENSP00000270776,9606.ENSP00000321259,9606.ENSP00000377192,9606.ENSP00000391481	PGD,TALDO1,G6PD,TKT
WikiPathways	WP1946	Cori cycle	5	17	1.26	0.0010	9606.ENSP00000229270,9606.ENSP00000321259,9606.ENSP00000377192,9606.ENSP00000416293,9606.ENSP00000445175	TPI1,TALDO1,G6PD,SLC2A1,LDHA
WikiPathways	WP4018	Clear cell renal cell carcinoma pathways	9	85	0.81	0.0010	9606.ENSP00000229270,9606.ENSP00000234590,9606.ENSP00000253792,9606.ENSP00000282903,9606.ENSP00000333667,9606.ENSP00000358417,9606.ENSP00000379386,9606.ENSP00000416293,9606.ENSP00000445175	TPI1,ENO1,ACLY,PLOD2,SHMT2,PHGDH,LDHB,SLC2A1,LDHA
WikiPathways	WP4236	Krebs cycle disorders	4	7	1.54	0.0010	9606.ENSP00000335304,9606.ENSP00000355518,9606.ENSP00000367923,9606.ENSP00000419325	DLST,FH,SUCLA2,SUCLG2
WikiPathways	WP98	Prostaglandin synthesis and regulation	7	45	0.98	0.0010	9606.ENSP00000244043,9606.ENSP00000285930,9606.ENSP00000290349,9606.ENSP00000296511,9606.ENSP00000346032,9606.ENSP00000354612,9606.ENSP00000366109	PTGIS,AKR1B1,CBR1,ANXA5,ANXA2,PTGS1,ANXA1
WikiPathways	WP306	Focal adhesion	13	196	0.61	0.0014	9606.ENSP00000225964,9606.ENSP00000252699,9606.ENSP00000260356,9606.ENSP00000295006,9606.ENSP00000300527,9606.ENSP00000324422,9606.ENSP00000326031,9606.ENSP00000334008,9606.ENSP00000339191,9606.ENSP00000346839,9606.ENSP00000377941,9606.ENSP00000379350,9606.ENSP00000379975	COL1A1,ACTN4,THBS1,CAPN2,COL6A2,ZYX,PPP1CA,PARVA,CAV1,FN1,ACTN1,ITGB1,ILK
WikiPathways	WP2911	miRNA targets in ECM and membrane receptors	5	22	1.14	0.0023	9606.ENSP00000260356,9606.ENSP00000295550,9606.ENSP00000300527,9606.ENSP00000346839,9606.ENSP00000355180	THBS1,COL6A3,COL6A2,FN1,COL6A1
WikiPathways	WP4629	Aerobic glycolysis	4	12	1.31	0.0036	9606.ENSP00000229270,9606.ENSP00000234590,9606.ENSP00000416293,9606.ENSP00000445175	TPI1,ENO1,SLC2A1,LDHA
WikiPathways	WP5124	Alzheimers disease	14	255	0.53	0.0041	9606.ENSP00000233057,9606.ENSP00000261303,9606.ENSP00000264639,9606.ENSP00000265333,9606.ENSP00000295006,9606.ENSP00000336799,9606.ENSP00000337838,9606.ENSP00000339001,9606.ENSP00000348442,9606.ENSP00000360671,9606.ENSP00000361635,9606.ENSP00000369703,9606.ENSP00000431984,9606.ENSP00000440045	EIF2AK2,PSMC1,PSMD3,VDAC1,CAPN2,TUBA1B,RTN4,TUBB,PSMD12,SLC25A5,VDAC2,TUBB2A,CAPN1,ATP2A2
WikiPathways	WP2059	Alzheimers disease and miRNA effects	14	258	0.52	0.0044	9606.ENSP00000233057,9606.ENSP00000261303,9606.ENSP00000264639,9606.ENSP00000265333,9606.ENSP00000295006,9606.ENSP00000336799,9606.ENSP00000337838,9606.ENSP00000339001,9606.ENSP00000348442,9606.ENSP00000360671,9606.ENSP00000361635,9606.ENSP00000369703,9606.ENSP00000431984,9606.ENSP00000440045	EIF2AK2,PSMC1,PSMD3,VDAC1,CAPN2,TUBA1B,RTN4,TUBB,PSMD12,SLC25A5,VDAC2,TUBB2A,CAPN1,ATP2A2
WikiPathways	WP411	mRNA processing	9	125	0.65	0.0098	9606.ENSP00000221419,9606.ENSP00000258962,9606.ENSP00000325376,9606.ENSP00000349168,9606.ENSP00000356520,9606.ENSP00000362820,9606.ENSP00000363745,9606.ENSP00000365439,9606.ENSP00000451291	HNRNPL,SRSF1,HNRNPM,HNRNPH1,DHX9,SRSF3,HNRNPR,HNRNPK,HNRNPC
Monarch	HP:0011804	Abnormal muscle physiology	80	2082	0.37	4.46e-09	9606.ENSP00000216254,9606.ENSP00000217426,9606.ENSP00000222673,9606.ENSP00000225964,9606.ENSP00000228318,9606.ENSP00000229270,9606.ENSP00000231572,9606.ENSP00000233057,9606.ENSP00000248553,9606.ENSP00000253039,9606.ENSP00000256854,9606.ENSP00000261366,9606.ENSP00000261416,9606.ENSP00000264161,9606.ENSP00000265838,9606.ENSP00000274813,9606.ENSP00000280326,9606.ENSP00000280346,9606.ENSP00000281828,…	ACO2,AHCY,OGDH,COL1A1,SLC25A3,TPI1,RARS,EIF2AK2,HSPB1,EIF2S3,NARS,LMNB1,HEXB,DARS,ACAT1,MUT,CCT5,DLAT,FARSB,COL6A3,VPS35,COL6A2,TMEM43,UGDH,CALR,TUFM,PPP2R1A,HADHB,COL12A1,KARS,MDH2,P4HB,IDH2,SHMT2,UGP2,TUBB,CAV1,ACSL4,WARS,PSMD12,DYNC1H1,GMPPA,COL6A1,FH,IARS2,LMNA,TPM3,ECHS1,BUB3,HTRA1,PHGDH,YARS,HNRNPK,SUCLA2,OPTN,ATAD3A,PDHA1,TUBB2A,HADHA,HSPD1,TYMP,LSS,DDX3X,ALDH7A1,TKT,NDUFS1,ANXA11,DDOST,GB…
Monarch	HP:0003011	Abnormality of the musculature	85	2380	0.34	1.54e-08	9606.ENSP00000216254,9606.ENSP00000217426,9606.ENSP00000222673,9606.ENSP00000225964,9606.ENSP00000228318,9606.ENSP00000229270,9606.ENSP00000231572,9606.ENSP00000233057,9606.ENSP00000248553,9606.ENSP00000253039,9606.ENSP00000256854,9606.ENSP00000258145,9606.ENSP00000261366,9606.ENSP00000261416,9606.ENSP00000264161,9606.ENSP00000265838,9606.ENSP00000274813,9606.ENSP00000280326,9606.ENSP00000280346,…	ACO2,AHCY,OGDH,COL1A1,SLC25A3,TPI1,RARS,EIF2AK2,HSPB1,EIF2S3,NARS,GNS,LMNB1,HEXB,DARS,ACAT1,MUT,CCT5,DLAT,FARSB,PLOD2,COL6A3,VPS35,COL6A2,TMEM43,FKBP10,UGDH,CALR,TUFM,MMP1,PPP2R1A,HADHB,COL12A1,KARS,LMNB2,MDH2,P4HB,IDH2,SHMT2,UGP2,TUBB,CAV1,ACSL4,WARS,PSMD12,DYNC1H1,GMPPA,COL6A1,FH,IARS2,LMNA,TPM3,ECHS1,BUB3,HTRA1,PHGDH,YARS,HNRNPK,SUCLA2,OPTN,ATAD3A,PDHA1,TUBB2A,HADHA,HSPD1,TYMP,LSS,DDX3X,ALDH7A…
Monarch	HP:0001939	Abnormality of metabolism/homeostasis	79	2167	0.35	1.93e-08	9606.ENSP00000196371,9606.ENSP00000216181,9606.ENSP00000216780,9606.ENSP00000217426,9606.ENSP00000221130,9606.ENSP00000222673,9606.ENSP00000225964,9606.ENSP00000228318,9606.ENSP00000231572,9606.ENSP00000252699,9606.ENSP00000253039,9606.ENSP00000257770,9606.ENSP00000258145,9606.ENSP00000260324,9606.ENSP00000261366,9606.ENSP00000261416,9606.ENSP00000263645,9606.ENSP00000265838,9606.ENSP00000274813,…	OXCT1,MYH9,PCK2,AHCY,GSR,OGDH,COL1A1,SLC25A3,RARS,ACTN4,EIF2S3,NT5E,GNS,SQRDL,LMNB1,HEXB,CD81,ACAT1,MUT,GLUD1,CCT5,DLAT,FARSB,PLOD2,COL6A3,PPIB,COL6A2,TMEM43,FKBP10,CALR,TALDO1,TUFM,MMP1,CRTAP,HADHB,COL12A1,KARS,MDH2,IDH2,DLST,TUBB,CAV1,GANAB,FN1,TFRC,MSN,COL6A1,FH,IARS2,COPA,LMNA,TPM3,ECHS1,BUB3,PHGDH,HNRNPK,SUCLA2,ATAD3A,PDHA1,HADHA,G6PD,TYMP,LDHB,ALDH7A1,TKT,NDUFS1,DDOST,GBE1,SLC2A1,TGFBI,HSD1…
Monarch	HP:0003808	Abnormal muscle tone	70	1773	0.38	1.93e-08	9606.ENSP00000216254,9606.ENSP00000217426,9606.ENSP00000222673,9606.ENSP00000225964,9606.ENSP00000228318,9606.ENSP00000229270,9606.ENSP00000231572,9606.ENSP00000233057,9606.ENSP00000253039,9606.ENSP00000256854,9606.ENSP00000261366,9606.ENSP00000261416,9606.ENSP00000264161,9606.ENSP00000265838,9606.ENSP00000274813,9606.ENSP00000280326,9606.ENSP00000280346,9606.ENSP00000281828,9606.ENSP00000295550,…	ACO2,AHCY,OGDH,COL1A1,SLC25A3,TPI1,RARS,EIF2AK2,EIF2S3,NARS,LMNB1,HEXB,DARS,ACAT1,MUT,CCT5,DLAT,FARSB,COL6A3,VPS35,COL6A2,TMEM43,UGDH,TUFM,PPP2R1A,HADHB,COL12A1,KARS,P4HB,IDH2,SHMT2,UGP2,TUBB,PSMD12,DYNC1H1,GMPPA,COL6A1,FH,IARS2,LMNA,TPM3,ECHS1,BUB3,HTRA1,PHGDH,HNRNPK,SUCLA2,OPTN,ATAD3A,PDHA1,TUBB2A,HADHA,HSPD1,LSS,DDX3X,ALDH7A1,TKT,NDUFS1,ANXA11,DDOST,GBE1,SLC2A1,HSD17B4,CAPN1,SERPINH1,ACADVL,LD…
Monarch	HP:0100022	Abnormality of movement	72	1854	0.38	1.93e-08	9606.ENSP00000216254,9606.ENSP00000222673,9606.ENSP00000229270,9606.ENSP00000231572,9606.ENSP00000233057,9606.ENSP00000248553,9606.ENSP00000253039,9606.ENSP00000256854,9606.ENSP00000261366,9606.ENSP00000261416,9606.ENSP00000264028,9606.ENSP00000264161,9606.ENSP00000265838,9606.ENSP00000274813,9606.ENSP00000280326,9606.ENSP00000280346,9606.ENSP00000295550,9606.ENSP00000296755,9606.ENSP00000299138,…	ACO2,OGDH,TPI1,RARS,EIF2AK2,HSPB1,EIF2S3,NARS,LMNB1,HEXB,ARCN1,DARS,ACAT1,MUT,CCT5,DLAT,COL6A3,MAP1B,VPS35,COL6A2,TMEM43,EEF2,FKBP10,UGDH,TUFM,PPP2R1A,HADHB,COL12A1,KARS,LMNB2,MDH2,IDH2,SHMT2,DLST,UGP2,CAV1,ACSL4,FN1,WARS,PSMD12,DYNC1H1,GMPPA,COL6A1,FH,IARS2,LMNA,TPM3,ECHS1,HTRA1,PHGDH,HNRNPK,SUCLA2,OPTN,ATAD3A,PDHA1,HADHA,HSPD1,TYMP,ATL3,DDX3X,TKT,NDUFS1,ANXA11,DDOST,GBE1,SLC2A1,HSD17B4,CAPN1,DN…
Monarch	HP:0004360	Abnormality of acid-base homeostasis	25	284	0.73	6.13e-08	9606.ENSP00000196371,9606.ENSP00000222673,9606.ENSP00000228318,9606.ENSP00000231572,9606.ENSP00000260324,9606.ENSP00000265838,9606.ENSP00000274813,9606.ENSP00000280346,9606.ENSP00000322439,9606.ENSP00000325136,9606.ENSP00000325448,9606.ENSP00000327070,9606.ENSP00000331897,9606.ENSP00000355518,9606.ENSP00000357535,9606.ENSP00000367923,9606.ENSP00000368030,9606.ENSP00000369134,9606.ENSP00000370023,…	OXCT1,OGDH,SLC25A3,RARS,SQRDL,ACAT1,MUT,DLAT,TUFM,HADHB,KARS,MDH2,IDH2,FH,ECHS1,SUCLA2,ATAD3A,PDHA1,HADHA,TYMP,ALDH7A1,NDUFS1,LDHA,DNM1L,ETFA
Monarch	HP:0012638	Abnormal nervous system physiology	99	3153	0.28	6.20e-08	9606.ENSP00000216254,9606.ENSP00000217426,9606.ENSP00000220763,9606.ENSP00000222673,9606.ENSP00000225964,9606.ENSP00000229270,9606.ENSP00000231572,9606.ENSP00000233057,9606.ENSP00000248553,9606.ENSP00000253039,9606.ENSP00000256854,9606.ENSP00000258145,9606.ENSP00000260324,9606.ENSP00000261366,9606.ENSP00000261416,9606.ENSP00000264028,9606.ENSP00000264161,9606.ENSP00000265838,9606.ENSP00000269349,…	ACO2,AHCY,CPQ,OGDH,COL1A1,TPI1,RARS,EIF2AK2,HSPB1,EIF2S3,NARS,GNS,SQRDL,LMNB1,HEXB,ARCN1,DARS,ACAT1,EIF4A3,MUT,GLUD1,CCT5,DLAT,FARSB,CAPN2,COL6A3,MAP1B,HSPA9,VPS35,COL6A2,TMEM43,EEF2,FKBP10,UGDH,CALR,TALDO1,TUFM,MMP1,PPP2R1A,HADHB,COL12A1,KARS,LMNB2,MDH2,P4HB,IDH2,SHMT2,DLST,UGP2,TUBB,CAV1,ACSL4,FN1,WARS,PSMD12,DYNC1H1,GMPPA,COL6A1,FH,IARS2,LMNA,TPM3,ECHS1,BUB3,HTRA1,PHGDH,YARS,HNRNPK,SUCLA2,OPTN…
Monarch	HP:0001252	Hypotonia	61	1506	0.4	8.67e-08	9606.ENSP00000216254,9606.ENSP00000217426,9606.ENSP00000222673,9606.ENSP00000225964,9606.ENSP00000228318,9606.ENSP00000229270,9606.ENSP00000231572,9606.ENSP00000233057,9606.ENSP00000253039,9606.ENSP00000256854,9606.ENSP00000261366,9606.ENSP00000261416,9606.ENSP00000264161,9606.ENSP00000265838,9606.ENSP00000274813,9606.ENSP00000280346,9606.ENSP00000281828,9606.ENSP00000295550,9606.ENSP00000300527,…	ACO2,AHCY,OGDH,COL1A1,SLC25A3,TPI1,RARS,EIF2AK2,EIF2S3,NARS,LMNB1,HEXB,DARS,ACAT1,MUT,DLAT,FARSB,COL6A3,COL6A2,TMEM43,UGDH,TUFM,PPP2R1A,HADHB,COL12A1,KARS,P4HB,IDH2,UGP2,TUBB,PSMD12,DYNC1H1,GMPPA,COL6A1,FH,IARS2,LMNA,TPM3,ECHS1,BUB3,HNRNPK,SUCLA2,ATAD3A,PDHA1,TUBB2A,HADHA,HSPD1,LSS,DDX3X,ALDH7A1,TKT,NDUFS1,DDOST,GBE1,SLC2A1,HSD17B4,SERPINH1,ACADVL,DNM1L,ETFA,GNB1
Monarch	HP:0001941	Acidosis	24	272	0.73	9.76e-08	9606.ENSP00000196371,9606.ENSP00000222673,9606.ENSP00000228318,9606.ENSP00000231572,9606.ENSP00000260324,9606.ENSP00000265838,9606.ENSP00000274813,9606.ENSP00000280346,9606.ENSP00000322439,9606.ENSP00000325136,9606.ENSP00000325448,9606.ENSP00000327070,9606.ENSP00000355518,9606.ENSP00000357535,9606.ENSP00000367923,9606.ENSP00000368030,9606.ENSP00000369134,9606.ENSP00000370023,9606.ENSP00000379038,…	OXCT1,OGDH,SLC25A3,RARS,SQRDL,ACAT1,MUT,DLAT,TUFM,HADHB,KARS,MDH2,FH,ECHS1,SUCLA2,ATAD3A,PDHA1,HADHA,TYMP,ALDH7A1,NDUFS1,LDHA,DNM1L,ETFA
Monarch	HP:0001288	Gait disturbance	46	958	0.47	1.28e-07	9606.ENSP00000229270,9606.ENSP00000231572,9606.ENSP00000233057,9606.ENSP00000248553,9606.ENSP00000253039,9606.ENSP00000256854,9606.ENSP00000261366,9606.ENSP00000264028,9606.ENSP00000280326,9606.ENSP00000280346,9606.ENSP00000295550,9606.ENSP00000296755,9606.ENSP00000299138,9606.ENSP00000300527,9606.ENSP00000303992,9606.ENSP00000307940,9606.ENSP00000317232,9606.ENSP00000324804,9606.ENSP00000325146,…	TPI1,RARS,EIF2AK2,HSPB1,EIF2S3,NARS,LMNB1,ARCN1,CCT5,DLAT,COL6A3,MAP1B,VPS35,COL6A2,TMEM43,EEF2,FKBP10,PPP2R1A,COL12A1,KARS,LMNB2,MDH2,SHMT2,CAV1,FN1,WARS,PSMD12,DYNC1H1,GMPPA,COL6A1,LMNA,TPM3,HTRA1,HNRNPK,SUCLA2,ATAD3A,PDHA1,HSPD1,DDX3X,GBE1,SLC2A1,HSD17B4,CAPN1,DNM1L,ETFA,GNB1
Monarch	HP:0012337	Abnormal homeostasis	38	708	0.52	2.97e-07	9606.ENSP00000196371,9606.ENSP00000217426,9606.ENSP00000222673,9606.ENSP00000225964,9606.ENSP00000228318,9606.ENSP00000231572,9606.ENSP00000252699,9606.ENSP00000260324,9606.ENSP00000265838,9606.ENSP00000274813,9606.ENSP00000280346,9606.ENSP00000300026,9606.ENSP00000321259,9606.ENSP00000322439,9606.ENSP00000323696,9606.ENSP00000325136,9606.ENSP00000325448,9606.ENSP00000327070,9606.ENSP00000331897,…	OXCT1,AHCY,OGDH,COL1A1,SLC25A3,RARS,ACTN4,SQRDL,ACAT1,MUT,DLAT,PPIB,TALDO1,TUFM,CRTAP,HADHB,KARS,MDH2,IDH2,TUBB,FN1,FH,ECHS1,BUB3,PHGDH,HNRNPK,SUCLA2,ATAD3A,PDHA1,HADHA,TYMP,ALDH7A1,NDUFS1,GBE1,TGFBI,LDHA,DNM1L,ETFA
Monarch	HP:0000707	Abnormality of the nervous system	103	3470	0.26	3.00e-07	9606.ENSP00000216254,9606.ENSP00000217426,9606.ENSP00000220763,9606.ENSP00000222673,9606.ENSP00000225964,9606.ENSP00000229270,9606.ENSP00000231572,9606.ENSP00000233057,9606.ENSP00000248553,9606.ENSP00000253039,9606.ENSP00000256854,9606.ENSP00000258145,9606.ENSP00000260324,9606.ENSP00000261366,9606.ENSP00000261416,9606.ENSP00000264028,9606.ENSP00000264161,9606.ENSP00000265838,9606.ENSP00000269349,…	ACO2,AHCY,CPQ,OGDH,COL1A1,TPI1,RARS,EIF2AK2,HSPB1,EIF2S3,NARS,GNS,SQRDL,LMNB1,HEXB,ARCN1,DARS,ACAT1,EIF4A3,MUT,GLUD1,CCT5,DLAT,FARSB,CAPN2,COL6A3,MAP1B,HSPA9,VPS35,COL6A2,TMEM43,EEF2,FKBP10,UGDH,CALR,TALDO1,TUFM,MMP1,PPP2R1A,HADHB,COL12A1,KARS,LMNB2,MDH2,P4HB,IDH2,SHMT2,DLST,UGP2,TUBB,CAV1,ACSL4,GANAB,FN1,WARS,PSMD12,DYNC1H1,GMPPA,TFRC,COL6A1,FH,IARS2,LMNA,TPM3,ECHS1,BUB3,HTRA1,PHGDH,YARS,HNRNPK,…
Monarch	HP:0031826	Abnormal reflex	47	1044	0.44	4.64e-07	9606.ENSP00000216254,9606.ENSP00000229270,9606.ENSP00000231572,9606.ENSP00000248553,9606.ENSP00000253039,9606.ENSP00000256854,9606.ENSP00000261366,9606.ENSP00000261416,9606.ENSP00000264161,9606.ENSP00000265838,9606.ENSP00000280326,9606.ENSP00000280346,9606.ENSP00000303992,9606.ENSP00000307940,9606.ENSP00000317232,9606.ENSP00000319501,9606.ENSP00000325136,9606.ENSP00000325146,9606.ENSP00000325448,…	ACO2,TPI1,RARS,HSPB1,EIF2S3,NARS,LMNB1,HEXB,DARS,ACAT1,CCT5,DLAT,TMEM43,EEF2,FKBP10,UGDH,HADHB,COL12A1,KARS,MDH2,SHMT2,UGP2,CAV1,ACSL4,WARS,DYNC1H1,GMPPA,IARS2,LMNA,TPM3,ECHS1,HTRA1,HNRNPK,SUCLA2,PDHA1,HADHA,HSPD1,TYMP,ATL3,NDUFS1,GBE1,SLC2A1,HSD17B4,CAPN1,DNM1L,ETFA,HNRNPDL
Monarch	HP:0025031	Abnormality of the digestive system	79	2389	0.31	6.12e-07	9606.ENSP00000196371,9606.ENSP00000216780,9606.ENSP00000217426,9606.ENSP00000221130,9606.ENSP00000225964,9606.ENSP00000229270,9606.ENSP00000231572,9606.ENSP00000233057,9606.ENSP00000258145,9606.ENSP00000261366,9606.ENSP00000261416,9606.ENSP00000263645,9606.ENSP00000264028,9606.ENSP00000265838,9606.ENSP00000269349,9606.ENSP00000274813,9606.ENSP00000281828,9606.ENSP00000282903,9606.ENSP00000295550,…	OXCT1,PCK2,AHCY,GSR,COL1A1,TPI1,RARS,EIF2AK2,GNS,LMNB1,HEXB,CD81,ARCN1,ACAT1,EIF4A3,MUT,FARSB,PLOD2,COL6A3,MAP1B,HSPA9,VPS35,COL6A2,UGDH,CALR,TALDO1,TUFM,MMP1,PPP2R1A,HADHB,KARS,LMNB2,MDH2,IDH2,DLST,UGP2,TUBB,CAV1,ACSL4,GANAB,RPSA,PSMD12,DYNC1H1,GMPPA,TFRC,COL6A1,FH,IARS2,LMNA,TPM3,BUB3,PHGDH,HNRNPK,SUCLA2,OPTN,ATAD3A,PDHA1,HADHA,HSPD1,G6PD,TYMP,DDX3X,ALDH7A1,TKT,NDUFS1,ANXA11,DDOST,ACTA2,GBE1,SL…
Monarch	HP:0000118	Phenotypic abnormality	134	5134	0.2	7.02e-07	9606.ENSP00000196371,9606.ENSP00000216181,9606.ENSP00000216254,9606.ENSP00000216780,9606.ENSP00000217426,9606.ENSP00000220763,9606.ENSP00000221130,9606.ENSP00000222673,9606.ENSP00000225964,9606.ENSP00000228318,9606.ENSP00000229270,9606.ENSP00000231572,9606.ENSP00000233057,9606.ENSP00000244043,9606.ENSP00000244763,9606.ENSP00000248553,9606.ENSP00000252699,9606.ENSP00000253039,9606.ENSP00000256854,…	OXCT1,MYH9,ACO2,PCK2,AHCY,CPQ,GSR,OGDH,COL1A1,SLC25A3,TPI1,RARS,EIF2AK2,PTGIS,SSR1,HSPB1,ACTN4,EIF2S3,NARS,NT5E,GNS,SQRDL,LMNB1,HEXB,C9,CD81,ARCN1,DARS,ACAT1,EIF4A3,MUT,GLUD1,CCT5,DLAT,FARSB,PLOD2,OLA1,CAPN2,COL6A3,MAP1B,HSPA9,VPS35,PPIB,COL6A2,TMEM43,EEF2,GPD2,FKBP10,UGDH,CALR,TALDO1,TUFM,MMP1,CRTAP,TRIM25,MYO1D,PPP2R1A,HADHB,COL12A1,KARS,LMNB2,MDH2,P4HB,IDH2,SHMT2,DLST,UGP2,TUBB,CAV1,ACSL4,GANA…
Monarch	HP:0002814	Abnormality of the lower limb	57	1509	0.36	2.48e-06	9606.ENSP00000217426,9606.ENSP00000225964,9606.ENSP00000248553,9606.ENSP00000253039,9606.ENSP00000256854,9606.ENSP00000261366,9606.ENSP00000264028,9606.ENSP00000269349,9606.ENSP00000280326,9606.ENSP00000280346,9606.ENSP00000282903,9606.ENSP00000295550,9606.ENSP00000296755,9606.ENSP00000297185,9606.ENSP00000300026,9606.ENSP00000300527,9606.ENSP00000303992,9606.ENSP00000317232,9606.ENSP00000322788,…	AHCY,COL1A1,HSPB1,EIF2S3,NARS,LMNB1,ARCN1,EIF4A3,CCT5,DLAT,PLOD2,COL6A3,MAP1B,HSPA9,PPIB,COL6A2,TMEM43,FKBP10,MMP1,CRTAP,PPP2R1A,HADHB,COL12A1,KARS,LMNB2,P4HB,SHMT2,UGP2,TUBB,CAV1,ACSL4,CTSB,FN1,WARS,PSMD12,DYNC1H1,GMPPA,COL6A1,IARS2,LMNA,TPM3,PHGDH,YARS,HNRNPK,ATAD3A,PDHA1,HADHA,HSPD1,ATL3,ACTA2,HSD17B4,CAPN1,SERPINH1,TOR1AIP1,ATP2A2,DNM1L,HNRNPDL
Monarch	HP:0011442	Abnormal central motor function	61	1687	0.35	2.95e-06	9606.ENSP00000216254,9606.ENSP00000222673,9606.ENSP00000229270,9606.ENSP00000231572,9606.ENSP00000233057,9606.ENSP00000248553,9606.ENSP00000253039,9606.ENSP00000256854,9606.ENSP00000261366,9606.ENSP00000261416,9606.ENSP00000264028,9606.ENSP00000264161,9606.ENSP00000265838,9606.ENSP00000274813,9606.ENSP00000280326,9606.ENSP00000280346,9606.ENSP00000295550,9606.ENSP00000299138,9606.ENSP00000300527,…	ACO2,OGDH,TPI1,RARS,EIF2AK2,HSPB1,EIF2S3,NARS,LMNB1,HEXB,ARCN1,DARS,ACAT1,MUT,CCT5,DLAT,COL6A3,VPS35,COL6A2,TMEM43,EEF2,UGDH,TUFM,HADHB,COL12A1,KARS,LMNB2,MDH2,IDH2,SHMT2,DLST,UGP2,TUBB,CAV1,ACSL4,PSMD12,DYNC1H1,GMPPA,COL6A1,FH,LMNA,TPM3,ECHS1,HTRA1,PHGDH,SUCLA2,OPTN,ATAD3A,PDHA1,HADHA,HSPD1,DDX3X,TKT,NDUFS1,ANXA11,DDOST,GBE1,SLC2A1,HSD17B4,CAPN1,DNM1L
Monarch	HP:0000079	Abnormality of the urinary system	60	1657	0.35	3.62e-06	9606.ENSP00000196371,9606.ENSP00000216181,9606.ENSP00000216780,9606.ENSP00000222673,9606.ENSP00000225964,9606.ENSP00000233057,9606.ENSP00000252699,9606.ENSP00000258145,9606.ENSP00000261366,9606.ENSP00000261416,9606.ENSP00000263645,9606.ENSP00000264028,9606.ENSP00000265838,9606.ENSP00000274813,9606.ENSP00000277865,9606.ENSP00000282903,9606.ENSP00000297185,9606.ENSP00000299138,9606.ENSP00000321259,…	OXCT1,MYH9,PCK2,OGDH,COL1A1,EIF2AK2,ACTN4,GNS,LMNB1,HEXB,CD81,ARCN1,ACAT1,MUT,GLUD1,PLOD2,HSPA9,VPS35,TALDO1,MMP1,CRTAP,PPP2R1A,HADHB,KARS,MDH2,IDH2,DLST,TUBB,ACSL4,GANAB,FN1,PSMD12,MSN,FH,COPA,LMNA,BUB3,HTRA1,PHGDH,HNRNPK,SUCLA2,ATAD3A,PDHA1,HADHA,HSPD1,G6PD,LSS,DDX3X,TKT,NDUFS1,DDOST,GBE1,SLC2A1,HSD17B4,CAPN1,SERPINH1,ACADVL,LDHA,ETFA,GNB1
Monarch	HP:0001507	Growth abnormality	72	2181	0.31	3.62e-06	9606.ENSP00000216254,9606.ENSP00000217426,9606.ENSP00000222673,9606.ENSP00000225964,9606.ENSP00000228318,9606.ENSP00000253039,9606.ENSP00000258145,9606.ENSP00000261366,9606.ENSP00000261416,9606.ENSP00000263645,9606.ENSP00000264028,9606.ENSP00000265838,9606.ENSP00000269349,9606.ENSP00000274813,9606.ENSP00000281828,9606.ENSP00000282903,9606.ENSP00000295550,9606.ENSP00000297185,9606.ENSP00000299138,…	ACO2,AHCY,OGDH,COL1A1,SLC25A3,EIF2S3,GNS,LMNB1,HEXB,CD81,ARCN1,ACAT1,EIF4A3,MUT,FARSB,PLOD2,COL6A3,HSPA9,VPS35,PPIB,COL6A2,TMEM43,FKBP10,CALR,TALDO1,TUFM,MMP1,CRTAP,HADHB,COL12A1,KARS,MDH2,P4HB,IDH2,SHMT2,DLST,TUBB,CAV1,ACSL4,FN1,PSMD12,DYNC1H1,GMPPA,TFRC,COL6A1,FH,IARS2,LMNA,TPM3,ECHS1,BUB3,PHGDH,HNRNPK,SUCLA2,ATAD3A,PDHA1,HADHA,TYMP,LSS,DDX3X,TKT,NDUFS1,DDOST,ACTA2,GBE1,SLC2A1,HSD17B4,SERPINH1,…
Monarch	HP:0011805	Abnormal skeletal muscle morphology	57	1538	0.36	3.83e-06	9606.ENSP00000217426,9606.ENSP00000222673,9606.ENSP00000228318,9606.ENSP00000229270,9606.ENSP00000231572,9606.ENSP00000248553,9606.ENSP00000256854,9606.ENSP00000258145,9606.ENSP00000261366,9606.ENSP00000261416,9606.ENSP00000280326,9606.ENSP00000282903,9606.ENSP00000295550,9606.ENSP00000299138,9606.ENSP00000300527,9606.ENSP00000303992,9606.ENSP00000317232,9606.ENSP00000322788,9606.ENSP00000324804,…	AHCY,OGDH,SLC25A3,TPI1,RARS,HSPB1,NARS,GNS,LMNB1,HEXB,CCT5,PLOD2,COL6A3,VPS35,COL6A2,TMEM43,FKBP10,MMP1,PPP2R1A,HADHB,COL12A1,KARS,LMNB2,MDH2,SHMT2,CAV1,ACSL4,DYNC1H1,GMPPA,COL6A1,IARS2,LMNA,TPM3,BUB3,PHGDH,YARS,HNRNPK,SUCLA2,OPTN,ATAD3A,PDHA1,HADHA,HSPD1,TYMP,LSS,NDUFS1,ANXA11,GBE1,HSD17B4,CAPN1,TOR1AIP1,ACADVL,LDHA,DNM1L,ETFA,GNB1,HNRNPDL
Monarch	HP:0012758	Neurodevelopmental delay	66	1925	0.32	3.83e-06	9606.ENSP00000216254,9606.ENSP00000217426,9606.ENSP00000222673,9606.ENSP00000225964,9606.ENSP00000229270,9606.ENSP00000231572,9606.ENSP00000233057,9606.ENSP00000253039,9606.ENSP00000256854,9606.ENSP00000258145,9606.ENSP00000261366,9606.ENSP00000264028,9606.ENSP00000264161,9606.ENSP00000265838,9606.ENSP00000269349,9606.ENSP00000274813,9606.ENSP00000277865,9606.ENSP00000280346,9606.ENSP00000295550,…	ACO2,AHCY,OGDH,COL1A1,TPI1,RARS,EIF2AK2,EIF2S3,NARS,GNS,LMNB1,ARCN1,DARS,ACAT1,EIF4A3,MUT,GLUD1,DLAT,COL6A3,MAP1B,HSPA9,COL6A2,UGDH,TALDO1,PPP2R1A,HADHB,COL12A1,KARS,LMNB2,MDH2,P4HB,IDH2,SHMT2,UGP2,TUBB,CAV1,ACSL4,PSMD12,DYNC1H1,GMPPA,COL6A1,FH,IARS2,LMNA,TPM3,ECHS1,BUB3,PHGDH,HNRNPK,SUCLA2,ATAD3A,PDHA1,TUBB2A,HADHA,HSPD1,LSS,DDX3X,ALDH7A1,TKT,NDUFS1,DDOST,GBE1,SLC2A1,HSD17B4,DNM1L,GNB1
Monarch	HP:0000924	Abnormality of the skeletal system	83	2708	0.27	4.22e-06	9606.ENSP00000216254,9606.ENSP00000217426,9606.ENSP00000225964,9606.ENSP00000229270,9606.ENSP00000231572,9606.ENSP00000233057,9606.ENSP00000248553,9606.ENSP00000253039,9606.ENSP00000256854,9606.ENSP00000257770,9606.ENSP00000258145,9606.ENSP00000261366,9606.ENSP00000261416,9606.ENSP00000263645,9606.ENSP00000264028,9606.ENSP00000269349,9606.ENSP00000280326,9606.ENSP00000280346,9606.ENSP00000281828,…	ACO2,AHCY,COL1A1,TPI1,RARS,EIF2AK2,HSPB1,EIF2S3,NARS,NT5E,GNS,LMNB1,HEXB,CD81,ARCN1,EIF4A3,CCT5,DLAT,FARSB,PLOD2,COL6A3,MAP1B,HSPA9,PPIB,COL6A2,TMEM43,FKBP10,UGDH,TALDO1,TUFM,MMP1,CRTAP,PPP2R1A,HADHB,COL12A1,KARS,LMNB2,P4HB,IDH2,SHMT2,UGP2,TUBB,CAV1,ACSL4,FN1,WARS,PSMD12,DYNC1H1,GMPPA,COL6A1,FH,IARS2,COPA,LMNA,TPM3,BUB3,HTRA1,PHGDH,HNRNPK,SUCLA2,ATAD3A,PDHA1,HADHA,HSPD1,LSS,ATL3,DDX3X,ALDH7A1,NDU…
Monarch	HP:0001626	Abnormality of the cardiovascular system	77	2435	0.29	4.45e-06	9606.ENSP00000216181,9606.ENSP00000217426,9606.ENSP00000221130,9606.ENSP00000225964,9606.ENSP00000228318,9606.ENSP00000229270,9606.ENSP00000244043,9606.ENSP00000252699,9606.ENSP00000257770,9606.ENSP00000258145,9606.ENSP00000261366,9606.ENSP00000261416,9606.ENSP00000263645,9606.ENSP00000264028,9606.ENSP00000264161,9606.ENSP00000265838,9606.ENSP00000274813,9606.ENSP00000281828,9606.ENSP00000284719,…	MYH9,AHCY,GSR,COL1A1,SLC25A3,TPI1,PTGIS,ACTN4,NT5E,GNS,LMNB1,HEXB,CD81,ARCN1,DARS,ACAT1,MUT,FARSB,OLA1,COL6A3,MAP1B,HSPA9,VPS35,PPIB,COL6A2,TMEM43,FKBP10,CALR,TALDO1,MMP1,CRTAP,PPP2R1A,HADHB,MDH2,P4HB,IDH2,SHMT2,DLST,TUBB,CAV1,GANAB,CTSB,RPSA,FN1,PSMD12,GMPPA,TFRC,COL6A1,FH,IARS2,COPA,LMNA,TPM3,ECHS1,BUB3,HTRA1,PHGDH,HNRNPK,ATAD3A,PDHA1,HADHA,G6PD,NSF,DDX3X,ALDH7A1,TKT,NDUFS1,ACTA2,ILF3,GBE1,SLC2…
Monarch	HP:0011842	Abnormal skeletal morphology	80	2573	0.28	4.45e-06	9606.ENSP00000216254,9606.ENSP00000217426,9606.ENSP00000225964,9606.ENSP00000229270,9606.ENSP00000231572,9606.ENSP00000233057,9606.ENSP00000248553,9606.ENSP00000253039,9606.ENSP00000256854,9606.ENSP00000257770,9606.ENSP00000258145,9606.ENSP00000261366,9606.ENSP00000261416,9606.ENSP00000263645,9606.ENSP00000264028,9606.ENSP00000269349,9606.ENSP00000280346,9606.ENSP00000281828,9606.ENSP00000282903,…	ACO2,AHCY,COL1A1,TPI1,RARS,EIF2AK2,HSPB1,EIF2S3,NARS,NT5E,GNS,LMNB1,HEXB,CD81,ARCN1,EIF4A3,DLAT,FARSB,PLOD2,COL6A3,MAP1B,HSPA9,PPIB,COL6A2,TMEM43,FKBP10,UGDH,TALDO1,TUFM,MMP1,CRTAP,PPP2R1A,HADHB,COL12A1,KARS,LMNB2,P4HB,IDH2,SHMT2,UGP2,TUBB,CAV1,ACSL4,FN1,PSMD12,DYNC1H1,GMPPA,COL6A1,FH,IARS2,COPA,LMNA,TPM3,BUB3,HTRA1,PHGDH,HNRNPK,SUCLA2,ATAD3A,PDHA1,HADHA,HSPD1,LSS,ATL3,DDX3X,ALDH7A1,NDUFS1,DDOST,…
Monarch	HP:0004364	Abnormal circulating nitrogen compound concentration	27	447	0.57	5.61e-06	9606.ENSP00000217426,9606.ENSP00000221130,9606.ENSP00000257770,9606.ENSP00000260324,9606.ENSP00000265838,9606.ENSP00000274813,9606.ENSP00000277865,9606.ENSP00000295550,9606.ENSP00000300527,9606.ENSP00000303992,9606.ENSP00000322439,9606.ENSP00000325136,9606.ENSP00000325146,9606.ENSP00000340466,9606.ENSP00000355180,9606.ENSP00000355518,9606.ENSP00000357283,9606.ENSP00000357516,9606.ENSP00000367923,…	AHCY,GSR,NT5E,SQRDL,ACAT1,MUT,GLUD1,COL6A3,COL6A2,TMEM43,TUFM,HADHB,COL12A1,GANAB,COL6A1,FH,LMNA,TPM3,SUCLA2,HADHA,G6PD,SLC2A1,TOR1AIP1,ACADVL,LDHA,ETFA,HNRNPDL
Monarch	HP:0002011	Morphological central nervous system abnormality	76	2415	0.29	6.10e-06	9606.ENSP00000216254,9606.ENSP00000217426,9606.ENSP00000222673,9606.ENSP00000225964,9606.ENSP00000229270,9606.ENSP00000231572,9606.ENSP00000233057,9606.ENSP00000253039,9606.ENSP00000256854,9606.ENSP00000261366,9606.ENSP00000261416,9606.ENSP00000264028,9606.ENSP00000264161,9606.ENSP00000274813,9606.ENSP00000280326,9606.ENSP00000280346,9606.ENSP00000281828,9606.ENSP00000295550,9606.ENSP00000296755,…	ACO2,AHCY,OGDH,COL1A1,TPI1,RARS,EIF2AK2,EIF2S3,NARS,LMNB1,HEXB,ARCN1,DARS,MUT,CCT5,DLAT,FARSB,COL6A3,MAP1B,HSPA9,VPS35,EEF2,UGDH,CALR,TUFM,PPP2R1A,KARS,LMNB2,MDH2,P4HB,IDH2,SHMT2,DLST,UGP2,TUBB,CAV1,ACSL4,GANAB,FN1,PSMD12,DYNC1H1,GMPPA,TFRC,FH,IARS2,LMNA,ECHS1,BUB3,HTRA1,PHGDH,HNRNPK,SUCLA2,OPTN,ATAD3A,PDHA1,TUBB2A,HADHA,HSPD1,TYMP,LSS,NSF,DDX3X,ALDH7A1,NDUFS1,ANXA11,DDOST,ACTA2,ILF3,GBE1,SLC2A1,…
Monarch	HP:0002093	Respiratory insufficiency	31	578	0.52	6.10e-06	9606.ENSP00000217426,9606.ENSP00000225964,9606.ENSP00000228318,9606.ENSP00000229270,9606.ENSP00000274813,9606.ENSP00000281828,9606.ENSP00000282903,9606.ENSP00000295550,9606.ENSP00000300026,9606.ENSP00000300527,9606.ENSP00000303992,9606.ENSP00000317232,9606.ENSP00000322439,9606.ENSP00000323696,9606.ENSP00000325136,9606.ENSP00000325146,9606.ENSP00000350949,9606.ENSP00000355180,9606.ENSP00000357283,…	AHCY,COL1A1,SLC25A3,TPI1,MUT,FARSB,PLOD2,COL6A3,PPIB,COL6A2,TMEM43,FKBP10,TUFM,CRTAP,HADHB,COL12A1,GMPPA,COL6A1,LMNA,TPM3,SUCLA2,OPTN,PDHA1,HADHA,DDX3X,ALDH7A1,NDUFS1,ANXA11,GBE1,ACADVL,ETFA
Monarch	HP:0011458	Abdominal symptom	54	1446	0.36	6.10e-06	9606.ENSP00000196371,9606.ENSP00000221130,9606.ENSP00000225964,9606.ENSP00000231572,9606.ENSP00000258145,9606.ENSP00000261366,9606.ENSP00000261416,9606.ENSP00000264028,9606.ENSP00000265838,9606.ENSP00000269349,9606.ENSP00000274813,9606.ENSP00000281828,9606.ENSP00000295550,9606.ENSP00000299138,9606.ENSP00000300527,9606.ENSP00000319501,9606.ENSP00000320866,9606.ENSP00000321259,9606.ENSP00000322788,…	OXCT1,GSR,COL1A1,RARS,GNS,LMNB1,HEXB,ARCN1,ACAT1,EIF4A3,MUT,FARSB,COL6A3,VPS35,COL6A2,UGDH,CALR,TALDO1,MMP1,PPP2R1A,HADHB,KARS,LMNB2,MDH2,DLST,UGP2,PSMD12,DYNC1H1,GMPPA,TFRC,COL6A1,FH,LMNA,TPM3,PHGDH,HNRNPK,SUCLA2,OPTN,ATAD3A,PDHA1,HADHA,HSPD1,G6PD,TYMP,ALDH7A1,NDUFS1,ANXA11,DDOST,HSD17B4,WDR1,ACADVL,DNM1L,ETFA,GNB1
Monarch	HP:0040064	Abnormality of limbs	66	2020	0.3	1.67e-05	9606.ENSP00000217426,9606.ENSP00000225964,9606.ENSP00000231572,9606.ENSP00000248553,9606.ENSP00000253039,9606.ENSP00000256854,9606.ENSP00000261366,9606.ENSP00000264028,9606.ENSP00000269349,9606.ENSP00000280326,9606.ENSP00000280346,9606.ENSP00000282903,9606.ENSP00000295550,9606.ENSP00000296755,9606.ENSP00000297185,9606.ENSP00000300026,9606.ENSP00000300527,9606.ENSP00000303992,9606.ENSP00000317232,…	AHCY,COL1A1,RARS,HSPB1,EIF2S3,NARS,LMNB1,ARCN1,EIF4A3,CCT5,DLAT,PLOD2,COL6A3,MAP1B,HSPA9,PPIB,COL6A2,TMEM43,FKBP10,MMP1,CRTAP,PPP2R1A,HADHB,COL12A1,KARS,LMNB2,P4HB,IDH2,SHMT2,UGP2,TUBB,CAV1,ACSL4,CTSB,FN1,WARS,PSMD12,DYNC1H1,GMPPA,COL6A1,IARS2,LMNA,TPM3,BUB3,PHGDH,YARS,HNRNPK,ATAD3A,PDHA1,HADHA,HSPD1,TYMP,LSS,ATL3,DDX3X,ACTA2,SLC2A1,HSD17B4,CAPN1,SERPINH1,TOR1AIP1,ATP2A2,DNM1L,ETFA,GNB1,HNRNPDL
Monarch	HP:0000708	Behavioral abnormality	63	1891	0.31	1.77e-05	9606.ENSP00000217426,9606.ENSP00000220763,9606.ENSP00000225964,9606.ENSP00000229270,9606.ENSP00000231572,9606.ENSP00000233057,9606.ENSP00000253039,9606.ENSP00000256854,9606.ENSP00000258145,9606.ENSP00000261366,9606.ENSP00000264028,9606.ENSP00000264161,9606.ENSP00000265838,9606.ENSP00000274813,9606.ENSP00000277865,9606.ENSP00000280346,9606.ENSP00000295550,9606.ENSP00000296755,9606.ENSP00000299138,…	AHCY,CPQ,COL1A1,TPI1,RARS,EIF2AK2,EIF2S3,NARS,GNS,LMNB1,ARCN1,DARS,ACAT1,MUT,GLUD1,DLAT,COL6A3,MAP1B,VPS35,COL6A2,TMEM43,UGDH,MMP1,PPP2R1A,COL12A1,KARS,LMNB2,MDH2,SHMT2,DLST,UGP2,CAV1,ACSL4,FN1,PSMD12,DYNC1H1,COL6A1,FH,LMNA,TPM3,ECHS1,PHGDH,HNRNPK,SUCLA2,OPTN,ATAD3A,PDHA1,HADHA,LSS,NSF,DDX3X,ALDH7A1,TKT,NDUFS1,ANXA11,GBE1,SLC2A1,TGFBI,ATP2A2,VIM,DNM1L,ETFA,GNB1
Monarch	HP:0001324	Muscle weakness	38	862	0.43	1.77e-05	9606.ENSP00000217426,9606.ENSP00000225964,9606.ENSP00000229270,9606.ENSP00000231572,9606.ENSP00000248553,9606.ENSP00000261366,9606.ENSP00000261416,9606.ENSP00000295550,9606.ENSP00000300527,9606.ENSP00000303992,9606.ENSP00000325136,9606.ENSP00000325146,9606.ENSP00000325448,9606.ENSP00000327070,9606.ENSP00000333667,9606.ENSP00000339191,9606.ENSP00000339787,9606.ENSP00000348965,9606.ENSP00000350949,…	AHCY,COL1A1,TPI1,RARS,HSPB1,LMNB1,HEXB,COL6A3,COL6A2,TMEM43,HADHB,COL12A1,KARS,MDH2,SHMT2,CAV1,ACSL4,DYNC1H1,GMPPA,COL6A1,LMNA,TPM3,YARS,HNRNPK,SUCLA2,OPTN,HADHA,HSPD1,TYMP,NDUFS1,ANXA11,GBE1,CAPN1,TOR1AIP1,ACADVL,DNM1L,ETFA,HNRNPDL
Monarch	HP:0001635	Congestive heart failure	17	193	0.73	1.77e-05	9606.ENSP00000225964,9606.ENSP00000228318,9606.ENSP00000229270,9606.ENSP00000261416,9606.ENSP00000300026,9606.ENSP00000303992,9606.ENSP00000323696,9606.ENSP00000325136,9606.ENSP00000327070,9606.ENSP00000335304,9606.ENSP00000339001,9606.ENSP00000339191,9606.ENSP00000355518,9606.ENSP00000357283,9606.ENSP00000370023,9606.ENSP00000410833,9606.ENSP00000452762	COL1A1,SLC25A3,TPI1,HEXB,PPIB,TMEM43,CRTAP,HADHB,MDH2,DLST,TUBB,CAV1,FH,LMNA,HADHA,GBE1,ETFA
Monarch	HP:0003487	Babinski sign	19	245	0.68	1.77e-05	9606.ENSP00000253039,9606.ENSP00000261366,9606.ENSP00000264161,9606.ENSP00000280326,9606.ENSP00000280346,9606.ENSP00000307940,9606.ENSP00000319501,9606.ENSP00000325136,9606.ENSP00000327070,9606.ENSP00000333667,9606.ENSP00000339191,9606.ENSP00000339787,9606.ENSP00000350949,9606.ENSP00000357980,9606.ENSP00000370023,9606.ENSP00000373620,9606.ENSP00000392709,9606.ENSP00000416293,9606.ENSP00000431984	EIF2S3,LMNB1,DARS,CCT5,DLAT,EEF2,UGDH,HADHB,MDH2,SHMT2,CAV1,ACSL4,GMPPA,HTRA1,HADHA,HSPD1,NDUFS1,SLC2A1,CAPN1
Monarch	HP:0003202	Skeletal muscle atrophy	27	484	0.53	1.94e-05	9606.ENSP00000222673,9606.ENSP00000229270,9606.ENSP00000248553,9606.ENSP00000261416,9606.ENSP00000280326,9606.ENSP00000295550,9606.ENSP00000300527,9606.ENSP00000303992,9606.ENSP00000325146,9606.ENSP00000327054,9606.ENSP00000327070,9606.ENSP00000348965,9606.ENSP00000355180,9606.ENSP00000357283,9606.ENSP00000357516,9606.ENSP00000358417,9606.ENSP00000362576,9606.ENSP00000367923,9606.ENSP00000368022,…	OGDH,TPI1,HSPB1,HEXB,CCT5,COL6A3,COL6A2,TMEM43,COL12A1,LMNB2,MDH2,DYNC1H1,COL6A1,LMNA,TPM3,PHGDH,YARS,SUCLA2,OPTN,ATAD3A,TYMP,ANXA11,GBE1,CAPN1,DNM1L,ETFA,HNRNPDL
Monarch	HP:0003474	Somatic sensory dysfunction	21	304	0.63	2.10e-05	9606.ENSP00000225964,9606.ENSP00000248553,9606.ENSP00000256854,9606.ENSP00000261366,9606.ENSP00000261416,9606.ENSP00000280326,9606.ENSP00000320866,9606.ENSP00000325448,9606.ENSP00000339191,9606.ENSP00000348965,9606.ENSP00000350949,9606.ENSP00000355889,9606.ENSP00000357283,9606.ENSP00000362576,9606.ENSP00000365439,9606.ENSP00000373620,9606.ENSP00000379038,9606.ENSP00000381844,9606.ENSP00000410833,…	COL1A1,HSPB1,NARS,LMNB1,HEXB,CCT5,CALR,KARS,CAV1,DYNC1H1,GMPPA,IARS2,LMNA,YARS,HNRNPK,HSPD1,TYMP,ATL3,GBE1,SLC2A1,CAPN1
Monarch	HP:0012759	Neurodevelopmental abnormality	72	2322	0.28	2.19e-05	9606.ENSP00000216254,9606.ENSP00000217426,9606.ENSP00000222673,9606.ENSP00000225964,9606.ENSP00000229270,9606.ENSP00000231572,9606.ENSP00000233057,9606.ENSP00000253039,9606.ENSP00000256854,9606.ENSP00000258145,9606.ENSP00000261366,9606.ENSP00000261416,9606.ENSP00000264028,9606.ENSP00000264161,9606.ENSP00000265838,9606.ENSP00000269349,9606.ENSP00000274813,9606.ENSP00000277865,9606.ENSP00000280346,…	ACO2,AHCY,OGDH,COL1A1,TPI1,RARS,EIF2AK2,EIF2S3,NARS,GNS,LMNB1,HEXB,ARCN1,DARS,ACAT1,EIF4A3,MUT,GLUD1,DLAT,FARSB,COL6A3,MAP1B,HSPA9,COL6A2,UGDH,TALDO1,TUFM,PPP2R1A,HADHB,COL12A1,KARS,LMNB2,MDH2,P4HB,IDH2,SHMT2,UGP2,TUBB,CAV1,ACSL4,PSMD12,DYNC1H1,GMPPA,COL6A1,FH,IARS2,LMNA,TPM3,ECHS1,BUB3,PHGDH,HNRNPK,SUCLA2,ATAD3A,PDHA1,TUBB2A,HADHA,HSPD1,TYMP,LSS,DDX3X,ALDH7A1,TKT,NDUFS1,DDOST,GBE1,SLC2A1,HSD17B4…
Monarch	HP:0004325	Decreased body weight	48	1275	0.36	2.44e-05	9606.ENSP00000216254,9606.ENSP00000217426,9606.ENSP00000225964,9606.ENSP00000228318,9606.ENSP00000253039,9606.ENSP00000261366,9606.ENSP00000261416,9606.ENSP00000263645,9606.ENSP00000264028,9606.ENSP00000265838,9606.ENSP00000274813,9606.ENSP00000281828,9606.ENSP00000295550,9606.ENSP00000299138,9606.ENSP00000300026,9606.ENSP00000300527,9606.ENSP00000320866,9606.ENSP00000321259,9606.ENSP00000323696,…	ACO2,AHCY,COL1A1,SLC25A3,EIF2S3,LMNB1,HEXB,CD81,ARCN1,ACAT1,MUT,FARSB,COL6A3,VPS35,PPIB,COL6A2,CALR,TALDO1,CRTAP,HADHB,COL12A1,KARS,MDH2,DLST,CAV1,ACSL4,PSMD12,TFRC,COL6A1,FH,LMNA,TPM3,ECHS1,PHGDH,SUCLA2,PDHA1,HADHA,TYMP,DDX3X,NDUFS1,DDOST,GBE1,SLC2A1,HSD17B4,ACADVL,DNM1L,EPHX1,GNB1
Monarch	HP:0000925	Abnormality of the vertebral column	47	1252	0.36	3.50e-05	9606.ENSP00000225964,9606.ENSP00000229270,9606.ENSP00000256854,9606.ENSP00000257770,9606.ENSP00000258145,9606.ENSP00000261366,9606.ENSP00000261416,9606.ENSP00000281828,9606.ENSP00000282903,9606.ENSP00000295550,9606.ENSP00000296755,9606.ENSP00000297185,9606.ENSP00000300026,9606.ENSP00000300527,9606.ENSP00000303992,9606.ENSP00000317232,9606.ENSP00000321259,9606.ENSP00000323696,9606.ENSP00000324804,…	COL1A1,TPI1,NARS,NT5E,GNS,LMNB1,HEXB,FARSB,PLOD2,COL6A3,MAP1B,HSPA9,PPIB,COL6A2,TMEM43,FKBP10,TALDO1,CRTAP,PPP2R1A,COL12A1,LMNB2,P4HB,IDH2,SHMT2,TUBB,FN1,PSMD12,DYNC1H1,COL6A1,IARS2,LMNA,TPM3,HTRA1,PHGDH,HNRNPK,ATAD3A,HSPD1,LSS,DDX3X,ACTA2,SLC2A1,HSD17B4,CAPN1,SERPINH1,TOR1AIP1,DNM1L,ETFA
Monarch	HP:0012447	Abnormal myelination	27	502	0.52	3.50e-05	9606.ENSP00000216254,9606.ENSP00000217426,9606.ENSP00000231572,9606.ENSP00000233057,9606.ENSP00000256854,9606.ENSP00000261366,9606.ENSP00000261416,9606.ENSP00000264161,9606.ENSP00000274813,9606.ENSP00000319501,9606.ENSP00000322439,9606.ENSP00000324804,9606.ENSP00000325448,9606.ENSP00000327070,9606.ENSP00000357283,9606.ENSP00000357535,9606.ENSP00000357980,9606.ENSP00000358417,9606.ENSP00000369134,…	ACO2,AHCY,RARS,EIF2AK2,NARS,LMNB1,HEXB,DARS,MUT,UGDH,TUFM,PPP2R1A,KARS,MDH2,LMNA,ECHS1,HTRA1,PHGDH,PDHA1,HSPD1,TYMP,ALDH7A1,NDUFS1,DDOST,SLC2A1,HSD17B4,GNB1
Monarch	HP:0001760	Abnormal foot morphology	47	1254	0.36	3.55e-05	9606.ENSP00000217426,9606.ENSP00000225964,9606.ENSP00000248553,9606.ENSP00000253039,9606.ENSP00000256854,9606.ENSP00000261366,9606.ENSP00000264028,9606.ENSP00000269349,9606.ENSP00000280326,9606.ENSP00000280346,9606.ENSP00000282903,9606.ENSP00000295550,9606.ENSP00000296755,9606.ENSP00000300527,9606.ENSP00000303992,9606.ENSP00000317232,9606.ENSP00000324804,9606.ENSP00000325136,9606.ENSP00000325146,…	AHCY,COL1A1,HSPB1,EIF2S3,NARS,LMNB1,ARCN1,EIF4A3,CCT5,DLAT,PLOD2,COL6A3,MAP1B,COL6A2,TMEM43,FKBP10,PPP2R1A,HADHB,COL12A1,KARS,LMNB2,SHMT2,CAV1,ACSL4,CTSB,FN1,WARS,PSMD12,DYNC1H1,GMPPA,COL6A1,IARS2,LMNA,TPM3,PHGDH,YARS,HNRNPK,ATAD3A,PDHA1,HADHA,HSPD1,ATL3,ACTA2,HSD17B4,CAPN1,ATP2A2,DNM1L
Monarch	HP:0010674	Abnormality of the curvature of the vertebral column	37	860	0.42	3.55e-05	9606.ENSP00000225964,9606.ENSP00000256854,9606.ENSP00000261366,9606.ENSP00000281828,9606.ENSP00000282903,9606.ENSP00000295550,9606.ENSP00000296755,9606.ENSP00000300026,9606.ENSP00000300527,9606.ENSP00000303992,9606.ENSP00000317232,9606.ENSP00000323696,9606.ENSP00000324804,9606.ENSP00000325146,9606.ENSP00000327054,9606.ENSP00000327801,9606.ENSP00000331897,9606.ENSP00000333667,9606.ENSP00000346839,…	COL1A1,NARS,LMNB1,FARSB,PLOD2,COL6A3,MAP1B,PPIB,COL6A2,TMEM43,FKBP10,CRTAP,PPP2R1A,COL12A1,LMNB2,P4HB,IDH2,SHMT2,FN1,PSMD12,DYNC1H1,COL6A1,IARS2,LMNA,TPM3,PHGDH,HNRNPK,ATAD3A,HSPD1,LSS,DDX3X,ACTA2,HSD17B4,CAPN1,SERPINH1,DNM1L,ETFA
Monarch	HP:0001574	Abnormality of the integument	70	2269	0.28	3.60e-05	9606.ENSP00000216181,9606.ENSP00000217426,9606.ENSP00000225964,9606.ENSP00000228318,9606.ENSP00000229270,9606.ENSP00000258145,9606.ENSP00000261366,9606.ENSP00000261416,9606.ENSP00000263645,9606.ENSP00000265838,9606.ENSP00000280326,9606.ENSP00000282903,9606.ENSP00000295550,9606.ENSP00000296755,9606.ENSP00000297185,9606.ENSP00000300026,9606.ENSP00000300527,9606.ENSP00000303992,9606.ENSP00000317232,…	MYH9,AHCY,COL1A1,SLC25A3,TPI1,GNS,LMNB1,HEXB,CD81,ACAT1,CCT5,PLOD2,COL6A3,MAP1B,HSPA9,PPIB,COL6A2,TMEM43,FKBP10,UGDH,CALR,TALDO1,MMP1,CRTAP,PPP2R1A,COL12A1,MDH2,P4HB,IDH2,SHMT2,DLST,UGP2,TUBB,CAV1,CTSB,PSMD12,GMPPA,TFRC,MSN,COL6A1,FH,IARS2,LMNA,ECHS1,BUB3,HTRA1,PHGDH,ACTR1A,HNRNPK,SUCLA2,ATAD3A,PDHA1,HADHA,G6PD,LSS,ATL3,DDX3X,TKT,NDUFS1,DDOST,ACTA2,GBE1,SLC2A1,WDR1,ACADVL,ATP2A2,LDHA,DNM1L,ETFA,E…
Monarch	HP:0002086	Abnormality of the respiratory system	56	1638	0.32	3.60e-05	9606.ENSP00000196371,9606.ENSP00000217426,9606.ENSP00000225964,9606.ENSP00000228318,9606.ENSP00000229270,9606.ENSP00000258145,9606.ENSP00000261366,9606.ENSP00000261416,9606.ENSP00000263645,9606.ENSP00000264028,9606.ENSP00000265838,9606.ENSP00000269349,9606.ENSP00000274813,9606.ENSP00000281828,9606.ENSP00000282903,9606.ENSP00000295550,9606.ENSP00000300026,9606.ENSP00000300527,9606.ENSP00000303992,…	OXCT1,AHCY,COL1A1,SLC25A3,TPI1,GNS,LMNB1,HEXB,CD81,ARCN1,ACAT1,EIF4A3,MUT,FARSB,PLOD2,COL6A3,PPIB,COL6A2,TMEM43,FKBP10,TALDO1,TUFM,MMP1,CRTAP,HADHB,COL12A1,UGP2,CAV1,PSMD12,GMPPA,TFRC,MSN,COL6A1,COPA,LMNA,TPM3,ECHS1,BUB3,PHGDH,HNRNPK,SUCLA2,OPTN,PDHA1,HADHA,HSPD1,DDX3X,ALDH7A1,NDUFS1,ANXA11,ACTA2,GBE1,SLC2A1,WDR1,SERPINH1,ACADVL,ETFA
Monarch	HP:0007256	Abnormal pyramidal sign	22	348	0.59	3.60e-05	9606.ENSP00000253039,9606.ENSP00000261366,9606.ENSP00000264161,9606.ENSP00000280326,9606.ENSP00000280346,9606.ENSP00000307940,9606.ENSP00000319501,9606.ENSP00000325136,9606.ENSP00000325448,9606.ENSP00000327070,9606.ENSP00000333667,9606.ENSP00000339191,9606.ENSP00000339787,9606.ENSP00000350949,9606.ENSP00000357980,9606.ENSP00000370023,9606.ENSP00000373620,9606.ENSP00000392709,9606.ENSP00000410833,…	EIF2S3,LMNB1,DARS,CCT5,DLAT,EEF2,UGDH,HADHB,KARS,MDH2,SHMT2,CAV1,ACSL4,GMPPA,HTRA1,HADHA,HSPD1,NDUFS1,GBE1,SLC2A1,CAPN1,DNM1L
Monarch	HP:0000929	Abnormal skull morphology	63	1955	0.3	3.80e-05	9606.ENSP00000216254,9606.ENSP00000217426,9606.ENSP00000225964,9606.ENSP00000231572,9606.ENSP00000233057,9606.ENSP00000253039,9606.ENSP00000256854,9606.ENSP00000258145,9606.ENSP00000261366,9606.ENSP00000261416,9606.ENSP00000263645,9606.ENSP00000264028,9606.ENSP00000269349,9606.ENSP00000280346,9606.ENSP00000281828,9606.ENSP00000282903,9606.ENSP00000295550,9606.ENSP00000296755,9606.ENSP00000297185,…	ACO2,AHCY,COL1A1,RARS,EIF2AK2,EIF2S3,NARS,GNS,LMNB1,HEXB,CD81,ARCN1,EIF4A3,DLAT,FARSB,PLOD2,COL6A3,MAP1B,HSPA9,PPIB,COL6A2,FKBP10,UGDH,TALDO1,TUFM,CRTAP,PPP2R1A,COL12A1,KARS,LMNB2,P4HB,SHMT2,UGP2,TUBB,CAV1,ACSL4,PSMD12,DYNC1H1,GMPPA,COL6A1,FH,IARS2,LMNA,TPM3,BUB3,PHGDH,HNRNPK,SUCLA2,ATAD3A,PDHA1,HADHA,HSPD1,LSS,DDX3X,ALDH7A1,NDUFS1,ACTA2,SLC2A1,HSD17B4,SERPINH1,ACADVL,DNM1L,ETFA
Monarch	HP:0003560	Muscular dystrophy	11	78	0.94	3.94e-05	9606.ENSP00000217426,9606.ENSP00000295550,9606.ENSP00000300527,9606.ENSP00000303992,9606.ENSP00000325146,9606.ENSP00000355180,9606.ENSP00000357283,9606.ENSP00000357858,9606.ENSP00000358417,9606.ENSP00000435365,9606.ENSP00000483254	AHCY,COL6A3,COL6A2,TMEM43,COL12A1,COL6A1,LMNA,BUB3,PHGDH,TOR1AIP1,HNRNPDL
Monarch	HP:0002650	Scoliosis	36	832	0.42	4.06e-05	9606.ENSP00000225964,9606.ENSP00000256854,9606.ENSP00000261366,9606.ENSP00000281828,9606.ENSP00000282903,9606.ENSP00000295550,9606.ENSP00000296755,9606.ENSP00000300026,9606.ENSP00000300527,9606.ENSP00000303992,9606.ENSP00000317232,9606.ENSP00000323696,9606.ENSP00000324804,9606.ENSP00000325146,9606.ENSP00000327054,9606.ENSP00000327801,9606.ENSP00000331897,9606.ENSP00000333667,9606.ENSP00000346839,…	COL1A1,NARS,LMNB1,FARSB,PLOD2,COL6A3,MAP1B,PPIB,COL6A2,TMEM43,FKBP10,CRTAP,PPP2R1A,COL12A1,LMNB2,P4HB,IDH2,SHMT2,FN1,PSMD12,DYNC1H1,COL6A1,IARS2,LMNA,TPM3,PHGDH,HNRNPK,ATAD3A,HSPD1,LSS,DDX3X,ACTA2,HSD17B4,CAPN1,SERPINH1,DNM1L
Monarch	HP:0001315	Reduced tendon reflexes	27	515	0.51	4.49e-05	9606.ENSP00000216254,9606.ENSP00000229270,9606.ENSP00000248553,9606.ENSP00000256854,9606.ENSP00000265838,9606.ENSP00000303992,9606.ENSP00000317232,9606.ENSP00000319501,9606.ENSP00000325136,9606.ENSP00000325146,9606.ENSP00000325448,9606.ENSP00000327070,9606.ENSP00000347495,9606.ENSP00000348965,9606.ENSP00000355889,9606.ENSP00000357283,9606.ENSP00000357516,9606.ENSP00000365439,9606.ENSP00000367923,…	ACO2,TPI1,HSPB1,NARS,ACAT1,TMEM43,FKBP10,UGDH,HADHB,COL12A1,KARS,MDH2,WARS,DYNC1H1,IARS2,LMNA,TPM3,HNRNPK,SUCLA2,HADHA,TYMP,ATL3,GBE1,HSD17B4,DNM1L,ETFA,HNRNPDL
Monarch	HP:0012443	Abnormality of brain morphology	69	2250	0.27	4.90e-05	9606.ENSP00000216254,9606.ENSP00000217426,9606.ENSP00000222673,9606.ENSP00000225964,9606.ENSP00000231572,9606.ENSP00000233057,9606.ENSP00000253039,9606.ENSP00000256854,9606.ENSP00000261366,9606.ENSP00000264028,9606.ENSP00000264161,9606.ENSP00000274813,9606.ENSP00000280346,9606.ENSP00000281828,9606.ENSP00000295550,9606.ENSP00000296755,9606.ENSP00000297185,9606.ENSP00000299138,9606.ENSP00000307940,…	ACO2,AHCY,OGDH,COL1A1,RARS,EIF2AK2,EIF2S3,NARS,LMNB1,ARCN1,DARS,MUT,DLAT,FARSB,COL6A3,MAP1B,HSPA9,VPS35,EEF2,UGDH,CALR,TUFM,PPP2R1A,KARS,LMNB2,MDH2,P4HB,IDH2,SHMT2,DLST,UGP2,TUBB,CAV1,ACSL4,GANAB,FN1,PSMD12,DYNC1H1,GMPPA,FH,IARS2,LMNA,ECHS1,BUB3,HTRA1,PHGDH,HNRNPK,SUCLA2,ATAD3A,PDHA1,TUBB2A,HADHA,HSPD1,TYMP,LSS,NSF,DDX3X,ALDH7A1,NDUFS1,ACTA2,ILF3,GBE1,SLC2A1,HSD17B4,CAPN1,ACADVL,DNM1L,ETFA,GNB1
Monarch	HP:0000478	Abnormality of the eye	82	2876	0.24	5.26e-05	9606.ENSP00000216181,9606.ENSP00000216254,9606.ENSP00000217426,9606.ENSP00000221130,9606.ENSP00000225964,9606.ENSP00000229270,9606.ENSP00000231572,9606.ENSP00000244763,9606.ENSP00000253039,9606.ENSP00000256854,9606.ENSP00000261366,9606.ENSP00000261416,9606.ENSP00000264028,9606.ENSP00000264161,9606.ENSP00000274813,9606.ENSP00000280346,9606.ENSP00000281828,9606.ENSP00000295550,9606.ENSP00000299138,…	MYH9,ACO2,AHCY,GSR,COL1A1,TPI1,RARS,SSR1,EIF2S3,NARS,LMNB1,HEXB,ARCN1,DARS,MUT,DLAT,FARSB,COL6A3,VPS35,PPIB,COL6A2,TMEM43,EEF2,GPD2,FKBP10,UGDH,CALR,TUFM,MMP1,CRTAP,TRIM25,MYO1D,PPP2R1A,HADHB,COL12A1,KARS,MDH2,P4HB,SHMT2,DLST,UGP2,TUBB,CAV1,PSMD12,DYNC1H1,GMPPA,TFRC,COL6A1,FH,IARS2,LMNA,TPM3,ECHS1,BUB3,HTRA1,PHGDH,HNRNPK,SUCLA2,OPTN,ATAD3A,PDHA1,HADHA,HSPD1,TYMP,LSS,DDX3X,ALDH7A1,TKT,NDUFS1,DDOST…
Monarch	HP:0002793	Abnormal pattern of respiration	30	624	0.47	5.26e-05	9606.ENSP00000196371,9606.ENSP00000228318,9606.ENSP00000264028,9606.ENSP00000265838,9606.ENSP00000274813,9606.ENSP00000281828,9606.ENSP00000295550,9606.ENSP00000300527,9606.ENSP00000325146,9606.ENSP00000339191,9606.ENSP00000355180,9606.ENSP00000357048,9606.ENSP00000357283,9606.ENSP00000357516,9606.ENSP00000357535,9606.ENSP00000357858,9606.ENSP00000365439,9606.ENSP00000368022,9606.ENSP00000369134,…	OXCT1,SLC25A3,ARCN1,ACAT1,MUT,FARSB,COL6A3,COL6A2,COL12A1,CAV1,COL6A1,COPA,LMNA,TPM3,ECHS1,BUB3,HNRNPK,OPTN,PDHA1,HADHA,HSPD1,DDX3X,ALDH7A1,NDUFS1,ANXA11,ACTA2,GBE1,SLC2A1,ACADVL,ETFA
Monarch	HP:0030236	Abnormality of muscle size	29	596	0.47	6.41e-05	9606.ENSP00000222673,9606.ENSP00000229270,9606.ENSP00000248553,9606.ENSP00000261416,9606.ENSP00000280326,9606.ENSP00000295550,9606.ENSP00000300527,9606.ENSP00000303992,9606.ENSP00000325146,9606.ENSP00000327054,9606.ENSP00000327070,9606.ENSP00000339191,9606.ENSP00000348965,9606.ENSP00000355180,9606.ENSP00000357283,9606.ENSP00000357516,9606.ENSP00000358417,9606.ENSP00000362576,9606.ENSP00000365439,…	OGDH,TPI1,HSPB1,HEXB,CCT5,COL6A3,COL6A2,TMEM43,COL12A1,LMNB2,MDH2,CAV1,DYNC1H1,COL6A1,LMNA,TPM3,PHGDH,YARS,HNRNPK,SUCLA2,OPTN,ATAD3A,TYMP,ANXA11,GBE1,CAPN1,DNM1L,ETFA,HNRNPDL
Monarch	HP:0001270	Motor delay	31	674	0.45	7.81e-05	9606.ENSP00000217426,9606.ENSP00000225964,9606.ENSP00000256854,9606.ENSP00000261366,9606.ENSP00000264028,9606.ENSP00000264161,9606.ENSP00000265838,9606.ENSP00000280346,9606.ENSP00000295550,9606.ENSP00000300527,9606.ENSP00000319501,9606.ENSP00000324804,9606.ENSP00000325136,9606.ENSP00000325146,9606.ENSP00000325448,9606.ENSP00000327054,9606.ENSP00000333667,9606.ENSP00000338703,9606.ENSP00000339001,…	AHCY,COL1A1,NARS,LMNB1,ARCN1,DARS,ACAT1,DLAT,COL6A3,COL6A2,UGDH,PPP2R1A,HADHB,COL12A1,KARS,LMNB2,SHMT2,UGP2,TUBB,PSMD12,DYNC1H1,COL6A1,IARS2,LMNA,TPM3,HNRNPK,SUCLA2,HADHA,LSS,GBE1,HSD17B4
[truncated: 385 more rows]

## Sheet: cluster-32-proteins
#category	term ID	term description	observed gene count	background gene count	strength	false discovery rate	matching proteins in your network (IDs)	matching proteins in your network (labels)
[truncated: 269 more rows]

## Sheet: cluster-26-proteins
#category	term ID	term description	observed gene count	background gene count	strength	false discovery rate	matching proteins in your network (IDs)	matching proteins in your network (labels)
[truncated: 512 more rows]

## Sheet: cluster-26b-proteins
#category	term ID	term description	observed gene count	background gene count	strength	false discovery rate	matching proteins in your network (IDs)	matching proteins in your network (labels)
[truncated: 260 more rows]

[truncated: 8 more sheets: cluster-21-proteins, cluster-12-proteins, cluster-11-proteins, cluster-10A-proteins, cluster-10B-proteins, cluster-8-proteins, cluster-7-proteins, cluster-6-proteins]
