# Supplementary material for: Gingival proteomics reveals the role of TGF beta and YAP/TAZ signaling in Raine syndrome fibrosis
Source: Sci Rep. 2024 Apr 25;14:9497. doi: 10.1038/s41598-024-59713-0 (PMC11045870; doi:10.1038/s41598-024-59713-0)
Supplement: Supplementary file 15 — Supplementary Table S13. [file 41598_2024_59713_MOESM15_ESM.xlsx]

## Sheet: string_MCL_clusters (4)
Supplementary Table S13: Proteome-MCL-clusters-RNS-Family2upplemenatry
#clustering method	cluster number	cluster color	gene count	protein name	protein identifier	protein description
MCL	1	Red	22	CAPRIN1	9606.ENSP00000340329	Caprin-1; May regulate the transport and translation of mRNAs of proteins involved in synaptic plasticity in neurons and cell proliferation and migration in multiple cell types. Binds directly and selectively to MYC and CCND2 RNAs. In neuronal cells, directly binds to several mRNAs associated with RNA granules, including BDNF, CAMK2A, CREB1, MAP2, NTRK2 mRNAs, as well as to GRIN1 and KPNB1 mRNAs,…
MCL	1	Red	22	DDX1	9606.ENSP00000370745	ATP-dependent RNA helicase DDX1; Acts as an ATP-dependent RNA helicase, able to unwind both RNA-RNA and RNA-DNA duplexes. Possesses 5' single-stranded RNA overhang nuclease activity. Possesses ATPase activity on various RNA, but not DNA polynucleotides. May play a role in RNA clearance at DNA double-strand breaks (DSBs), thereby facilitating the template-guided repair of transcriptionally active …
MCL	1	Red	22	DDX3X	9606.ENSP00000382840	ATP-dependent RNA helicase DDX3X; Multifunctional ATP-dependent RNA helicase. The ATPase activity can be stimulated by various ribo- and deoxynucleic acids indicative for a relaxed substrate specificity. In vitro can unwind partially double-stranded DNA with a preference for 5'- single-stranded DNA overhangs. Is involved in several steps of gene expression, such as transcription, mRNA maturation,…
MCL	1	Red	22	DDX5	9606.ENSP00000225792	Probable ATP-dependent RNA helicase DDX5; Involved in the alternative regulation of pre-mRNA splicing; its RNA helicase activity is necessary for increasing tau exon 10 inclusion and occurs in a RBM4-dependent manner. Binds to the tau pre-mRNA in the stem-loop region downstream of exon 10. The rate of ATP hydrolysis is highly stimulated by single-stranded RNA. Involved in transcriptional regulati…
MCL	1	Red	22	EIF4A3	9606.ENSP00000269349	Eukaryotic initiation factor 4A-III; ATP-dependent RNA helicase. Core component of the splicing-dependent multiprotein exon junction complex (EJC) deposited at splice junctions on mRNAs. The EJC is a dynamic structure consisting of core proteins and several peripheral nuclear and cytoplasmic associated factors that join the complex only transiently either during EJC assembly or during subsequent …
MCL	1	Red	22	HNRNPC	9606.ENSP00000451291	Heterogeneous nuclear ribonucleoproteins C1/C2; Binds pre-mRNA and nucleates the assembly of 40S hnRNP particles. Interacts with poly-U tracts in the 3'-UTR or 5'-UTR of mRNA and modulates the stability and the level of translation of bound mRNA molecules. Single HNRNPC tetramers bind 230-240 nucleotides. Trimers of HNRNPC tetramers bind 700 nucleotides. May play a role in the early steps of spli…
MCL	1	Red	22	HNRNPF	9606.ENSP00000400433	Heterogeneous nuclear ribonucleoprotein F; Component of the heterogeneous nuclear ribonucleoprotein (hnRNP) complexes which provide the substrate for the processing events that pre-mRNAs undergo before becoming functional, translatable mRNAs in the cytoplasm. Plays a role in the regulation of alternative splicing events. Binds G-rich sequences in pre-mRNAs and keeps target RNA in an unfolded stat…
MCL	1	Red	22	HNRNPK	9606.ENSP00000365439	Heterogeneous nuclear ribonucleoprotein K; One of the major pre-mRNA-binding proteins. Binds tenaciously to poly(C) sequences. Likely to play a role in the nuclear metabolism of hnRNAs, particularly for pre-mRNAs that contain cytidine-rich sequences. Can also bind poly(C) single- stranded DNA. Plays an important role in p53/TP53 response to DNA damage, acting at the level of both transcription ac…
MCL	1	Red	22	HNRNPL	9606.ENSP00000221419	Heterogeneous nuclear ribonucleoprotein L; Splicing factor binding to exonic or intronic sites and acting as either an activator or repressor of exon inclusion. Exhibits a binding preference for CA-rich elements. Component of the heterogeneous nuclear ribonucleoprotein (hnRNP) complexes and associated with most nascent transcripts. Associates, together with APEX1, to the negative calcium responsi…
MCL	1	Red	22	HNRNPU	9606.ENSP00000283179	Heterogeneous nuclear ribonucleoprotein U; DNA- and RNA-binding protein involved in several cellular processes such as nuclear chromatin organization, telomere-length regulation, transcription, mRNA alternative splicing and stability, Xist-mediated transcriptional silencing and mitotic cell progression. Plays a role in the regulation of interphase large-scale gene-rich chromatin organization thro…
MCL	1	Red	22	NCL	9606.ENSP00000318195	Nucleolin; Nucleolin is the major nucleolar protein of growing eukaryotic cells. It is found associated with intranucleolar chromatin and pre-ribosomal particles. It induces chromatin decondensation by binding to histone H1. It is thought to play a role in pre-rRNA transcription and ribosome assembly. May play a role in the process of transcriptional elongation. Binds RNA oligonucleotides with 5'…
MCL	1	Red	22	PCBP1	9606.ENSP00000305556	Poly(rC)-binding protein 1; Single-stranded nucleic acid binding protein that binds preferentially to oligo dC. In case of infection by poliovirus, plays a role in initiation of viral RNA replication in concert with the viral protein 3CD
MCL	1	Red	22	PTBP1	9606.ENSP00000349428	Polypyrimidine tract-binding protein 1; Plays a role in pre-mRNA splicing and in the regulation of alternative splicing events. Activates exon skipping of its own pre-mRNA during muscle cell differentiation. Binds to the polypyrimidine tract of introns. May promote RNA looping when bound to two separate polypyrimidine tracts in the same pre-mRNA. May promote the binding of U2 snRNP to pre-mRNA. C…
MCL	1	Red	22	RBM14	9606.ENSP00000311747	RNA-binding protein 14; Isoform 1 may function as a nuclear receptor coactivator, enhancing transcription through other coactivators such as NCOA6 and CITED1. Isoform 2, functions as a transcriptional repressor, modulating transcriptional activities of coactivators including isoform 1, NCOA6 and CITED1. Regulates centriole biogenesis by suppressing the formation of aberrant centriolar protein com…
MCL	1	Red	22	RBMX	9606.ENSP00000359645	Heterogeneous nuclear ribonucleoprotein g; RNA-binding motif protein, X chromosome; RNA-binding protein that plays several role in the regulation of pre- and post-transcriptional processes. Implicated in tissue-specific regulation of gene transcription and alternative splicing of several pre-mRNAs. Binds to and stimulates transcription from the tumor suppressor TXNIP gene promoter; may thus be in…
MCL	1	Red	22	SARNP	9606.ENSP00000337632	SAP domain-containing ribonucleoprotein; Binds both single-stranded and double-stranded DNA with higher affinity for the single-stranded form. Specifically binds to scaffold/matrix attachment region DNA. Also binds single- stranded RNA. Enhances RNA unwinding activity of DDX39A. May participate in important transcriptional or translational control of cell growth, metabolism and carcinogenesis. Co…
MCL	1	Red	22	SRSF1	9606.ENSP00000258962	Serine/arginine-rich splicing factor 1; Plays a role in preventing exon skipping, ensuring the accuracy of splicing and regulating alternative splicing. Interacts with other spliceosomal components, via the RS domains, to form a bridge between the 5'- and 3'-splice site binding components, U1 snRNP and U2AF. Can stimulate binding of U1 snRNP to a 5'-splice site-containing pre-mRNA. Binds to purin…
MCL	1	Red	22	SRSF3	9606.ENSP00000362820	Serine/arginine-rich splicing factor 3; Splicing factor that specifically promotes exon- inclusion during alternative splicing. Interaction with YTHDC1, a RNA-binding protein that recognizes and binds N6-methyladenosine (m6A)-containing RNAs, promotes recruitment of SRSF3 to its mRNA-binding elements adjacent to m6A sites, leading to exon-inclusion during alternative splicing. Also functions as e…
MCL	1	Red	22	SSB	9606.ENSP00000386636	Lupus La protein; Binds to the 3' poly(U) terminus of nascent RNA polymerase III transcripts, protecting them from exonuclease digestion and facilitating their folding and maturation. In case of Coxsackievirus B3 infection, binds to the viral internal ribosome entry site (IRES) and stimulates the IRES-mediated translation; La ribonucleoprotein domain containing
MCL	1	Red	22	SYNCRIP	9606.ENSP00000358635	Heterogeneous nuclear ribonucleoprotein Q; Heterogenous nuclear ribonucleoprotein (hnRNP) implicated in mRNA processing mechanisms. Component of the CRD- mediated complex that promotes MYC mRNA stability. Isoform 1, isoform 2 and isoform 3 are associated in vitro with pre-mRNA, splicing intermediates and mature mRNA protein complexes. Isoform 1 binds to apoB mRNA AU-rich sequences. Isoform 1 is p…
MCL	1	Red	22	TARDBP	9606.ENSP00000240185	TAR DNA-binding protein 43; DNA and RNA-binding protein which regulates transcription and splicing. Involved in the regulation of CFTR splicing. It promotes CFTR exon 9 skipping by binding to the UG repeated motifs in the polymorphic region near the 3'-splice site of this exon. The resulting aberrant splicing is associated with pathological features typical of cystic fibrosis. May also be involve…
MCL	1	Red	22	YBX1	9606.ENSP00000361626	Nuclease-sensitive element-binding protein 1; Mediates pre-mRNA alternative splicing regulation. Binds to splice sites in pre-mRNA and regulates splice site selection. Binds and stabilizes cytoplasmic mRNA. Contributes to the regulation of translation by modulating the interaction between the mRNA and eukaryotic initiation factors (By similarity). Regulates the transcription of numerous genes. It…
MCL	2	Salmon 2	18	ACTN1	9606.ENSP00000377941	Alpha-actinin-1; F-actin cross-linking protein which is thought to anchor actin to a variety of intracellular structures. This is a bundling protein; Belongs to the alpha-actinin family
MCL	2	Salmon 2	18	ACTN4	9606.ENSP00000252699	Alpha-actinin-4; F-actin cross-linking protein which is thought to anchor actin to a variety of intracellular structures. This is a bundling protein (Probable). Probably involved in vesicular trafficking via its association with the CART complex. The CART complex is necessary for efficient transferrin receptor recycling but not for EGFR degradation. Involved in tight junction assembly in epitheli…
MCL	2	Salmon 2	18	CALD1	9606.ENSP00000354826	Caldesmon 1; Caldesmon; Actin- and myosin-binding protein implicated in the regulation of actomyosin interactions in smooth muscle and nonmuscle cells (could act as a bridge between myosin and actin filaments). Stimulates actin binding of tropomyosin which increases the stabilization of actin filament structure. In muscle tissues, inhibits the actomyosin ATPase by binding to F-actin. This inhibit…
MCL	2	Salmon 2	18	CAMK2D	9606.ENSP00000339740	Calcium/calmodulin-dependent protein kinase type II subunit delta; Calcium/calmodulin-dependent protein kinase involved in the regulation of Ca(2+) homeostatis and excitation-contraction coupling (ECC) in heart by targeting ion channels, transporters and accessory proteins involved in Ca(2+) influx into the myocyte, Ca(2+) release from the sarcoplasmic reticulum (SR), SR Ca(2+) uptake and Na(+) a…
MCL	2	Salmon 2	18	ENAH	9606.ENSP00000355809	Protein enabled homolog; Ena/VASP proteins are actin-associated proteins involved in a range of processes dependent on cytoskeleton remodeling and cell polarity such as axon guidance and lamellipodial and filopodial dynamics in migrating cells. ENAH induces the formation of F-actin rich outgrowths in fibroblasts. Acts synergistically with BAIAP2-alpha and downstream of NTN1 to promote filipodia f…
MCL	2	Salmon 2	18	FLNA	9606.ENSP00000358866	Filamin-A; Promotes orthogonal branching of actin filaments and links actin filaments to membrane glycoproteins. Anchors various transmembrane proteins to the actin cytoskeleton and serves as a scaffold for a wide range of cytoplasmic signaling proteins. Interaction with FLNA may allow neuroblast migration from the ventricular zone into the cortical plate. Tethers cell surface- localized furin, m…
MCL	2	Salmon 2	18	FLNB	9606.ENSP00000420213	Filamin-B; Connects cell membrane constituents to the actin cytoskeleton. May promote orthogonal branching of actin filaments and links actin filaments to membrane glycoproteins. Anchors various transmembrane proteins to the actin cytoskeleton. Interaction with FLNA may allow neuroblast migration from the ventricular zone into the cortical plate. Various interactions and localizations of isoforms…
MCL	2	Salmon 2	18	FLNC	9606.ENSP00000327145	Filamin-C; Muscle-specific filamin, which plays a central role in muscle cells, probably by functioning as a large actin-cross- linking protein. May be involved in reorganizing the actin cytoskeleton in response to signaling events, and may also display structural functions at the Z lines in muscle cells. Critical for normal myogenesis and for maintaining the structural integrity of the muscle fi…
MCL	2	Salmon 2	18	GSN	9606.ENSP00000362924	Gelsolin; Calcium-regulated, actin-modulating protein that binds to the plus (or barbed) ends of actin monomers or filaments, preventing monomer exchange (end-blocking or capping). It can promote the assembly of monomers into filaments (nucleation) as well as sever filaments already formed. Plays a role in ciliogenesis; Gelsolin/villins
MCL	2	Salmon 2	18	ILK	9606.ENSP00000379975	Integrin-linked protein kinase; Receptor-proximal protein kinase regulating integrin- mediated signal transduction. May act as a mediator of inside-out integrin signaling. Focal adhesion protein part of the complex ILK-PINCH. This complex is considered to be one of the convergence points of integrin- and growth factor-signaling pathway. Could be implicated in mediating cell architecture, adhesion…
MCL	2	Salmon 2	18	LIMA1	9606.ENSP00000378400	LIM domain and actin-binding protein 1; Binds to actin monomers and filaments. Increases the number and size of actin stress fibers and inhibits membrane ruffling. Inhibits actin filament depolymerization. Bundles actin filaments, delays filament nucleation and reduces formation of branched filaments; LIM domain containing
MCL	2	Salmon 2	18	LMO7	9606.ENSP00000433352	LIM domain only protein 7; LIM domain containing
MCL	2	Salmon 2	18	MYO1B	9606.ENSP00000376132	Unconventional myosin-Ib; Motor protein that may participate in process critical to neuronal development and function such as cell migration, neurite outgrowth and vesicular transport; Myosins, class I
MCL	2	Salmon 2	18	PARVA	9606.ENSP00000334008	Alpha-parvin; Plays a role in sarcomere organization and in smooth muscle cell contraction. Required for normal development of the embryonic cardiovascular system, and for normal septation of the heart outflow tract. Plays a role in sprouting angiogenesis and is required for normal adhesion of vascular smooth muscle cells to endothelial cells during blood vessel development (By similarity). Plays…
MCL	2	Salmon 2	18	PFN1	9606.ENSP00000225655	Profilin-1; Binds to actin and affects the structure of the cytoskeleton. At high concentrations, profilin prevents the polymerization of actin, whereas it enhances it at low concentrations. By binding to PIP2, it inhibits the formation of IP3 and DG. Inhibits androgen receptor (AR) and HTT aggregation and binding of G-actin is essential for its inhibition of AR
MCL	2	Salmon 2	18	TPM4	9606.ENSP00000345230	Tropomyosin alpha-4 chain; Tropomyosin 4; Tropomyosins
MCL	2	Salmon 2	18	TWF1	9606.ENSP00000449428	Twinfilin-1; Actin-binding protein involved in motile and morphological processes. Inhibits actin polymerization, likely by sequestering G-actin. By capping the barbed ends of filaments, it also regulates motility. Seems to play an important role in clathrin-mediated endocytosis and distribution of endocytic organelles (By similarity)
MCL	2	Salmon 2	18	VCL	9606.ENSP00000211998	Vinculin; Actin filament (F-actin)-binding protein involved in cell-matrix adhesion and cell-cell adhesion. Regulates cell- surface E-cadherin expression and potentiates mechanosensing by the E-cadherin complex. May also play important roles in cell morphology and locomotion; Belongs to the vinculin/alpha-catenin family
MCL	3	Fire Brick 2	16	ACLY	9606.ENSP00000253792	ATP-citrate synthase; ATP-citrate synthase is the primary enzyme responsible for the synthesis of cytosolic acetyl-CoA in many tissues. Has a central role in de novo lipid synthesis. In nervous tissue it may be involved in the biosynthesis of acetylcholine; In the N-terminal section; belongs to the succinate/malate CoA ligase beta subunit family
MCL	3	Fire Brick 2	16	DLAT	9606.ENSP00000280346	Pyruvate dehydrogenase e2 component (dihydrolipoamide acetyltransferase); Dihydrolipoamide S-acetyltransferase; The pyruvate dehydrogenase complex catalyzes the overall conversion of pyruvate to acetyl-CoA and CO(2), and thereby links the glycolytic pathway to the tricarboxylic cycle
MCL	3	Fire Brick 2	16	DLD	9606.ENSP00000205402	Dihydrolipoyl dehydrogenase, mitochondrial; Lipoamide dehydrogenase is a component of the glycine cleavage system as well as an E3 component of three alpha-ketoacid dehydrogenase complexes (pyruvate-, alpha-ketoglutarate-, and branched-chain amino acid-dehydrogenase complex). In monomeric form has additional moonlighting function as serine protease. Involved in the hyperactivation of spermatazoa …
MCL	3	Fire Brick 2	16	DLST	9606.ENSP00000335304	2-oxoglutarate dehydrogenase E2 component (dihydrolipoamide succinyltransferase); Dihydrolipoamide S-succinyltransferase (E2 component of 2-oxo-glutarate complex); The 2-oxoglutarate dehydrogenase complex catalyzes the overall conversion of 2-oxoglutarate to succinyl-CoA and CO(2). It contains multiple copies of 3 enzymatic components: 2-oxoglutarate dehydrogenase (E1), dihydrolipoamide succinylt…
MCL	3	Fire Brick 2	16	ETFA	9606.ENSP00000452762	Electron transfer flavoprotein subunit alpha, mitochondrial; Heterodimeric electron transfer flavoprotein that accepts electrons from several mitochondrial dehydrogenases, including acyl-CoA dehydrogenases, glutaryl-CoA and sarcosine dehydrogenase. It transfers the electrons to the main mitochondrial respiratory chain via ETF-ubiquinone oxidoreductase (ETF dehydrogenase). Required for normal mito…
MCL	3	Fire Brick 2	16	FH	9606.ENSP00000355518	Fumarate hydratase, mitochondrial; Also acts as a tumor suppressor; Belongs to the class-II fumarase/aspartase family. Fumarase subfamily
MCL	3	Fire Brick 2	16	GLUD1	9606.ENSP00000277865	Glutamate dehydrogenase 1, mitochondrial; Mitochondrial glutamate dehydrogenase that converts L- glutamate into alpha-ketoglutarate. Plays a key role in glutamine anaplerosis by producing alpha-ketoglutarate, an important intermediate in the tricarboxylic acid cycle. May be involved in learning and memory reactions by increasing the turnover of the excitatory neurotransmitter glutamate (By simila…
MCL	3	Fire Brick 2	16	GPD2	9606.ENSP00000308610	Glycerol-3-phosphate dehydrogenase, mitochondrial; Glycerol-3-phosphate dehydrogenase 2; Belongs to the FAD-dependent glycerol-3-phosphate dehydrogenase family
MCL	3	Fire Brick 2	16	IDH2	9606.ENSP00000331897	Isocitrate dehydrogenase [NADP], mitochondrial; Plays a role in intermediary metabolism and energy production. It may tightly associate or interact with the pyruvate dehydrogenase complex; Belongs to the isocitrate and isopropylmalate dehydrogenases family
MCL	3	Fire Brick 2	16	MDH2	9606.ENSP00000327070	Malate dehydrogenase, mitochondrial; Malate dehydrogenase 2
MCL	3	Fire Brick 2	16	OGDH	9606.ENSP00000222673	2-oxoglutarate dehydrogenase, mitochondrial; The 2-oxoglutarate dehydrogenase complex catalyzes the overall conversion of 2-oxoglutarate to succinyl-CoA and CO(2). It contains multiple copies of three enzymatic components: 2- oxoglutarate dehydrogenase (E1), dihydrolipoamide succinyltransferase (E2) and lipoamide dehydrogenase (E3)
MCL	3	Fire Brick 2	16	OXCT1	9606.ENSP00000196371	Succinyl-CoA:3-ketoacid coenzyme A transferase 1, mitochondrial; Key enzyme for ketone body catabolism. Transfers the CoA moiety from succinate to acetoacetate. Formation of the enzyme-CoA intermediate proceeds via an unstable anhydride species formed between the carboxylate groups of the enzyme and substrate; Belongs to the 3-oxoacid CoA-transferase family
MCL	3	Fire Brick 2	16	PCK2	9606.ENSP00000216780	Phosphoenolpyruvate carboxykinase [GTP], mitochondrial; Catalyzes the conversion of oxaloacetate (OAA) to phosphoenolpyruvate (PEP), the rate-limiting step in the metabolic pathway that produces glucose from lactate and other precursors derived from the citric acid cycle; Belongs to the phosphoenolpyruvate carboxykinase [GTP] family
MCL	3	Fire Brick 2	16	PDHA1	9606.ENSP00000369134	Pyruvate dehydrogenase E1 component subunit alpha, somatic form, mitochondrial; The pyruvate dehydrogenase complex catalyzes the overall conversion of pyruvate to acetyl-CoA and CO(2), and thereby links the glycolytic pathway to the tricarboxylic cycle
MCL	3	Fire Brick 2	16	SUCLA2	9606.ENSP00000367923	Succinate--CoA ligase [ADP-forming] subunit beta, mitochondrial; ATP-specific succinyl-CoA synthetase functions in the citric acid cycle (TCA), coupling the hydrolysis of succinyl-CoA to the synthesis of ATP and thus represents the only step of substrate-level phosphorylation in the TCA. The beta subunit provides nucleotide specificity of the enzyme and binds the substrate succinate, while the bi…
MCL	3	Fire Brick 2	16	SUCLG2	9606.ENSP00000419325	Succinate--CoA ligase [GDP-forming] subunit beta, mitochondrial; GTP-specific succinyl-CoA synthetase functions in the citric acid cycle (TCA), coupling the hydrolysis of succinyl-CoA to the synthesis of GTP and thus represents the only step of substrate-level phosphorylation in the TCA. The beta subunit provides nucleotide specificity of the enzyme and binds the substrate succinate, while the bi…
MCL	4	Salmon	13	EEF1D	9606.ENSP00000410059	Elongation factor 1-delta; Isoform 1: EF-1-beta and EF-1-delta stimulate the exchange of GDP bound to EF-1-alpha to GTP, regenerating EF-1- alpha for another round of transfer of aminoacyl-tRNAs to the ribosome; Belongs to the EF-1-beta/EF-1-delta family
MCL	4	Salmon	13	EEF1G	9606.ENSP00000331901	Eukaryotic translation elongation factor 1 gamma; Elongation factor 1-gamma; Probably plays a role in anchoring the complex to other cellular components
MCL	4	Salmon	13	EIF3F	9606.ENSP00000431800	Eukaryotic translation initiation factor 3 subunit F; Component of the eukaryotic translation initiation factor 3 (eIF-3) complex, which is required for several steps in the initiation of protein synthesis. The eIF-3 complex associates with the 40S ribosome and facilitates the recruitment of eIF-1, eIF-1A, eIF-2:GTP:methionyl-tRNAi and eIF-5 to form the 43S pre- initiation complex (43S PIC). The …
MCL	4	Salmon	13	EIF3L	9606.ENSP00000485663	Eukaryotic translation initiation factor 3 subunit L; Component of the eukaryotic translation initiation factor 3 (eIF-3) complex, which is required for several steps in the initiation of protein synthesis. The eIF-3 complex associates with the 40S ribosome and facilitates the recruitment of eIF-1, eIF-1A, eIF-2:GTP:methionyl-tRNAi and eIF-5 to form the 43S pre- initiation complex (43S PIC). The …
MCL	4	Salmon	13	EIF4A1	9606.ENSP00000293831	Eukaryotic initiation factor 4A-I; ATP-dependent RNA helicase which is a subunit of the eIF4F complex involved in cap recognition and is required for mRNA binding to ribosome. In the current model of translation initiation, eIF4A unwinds RNA secondary structures in the 5'-UTR of mRNAs which is necessary to allow efficient binding of the small ribosomal subunit, and subsequent scanning for the ini…
MCL	4	Salmon	13	PA2G4	9606.ENSP00000302886	Proliferation-associated protein 2G4; May play a role in a ERBB3-regulated signal transduction pathway. Seems be involved in growth regulation. Acts a corepressor of the androgen receptor (AR) and is regulated by the ERBB3 ligand neuregulin-1/heregulin (HRG). Inhibits transcription of some E2F1-regulated promoters, probably by recruiting histone acetylase (HAT) activity. Binds RNA. Associates wit…
MCL	4	Salmon	13	PTGS1	9606.ENSP00000354612	Prostaglandin G/H synthase 1; Converts arachidonate to prostaglandin H2 (PGH2), a committed step in prostanoid synthesis. Involved in the constitutive production of prostanoids in particular in the stomach and platelets. In gastric epithelial cells, it is a key step in the generation of prostaglandins, such as prostaglandin E2 (PGE2), which plays an important role in cytoprotection. In platelets,…
MCL	4	Salmon	13	RPL12	9606.ENSP00000354739	Large subunit ribosomal protein l12e; 60S ribosomal protein L12; Binds directly to 26S ribosomal RNA
MCL	4	Salmon	13	RPLP0	9606.ENSP00000449328	Ribosomal protein lateral stalk subunit p0; 60S acidic ribosomal protein P0; Ribosomal protein P0 is the functional equivalent of E.coli protein L10
MCL	4	Salmon	13	RPS3	9606.ENSP00000278572	40S ribosomal protein S3; Involved in translation as a component of the 40S small ribosomal subunit. Has endonuclease activity and plays a role in repair of damaged DNA. Cleaves phosphodiester bonds of DNAs containing altered bases with broad specificity and cleaves supercoiled DNA more efficiently than relaxed DNA. Displays high binding affinity for 7,8-dihydro-8-oxoguanine (8-oxoG), a common DN…
MCL	4	Salmon	13	RPS4X	9606.ENSP00000362744	40S ribosomal protein S4, X isoform; Ribosomal protein S4, X-linked; Belongs to the eukaryotic ribosomal protein eS4 family
MCL	4	Salmon	13	RPSA	9606.ENSP00000346067	Small subunit ribosomal protein sae; 40S ribosomal protein SA; Required for the assembly and/or stability of the 40S ribosomal subunit. Required for the processing of the 20S rRNA- precursor to mature 18S rRNA in a late step of the maturation of 40S ribosomal subunits. Also functions as a cell surface receptor for laminin. Plays a role in cell adhesion to the basement membrane and in the conseque…
MCL	4	Salmon	13	SRPR	9606.ENSP00000328023	Signal recognition particle receptor subunit alpha; Component of the SRP (signal recognition particle) receptor. Ensures, in conjunction with the signal recognition particle, the correct targeting of the nascent secretory proteins to the endoplasmic reticulum membrane system
MCL	5	Fire Brick	12	ATP5A1	9606.ENSP00000381736	ATP synthase subunit alpha, mitochondrial; Mitochondrial membrane ATP synthase (F(1)F(0) ATP synthase or Complex V) produces ATP from ADP in the presence of a proton gradient across the membrane which is generated by electron transport complexes of the respiratory chain. F-type ATPases consist of two structural domains, F(1) - containing the extramembraneous catalytic core, and F(0) - containing …
MCL	5	Fire Brick	12	ATP5B	9606.ENSP00000262030	ATP synthase subunit beta, mitochondrial; Mitochondrial membrane ATP synthase (F(1)F(0) ATP synthase or Complex V) produces ATP from ADP in the presence of a proton gradient across the membrane which is generated by electron transport complexes of the respiratory chain. F-type ATPases consist of two structural domains, F(1) - containing the extramembraneous catalytic core, and F(0) - containing t…
MCL	5	Fire Brick	12	ATP5O	9606.ENSP00000290299	ATP synthase subunit O, mitochondrial; Mitochondrial membrane ATP synthase (F(1)F(0) ATP synthase or Complex V) produces ATP from ADP in the presence of a proton gradient across the membrane which is generated by electron transport complexes of the respiratory chain. F-type ATPases consist of two structural domains, F(1) - containing the extramembraneous catalytic core and F(0) - containing the m…
MCL	5	Fire Brick	12	LONP1	9606.ENSP00000353826	Lon protease homolog, mitochondrial; ATP-dependent serine protease that mediates the selective degradation of misfolded, unassembled or oxidatively damaged polypeptides as well as certain short-lived regulatory proteins in the mitochondrial matrix. May also have a chaperone function in the assembly of inner membrane protein complexes. Participates in the regulation of mitochondrial gene expressio…
MCL	5	Fire Brick	12	MTCH2	9606.ENSP00000303222	Mitochondrial carrier homolog 2; The substrate transported is not yet known. Induces mitochondrial depolarization; Solute carriers
MCL	5	Fire Brick	12	SDHA	9606.ENSP00000264932	Succinate dehydrogenase [ubiquinone] flavoprotein subunit, mitochondrial; Flavoprotein (FP) subunit of succinate dehydrogenase (SDH) that is involved in complex II of the mitochondrial electron transport chain and is responsible for transferring electrons from succinate to ubiquinone (coenzyme Q). Can act as a tumor suppressor; Belongs to the FAD-dependent oxidoreductase 2 family. FRD/SDH subfami…
MCL	5	Fire Brick	12	SLC25A3	9606.ENSP00000228318	Phosphate carrier protein, mitochondrial; Transport of phosphate groups from the cytosol to the mitochondrial matrix. Phosphate is cotransported with H(+). May play a role regulation of the mitochondrial permeability transition pore (mPTP); Solute carriers
MCL	5	Fire Brick	12	SLC25A5	9606.ENSP00000360671	Solute carrier family 25 (mitochondrial adenine nucleotide translocator), member 4/5/6/31; ADP/ATP translocase 2; Catalyzes the exchange of cytoplasmic ADP with mitochondrial ATP across the mitochondrial inner membrane. As part of the mitotic spindle-associated MMXD complex it may play a role in chromosome segregation; Solute carriers
MCL	5	Fire Brick	12	STOML2	9606.ENSP00000348886	Stomatin-like protein 2, mitochondrial; Mitochondrial protein that probably regulates the biogenesis and the activity of mitochondria. Stimulates cardiolipin biosynthesis, binds cardiolipin-enriched membranes where it recruits and stabilizes some proteins including prohibitin and may therefore act in the organization of functional microdomains in mitochondrial membranes. Through regulation of the…
MCL	5	Fire Brick	12	TOMM70A	9606.ENSP00000284320	Translocase of outer mitochondrial membrane 70; Mitochondrial import receptor subunit TOM70; Receptor that accelerates the import of all mitochondrial precursor proteins
MCL	5	Fire Brick	12	TUFM	9606.ENSP00000322439	Elongation factor Tu, mitochondrial; This protein promotes the GTP-dependent binding of aminoacyl-tRNA to the A-site of ribosomes during protein biosynthesis; Belongs to the TRAFAC class translation factor GTPase superfamily. Classic translation factor GTPase family. EF-Tu/EF-1A subfamily
MCL	5	Fire Brick	12	VDAC1	9606.ENSP00000265333	Voltage-dependent anion-selective channel protein 1; Forms a channel through the mitochondrial outer membrane and also the plasma membrane. The channel at the outer mitochondrial membrane allows diffusion of small hydrophilic molecules; in the plasma membrane it is involved in cell volume regulation and apoptosis. It adopts an open conformation at low or zero membrane potential and a closed confo…
MCL	6	Sandy Brown	12	AHCY	9606.ENSP00000217426	Adenosylhomocysteinase; Adenosylhomocysteine is a competitive inhibitor of S- adenosyl-L-methionine-dependent methyl transferase reactions; therefore adenosylhomocysteinase may play a key role in the control of methylations via regulation of the intracellular concentration of adenosylhomocysteine
MCL	6	Sandy Brown	12	ANXA4	9606.ENSP00000377833	Annexin A4; Calcium/phospholipid-binding protein which promotes membrane fusion and is involved in exocytosis; Annexins
MCL	6	Sandy Brown	12	G6PD	9606.ENSP00000377192	Glucose-6-phosphate 1-dehydrogenase; Catalyzes the rate-limiting step of the oxidative pentose-phosphate pathway, which represents a route for the dissimilation of carbohydrates besides glycolysis. The main function of this enzyme is to provide reducing power (NADPH) and pentose phosphates for fatty acid and nucleic acid synthesis; Belongs to the glucose-6-phosphate dehydrogenase family
MCL	6	Sandy Brown	12	GAPDH	9606.ENSP00000229239	Glyceraldehyde-3-phosphate dehydrogenase; Has both glyceraldehyde-3-phosphate dehydrogenase and nitrosylase activities, thereby playing a role in glycolysis and nuclear functions, respectively. Participates in nuclear events including transcription, RNA transport, DNA replication and apoptosis. Nuclear functions are probably due to the nitrosylase activity that mediates cysteine S-nitrosylation o…
MCL	6	Sandy Brown	12	GOT2	9606.ENSP00000245206	Aspartate aminotransferase, mitochondrial; Catalyzes the irreversible transamination of the L- tryptophan metabolite L-kynurenine to form kynurenic acid (KA). Plays a key role in amino acid metabolism. Important for metabolite exchange between mitochondria and cytosol. Facilitates cellular uptake of long-chain free fatty acids; Belongs to the class-I pyridoxal-phosphate-dependent aminotransferase…
MCL	6	Sandy Brown	12	GSR	9606.ENSP00000221130	Glutathione reductase, mitochondrial; Maintains high levels of reduced glutathione in the cytosol
MCL	6	Sandy Brown	12	HSPB1	9606.ENSP00000248553	Heat shock protein family b (small) member 1; Heat shock protein beta-1; Small heat shock protein which functions as a molecular chaperone probably maintaining denatured proteins in a folding- competent state. Plays a role in stress resistance and actin organization. Through its molecular chaperone activity may regulate numerous biological processes including the phosphorylation and the axonal tr…
MCL	6	Sandy Brown	12	PFKP	9606.ENSP00000370517	ATP-dependent 6-phosphofructokinase, platelet type; Catalyzes the phosphorylation of D-fructose 6-phosphate to fructose 1,6-bisphosphate by ATP, the first committing step of glycolysis; Belongs to the phosphofructokinase type A (PFKA) family. ATP-dependent PFK group I subfamily. Eukaryotic two domain clade "E" sub-subfamily
MCL	6	Sandy Brown	12	PGD	9606.ENSP00000270776	6-phosphogluconate dehydrogenase, decarboxylating; Catalyzes the oxidative decarboxylation of 6- phosphogluconate to ribulose 5-phosphate and CO(2), with concomitant reduction of NADP to NADPH; Belongs to the 6-phosphogluconate dehydrogenase family
MCL	6	Sandy Brown	12	PGK1	9606.ENSP00000362413	Phosphoglycerate kinase 1; In addition to its role as a glycolytic enzyme, it seems that PGK-1 acts as a polymerase alpha cofactor protein (primer recognition protein). May play a role in sperm motility
MCL	6	Sandy Brown	12	SHMT2	9606.ENSP00000333667	Serine hydroxymethyltransferase, mitochondrial; Contributes to the de novo mitochondrial thymidylate biosynthesis pathway via its role in glycine and tetrahydrofolate metabolism. Thymidylate biosynthesis is required to prevent uracil accumulation in mtDNA. Interconversion of serine and glycine. Associates with mitochondrial DNA. Plays a role in the deubiquitination of target proteins as component…
MCL	6	Sandy Brown	12	TGM2	9606.ENSP00000355330	Protein-glutamine gamma-glutamyltransferase 2; Catalyzes the cross-linking of proteins and the conjugation of polyamines to proteins; Transglutaminases
MCL	7	Saddle Brown	11	DYNC1H1	9606.ENSP00000348965	Cytoplasmic dynein 1 heavy chain 1; Cytoplasmic dynein 1 acts as a motor for the intracellular retrograde motility of vesicles and organelles along microtubules. Dynein has ATPase activity; the force-producing power stroke is thought to occur on release of ADP. Plays a role in mitotic spindle assembly and metaphase plate congression; Belongs to the dynein heavy chain family
MCL	7	Saddle Brown	11	DYNC1I2	9606.ENSP00000380308	Cytoplasmic dynein 1 intermediate chain 2; Acts as one of several non-catalytic accessory components of the cytoplasmic dynein 1 complex that are thought to be involved in linking dynein to cargos and to adapter proteins that regulate dynein function. Cytoplasmic dynein 1 acts as a motor for the intracellular retrograde motility of vesicles and organelles along microtubules. The intermediate chai…
MCL	7	Saddle Brown	11	HSP90AA1	9606.ENSP00000335153	Heat shock protein HSP 90-alpha; Molecular chaperone that promotes the maturation, structural maintenance and proper regulation of specific target proteins involved for instance in cell cycle control and signal transduction. Undergoes a functional cycle that is linked to its ATPase activity which is essential for its chaperone activity. This cycle probably induces conformational changes in the cl…
MCL	7	Saddle Brown	11	KPNB1	9606.ENSP00000290158	Karyopherin subunit beta 1; Importin subunit beta-1; Functions in nuclear protein import, either in association with an adapter protein, like an importin-alpha subunit, which binds to nuclear localization signals (NLS) in cargo substrates, or by acting as autonomous nuclear transport receptor. Acting autonomously, serves itself as NLS receptor. Docking of the importin/substrate complex to the nuc…
MCL	7	Saddle Brown	11	PPP2R1A	9606.ENSP00000324804	Serine/threonine-protein phosphatase 2A 65 kDa regulatory subunit A alpha isoform; The PR65 subunit of protein phosphatase 2A serves as a scaffolding molecule to coordinate the assembly of the catalytic subunit and a variable regulatory B subunit. Upon interaction with GNA12 promotes dephosphorylation of microtubule associated protein TAU/MAPT. Required for proper chromosome segregation and for c…
MCL	7	Saddle Brown	11	PPP2R4	9606.ENSP00000377036	Serine/threonine-protein phosphatase 2A activator; PPIases accelerate the folding of proteins. It catalyzes the cis-trans isomerization of proline imidic peptide bonds in oligopeptides. Acts as a regulatory subunit for serine/threonine- protein phosphatase 2A (PP2A) modulating its activity or substrate specificity, probably by inducing a conformational change in the catalytic subunit, a proposed …
MCL	7	Saddle Brown	11	RAN	9606.ENSP00000446215	GTP-binding nuclear protein Ran; GTPase involved in nucleocytoplasmic transport, participating both to the import and the export from the nucleus of proteins and RNAs. Switches between a cytoplasmic GDP- and a nuclear GTP-bound state by nucleotide exchange and GTP hydrolysis. Nuclear import receptors such as importin beta bind their substrates only in the absence of GTP-bound RAN and release them…
MCL	7	Saddle Brown	11	RUVBL2	9606.ENSP00000473172	RuvB-like 2; Involved in the endoplasmic reticulum (ER)-associated degradation (ERAD) pathway where it negatively regulates expression of ER stress response genes; Belongs to the RuvB family
MCL	7	Saddle Brown	11	TUBA1A	9606.ENSP00000301071	Tubulin alpha-1A chain; Tubulin is the major constituent of microtubules. It binds two moles of GTP, one at an exchangeable site on the beta chain and one at a non-exchangeable site on the alpha chain; Tubulins
MCL	7	Saddle Brown	11	TUBB4B	9606.ENSP00000341289	Tubulin beta-4B chain; Tubulin is the major constituent of microtubules. It binds two moles of GTP, one at an exchangeable site on the beta chain and one at a non-exchangeable site on the alpha chain; Belongs to the tubulin family
MCL	7	Saddle Brown	11	VIM	9606.ENSP00000446007	Vimentin; Vimentins are class-III intermediate filaments found in various non-epithelial cells, especially mesenchymal cells. Vimentin is attached to the nucleus, endoplasmic reticulum, and mitochondria, either laterally or terminally
MCL	8	Brown	9	COL12A1	9606.ENSP00000325146	Collagen alpha-1(XII) chain; Type XII collagen interacts with type I collagen- containing fibrils, the COL1 domain could be associated with the surface of the fibrils, and the COL2 and NC3 domains may be localized in the perifibrillar matrix; Belongs to the fibril-associated collagens with interrupted helices (FACIT) family
MCL	8	Brown	9	COL1A1	9606.ENSP00000225964	Collagen alpha-1(I) chain; Type I collagen is a member of group I collagen (fibrillar forming collagen); Collagens
MCL	8	Brown	9	COL1A2	9606.ENSP00000297268	Collagen alpha-2(I) chain; Type I collagen is a member of group I collagen (fibrillar forming collagen); Belongs to the fibrillar collagen family
MCL	8	Brown	9	COL6A1	9606.ENSP00000355180	Collagen alpha-1(VI) chain; Collagen VI acts as a cell-binding protein; Belongs to the type VI collagen family
MCL	8	Brown	9	COL6A3	9606.ENSP00000295550	Collagen alpha-3(VI) chain; Collagen VI acts as a cell-binding protein; Collagens
MCL	8	Brown	9	CTHRC1	9606.ENSP00000330523	Collagen triple helix repeat-containing protein 1; May act as a negative regulator of collagen matrix deposition
MCL	8	Brown	9	LEPRE1	9606.ENSP00000236040	Procollagen-proline 3-dioxygenase 1; Prolyl 3-hydroxylase 1; Basement membrane-associated chondroitin sulfate proteoglycan (CSPG). Has prolyl 3-hydroxylase activity catalyzing the post-translational formation of 3-hydroxyproline in -Xaa-Pro- Gly- sequences in collagens, especially types IV and V. May be involved in the secretory pathway of cells. Has growth suppressive activity in fibroblasts
MCL	8	Brown	9	P4HA1	9606.ENSP00000263556	Prolyl 4-hydroxylase subunit alpha-1; Catalyzes the post-translational formation of 4- hydroxyproline in -Xaa-Pro-Gly- sequences in collagens and other proteins; Belongs to the P4HA family
MCL	8	Brown	9	P4HA2	9606.ENSP00000384999	Prolyl 4-hydroxylase subunit alpha-2; Catalyzes the post-translational formation of 4- hydroxyproline in -Xaa-Pro-Gly- sequences in collagens and other proteins
MCL	9	Dark Golden Rod	8	DDOST	9606.ENSP00000399457	Dolichyl-diphosphooligosaccharide--protein glycosyltransferase 48 kDa subunit; Essential subunit of the N-oligosaccharyl transferase (OST) complex which catalyzes the transfer of a high mannose oligosaccharide from a lipid-linked oligosaccharide donor to an asparagine residue within an Asn-X-Ser/Thr consensus motif in nascent polypeptide chains. Required for the assembly of both SST3A- and SS3B-c…
MCL	9	Dark Golden Rod	8	FKBP10	9606.ENSP00000317232	Peptidyl-prolyl cis-trans isomerase FKBP10; PPIases accelerate the folding of proteins during protein synthesis; EF-hand domain containing
MCL	9	Dark Golden Rod	8	P4HB	9606.ENSP00000327801	Protein disulfide-isomerase; This multifunctional protein catalyzes the formation, breakage and rearrangement of disulfide bonds. At the cell surface, seems to act as a reductase that cleaves disulfide bonds of proteins attached to the cell. May therefore cause structural modifications of exofacial proteins. Inside the cell, seems to form/rearrange disulfide bonds of nascent proteins. At high con…
MCL	9	Dark Golden Rod	8	PDIA6	9606.ENSP00000385385	Protein disulfide-isomerase A6; May function as a chaperone that inhibits aggregation of misfolded proteins. Negatively regulates the unfolded protein response (UPR) through binding to UPR sensors such as ERN1, which in turn inactivates ERN1 signaling. May also regulate the UPR via the EIF2AK3 UPR sensor. Plays a role in platelet aggregation and activation by agonists such as convulxin, collagen …
MCL	9	Dark Golden Rod	8	PPIB	9606.ENSP00000300026	Peptidyl-prolyl cis-trans isomerase B; PPIases accelerate the folding of proteins. It catalyzes the cis-trans isomerization of proline imidic peptide bonds in oligopeptides; Cyclophilin peptidylprolyl isomerases
MCL	9	Dark Golden Rod	8	RPN1	9606.ENSP00000296255	Dolichyl-diphosphooligosaccharide--protein glycosyltransferase subunit 1; Essential subunit of the N-oligosaccharyl transferase (OST) complex which catalyzes the transfer of a high mannose oligosaccharide from a lipid-linked oligosaccharide donor to an asparagine residue within an Asn-X-Ser/Thr consensus motif in nascent polypeptide chains; Belongs to the OST1 family
MCL	9	Dark Golden Rod	8	RRBP1	9606.ENSP00000367038	Ribosome-binding protein 1; Acts as a ribosome receptor and mediates interaction between the ribosome and the endoplasmic reticulum membrane
MCL	9	Dark Golden Rod	8	SERPINH1	9606.ENSP00000434412	Serpin H1; Binds specifically to collagen. Could be involved as a chaperone in the biosynthetic pathway of collagen; Serpin peptidase inhibitors
MCL	10	Sandy Brown 2	8	ANXA5	9606.ENSP00000296511	Annexin A5; This protein is an anticoagulant protein that acts as an indirect inhibitor of the thromboplastin-specific complex, which is involved in the blood coagulation cascade; Annexins
MCL	10	Sandy Brown 2	8	FBLN1	9606.ENSP00000331544	Fibulin-1; Incorporated into fibronectin-containing matrix fibers. May play a role in cell adhesion and migration along protein fibers within the extracellular matrix (ECM). Could be important for certain developmental processes and contribute to the supramolecular organization of ECM architecture, in particular to those of basement membranes. Has been implicated in a role in cellular transformat…
MCL	10	Sandy Brown 2	8	FN1	9606.ENSP00000346839	Fibronectin 1; Fibronectin type III domain containing; Endogenous ligands
MCL	10	Sandy Brown 2	8	MME	9606.ENSP00000418525	Membrane metalloendopeptidase; Neprilysin; Thermolysin-like specificity, but is almost confined on acting on polypeptides of up to 30 amino acids. Biologically important in the destruction of opioid peptides such as Met- and Leu-enkephalins by cleavage of a Gly-Phe bond. Able to cleave angiotensin-1, angiotensin-2 and angiotensin 1-9. Involved in the degradation of atrial natriuretic factor (ANF)…
MCL	10	Sandy Brown 2	8	MMP1	9606.ENSP00000322788	Matrix metalloproteinase-1 (interstitial collagenase); Interstitial collagenase; Cleaves collagens of types I, II, and III at one site in the helical domain. Also cleaves collagens of types VII and X. In case of HIV infection, interacts and cleaves the secreted viral Tat protein, leading to a decrease in neuronal Tat's mediated neurotoxicity; Endogenous ligands
MCL	10	Sandy Brown 2	8	NT5E	9606.ENSP00000257770	5'-nucleotidase; Hydrolyzes extracellular nucleotides into membrane permeable nucleosides. Exhibits AMP-, NAD-, and NMN-nucleosidase activities; Belongs to the 5'-nucleotidase family
MCL	10	Sandy Brown 2	8	THY1	9606.ENSP00000284240	Thy-1 membrane glycoprotein; May play a role in cell-cell or cell-ligand interactions during synaptogenesis and other events in the brain; CD molecules
MCL	10	Sandy Brown 2	8	VASN	9606.ENSP00000306864	Vasorin; May act as an inhibitor of TGF-beta signaling
MCL	11	Light Green 2	7	CCT3	9606.ENSP00000295688	T-complex protein 1 subunit gamma; Molecular chaperone; assists the folding of proteins upon ATP hydrolysis. As part of the BBS/CCT complex may play a role in the assembly of BBSome, a complex involved in ciliogenesis regulating transports vesicles to the cilia. Known to play a role, in vitro, in the folding of actin and tubulin; Chaperonins
MCL	11	Light Green 2	7	CCT4	9606.ENSP00000377958	T-complex protein 1 subunit delta; Molecular chaperone; assists the folding of proteins upon ATP hydrolysis. As part of the BBS/CCT complex may play a role in the assembly of BBSome, a complex involved in ciliogenesis regulating transports vesicles to the cilia. Known to play a role, in vitro, in the folding of actin and tubulin; Chaperonins
MCL	11	Light Green 2	7	CCT5	9606.ENSP00000280326	T-complex protein 1 subunit epsilon; Molecular chaperone; assists the folding of proteins upon ATP hydrolysis. As part of the BBS/CCT complex may play a role in the assembly of BBSome, a complex involved in ciliogenesis regulating transports vesicles to the cilia. Known to play a role, in vitro, in the folding of actin and tubulin; Chaperonins
MCL	11	Light Green 2	7	CCT7	9606.ENSP00000258091	T-complex protein 1 subunit eta; Molecular chaperone; assists the folding of proteins upon ATP hydrolysis. Known to play a role, in vitro, in the folding of actin and tubulin (By similarity); Chaperonins
MCL	11	Light Green 2	7	FKBP9	9606.ENSP00000439250	Peptidyl-prolyl cis-trans isomerase FKBP9; PPIases accelerate the folding of proteins during protein synthesis; EF-hand domain containing
MCL	11	Light Green 2	7	GNB2	9606.ENSP00000305260	Guanine nucleotide-binding protein G(I)/G(S)/G(T) subunit beta-2; Guanine nucleotide-binding proteins (G proteins) are involved as a modulator or transducer in various transmembrane signaling systems. The beta and gamma chains are required for the GTPase activity, for replacement of GDP by GTP, and for G protein- effector interaction
MCL	11	Light Green 2	7	TCP1	9606.ENSP00000317334	T-complex protein 1 subunit alpha; Molecular chaperone; assists the folding of proteins upon ATP hydrolysis. As part of the BBS/CCT complex may play a role in the assembly of BBSome, a complex involved in ciliogenesis regulating transports vesicles to the cilia. Known to play a role, in vitro, in the folding of actin and tubulin; Belongs to the TCP-1 chaperonin family
MCL	12	Light Green 4	6	CALR	9606.ENSP00000320866	Calreticulin; Calcium-binding chaperone that promotes folding, oligomeric assembly and quality control in the endoplasmic reticulum (ER) via the calreticulin/calnexin cycle. This lectin interacts transiently with almost all of the monoglucosylated glycoproteins that are synthesized in the ER. Interacts with the DNA-binding domain of NR3C1 and mediates its nuclear export. Involved in maternal gene…
MCL	12	Light Green 4	6	ERP44	9606.ENSP00000262455	Endoplasmic reticulum resident protein 44; Mediates thiol-dependent retention in the early secretory pathway, forming mixed disulfides with substrate proteins through its conserved CRFS motif. Inhibits the calcium channel activity of ITPR1. May have a role in the control of oxidative protein folding in the endoplasmic reticulum. Required to retain ERO1A and ERO1B in the endoplasmic reticulum
MCL	12	Light Green 4	6	LMAN1	9606.ENSP00000251047	Lectin, mannose binding 1; Protein ERGIC-53; Mannose-specific lectin. May recognize sugar residues of glycoproteins, glycolipids, or glycosylphosphatidyl inositol anchors and may be involved in the sorting or recycling of proteins, lipids, or both. The LMAN1-MCFD2 complex forms a specific cargo receptor for the ER-to-Golgi transport of selected proteins
MCL	12	Light Green 4	6	PDIA3	9606.ENSP00000300289	Protein disulfide-isomerase A3; Protein disulfide isomerase family A member 3; Belongs to the protein disulfide isomerase family
MCL	12	Light Green 4	6	RCN1	9606.ENSP00000054950	Reticulocalbin-1; May regulate calcium-dependent activities in the endoplasmic reticulum lumen or post-ER compartment; EF-hand domain containing
MCL	12	Light Green 4	6	RPN2	9606.ENSP00000237530	Dolichyl-diphosphooligosaccharide--protein glycosyltransferase subunit 2; Essential subunit of the N-oligosaccharyl transferase (OST) complex which catalyzes the transfer of a high mannose oligosaccharide from a lipid-linked oligosaccharide donor to an asparagine residue within an Asn-X-Ser/Thr consensus motif in nascent polypeptide chains; Belongs to the SWP1 family
MCL	13	Light Green 7	6	GBE1	9606.ENSP00000410833	1,4-alpha-glucan-branching enzyme; Required for normal glycogen accumulation. The alpha 1-6 branches of glycogen play an important role in increasing the solubility of the molecule (Probable); Belongs to the glycosyl hydrolase 13 family. GlgB subfamily
MCL	13	Light Green 7	6	GFPT1	9606.ENSP00000349860	Glutamine--fructose-6-phosphate aminotransferase [isomerizing] 1; Controls the flux of glucose into the hexosamine pathway. Most likely involved in regulating the availability of precursors for N- and O-linked glycosylation of proteins. Regulates the circadian expression of clock genes ARNTL/BMAL1 and CRY1
MCL	13	Light Green 7	6	GPI	9606.ENSP00000405573	Glucose-6-phosphate isomerase; Besides it's role as a glycolytic enzyme, mammalian GPI can function as a tumor-secreted cytokine and an angiogenic factor (AMF) that stimulates endothelial cell motility. GPI is also a neurotrophic factor (Neuroleukin) for spinal and sensory neurons
MCL	13	Light Green 7	6	PGM1	9606.ENSP00000360124	Phosphoglucomutase-1; This enzyme participates in both the breakdown and synthesis of glucose; Belongs to the phosphohexose mutase family
MCL	13	Light Green 7	6	UGDH	9606.ENSP00000319501	UDP-glucose 6-dehydrogenase; Involved in the biosynthesis of glycosaminoglycans; hyaluronan, chondroitin sulfate, and heparan sulfate
MCL	13	Light Green 7	6	UGP2	9606.ENSP00000338703	UTP--glucose-1-phosphate uridylyltransferase; Plays a central role as a glucosyl donor in cellular metabolic pathways; Belongs to the UDPGP type 1 family
MCL	14	Light Green 9	6	LMNA	9606.ENSP00000357283	Prelamin-A/C; Lamins are components of the nuclear lamina, a fibrous layer on the nucleoplasmic side of the inner nuclear membrane, which is thought to provide a framework for the nuclear envelope and may also interact with chromatin. Lamin A and C are present in equal amounts in the lamina of mammals. Plays an important role in nuclear assembly, chromatin organization, nuclear membrane and telom…
MCL	14	Light Green 9	6	LMNB1	9606.ENSP00000261366	Lamin-B1; Lamins are components of the nuclear lamina, a fibrous layer on the nucleoplasmic side of the inner nuclear membrane, which is thought to provide a framework for the nuclear envelope and may also interact with chromatin
MCL	14	Light Green 9	6	LMNB2	9606.ENSP00000327054	Lamin-B2; Lamins are components of the nuclear lamina, a fibrous layer on the nucleoplasmic side of the inner nuclear membrane, which is thought to provide a framework for the nuclear envelope and may also interact with chromatin; Belongs to the intermediate filament family
MCL	14	Light Green 9	6	SUN2	9606.ENSP00000385616	SUN domain-containing protein 2; As a component of the LINC (LInker of Nucleoskeleton and Cytoskeleton) complex, involved in the connection between the nuclear lamina and the cytoskeleton. The nucleocytoplasmic interactions established by the LINC complex play an important role in the transmission of mechanical forces across the nuclear envelope and in nuclear movement and positioning. Specifical…
MCL	14	Light Green 9	6	TMEM43	9606.ENSP00000303992	Transmembrane protein 43; May have an important role in maintaining nuclear envelope structure by organizing protein complexes at the inner nuclear membrane. Required for retaining emerin at the inner nuclear membrane (By similarity)
MCL	14	Light Green 9	6	TOR1AIP1	9606.ENSP00000435365	Torsin-1A-interacting protein 1; Required for nuclear membrane integrity. Induces TOR1A and TOR1B ATPase activity and is required for their location on the nuclear membrane. Binds to A- and B-type lamins. Possible role in membrane attachment and assembly of the nuclear lamina
MCL	15	Light Green 6	6	PSMC5	9606.ENSP00000310572	26S proteasome regulatory subunit 8; Component of the 26S proteasome, a multiprotein complex involved in the ATP-dependent degradation of ubiquitinated proteins. This complex plays a key role in the maintenance of protein homeostasis by removing misfolded or damaged proteins, which could impair cellular functions, and by removing proteins whose functions are no longer required. Therefore, the pro…
MCL	15	Light Green 6	6	PSMD11	9606.ENSP00000261712	26S proteasome non-ATPase regulatory subunit 11; Component of the 26S proteasome, a multiprotein complex involved in the ATP-dependent degradation of ubiquitinated proteins. This complex plays a key role in the maintenance of protein homeostasis by removing misfolded or damaged proteins, which could impair cellular functions, and by removing proteins whose functions are no longer required. Theref…
MCL	15	Light Green 6	6	PSMD12	9606.ENSP00000348442	26S proteasome non-ATPase regulatory subunit 12; Component of the 26S proteasome, a multiprotein complex involved in the ATP-dependent degradation of ubiquitinated proteins. This complex plays a key role in the maintenance of protein homeostasis by removing misfolded or damaged proteins, which could impair cellular functions, and by removing proteins whose functions are no longer required. Theref…
MCL	15	Light Green 6	6	PSMD13	9606.ENSP00000396937	Proteasome 26S subunit, non-ATPase 13
MCL	15	Light Green 6	6	PSMD3	9606.ENSP00000264639	26S proteasome non-ATPase regulatory subunit 3; Component of the 26S proteasome, a multiprotein complex involved in the ATP-dependent degradation of ubiquitinated proteins. This complex plays a key role in the maintenance of protein homeostasis by removing misfolded or damaged proteins, which could impair cellular functions, and by removing proteins whose functions are no longer required. Therefo…
MCL	15	Light Green 6	6	RAD23B	9606.ENSP00000350708	UV excision repair protein RAD23 homolog B; Multiubiquitin chain receptor involved in modulation of proteasomal degradation. Binds to polyubiquitin chains. Proposed to be capable to bind simultaneously to the 26S proteasome and to polyubiquitinated substrates and to deliver ubiquitinated proteins to the proteasome. May play a role in endoplasmic reticulum- associated degradation (ERAD) of misfold…
MCL	16	Light Green 3	5	AP1B1	9606.ENSP00000350199	AP-1 complex subunit beta-1; Subunit of clathrin-associated adaptor protein complex 1 that plays a role in protein sorting in the late-Golgi/trans-Golgi network (TGN) and/or endosomes. The AP complexes mediate both the recruitment of clathrin to membranes and the recognition of sorting signals within the cytosolic tails of transmembrane cargo molecules
MCL	16	Light Green 3	5	AP2B1	9606.ENSP00000482835	AP-2 complex subunit beta; Component of the adaptor protein complex 2 (AP-2). Adaptor protein complexes function in protein transport via transport vesicles in different membrane traffic pathways. Adaptor protein complexes are vesicle coat components and appear to be involved in cargo selection and vesicle formation. AP-2 is involved in clathrin-dependent endocytosis in which cargo proteins are i…
MCL	16	Light Green 3	5	CLTC	9606.ENSP00000479606	Clathrin heavy chain 1; Clathrin is the major protein of the polyhedral coat of coated pits and vesicles. Two different adapter protein complexes link the clathrin lattice either to the plasma membrane or to the trans-Golgi network. Acts as component of the TACC3/ch- TOG/clathrin complex proposed to contribute to stabilization of kinetochore fibers of the mitotic spindle by acting as inter- micro…
MCL	16	Light Green 3	5	PPAP2B	9606.ENSP00000360296	Phosphatidate phosphatase; Phospholipid phosphatase 3; Catalyzes the conversion of phosphatidic acid (PA) to diacylglycerol (DG). In addition it hydrolyzes lysophosphatidic acid (LPA), ceramide-1-phosphate (C-1-P) and sphingosine-1- phosphate (S-1-P). The relative catalytic efficiency is LPA = PA > C-1-P > S-1-P. May be involved in cell adhesion and in cell-cell interactions
MCL	16	Light Green 3	5	SNX9	9606.ENSP00000376024	Sorting nexin-9; Involved in endocytosis and intracellular vesicle trafficking, both during interphase and at the end of mitosis. Required for efficient progress through mitosis and cytokinesis. Required for normal formation of the cleavage furrow at the end of mitosis. Plays a role in endocytosis via clathrin-coated pits, but also clathrin-independent, actin-dependent fluid-phase endocytosis. Pl…
MCL	17	Green	5	ACAA1	9606.ENSP00000333664	3-ketoacyl-CoA thiolase, peroxisomal; acetyl-CoA acyltransferase 1
MCL	17	Green	5	ACADVL	9606.ENSP00000438689	Very long-chain specific acyl-CoA dehydrogenase, mitochondrial; Active toward esters of long-chain and very long chain fatty acids such as palmitoyl-CoA, mysritoyl-CoA and stearoyl-CoA. Can accommodate substrate acyl chain lengths as long as 24 carbons, but shows little activity for substrates of less than 12 carbons; Belongs to the acyl-CoA dehydrogenase family
MCL	17	Green	5	ECHS1	9606.ENSP00000357535	Enoyl-CoA hydratase, mitochondrial; Straight-chain enoyl-CoA thioesters from C4 up to at least C16 are processed, although with decreasing catalytic rate. Has high substrate specificity for crotonyl-CoA and moderate specificity for acryloyl-CoA, 3-methylcrotonyl-CoA and methacrylyl-CoA. It is noteworthy that binds tiglyl-CoA, but hydrates only a small amount of this substrate
MCL	17	Green	5	HADHA	9606.ENSP00000370023	Trifunctional enzyme subunit alpha, mitochondrial; Bifunctional subunit; In the central section; belongs to the 3-hydroxyacyl- CoA dehydrogenase family
MCL	17	Green	5	HSDL2	9606.ENSP00000381785	Hydroxysteroid dehydrogenase-like protein 2; Has apparently no steroid dehydrogenase activity; Belongs to the short-chain dehydrogenases/reductases (SDR) family
MCL	18	Light Green	5	EIF2AK2	9606.ENSP00000233057	Interferon-induced, double-stranded RNA-activated protein kinase; IFN-induced dsRNA-dependent serine/threonine-protein kinase which plays a key role in the innate immune response to viral infection and is also involved in the regulation of signal transduction, apoptosis, cell proliferation and differentiation. Exerts its antiviral activity on a wide range of DNA and RNA viruses including hepatiti…
MCL	18	Light Green	5	HLA-B	9606.ENSP00000399168	HLA class I histocompatibility antigen, B-7 alpha chain; Involved in the presentation of foreign antigens to the immune system; C1-set domain containing
MCL	18	Light Green	5	IFIT1	9606.ENSP00000360869	Interferon-induced protein with tetratricopeptide repeats 1; Interferon-induced antiviral RNA-binding protein that specifically binds single-stranded RNA bearing a 5'-triphosphate group (PPP-RNA), thereby acting as a sensor of viral single- stranded RNAs and inhibiting expression of viral messenger RNAs. Single-stranded PPP-RNAs, which lack 2'-O-methylation of the 5' cap and bear a 5'-triphosphat…
MCL	18	Light Green	5	IFIT3	9606.ENSP00000360883	Interferon-induced protein with tetratricopeptide repeats 3; IFN-induced antiviral protein which acts as an inhibitor of cellular as well as viral processes, cell migration, proliferation, signaling, and viral replication. Enhances MAVS- mediated host antiviral responses by serving as an adapter bridging TBK1 to MAVS which leads to the activation of TBK1 and phosphorylation of IRF3 and phosphoryl…
MCL	18	Light Green	5	MX1	9606.ENSP00000381601	Interferon-induced GTP-binding protein Mx1; Interferon-induced dynamin-like GTPase with antiviral activity against a wide range of RNA viruses and some DNA viruses. Its target viruses include negative-stranded RNA viruses and HBV through binding and inactivation of their ribonucleocapsid. May also antagonize reoviridae and asfarviridae replication. Inhibits thogoto virus (THOV) replication by pre…
MCL	19	Light Green 5	5	EHD1	9606.ENSP00000479153	EH domain-containing protein 1; ATP- and membrane-binding protein that controls membrane reorganization/tubulation upon ATP hydrolysis. In vitro causes vesiculation of endocytic membranes. Acts in early endocytic membrane fusion and membrane trafficking of recycling endosomes. Recruited to endosomal membranes upon nerve growth factor stimulation, indirectly regulates neurite outgrowth (By similar…
MCL	19	Light Green 5	5	SNX2	9606.ENSP00000368831	Sorting nexin-2; Involved in several stages of intracellular trafficking. Interacts with membranes containing phosphatidylinositol 3- phosphate (PtdIns(3P)) or phosphatidylinositol 3,5-bisphosphate (PtdIns(3,5)P2). Acts in part as component of the retromer membrane-deforming SNX-BAR subcomplex. The SNX-BAR retromer mediates retrograde transport of cargo proteins from endosomes to the trans-Golgi …
MCL	19	Light Green 5	5	SNX6	9606.ENSP00000355217	Sorting nexin-6; Involved in several stages of intracellular trafficking. Interacts with membranes phosphatidylinositol 3,4-bisphosphate and/or phosphatidylinositol 4,5-bisphosphate (Probable). Acts in part as component of the retromer membrane-deforming SNX-BAR subcomplex. The SNX-BAR retromer mediates retrograde transport of cargo proteins from endosomes to the trans-Golgi network (TGN) and is …
MCL	19	Light Green 5	5	STX12	9606.ENSP00000363054	Syntaxin-12; SNARE that acts to regulate protein transport between late endosomes and the trans-Golgi network. The SNARE complex containing STX6, STX12, VAMP4 and VTI1A mediates vesicle fusion (in vitro) (By similarity). Through complex formation with GRIP1, GRIA2 and NSG1 controls the intracellular fate of AMPAR and the endosomal sorting of the GRIA2 subunit toward recycling and membrane targeti…
MCL	19	Light Green 5	5	VPS35	9606.ENSP00000299138	Vacuolar protein sorting-associated protein 35; Acts as component of the retromer cargo-selective complex (CSC). The CSC is believed to be the core functional component of retromer or respective retromer complex variants acting to prevent missorting of selected transmembrane cargo proteins into the lysosomal degradation pathway. The recruitment of the CSC to the endosomal membrane involves RAB7A …
MCL	20	Light Green 8	5	ARCN1	9606.ENSP00000264028	Coatomer subunit delta; Component of the coatomer, a cytosolic protein complex that binds to dilysine motifs and reversibly associates with Golgi non-clathrin-coated vesicles, which further mediate biosynthetic protein transport from the ER, via the Golgi up to the trans Golgi network. The coatomer complex is required for budding from Golgi membranes, and is essential for the retrograde Golgi-to-…
MCL	20	Light Green 8	5	ARHGAP1	9606.ENSP00000310491	Rho GTPase-activating protein 1; GTPase activator for the Rho, Rac and Cdc42 proteins, converting them to the putatively inactive GDP-bound state. Cdc42 seems to be the preferred substrate; BCH domain containing
MCL	20	Light Green 8	5	COPA	9606.ENSP00000357048	Coatomer subunit alpha; The coatomer is a cytosolic protein complex that binds to dilysine motifs and reversibly associates with Golgi non- clathrin-coated vesicles, which further mediate biosynthetic protein transport from the ER, via the Golgi up to the trans Golgi network. Coatomer complex is required for budding from Golgi membranes, and is essential for the retrograde Golgi-to-ER transport o…
MCL	20	Light Green 8	5	COPB1	9606.ENSP00000249923	Coatomer subunit beta; The coatomer is a cytosolic protein complex that binds to dilysine motifs and reversibly associates with Golgi non- clathrin-coated vesicles, which further mediate biosynthetic protein transport from the ER, via the Golgi up to the trans Golgi network. Coatomer complex is required for budding from Golgi membranes, and is essential for the retrograde Golgi-to-ER transport of…
MCL	20	Light Green 8	5	SEC23A	9606.ENSP00000306881	Protein transport protein Sec23A; Component of the coat protein complex II (COPII) which promotes the formation of transport vesicles from the endoplasmic reticulum (ER). The coat has two main functions, the physical deformation of the endoplasmic reticulum membrane into vesicles and the selection of cargo molecules for their transport to the Golgi complex; Belongs to the SEC23/SEC24 family. SEC2…
MCL	21	Medium Aqua Marine	4	CARS	9606.ENSP00000369897	Cysteine--tRNA ligase, cytoplasmic; Aminoacyl tRNA synthetases, Class I; Belongs to the class-I aminoacyl-tRNA synthetase family
MCL	21	Medium Aqua Marine	4	DARS	9606.ENSP00000264161	Aspartate--tRNA ligase, cytoplasmic; Catalyzes the specific attachment of an amino acid to its cognate tRNA in a 2 step reaction: the amino acid (AA) is first activated by ATP to form AA-AMP and then transferred to the acceptor end of the tRNA; Belongs to the class-II aminoacyl-tRNA synthetase family. Type 2 subfamily
MCL	21	Medium Aqua Marine	4	GARS	9606.ENSP00000373918	Glycine--tRNA ligase; Catalyzes the ligation of glycine to the 3'-end of its cognate tRNA. Also produces diadenosine tetraphosphate (Ap4A), a universal pleiotropic signaling molecule needed for cell regulation pathways, by direct condensation of 2 ATPs; Belongs to the class-II aminoacyl-tRNA synthetase family
MCL	21	Medium Aqua Marine	4	VAT1	9606.ENSP00000347872	Synaptic vesicle membrane protein VAT-1 homolog; Possesses ATPase activity (By similarity). Plays a part in calcium-regulated keratinocyte activation in epidermal repair mechanisms. Has no effect on cell proliferation. Negatively regulates mitochondrial fusion in cooperation with mitofusin proteins (MFN1-2)
MCL	22	Aquamarine 7	4	FARSB	9606.ENSP00000281828	phenylalanyl-tRNA synthetase beta subunit; Aminoacyl tRNA synthetases, Class II
MCL	22	Aquamarine 7	4	RARS	9606.ENSP00000231572	Arginine--tRNA ligase, cytoplasmic; Forms part of a macromolecular complex that catalyzes the attachment of specific amino acids to cognate tRNAs during protein synthesis. Modulates the secretion of AIMP1 and may be involved in generation of the inflammatory cytokine EMAP2 from AIMP1; Aminoacyl tRNA synthetases, Class I
MCL	22	Aquamarine 7	4	WARS	9606.ENSP00000347495	Tryptophan--tRNA ligase, cytoplasmic; Isoform 1, isoform 2 and T1-TrpRS have aminoacylation activity while T2-TrpRS lacks it. Isoform 2, T1-TrpRS and T2-TrpRS possess angiostatic activity whereas isoform 1 lacks it. T2-TrpRS inhibits fluid shear stress-activated responses of endothelial cells. Regulates ERK, Akt, and eNOS activation pathways that are associated with angiogenesis, cytoskeletal reo…
MCL	22	Aquamarine 7	4	YARS	9606.ENSP00000362576	Tyrosine--tRNA ligase, cytoplasmic; Catalyzes the attachment of tyrosine to tRNA(Tyr) in a two-step reaction: tyrosine is first activated by ATP to form Tyr- AMP and then transferred to the acceptor end of tRNA(Tyr); Belongs to the class-I aminoacyl-tRNA synthetase family
MCL	23	Aquamarine 5	3	CYP51A1	9606.ENSP00000003100	Lanosterol 14-alpha demethylase; Catalyzes C14-demethylation of lanosterol; it transforms lanosterol into 4,4'-dimethyl cholesta-8,14,24-triene-3-beta-ol; Cytochrome P450 family 51
MCL	23	Aquamarine 5	3	LSS	9606.ENSP00000380837	Lanosterol synthase; Catalyzes the cyclization of (S)-2,3 oxidosqualene to lanosterol, a reaction that forms the sterol nucleus. Through the production of lanosterol may regulate lens protein aggregation and increase transparency; Belongs to the terpene cyclase/mutase family
MCL	23	Aquamarine 5	3	PGRMC1	9606.ENSP00000217971	Membrane-associated progesterone receptor component 1; Component of a progesterone-binding protein complex. Binds progesterone. Has many reported cellular functions (heme homeostasis, interaction with CYPs); Belongs to the cytochrome b5 family. MAPR subfamily
MCL	24	Aquamarine 3	3	LAP3	9606.ENSP00000226299	Cytosol aminopeptidase; Presumably involved in the processing and regular turnover of intracellular proteins. Catalyzes the removal of unsubstituted N-terminal amino acids from various peptides; Belongs to the peptidase M17 family
MCL	24	Aquamarine 3	3	PEPD	9606.ENSP00000244137	Xaa-Pro dipeptidase; Splits dipeptides with a prolyl or hydroxyprolyl residue in the C-terminal position. Plays an important role in collagen metabolism because the high level of iminoacids in collagen; Belongs to the peptidase M24B family. Eukaryotic-type prolidase subfamily
MCL	24	Aquamarine 3	3	PYCR1	9606.ENSP00000384949	Pyrroline-5-carboxylate reductase 1, mitochondrial; Housekeeping enzyme that catalyzes the last step in proline biosynthesis. Can utilize both NAD and NADP, but has higher affinity for NAD. Involved in the cellular response to oxidative stress
MCL	25	Aquamarine	3	ATAD3A	9606.ENSP00000368030	ATPase family AAA domain-containing protein 3A; Essential for mitochondrial network organization, mitochondrial metabolism and cell growth at organism and cellular level. May play an important role in mitochondrial protein synthesis. May also participate in mitochondrial DNA replication. May bind to mitochondrial DNA D-loops and contribute to nucleoid stability. Required for enhanced channeling o…
MCL	25	Aquamarine	3	HSPD1	9606.ENSP00000373620	Heat shock protein family d (hsp60) member 1; 60 kDa heat shock protein, mitochondrial; Chaperonin implicated in mitochondrial protein import and macromolecular assembly. Together with Hsp10, facilitates the correct folding of imported proteins. May also prevent misfolding and promote the refolding and proper assembly of unfolded polypeptides generated under stress conditions in the mitochondrial…
MCL	25	Aquamarine	3	HTRA1	9606.ENSP00000357980	Serine protease HTRA1; Serine protease with a variety of targets, including extracellular matrix proteins such as fibronectin. HTRA1-generated fibronectin fragments further induce synovial cells to up-regulate MMP1 and MMP3 production. May also degrade proteoglycans, such as aggrecan, decorin and fibromodulin. Through cleavage of proteoglycans, may release soluble FGF-glycosaminoglycan complexes …
MCL	26	Cyan	3	ACTR3	9606.ENSP00000263238	Actin-related protein 3; Functions as ATP-binding component of the Arp2/3 complex which is involved in regulation of actin polymerization and together with an activating nucleation-promoting factor (NPF) mediates the formation of branched actin networks. Seems to contact the pointed end of the daughter actin filament. Plays a role in ciliogenesis; Belongs to the actin family. ARP3 subfamily
MCL	26	Cyan	3	CORO1B	9606.ENSP00000377471	Coronin-1B/1C/6; Coronin-1B; Regulates leading edge dynamics and cell motility in fibroblasts. May be involved in cytokinesis and signal transduction (By similarity); Coronins
MCL	26	Cyan	3	CORO1C	9606.ENSP00000394496	Coronin-1B/1C/6; Coronin-1C; May be involved in cytokinesis, motility, and signal transduction; Belongs to the WD repeat coronin family
MCL	27	Aquamarine 2	3	API5	9606.ENSP00000431391	Apoptosis inhibitor 5; Antiapoptotic factor that may have a role in protein assembly. Negatively regulates ACIN1. By binding to ACIN1, it suppresses ACIN1 cleavage from CASP3 and ACIN1-mediated DNA fragmentation. Also known to efficiently suppress E2F1-induced apoptosis. Its depletion enhances the cytotoxic action of the chemotherapeutic drugs; Armadillo-like helical domain containing
MCL	27	Aquamarine 2	3	MVP	9606.ENSP00000378760	Major vault protein; Required for normal vault structure. Vaults are multi- subunit structures that may act as scaffolds for proteins involved in signal transduction. Vaults may also play a role in nucleo- cytoplasmic transport. Down-regulates IFNG-mediated STAT1 signaling and subsequent activation of JAK. Down-regulates SRC activity and signaling through MAP kinases
MCL	27	Aquamarine 2	3	SND1	9606.ENSP00000346762	Staphylococcal nuclease domain-containing protein 1; Functions as a bridging factor between STAT6 and the basal transcription factor. Plays a role in PIM1 regulation of MYB activity. Functions as a transcriptional coactivator for the Epstein-Barr virus nuclear antigen 2 (EBNA2); Tudor domain containing
MCL	28	Aquamarine 4	3	ADSS	9606.ENSP00000355493	Adenylosuccinate synthetase isozyme 2; Plays an important role in the de novo pathway and in the salvage pathway of purine nucleotide biosynthesis. Catalyzes the first committed step in the biosynthesis of AMP from IMP
MCL	28	Aquamarine 4	3	ATIC	9606.ENSP00000236959	5-aminoimidazole-4-carboxamide ribonucleotide formyltransferase/IMP cyclohydrolase; Bifunctional purine biosynthesis protein PURH; Bifunctional enzyme that catalyzes 2 steps in purine biosynthesis; Belongs to the PurH family
MCL	28	Aquamarine 4	3	KCTD12	9606.ENSP00000366694	Potassium channel tetramerization domain containing 12; BTB/POZ domain-containing protein KCTD12; Auxiliary subunit of GABA-B receptors that determine the pharmacology and kinetics of the receptor response. Increases agonist potency and markedly alter the G-protein signaling of the receptors by accelerating onset and promoting desensitization (By similarity)
MCL	29	Aquamarine 6	3	CTSD	9606.ENSP00000236671	Cathepsin D; Acid protease active in intracellular protein breakdown. Plays a role in APP processing following cleavage and activation by ADAM30 which leads to APP degradation. Involved in the pathogenesis of several diseases such as breast cancer and possibly Alzheimer disease; Cathepsins
MCL	29	Aquamarine 6	3	DPP7	9606.ENSP00000360635	Dipeptidyl-peptidase ii; Dipeptidyl peptidase 2; Plays an important role in the degradation of some oligopeptides; DASH family
MCL	29	Aquamarine 6	3	TPP1	9606.ENSP00000299427	Tripeptidyl-peptidase 1; Lysosomal serine protease with tripeptidyl-peptidase I activity. May act as a non-specific lysosomal peptidase which generates tripeptides from the breakdown products produced by lysosomal proteinases. Requires substrates with an unsubstituted N-terminus (By similarity)
MCL	30	Sky Blue 8	3	YWHAE	9606.ENSP00000264335	14-3-3 protein epsilon; Adapter protein implicated in the regulation of a large spectrum of both general and specialized signaling pathways. Binds to a large number of partners, usually by recognition of a phosphoserine or phosphothreonine motif. Binding generally results in the modulation of the activity of the binding partner (By similarity). Positively regulates phosphorylated protein HSF1 nuc…
MCL	30	Sky Blue 8	3	YWHAH	9606.ENSP00000248975	14-3-3 protein eta; Adapter protein implicated in the regulation of a large spectrum of both general and specialized signaling pathways. Binds to a large number of partners, usually by recognition of a phosphoserine or phosphothreonine motif. Binding generally results in the modulation of the activity of the binding partner. Negatively regulates the kinase activity of PDPK1; 14-3-3 phospho-serine…
MCL	30	Sky Blue 8	3	YWHAQ	9606.ENSP00000371267	14-3-3 protein theta; Adapter protein implicated in the regulation of a large spectrum of both general and specialized signaling pathways. Binds to a large number of partners, usually by recognition of a phosphoserine or phosphothreonine motif. Binding generally results in the modulation of the activity of the binding partner. Negatively regulates the kinase activity of PDPK1; Belongs to the 14-3…
MCL	31	Sky Blue 6	3	AKAP12	9606.ENSP00000384537	A-kinase anchor protein 12; Anchoring protein that mediates the subcellular compartmentation of protein kinase A (PKA) and protein kinase C (PKC); A-kinase anchoring proteins
MCL	31	Sky Blue 6	3	MARCKS	9606.ENSP00000478061	Myristoylated alanine-rich C-kinase substrate; MARCKS is the most prominent cellular substrate for protein kinase C. This protein binds calmodulin, actin, and synapsin. MARCKS is a filamentous (F) actin cross-linking protein
MCL	31	Sky Blue 6	3	PRKAR2A	9606.ENSP00000265563	cAMP-dependent protein kinase type II-alpha regulatory subunit; Regulatory subunit of the cAMP-dependent protein kinases involved in cAMP signaling in cells. Type II regulatory chains mediate membrane association by binding to anchoring proteins, including the MAP2 kinase
MCL	32	Sky Blue 4	3	CPNE1	9606.ENSP00000317257	Copine-1; Calcium-dependent phospholipid-binding protein that plays a role in calcium-mediated intracellular processes. Involved in the TNF-alpha receptor signaling pathway in a calcium-dependent manner. Exhibits calcium-dependent phospholipid binding properties. Plays a role in neuronal progenitor cell differentiation; induces neurite outgrowth via a AKT-dependent signaling cascade and calcium-i…
MCL	32	Sky Blue 4	3	CSE1L	9606.ENSP00000262982	Exportin-2; Export receptor for importin-alpha. Mediates importin- alpha re-export from the nucleus to the cytoplasm after import substrates (cargos) have been released into the nucleoplasm. In the nucleus binds cooperatively to importin-alpha and to the GTPase Ran in its active GTP-bound form. Docking of this trimeric complex to the nuclear pore complex (NPC) is mediated through binding to nucle…
MCL	32	Sky Blue 4	3	KPNA3	9606.ENSP00000261667	Karyopherin subunit alpha 3; Importin subunit alpha-4; Functions in nuclear protein import as an adapter protein for nuclear receptor KPNB1. Binds specifically and directly to substrates containing either a simple or bipartite NLS motif. Docking of the importin/substrate complex to the nuclear pore complex (NPC) is mediated by KPNB1 through binding to nucleoporin FxFG repeats and the complex is s…
MCL	33	Sky Blue 2	3	ATL3	9606.ENSP00000381844	Atlastin-3; GTPase tethering membranes through formation of trans- homooligomers and mediating homotypic fusion of endoplasmic reticulum membranes. Functions in endoplasmic reticulum tubular network biogenesis
MCL	33	Sky Blue 2	3	CKAP4	9606.ENSP00000367265	Cytoskeleton-associated protein 4; High-affinity epithelial cell surface receptor for APF
MCL	33	Sky Blue 2	3	RTN4	9606.ENSP00000337838	Reticulon-4; Developmental neurite growth regulatory factor with a role as a negative regulator of axon-axon adhesion and growth, and as a facilitator of neurite branching. Regulates neurite fasciculation, branching and extension in the developing nervous system. Involved in down-regulation of growth, stabilization of wiring and restriction of plasticity in the adult CNS. Regulates the radial mig…
MCL	34	Sky Blue	2	CAPN1	9606.ENSP00000431984	Calpain-1 catalytic subunit; Calcium-regulated non-lysosomal thiol-protease which catalyzes limited proteolysis of substrates involved in cytoskeletal remodeling and signal transduction; Belongs to the peptidase C2 family
MCL	34	Sky Blue	2	CAPN2	9606.ENSP00000295006	Calpain-2 catalytic subunit; Calcium-regulated non-lysosomal thiol-protease which catalyzes limited proteolysis of substrates involved in cytoskeletal remodeling and signal transduction. Proteolytically cleaves MYOC at 'Arg-226'. Proteolytically cleaves CPEB3 following neuronal stimulation which abolishes CPEB3 translational repressor activity, leading to translation of CPEB3 target mRNAs (By sim…
MCL	35	Sky Blue 3	2	EMILIN1	9606.ENSP00000369677	Elastin microfibril interfacer 1; EMILIN-1; May be responsible for anchoring smooth muscle cells to elastic fibers, and may be involved not only in the formation of the elastic fiber, but also in the processes that regulate vessel assembly. Has cell adhesive capacity; EMI domain containing
MCL	35	Sky Blue 3	2	ITGAV	9606.ENSP00000261023	Integrin alpha-V; The alpha-V (ITGAV) integrins are receptors for vitronectin, cytotactin, fibronectin, fibrinogen, laminin, matrix metalloproteinase-2, osteopontin, osteomodulin, prothrombin, thrombospondin and vWF. They recognize the sequence R-G-D in a wide array of ligands. ITGAV:ITGB3 binds to fractalkine (CX3CL1) and may act as its coreceptor in CX3CR1-dependent fractalkine signaling. ITGAV…
MCL	36	Sky Blue 5	2	MSN	9606.ENSP00000353408	Moesin; Probably involved in connections of major cytoskeletal structures to the plasma membrane. May inhibit herpes simplex virus 1 infection at an early stage. Plays a role in regulating the proliferation, migration, and adhesion of human lymphoid cells and participates in immunologic synapse formation; FERM domain containing
MCL	36	Sky Blue 5	2	RDX	9606.ENSP00000384136	Radixin; Probably plays a crucial role in the binding of the barbed end of actin filaments to the plasma membrane; Deafness associated genes
MCL	37	Sky Blue 7	2	CAV1	9606.ENSP00000339191	Caveolin-1; May act as a scaffolding protein within caveolar membranes. Interacts directly with G-protein alpha subunits and can functionally regulate their activity (By similarity). Involved in the costimulatory signal essential for T-cell receptor (TCR)- mediated T-cell activation. Its binding to DPP4 induces T-cell proliferation and NF-kappa-B activation in a T-cell receptor/CD3- dependent man…
MCL	37	Sky Blue 7	2	PRKCDBP	9606.ENSP00000307292	Caveolae-associated protein 3; Regulates the traffic and/or budding of caveolae. Plays a role in caveola formation in a tissue- specific manner. Required for the formation of caveolae in smooth muscle but not in the lung and heart endothelial cells. Regulates the equilibrium between cell surface-associated and cell surface- dissociated caveolae by promoting the rapid release of caveolae from the …
MCL	38	Cornflower Blue 5	2	CRYZ	9606.ENSP00000399805	Nadph:quinone reductase; Quinone oxidoreductase; Does not have alcohol dehydrogenase activity. Binds NADP and acts through a one-electron transfer process. Orthoquinones, such as 1,2-naphthoquinone or 9,10-phenanthrenequinone, are the best substrates (in vitro). May act in the detoxification of xenobiotics. Interacts with (AU)-rich elements (ARE) in the 3'-UTR of target mRNA species. Enhances the…
MCL	38	Cornflower Blue 5	2	EPHX1	9606.ENSP00000480004	Microsomal epoxide hydrolase; Epoxide hydrolase 1; Biotransformation enzyme that catalyzes the hydrolysis of arene and aliphatic epoxides to less reactive and more water soluble dihydrodiols by the trans addition of water (By similarity). May play a role in the metabolism of endogenous lipids such as epoxide-containing fatty acids
MCL	39	Cornflower Blue 4	2	ERLIN2	9606.ENSP00000276461	Er lipid raft associated 2; Erlin-2; Component of the ERLIN1/ERLIN2 complex which mediates the endoplasmic reticulum-associated degradation (ERAD) of inositol 1,4,5-trisphosphate receptors (IP3Rs) such as ITPR1. Promotes sterol-accelerated ERAD of HMGCR probably implicating an AMFR/gp78-containing ubiquitin ligase complex. Involved in regulation of cellular cholesterol homeostasis by regulation t…
MCL	39	Cornflower Blue 4	2	STOM	9606.ENSP00000286713	Erythrocyte band 7 integral membrane protein; Regulates ion channel activity and transmembrane ion transport. Regulates ASIC2 and ASIC3 channel activity; Belongs to the band 7/mec-2 family
MCL	40	Cornflower Blue 2	2	ANXA2	9606.ENSP00000346032	Annexin A2; Calcium-regulated membrane-binding protein whose affinity for calcium is greatly enhanced by anionic phospholipids. It binds two calcium ions with high affinity. May be involved in heat-stress response. Inhibits PCSK9-enhanced LDLR degradation, probably reduces PCSK9 protein levels via a translational mechanism but also competes with LDLR for binding with PCSK9; Belongs to the annexin…
MCL	40	Cornflower Blue 2	2	ANXA6	9606.ENSP00000346550	Annexin A6; May associate with CD21. May regulate the release of Ca(2+) from intracellular stores; Annexins
MCL	41	Blue	2	OPTN	9606.ENSP00000368022	Optineurin; Plays an important role in the maintenance of the Golgi complex, in membrane trafficking, in exocytosis, through its interaction with myosin VI and Rab8. Links myosin VI to the Golgi complex and plays an important role in Golgi ribbon formation. Plays a role in the activation of innate immune response during viral infection. Mechanistically, recruits TBK1 at the Golgi apparatus, promo…
MCL	41	Blue	2	TFRC	9606.ENSP00000353224	Transferrin receptor protein 1; Cellular uptake of iron occurs via receptor-mediated endocytosis of ligand-occupied transferrin receptor into specialized endosomes. Endosomal acidification leads to iron release. The apotransferrin-receptor complex is then recycled to the cell surface with a return to neutral pH and the concomitant loss of affinity of apotransferrin for its receptor. Transferrin r…
MCL	42	Cornflower Blue	2	ARPC1B	9606.ENSP00000389631	Actin-related protein 2/3 complex subunit 1B; Functions as component of the Arp2/3 complex which is involved in regulation of actin polymerization and together with an activating nucleation-promoting factor (NPF) mediates the formation of branched actin networks; Belongs to the WD repeat ARPC1 family
MCL	42	Cornflower Blue	2	CAPG	9606.ENSP00000263867	Macrophage-capping protein; Calcium-sensitive protein which reversibly blocks the barbed ends of actin filaments but does not sever preformed actin filaments. May play an important role in macrophage function. May play a role in regulating cytoplasmic and/or nuclear structures through potential interactions with actin. May bind DNA; Gelsolin/villins
MCL	43	Cornflower Blue 3	2	MAP4	9606.ENSP00000353375	Microtubule-associated protein 4; Non-neuronal microtubule-associated protein. Promotes microtubule assembly
MCL	43	Cornflower Blue 3	2	2002-09-01	9606.ENSP00000479861	Septin-2; Filament-forming cytoskeletal GTPase. Forms a filamentous structure with SEPT12, SEPT6, SEPT2 and probably SEPT4 at the sperm annulus which is required for the structural integrity and motility of the sperm tail during postmeiotic differentiation. Required for normal organization of the actin cytoskeleton. Plays a role in the biogenesis of polarized columnar-shaped epithelium by maintai…
MCL	44	Medium Slate Blue 5	2	BSG	9606.ENSP00000333769	Basigin; Plays an important role in targeting the monocarboxylate transporters SLC16A1, SLC16A3, SLC16A8 and SLC16A11 to the plasma membrane. Plays pivotal roles in spermatogenesis, embryo implantation, neural network formation and tumor progression. Stimulates adjacent fibroblasts to produce matrix metalloproteinases (MMPS). Seems to be a receptor for oligomannosidic glycans. In vitro, promotes …
MCL	44	Medium Slate Blue 5	2	SLC3A2	9606.ENSP00000367123	4F2 cell-surface antigen heavy chain; Required for the function of light chain amino-acid transporters. Involved in sodium-independent, high-affinity transport of large neutral amino acids such as phenylalanine, tyrosine, leucine, arginine and tryptophan. Involved in guiding and targeting of LAT1 and LAT2 to the plasma membrane. When associated with SLC7A6 or SLC7A7 acts as an arginine/glutamine …
MCL	45	Medium Slate Blue 3	2	ANXA11	9606.ENSP00000398610	Annexin A11; Binds specifically to calcyclin in a calcium-dependent manner (By similarity). Required for midbody formation and completion of the terminal phase of cytokinesis; Belongs to the annexin family
MCL	45	Medium Slate Blue 3	2	ANXA7	9606.ENSP00000362010	Annexin A7; Calcium/phospholipid-binding protein which promotes membrane fusion and is involved in exocytosis; Belongs to the annexin family
MCL	46	Medium Slate Blue	2	AKR1A1	9606.ENSP00000361140	Alcohol dehydrogenase [NADP(+)]; Catalyzes the NADPH-dependent reduction of a variety of aromatic and aliphatic aldehydes to their corresponding alcohols. Catalyzes the reduction of mevaldate to mevalonic acid and of glyceraldehyde to glycerol. Has broad substrate specificity. In vitro substrates include succinic semialdehyde, 4- nitrobenzaldehyde, 1,2-naphthoquinone, methylglyoxal, and D- glucur…
MCL	46	Medium Slate Blue	2	AKR7A2	9606.ENSP00000235835	Aflatoxin B1 aldehyde reductase member 2; Catalyzes the NADPH-dependent reduction of succinic semialdehyde to gamma-hydroxybutyrate. May have an important role in producing the neuromodulator gamma-hydroxybutyrate (GHB). Has broad substrate specificity. Has NADPH-dependent aldehyde reductase activity towards 2-carboxybenzaldehyde, 2- nitrobenzaldehyde and pyridine-2-aldehyde (in vitro). Can reduc…
MCL	47	Medium Slate Blue 2	2	HIST1H2AE	9606.ENSP00000303373	Histone cluster 1 H2A family member e; Core component of nucleosome. Nucleosomes wrap and compact DNA into chromatin, limiting DNA accessibility to the cellular machineries which require DNA as a template. Histones thereby play a central role in transcription regulation, DNA repair, DNA replication and chromosomal stability. DNA accessibility is regulated via a complex set of post-translational m…
MCL	47	Medium Slate Blue 2	2	HIST1H4F	9606.ENSP00000244537	Histone cluster 1 H4 family member f; Core component of nucleosome. Nucleosomes wrap and compact DNA into chromatin, limiting DNA accessibility to the cellular machineries which require DNA as a template. Histones thereby play a central role in transcription regulation, DNA repair, DNA replication and chromosomal stability. DNA accessibility is regulated via a complex set of post-translational mo…
MCL	48	Medium Slate Blue 4	2	LAMP1	9606.ENSP00000333298	Lysosome-associated membrane glycoprotein 1; Presents carbohydrate ligands to selectins. Also implicated in tumor cell metastasis; CD molecules
MCL	48	Medium Slate Blue 4	2	PCYOX1	9606.ENSP00000387654	Prenylcysteine oxidase / farnesylcysteine lyase; Prenylcysteine oxidase 1; Involved in the degradation of prenylated proteins. Cleaves the thioether bond of prenyl-L-cysteines, such as farnesylcysteine and geranylgeranylcysteine
MCL	49	Medium Purple	2	GNS	9606.ENSP00000258145	N-acetylglucosamine-6-sulfatase; Glucosamine-6-sulfatase; Belongs to the sulfatase family
MCL	49	Medium Purple	2	HEXB	9606.ENSP00000261416	Beta-hexosaminidase subunit beta; Responsible for the degradation of GM2 gangliosides, and a variety of other molecules containing terminal N-acetyl hexosamines, in the brain and other tissues; Belongs to the glycosyl hydrolase 20 family
MCL	50	Medium Purple 2	2	CAND1	9606.ENSP00000442318	Cullin-associated NEDD8-dissociated protein 1; Key assembly factor of SCF (SKP1-CUL1-F-box protein) E3 ubiquitin ligase complexes that promotes the exchange of the substrate-recognition F-box subunit in SCF complexes, thereby playing a key role in the cellular repertoire of SCF complexes. Acts as a F-box protein exchange factor. The exchange activity of CAND1 is coupled with cycles of neddylation…
MCL	50	Medium Purple 2	2	IPO5	9606.ENSP00000261574	Importin-5; Functions in nuclear protein import as nuclear transport receptor. Serves as receptor for nuclear localization signals (NLS) in cargo substrates. Is thought to mediate docking of the importin/substrate complex to the nuclear pore complex (NPC) through binding to nucleoporin and the complex is subsequently translocated through the pore by an energy requiring, Ran- dependent mechanism. …
MCL	51	Medium Purple 3	2	APOL2	9606.ENSP00000249066	Apolipoprotein L2; May affect the movement of lipids in the cytoplasm or allow the binding of lipids to organelles; Apolipoproteins
MCL	51	Medium Purple 3	2	COMT	9606.ENSP00000354511	Catechol O-methyltransferase; Catalyzes the O-methylation, and thereby the inactivation, of catecholamine neurotransmitters and catechol hormones. Also shortens the biological half-lives of certain neuroactive drugs, like L-DOPA, alpha-methyl DOPA and isoproterenol; Seven-beta-strand methyltransferase motif containing
MCL	52	Medium Purple 4	2	EHD2	9606.ENSP00000263277	EH domain-containing protein 2; ATP- and membrane-binding protein that controls membrane reorganization/tubulation upon ATP hydrolysis (By similarity). Plays a role in membrane trafficking between the plasma membrane and endosomes. Important for the internalization of GLUT4. Required for fusion of myoblasts to skeletal muscle myotubes. Required for normal translocation of FER1L5 to the plasma mem…
MCL	52	Medium Purple 4	2	MYOF	9606.ENSP00000352208	Myoferlin; Calcium/phospholipid-binding protein that plays a role in the plasmalemma repair mechanism of endothelial cells that permits rapid resealing of membranes disrupted by mechanical stress. Involved in endocytic recycling. Implicated in VEGF signal transduction by regulating the levels of the receptor KDR (By similarity); Ferlin family
MCL	53	Medium Purple 5	2	DPYSL2	9606.ENSP00000309539	Dihydropyrimidinase-related protein 2; Plays a role in neuronal development and polarity, as well as in axon growth and guidance, neuronal growth cone collapse and cell migration. Necessary for signaling by class 3 semaphorins and subsequent remodeling of the cytoskeleton. May play a role in endocytosis; Belongs to the metallo-dependent hydrolases superfamily. Hydantoinase/dihydropyrimidinase fam…
MCL	53	Medium Purple 5	2	DPYSL3	9606.ENSP00000343690	Dihydropyrimidinase-related protein 3; Necessary for signaling by class 3 semaphorins and subsequent remodeling of the cytoskeleton. Plays a role in axon guidance, neuronal growth cone collapse and cell migration (By similarity)
MCL	54	Medium Orchid	1	FASN	9606.ENSP00000304592	Fatty acid synthase; Fatty acid synthetase catalyzes the formation of long- chain fatty acids from acetyl-CoA, malonyl-CoA and NADPH. This multifunctional protein has 7 catalytic activities and an acyl carrier protein; Seven-beta-strand methyltransferase motif containing
MCL	55	Orchid 7	1	PPP3CA	9606.ENSP00000378323	Serine/threonine-protein phosphatase 2B catalytic subunit alpha isoform; Calcium-dependent, calmodulin-stimulated protein phosphatase. Many of the substrates contain a PxIxIT motif. This subunit may have a role in the calmodulin activation of calcineurin. Dephosphorylates DNM1L, HSPB1 and SSH1; Belongs to the PPP phosphatase family. PP-2B subfamily
MCL	56	Orchid 6	1	AIFM1	9606.ENSP00000287295	Apoptosis-inducing factor 1, mitochondrial; Functions both as NADH oxidoreductase and as regulator of apoptosis. In response to apoptotic stimuli, it is released from the mitochondrion intermembrane space into the cytosol and to the nucleus, where it functions as a proapoptotic factor in a caspase-independent pathway. In contrast, functions as an antiapoptotic factor in normal mitochondria via it…
MCL	57	Orchid 5	1	PHGDH	9606.ENSP00000358417	D-3-phosphoglycerate dehydrogenase; Catalyzes the reversible oxidation of 3-phospho-D- glycerate to 3-phosphonooxypyruvate, the first step of the phosphorylated L-serine biosynthesis pathway. Also catalyzes the reversible oxidation of 2-hydroxyglutarate to 2-oxoglutarate and the reversible oxidation of (S)-malate to oxaloacetate; Belongs to the D-isomer specific 2-hydroxyacid dehydrogenase family
MCL	58	Orchid 3	1	ALDH18A1	9606.ENSP00000360268	Delta-1-pyrroline-5-carboxylate synthetase; Delta-1-pyrroline-5-carboxylate synthase; Bifunctional enzyme that converts glutamate to glutamate 5-semialdehyde, an intermediate in the biosynthesis of proline, ornithine and arginine
MCL	59	Violet 4	1	MYO1C	9606.ENSP00000352834	Unconventional myosin-Ic; Myosins are actin-based motor molecules with ATPase activity. Unconventional myosins serve in intracellular movements. Their highly divergent tails are presumed to bind to membranous compartments, which would be moved relative to actin filaments. Involved in glucose transporter recycling in response to insulin by regulating movement of intracellular GLUT4-containing vesi…
MCL	60	Violet 2	1	FSCN1	9606.ENSP00000371798	Fascin; Organizes filamentous actin into bundles with a minimum of 4.1:1 actin/fascin ratio. Plays a role in the organization of actin filament bundles and the formation of microspikes, membrane ruffles, and stress fibers. Important for the formation of a diverse set of cell protrusions, such as filopodia, and for cell motility and migration; Fascins
MCL	61	Purple	1	SOD1	9606.ENSP00000270142	Superoxide dismutase, cu-zn family; Superoxide dismutase [Cu-Zn]; Destroys radicals which are normally produced within the cells and which are toxic to biological systems
MCL	62	Violet	1	PPIA	9606.ENSP00000419425	Peptidyl-prolyl cis-trans isomerase A; PPIases accelerate the folding of proteins. It catalyzes the cis-trans isomerization of proline imidic peptide bonds in oligopeptides; Belongs to the cyclophilin-type PPIase family. PPIase A subfamily
MCL	63	Violet 3	1	ALDH7A1	9606.ENSP00000387123	Alpha-aminoadipic semialdehyde dehydrogenase; Multifunctional enzyme mediating important protective effects. Metabolizes betaine aldehyde to betaine, an important cellular osmolyte and methyl donor. Protects cells from oxidative stress by metabolizing a number of lipid peroxidation-derived aldehydes. Involved in lysine catabolism
MCL	64	Orchid	1	LGALS3	9606.ENSP00000254301	Galectin-3; Galactose-specific lectin which binds IgE. May mediate with the alpha-3, beta-1 integrin the stimulation by CSPG4 of endothelial cells migration. Together with DMBT1, required for terminal differentiation of columnar epithelial cells during early embryogenesis (By similarity). In the nucleus: acts as a pre-mRNA splicing factor. Involved in acute inflammatory responses including neutro…
MCL	65	Orchid 2	1	ADH5	9606.ENSP00000296412	Alcohol dehydrogenase class-3; Class-III ADH is remarkably ineffective in oxidizing ethanol, but it readily catalyzes the oxidation of long-chain primary alcohols and the oxidation of S-(hydroxymethyl) glutathione; Belongs to the zinc-containing alcohol dehydrogenase family. Class-III subfamily
MCL	66	Orchid 4	1	TXNDC5	9606.ENSP00000369081	Thioredoxin domain-containing protein 5; Possesses thioredoxin activity. Has been shown to reduce insulin disulfide bonds. Also complements protein disulfide- isomerase deficiency in yeast (By similarity)
MCL	67	Hot Pink 4	1	PRDX2	9606.ENSP00000301522	Peroxiredoxin-2; Thiol-specific peroxidase that catalyzes the reduction of hydrogen peroxide and organic hydroperoxides to water and alcohols, respectively. Plays a role in cell protection against oxidative stress by detoxifying peroxides and as sensor of hydrogen peroxide-mediated signaling events. Might participate in the signaling cascades of growth factors and tumor necrosis factor-alpha by r…
MCL	68	Hot Pink 2	1	GSTO1	9606.ENSP00000358727	Glutathione S-transferase omega-1; Exhibits glutathione-dependent thiol transferase and dehydroascorbate reductase activities. Has S-(phenacyl)glutathione reductase activity. Has also glutathione S-transferase activity. Participates in the biotransformation of inorganic arsenic and reduces monomethylarsonic acid (MMA) and dimethylarsonic acid; Soluble glutathione S-transferases
MCL	69	Hot Pink	1	XRCC6	9606.ENSP00000352257	X-ray repair cross-complementing protein 6; Single-stranded DNA-dependent ATP-dependent helicase. Has a role in chromosome translocation. The DNA helicase II complex binds preferentially to fork-like ends of double-stranded DNA in a cell cycle-dependent manner. It works in the 3'-5' direction. Binding to DNA may be mediated by XRCC6. Involved in DNA non-homologous end joining (NHEJ) required for …
MCL	70	Hot Pink 3	1	PLS3	9606.ENSP00000348163	Plastin-3; Actin-bundling protein found in intestinal microvilli, hair cell stereocilia, and fibroblast filopodia. May play a role in the regulation of bone development; EF-hand domain containing
MCL	71	Pale Violet Red 2	1	ANPEP	9606.ENSP00000300060	Alanyl aminopeptidase, membrane; Aminopeptidase N; Broad specificity aminopeptidase which plays a role in the final digestion of peptides generated from hydrolysis of proteins by gastric and pancreatic proteases. Also involved in the processing of various peptides including peptide hormones, such as angiotensin III and IV, neuropeptides, and chemokines. May also be involved the cleavage of peptid…
MCL	72	Pale Violet Red	1	PHB2	9606.ENSP00000441875	Prohibitin-2; Acts as a mediator of transcriptional repression by nuclear hormone receptors via recruitment of histone deacetylases (By similarity). Functions as an estrogen receptor (ER)-selective coregulator that potentiates the inhibitory activities of antiestrogens and represses the activity of estrogens. Competes with NCOA1 for modulation of ER transcriptional activity. Probably involved in …
MCL	73	Pink	1	DNM1L	9606.ENSP00000449089	Dynamin-1-like protein; Functions in mitochondrial and peroxisomal division. Mediates membrane fission through oligomerization into membrane- associated tubular structures that wrap around the scission site to constrict and sever the mitochondrial membrane through a GTP hydrolysis-dependent mechanism. Through its function in mitochondrial division, ensures the survival of at least some types of p…
MCL	74	Light Coral 3	1	CD9	9606.ENSP00000371958	CD9 antigen; Involved in platelet activation and aggregation. Regulates paranodal junction formation. Involved in cell adhesion, cell motility and tumor metastasis. Required for sperm-egg fusion; Belongs to the tetraspanin (TM4SF) family
MCL	75	Light Coral 2	1	SRP68	9606.ENSP00000312066	Signal recognition particle subunit SRP68; Signal-recognition-particle assembly has a crucial role in targeting secretory proteins to the rough endoplasmic reticulum membrane. SRP68 binds the 7S RNA, SRP72 binds to this complex subsequently. This ribonucleoprotein complex might interact directly with the docking protein in the ER membrane and possibly participate in the elongation arrest function
MCL	76	Light Coral	1	ATP6V1B2	9606.ENSP00000276390	V-type proton ATPase subunit B, brain isoform; Non-catalytic subunit of the peripheral V1 complex of vacuolar ATPase. V-ATPase is responsible for acidifying a variety of intracellular compartments in eukaryotic cells; Belongs to the ATPase alpha/beta chains family
