# Supplementary material for: Gingival proteomics reveals the role of TGF beta and YAP/TAZ signaling in Raine syndrome fibrosis
Source: Sci Rep. 2024 Apr 25;14:9497. doi: 10.1038/s41598-024-59713-0 (PMC11045870; doi:10.1038/s41598-024-59713-0)
Supplement: Supplementary file 16 — Supplementary Table S14. [file 41598_2024_59713_MOESM16_ESM.xlsx]

## Sheet: TCS-all-protein
#category	term ID	term description	observed gene count	background gene count	strength	false discovery rate	matching proteins in your network (IDs)	matching proteins in your network (labels)
GO Process	GO:0051641	Cellular localization	124	2967	0.45	2.11e-24	9606.ENSP00000211998,9606.ENSP00000217971,9606.ENSP00000225964,9606.ENSP00000236671,9606.ENSP00000248553,9606.ENSP00000248975,9606.ENSP00000249923,9606.ENSP00000251047,9606.ENSP00000252699,9606.ENSP00000253792,9606.ENSP00000254301,9606.ENSP00000258145,9606.ENSP00000258962,9606.ENSP00000261023,9606.ENSP00000261416,9606.ENSP00000261574,9606.ENSP00000261667,9606.ENSP00000261712,9606.ENSP00000262030,…	VCL,PGRMC1,COL1A1,CTSD,HSPB1,YWHAH,COPB1,LMAN1,ACTN4,ACLY,LGALS3,GNS,SRSF1,ITGAV,HEXB,IPO5,KPNA3,PSMD11,ATP5B,ERP44,CSE1L,ACTR3,EHD2,ARCN1,YWHAE,PSMD3,EIF4A3,SOD1,RPS3,HNRNPU,THY1,TOMM70A,STOM,AIFM1,KPNB1,ATP5O,ANXA5,VPS35,TPP1,ANPEP,TUBA1A,PA2G4,MTCH2,SEC23A,ARHGAP1,SRP68,CPNE1,CALR,PPP2R1A,SRPR,LAMP1,ACAA1,BSG,HSP90AA1,SARNP,RTN4,CAV1,TUBB4B,ANXA2,RPSA,FN1,VAT1,PSMD12,STOML2,DYNC1H1,AP1B1,XRCC6…
GO Process	GO:0051649	Establishment of localization in cell	107	2375	0.48	1.17e-22	9606.ENSP00000211998,9606.ENSP00000217971,9606.ENSP00000236671,9606.ENSP00000248553,9606.ENSP00000248975,9606.ENSP00000249923,9606.ENSP00000251047,9606.ENSP00000252699,9606.ENSP00000253792,9606.ENSP00000254301,9606.ENSP00000258145,9606.ENSP00000258962,9606.ENSP00000261023,9606.ENSP00000261416,9606.ENSP00000261574,9606.ENSP00000261667,9606.ENSP00000261712,9606.ENSP00000262030,9606.ENSP00000262455,…	VCL,PGRMC1,CTSD,HSPB1,YWHAH,COPB1,LMAN1,ACTN4,ACLY,LGALS3,GNS,SRSF1,ITGAV,HEXB,IPO5,KPNA3,PSMD11,ATP5B,ERP44,CSE1L,ACTR3,EHD2,ARCN1,YWHAE,PSMD3,EIF4A3,SOD1,RPS3,HNRNPU,TOMM70A,STOM,AIFM1,KPNB1,ATP5O,ANXA5,VPS35,ANPEP,TUBA1A,PA2G4,SEC23A,ARHGAP1,SRP68,CPNE1,CALR,SRPR,LAMP1,ACAA1,HSP90AA1,SARNP,TUBB4B,ANXA2,RPSA,FN1,VAT1,PSMD12,STOML2,DYNC1H1,AP1B1,XRCC6,MYO1C,MAP4,RPL12,SNX6,COPA,LMNA,HRNR,FLNA,PG…
GO Process	GO:0009987	Cellular process	286	15024	0.11	1.57e-21	9606.ENSP00000054950,9606.ENSP00000196371,9606.ENSP00000205402,9606.ENSP00000211998,9606.ENSP00000216780,9606.ENSP00000217426,9606.ENSP00000217971,9606.ENSP00000221130,9606.ENSP00000221419,9606.ENSP00000222673,9606.ENSP00000225655,9606.ENSP00000225792,9606.ENSP00000225964,9606.ENSP00000228318,9606.ENSP00000229239,9606.ENSP00000231572,9606.ENSP00000233057,9606.ENSP00000235835,9606.ENSP00000236040,…	RCN1,OXCT1,DLD,VCL,PCK2,AHCY,PGRMC1,GSR,HNRNPL,OGDH,PFN1,DDX5,COL1A1,SLC25A3,GAPDH,RARS,EIF2AK2,AKR7A2,LEPRE1,CTSD,ATIC,RPN2,TARDBP,PEPD,HIST1H4F,GOT2,HSPB1,YWHAH,COPB1,LMAN1,ACTN4,ACLY,LGALS3,NT5E,CCT7,GNS,SRSF1,ITGAV,LMNB1,HEXB,IPO5,KPNA3,PSMD11,ATP5B,ERP44,CSE1L,ACTR3,EHD2,P4HA1,CAPG,ARCN1,DARS,YWHAE,PSMD3,SDHA,VDAC1,PRKAR2A,EIF4A3,SOD1,PGD,ATP6V1B2,ERLIN2,GLUD1,RPS3,CCT5,DLAT,FARSB,HNRNPU,THY…
GO Process	GO:0010033	Response to organic substance	112	3011	0.4	1.13e-17	9606.ENSP00000196371,9606.ENSP00000216780,9606.ENSP00000221419,9606.ENSP00000225792,9606.ENSP00000225964,9606.ENSP00000229239,9606.ENSP00000233057,9606.ENSP00000236959,9606.ENSP00000245206,9606.ENSP00000248553,9606.ENSP00000248975,9606.ENSP00000252699,9606.ENSP00000261366,9606.ENSP00000261574,9606.ENSP00000261712,9606.ENSP00000262030,9606.ENSP00000262455,9606.ENSP00000263238,9606.ENSP00000264639,…	OXCT1,PCK2,HNRNPL,DDX5,COL1A1,GAPDH,EIF2AK2,ATIC,GOT2,HSPB1,YWHAH,ACTN4,LMNB1,IPO5,PSMD11,ATP5B,ERP44,ACTR3,PSMD3,PRKAR2A,EIF4A3,SOD1,ATP6V1B2,ERLIN2,RPS3,HNRNPU,AIFM1,CAPN2,ADH5,ANXA5,COL1A2,TPP1,PDIA3,PRDX2,FASN,PSMC5,RBM14,TCP1,NCL,CALR,TUFM,MMP1,PPP2R1A,P4HB,SRPR,SHMT2,BSG,HSP90AA1,CAV1,CAMK2D,DPYSL3,ANXA2,FN1,PSMD12,PTBP1,GFPT1,RAD23B,MYO1C,TFRC,MSN,LONP1,COMT,COL6A1,SNX6,ADSS,LMNA,SYNCRIP,G…
GO Process	GO:0051179	Localization	159	5591	0.28	1.06e-16	9606.ENSP00000211998,9606.ENSP00000217971,9606.ENSP00000225964,9606.ENSP00000228318,9606.ENSP00000236671,9606.ENSP00000245206,9606.ENSP00000248553,9606.ENSP00000248975,9606.ENSP00000249066,9606.ENSP00000249923,9606.ENSP00000251047,9606.ENSP00000252699,9606.ENSP00000253792,9606.ENSP00000254301,9606.ENSP00000258091,9606.ENSP00000258145,9606.ENSP00000258962,9606.ENSP00000261023,9606.ENSP00000261416,…	VCL,PGRMC1,COL1A1,SLC25A3,CTSD,GOT2,HSPB1,YWHAH,APOL2,COPB1,LMAN1,ACTN4,ACLY,LGALS3,CCT7,GNS,SRSF1,ITGAV,HEXB,IPO5,KPNA3,PSMD11,ATP5B,ERP44,CSE1L,ACTR3,EHD2,ARCN1,YWHAE,PSMD3,VDAC1,EIF4A3,SOD1,ATP6V1B2,ERLIN2,RPS3,CCT5,HNRNPU,THY1,TOMM70A,STOM,AIFM1,KPNB1,ATP5O,CCT3,ANXA5,COL1A2,VPS35,TPP1,ANPEP,TUBA1A,PA2G4,MTCH2,SEC23A,DPYSL2,ARHGAP1,PSMC5,SRP68,CPNE1,TCP1,CALR,MMP1,PPP2R1A,SRPR,CTHRC1,LAMP1,AC…
GO Process	GO:0051234	Establishment of localization	139	4479	0.32	1.06e-16	9606.ENSP00000211998,9606.ENSP00000217971,9606.ENSP00000225964,9606.ENSP00000228318,9606.ENSP00000236671,9606.ENSP00000245206,9606.ENSP00000248553,9606.ENSP00000248975,9606.ENSP00000249066,9606.ENSP00000249923,9606.ENSP00000251047,9606.ENSP00000252699,9606.ENSP00000253792,9606.ENSP00000254301,9606.ENSP00000258091,9606.ENSP00000258145,9606.ENSP00000258962,9606.ENSP00000261023,9606.ENSP00000261416,…	VCL,PGRMC1,COL1A1,SLC25A3,CTSD,GOT2,HSPB1,YWHAH,APOL2,COPB1,LMAN1,ACTN4,ACLY,LGALS3,CCT7,GNS,SRSF1,ITGAV,HEXB,IPO5,KPNA3,PSMD11,ATP5B,ERP44,CSE1L,ACTR3,EHD2,ARCN1,YWHAE,PSMD3,VDAC1,EIF4A3,SOD1,ATP6V1B2,ERLIN2,RPS3,CCT5,HNRNPU,TOMM70A,STOM,AIFM1,KPNB1,ATP5O,CCT3,ANXA5,VPS35,ANPEP,TUBA1A,PA2G4,SEC23A,DPYSL2,ARHGAP1,PSMC5,SRP68,CPNE1,TCP1,CALR,SRPR,LAMP1,ACAA1,HSP90AA1,SARNP,CAV1,TUBB4B,ANXA2,RPSA,A…
GO Process	GO:0044403	Symbiotic process	56	865	0.64	1.30e-16	9606.ENSP00000229239,9606.ENSP00000233057,9606.ENSP00000240185,9606.ENSP00000248553,9606.ENSP00000249923,9606.ENSP00000261023,9606.ENSP00000261574,9606.ENSP00000261667,9606.ENSP00000264335,9606.ENSP00000265333,9606.ENSP00000278572,9606.ENSP00000283179,9606.ENSP00000286713,9606.ENSP00000290158,9606.ENSP00000293831,9606.ENSP00000299138,9606.ENSP00000300026,9606.ENSP00000300060,9606.ENSP00000305556,…	GAPDH,EIF2AK2,TARDBP,HSPB1,COPB1,ITGAV,IPO5,KPNA3,YWHAE,VDAC1,RPS3,HNRNPU,STOM,KPNB1,EIF4A1,VPS35,PPIB,ANPEP,PCBP1,TCP1,TUFM,MMP1,FBLN1,LAMP1,HSP90AA1,CAV1,ANXA2,RPSA,SND1,FN1,PTBP1,AP1B1,XRCC6,TFRC,MSN,RPL12,SYNCRIP,SLC25A5,IFIT1,RPS4X,HNRNPK,OPTN,DDX1,HSPD1,DYNC1I2,DDX3X,SSB,HLA-B,PPIA,EIF3F,PHB2,VIM,RAN,RPLP0,AP2B1,EIF3L
GO Process	GO:0006810	Transport	136	4353	0.32	1.43e-16	9606.ENSP00000211998,9606.ENSP00000217971,9606.ENSP00000225964,9606.ENSP00000228318,9606.ENSP00000236671,9606.ENSP00000245206,9606.ENSP00000248553,9606.ENSP00000248975,9606.ENSP00000249066,9606.ENSP00000249923,9606.ENSP00000251047,9606.ENSP00000252699,9606.ENSP00000253792,9606.ENSP00000254301,9606.ENSP00000258091,9606.ENSP00000258145,9606.ENSP00000258962,9606.ENSP00000261023,9606.ENSP00000261416,…	VCL,PGRMC1,COL1A1,SLC25A3,CTSD,GOT2,HSPB1,YWHAH,APOL2,COPB1,LMAN1,ACTN4,ACLY,LGALS3,CCT7,GNS,SRSF1,ITGAV,HEXB,IPO5,KPNA3,PSMD11,ATP5B,ERP44,CSE1L,ACTR3,EHD2,ARCN1,YWHAE,PSMD3,VDAC1,EIF4A3,SOD1,ATP6V1B2,ERLIN2,RPS3,CCT5,HNRNPU,TOMM70A,STOM,AIFM1,KPNB1,ATP5O,CCT3,ANXA5,VPS35,ANPEP,TUBA1A,PA2G4,SEC23A,DPYSL2,ARHGAP1,PSMC5,SRP68,CPNE1,TCP1,CALR,SRPR,LAMP1,ACAA1,HSP90AA1,SARNP,CAV1,TUBB4B,ANXA2,RPSA,A…
GO Process	GO:0019752	Carboxylic acid metabolic process	55	853	0.64	2.72e-16	9606.ENSP00000205402,9606.ENSP00000216780,9606.ENSP00000217426,9606.ENSP00000222673,9606.ENSP00000229239,9606.ENSP00000231572,9606.ENSP00000236959,9606.ENSP00000244137,9606.ENSP00000245206,9606.ENSP00000253792,9606.ENSP00000261416,9606.ENSP00000264161,9606.ENSP00000264932,9606.ENSP00000265333,9606.ENSP00000270776,9606.ENSP00000277865,9606.ENSP00000280346,9606.ENSP00000281828,9606.ENSP00000296412,…	DLD,PCK2,AHCY,OGDH,GAPDH,RARS,ATIC,PEPD,GOT2,ACLY,HEXB,DARS,SDHA,VDAC1,PGD,GLUD1,DLAT,FARSB,ADH5,FASN,UGDH,MDH2,IDH2,ACAA1,SHMT2,BSG,DLST,UGP2,WARS,GFPT1,PTGS1,ADSS,FH,ECHS1,PHGDH,GSTO1,PGM1,ALDH18A1,AKR1A1,PGK1,YARS,SUCLA2,PDHA1,CARS,HADHA,PFKP,GARS,PYCR1,ALDH7A1,PCYOX1,GPI,SUCLG2,ACADVL,ETFA,EPHX1
GO Process	GO:0043312	Neutrophil degranulation	42	484	0.76	3.84e-16	9606.ENSP00000211998,9606.ENSP00000217971,9606.ENSP00000236671,9606.ENSP00000249923,9606.ENSP00000253792,9606.ENSP00000254301,9606.ENSP00000258145,9606.ENSP00000261023,9606.ENSP00000261416,9606.ENSP00000261712,9606.ENSP00000262455,9606.ENSP00000264639,9606.ENSP00000286713,9606.ENSP00000290158,9606.ENSP00000300060,9606.ENSP00000302886,9606.ENSP00000317257,9606.ENSP00000333298,9606.ENSP00000333664,…	VCL,PGRMC1,CTSD,COPB1,ACLY,LGALS3,GNS,ITGAV,HEXB,PSMD11,ERP44,PSMD3,STOM,KPNB1,ANPEP,PA2G4,CPNE1,LAMP1,ACAA1,HSP90AA1,TUBB4B,ANXA2,VAT1,PSMD12,DYNC1H1,XRCC6,HRNR,PGM1,DPP7,GSN,CKAP4,TXNDC5,MVP,DDX3X,PSMD13,HLA-B,DDOST,GPI,MME,PPIA,CAPN1,CAND1
GO Process	GO:0070887	Cellular response to chemical stimulus	106	2919	0.39	4.63e-16	9606.ENSP00000216780,9606.ENSP00000221130,9606.ENSP00000225792,9606.ENSP00000225964,9606.ENSP00000229239,9606.ENSP00000233057,9606.ENSP00000235835,9606.ENSP00000236959,9606.ENSP00000248553,9606.ENSP00000248975,9606.ENSP00000252699,9606.ENSP00000254301,9606.ENSP00000261366,9606.ENSP00000261574,9606.ENSP00000261712,9606.ENSP00000262030,9606.ENSP00000263238,9606.ENSP00000264639,9606.ENSP00000265563,…	PCK2,GSR,DDX5,COL1A1,GAPDH,EIF2AK2,AKR7A2,ATIC,HSPB1,YWHAH,ACTN4,LGALS3,LMNB1,IPO5,PSMD11,ATP5B,ACTR3,PSMD3,PRKAR2A,EIF4A3,SOD1,ATP6V1B2,RPS3,HNRNPU,AIFM1,CAPN2,ADH5,COL1A2,TPP1,PDIA3,PRDX2,FASN,VASN,PSMC5,CPNE1,TCP1,NCL,CALR,MMP1,P4HB,SRPR,ACAA1,SHMT2,PARVA,HSP90AA1,RTN4,CAV1,CAMK2D,DPYSL3,ANXA2,FN1,PSMD12,PTBP1,GFPT1,RAD23B,XRCC6,MYO1C,TFRC,MSN,LONP1,PTGS1,COL6A1,SNX6,LMNA,SYNCRIP,GSTO1,FLNA,RB…
GO Process	GO:0042221	Response to chemical	134	4333	0.32	5.15e-16	9606.ENSP00000196371,9606.ENSP00000216780,9606.ENSP00000217426,9606.ENSP00000221130,9606.ENSP00000221419,9606.ENSP00000225792,9606.ENSP00000225964,9606.ENSP00000229239,9606.ENSP00000233057,9606.ENSP00000235835,9606.ENSP00000236959,9606.ENSP00000237530,9606.ENSP00000245206,9606.ENSP00000248553,9606.ENSP00000248975,9606.ENSP00000252699,9606.ENSP00000254301,9606.ENSP00000261023,9606.ENSP00000261366,…	OXCT1,PCK2,AHCY,GSR,HNRNPL,DDX5,COL1A1,GAPDH,EIF2AK2,AKR7A2,ATIC,RPN2,GOT2,HSPB1,YWHAH,ACTN4,LGALS3,ITGAV,LMNB1,IPO5,PSMD11,ATP5B,ERP44,ACTR3,PSMD3,PRKAR2A,EIF4A3,SOD1,ATP6V1B2,ERLIN2,RPS3,HNRNPU,AIFM1,CAPN2,ADH5,ANXA5,COL1A2,TPP1,PDIA3,PRDX2,FASN,VASN,DPYSL2,PSMC5,RBM14,SRP68,CPNE1,TCP1,NCL,CALR,TUFM,MMP1,PPP2R1A,P4HB,SRPR,ACAA1,SHMT2,BSG,PARVA,HSP90AA1,RTN4,CAV1,CAMK2D,DPYSL3,ANXA2,FN1,PSMD12,P…
GO Process	GO:0045055	Regulated exocytosis	49	697	0.67	6.95e-16	9606.ENSP00000211998,9606.ENSP00000217971,9606.ENSP00000236671,9606.ENSP00000249923,9606.ENSP00000252699,9606.ENSP00000253792,9606.ENSP00000254301,9606.ENSP00000258145,9606.ENSP00000261023,9606.ENSP00000261416,9606.ENSP00000261712,9606.ENSP00000262455,9606.ENSP00000264639,9606.ENSP00000270142,9606.ENSP00000286713,9606.ENSP00000290158,9606.ENSP00000296511,9606.ENSP00000300060,9606.ENSP00000302886,…	VCL,PGRMC1,CTSD,COPB1,ACTN4,ACLY,LGALS3,GNS,ITGAV,HEXB,PSMD11,ERP44,PSMD3,SOD1,STOM,KPNB1,ANXA5,ANPEP,PA2G4,CPNE1,LAMP1,ACAA1,HSP90AA1,TUBB4B,ANXA2,FN1,VAT1,PSMD12,DYNC1H1,XRCC6,HRNR,FLNA,PGM1,DPP7,GSN,CKAP4,TXNDC5,CD9,ACTN1,MVP,DDX3X,PSMD13,HLA-B,DDOST,GPI,MME,PPIA,CAPN1,CAND1
GO Process	GO:0016192	Vesicle-mediated transport	80	1805	0.47	7.10e-16	9606.ENSP00000211998,9606.ENSP00000217971,9606.ENSP00000236671,9606.ENSP00000249923,9606.ENSP00000251047,9606.ENSP00000252699,9606.ENSP00000253792,9606.ENSP00000254301,9606.ENSP00000258145,9606.ENSP00000261023,9606.ENSP00000261416,9606.ENSP00000261712,9606.ENSP00000262455,9606.ENSP00000263238,9606.ENSP00000263277,9606.ENSP00000264028,9606.ENSP00000264639,9606.ENSP00000270142,9606.ENSP00000286713,…	VCL,PGRMC1,CTSD,COPB1,LMAN1,ACTN4,ACLY,LGALS3,GNS,ITGAV,HEXB,PSMD11,ERP44,ACTR3,EHD2,ARCN1,PSMD3,SOD1,STOM,KPNB1,ANXA5,VPS35,ANPEP,PA2G4,SEC23A,DPYSL2,ARHGAP1,CPNE1,CALR,LAMP1,ACAA1,HSP90AA1,CAV1,TUBB4B,ANXA2,FN1,VAT1,PSMD12,DYNC1H1,AP1B1,XRCC6,MYO1C,TFRC,SNX6,TGM2,COPA,HRNR,FLNA,PGM1,PPAP2B,DPP7,GSN,STX12,CKAP4,OPTN,SNX2,TXNDC5,CD9,SNX9,MYO1B,ACTN1,MVP,DYNC1I2,MX1,DDX3X,ARPC1B,CORO1C,PSMD13,ANXA…
GO Process	GO:0043436	Oxoacid metabolic process	56	944	0.6	1.89e-15	9606.ENSP00000205402,9606.ENSP00000216780,9606.ENSP00000217426,9606.ENSP00000222673,9606.ENSP00000229239,9606.ENSP00000231572,9606.ENSP00000236959,9606.ENSP00000244137,9606.ENSP00000245206,9606.ENSP00000253792,9606.ENSP00000258145,9606.ENSP00000261416,9606.ENSP00000264161,9606.ENSP00000264932,9606.ENSP00000265333,9606.ENSP00000270776,9606.ENSP00000277865,9606.ENSP00000280346,9606.ENSP00000281828,…	DLD,PCK2,AHCY,OGDH,GAPDH,RARS,ATIC,PEPD,GOT2,ACLY,GNS,HEXB,DARS,SDHA,VDAC1,PGD,GLUD1,DLAT,FARSB,ADH5,FASN,UGDH,MDH2,IDH2,ACAA1,SHMT2,BSG,DLST,UGP2,WARS,GFPT1,PTGS1,ADSS,FH,ECHS1,PHGDH,GSTO1,PGM1,ALDH18A1,AKR1A1,PGK1,YARS,SUCLA2,PDHA1,CARS,HADHA,PFKP,GARS,PYCR1,ALDH7A1,PCYOX1,GPI,SUCLG2,ACADVL,ETFA,EPHX1
GO Process	GO:0008152	Metabolic process	197	8298	0.2	5.00e-15	9606.ENSP00000003100,9606.ENSP00000054950,9606.ENSP00000196371,9606.ENSP00000205402,9606.ENSP00000216780,9606.ENSP00000217426,9606.ENSP00000217971,9606.ENSP00000221130,9606.ENSP00000221419,9606.ENSP00000222673,9606.ENSP00000225792,9606.ENSP00000225964,9606.ENSP00000226299,9606.ENSP00000229239,9606.ENSP00000231572,9606.ENSP00000233057,9606.ENSP00000235835,9606.ENSP00000236040,9606.ENSP00000236671,…	CYP51A1,RCN1,OXCT1,DLD,PCK2,AHCY,PGRMC1,GSR,HNRNPL,OGDH,DDX5,COL1A1,LAP3,GAPDH,RARS,EIF2AK2,AKR7A2,LEPRE1,CTSD,ATIC,RPN2,TARDBP,PEPD,HIST1H4F,GOT2,YWHAH,APOL2,LMAN1,ACLY,LGALS3,NT5E,GNS,SRSF1,ITGAV,HEXB,PSMD11,ATP5B,ERP44,P4HA1,DARS,YWHAE,PSMD3,SDHA,VDAC1,EIF4A3,SOD1,PGD,ATP6V1B2,ERLIN2,GLUD1,RPS3,DLAT,FARSB,HNRNPU,THY1,TOMM70A,AIFM1,KPNB1,ATP5O,EIF4A1,CAPN2,RPN1,ADH5,COL1A2,TPP1,PPIB,ANPEP,PDIA3…
GO Process	GO:0016032	Viral process	50	776	0.64	5.65e-15	9606.ENSP00000233057,9606.ENSP00000248553,9606.ENSP00000249923,9606.ENSP00000261023,9606.ENSP00000261574,9606.ENSP00000261667,9606.ENSP00000264335,9606.ENSP00000265333,9606.ENSP00000278572,9606.ENSP00000283179,9606.ENSP00000290158,9606.ENSP00000293831,9606.ENSP00000299138,9606.ENSP00000300060,9606.ENSP00000305556,9606.ENSP00000322439,9606.ENSP00000322788,9606.ENSP00000331544,9606.ENSP00000333298,…	EIF2AK2,HSPB1,COPB1,ITGAV,IPO5,KPNA3,YWHAE,VDAC1,RPS3,HNRNPU,KPNB1,EIF4A1,VPS35,ANPEP,PCBP1,TUFM,MMP1,FBLN1,LAMP1,HSP90AA1,CAV1,ANXA2,RPSA,SND1,PTBP1,AP1B1,XRCC6,TFRC,MSN,RPL12,SYNCRIP,SLC25A5,IFIT1,RPS4X,HNRNPK,OPTN,DDX1,HSPD1,DYNC1I2,DDX3X,SSB,HLA-B,PPIA,EIF3F,PHB2,VIM,RAN,RPLP0,AP2B1,EIF3L
GO Process	GO:0044281	Small molecule metabolic process	75	1684	0.47	6.16e-15	9606.ENSP00000003100,9606.ENSP00000196371,9606.ENSP00000205402,9606.ENSP00000216780,9606.ENSP00000217426,9606.ENSP00000221130,9606.ENSP00000222673,9606.ENSP00000229239,9606.ENSP00000231572,9606.ENSP00000235835,9606.ENSP00000236959,9606.ENSP00000244137,9606.ENSP00000245206,9606.ENSP00000249066,9606.ENSP00000253792,9606.ENSP00000257770,9606.ENSP00000258145,9606.ENSP00000261416,9606.ENSP00000262030,…	CYP51A1,OXCT1,DLD,PCK2,AHCY,GSR,OGDH,GAPDH,RARS,AKR7A2,ATIC,PEPD,GOT2,APOL2,ACLY,NT5E,GNS,HEXB,ATP5B,DARS,SDHA,VDAC1,PGD,ERLIN2,GLUD1,DLAT,FARSB,ATP5O,ADH5,FASN,GPD2,UGDH,MDH2,IDH2,ACAA1,SHMT2,BSG,DLST,UGP2,WARS,STOML2,GFPT1,MYOF,PTGS1,ADSS,FH,ECHS1,PHGDH,GSTO1,PGM1,ALDH18A1,PPAP2B,AKR1A1,PGK1,YARS,SUCLA2,PDHA1,CARS,HADHA,PFKP,GARS,G6PD,LIMA1,LSS,ATP5A1,PYCR1,ALDH7A1,PCYOX1,GPI,MME,SUCLG2,ACADVL,…
GO Process	GO:0055114	Oxidation-reduction process	54	939	0.59	2.33e-14	9606.ENSP00000003100,9606.ENSP00000205402,9606.ENSP00000221130,9606.ENSP00000222673,9606.ENSP00000229239,9606.ENSP00000235835,9606.ENSP00000236040,9606.ENSP00000263556,9606.ENSP00000264932,9606.ENSP00000270142,9606.ENSP00000270776,9606.ENSP00000277865,9606.ENSP00000280346,9606.ENSP00000287295,9606.ENSP00000296412,9606.ENSP00000300289,9606.ENSP00000301522,9606.ENSP00000304592,9606.ENSP00000308610,…	CYP51A1,DLD,GSR,OGDH,GAPDH,AKR7A2,LEPRE1,P4HA1,SDHA,SOD1,PGD,GLUD1,DLAT,AIFM1,ADH5,PDIA3,PRDX2,FASN,GPD2,UGDH,MDH2,P4HB,IDH2,ACAA1,DLST,UGP2,VAT1,GFPT1,PTGS1,FH,ECHS1,PHGDH,GSTO1,PGM1,ALDH18A1,AKR1A1,PGK1,SUCLA2,PDHA1,HADHA,PFKP,G6PD,HSDL2,PYCR1,P4HA2,PDIA6,ALDH7A1,PCYOX1,CRYZ,GPI,GBE1,SUCLG2,ACADVL,ETFA
GO Process	GO:0034613	Cellular protein localization	72	1610	0.48	2.51e-14	9606.ENSP00000211998,9606.ENSP00000225964,9606.ENSP00000248553,9606.ENSP00000248975,9606.ENSP00000249923,9606.ENSP00000258962,9606.ENSP00000261574,9606.ENSP00000261667,9606.ENSP00000262982,9606.ENSP00000263277,9606.ENSP00000264028,9606.ENSP00000264335,9606.ENSP00000269349,9606.ENSP00000278572,9606.ENSP00000283179,9606.ENSP00000284240,9606.ENSP00000284320,9606.ENSP00000287295,9606.ENSP00000290158,…	VCL,COL1A1,HSPB1,YWHAH,COPB1,SRSF1,IPO5,KPNA3,CSE1L,EHD2,ARCN1,YWHAE,EIF4A3,RPS3,HNRNPU,THY1,TOMM70A,AIFM1,KPNB1,VPS35,TPP1,MTCH2,SEC23A,SRP68,CALR,SRPR,LAMP1,ACAA1,BSG,HSP90AA1,SARNP,RTN4,CAV1,ANXA2,RPSA,AP1B1,MYO1C,RPL12,SNX6,COPA,LMNA,FLNA,YBX1,RPS4X,SRSF3,GSN,STX12,OPTN,SNX2,DDX1,YWHAQ,HSPD1,SNX9,CORO1B,PPP3CA,MX1,DDX3X,RDX,AKAP12,SUN2,SSB,TOR1AIP1,PHB2,RAN,DNM1L,RPLP0,TWF1,RUVBL2,EHD1,CLTC,S…
GO Process	GO:0002252	Immune effector process	54	969	0.57	7.27e-14	9606.ENSP00000211998,9606.ENSP00000217971,9606.ENSP00000233057,9606.ENSP00000236671,9606.ENSP00000249923,9606.ENSP00000253792,9606.ENSP00000254301,9606.ENSP00000258145,9606.ENSP00000261023,9606.ENSP00000261416,9606.ENSP00000261712,9606.ENSP00000262455,9606.ENSP00000263238,9606.ENSP00000264639,9606.ENSP00000286713,9606.ENSP00000290158,9606.ENSP00000300060,9606.ENSP00000301522,9606.ENSP00000302886,…	VCL,PGRMC1,EIF2AK2,CTSD,COPB1,ACLY,LGALS3,GNS,ITGAV,HEXB,PSMD11,ERP44,ACTR3,PSMD3,STOM,KPNB1,ANPEP,PRDX2,PA2G4,CPNE1,LAMP1,ACAA1,HSP90AA1,TUBB4B,ANXA2,VAT1,PSMD12,DYNC1H1,XRCC6,MYO1C,HRNR,FLNA,PGM1,DPP7,IFIT1,IFIT3,GSN,CKAP4,TXNDC5,DDX1,HSPD1,MVP,MX1,DDX3X,ARPC1B,PSMD13,HLA-B,DDOST,GPI,MME,PPIA,CAPN1,PHB2,CAND1
GO Process	GO:0002366	Leukocyte activation involved in immune response	43	626	0.66	1.28e-13	9606.ENSP00000211998,9606.ENSP00000217971,9606.ENSP00000236671,9606.ENSP00000249923,9606.ENSP00000253792,9606.ENSP00000254301,9606.ENSP00000258145,9606.ENSP00000261023,9606.ENSP00000261416,9606.ENSP00000261712,9606.ENSP00000262455,9606.ENSP00000264639,9606.ENSP00000286713,9606.ENSP00000290158,9606.ENSP00000300060,9606.ENSP00000302886,9606.ENSP00000317257,9606.ENSP00000333298,9606.ENSP00000333664,…	VCL,PGRMC1,CTSD,COPB1,ACLY,LGALS3,GNS,ITGAV,HEXB,PSMD11,ERP44,PSMD3,STOM,KPNB1,ANPEP,PA2G4,CPNE1,LAMP1,ACAA1,HSP90AA1,TUBB4B,ANXA2,VAT1,PSMD12,DYNC1H1,XRCC6,HRNR,PGM1,DPP7,GSN,CKAP4,TXNDC5,HSPD1,MVP,DDX3X,PSMD13,HLA-B,DDOST,GPI,MME,PPIA,CAPN1,CAND1
GO Process	GO:0006091	Generation of precursor metabolites and energy	35	405	0.76	1.53e-13	9606.ENSP00000196371,9606.ENSP00000205402,9606.ENSP00000221130,9606.ENSP00000222673,9606.ENSP00000229239,9606.ENSP00000235835,9606.ENSP00000262030,9606.ENSP00000264932,9606.ENSP00000270776,9606.ENSP00000280346,9606.ENSP00000290299,9606.ENSP00000296412,9606.ENSP00000308610,9606.ENSP00000327070,9606.ENSP00000331897,9606.ENSP00000335304,9606.ENSP00000338703,9606.ENSP00000348886,9606.ENSP00000349860,…	OXCT1,DLD,GSR,OGDH,GAPDH,AKR7A2,ATP5B,SDHA,PGD,DLAT,ATP5O,ADH5,GPD2,MDH2,IDH2,DLST,UGP2,STOML2,GFPT1,FH,PHGDH,PGM1,AKR1A1,PGK1,SUCLA2,PDHA1,PFKP,G6PD,ATP5A1,P4HA2,GPI,GBE1,SUCLG2,ACADVL,ETFA
GO Process	GO:0034097	Response to cytokine	57	1101	0.54	1.77e-13	9606.ENSP00000225964,9606.ENSP00000229239,9606.ENSP00000233057,9606.ENSP00000236959,9606.ENSP00000252699,9606.ENSP00000261366,9606.ENSP00000261712,9606.ENSP00000262030,9606.ENSP00000263238,9606.ENSP00000264639,9606.ENSP00000270142,9606.ENSP00000278572,9606.ENSP00000283179,9606.ENSP00000295006,9606.ENSP00000297268,9606.ENSP00000300289,9606.ENSP00000304592,9606.ENSP00000310572,9606.ENSP00000317334,…	COL1A1,GAPDH,EIF2AK2,ATIC,ACTN4,LMNB1,PSMD11,ATP5B,ACTR3,PSMD3,SOD1,RPS3,HNRNPU,CAPN2,COL1A2,PDIA3,FASN,PSMC5,TCP1,NCL,MMP1,P4HB,SHMT2,HSP90AA1,CAMK2D,DPYSL3,ANXA2,FN1,PSMD12,RAD23B,MYO1C,TFRC,MSN,SYNCRIP,GSTO1,RBMX,SLC25A5,IFIT1,IFIT3,YBX1,SRSF3,GSN,PFKP,FSCN1,HSPD1,ILK,MX1,AKAP12,PSMD13,HLA-B,DDOST,HNRNPF,MME,PPIA,FLNB,VIM,RPLP0
GO Process	GO:0050896	Response to stimulus	189	8046	0.2	2.17e-13	9606.ENSP00000196371,9606.ENSP00000211998,9606.ENSP00000216780,9606.ENSP00000217426,9606.ENSP00000217971,9606.ENSP00000221130,9606.ENSP00000221419,9606.ENSP00000225655,9606.ENSP00000225792,9606.ENSP00000225964,9606.ENSP00000229239,9606.ENSP00000233057,9606.ENSP00000235835,9606.ENSP00000236671,9606.ENSP00000236959,9606.ENSP00000237530,9606.ENSP00000240185,9606.ENSP00000244537,9606.ENSP00000245206,…	OXCT1,VCL,PCK2,AHCY,PGRMC1,GSR,HNRNPL,PFN1,DDX5,COL1A1,GAPDH,EIF2AK2,AKR7A2,CTSD,ATIC,RPN2,TARDBP,HIST1H4F,GOT2,HSPB1,YWHAH,APOL2,COPB1,LMAN1,ACTN4,ACLY,LGALS3,GNS,ITGAV,LMNB1,HEXB,IPO5,PSMD11,ATP5B,ERP44,ACTR3,EHD2,YWHAE,PSMD3,VDAC1,PRKAR2A,EIF4A3,SOD1,ATP6V1B2,ERLIN2,RPS3,CCT5,HNRNPU,THY1,STOM,AIFM1,KPNB1,CAPN2,ADH5,ANXA5,COL1A2,VPS35,TPP1,ANPEP,PDIA3,PRDX2,PA2G4,FASN,GNB2,VASN,DPYSL2,ARHGAP1,P…
GO Process	GO:0002443	Leukocyte mediated immunity	43	641	0.65	2.45e-13	9606.ENSP00000211998,9606.ENSP00000217971,9606.ENSP00000236671,9606.ENSP00000249923,9606.ENSP00000253792,9606.ENSP00000254301,9606.ENSP00000258145,9606.ENSP00000261023,9606.ENSP00000261416,9606.ENSP00000261712,9606.ENSP00000262455,9606.ENSP00000264639,9606.ENSP00000286713,9606.ENSP00000290158,9606.ENSP00000300060,9606.ENSP00000302886,9606.ENSP00000317257,9606.ENSP00000333298,9606.ENSP00000333664,…	VCL,PGRMC1,CTSD,COPB1,ACLY,LGALS3,GNS,ITGAV,HEXB,PSMD11,ERP44,PSMD3,STOM,KPNB1,ANPEP,PA2G4,CPNE1,LAMP1,ACAA1,HSP90AA1,TUBB4B,ANXA2,VAT1,PSMD12,DYNC1H1,XRCC6,HRNR,PGM1,DPP7,GSN,CKAP4,TXNDC5,HSPD1,MVP,DDX3X,PSMD13,HLA-B,DDOST,GPI,MME,PPIA,CAPN1,CAND1
GO Process	GO:0071345	Cellular response to cytokine stimulus	54	1013	0.55	3.47e-13	9606.ENSP00000225964,9606.ENSP00000229239,9606.ENSP00000236959,9606.ENSP00000252699,9606.ENSP00000261366,9606.ENSP00000261712,9606.ENSP00000262030,9606.ENSP00000263238,9606.ENSP00000264639,9606.ENSP00000270142,9606.ENSP00000278572,9606.ENSP00000283179,9606.ENSP00000295006,9606.ENSP00000297268,9606.ENSP00000300289,9606.ENSP00000304592,9606.ENSP00000310572,9606.ENSP00000317334,9606.ENSP00000318195,…	COL1A1,GAPDH,ATIC,ACTN4,LMNB1,PSMD11,ATP5B,ACTR3,PSMD3,SOD1,RPS3,HNRNPU,CAPN2,COL1A2,PDIA3,FASN,PSMC5,TCP1,NCL,MMP1,P4HB,HSP90AA1,CAMK2D,DPYSL3,ANXA2,FN1,PSMD12,RAD23B,MYO1C,TFRC,MSN,SYNCRIP,GSTO1,RBMX,SLC25A5,IFIT1,IFIT3,YBX1,SRSF3,GSN,PFKP,FSCN1,HSPD1,ILK,MX1,AKAP12,PSMD13,HLA-B,HNRNPF,MME,PPIA,FLNB,VIM,RPLP0
GO Process	GO:0071704	Organic substance metabolic process	184	7755	0.2	3.48e-13	9606.ENSP00000003100,9606.ENSP00000054950,9606.ENSP00000196371,9606.ENSP00000205402,9606.ENSP00000216780,9606.ENSP00000217426,9606.ENSP00000217971,9606.ENSP00000221130,9606.ENSP00000221419,9606.ENSP00000222673,9606.ENSP00000225792,9606.ENSP00000226299,9606.ENSP00000229239,9606.ENSP00000231572,9606.ENSP00000233057,9606.ENSP00000235835,9606.ENSP00000236040,9606.ENSP00000236671,9606.ENSP00000236959,…	CYP51A1,RCN1,OXCT1,DLD,PCK2,AHCY,PGRMC1,GSR,HNRNPL,OGDH,DDX5,LAP3,GAPDH,RARS,EIF2AK2,AKR7A2,LEPRE1,CTSD,ATIC,RPN2,TARDBP,PEPD,HIST1H4F,GOT2,YWHAH,APOL2,LMAN1,ACLY,LGALS3,NT5E,GNS,SRSF1,ITGAV,HEXB,PSMD11,ATP5B,ERP44,P4HA1,DARS,YWHAE,PSMD3,SDHA,VDAC1,EIF4A3,SOD1,PGD,ERLIN2,GLUD1,RPS3,DLAT,FARSB,HNRNPU,THY1,KPNB1,ATP5O,EIF4A1,CAPN2,RPN1,ADH5,TPP1,PPIB,ANPEP,PDIA3,PA2G4,FASN,PCBP1,GPD2,DPYSL2,PSMC5,R…
GO Process	GO:0008104	Protein localization	82	2139	0.41	3.69e-13	9606.ENSP00000211998,9606.ENSP00000225964,9606.ENSP00000248553,9606.ENSP00000248975,9606.ENSP00000249923,9606.ENSP00000251047,9606.ENSP00000252699,9606.ENSP00000258962,9606.ENSP00000261574,9606.ENSP00000261667,9606.ENSP00000262982,9606.ENSP00000263277,9606.ENSP00000264028,9606.ENSP00000264335,9606.ENSP00000269349,9606.ENSP00000276390,9606.ENSP00000278572,9606.ENSP00000283179,9606.ENSP00000284240,…	VCL,COL1A1,HSPB1,YWHAH,COPB1,LMAN1,ACTN4,SRSF1,IPO5,KPNA3,CSE1L,EHD2,ARCN1,YWHAE,EIF4A3,ATP6V1B2,RPS3,HNRNPU,THY1,TOMM70A,AIFM1,KPNB1,VPS35,TPP1,MTCH2,SEC23A,ARHGAP1,SRP68,TCP1,CALR,SRPR,LAMP1,ACAA1,BSG,HSP90AA1,SARNP,RTN4,CAV1,ANXA2,RPSA,AP1B1,MYO1C,TFRC,RPL12,SNX6,COPA,LMNA,FLNA,IFIT1,YBX1,RPS4X,SRSF3,GSN,STX12,RRBP1,OPTN,SNX2,DDX1,YWHAQ,HSPD1,SNX9,CORO1B,PPP3CA,MVP,MX1,DDX3X,RDX,AKAP12,SUN2,SS…
GO Process	GO:0002376	Immune system process	89	2481	0.38	6.79e-13	9606.ENSP00000211998,9606.ENSP00000217426,9606.ENSP00000217971,9606.ENSP00000225964,9606.ENSP00000229239,9606.ENSP00000233057,9606.ENSP00000236671,9606.ENSP00000249923,9606.ENSP00000253792,9606.ENSP00000254301,9606.ENSP00000258145,9606.ENSP00000261023,9606.ENSP00000261416,9606.ENSP00000261712,9606.ENSP00000262455,9606.ENSP00000263238,9606.ENSP00000264639,9606.ENSP00000270142,9606.ENSP00000284240,…	VCL,AHCY,PGRMC1,COL1A1,GAPDH,EIF2AK2,CTSD,COPB1,ACLY,LGALS3,GNS,ITGAV,HEXB,PSMD11,ERP44,ACTR3,PSMD3,SOD1,THY1,STOM,KPNB1,COL1A2,ANPEP,PDIA3,PRDX2,PA2G4,FASN,SEC23A,PSMC5,RBM14,CPNE1,CALR,MMP1,LAMP1,ACAA1,SHMT2,BSG,HSP90AA1,RTN4,CAV1,CAMK2D,TUBB4B,ANXA2,FN1,VAT1,PSMD12,STOML2,DYNC1H1,AP1B1,XRCC6,MYO1C,TFRC,MSN,ADSS,HRNR,SYNCRIP,FLNA,PGM1,DPP7,IFIT1,IFIT3,GSN,SLC3A2,CKAP4,OPTN,TXNDC5,DDX1,HSPD1,G6P…
GO Process	GO:0001775	Cell activation	55	1075	0.54	8.59e-13	9606.ENSP00000211998,9606.ENSP00000217971,9606.ENSP00000225964,9606.ENSP00000236671,9606.ENSP00000248553,9606.ENSP00000249923,9606.ENSP00000253792,9606.ENSP00000254301,9606.ENSP00000258145,9606.ENSP00000261023,9606.ENSP00000261416,9606.ENSP00000261712,9606.ENSP00000262455,9606.ENSP00000264639,9606.ENSP00000286713,9606.ENSP00000290158,9606.ENSP00000297268,9606.ENSP00000300060,9606.ENSP00000301522,…	VCL,PGRMC1,COL1A1,CTSD,HSPB1,COPB1,ACLY,LGALS3,GNS,ITGAV,HEXB,PSMD11,ERP44,PSMD3,STOM,KPNB1,COL1A2,ANPEP,PRDX2,PA2G4,CPNE1,LAMP1,ACAA1,HSP90AA1,TUBB4B,ANXA2,VAT1,PSMD12,STOML2,DYNC1H1,XRCC6,MSN,HRNR,FLNA,PGM1,DPP7,GSN,CKAP4,TXNDC5,CD9,HSPD1,PPP3CA,MVP,ILK,DDX3X,AKAP12,PSMD13,HLA-B,DDOST,GPI,MME,PPIA,CAPN1,PHB2,CAND1
GO Process	GO:0071310	Cellular response to organic substance	86	2369	0.39	1.20e-12	9606.ENSP00000216780,9606.ENSP00000225792,9606.ENSP00000225964,9606.ENSP00000229239,9606.ENSP00000233057,9606.ENSP00000236959,9606.ENSP00000248553,9606.ENSP00000248975,9606.ENSP00000252699,9606.ENSP00000261366,9606.ENSP00000261574,9606.ENSP00000261712,9606.ENSP00000262030,9606.ENSP00000263238,9606.ENSP00000264639,9606.ENSP00000265563,9606.ENSP00000269349,9606.ENSP00000270142,9606.ENSP00000276390,…	PCK2,DDX5,COL1A1,GAPDH,EIF2AK2,ATIC,HSPB1,YWHAH,ACTN4,LMNB1,IPO5,PSMD11,ATP5B,ACTR3,PSMD3,PRKAR2A,EIF4A3,SOD1,ATP6V1B2,RPS3,HNRNPU,AIFM1,CAPN2,COL1A2,TPP1,PDIA3,FASN,PSMC5,TCP1,NCL,CALR,MMP1,P4HB,SRPR,SHMT2,HSP90AA1,CAV1,CAMK2D,DPYSL3,ANXA2,FN1,PSMD12,PTBP1,GFPT1,RAD23B,MYO1C,TFRC,MSN,COL6A1,SNX6,LMNA,SYNCRIP,GSTO1,FLNA,RBMX,SLC25A5,IFIT1,IFIT3,YBX1,SRSF3,GSN,OPTN,PFKP,FSCN1,HSPD1,CORO1B,PPP3CA,I…
GO Process	GO:0033036	Macromolecule localization	88	2473	0.38	1.56e-12	9606.ENSP00000211998,9606.ENSP00000225964,9606.ENSP00000245206,9606.ENSP00000248553,9606.ENSP00000248975,9606.ENSP00000249066,9606.ENSP00000249923,9606.ENSP00000251047,9606.ENSP00000252699,9606.ENSP00000258962,9606.ENSP00000261416,9606.ENSP00000261574,9606.ENSP00000261667,9606.ENSP00000262982,9606.ENSP00000263277,9606.ENSP00000264028,9606.ENSP00000264335,9606.ENSP00000269349,9606.ENSP00000276390,…	VCL,COL1A1,GOT2,HSPB1,YWHAH,APOL2,COPB1,LMAN1,ACTN4,SRSF1,HEXB,IPO5,KPNA3,CSE1L,EHD2,ARCN1,YWHAE,EIF4A3,ATP6V1B2,RPS3,HNRNPU,THY1,TOMM70A,AIFM1,KPNB1,VPS35,TPP1,MTCH2,SEC23A,ARHGAP1,SRP68,TCP1,CALR,SRPR,LAMP1,ACAA1,BSG,HSP90AA1,SARNP,RTN4,CAV1,ANXA2,RPSA,STOML2,AP1B1,MYO1C,TFRC,RPL12,SNX6,COPA,LMNA,FLNA,IFIT1,YBX1,RPS4X,SRSF3,GSN,STX12,RRBP1,OPTN,SNX2,DDX1,YWHAQ,HSPD1,SNX9,CORO1B,CCT4,PPP3CA,LIMA…
GO Process	GO:0044419	Interspecies interaction between organisms	75	1899	0.42	1.84e-12	9606.ENSP00000229239,9606.ENSP00000233057,9606.ENSP00000240185,9606.ENSP00000248553,9606.ENSP00000249923,9606.ENSP00000254301,9606.ENSP00000261023,9606.ENSP00000261574,9606.ENSP00000261667,9606.ENSP00000263238,9606.ENSP00000264335,9606.ENSP00000265333,9606.ENSP00000278572,9606.ENSP00000280326,9606.ENSP00000283179,9606.ENSP00000286713,9606.ENSP00000290158,9606.ENSP00000293831,9606.ENSP00000295006,…	GAPDH,EIF2AK2,TARDBP,HSPB1,COPB1,LGALS3,ITGAV,IPO5,KPNA3,ACTR3,YWHAE,VDAC1,RPS3,CCT5,HNRNPU,STOM,KPNB1,EIF4A1,CAPN2,ADH5,VPS35,PPIB,ANPEP,PRDX2,PCBP1,RBM14,TCP1,TUFM,MMP1,FBLN1,EEF1G,LAMP1,SHMT2,HSP90AA1,CAV1,CAMK2D,TUBB4B,ANXA2,RPSA,SND1,FN1,PTBP1,AP1B1,XRCC6,MYO1C,TFRC,MSN,COMT,RPL12,SYNCRIP,FLNA,SLC25A5,IFIT1,IFIT3,RPS4X,GSN,HNRNPK,OPTN,DDX1,HSPD1,DYNC1I2,MX1,DDX3X,AKAP12,SSB,HLA-B,PPIA,FLNB,E…
GO Process	GO:0044238	Primary metabolic process	175	7332	0.2	2.88e-12	9606.ENSP00000003100,9606.ENSP00000054950,9606.ENSP00000205402,9606.ENSP00000216780,9606.ENSP00000217426,9606.ENSP00000221130,9606.ENSP00000221419,9606.ENSP00000222673,9606.ENSP00000225792,9606.ENSP00000226299,9606.ENSP00000229239,9606.ENSP00000231572,9606.ENSP00000233057,9606.ENSP00000235835,9606.ENSP00000236040,9606.ENSP00000236671,9606.ENSP00000236959,9606.ENSP00000237530,9606.ENSP00000240185,…	CYP51A1,RCN1,DLD,PCK2,AHCY,GSR,HNRNPL,OGDH,DDX5,LAP3,GAPDH,RARS,EIF2AK2,AKR7A2,LEPRE1,CTSD,ATIC,RPN2,TARDBP,PEPD,HIST1H4F,GOT2,YWHAH,APOL2,LMAN1,ACLY,LGALS3,NT5E,SRSF1,ITGAV,HEXB,PSMD11,ATP5B,ERP44,P4HA1,DARS,YWHAE,PSMD3,SDHA,EIF4A3,PGD,ERLIN2,GLUD1,RPS3,DLAT,FARSB,HNRNPU,THY1,KPNB1,ATP5O,EIF4A1,CAPN2,RPN1,ADH5,TPP1,PPIB,ANPEP,PDIA3,PA2G4,FASN,PCBP1,GPD2,DPYSL2,PSMC5,RBM14,FKBP10,CPNE1,UGDH,CALR,…
GO Process	GO:0016043	Cellular component organization	144	5447	0.25	3.00e-12	9606.ENSP00000211998,9606.ENSP00000225655,9606.ENSP00000225964,9606.ENSP00000229239,9606.ENSP00000240185,9606.ENSP00000244537,9606.ENSP00000248975,9606.ENSP00000251047,9606.ENSP00000252699,9606.ENSP00000258962,9606.ENSP00000261023,9606.ENSP00000261416,9606.ENSP00000261667,9606.ENSP00000261712,9606.ENSP00000262030,9606.ENSP00000263238,9606.ENSP00000263277,9606.ENSP00000263556,9606.ENSP00000263867,…	VCL,PFN1,COL1A1,GAPDH,TARDBP,HIST1H4F,YWHAH,LMAN1,ACTN4,SRSF1,ITGAV,HEXB,KPNA3,PSMD11,ATP5B,ACTR3,EHD2,P4HA1,CAPG,DARS,YWHAE,SOD1,ATP6V1B2,RPS3,FARSB,HNRNPU,THY1,TOMM70A,AIFM1,KPNB1,ATP5O,CAPN2,COL6A3,CCT3,COL1A2,VPS35,TPP1,TUBA1A,HIST1H2AE,TMEM43,SEC23A,PRKCDBP,DPYSL2,RBM14,CPNE1,TCP1,UGDH,CALR,MMP1,PPP2R1A,COL12A1,FLNC,P4HB,CTHRC1,FBLN1,ACAA1,SHMT2,BSG,PARVA,HSP90AA1,RTN4,CAV1,TUBB4B,DPYSL3,TPM…
GO Process	GO:0044237	Cellular metabolic process	177	7513	0.2	5.80e-12	9606.ENSP00000054950,9606.ENSP00000196371,9606.ENSP00000205402,9606.ENSP00000216780,9606.ENSP00000217426,9606.ENSP00000217971,9606.ENSP00000221130,9606.ENSP00000221419,9606.ENSP00000222673,9606.ENSP00000225792,9606.ENSP00000229239,9606.ENSP00000231572,9606.ENSP00000233057,9606.ENSP00000235835,9606.ENSP00000236040,9606.ENSP00000236959,9606.ENSP00000237530,9606.ENSP00000240185,9606.ENSP00000244137,…	RCN1,OXCT1,DLD,PCK2,AHCY,PGRMC1,GSR,HNRNPL,OGDH,DDX5,GAPDH,RARS,EIF2AK2,AKR7A2,LEPRE1,ATIC,RPN2,TARDBP,PEPD,HIST1H4F,GOT2,LMAN1,ACLY,LGALS3,NT5E,GNS,SRSF1,ITGAV,HEXB,PSMD11,ATP5B,ERP44,P4HA1,DARS,YWHAE,PSMD3,SDHA,VDAC1,EIF4A3,SOD1,PGD,ERLIN2,GLUD1,RPS3,DLAT,FARSB,HNRNPU,THY1,TOMM70A,KPNB1,ATP5O,EIF4A1,CAPN2,RPN1,ADH5,TPP1,PPIB,ANPEP,PRDX2,PA2G4,FASN,PCBP1,GPD2,DPYSL2,PSMC5,RBM14,FKBP10,CPNE1,UGDH…
GO Process	GO:0065008	Regulation of biological quality	118	4042	0.29	5.86e-12	9606.ENSP00000196371,9606.ENSP00000205402,9606.ENSP00000211998,9606.ENSP00000216780,9606.ENSP00000221130,9606.ENSP00000225655,9606.ENSP00000225964,9606.ENSP00000229239,9606.ENSP00000236040,9606.ENSP00000240185,9606.ENSP00000244537,9606.ENSP00000245206,9606.ENSP00000248553,9606.ENSP00000248975,9606.ENSP00000251047,9606.ENSP00000258091,9606.ENSP00000261023,9606.ENSP00000261416,9606.ENSP00000261712,…	OXCT1,DLD,VCL,PCK2,GSR,PFN1,COL1A1,GAPDH,LEPRE1,TARDBP,HIST1H4F,GOT2,HSPB1,YWHAH,LMAN1,CCT7,ITGAV,HEXB,PSMD11,ATP5B,ERP44,ACTR3,EHD2,CAPG,YWHAE,PSMD3,PRKAR2A,EIF4A3,SOD1,ATP6V1B2,GLUD1,CCT5,HNRNPU,THY1,CCT3,ADH5,ANXA5,COL1A2,VPS35,TPP1,PPIB,PDIA3,TUBA1A,PRDX2,DPYSL2,PSMC5,TCP1,CALR,P4HB,FBLN1,LAMP1,PARVA,HSP90AA1,RTN4,CAV1,CAMK2D,CAPRIN1,ANXA2,ANXA6,FN1,PSMD12,STOML2,DYNC1H1,XRCC6,MYO1C,TFRC,MSN,…
GO Process	GO:0071840	Cellular component organization or biogenesis	146	5633	0.24	8.32e-12	9606.ENSP00000211998,9606.ENSP00000225655,9606.ENSP00000225964,9606.ENSP00000229239,9606.ENSP00000240185,9606.ENSP00000244537,9606.ENSP00000248975,9606.ENSP00000251047,9606.ENSP00000252699,9606.ENSP00000258962,9606.ENSP00000261023,9606.ENSP00000261416,9606.ENSP00000261667,9606.ENSP00000261712,9606.ENSP00000262030,9606.ENSP00000263238,9606.ENSP00000263277,9606.ENSP00000263556,9606.ENSP00000263867,…	VCL,PFN1,COL1A1,GAPDH,TARDBP,HIST1H4F,YWHAH,LMAN1,ACTN4,SRSF1,ITGAV,HEXB,KPNA3,PSMD11,ATP5B,ACTR3,EHD2,P4HA1,CAPG,DARS,YWHAE,EIF4A3,SOD1,ATP6V1B2,RPS3,FARSB,HNRNPU,THY1,TOMM70A,AIFM1,KPNB1,ATP5O,CAPN2,COL6A3,CCT3,COL1A2,VPS35,TPP1,TUBA1A,PA2G4,HIST1H2AE,TMEM43,SEC23A,PRKCDBP,DPYSL2,RBM14,CPNE1,TCP1,UGDH,CALR,MMP1,PPP2R1A,COL12A1,FLNC,P4HB,CTHRC1,FBLN1,ACAA1,SHMT2,BSG,PARVA,HSP90AA1,RTN4,CAV1,TUBB…
GO Process	GO:0032940	Secretion by cell	50	979	0.53	1.71e-11	9606.ENSP00000211998,9606.ENSP00000217971,9606.ENSP00000236671,9606.ENSP00000249923,9606.ENSP00000252699,9606.ENSP00000253792,9606.ENSP00000254301,9606.ENSP00000258145,9606.ENSP00000261023,9606.ENSP00000261416,9606.ENSP00000261712,9606.ENSP00000262455,9606.ENSP00000264639,9606.ENSP00000270142,9606.ENSP00000286713,9606.ENSP00000290158,9606.ENSP00000296511,9606.ENSP00000300060,9606.ENSP00000302886,…	VCL,PGRMC1,CTSD,COPB1,ACTN4,ACLY,LGALS3,GNS,ITGAV,HEXB,PSMD11,ERP44,PSMD3,SOD1,STOM,KPNB1,ANXA5,ANPEP,PA2G4,CPNE1,LAMP1,ACAA1,HSP90AA1,TUBB4B,ANXA2,FN1,VAT1,PSMD12,DYNC1H1,XRCC6,HRNR,FLNA,PGM1,DPP7,FAM129B,GSN,CKAP4,TXNDC5,CD9,ACTN1,MVP,DDX3X,PSMD13,HLA-B,DDOST,GPI,MME,PPIA,CAPN1,CAND1
GO Process	GO:0046903	Secretion	53	1097	0.51	2.20e-11	9606.ENSP00000211998,9606.ENSP00000217971,9606.ENSP00000236671,9606.ENSP00000245206,9606.ENSP00000249923,9606.ENSP00000252699,9606.ENSP00000253792,9606.ENSP00000254301,9606.ENSP00000258145,9606.ENSP00000261023,9606.ENSP00000261416,9606.ENSP00000261712,9606.ENSP00000262455,9606.ENSP00000264639,9606.ENSP00000270142,9606.ENSP00000286713,9606.ENSP00000290158,9606.ENSP00000296511,9606.ENSP00000300060,…	VCL,PGRMC1,CTSD,GOT2,COPB1,ACTN4,ACLY,LGALS3,GNS,ITGAV,HEXB,PSMD11,ERP44,PSMD3,SOD1,STOM,KPNB1,ANXA5,ANPEP,PA2G4,CPNE1,LAMP1,ACAA1,HSP90AA1,CAV1,TUBB4B,ANXA2,FN1,VAT1,PSMD12,DYNC1H1,XRCC6,COPA,HRNR,FLNA,PGM1,DPP7,FAM129B,GSN,CKAP4,TXNDC5,CD9,ACTN1,MVP,DDX3X,PSMD13,HLA-B,DDOST,GPI,MME,PPIA,CAPN1,CAND1
GO Process	GO:0045321	Leukocyte activation	48	929	0.54	3.75e-11	9606.ENSP00000211998,9606.ENSP00000217971,9606.ENSP00000236671,9606.ENSP00000249923,9606.ENSP00000253792,9606.ENSP00000254301,9606.ENSP00000258145,9606.ENSP00000261023,9606.ENSP00000261416,9606.ENSP00000261712,9606.ENSP00000262455,9606.ENSP00000264639,9606.ENSP00000286713,9606.ENSP00000290158,9606.ENSP00000300060,9606.ENSP00000301522,9606.ENSP00000302886,9606.ENSP00000317257,9606.ENSP00000333298,…	VCL,PGRMC1,CTSD,COPB1,ACLY,LGALS3,GNS,ITGAV,HEXB,PSMD11,ERP44,PSMD3,STOM,KPNB1,ANPEP,PRDX2,PA2G4,CPNE1,LAMP1,ACAA1,HSP90AA1,TUBB4B,ANXA2,VAT1,PSMD12,STOML2,DYNC1H1,XRCC6,MSN,HRNR,PGM1,DPP7,GSN,CKAP4,TXNDC5,HSPD1,PPP3CA,MVP,DDX3X,PSMD13,HLA-B,DDOST,GPI,MME,PPIA,CAPN1,PHB2,CAND1
GO Process	GO:0046907	Intracellular transport	63	1520	0.44	5.13e-11	9606.ENSP00000248553,9606.ENSP00000248975,9606.ENSP00000249923,9606.ENSP00000251047,9606.ENSP00000252699,9606.ENSP00000258962,9606.ENSP00000261574,9606.ENSP00000261667,9606.ENSP00000262030,9606.ENSP00000262982,9606.ENSP00000263277,9606.ENSP00000264028,9606.ENSP00000264335,9606.ENSP00000269349,9606.ENSP00000270142,9606.ENSP00000278572,9606.ENSP00000283179,9606.ENSP00000284320,9606.ENSP00000287295,…	HSPB1,YWHAH,COPB1,LMAN1,ACTN4,SRSF1,IPO5,KPNA3,ATP5B,CSE1L,EHD2,ARCN1,YWHAE,EIF4A3,SOD1,RPS3,HNRNPU,TOMM70A,AIFM1,KPNB1,ATP5O,VPS35,TUBA1A,SEC23A,ARHGAP1,SRP68,CALR,SRPR,LAMP1,ACAA1,HSP90AA1,SARNP,RPSA,STOML2,DYNC1H1,AP1B1,MYO1C,RPL12,SNX6,COPA,LMNA,RPS4X,SRSF3,STX12,SNX2,YWHAQ,HSPD1,SNX9,MYO1B,PPP3CA,DYNC1I2,ATP5A1,AKAP12,SUN2,SSB,CORO1C,PHB2,RAN,DNM1L,RPLP0,EHD1,CLTC,AP2B1
GO Process	GO:0051130	Positive regulation of cellular component organization	55	1209	0.48	6.81e-11	9606.ENSP00000225655,9606.ENSP00000236040,9606.ENSP00000248975,9606.ENSP00000251047,9606.ENSP00000252699,9606.ENSP00000254301,9606.ENSP00000258091,9606.ENSP00000263238,9606.ENSP00000263277,9606.ENSP00000264335,9606.ENSP00000278572,9606.ENSP00000280326,9606.ENSP00000283179,9606.ENSP00000284240,9606.ENSP00000295006,9606.ENSP00000295688,9606.ENSP00000299138,9606.ENSP00000310572,9606.ENSP00000317334,…	PFN1,LEPRE1,YWHAH,LMAN1,ACTN4,LGALS3,CCT7,ACTR3,EHD2,YWHAE,RPS3,CCT5,HNRNPU,THY1,CAPN2,CCT3,VPS35,PSMC5,TCP1,MMP1,HSP90AA1,CAV1,CAPRIN1,DPYSL3,ANXA2,FN1,WARS,DYNC1H1,MYO1C,TFRC,MSN,LMNA,FLNA,GSN,HNRNPK,OPTN,EMILIN1,YWHAQ,FSCN1,SNX9,CORO1B,CCT4,PPP3CA,ILK,ATL3,DDX3X,ARPC1B,CORO1C,PHB2,CAND1,DNM1L,TWF1,RUVBL2,EHD1,AP2B1
GO Process	GO:0045184	Establishment of protein localization	63	1564	0.43	1.65e-10	9606.ENSP00000225964,9606.ENSP00000248553,9606.ENSP00000248975,9606.ENSP00000249923,9606.ENSP00000251047,9606.ENSP00000252699,9606.ENSP00000258962,9606.ENSP00000261574,9606.ENSP00000261667,9606.ENSP00000262982,9606.ENSP00000264028,9606.ENSP00000264335,9606.ENSP00000269349,9606.ENSP00000276390,9606.ENSP00000278572,9606.ENSP00000283179,9606.ENSP00000284320,9606.ENSP00000287295,9606.ENSP00000290158,…	COL1A1,HSPB1,YWHAH,COPB1,LMAN1,ACTN4,SRSF1,IPO5,KPNA3,CSE1L,ARCN1,YWHAE,EIF4A3,ATP6V1B2,RPS3,HNRNPU,TOMM70A,AIFM1,KPNB1,VPS35,SEC23A,ARHGAP1,SRP68,TCP1,CALR,SRPR,LAMP1,ACAA1,HSP90AA1,SARNP,RPSA,AP1B1,MYO1C,TFRC,RPL12,SNX6,COPA,LMNA,FLNA,IFIT1,RPS4X,SRSF3,STX12,RRBP1,OPTN,SNX2,YWHAQ,HSPD1,SNX9,PPP3CA,MVP,MX1,RDX,AKAP12,SSB,CORO1C,PHB2,RAN,RPLP0,RUVBL2,EHD1,CLTC,AP2B1
GO Process	GO:0043603	Cellular amide metabolic process	42	773	0.56	2.93e-10	9606.ENSP00000205402,9606.ENSP00000221130,9606.ENSP00000222673,9606.ENSP00000231572,9606.ENSP00000233057,9606.ENSP00000236959,9606.ENSP00000253792,9606.ENSP00000261416,9606.ENSP00000264161,9606.ENSP00000270142,9606.ENSP00000278572,9606.ENSP00000280346,9606.ENSP00000281828,9606.ENSP00000293831,9606.ENSP00000299427,9606.ENSP00000300060,9606.ENSP00000304592,9606.ENSP00000322439,9606.ENSP00000324804,…	DLD,GSR,OGDH,RARS,EIF2AK2,ATIC,ACLY,HEXB,DARS,SOD1,RPS3,DLAT,FARSB,EIF4A1,TPP1,ANPEP,FASN,TUFM,PPP2R1A,EEF1G,SHMT2,DLST,RPSA,WARS,RPL12,FH,PPAP2B,YARS,RPS4X,RRBP1,SUCLA2,PDHA1,CARS,GARS,G6PD,DDX3X,EEF1D,MME,SUCLG2,EIF3F,RPLP0,EIF3L
GO Process	GO:0033365	Protein localization to organelle	41	743	0.57	3.44e-10	9606.ENSP00000225964,9606.ENSP00000261574,9606.ENSP00000261667,9606.ENSP00000262982,9606.ENSP00000264335,9606.ENSP00000278572,9606.ENSP00000283179,9606.ENSP00000284320,9606.ENSP00000287295,9606.ENSP00000290158,9606.ENSP00000299138,9606.ENSP00000299427,9606.ENSP00000303222,9606.ENSP00000312066,9606.ENSP00000320866,9606.ENSP00000328023,9606.ENSP00000333298,9606.ENSP00000333664,9606.ENSP00000335153,…	COL1A1,IPO5,KPNA3,CSE1L,YWHAE,RPS3,HNRNPU,TOMM70A,AIFM1,KPNB1,VPS35,TPP1,MTCH2,SRP68,CALR,SRPR,LAMP1,ACAA1,HSP90AA1,RTN4,RPSA,RPL12,LMNA,YBX1,RPS4X,OPTN,DDX1,HSPD1,PPP3CA,MX1,DDX3X,SUN2,SSB,TOR1AIP1,PHB2,RAN,DNM1L,RPLP0,RUVBL2,EHD1,AP2B1
GO Process	GO:1901360	Organic cyclic compound metabolic process	95	3118	0.31	6.32e-10	9606.ENSP00000003100,9606.ENSP00000205402,9606.ENSP00000217426,9606.ENSP00000217971,9606.ENSP00000221130,9606.ENSP00000221419,9606.ENSP00000222673,9606.ENSP00000225792,9606.ENSP00000229239,9606.ENSP00000231572,9606.ENSP00000235835,9606.ENSP00000236959,9606.ENSP00000240185,9606.ENSP00000244537,9606.ENSP00000245206,9606.ENSP00000248975,9606.ENSP00000249066,9606.ENSP00000253792,9606.ENSP00000254301,…	CYP51A1,DLD,AHCY,PGRMC1,GSR,HNRNPL,OGDH,DDX5,GAPDH,RARS,AKR7A2,ATIC,TARDBP,HIST1H4F,GOT2,YWHAH,APOL2,ACLY,LGALS3,NT5E,SRSF1,ATP5B,DARS,EIF4A3,ERLIN2,RPS3,DLAT,FARSB,HNRNPU,KPNB1,ATP5O,PA2G4,FASN,PCBP1,DPYSL2,UGDH,PPP2R1A,IDH2,ACAA1,SHMT2,HSP90AA1,DLST,SARNP,UGP2,RPSA,SND1,WARS,STOML2,PTBP1,GFPT1,RAD23B,XRCC6,LONP1,COMT,RPL12,ADSS,FH,SYNCRIP,FLNA,RBMX,PGM1,ALDH18A1,AKR1A1,YBX1,PGK1,YARS,RPS4X,SRSF…
GO Process	GO:0022607	Cellular component assembly	79	2359	0.35	1.00e-09	9606.ENSP00000211998,9606.ENSP00000244537,9606.ENSP00000251047,9606.ENSP00000252699,9606.ENSP00000258962,9606.ENSP00000261667,9606.ENSP00000261712,9606.ENSP00000263238,9606.ENSP00000263277,9606.ENSP00000263867,9606.ENSP00000264161,9606.ENSP00000264335,9606.ENSP00000278572,9606.ENSP00000281828,9606.ENSP00000284240,9606.ENSP00000287295,9606.ENSP00000290158,9606.ENSP00000295688,9606.ENSP00000297268,…	VCL,HIST1H4F,LMAN1,ACTN4,SRSF1,KPNA3,PSMD11,ACTR3,EHD2,CAPG,DARS,YWHAE,RPS3,FARSB,THY1,AIFM1,KPNB1,CCT3,COL1A2,VPS35,TUBA1A,SEC23A,RBM14,TCP1,UGDH,CALR,PPP2R1A,FLNC,P4HB,SHMT2,PARVA,HSP90AA1,RTN4,CAV1,TUBB4B,DPYSL3,ANXA2,RPSA,FN1,PLS3,STOML2,DYNC1H1,RAD23B,LONP1,RPL12,FLNA,RBMX,GSN,STX12,KCTD12,EMILIN1,PFKP,DDX1,FSCN1,CD9,HSPD1,SNX9,MYO1B,CORO1B,ACTN1,LIMA1,ILK,DYNC1I2,ATL3,DDX3X,RDX,PSMD13,CRYZ,…
GO Process	GO:0043648	Dicarboxylic acid metabolic process	16	93	1.06	1.13e-09	9606.ENSP00000205402,9606.ENSP00000222673,9606.ENSP00000236959,9606.ENSP00000245206,9606.ENSP00000253792,9606.ENSP00000264932,9606.ENSP00000277865,9606.ENSP00000327070,9606.ENSP00000331897,9606.ENSP00000333667,9606.ENSP00000335304,9606.ENSP00000355493,9606.ENSP00000355518,9606.ENSP00000360268,9606.ENSP00000367923,9606.ENSP00000419325	DLD,OGDH,ATIC,GOT2,ACLY,SDHA,GLUD1,MDH2,IDH2,SHMT2,DLST,ADSS,FH,ALDH18A1,SUCLA2,SUCLG2
GO Process	GO:0010608	Posttranscriptional regulation of gene expression	35	574	0.61	1.18e-09	9606.ENSP00000221419,9606.ENSP00000229239,9606.ENSP00000233057,9606.ENSP00000240185,9606.ENSP00000248553,9606.ENSP00000261712,9606.ENSP00000264639,9606.ENSP00000269349,9606.ENSP00000278572,9606.ENSP00000283179,9606.ENSP00000293831,9606.ENSP00000302886,9606.ENSP00000310572,9606.ENSP00000318195,9606.ENSP00000320866,9606.ENSP00000322439,9606.ENSP00000331901,9606.ENSP00000333667,9606.ENSP00000337632,…	HNRNPL,GAPDH,EIF2AK2,TARDBP,HSPB1,PSMD11,PSMD3,EIF4A3,RPS3,HNRNPU,EIF4A1,PA2G4,PSMC5,NCL,CALR,TUFM,EEF1G,SHMT2,SARNP,CAV1,CAPRIN1,PSMD12,PTBP1,SYNCRIP,YBX1,RPS4X,DDX1,DDX3X,PSMD13,EEF1D,EIF3F,VIM,RAN,HNRNPC,EIF3L
GO Process	GO:1901564	Organonitrogen compound metabolic process	133	5244	0.23	1.52e-09	9606.ENSP00000054950,9606.ENSP00000205402,9606.ENSP00000217426,9606.ENSP00000217971,9606.ENSP00000221130,9606.ENSP00000222673,9606.ENSP00000226299,9606.ENSP00000229239,9606.ENSP00000231572,9606.ENSP00000233057,9606.ENSP00000236040,9606.ENSP00000236671,9606.ENSP00000236959,9606.ENSP00000237530,9606.ENSP00000244137,9606.ENSP00000244537,9606.ENSP00000245206,9606.ENSP00000249066,9606.ENSP00000251047,…	RCN1,DLD,AHCY,PGRMC1,GSR,OGDH,LAP3,GAPDH,RARS,EIF2AK2,LEPRE1,CTSD,ATIC,RPN2,PEPD,HIST1H4F,GOT2,APOL2,LMAN1,ACLY,NT5E,GNS,ITGAV,HEXB,PSMD11,ATP5B,ERP44,P4HA1,DARS,YWHAE,PSMD3,SOD1,ERLIN2,GLUD1,RPS3,DLAT,FARSB,THY1,ATP5O,EIF4A1,CAPN2,RPN1,ADH5,TPP1,PPIB,ANPEP,PDIA3,FASN,PSMC5,RBM14,FKBP10,CPNE1,UGDH,CALR,TUFM,MMP1,PPP2R1A,MDH2,P4HB,FBLN1,IDH2,EEF1G,SHMT2,HSP90AA1,DLST,CAMK2D,ANXA2,RPSA,FN1,WARS,PSM…
GO Process	GO:0006807	Nitrogen compound metabolic process	159	6852	0.19	2.61e-09	9606.ENSP00000054950,9606.ENSP00000205402,9606.ENSP00000217426,9606.ENSP00000217971,9606.ENSP00000221130,9606.ENSP00000221419,9606.ENSP00000222673,9606.ENSP00000225792,9606.ENSP00000226299,9606.ENSP00000229239,9606.ENSP00000231572,9606.ENSP00000233057,9606.ENSP00000235835,9606.ENSP00000236040,9606.ENSP00000236671,9606.ENSP00000236959,9606.ENSP00000237530,9606.ENSP00000240185,9606.ENSP00000244137,…	RCN1,DLD,AHCY,PGRMC1,GSR,HNRNPL,OGDH,DDX5,LAP3,GAPDH,RARS,EIF2AK2,AKR7A2,LEPRE1,CTSD,ATIC,RPN2,TARDBP,PEPD,HIST1H4F,GOT2,APOL2,LMAN1,ACLY,LGALS3,NT5E,GNS,SRSF1,ITGAV,HEXB,PSMD11,ATP5B,ERP44,P4HA1,DARS,YWHAE,PSMD3,EIF4A3,SOD1,ERLIN2,GLUD1,RPS3,DLAT,FARSB,HNRNPU,THY1,KPNB1,ATP5O,EIF4A1,CAPN2,RPN1,ADH5,TPP1,PPIB,ANPEP,PDIA3,PA2G4,FASN,PCBP1,DPYSL2,PSMC5,RBM14,FKBP10,CPNE1,UGDH,CALR,TUFM,MMP1,PPP2R1A…
GO Process	GO:0009056	Catabolic process	71	2042	0.37	3.06e-09	9606.ENSP00000196371,9606.ENSP00000205402,9606.ENSP00000216780,9606.ENSP00000217426,9606.ENSP00000222673,9606.ENSP00000225792,9606.ENSP00000229239,9606.ENSP00000236671,9606.ENSP00000244137,9606.ENSP00000245206,9606.ENSP00000248975,9606.ENSP00000257770,9606.ENSP00000258145,9606.ENSP00000261416,9606.ENSP00000261712,9606.ENSP00000264639,9606.ENSP00000265333,9606.ENSP00000269349,9606.ENSP00000270776,…	OXCT1,DLD,PCK2,AHCY,OGDH,DDX5,GAPDH,CTSD,PEPD,GOT2,YWHAH,NT5E,GNS,HEXB,PSMD11,PSMD3,VDAC1,EIF4A3,PGD,ERLIN2,GLUD1,RPS3,TOMM70A,KPNB1,CAPN2,ADH5,TPP1,ANPEP,PRDX2,GPD2,PSMC5,MMP1,PPP2R1A,ACAA1,SHMT2,HSP90AA1,DLST,ANXA2,RPSA,SND1,PSMD12,RAD23B,LONP1,COMT,RPL12,ECHS1,GSTO1,PGM1,AKR1A1,ANXA7,PGK1,RPS4X,STX12,OPTN,HADHA,PFKP,SSB,ALDH7A1,PCYOX1,PSMD13,CRYZ,GPI,CAPN1,RNH1,ACADVL,PHB2,RPLP0,ETFA,CLTC,EPHX…
GO Process	GO:0006886	Intracellular protein transport	46	999	0.49	4.53e-09	9606.ENSP00000248553,9606.ENSP00000248975,9606.ENSP00000249923,9606.ENSP00000258962,9606.ENSP00000261574,9606.ENSP00000261667,9606.ENSP00000262982,9606.ENSP00000264028,9606.ENSP00000264335,9606.ENSP00000269349,9606.ENSP00000278572,9606.ENSP00000283179,9606.ENSP00000284320,9606.ENSP00000287295,9606.ENSP00000290158,9606.ENSP00000299138,9606.ENSP00000306881,9606.ENSP00000312066,9606.ENSP00000320866,…	HSPB1,YWHAH,COPB1,SRSF1,IPO5,KPNA3,CSE1L,ARCN1,YWHAE,EIF4A3,RPS3,HNRNPU,TOMM70A,AIFM1,KPNB1,VPS35,SEC23A,SRP68,CALR,SRPR,ACAA1,HSP90AA1,SARNP,RPSA,AP1B1,MYO1C,RPL12,SNX6,COPA,LMNA,RPS4X,SRSF3,STX12,SNX2,YWHAQ,HSPD1,SNX9,PPP3CA,AKAP12,SSB,PHB2,RAN,RPLP0,EHD1,CLTC,AP2B1
GO Process	GO:0044085	Cellular component biogenesis	82	2583	0.33	4.53e-09	9606.ENSP00000211998,9606.ENSP00000244537,9606.ENSP00000251047,9606.ENSP00000252699,9606.ENSP00000258962,9606.ENSP00000261667,9606.ENSP00000261712,9606.ENSP00000263238,9606.ENSP00000263277,9606.ENSP00000263867,9606.ENSP00000264161,9606.ENSP00000264335,9606.ENSP00000269349,9606.ENSP00000278572,9606.ENSP00000281828,9606.ENSP00000284240,9606.ENSP00000287295,9606.ENSP00000290158,9606.ENSP00000295688,…	VCL,HIST1H4F,LMAN1,ACTN4,SRSF1,KPNA3,PSMD11,ACTR3,EHD2,CAPG,DARS,YWHAE,EIF4A3,RPS3,FARSB,THY1,AIFM1,KPNB1,CCT3,COL1A2,VPS35,TUBA1A,PA2G4,SEC23A,RBM14,TCP1,UGDH,CALR,PPP2R1A,FLNC,P4HB,SHMT2,PARVA,HSP90AA1,RTN4,CAV1,TUBB4B,DPYSL3,ANXA2,RPSA,FN1,PLS3,STOML2,DYNC1H1,RAD23B,LONP1,RPL12,FLNA,RBMX,GSN,STX12,KCTD12,EMILIN1,PFKP,DDX1,FSCN1,CD9,HSPD1,SNX9,MYO1B,CORO1B,ACTN1,LIMA1,ILK,DYNC1I2,ATL3,DDX3X,RDX…
GO Process	GO:0015031	Protein transport	58	1486	0.42	4.63e-09	9606.ENSP00000225964,9606.ENSP00000248553,9606.ENSP00000248975,9606.ENSP00000249923,9606.ENSP00000251047,9606.ENSP00000252699,9606.ENSP00000258962,9606.ENSP00000261574,9606.ENSP00000261667,9606.ENSP00000262982,9606.ENSP00000264028,9606.ENSP00000264335,9606.ENSP00000269349,9606.ENSP00000276390,9606.ENSP00000278572,9606.ENSP00000283179,9606.ENSP00000284320,9606.ENSP00000287295,9606.ENSP00000290158,…	COL1A1,HSPB1,YWHAH,COPB1,LMAN1,ACTN4,SRSF1,IPO5,KPNA3,CSE1L,ARCN1,YWHAE,EIF4A3,ATP6V1B2,RPS3,HNRNPU,TOMM70A,AIFM1,KPNB1,VPS35,SEC23A,ARHGAP1,SRP68,TCP1,CALR,SRPR,ACAA1,HSP90AA1,SARNP,RPSA,AP1B1,MYO1C,TFRC,RPL12,SNX6,COPA,LMNA,IFIT1,RPS4X,SRSF3,STX12,RRBP1,OPTN,SNX2,YWHAQ,HSPD1,SNX9,PPP3CA,MVP,MX1,AKAP12,SSB,PHB2,RAN,RPLP0,EHD1,CLTC,AP2B1
GO Process	GO:0051128	Regulation of cellular component organization	78	2402	0.34	5.55e-09	9606.ENSP00000211998,9606.ENSP00000225655,9606.ENSP00000233057,9606.ENSP00000236040,9606.ENSP00000248975,9606.ENSP00000251047,9606.ENSP00000252699,9606.ENSP00000254301,9606.ENSP00000258091,9606.ENSP00000263238,9606.ENSP00000263277,9606.ENSP00000263867,9606.ENSP00000264335,9606.ENSP00000265333,9606.ENSP00000278572,9606.ENSP00000280326,9606.ENSP00000283179,9606.ENSP00000284240,9606.ENSP00000287295,…	VCL,PFN1,EIF2AK2,LEPRE1,YWHAH,LMAN1,ACTN4,LGALS3,CCT7,ACTR3,EHD2,CAPG,YWHAE,VDAC1,RPS3,CCT5,HNRNPU,THY1,AIFM1,CAPN2,CCT3,VPS35,TUBA1A,DPYSL2,PSMC5,RBM14,TCP1,CALR,MMP1,PPP2R1A,HSP90AA1,RTN4,CAV1,CAMK2D,CAPRIN1,DPYSL3,ANXA2,FN1,WARS,VAT1,DYNC1H1,MYO1C,TFRC,MAP4,MSN,FH,LMNA,FLNA,SLC25A5,GSN,HNRNPK,OPTN,ATAD3A,EMILIN1,YWHAQ,FSCN1,SNX9,G6PD,CORO1B,CCT4,PPP3CA,LIMA1,ILK,ATL3,DDX3X,RDX,ARPC1B,CORO1C,PH…
GO Process	GO:0006099	Tricarboxylic acid cycle	11	34	1.34	6.69e-09	9606.ENSP00000205402,9606.ENSP00000222673,9606.ENSP00000264932,9606.ENSP00000280346,9606.ENSP00000327070,9606.ENSP00000331897,9606.ENSP00000335304,9606.ENSP00000355518,9606.ENSP00000367923,9606.ENSP00000369134,9606.ENSP00000419325	DLD,OGDH,SDHA,DLAT,MDH2,IDH2,DLST,FH,SUCLA2,PDHA1,SUCLG2
GO Process	GO:0006457	Protein folding	21	213	0.82	7.47e-09	9606.ENSP00000236040,9606.ENSP00000248553,9606.ENSP00000251047,9606.ENSP00000258091,9606.ENSP00000262455,9606.ENSP00000280326,9606.ENSP00000295688,9606.ENSP00000300026,9606.ENSP00000300289,9606.ENSP00000305260,9606.ENSP00000317334,9606.ENSP00000320866,9606.ENSP00000327801,9606.ENSP00000335153,9606.ENSP00000350708,9606.ENSP00000373620,9606.ENSP00000377958,9606.ENSP00000385385,9606.ENSP00000419425,…	LEPRE1,HSPB1,LMAN1,CCT7,ERP44,CCT5,CCT3,PPIB,PDIA3,GNB2,TCP1,CALR,P4HB,HSP90AA1,RAD23B,HSPD1,CCT4,PDIA6,PPIA,FKBP9,RUVBL2
GO Process	GO:0031647	Regulation of protein stability	24	293	0.74	1.03e-08	9606.ENSP00000225655,9606.ENSP00000229239,9606.ENSP00000236040,9606.ENSP00000240185,9606.ENSP00000258091,9606.ENSP00000280326,9606.ENSP00000295688,9606.ENSP00000299138,9606.ENSP00000300026,9606.ENSP00000317334,9606.ENSP00000320866,9606.ENSP00000333298,9606.ENSP00000335153,9606.ENSP00000337838,9606.ENSP00000357283,9606.ENSP00000358866,9606.ENSP00000360296,9606.ENSP00000362924,9606.ENSP00000363054,…	PFN1,GAPDH,LEPRE1,TARDBP,CCT7,CCT5,CCT3,VPS35,PPIB,TCP1,CALR,LAMP1,HSP90AA1,RTN4,LMNA,FLNA,PPAP2B,GSN,STX12,HSPD1,CCT4,LSS,DDOST,PHB2
GO Process	GO:0006955	Immune response	59	1588	0.4	1.84e-08	9606.ENSP00000211998,9606.ENSP00000217426,9606.ENSP00000217971,9606.ENSP00000229239,9606.ENSP00000233057,9606.ENSP00000236671,9606.ENSP00000249923,9606.ENSP00000253792,9606.ENSP00000254301,9606.ENSP00000258145,9606.ENSP00000261023,9606.ENSP00000261416,9606.ENSP00000261712,9606.ENSP00000262455,9606.ENSP00000263238,9606.ENSP00000264639,9606.ENSP00000286713,9606.ENSP00000290158,9606.ENSP00000300060,…	VCL,AHCY,PGRMC1,GAPDH,EIF2AK2,CTSD,COPB1,ACLY,LGALS3,GNS,ITGAV,HEXB,PSMD11,ERP44,ACTR3,PSMD3,STOM,KPNB1,ANPEP,PA2G4,RBM14,CPNE1,LAMP1,ACAA1,SHMT2,HSP90AA1,CAMK2D,TUBB4B,ANXA2,VAT1,PSMD12,DYNC1H1,XRCC6,MYO1C,HRNR,SYNCRIP,PGM1,DPP7,IFIT1,IFIT3,GSN,CKAP4,OPTN,TXNDC5,DDX1,HSPD1,MVP,MX1,DDX3X,PSMD13,HLA-B,DDOST,GPI,MME,PPIA,FLNB,CAPN1,CAND1,VIM
GO Process	GO:0097435	Supramolecular fiber organization	30	480	0.62	2.03e-08	9606.ENSP00000225964,9606.ENSP00000252699,9606.ENSP00000263238,9606.ENSP00000263556,9606.ENSP00000263867,9606.ENSP00000290158,9606.ENSP00000297268,9606.ENSP00000325146,9606.ENSP00000343690,9606.ENSP00000345230,9606.ENSP00000346032,9606.ENSP00000348163,9606.ENSP00000348965,9606.ENSP00000352834,9606.ENSP00000355809,9606.ENSP00000358866,9606.ENSP00000362924,9606.ENSP00000369677,9606.ENSP00000371798,…	COL1A1,ACTN4,ACTR3,P4HA1,CAPG,KPNB1,COL1A2,COL12A1,DPYSL3,TPM4,ANXA2,PLS3,DYNC1H1,MYO1C,ENAH,FLNA,GSN,EMILIN1,FSCN1,MYO1B,CORO1B,ACTN1,LIMA1,ILK,ARPC1B,CORO1C,SERPINH1,VIM,TWF1,MARCKS
GO Process	GO:0034641	Cellular nitrogen compound metabolic process	94	3282	0.28	2.08e-08	9606.ENSP00000205402,9606.ENSP00000217426,9606.ENSP00000217971,9606.ENSP00000221130,9606.ENSP00000221419,9606.ENSP00000222673,9606.ENSP00000225792,9606.ENSP00000229239,9606.ENSP00000231572,9606.ENSP00000233057,9606.ENSP00000236959,9606.ENSP00000240185,9606.ENSP00000244537,9606.ENSP00000253792,9606.ENSP00000254301,9606.ENSP00000257770,9606.ENSP00000258962,9606.ENSP00000261416,9606.ENSP00000262030,…	DLD,AHCY,PGRMC1,GSR,HNRNPL,OGDH,DDX5,GAPDH,RARS,EIF2AK2,ATIC,TARDBP,HIST1H4F,ACLY,LGALS3,NT5E,SRSF1,HEXB,ATP5B,DARS,EIF4A3,SOD1,RPS3,DLAT,FARSB,HNRNPU,KPNB1,ATP5O,EIF4A1,TPP1,ANPEP,PA2G4,FASN,PCBP1,DPYSL2,UGDH,TUFM,PPP2R1A,IDH2,EEF1G,SHMT2,HSP90AA1,DLST,SARNP,UGP2,RPSA,SND1,WARS,STOML2,PTBP1,GFPT1,RAD23B,XRCC6,LONP1,RPL12,ADSS,FH,SYNCRIP,FLNA,RBMX,PGM1,PPAP2B,YBX1,PGK1,YARS,RPS4X,SRSF3,HNRNPK,RRB…
GO Process	GO:1901566	Organonitrogen compound biosynthetic process	53	1346	0.42	2.56e-08	9606.ENSP00000205402,9606.ENSP00000217971,9606.ENSP00000231572,9606.ENSP00000233057,9606.ENSP00000236959,9606.ENSP00000237530,9606.ENSP00000245206,9606.ENSP00000251047,9606.ENSP00000253792,9606.ENSP00000257770,9606.ENSP00000262030,9606.ENSP00000264161,9606.ENSP00000277865,9606.ENSP00000278572,9606.ENSP00000280346,9606.ENSP00000281828,9606.ENSP00000290299,9606.ENSP00000293831,9606.ENSP00000296255,…	DLD,PGRMC1,RARS,EIF2AK2,ATIC,RPN2,GOT2,LMAN1,ACLY,NT5E,ATP5B,DARS,GLUD1,RPS3,DLAT,FARSB,ATP5O,EIF4A1,RPN1,FASN,UGDH,TUFM,IDH2,EEF1G,SHMT2,RPSA,WARS,STOML2,GFPT1,RPL12,ADSS,FH,PHGDH,GSTO1,ALDH18A1,PPAP2B,AKR1A1,YARS,RPS4X,RRBP1,SUCLA2,PDHA1,CARS,GARS,ATP5A1,DDX3X,PYCR1,ALDH7A1,DDOST,EEF1D,EIF3F,RPLP0,EIF3L
GO Process	GO:0044248	Cellular catabolic process	62	1758	0.37	4.03e-08	9606.ENSP00000196371,9606.ENSP00000205402,9606.ENSP00000216780,9606.ENSP00000217426,9606.ENSP00000222673,9606.ENSP00000225792,9606.ENSP00000245206,9606.ENSP00000257770,9606.ENSP00000258145,9606.ENSP00000261416,9606.ENSP00000261712,9606.ENSP00000264639,9606.ENSP00000265333,9606.ENSP00000269349,9606.ENSP00000270776,9606.ENSP00000276461,9606.ENSP00000277865,9606.ENSP00000278572,9606.ENSP00000284320,…	OXCT1,DLD,PCK2,AHCY,OGDH,DDX5,GOT2,NT5E,GNS,HEXB,PSMD11,PSMD3,VDAC1,EIF4A3,PGD,ERLIN2,GLUD1,RPS3,TOMM70A,KPNB1,CAPN2,ADH5,TPP1,ANPEP,PRDX2,GPD2,PSMC5,PPP2R1A,ACAA1,SHMT2,HSP90AA1,DLST,RPSA,SND1,PSMD12,RAD23B,LONP1,COMT,RPL12,ECHS1,GSTO1,PGM1,AKR1A1,ANXA7,RPS4X,STX12,OPTN,HADHA,SSB,ALDH7A1,PCYOX1,PSMD13,CRYZ,CAPN1,RNH1,ACADVL,PHB2,RPLP0,ETFA,CLTC,EPHX1,AP2B1
GO Process	GO:0006725	Cellular aromatic compound metabolic process	85	2882	0.3	5.64e-08	9606.ENSP00000205402,9606.ENSP00000217426,9606.ENSP00000217971,9606.ENSP00000221130,9606.ENSP00000221419,9606.ENSP00000222673,9606.ENSP00000225792,9606.ENSP00000229239,9606.ENSP00000231572,9606.ENSP00000235835,9606.ENSP00000236959,9606.ENSP00000240185,9606.ENSP00000244537,9606.ENSP00000245206,9606.ENSP00000253792,9606.ENSP00000254301,9606.ENSP00000257770,9606.ENSP00000258962,9606.ENSP00000262030,…	DLD,AHCY,PGRMC1,GSR,HNRNPL,OGDH,DDX5,GAPDH,RARS,AKR7A2,ATIC,TARDBP,HIST1H4F,GOT2,ACLY,LGALS3,NT5E,SRSF1,ATP5B,DARS,EIF4A3,RPS3,DLAT,FARSB,HNRNPU,KPNB1,ATP5O,PA2G4,FASN,PCBP1,DPYSL2,UGDH,PPP2R1A,IDH2,ACAA1,SHMT2,HSP90AA1,DLST,SARNP,UGP2,RPSA,SND1,WARS,STOML2,PTBP1,GFPT1,RAD23B,XRCC6,LONP1,COMT,RPL12,ADSS,FH,SYNCRIP,FLNA,RBMX,PGM1,AKR1A1,YBX1,PGK1,YARS,RPS4X,SRSF3,HNRNPK,SUCLA2,PDHA1,CARS,PFKP,DDX1…
GO Process	GO:0051716	Cellular response to stimulus	148	6489	0.18	1.05e-07	9606.ENSP00000216780,9606.ENSP00000221130,9606.ENSP00000221419,9606.ENSP00000225655,9606.ENSP00000225792,9606.ENSP00000225964,9606.ENSP00000229239,9606.ENSP00000233057,9606.ENSP00000235835,9606.ENSP00000236959,9606.ENSP00000240185,9606.ENSP00000244537,9606.ENSP00000248553,9606.ENSP00000248975,9606.ENSP00000252699,9606.ENSP00000254301,9606.ENSP00000261023,9606.ENSP00000261366,9606.ENSP00000261574,…	PCK2,GSR,HNRNPL,PFN1,DDX5,COL1A1,GAPDH,EIF2AK2,AKR7A2,ATIC,TARDBP,HIST1H4F,HSPB1,YWHAH,ACTN4,LGALS3,ITGAV,LMNB1,IPO5,PSMD11,ATP5B,ERP44,ACTR3,YWHAE,PSMD3,PRKAR2A,EIF4A3,SOD1,ATP6V1B2,ERLIN2,RPS3,HNRNPU,THY1,AIFM1,KPNB1,CAPN2,ADH5,ANXA5,COL1A2,VPS35,TPP1,PDIA3,PRDX2,FASN,GNB2,VASN,DPYSL2,ARHGAP1,PSMC5,RBM14,CPNE1,TCP1,NCL,CALR,MMP1,PPP2R1A,P4HB,SRPR,CTHRC1,LAMP1,ACAA1,SHMT2,BSG,PARVA,HSP90AA1,RTN4…
GO Process	GO:0006520	Cellular amino acid metabolic process	22	278	0.72	1.09e-07	9606.ENSP00000205402,9606.ENSP00000217426,9606.ENSP00000222673,9606.ENSP00000231572,9606.ENSP00000244137,9606.ENSP00000245206,9606.ENSP00000264161,9606.ENSP00000277865,9606.ENSP00000281828,9606.ENSP00000333667,9606.ENSP00000335304,9606.ENSP00000347495,9606.ENSP00000349860,9606.ENSP00000355493,9606.ENSP00000358417,9606.ENSP00000360268,9606.ENSP00000362576,9606.ENSP00000369897,9606.ENSP00000373918,…	DLD,AHCY,OGDH,RARS,PEPD,GOT2,DARS,GLUD1,FARSB,SHMT2,DLST,WARS,GFPT1,ADSS,PHGDH,ALDH18A1,YARS,CARS,GARS,PYCR1,ALDH7A1,PCYOX1
GO Process	GO:0044282	Small molecule catabolic process	27	424	0.63	1.12e-07	9606.ENSP00000196371,9606.ENSP00000205402,9606.ENSP00000216780,9606.ENSP00000217426,9606.ENSP00000222673,9606.ENSP00000229239,9606.ENSP00000245206,9606.ENSP00000257770,9606.ENSP00000261416,9606.ENSP00000270776,9606.ENSP00000277865,9606.ENSP00000296412,9606.ENSP00000308610,9606.ENSP00000333664,9606.ENSP00000333667,9606.ENSP00000335304,9606.ENSP00000357535,9606.ENSP00000360124,9606.ENSP00000361140,…	OXCT1,DLD,PCK2,AHCY,OGDH,GAPDH,GOT2,NT5E,HEXB,PGD,GLUD1,ADH5,GPD2,ACAA1,SHMT2,DLST,ECHS1,PGM1,AKR1A1,PGK1,HADHA,PFKP,ALDH7A1,PCYOX1,GPI,ACADVL,ETFA
GO Process	GO:0006417	Regulation of translation	26	398	0.64	1.39e-07	9606.ENSP00000221419,9606.ENSP00000229239,9606.ENSP00000233057,9606.ENSP00000240185,9606.ENSP00000248553,9606.ENSP00000269349,9606.ENSP00000278572,9606.ENSP00000293831,9606.ENSP00000302886,9606.ENSP00000318195,9606.ENSP00000320866,9606.ENSP00000322439,9606.ENSP00000331901,9606.ENSP00000333667,9606.ENSP00000337632,9606.ENSP00000340329,9606.ENSP00000349428,9606.ENSP00000358635,9606.ENSP00000361626,…	HNRNPL,GAPDH,EIF2AK2,TARDBP,HSPB1,EIF4A3,RPS3,EIF4A1,PA2G4,NCL,CALR,TUFM,EEF1G,SHMT2,SARNP,CAPRIN1,PTBP1,SYNCRIP,YBX1,RPS4X,DDX1,DDX3X,EEF1D,EIF3F,VIM,EIF3L
GO Process	GO:0046483	Heterocycle metabolic process	83	2840	0.29	1.45e-07	9606.ENSP00000205402,9606.ENSP00000217426,9606.ENSP00000217971,9606.ENSP00000221130,9606.ENSP00000221419,9606.ENSP00000222673,9606.ENSP00000225792,9606.ENSP00000229239,9606.ENSP00000231572,9606.ENSP00000236959,9606.ENSP00000240185,9606.ENSP00000244537,9606.ENSP00000253792,9606.ENSP00000254301,9606.ENSP00000257770,9606.ENSP00000258962,9606.ENSP00000262030,9606.ENSP00000264161,9606.ENSP00000269349,…	DLD,AHCY,PGRMC1,GSR,HNRNPL,OGDH,DDX5,GAPDH,RARS,ATIC,TARDBP,HIST1H4F,ACLY,LGALS3,NT5E,SRSF1,ATP5B,DARS,EIF4A3,RPS3,DLAT,FARSB,HNRNPU,KPNB1,ATP5O,PA2G4,FASN,PCBP1,DPYSL2,UGDH,PPP2R1A,IDH2,SHMT2,HSP90AA1,DLST,SARNP,UGP2,RPSA,SND1,WARS,STOML2,PTBP1,GFPT1,RAD23B,XRCC6,LONP1,RPL12,ADSS,FH,SYNCRIP,FLNA,RBMX,PGM1,ALDH18A1,YBX1,PGK1,YARS,RPS4X,SRSF3,HNRNPK,SUCLA2,PDHA1,CARS,PFKP,DDX1,HSPD1,GARS,ATP5A1,DD…
GO Process	GO:0048522	Positive regulation of cellular process	132	5579	0.2	2.02e-07	9606.ENSP00000196371,9606.ENSP00000221419,9606.ENSP00000225655,9606.ENSP00000225792,9606.ENSP00000225964,9606.ENSP00000229239,9606.ENSP00000233057,9606.ENSP00000236040,9606.ENSP00000236671,9606.ENSP00000240185,9606.ENSP00000248553,9606.ENSP00000248975,9606.ENSP00000251047,9606.ENSP00000252699,9606.ENSP00000253792,9606.ENSP00000254301,9606.ENSP00000258091,9606.ENSP00000261023,9606.ENSP00000261416,…	OXCT1,HNRNPL,PFN1,DDX5,COL1A1,GAPDH,EIF2AK2,LEPRE1,CTSD,TARDBP,HSPB1,YWHAH,LMAN1,ACTN4,ACLY,LGALS3,CCT7,ITGAV,HEXB,IPO5,PSMD11,ATP5B,ACTR3,EHD2,YWHAE,PSMD3,PRKAR2A,EIF4A3,SOD1,ERLIN2,GLUD1,RPS3,CCT5,HNRNPU,THY1,STOM,AIFM1,CAPN2,CCT3,VPS35,PDIA3,PRDX2,PA2G4,MTCH2,FASN,PCBP1,PRKCDBP,PSMC5,RBM14,CPNE1,TCP1,NCL,CALR,MMP1,PPP2R1A,P4HB,CTHRC1,FBLN1,LAMP1,SHMT2,HSP90AA1,RTN4,CAV1,CAMK2D,CAPRIN1,DPYSL3,A…
GO Process	GO:0050821	Protein stabilization	18	186	0.81	2.05e-07	9606.ENSP00000225655,9606.ENSP00000229239,9606.ENSP00000236040,9606.ENSP00000258091,9606.ENSP00000280326,9606.ENSP00000295688,9606.ENSP00000300026,9606.ENSP00000317334,9606.ENSP00000320866,9606.ENSP00000333298,9606.ENSP00000335153,9606.ENSP00000337838,9606.ENSP00000358866,9606.ENSP00000360296,9606.ENSP00000363054,9606.ENSP00000373620,9606.ENSP00000377958,9606.ENSP00000441875	PFN1,GAPDH,LEPRE1,CCT7,CCT5,CCT3,PPIB,TCP1,CALR,LAMP1,HSP90AA1,RTN4,FLNA,PPAP2B,STX12,HSPD1,CCT4,PHB2
GO Process	GO:0055086	Nucleobase-containing small molecule metabolic process	29	508	0.58	2.59e-07	9606.ENSP00000205402,9606.ENSP00000217426,9606.ENSP00000221130,9606.ENSP00000222673,9606.ENSP00000229239,9606.ENSP00000236959,9606.ENSP00000253792,9606.ENSP00000257770,9606.ENSP00000262030,9606.ENSP00000280346,9606.ENSP00000290299,9606.ENSP00000304592,9606.ENSP00000319501,9606.ENSP00000331897,9606.ENSP00000335304,9606.ENSP00000338703,9606.ENSP00000348886,9606.ENSP00000349860,9606.ENSP00000355493,…	DLD,AHCY,GSR,OGDH,GAPDH,ATIC,ACLY,NT5E,ATP5B,DLAT,ATP5O,FASN,UGDH,IDH2,DLST,UGP2,STOML2,GFPT1,ADSS,PGM1,PGK1,SUCLA2,PDHA1,PFKP,GARS,ATP5A1,GPI,SUCLG2,RAN
GO Process	GO:0061024	Membrane organization	37	796	0.49	2.97e-07	9606.ENSP00000240185,9606.ENSP00000248975,9606.ENSP00000251047,9606.ENSP00000262030,9606.ENSP00000263238,9606.ENSP00000263277,9606.ENSP00000264335,9606.ENSP00000270142,9606.ENSP00000290299,9606.ENSP00000303992,9606.ENSP00000306881,9606.ENSP00000320866,9606.ENSP00000324804,9606.ENSP00000335153,9606.ENSP00000337838,9606.ENSP00000339191,9606.ENSP00000346032,9606.ENSP00000346550,9606.ENSP00000352208,…	TARDBP,YWHAH,LMAN1,ATP5B,ACTR3,EHD2,YWHAE,SOD1,ATP5O,TMEM43,SEC23A,CALR,PPP2R1A,HSP90AA1,RTN4,CAV1,ANXA2,ANXA6,MYOF,TFRC,LMNA,SLC25A5,ANXA7,GSN,STX12,YWHAQ,CD9,SNX9,MX1,ATP5A1,SUN2,CORO1C,PPIA,TOR1AIP1,DNM1L,CLTC,AP2B1
GO Process	GO:0006090	Pyruvate metabolic process	12	69	1.07	3.26e-07	9606.ENSP00000205402,9606.ENSP00000216780,9606.ENSP00000222673,9606.ENSP00000229239,9606.ENSP00000265333,9606.ENSP00000280346,9606.ENSP00000333769,9606.ENSP00000360124,9606.ENSP00000362413,9606.ENSP00000369134,9606.ENSP00000370517,9606.ENSP00000405573	DLD,PCK2,OGDH,GAPDH,VDAC1,DLAT,BSG,PGM1,PGK1,PDHA1,PFKP,GPI
GO Process	GO:0048519	Negative regulation of biological process	128	5389	0.2	3.40e-07	9606.ENSP00000003100,9606.ENSP00000211998,9606.ENSP00000221419,9606.ENSP00000225655,9606.ENSP00000225792,9606.ENSP00000225964,9606.ENSP00000229239,9606.ENSP00000233057,9606.ENSP00000236040,9606.ENSP00000240185,9606.ENSP00000244537,9606.ENSP00000248553,9606.ENSP00000248975,9606.ENSP00000251047,9606.ENSP00000252699,9606.ENSP00000254301,9606.ENSP00000257770,9606.ENSP00000261023,9606.ENSP00000261574,…	CYP51A1,VCL,HNRNPL,PFN1,DDX5,COL1A1,GAPDH,EIF2AK2,LEPRE1,TARDBP,HIST1H4F,HSPB1,YWHAH,LMAN1,ACTN4,LGALS3,NT5E,ITGAV,IPO5,PSMD11,ATP5B,CAPG,YWHAE,PSMD3,VDAC1,PRKAR2A,EIF4A3,SOD1,ERLIN2,RPS3,HNRNPU,THY1,COL6A3,ANXA5,VPS35,PRDX2,PA2G4,HIST1H2AE,VASN,PRKCDBP,ARHGAP1,PSMC5,RBM14,CPNE1,NCL,CALR,PPP2R1A,CTHRC1,FBLN1,IDH2,SARNP,RTN4,CAV1,CAMK2D,CAPRIN1,DPYSL3,ANXA2,RPSA,ANXA6,SND1,FN1,WARS,VAT1,PSMD12,PTB…
GO Process	GO:0071705	Nitrogen compound transport	61	1823	0.35	3.64e-07	9606.ENSP00000225964,9606.ENSP00000248553,9606.ENSP00000248975,9606.ENSP00000249923,9606.ENSP00000251047,9606.ENSP00000252699,9606.ENSP00000258962,9606.ENSP00000261574,9606.ENSP00000261667,9606.ENSP00000262982,9606.ENSP00000264028,9606.ENSP00000264335,9606.ENSP00000269349,9606.ENSP00000276390,9606.ENSP00000278572,9606.ENSP00000283179,9606.ENSP00000284320,9606.ENSP00000287295,9606.ENSP00000290158,…	COL1A1,HSPB1,YWHAH,COPB1,LMAN1,ACTN4,SRSF1,IPO5,KPNA3,CSE1L,ARCN1,YWHAE,EIF4A3,ATP6V1B2,RPS3,HNRNPU,TOMM70A,AIFM1,KPNB1,VPS35,SEC23A,ARHGAP1,SRP68,TCP1,CALR,SRPR,ACAA1,HSP90AA1,SARNP,RPSA,AP1B1,MYO1C,TFRC,RPL12,SNX6,COPA,LMNA,SLC25A5,IFIT1,YBX1,RPS4X,SRSF3,STX12,RRBP1,SLC3A2,OPTN,SNX2,YWHAQ,HSPD1,SNX9,PPP3CA,MVP,MX1,AKAP12,SSB,PHB2,RAN,RPLP0,EHD1,CLTC,AP2B1
GO Process	GO:0019693	Ribose phosphate metabolic process	23	329	0.67	3.67e-07	9606.ENSP00000205402,9606.ENSP00000222673,9606.ENSP00000229239,9606.ENSP00000236959,9606.ENSP00000253792,9606.ENSP00000257770,9606.ENSP00000262030,9606.ENSP00000280346,9606.ENSP00000290299,9606.ENSP00000304592,9606.ENSP00000335304,9606.ENSP00000348886,9606.ENSP00000355493,9606.ENSP00000360124,9606.ENSP00000362413,9606.ENSP00000367923,9606.ENSP00000369134,9606.ENSP00000370517,9606.ENSP00000377192,…	DLD,OGDH,GAPDH,ATIC,ACLY,NT5E,ATP5B,DLAT,ATP5O,FASN,DLST,STOML2,ADSS,PGM1,PGK1,SUCLA2,PDHA1,PFKP,G6PD,ATP5A1,GPI,SUCLG2,RAN
GO Process	GO:0046364	Monosaccharide biosynthetic process	11	55	1.13	4.04e-07	9606.ENSP00000216780,9606.ENSP00000229239,9606.ENSP00000245206,9606.ENSP00000270776,9606.ENSP00000308610,9606.ENSP00000327070,9606.ENSP00000360124,9606.ENSP00000361140,9606.ENSP00000362413,9606.ENSP00000377192,9606.ENSP00000405573	PCK2,GAPDH,GOT2,PGD,GPD2,MDH2,PGM1,AKR1A1,PGK1,G6PD,GPI
GO Process	GO:0009150	Purine ribonucleotide metabolic process	22	303	0.69	4.21e-07	9606.ENSP00000205402,9606.ENSP00000222673,9606.ENSP00000229239,9606.ENSP00000236959,9606.ENSP00000253792,9606.ENSP00000257770,9606.ENSP00000262030,9606.ENSP00000280346,9606.ENSP00000290299,9606.ENSP00000304592,9606.ENSP00000335304,9606.ENSP00000348886,9606.ENSP00000355493,9606.ENSP00000360124,9606.ENSP00000362413,9606.ENSP00000367923,9606.ENSP00000369134,9606.ENSP00000370517,9606.ENSP00000381736,…	DLD,OGDH,GAPDH,ATIC,ACLY,NT5E,ATP5B,DLAT,ATP5O,FASN,DLST,STOML2,ADSS,PGM1,PGK1,SUCLA2,PDHA1,PFKP,ATP5A1,GPI,SUCLG2,RAN
GO Process	GO:0006996	Organelle organization	93	3450	0.26	5.05e-07	9606.ENSP00000225655,9606.ENSP00000229239,9606.ENSP00000240185,9606.ENSP00000244537,9606.ENSP00000248975,9606.ENSP00000251047,9606.ENSP00000252699,9606.ENSP00000261416,9606.ENSP00000262030,9606.ENSP00000263238,9606.ENSP00000263277,9606.ENSP00000263867,9606.ENSP00000264335,9606.ENSP00000270142,9606.ENSP00000276390,9606.ENSP00000278572,9606.ENSP00000283179,9606.ENSP00000284240,9606.ENSP00000284320,…	PFN1,GAPDH,TARDBP,HIST1H4F,YWHAH,LMAN1,ACTN4,HEXB,ATP5B,ACTR3,EHD2,CAPG,YWHAE,SOD1,ATP6V1B2,RPS3,HNRNPU,THY1,TOMM70A,AIFM1,KPNB1,ATP5O,VPS35,TPP1,TUBA1A,HIST1H2AE,TMEM43,SEC23A,PRKCDBP,DPYSL2,RBM14,CALR,PPP2R1A,ACAA1,PARVA,HSP90AA1,RTN4,CAV1,TUBB4B,DPYSL3,TPM4,ANXA2,RPSA,PLS3,STOML2,DYNC1H1,RAD23B,XRCC6,MYO1C,MAP4,MSN,LONP1,RPL12,ENAH,LMNA,FLNA,SLC25A5,GSN,STX12,OPTN,ATAD3A,DDX1,YWHAQ,FSCN1,HSPD1…
GO Process	GO:1901575	Organic substance catabolic process	59	1750	0.35	5.14e-07	9606.ENSP00000196371,9606.ENSP00000205402,9606.ENSP00000216780,9606.ENSP00000217426,9606.ENSP00000222673,9606.ENSP00000225792,9606.ENSP00000229239,9606.ENSP00000236671,9606.ENSP00000245206,9606.ENSP00000248975,9606.ENSP00000257770,9606.ENSP00000258145,9606.ENSP00000261416,9606.ENSP00000261712,9606.ENSP00000264639,9606.ENSP00000269349,9606.ENSP00000270776,9606.ENSP00000276461,9606.ENSP00000277865,…	OXCT1,DLD,PCK2,AHCY,OGDH,DDX5,GAPDH,CTSD,GOT2,YWHAH,NT5E,GNS,HEXB,PSMD11,PSMD3,EIF4A3,PGD,ERLIN2,GLUD1,RPS3,KPNB1,CAPN2,ADH5,TPP1,ANPEP,GPD2,PSMC5,PPP2R1A,ACAA1,SHMT2,HSP90AA1,DLST,ANXA2,RPSA,SND1,PSMD12,RAD23B,LONP1,COMT,RPL12,ECHS1,PGM1,AKR1A1,PGK1,RPS4X,HADHA,PFKP,SSB,ALDH7A1,PCYOX1,PSMD13,GPI,CAPN1,RNH1,ACADVL,RPLP0,ETFA,CLTC,AP2B1
GO Process	GO:0009058	Biosynthetic process	80	2788	0.28	6.59e-07	9606.ENSP00000003100,9606.ENSP00000205402,9606.ENSP00000216780,9606.ENSP00000217971,9606.ENSP00000225792,9606.ENSP00000225964,9606.ENSP00000229239,9606.ENSP00000231572,9606.ENSP00000233057,9606.ENSP00000236959,9606.ENSP00000237530,9606.ENSP00000240185,9606.ENSP00000244537,9606.ENSP00000245206,9606.ENSP00000251047,9606.ENSP00000253792,9606.ENSP00000257770,9606.ENSP00000261416,9606.ENSP00000262030,…	CYP51A1,DLD,PCK2,PGRMC1,DDX5,COL1A1,GAPDH,RARS,EIF2AK2,ATIC,RPN2,TARDBP,HIST1H4F,GOT2,LMAN1,ACLY,NT5E,HEXB,ATP5B,DARS,SOD1,PGD,GLUD1,RPS3,DLAT,FARSB,ATP5O,EIF4A1,RPN1,FASN,GPD2,CPNE1,UGDH,TUFM,MDH2,IDH2,EEF1G,SHMT2,HSP90AA1,UGP2,RPSA,WARS,STOML2,GFPT1,PTGS1,RPL12,ADSS,FH,PHGDH,GSTO1,FLNA,RBMX,PGM1,ALDH18A1,PPAP2B,AKR1A1,YBX1,PGK1,YARS,RPS4X,RRBP1,SUCLA2,PDHA1,CARS,GARS,G6PD,LSS,ATP5A1,DDX3X,PYCR1…
GO Process	GO:0006139	Nucleobase-containing compound metabolic process	77	2659	0.29	9.51e-07	9606.ENSP00000205402,9606.ENSP00000217426,9606.ENSP00000221130,9606.ENSP00000221419,9606.ENSP00000222673,9606.ENSP00000225792,9606.ENSP00000229239,9606.ENSP00000231572,9606.ENSP00000236959,9606.ENSP00000240185,9606.ENSP00000244537,9606.ENSP00000253792,9606.ENSP00000254301,9606.ENSP00000257770,9606.ENSP00000258962,9606.ENSP00000262030,9606.ENSP00000264161,9606.ENSP00000269349,9606.ENSP00000278572,…	DLD,AHCY,GSR,HNRNPL,OGDH,DDX5,GAPDH,RARS,ATIC,TARDBP,HIST1H4F,ACLY,LGALS3,NT5E,SRSF1,ATP5B,DARS,EIF4A3,RPS3,DLAT,FARSB,HNRNPU,KPNB1,ATP5O,PA2G4,FASN,PCBP1,DPYSL2,UGDH,PPP2R1A,IDH2,HSP90AA1,DLST,SARNP,UGP2,RPSA,SND1,WARS,STOML2,PTBP1,GFPT1,RAD23B,XRCC6,LONP1,RPL12,ADSS,FH,SYNCRIP,FLNA,RBMX,PGM1,YBX1,PGK1,YARS,RPS4X,SRSF3,HNRNPK,SUCLA2,PDHA1,CARS,PFKP,DDX1,HSPD1,GARS,ATP5A1,DDX3X,SSB,HNRNPF,GPI,EEF…
GO Process	GO:0043604	Amide biosynthetic process	28	512	0.56	1.06e-06	9606.ENSP00000205402,9606.ENSP00000231572,9606.ENSP00000233057,9606.ENSP00000236959,9606.ENSP00000253792,9606.ENSP00000264161,9606.ENSP00000278572,9606.ENSP00000280346,9606.ENSP00000281828,9606.ENSP00000293831,9606.ENSP00000304592,9606.ENSP00000322439,9606.ENSP00000331901,9606.ENSP00000346067,9606.ENSP00000347495,9606.ENSP00000354739,9606.ENSP00000355518,9606.ENSP00000362576,9606.ENSP00000362744,…	DLD,RARS,EIF2AK2,ATIC,ACLY,DARS,RPS3,DLAT,FARSB,EIF4A1,FASN,TUFM,EEF1G,RPSA,WARS,RPL12,FH,YARS,RPS4X,RRBP1,PDHA1,CARS,GARS,DDX3X,EEF1D,EIF3F,RPLP0,EIF3L
GO Process	GO:0035722	interleukin-12-mediated signaling pathway	10	47	1.15	1.17e-06	9606.ENSP00000261366,9606.ENSP00000270142,9606.ENSP00000317334,9606.ENSP00000327801,9606.ENSP00000346032,9606.ENSP00000353408,9606.ENSP00000358727,9606.ENSP00000400433,9606.ENSP00000419425,9606.ENSP00000449328	LMNB1,SOD1,TCP1,P4HB,ANXA2,MSN,GSTO1,HNRNPF,PPIA,RPLP0
GO Process	GO:0022603	Regulation of anatomical structure morphogenesis	43	1095	0.42	1.46e-06	9606.ENSP00000225655,9606.ENSP00000248553,9606.ENSP00000248975,9606.ENSP00000252699,9606.ENSP00000261416,9606.ENSP00000261712,9606.ENSP00000263277,9606.ENSP00000264639,9606.ENSP00000284240,9606.ENSP00000295006,9606.ENSP00000299138,9606.ENSP00000309539,9606.ENSP00000310572,9606.ENSP00000320866,9606.ENSP00000327801,9606.ENSP00000330523,9606.ENSP00000331544,9606.ENSP00000334008,9606.ENSP00000337838,…	PFN1,HSPB1,YWHAH,ACTN4,HEXB,PSMD11,EHD2,PSMD3,THY1,CAPN2,VPS35,DPYSL2,PSMC5,CALR,P4HB,CTHRC1,FBLN1,PARVA,RTN4,CAPRIN1,FN1,WARS,VAT1,PSMD12,TFRC,MSN,FLNA,ANXA7,FAM129B,PGK1,EMILIN1,CORO1B,PPP3CA,ILK,RDX,CORO1C,PSMD13,RNH1,PHB2,DNM1L,EHD1,CLTC,AP2B1
GO Process	GO:0032879	Regulation of localization	78	2740	0.28	1.48e-06	9606.ENSP00000003100,9606.ENSP00000196371,9606.ENSP00000211998,9606.ENSP00000225655,9606.ENSP00000225964,9606.ENSP00000229239,9606.ENSP00000236040,9606.ENSP00000236671,9606.ENSP00000240185,9606.ENSP00000248553,9606.ENSP00000248975,9606.ENSP00000251047,9606.ENSP00000252699,9606.ENSP00000254301,9606.ENSP00000258091,9606.ENSP00000261023,9606.ENSP00000261574,9606.ENSP00000262030,9606.ENSP00000263277,…	CYP51A1,OXCT1,VCL,PFN1,COL1A1,GAPDH,LEPRE1,CTSD,TARDBP,HSPB1,YWHAH,LMAN1,ACTN4,LGALS3,CCT7,ITGAV,IPO5,ATP5B,EHD2,YWHAE,SOD1,GLUD1,CCT5,HNRNPU,THY1,STOM,CCT3,VPS35,ARHGAP1,TCP1,CALR,FBLN1,IDH2,LAMP1,HSP90AA1,RTN4,CAV1,CAMK2D,DPYSL3,ANXA2,ANXA6,FN1,DYNC1H1,MYO1C,TFRC,MSN,COMT,LMNA,GSTO1,FLNA,PPAP2B,SLC25A5,GSN,HNRNPK,EMILIN1,YWHAQ,CD9,G6PD,CORO1B,ACTN1,CCT4,PPP3CA,ILK,ATP5A1,RDX,AKAP12,SUN2,CORO1C,…
GO Process	GO:0032880	Regulation of protein localization	39	934	0.45	1.54e-06	9606.ENSP00000003100,9606.ENSP00000196371,9606.ENSP00000211998,9606.ENSP00000229239,9606.ENSP00000236040,9606.ENSP00000236671,9606.ENSP00000240185,9606.ENSP00000248975,9606.ENSP00000251047,9606.ENSP00000254301,9606.ENSP00000258091,9606.ENSP00000261574,9606.ENSP00000264335,9606.ENSP00000277865,9606.ENSP00000280326,9606.ENSP00000286713,9606.ENSP00000295688,9606.ENSP00000299138,9606.ENSP00000317334,…	CYP51A1,OXCT1,VCL,GAPDH,LEPRE1,CTSD,TARDBP,YWHAH,LMAN1,LGALS3,CCT7,IPO5,YWHAE,GLUD1,CCT5,STOM,CCT3,VPS35,TCP1,IDH2,HSP90AA1,RTN4,MYO1C,TFRC,MSN,LMNA,FLNA,SLC25A5,GSN,YWHAQ,CCT4,PPP3CA,RDX,GPI,PPIA,RAN,DNM1L,CLTC,AP2B1
GO Process	GO:0006950	Response to stress	92	3485	0.25	1.57e-06	9606.ENSP00000196371,9606.ENSP00000211998,9606.ENSP00000216780,9606.ENSP00000217426,9606.ENSP00000221130,9606.ENSP00000221419,9606.ENSP00000225964,9606.ENSP00000229239,9606.ENSP00000233057,9606.ENSP00000240185,9606.ENSP00000244537,9606.ENSP00000248553,9606.ENSP00000249066,9606.ENSP00000251047,9606.ENSP00000252699,9606.ENSP00000254301,9606.ENSP00000261712,9606.ENSP00000262455,9606.ENSP00000263238,…	OXCT1,VCL,PCK2,AHCY,GSR,HNRNPL,COL1A1,GAPDH,EIF2AK2,TARDBP,HIST1H4F,HSPB1,APOL2,LMAN1,ACTN4,LGALS3,PSMD11,ERP44,ACTR3,EHD2,YWHAE,PSMD3,VDAC1,PRKAR2A,SOD1,ERLIN2,RPS3,AIFM1,CAPN2,ADH5,ANXA5,COL1A2,TPP1,PDIA3,PRDX2,VASN,PSMC5,RBM14,CALR,P4HB,SRPR,FBLN1,SHMT2,HSP90AA1,RTN4,CAV1,CAMK2D,TUBB4B,DPYSL3,ANXA6,FN1,PSMD12,STOML2,GFPT1,RAD23B,MYOF,XRCC6,MYO1C,LONP1,COMT,PTGS1,FH,LMNA,SYNCRIP,FLNA,IFIT1,IFIT…
GO Process	GO:0072521	Purine-containing compound metabolic process	23	360	0.63	1.57e-06	9606.ENSP00000205402,9606.ENSP00000217426,9606.ENSP00000222673,9606.ENSP00000229239,9606.ENSP00000236959,9606.ENSP00000253792,9606.ENSP00000257770,9606.ENSP00000262030,9606.ENSP00000280346,9606.ENSP00000290299,9606.ENSP00000304592,9606.ENSP00000335304,9606.ENSP00000348886,9606.ENSP00000355493,9606.ENSP00000360124,9606.ENSP00000362413,9606.ENSP00000367923,9606.ENSP00000369134,9606.ENSP00000370517,…	DLD,AHCY,OGDH,GAPDH,ATIC,ACLY,NT5E,ATP5B,DLAT,ATP5O,FASN,DLST,STOML2,ADSS,PGM1,PGK1,SUCLA2,PDHA1,PFKP,ATP5A1,GPI,SUCLG2,RAN
GO Process	GO:0015980	Energy derivation by oxidation of organic compounds	18	223	0.73	2.23e-06	9606.ENSP00000205402,9606.ENSP00000222673,9606.ENSP00000264932,9606.ENSP00000280346,9606.ENSP00000308610,9606.ENSP00000327070,9606.ENSP00000331897,9606.ENSP00000335304,9606.ENSP00000338703,9606.ENSP00000349860,9606.ENSP00000355518,9606.ENSP00000360124,9606.ENSP00000367923,9606.ENSP00000369134,9606.ENSP00000410833,9606.ENSP00000419325,9606.ENSP00000438689,9606.ENSP00000452762	DLD,OGDH,SDHA,DLAT,GPD2,MDH2,IDH2,DLST,UGP2,GFPT1,FH,PGM1,SUCLA2,PDHA1,GBE1,SUCLG2,ACADVL,ETFA
GO Process	GO:0048518	Positive regulation of biological process	137	6112	0.18	2.25e-06	9606.ENSP00000196371,9606.ENSP00000221419,9606.ENSP00000225655,9606.ENSP00000225792,9606.ENSP00000225964,9606.ENSP00000229239,9606.ENSP00000233057,9606.ENSP00000236040,9606.ENSP00000236671,9606.ENSP00000240185,9606.ENSP00000248553,9606.ENSP00000248975,9606.ENSP00000251047,9606.ENSP00000252699,9606.ENSP00000253792,9606.ENSP00000254301,9606.ENSP00000258091,9606.ENSP00000261023,9606.ENSP00000261416,…	OXCT1,HNRNPL,PFN1,DDX5,COL1A1,GAPDH,EIF2AK2,LEPRE1,CTSD,TARDBP,HSPB1,YWHAH,LMAN1,ACTN4,ACLY,LGALS3,CCT7,ITGAV,HEXB,IPO5,PSMD11,ATP5B,ACTR3,EHD2,YWHAE,PSMD3,PRKAR2A,EIF4A3,SOD1,ERLIN2,GLUD1,RPS3,CCT5,HNRNPU,THY1,STOM,AIFM1,CAPN2,CCT3,VPS35,PPIB,PDIA3,PRDX2,PA2G4,MTCH2,FASN,PCBP1,PRKCDBP,PSMC5,RBM14,CPNE1,TCP1,NCL,CALR,MMP1,PPP2R1A,P4HB,CTHRC1,FBLN1,LAMP1,SHMT2,BSG,HSP90AA1,RTN4,CAV1,CAMK2D,CAPRIN1…
GO Process	GO:0010941	Regulation of cell death	56	1696	0.34	2.41e-06	9606.ENSP00000229239,9606.ENSP00000233057,9606.ENSP00000236671,9606.ENSP00000240185,9606.ENSP00000248553,9606.ENSP00000248975,9606.ENSP00000252699,9606.ENSP00000254301,9606.ENSP00000261023,9606.ENSP00000264335,9606.ENSP00000270142,9606.ENSP00000278572,9606.ENSP00000287295,9606.ENSP00000295006,9606.ENSP00000296511,9606.ENSP00000299138,9606.ENSP00000300289,9606.ENSP00000301522,9606.ENSP00000302886,…	GAPDH,EIF2AK2,CTSD,TARDBP,HSPB1,YWHAH,ACTN4,LGALS3,ITGAV,YWHAE,SOD1,RPS3,AIFM1,CAPN2,ANXA5,VPS35,PDIA3,PRDX2,PA2G4,MTCH2,PSMC5,TCP1,CALR,PPP2R1A,P4HB,RTN4,CAV1,CAMK2D,FN1,TFRC,SNX6,TGM2,LMNA,FLNA,SLC25A5,IFIT3,FAM129B,GSN,HNRNPK,ATAD3A,TXNDC5,YWHAQ,HSPD1,PPP2R4,G6PD,ANXA4,ACTN1,ILK,DDX3X,AKAP12,PYCR1,EEF1D,API5,PHB2,DNM1L,AP2B1
GO Process	GO:0002478	Antigen processing and presentation of exogenous peptide antigen	16	174	0.79	2.53e-06	9606.ENSP00000236671,9606.ENSP00000261023,9606.ENSP00000261712,9606.ENSP00000264639,9606.ENSP00000300289,9606.ENSP00000306881,9606.ENSP00000310572,9606.ENSP00000320866,9606.ENSP00000348442,9606.ENSP00000348965,9606.ENSP00000350199,9606.ENSP00000380308,9606.ENSP00000396937,9606.ENSP00000399168,9606.ENSP00000479606,9606.ENSP00000482835	CTSD,ITGAV,PSMD11,PSMD3,PDIA3,SEC23A,PSMC5,CALR,PSMD12,DYNC1H1,AP1B1,DYNC1I2,PSMD13,HLA-B,CLTC,AP2B1
GO Process	GO:0006518	Peptide metabolic process	27	503	0.56	2.53e-06	9606.ENSP00000221130,9606.ENSP00000231572,9606.ENSP00000233057,9606.ENSP00000264161,9606.ENSP00000270142,9606.ENSP00000278572,9606.ENSP00000281828,9606.ENSP00000293831,9606.ENSP00000299427,9606.ENSP00000300060,9606.ENSP00000322439,9606.ENSP00000331901,9606.ENSP00000346067,9606.ENSP00000347495,9606.ENSP00000354739,9606.ENSP00000362576,9606.ENSP00000362744,9606.ENSP00000367038,9606.ENSP00000369897,…	GSR,RARS,EIF2AK2,DARS,SOD1,RPS3,FARSB,EIF4A1,TPP1,ANPEP,TUFM,EEF1G,RPSA,WARS,RPL12,YARS,RPS4X,RRBP1,CARS,GARS,G6PD,DDX3X,EEF1D,MME,EIF3F,RPLP0,EIF3L
GO Process	GO:0007015	Actin filament organization	19	254	0.7	2.67e-06	9606.ENSP00000252699,9606.ENSP00000263238,9606.ENSP00000263867,9606.ENSP00000343690,9606.ENSP00000345230,9606.ENSP00000348163,9606.ENSP00000352834,9606.ENSP00000355809,9606.ENSP00000358866,9606.ENSP00000362924,9606.ENSP00000371798,9606.ENSP00000376132,9606.ENSP00000377471,9606.ENSP00000377941,9606.ENSP00000378400,9606.ENSP00000389631,9606.ENSP00000394496,9606.ENSP00000449428,9606.ENSP00000478061	ACTN4,ACTR3,CAPG,DPYSL3,TPM4,PLS3,MYO1C,ENAH,FLNA,GSN,FSCN1,MYO1B,CORO1B,ACTN1,LIMA1,ARPC1B,CORO1C,TWF1,MARCKS
GO Process	GO:1901576	Organic substance biosynthetic process	77	2734	0.28	2.67e-06	9606.ENSP00000003100,9606.ENSP00000205402,9606.ENSP00000216780,9606.ENSP00000217971,9606.ENSP00000225792,9606.ENSP00000229239,9606.ENSP00000231572,9606.ENSP00000233057,9606.ENSP00000236959,9606.ENSP00000237530,9606.ENSP00000240185,9606.ENSP00000244537,9606.ENSP00000245206,9606.ENSP00000251047,9606.ENSP00000253792,9606.ENSP00000257770,9606.ENSP00000261416,9606.ENSP00000262030,9606.ENSP00000264161,…	CYP51A1,DLD,PCK2,PGRMC1,DDX5,GAPDH,RARS,EIF2AK2,ATIC,RPN2,TARDBP,HIST1H4F,GOT2,LMAN1,ACLY,NT5E,HEXB,ATP5B,DARS,PGD,GLUD1,RPS3,DLAT,FARSB,ATP5O,EIF4A1,RPN1,FASN,GPD2,CPNE1,UGDH,TUFM,MDH2,IDH2,EEF1G,SHMT2,HSP90AA1,UGP2,RPSA,WARS,STOML2,GFPT1,PTGS1,RPL12,ADSS,FH,PHGDH,GSTO1,FLNA,RBMX,PGM1,ALDH18A1,PPAP2B,AKR1A1,YBX1,PGK1,YARS,RPS4X,RRBP1,SUCLA2,PDHA1,CARS,GARS,G6PD,LSS,ATP5A1,DDX3X,PYCR1,ALDH7A1,DDO…
GO Process	GO:0007010	Cytoskeleton organization	43	1126	0.41	2.76e-06	9606.ENSP00000225655,9606.ENSP00000229239,9606.ENSP00000252699,9606.ENSP00000263238,9606.ENSP00000263277,9606.ENSP00000263867,9606.ENSP00000270142,9606.ENSP00000278572,9606.ENSP00000284240,9606.ENSP00000290158,9606.ENSP00000301071,9606.ENSP00000307292,9606.ENSP00000309539,9606.ENSP00000311747,9606.ENSP00000320866,9606.ENSP00000324804,9606.ENSP00000334008,9606.ENSP00000341289,9606.ENSP00000343690,…	PFN1,GAPDH,ACTN4,ACTR3,EHD2,CAPG,SOD1,RPS3,THY1,KPNB1,TUBA1A,PRKCDBP,DPYSL2,RBM14,CALR,PPP2R1A,PARVA,TUBB4B,DPYSL3,TPM4,PLS3,DYNC1H1,MYO1C,MAP4,MSN,ENAH,LMNA,FLNA,GSN,FSCN1,MYO1B,PPP2R4,CORO1B,ACTN1,LIMA1,SUN2,ARPC1B,CORO1C,FLNB,VIM,RAN,TWF1,MARCKS
GO Process	GO:0033043	Regulation of organelle organization	47	1306	0.38	3.26e-06	9606.ENSP00000225655,9606.ENSP00000248975,9606.ENSP00000251047,9606.ENSP00000258091,9606.ENSP00000263238,9606.ENSP00000263867,9606.ENSP00000264335,9606.ENSP00000265333,9606.ENSP00000278572,9606.ENSP00000280326,9606.ENSP00000283179,9606.ENSP00000295006,9606.ENSP00000295688,9606.ENSP00000299138,9606.ENSP00000311747,9606.ENSP00000317334,9606.ENSP00000320866,9606.ENSP00000339740,9606.ENSP00000346032,…	PFN1,YWHAH,LMAN1,CCT7,ACTR3,CAPG,YWHAE,VDAC1,RPS3,CCT5,HNRNPU,CAPN2,CCT3,VPS35,RBM14,TCP1,CALR,CAMK2D,ANXA2,VAT1,DYNC1H1,MYO1C,TFRC,MAP4,MSN,FH,LMNA,FLNA,SLC25A5,GSN,OPTN,YWHAQ,FSCN1,SNX9,CORO1B,CCT4,LIMA1,ILK,ATL3,RDX,ARPC1B,PHB2,DNM1L,TWF1,HNRNPC,RUVBL2,CLTC
GO Process	GO:0032787	Monocarboxylic acid metabolic process	27	515	0.55	3.82e-06	9606.ENSP00000205402,9606.ENSP00000216780,9606.ENSP00000222673,9606.ENSP00000229239,9606.ENSP00000245206,9606.ENSP00000253792,9606.ENSP00000265333,9606.ENSP00000270776,9606.ENSP00000280346,9606.ENSP00000296412,9606.ENSP00000304592,9606.ENSP00000331897,9606.ENSP00000333664,9606.ENSP00000333769,9606.ENSP00000354612,9606.ENSP00000357535,9606.ENSP00000358417,9606.ENSP00000360124,9606.ENSP00000361140,…	DLD,PCK2,OGDH,GAPDH,GOT2,ACLY,VDAC1,PGD,DLAT,ADH5,FASN,IDH2,ACAA1,BSG,PTGS1,ECHS1,PHGDH,PGM1,AKR1A1,PGK1,PDHA1,HADHA,PFKP,GPI,ACADVL,ETFA,EPHX1
GO Process	GO:0048523	Negative regulation of cellular process	115	4874	0.2	4.80e-06	9606.ENSP00000003100,9606.ENSP00000211998,9606.ENSP00000221419,9606.ENSP00000225655,9606.ENSP00000225792,9606.ENSP00000225964,9606.ENSP00000229239,9606.ENSP00000233057,9606.ENSP00000236040,9606.ENSP00000240185,9606.ENSP00000244537,9606.ENSP00000248553,9606.ENSP00000248975,9606.ENSP00000251047,9606.ENSP00000252699,9606.ENSP00000254301,9606.ENSP00000261023,9606.ENSP00000261574,9606.ENSP00000261712,…	CYP51A1,VCL,HNRNPL,PFN1,DDX5,COL1A1,GAPDH,EIF2AK2,LEPRE1,TARDBP,HIST1H4F,HSPB1,YWHAH,LMAN1,ACTN4,LGALS3,ITGAV,IPO5,PSMD11,ATP5B,CAPG,YWHAE,PSMD3,VDAC1,PRKAR2A,EIF4A3,SOD1,ERLIN2,RPS3,HNRNPU,THY1,COL6A3,ANXA5,VPS35,PRDX2,PA2G4,HIST1H2AE,VASN,PRKCDBP,ARHGAP1,PSMC5,RBM14,CPNE1,NCL,CALR,PPP2R1A,CTHRC1,FBLN1,IDH2,SARNP,RTN4,CAV1,CAMK2D,CAPRIN1,DPYSL3,ANXA2,ANXA6,FN1,WARS,VAT1,PSMD12,PTBP1,XRCC6,TFRC,M…
GO Process	GO:0071702	Organic substance transport	65	2173	0.3	5.12e-06	9606.ENSP00000225964,9606.ENSP00000245206,9606.ENSP00000248553,9606.ENSP00000248975,9606.ENSP00000249066,9606.ENSP00000249923,9606.ENSP00000251047,9606.ENSP00000252699,9606.ENSP00000258962,9606.ENSP00000261574,9606.ENSP00000261667,9606.ENSP00000262982,9606.ENSP00000264028,9606.ENSP00000264335,9606.ENSP00000269349,9606.ENSP00000276390,9606.ENSP00000278572,9606.ENSP00000283179,9606.ENSP00000284320,…	COL1A1,GOT2,HSPB1,YWHAH,APOL2,COPB1,LMAN1,ACTN4,SRSF1,IPO5,KPNA3,CSE1L,ARCN1,YWHAE,EIF4A3,ATP6V1B2,RPS3,HNRNPU,TOMM70A,AIFM1,KPNB1,VPS35,SEC23A,ARHGAP1,SRP68,TCP1,CALR,SRPR,ACAA1,HSP90AA1,SARNP,CAV1,RPSA,AP1B1,MYO1C,TFRC,RPL12,SNX6,COPA,LMNA,SLC25A5,IFIT1,YBX1,RPS4X,SRSF3,STX12,RRBP1,SLC3A2,OPTN,SNX2,YWHAQ,HSPD1,SNX9,PPP3CA,LIMA1,MVP,MX1,AKAP12,SSB,PHB2,RAN,RPLP0,EHD1,CLTC,AP2B1
GO Process	GO:0060341	Regulation of cellular localization	40	1027	0.42	5.16e-06	9606.ENSP00000196371,9606.ENSP00000240185,9606.ENSP00000248975,9606.ENSP00000251047,9606.ENSP00000254301,9606.ENSP00000258091,9606.ENSP00000261574,9606.ENSP00000263277,9606.ENSP00000264335,9606.ENSP00000280326,9606.ENSP00000283179,9606.ENSP00000284240,9606.ENSP00000286713,9606.ENSP00000295688,9606.ENSP00000299138,9606.ENSP00000310491,9606.ENSP00000317334,9606.ENSP00000333298,9606.ENSP00000335153,…	OXCT1,TARDBP,YWHAH,LMAN1,LGALS3,CCT7,IPO5,EHD2,YWHAE,CCT5,HNRNPU,THY1,STOM,CCT3,VPS35,ARHGAP1,TCP1,LAMP1,HSP90AA1,RTN4,CAV1,CAMK2D,ANXA2,ANXA6,DYNC1H1,MYO1C,TFRC,MSN,LMNA,GSTO1,FLNA,GSN,YWHAQ,CCT4,RDX,RAN,DNM1L,EHD1,CLTC,AP2B1
GO Process	GO:0009117	Nucleotide metabolic process	24	422	0.58	5.21e-06	9606.ENSP00000205402,9606.ENSP00000222673,9606.ENSP00000229239,9606.ENSP00000236959,9606.ENSP00000253792,9606.ENSP00000257770,9606.ENSP00000262030,9606.ENSP00000280346,9606.ENSP00000290299,9606.ENSP00000304592,9606.ENSP00000331897,9606.ENSP00000335304,9606.ENSP00000348886,9606.ENSP00000355493,9606.ENSP00000360124,9606.ENSP00000362413,9606.ENSP00000367923,9606.ENSP00000369134,9606.ENSP00000370517,…	DLD,OGDH,GAPDH,ATIC,ACLY,NT5E,ATP5B,DLAT,ATP5O,FASN,IDH2,DLST,STOML2,ADSS,PGM1,PGK1,SUCLA2,PDHA1,PFKP,GARS,ATP5A1,GPI,SUCLG2,RAN
GO Process	GO:0006006	Glucose metabolic process	13	116	0.88	5.89e-06	9606.ENSP00000216780,9606.ENSP00000229239,9606.ENSP00000245206,9606.ENSP00000280346,9606.ENSP00000308610,9606.ENSP00000327070,9606.ENSP00000360124,9606.ENSP00000361140,9606.ENSP00000362413,9606.ENSP00000369134,9606.ENSP00000370517,9606.ENSP00000377192,9606.ENSP00000405573	PCK2,GAPDH,GOT2,DLAT,GPD2,MDH2,PGM1,AKR1A1,PGK1,PDHA1,PFKP,G6PD,GPI
GO Process	GO:0043067	Regulation of programmed cell death	52	1569	0.35	6.74e-06	9606.ENSP00000229239,9606.ENSP00000233057,9606.ENSP00000236671,9606.ENSP00000240185,9606.ENSP00000248553,9606.ENSP00000248975,9606.ENSP00000252699,9606.ENSP00000254301,9606.ENSP00000261023,9606.ENSP00000264335,9606.ENSP00000270142,9606.ENSP00000278572,9606.ENSP00000287295,9606.ENSP00000295006,9606.ENSP00000296511,9606.ENSP00000300289,9606.ENSP00000301522,9606.ENSP00000302886,9606.ENSP00000303222,…	GAPDH,EIF2AK2,CTSD,TARDBP,HSPB1,YWHAH,ACTN4,LGALS3,ITGAV,YWHAE,SOD1,RPS3,AIFM1,CAPN2,ANXA5,PDIA3,PRDX2,PA2G4,MTCH2,PSMC5,TCP1,CALR,PPP2R1A,P4HB,RTN4,CAV1,CAMK2D,FN1,TFRC,SNX6,TGM2,LMNA,FLNA,SLC25A5,IFIT3,FAM129B,GSN,HNRNPK,ATAD3A,TXNDC5,YWHAQ,HSPD1,PPP2R4,G6PD,ANXA4,ACTN1,ILK,DDX3X,AKAP12,API5,PHB2,DNM1L
GO Process	GO:0072594	Establishment of protein localization to organelle	24	433	0.57	7.91e-06	9606.ENSP00000261574,9606.ENSP00000261667,9606.ENSP00000262982,9606.ENSP00000278572,9606.ENSP00000284320,9606.ENSP00000287295,9606.ENSP00000290158,9606.ENSP00000312066,9606.ENSP00000328023,9606.ENSP00000333298,9606.ENSP00000333664,9606.ENSP00000335153,9606.ENSP00000346067,9606.ENSP00000354739,9606.ENSP00000357283,9606.ENSP00000362744,9606.ENSP00000373620,9606.ENSP00000378323,9606.ENSP00000381601,…	IPO5,KPNA3,CSE1L,RPS3,TOMM70A,AIFM1,KPNB1,SRP68,SRPR,LAMP1,ACAA1,HSP90AA1,RPSA,RPL12,LMNA,RPS4X,HSPD1,PPP3CA,MX1,PHB2,RAN,RPLP0,RUVBL2,AP2B1
GO Process	GO:0042981	Regulation of apoptotic process	51	1550	0.34	1.12e-05	9606.ENSP00000229239,9606.ENSP00000233057,9606.ENSP00000236671,9606.ENSP00000240185,9606.ENSP00000248553,9606.ENSP00000248975,9606.ENSP00000252699,9606.ENSP00000254301,9606.ENSP00000261023,9606.ENSP00000264335,9606.ENSP00000270142,9606.ENSP00000278572,9606.ENSP00000287295,9606.ENSP00000295006,9606.ENSP00000296511,9606.ENSP00000300289,9606.ENSP00000301522,9606.ENSP00000302886,9606.ENSP00000303222,…	GAPDH,EIF2AK2,CTSD,TARDBP,HSPB1,YWHAH,ACTN4,LGALS3,ITGAV,YWHAE,SOD1,RPS3,AIFM1,CAPN2,ANXA5,PDIA3,PRDX2,PA2G4,MTCH2,TCP1,CALR,PPP2R1A,P4HB,RTN4,CAV1,CAMK2D,FN1,TFRC,SNX6,TGM2,LMNA,FLNA,SLC25A5,IFIT3,FAM129B,GSN,HNRNPK,ATAD3A,TXNDC5,YWHAQ,HSPD1,PPP2R4,G6PD,ANXA4,ACTN1,ILK,DDX3X,AKAP12,API5,PHB2,DNM1L
GO Process	GO:0016051	Carbohydrate biosynthetic process	13	125	0.84	1.24e-05	9606.ENSP00000216780,9606.ENSP00000229239,9606.ENSP00000245206,9606.ENSP00000270776,9606.ENSP00000308610,9606.ENSP00000327070,9606.ENSP00000338703,9606.ENSP00000360124,9606.ENSP00000361140,9606.ENSP00000362413,9606.ENSP00000377192,9606.ENSP00000405573,9606.ENSP00000410833	PCK2,GAPDH,GOT2,PGD,GPD2,MDH2,UGP2,PGM1,AKR1A1,PGK1,G6PD,GPI,GBE1
GO Process	GO:1901135	Carbohydrate derivative metabolic process	38	987	0.41	1.42e-05	9606.ENSP00000205402,9606.ENSP00000217426,9606.ENSP00000222673,9606.ENSP00000229239,9606.ENSP00000235835,9606.ENSP00000236959,9606.ENSP00000237530,9606.ENSP00000251047,9606.ENSP00000253792,9606.ENSP00000257770,9606.ENSP00000258145,9606.ENSP00000261416,9606.ENSP00000262030,9606.ENSP00000262455,9606.ENSP00000270776,9606.ENSP00000280346,9606.ENSP00000290299,9606.ENSP00000296255,9606.ENSP00000304592,…	DLD,AHCY,OGDH,GAPDH,AKR7A2,ATIC,RPN2,LMAN1,ACLY,NT5E,GNS,HEXB,ATP5B,ERP44,PGD,DLAT,ATP5O,RPN1,FASN,GPD2,UGDH,DLST,UGP2,STOML2,GFPT1,ADSS,PGM1,AKR1A1,PGK1,SUCLA2,PDHA1,PFKP,G6PD,ATP5A1,DDOST,GPI,SUCLG2,RAN
GO Process	GO:0030029	Actin filament-based process	28	592	0.5	1.46e-05	9606.ENSP00000225655,9606.ENSP00000252699,9606.ENSP00000263238,9606.ENSP00000263277,9606.ENSP00000263867,9606.ENSP00000307292,9606.ENSP00000320866,9606.ENSP00000334008,9606.ENSP00000339740,9606.ENSP00000343690,9606.ENSP00000345230,9606.ENSP00000348163,9606.ENSP00000352834,9606.ENSP00000355809,9606.ENSP00000358866,9606.ENSP00000362924,9606.ENSP00000371798,9606.ENSP00000376132,9606.ENSP00000377471,…	PFN1,ACTN4,ACTR3,EHD2,CAPG,PRKCDBP,CALR,PARVA,CAMK2D,DPYSL3,TPM4,PLS3,MYO1C,ENAH,FLNA,GSN,FSCN1,MYO1B,CORO1B,ACTN1,LIMA1,SUN2,ARPC1B,CORO1C,FLNB,VIM,TWF1,MARCKS
GO Process	GO:0051701	Interaction with host	14	151	0.79	1.48e-05	9606.ENSP00000229239,9606.ENSP00000233057,9606.ENSP00000261023,9606.ENSP00000261667,9606.ENSP00000290158,9606.ENSP00000300060,9606.ENSP00000317334,9606.ENSP00000333298,9606.ENSP00000339191,9606.ENSP00000346067,9606.ENSP00000353224,9606.ENSP00000360869,9606.ENSP00000419425,9606.ENSP00000441875	GAPDH,EIF2AK2,ITGAV,KPNA3,KPNB1,ANPEP,TCP1,LAMP1,CAV1,RPSA,TFRC,IFIT1,PPIA,PHB2
GO Process	GO:0065003	Protein-containing complex assembly	45	1293	0.37	1.48e-05	9606.ENSP00000244537,9606.ENSP00000251047,9606.ENSP00000258962,9606.ENSP00000261667,9606.ENSP00000261712,9606.ENSP00000263867,9606.ENSP00000264161,9606.ENSP00000281828,9606.ENSP00000287295,9606.ENSP00000295688,9606.ENSP00000297268,9606.ENSP00000306881,9606.ENSP00000317334,9606.ENSP00000319501,9606.ENSP00000320866,9606.ENSP00000324804,9606.ENSP00000327801,9606.ENSP00000333667,9606.ENSP00000335153,…	HIST1H4F,LMAN1,SRSF1,KPNA3,PSMD11,CAPG,DARS,FARSB,AIFM1,CCT3,COL1A2,SEC23A,TCP1,UGDH,CALR,PPP2R1A,P4HB,SHMT2,HSP90AA1,RTN4,RPSA,FN1,STOML2,RAD23B,LONP1,RPL12,RBMX,GSN,KCTD12,PFKP,DDX1,HSPD1,SNX9,ATL3,PSMD13,CRYZ,EIF3F,CAND1,DNM1L,RPLP0,RUVBL2,EHD1,CLTC,AP2B1,EIF3L
GO Process	GO:0010638	Positive regulation of organelle organization	29	633	0.49	1.58e-05	9606.ENSP00000225655,9606.ENSP00000248975,9606.ENSP00000251047,9606.ENSP00000258091,9606.ENSP00000263238,9606.ENSP00000264335,9606.ENSP00000278572,9606.ENSP00000280326,9606.ENSP00000283179,9606.ENSP00000295688,9606.ENSP00000299138,9606.ENSP00000317334,9606.ENSP00000346032,9606.ENSP00000348965,9606.ENSP00000352834,9606.ENSP00000353408,9606.ENSP00000357283,9606.ENSP00000358866,9606.ENSP00000362924,…	PFN1,YWHAH,LMAN1,CCT7,ACTR3,YWHAE,RPS3,CCT5,HNRNPU,CCT3,VPS35,TCP1,ANXA2,DYNC1H1,MYO1C,MSN,LMNA,FLNA,GSN,OPTN,YWHAQ,FSCN1,SNX9,CCT4,ATL3,ARPC1B,PHB2,DNM1L,RUVBL2
GO Process	GO:0046395	Carboxylic acid catabolic process	18	260	0.67	1.58e-05	9606.ENSP00000205402,9606.ENSP00000216780,9606.ENSP00000217426,9606.ENSP00000222673,9606.ENSP00000245206,9606.ENSP00000261416,9606.ENSP00000270776,9606.ENSP00000277865,9606.ENSP00000333664,9606.ENSP00000333667,9606.ENSP00000335304,9606.ENSP00000357535,9606.ENSP00000361140,9606.ENSP00000370023,9606.ENSP00000387123,9606.ENSP00000387654,9606.ENSP00000438689,9606.ENSP00000452762	DLD,PCK2,AHCY,OGDH,GOT2,HEXB,PGD,GLUD1,ACAA1,SHMT2,DLST,ECHS1,AKR1A1,HADHA,ALDH7A1,PCYOX1,ACADVL,ETFA
GO Process	GO:0051246	Regulation of protein metabolic process	76	2828	0.26	1.89e-05	9606.ENSP00000003100,9606.ENSP00000221419,9606.ENSP00000229239,9606.ENSP00000233057,9606.ENSP00000236040,9606.ENSP00000236671,9606.ENSP00000240185,9606.ENSP00000248553,9606.ENSP00000254301,9606.ENSP00000261023,9606.ENSP00000261574,9606.ENSP00000264335,9606.ENSP00000264639,9606.ENSP00000265563,9606.ENSP00000269349,9606.ENSP00000270142,9606.ENSP00000278572,9606.ENSP00000284240,9606.ENSP00000287295,…	CYP51A1,HNRNPL,GAPDH,EIF2AK2,LEPRE1,CTSD,TARDBP,HSPB1,LGALS3,ITGAV,IPO5,YWHAE,PSMD3,PRKAR2A,EIF4A3,SOD1,RPS3,THY1,AIFM1,EIF4A1,COL6A3,VPS35,PRDX2,PA2G4,PRKCDBP,NCL,CALR,TUFM,PPP2R1A,FBLN1,EEF1G,SHMT2,HSP90AA1,SARNP,CAV1,CAMK2D,CAPRIN1,ANXA2,FN1,WARS,PTBP1,RAD23B,XRCC6,TFRC,MSN,SNX6,FH,LMNA,SYNCRIP,FLNA,PPAP2B,YBX1,RPS4X,GSN,HNRNPK,EMILIN1,DDX1,HSPD1,SNX9,PPP2R4,G6PD,MVP,ILK,DDX3X,RDX,AKAP12,CORO1…
GO Process	GO:0005975	Carbohydrate metabolic process	24	467	0.54	2.71e-05	9606.ENSP00000216780,9606.ENSP00000222673,9606.ENSP00000229239,9606.ENSP00000235835,9606.ENSP00000245206,9606.ENSP00000261416,9606.ENSP00000270776,9606.ENSP00000280346,9606.ENSP00000308610,9606.ENSP00000319501,9606.ENSP00000327070,9606.ENSP00000331897,9606.ENSP00000338703,9606.ENSP00000352208,9606.ENSP00000358727,9606.ENSP00000360124,9606.ENSP00000361140,9606.ENSP00000362413,9606.ENSP00000367123,…	PCK2,OGDH,GAPDH,AKR7A2,GOT2,HEXB,PGD,DLAT,GPD2,UGDH,MDH2,IDH2,UGP2,MYOF,GSTO1,PGM1,AKR1A1,PGK1,SLC3A2,PDHA1,PFKP,G6PD,GPI,GBE1
GO Process	GO:0006412	Translation	21	366	0.58	2.80e-05	9606.ENSP00000231572,9606.ENSP00000233057,9606.ENSP00000264161,9606.ENSP00000278572,9606.ENSP00000281828,9606.ENSP00000293831,9606.ENSP00000322439,9606.ENSP00000331901,9606.ENSP00000346067,9606.ENSP00000347495,9606.ENSP00000354739,9606.ENSP00000362576,9606.ENSP00000362744,9606.ENSP00000367038,9606.ENSP00000369897,9606.ENSP00000373918,9606.ENSP00000382840,9606.ENSP00000410059,9606.ENSP00000431800,…	RARS,EIF2AK2,DARS,RPS3,FARSB,EIF4A1,TUFM,EEF1G,RPSA,WARS,RPL12,YARS,RPS4X,RRBP1,CARS,GARS,DDX3X,EEF1D,EIF3F,RPLP0,EIF3L
GO Process	GO:0050793	Regulation of developmental process	72	2648	0.26	2.81e-05	9606.ENSP00000211998,9606.ENSP00000225655,9606.ENSP00000225792,9606.ENSP00000225964,9606.ENSP00000233057,9606.ENSP00000236040,9606.ENSP00000244537,9606.ENSP00000248553,9606.ENSP00000248975,9606.ENSP00000252699,9606.ENSP00000254301,9606.ENSP00000261023,9606.ENSP00000261416,9606.ENSP00000261712,9606.ENSP00000263277,9606.ENSP00000264639,9606.ENSP00000270142,9606.ENSP00000283179,9606.ENSP00000284240,…	VCL,PFN1,DDX5,COL1A1,EIF2AK2,LEPRE1,HIST1H4F,HSPB1,YWHAH,ACTN4,LGALS3,ITGAV,HEXB,PSMD11,EHD2,PSMD3,SOD1,HNRNPU,THY1,CAPN2,VPS35,PPIB,PRDX2,PA2G4,VASN,DPYSL2,PSMC5,CPNE1,CALR,PPP2R1A,P4HB,CTHRC1,FBLN1,IDH2,PARVA,RTN4,CAV1,CAPRIN1,DPYSL3,ANXA2,FN1,WARS,VAT1,PSMD12,PTBP1,XRCC6,TFRC,MSN,LMNA,FLNA,YBX1,ANXA7,FAM129B,PGK1,EMILIN1,G6PD,CORO1B,PPP3CA,ILK,RDX,CORO1C,PSMD13,HLA-B,MME,RNH1,PHB2,VIM,DNM1L,TW…
GO Process	GO:0043170	Macromolecule metabolic process	133	6137	0.16	2.94e-05	9606.ENSP00000054950,9606.ENSP00000205402,9606.ENSP00000221419,9606.ENSP00000222673,9606.ENSP00000225792,9606.ENSP00000226299,9606.ENSP00000229239,9606.ENSP00000231572,9606.ENSP00000233057,9606.ENSP00000236040,9606.ENSP00000236671,9606.ENSP00000237530,9606.ENSP00000240185,9606.ENSP00000244137,9606.ENSP00000244537,9606.ENSP00000249066,9606.ENSP00000251047,9606.ENSP00000254301,9606.ENSP00000257770,…	RCN1,DLD,HNRNPL,OGDH,DDX5,LAP3,GAPDH,RARS,EIF2AK2,LEPRE1,CTSD,RPN2,TARDBP,PEPD,HIST1H4F,APOL2,LMAN1,LGALS3,NT5E,GNS,SRSF1,ITGAV,HEXB,PSMD11,ERP44,P4HA1,DARS,YWHAE,PSMD3,EIF4A3,ERLIN2,RPS3,FARSB,HNRNPU,THY1,KPNB1,EIF4A1,CAPN2,RPN1,ADH5,TPP1,PPIB,ANPEP,PDIA3,PA2G4,PCBP1,PSMC5,RBM14,FKBP10,CPNE1,UGDH,CALR,TUFM,MMP1,PPP2R1A,MDH2,P4HB,FBLN1,EEF1G,SHMT2,HSP90AA1,DLST,SARNP,UGP2,CAV1,CAMK2D,ANXA2,RPSA,S…
GO Process	GO:1904951	Positive regulation of establishment of protein localization	21	368	0.58	2.98e-05	9606.ENSP00000196371,9606.ENSP00000229239,9606.ENSP00000240185,9606.ENSP00000248975,9606.ENSP00000258091,9606.ENSP00000261574,9606.ENSP00000264335,9606.ENSP00000277865,9606.ENSP00000280326,9606.ENSP00000286713,9606.ENSP00000295688,9606.ENSP00000299138,9606.ENSP00000317334,9606.ENSP00000352834,9606.ENSP00000358866,9606.ENSP00000371267,9606.ENSP00000377958,9606.ENSP00000405573,9606.ENSP00000419425,…	OXCT1,GAPDH,TARDBP,YWHAH,CCT7,IPO5,YWHAE,GLUD1,CCT5,STOM,CCT3,VPS35,TCP1,MYO1C,FLNA,YWHAQ,CCT4,GPI,PPIA,RAN,DNM1L
GO Process	GO:0051017	Actin filament bundle assembly	9	55	1.04	3.30e-05	9606.ENSP00000252699,9606.ENSP00000343690,9606.ENSP00000348163,9606.ENSP00000371798,9606.ENSP00000376132,9606.ENSP00000377471,9606.ENSP00000377941,9606.ENSP00000378400,9606.ENSP00000478061	ACTN4,DPYSL3,PLS3,FSCN1,MYO1B,CORO1B,ACTN1,LIMA1,MARCKS
GO Process	GO:1903311	Regulation of mRNA metabolic process	20	338	0.6	3.30e-05	9606.ENSP00000221419,9606.ENSP00000225792,9606.ENSP00000240185,9606.ENSP00000248553,9606.ENSP00000258962,9606.ENSP00000261712,9606.ENSP00000264639,9606.ENSP00000283179,9606.ENSP00000310572,9606.ENSP00000318195,9606.ENSP00000348442,9606.ENSP00000349428,9606.ENSP00000358635,9606.ENSP00000359645,9606.ENSP00000361626,9606.ENSP00000362820,9606.ENSP00000365439,9606.ENSP00000396937,9606.ENSP00000446007,…	HNRNPL,DDX5,TARDBP,HSPB1,SRSF1,PSMD11,PSMD3,HNRNPU,PSMC5,NCL,PSMD12,PTBP1,SYNCRIP,RBMX,YBX1,SRSF3,HNRNPK,PSMD13,VIM,HNRNPC
GO Process	GO:0044271	Cellular nitrogen compound biosynthetic process	49	1522	0.33	3.44e-05	9606.ENSP00000205402,9606.ENSP00000217971,9606.ENSP00000225792,9606.ENSP00000231572,9606.ENSP00000233057,9606.ENSP00000236959,9606.ENSP00000240185,9606.ENSP00000244537,9606.ENSP00000253792,9606.ENSP00000257770,9606.ENSP00000262030,9606.ENSP00000264161,9606.ENSP00000278572,9606.ENSP00000280346,9606.ENSP00000281828,9606.ENSP00000290299,9606.ENSP00000293831,9606.ENSP00000304592,9606.ENSP00000319501,…	DLD,PGRMC1,DDX5,RARS,EIF2AK2,ATIC,TARDBP,HIST1H4F,ACLY,NT5E,ATP5B,DARS,RPS3,DLAT,FARSB,ATP5O,EIF4A1,FASN,UGDH,TUFM,IDH2,EEF1G,HSP90AA1,UGP2,RPSA,WARS,STOML2,GFPT1,RPL12,ADSS,FH,FLNA,RBMX,YBX1,YARS,RPS4X,RRBP1,SUCLA2,PDHA1,CARS,GARS,ATP5A1,DDX3X,ALDH7A1,EEF1D,PPIA,EIF3F,RPLP0,EIF3L
GO Process	GO:0034504	Protein localization to nucleus	14	165	0.75	3.63e-05	9606.ENSP00000225964,9606.ENSP00000261574,9606.ENSP00000261667,9606.ENSP00000262982,9606.ENSP00000264335,9606.ENSP00000283179,9606.ENSP00000290158,9606.ENSP00000320866,9606.ENSP00000357283,9606.ENSP00000378323,9606.ENSP00000385616,9606.ENSP00000435365,9606.ENSP00000441875,9606.ENSP00000446215	COL1A1,IPO5,KPNA3,CSE1L,YWHAE,HNRNPU,KPNB1,CALR,LMNA,PPP3CA,SUN2,TOR1AIP1,PHB2,RAN
GO Process	GO:1904874	Positive regulation of telomerase RNA localization to Cajal body	6	15	1.43	3.63e-05	9606.ENSP00000258091,9606.ENSP00000280326,9606.ENSP00000295688,9606.ENSP00000317334,9606.ENSP00000377958,9606.ENSP00000473172	CCT7,CCT5,CCT3,TCP1,CCT4,RUVBL2
GO Process	GO:0031334	Positive regulation of protein-containing complex assembly	17	249	0.66	3.79e-05	9606.ENSP00000225655,9606.ENSP00000254301,9606.ENSP00000263238,9606.ENSP00000278572,9606.ENSP00000310572,9606.ENSP00000322788,9606.ENSP00000335153,9606.ENSP00000347495,9606.ENSP00000352834,9606.ENSP00000353224,9606.ENSP00000353408,9606.ENSP00000362924,9606.ENSP00000371798,9606.ENSP00000376024,9606.ENSP00000382840,9606.ENSP00000389631,9606.ENSP00000442318	PFN1,LGALS3,ACTR3,RPS3,PSMC5,MMP1,HSP90AA1,WARS,MYO1C,TFRC,MSN,GSN,FSCN1,SNX9,DDX3X,ARPC1B,CAND1
GO Process	GO:1903829	Positive regulation of cellular protein localization	20	342	0.59	3.79e-05	9606.ENSP00000240185,9606.ENSP00000248975,9606.ENSP00000254301,9606.ENSP00000258091,9606.ENSP00000261574,9606.ENSP00000264335,9606.ENSP00000280326,9606.ENSP00000286713,9606.ENSP00000295688,9606.ENSP00000317334,9606.ENSP00000337838,9606.ENSP00000352834,9606.ENSP00000353224,9606.ENSP00000353408,9606.ENSP00000358866,9606.ENSP00000371267,9606.ENSP00000377958,9606.ENSP00000384136,9606.ENSP00000446215,…	TARDBP,YWHAH,LGALS3,CCT7,IPO5,YWHAE,CCT5,STOM,CCT3,TCP1,RTN4,MYO1C,TFRC,MSN,FLNA,YWHAQ,CCT4,RDX,RAN,AP2B1
GO Process	GO:0006986	Response to unfolded protein	14	166	0.75	3.80e-05	9606.ENSP00000233057,9606.ENSP00000248553,9606.ENSP00000262455,9606.ENSP00000299427,9606.ENSP00000320866,9606.ENSP00000328023,9606.ENSP00000335153,9606.ENSP00000349860,9606.ENSP00000357283,9606.ENSP00000368022,9606.ENSP00000373620,9606.ENSP00000385385,9606.ENSP00000434412,9606.ENSP00000438689	EIF2AK2,HSPB1,ERP44,TPP1,CALR,SRPR,HSP90AA1,GFPT1,LMNA,OPTN,HSPD1,PDIA6,SERPINH1,ACADVL
GO Process	GO:0030036	Actin cytoskeleton organization	25	516	0.51	3.95e-05	9606.ENSP00000225655,9606.ENSP00000252699,9606.ENSP00000263238,9606.ENSP00000263277,9606.ENSP00000263867,9606.ENSP00000307292,9606.ENSP00000320866,9606.ENSP00000334008,9606.ENSP00000343690,9606.ENSP00000345230,9606.ENSP00000348163,9606.ENSP00000352834,9606.ENSP00000355809,9606.ENSP00000358866,9606.ENSP00000362924,9606.ENSP00000371798,9606.ENSP00000376132,9606.ENSP00000377471,9606.ENSP00000377941,…	PFN1,ACTN4,ACTR3,EHD2,CAPG,PRKCDBP,CALR,PARVA,DPYSL3,TPM4,PLS3,MYO1C,ENAH,FLNA,GSN,FSCN1,MYO1B,CORO1B,ACTN1,LIMA1,ARPC1B,CORO1C,FLNB,TWF1,MARCKS
GO Process	GO:0019637	Organophosphate metabolic process	34	870	0.42	4.22e-05	9606.ENSP00000205402,9606.ENSP00000222673,9606.ENSP00000229239,9606.ENSP00000236959,9606.ENSP00000253792,9606.ENSP00000257770,9606.ENSP00000261416,9606.ENSP00000262030,9606.ENSP00000270776,9606.ENSP00000280346,9606.ENSP00000290299,9606.ENSP00000304592,9606.ENSP00000308610,9606.ENSP00000317257,9606.ENSP00000331897,9606.ENSP00000335304,9606.ENSP00000338703,9606.ENSP00000348886,9606.ENSP00000349860,…	DLD,OGDH,GAPDH,ATIC,ACLY,NT5E,HEXB,ATP5B,PGD,DLAT,ATP5O,FASN,GPD2,CPNE1,IDH2,DLST,UGP2,STOML2,GFPT1,ADSS,PGM1,PPAP2B,AKR1A1,PGK1,SUCLA2,PDHA1,HADHA,PFKP,GARS,G6PD,ATP5A1,GPI,SUCLG2,RAN
GO Process	GO:0051129	Negative regulation of cellular component organization	30	713	0.45	4.78e-05	9606.ENSP00000225655,9606.ENSP00000248975,9606.ENSP00000251047,9606.ENSP00000254301,9606.ENSP00000263867,9606.ENSP00000283179,9606.ENSP00000284240,9606.ENSP00000299138,9606.ENSP00000311747,9606.ENSP00000337838,9606.ENSP00000339191,9606.ENSP00000343690,9606.ENSP00000347872,9606.ENSP00000353224,9606.ENSP00000353375,9606.ENSP00000355518,9606.ENSP00000357283,9606.ENSP00000360671,9606.ENSP00000362924,…	PFN1,YWHAH,LMAN1,LGALS3,CAPG,HNRNPU,THY1,VPS35,RBM14,RTN4,CAV1,DPYSL3,VAT1,TFRC,MAP4,FH,LMNA,SLC25A5,GSN,EMILIN1,CORO1B,PPP3CA,LIMA1,DDX3X,RDX,CORO1C,VIM,DNM1L,TWF1,HNRNPC
GO Process	GO:0043254	Regulation of protein-containing complex assembly	23	451	0.53	4.87e-05	9606.ENSP00000225655,9606.ENSP00000233057,9606.ENSP00000254301,9606.ENSP00000263238,9606.ENSP00000263867,9606.ENSP00000278572,9606.ENSP00000299138,9606.ENSP00000310572,9606.ENSP00000322788,9606.ENSP00000335153,9606.ENSP00000347495,9606.ENSP00000352834,9606.ENSP00000353224,9606.ENSP00000353408,9606.ENSP00000362924,9606.ENSP00000371798,9606.ENSP00000376024,9606.ENSP00000377471,9606.ENSP00000382840,…	PFN1,EIF2AK2,LGALS3,ACTR3,CAPG,RPS3,VPS35,PSMC5,MMP1,HSP90AA1,WARS,MYO1C,TFRC,MSN,GSN,FSCN1,SNX9,CORO1B,DDX3X,RDX,ARPC1B,CAND1,TWF1
GO Process	GO:0005996	Monosaccharide metabolic process	15	198	0.71	5.10e-05	9606.ENSP00000216780,9606.ENSP00000229239,9606.ENSP00000245206,9606.ENSP00000270776,9606.ENSP00000280346,9606.ENSP00000308610,9606.ENSP00000327070,9606.ENSP00000358727,9606.ENSP00000360124,9606.ENSP00000361140,9606.ENSP00000362413,9606.ENSP00000369134,9606.ENSP00000370517,9606.ENSP00000377192,9606.ENSP00000405573	PCK2,GAPDH,GOT2,PGD,DLAT,GPD2,MDH2,GSTO1,PGM1,AKR1A1,PGK1,PDHA1,PFKP,G6PD,GPI
GO Process	GO:0018208	Peptidyl-proline modification	9	60	1.0	5.79e-05	9606.ENSP00000236040,9606.ENSP00000263556,9606.ENSP00000300026,9606.ENSP00000317232,9606.ENSP00000327801,9606.ENSP00000377036,9606.ENSP00000384999,9606.ENSP00000419425,9606.ENSP00000439250	LEPRE1,P4HA1,PPIB,FKBP10,P4HB,PPP2R4,P4HA2,PPIA,FKBP9
GO Process	GO:0070201	Regulation of establishment of protein localization	28	642	0.47	5.79e-05	9606.ENSP00000003100,9606.ENSP00000196371,9606.ENSP00000229239,9606.ENSP00000236040,9606.ENSP00000236671,9606.ENSP00000240185,9606.ENSP00000248975,9606.ENSP00000251047,9606.ENSP00000258091,9606.ENSP00000261574,9606.ENSP00000264335,9606.ENSP00000277865,9606.ENSP00000280326,9606.ENSP00000286713,9606.ENSP00000295688,9606.ENSP00000299138,9606.ENSP00000317334,9606.ENSP00000331897,9606.ENSP00000352834,…	CYP51A1,OXCT1,GAPDH,LEPRE1,CTSD,TARDBP,YWHAH,LMAN1,CCT7,IPO5,YWHAE,GLUD1,CCT5,STOM,CCT3,VPS35,TCP1,IDH2,MYO1C,FLNA,SLC25A5,YWHAQ,CCT4,PPP3CA,GPI,PPIA,RAN,DNM1L
GO Process	GO:0006790	Sulfur compound metabolic process	20	355	0.58	6.16e-05	9606.ENSP00000205402,9606.ENSP00000217426,9606.ENSP00000221130,9606.ENSP00000222673,9606.ENSP00000253792,9606.ENSP00000258145,9606.ENSP00000261416,9606.ENSP00000270142,9606.ENSP00000280346,9606.ENSP00000304592,9606.ENSP00000319501,9606.ENSP00000335304,9606.ENSP00000358417,9606.ENSP00000358727,9606.ENSP00000361140,9606.ENSP00000367923,9606.ENSP00000369134,9606.ENSP00000377192,9606.ENSP00000387654,…	DLD,AHCY,GSR,OGDH,ACLY,GNS,HEXB,SOD1,DLAT,FASN,UGDH,DLST,PHGDH,GSTO1,AKR1A1,SUCLA2,PDHA1,G6PD,PCYOX1,SUCLG2
GO Process	GO:1903827	Regulation of cellular protein localization	26	568	0.49	6.16e-05	9606.ENSP00000240185,9606.ENSP00000248975,9606.ENSP00000251047,9606.ENSP00000254301,9606.ENSP00000258091,9606.ENSP00000261574,9606.ENSP00000264335,9606.ENSP00000280326,9606.ENSP00000286713,9606.ENSP00000295688,9606.ENSP00000299138,9606.ENSP00000317334,9606.ENSP00000335153,9606.ENSP00000337838,9606.ENSP00000352834,9606.ENSP00000353224,9606.ENSP00000353408,9606.ENSP00000357283,9606.ENSP00000358866,…	TARDBP,YWHAH,LMAN1,LGALS3,CCT7,IPO5,YWHAE,CCT5,STOM,CCT3,VPS35,TCP1,HSP90AA1,RTN4,MYO1C,TFRC,MSN,LMNA,FLNA,GSN,YWHAQ,CCT4,RDX,RAN,CLTC,AP2B1
GO Process	GO:0044249	Cellular biosynthetic process	70	2611	0.25	6.27e-05	9606.ENSP00000205402,9606.ENSP00000216780,9606.ENSP00000217971,9606.ENSP00000225792,9606.ENSP00000231572,9606.ENSP00000233057,9606.ENSP00000236959,9606.ENSP00000237530,9606.ENSP00000240185,9606.ENSP00000244537,9606.ENSP00000245206,9606.ENSP00000251047,9606.ENSP00000253792,9606.ENSP00000257770,9606.ENSP00000261416,9606.ENSP00000262030,9606.ENSP00000264161,9606.ENSP00000270142,9606.ENSP00000277865,…	DLD,PCK2,PGRMC1,DDX5,RARS,EIF2AK2,ATIC,RPN2,TARDBP,HIST1H4F,GOT2,LMAN1,ACLY,NT5E,HEXB,ATP5B,DARS,SOD1,GLUD1,RPS3,DLAT,FARSB,ATP5O,EIF4A1,RPN1,FASN,CPNE1,UGDH,TUFM,IDH2,EEF1G,SHMT2,HSP90AA1,UGP2,RPSA,WARS,STOML2,GFPT1,PTGS1,RPL12,ADSS,FH,PHGDH,GSTO1,FLNA,RBMX,PGM1,ALDH18A1,PPAP2B,AKR1A1,YBX1,YARS,RPS4X,RRBP1,SUCLA2,PDHA1,CARS,GARS,LSS,ATP5A1,DDX3X,PYCR1,ALDH7A1,DDOST,EEF1D,GBE1,PPIA,EIF3F,RPLP0,EI…
GO Process	GO:0044283	Small molecule biosynthetic process	26	572	0.48	6.82e-05	9606.ENSP00000003100,9606.ENSP00000216780,9606.ENSP00000229239,9606.ENSP00000236959,9606.ENSP00000245206,9606.ENSP00000253792,9606.ENSP00000257770,9606.ENSP00000270776,9606.ENSP00000277865,9606.ENSP00000304592,9606.ENSP00000308610,9606.ENSP00000319501,9606.ENSP00000327070,9606.ENSP00000333667,9606.ENSP00000338703,9606.ENSP00000354612,9606.ENSP00000358417,9606.ENSP00000360124,9606.ENSP00000360268,…	CYP51A1,PCK2,GAPDH,ATIC,GOT2,ACLY,NT5E,PGD,GLUD1,FASN,GPD2,UGDH,MDH2,SHMT2,UGP2,PTGS1,PHGDH,PGM1,ALDH18A1,AKR1A1,PGK1,SUCLA2,G6PD,LSS,PYCR1,GPI
GO Process	GO:1900182	Positive regulation of protein localization to nucleus	10	82	0.91	7.54e-05	9606.ENSP00000240185,9606.ENSP00000258091,9606.ENSP00000261574,9606.ENSP00000280326,9606.ENSP00000295688,9606.ENSP00000317334,9606.ENSP00000353224,9606.ENSP00000358866,9606.ENSP00000377958,9606.ENSP00000446215	TARDBP,CCT7,IPO5,CCT5,CCT3,TCP1,TFRC,FLNA,CCT4,RAN
GO Process	GO:0001649	Osteoblast differentiation	12	127	0.8	7.67e-05	9606.ENSP00000225964,9606.ENSP00000262030,9606.ENSP00000283179,9606.ENSP00000304592,9606.ENSP00000345230,9606.ENSP00000346762,9606.ENSP00000355180,9606.ENSP00000358635,9606.ENSP00000359645,9606.ENSP00000367038,9606.ENSP00000451291,9606.ENSP00000479606	COL1A1,ATP5B,HNRNPU,FASN,TPM4,SND1,COL6A1,SYNCRIP,RBMX,RRBP1,HNRNPC,CLTC
GO Process	GO:0006094	Gluconeogenesis	8	46	1.07	8.44e-05	9606.ENSP00000216780,9606.ENSP00000229239,9606.ENSP00000245206,9606.ENSP00000308610,9606.ENSP00000327070,9606.ENSP00000360124,9606.ENSP00000362413,9606.ENSP00000405573	PCK2,GAPDH,GOT2,GPD2,MDH2,PGM1,PGK1,GPI
GO Process	GO:0051239	Regulation of multicellular organismal process	81	3227	0.23	8.65e-05	9606.ENSP00000003100,9606.ENSP00000211998,9606.ENSP00000225655,9606.ENSP00000225792,9606.ENSP00000225964,9606.ENSP00000229239,9606.ENSP00000233057,9606.ENSP00000236040,9606.ENSP00000244537,9606.ENSP00000248553,9606.ENSP00000248975,9606.ENSP00000254301,9606.ENSP00000261023,9606.ENSP00000261712,9606.ENSP00000262030,9606.ENSP00000264335,9606.ENSP00000264639,9606.ENSP00000269349,9606.ENSP00000270142,…	CYP51A1,VCL,PFN1,DDX5,COL1A1,GAPDH,EIF2AK2,LEPRE1,HIST1H4F,HSPB1,YWHAH,LGALS3,ITGAV,PSMD11,ATP5B,YWHAE,PSMD3,EIF4A3,SOD1,RPS3,THY1,CAPN2,ANXA5,VPS35,PPIB,PRDX2,VASN,DPYSL2,PSMC5,CPNE1,CALR,PPP2R1A,CTHRC1,FBLN1,IDH2,BSG,RTN4,CAV1,CAMK2D,CAPRIN1,DPYSL3,ANXA2,ANXA6,FN1,WARS,PSMD12,DYNC1H1,XRCC6,TFRC,COMT,FH,LMNA,GSTO1,FLNA,PPAP2B,FAM129B,PGK1,HNRNPK,EMILIN1,DDX1,CD9,HSPD1,G6PD,ANXA4,PPP3CA,ILK,ATP5A…
GO Process	GO:0032268	Regulation of cellular protein metabolic process	71	2693	0.25	8.99e-05	9606.ENSP00000221419,9606.ENSP00000229239,9606.ENSP00000233057,9606.ENSP00000236040,9606.ENSP00000236671,9606.ENSP00000240185,9606.ENSP00000248553,9606.ENSP00000254301,9606.ENSP00000261574,9606.ENSP00000264335,9606.ENSP00000265563,9606.ENSP00000269349,9606.ENSP00000270142,9606.ENSP00000278572,9606.ENSP00000284240,9606.ENSP00000287295,9606.ENSP00000293831,9606.ENSP00000295550,9606.ENSP00000299138,…	HNRNPL,GAPDH,EIF2AK2,LEPRE1,CTSD,TARDBP,HSPB1,LGALS3,IPO5,YWHAE,PRKAR2A,EIF4A3,SOD1,RPS3,THY1,AIFM1,EIF4A1,COL6A3,VPS35,PRDX2,PA2G4,PRKCDBP,NCL,CALR,TUFM,PPP2R1A,FBLN1,EEF1G,SHMT2,HSP90AA1,SARNP,CAV1,CAMK2D,CAPRIN1,ANXA2,FN1,WARS,PTBP1,RAD23B,XRCC6,TFRC,MSN,SNX6,FH,LMNA,SYNCRIP,PPAP2B,YBX1,RPS4X,GSN,EMILIN1,DDX1,HSPD1,SNX9,PPP2R4,G6PD,MVP,ILK,DDX3X,RDX,AKAP12,CORO1C,EEF1D,EIF3F,SERPINH1,PHB2,VIM,…
GO Process	GO:0030334	Regulation of cell migration	33	865	0.41	9.41e-05	9606.ENSP00000211998,9606.ENSP00000225655,9606.ENSP00000225964,9606.ENSP00000248553,9606.ENSP00000252699,9606.ENSP00000254301,9606.ENSP00000261023,9606.ENSP00000262030,9606.ENSP00000284240,9606.ENSP00000320866,9606.ENSP00000331544,9606.ENSP00000331897,9606.ENSP00000337838,9606.ENSP00000339191,9606.ENSP00000343690,9606.ENSP00000346839,9606.ENSP00000352834,9606.ENSP00000353408,9606.ENSP00000357283,…	VCL,PFN1,COL1A1,HSPB1,ACTN4,LGALS3,ITGAV,ATP5B,THY1,CALR,FBLN1,IDH2,RTN4,CAV1,DPYSL3,FN1,MYO1C,MSN,LMNA,FLNA,PPAP2B,EMILIN1,CD9,CORO1B,PPP3CA,ILK,ATP5A1,RDX,AKAP12,SUN2,CORO1C,GPI,DNM1L
GO Process	GO:0019538	Protein metabolic process	99	4251	0.19	0.00010	9606.ENSP00000054950,9606.ENSP00000205402,9606.ENSP00000222673,9606.ENSP00000226299,9606.ENSP00000229239,9606.ENSP00000231572,9606.ENSP00000233057,9606.ENSP00000236040,9606.ENSP00000236671,9606.ENSP00000237530,9606.ENSP00000244137,9606.ENSP00000244537,9606.ENSP00000249066,9606.ENSP00000251047,9606.ENSP00000261023,9606.ENSP00000261416,9606.ENSP00000261712,9606.ENSP00000262455,9606.ENSP00000263556,…	RCN1,DLD,OGDH,LAP3,GAPDH,RARS,EIF2AK2,LEPRE1,CTSD,RPN2,PEPD,HIST1H4F,APOL2,LMAN1,ITGAV,HEXB,PSMD11,ERP44,P4HA1,DARS,YWHAE,PSMD3,ERLIN2,RPS3,FARSB,THY1,EIF4A1,CAPN2,RPN1,ADH5,TPP1,PPIB,ANPEP,PDIA3,PSMC5,RBM14,FKBP10,CPNE1,UGDH,CALR,TUFM,MMP1,PPP2R1A,MDH2,P4HB,FBLN1,EEF1G,SHMT2,HSP90AA1,DLST,CAMK2D,ANXA2,RPSA,FN1,WARS,PSMD12,STOML2,GFPT1,RAD23B,LONP1,RPL12,TGM2,HTRA1,FLNA,RBMX,DPP7,PGK1,YARS,RPS4X,…
GO Process	GO:0045333	Cellular respiration	13	158	0.74	0.00011	9606.ENSP00000205402,9606.ENSP00000222673,9606.ENSP00000264932,9606.ENSP00000280346,9606.ENSP00000308610,9606.ENSP00000327070,9606.ENSP00000331897,9606.ENSP00000335304,9606.ENSP00000355518,9606.ENSP00000367923,9606.ENSP00000369134,9606.ENSP00000419325,9606.ENSP00000452762	DLD,OGDH,SDHA,DLAT,GPD2,MDH2,IDH2,DLST,FH,SUCLA2,PDHA1,SUCLG2,ETFA
GO Process	GO:1904851	Positive regulation of establishment of protein localization to telomere	5	10	1.53	0.00012	9606.ENSP00000258091,9606.ENSP00000280326,9606.ENSP00000295688,9606.ENSP00000317334,9606.ENSP00000377958	CCT7,CCT5,CCT3,TCP1,CCT4
GO Process	GO:0051050	Positive regulation of transport	34	923	0.39	0.00013	9606.ENSP00000196371,9606.ENSP00000229239,9606.ENSP00000240185,9606.ENSP00000248975,9606.ENSP00000252699,9606.ENSP00000254301,9606.ENSP00000261574,9606.ENSP00000263277,9606.ENSP00000264335,9606.ENSP00000270142,9606.ENSP00000277865,9606.ENSP00000284240,9606.ENSP00000286713,9606.ENSP00000299138,9606.ENSP00000320866,9606.ENSP00000333298,9606.ENSP00000339191,9606.ENSP00000346032,9606.ENSP00000348965,…	OXCT1,GAPDH,TARDBP,YWHAH,ACTN4,LGALS3,IPO5,EHD2,YWHAE,SOD1,GLUD1,THY1,STOM,VPS35,CALR,LAMP1,CAV1,ANXA2,DYNC1H1,MYO1C,MSN,GSTO1,FLNA,HNRNPK,YWHAQ,G6PD,PPP3CA,RDX,GPI,PPIA,RAN,DNM1L,EHD1,AP2B1
GO Process	GO:0051248	Negative regulation of protein metabolic process	38	1096	0.37	0.00013	9606.ENSP00000003100,9606.ENSP00000229239,9606.ENSP00000233057,9606.ENSP00000236040,9606.ENSP00000240185,9606.ENSP00000248553,9606.ENSP00000254301,9606.ENSP00000261023,9606.ENSP00000261574,9606.ENSP00000264335,9606.ENSP00000265563,9606.ENSP00000269349,9606.ENSP00000278572,9606.ENSP00000284240,9606.ENSP00000295550,9606.ENSP00000299138,9606.ENSP00000318195,9606.ENSP00000320866,9606.ENSP00000324804,…	CYP51A1,GAPDH,EIF2AK2,LEPRE1,TARDBP,HSPB1,LGALS3,ITGAV,IPO5,YWHAE,PRKAR2A,EIF4A3,RPS3,THY1,COL6A3,VPS35,NCL,CALR,PPP2R1A,FBLN1,CAV1,CAPRIN1,ANXA2,WARS,SNX6,FH,SYNCRIP,FLNA,PPAP2B,YBX1,EMILIN1,PPP2R4,G6PD,MVP,ILK,DDX3X,CORO1C,SERPINH1
GO Process	GO:0051270	Regulation of cellular component movement	36	1009	0.38	0.00013	9606.ENSP00000211998,9606.ENSP00000225655,9606.ENSP00000225964,9606.ENSP00000248553,9606.ENSP00000252699,9606.ENSP00000254301,9606.ENSP00000261023,9606.ENSP00000262030,9606.ENSP00000284240,9606.ENSP00000320866,9606.ENSP00000331544,9606.ENSP00000331897,9606.ENSP00000333298,9606.ENSP00000337838,9606.ENSP00000339191,9606.ENSP00000339740,9606.ENSP00000343690,9606.ENSP00000346839,9606.ENSP00000352834,…	VCL,PFN1,COL1A1,HSPB1,ACTN4,LGALS3,ITGAV,ATP5B,THY1,CALR,FBLN1,IDH2,LAMP1,RTN4,CAV1,CAMK2D,DPYSL3,FN1,MYO1C,MSN,LMNA,FLNA,PPAP2B,EMILIN1,CD9,CORO1B,ACTN1,PPP3CA,ILK,ATP5A1,RDX,AKAP12,SUN2,CORO1C,GPI,DNM1L
GO Process	GO:0016071	mRNA metabolic process	28	678	0.44	0.00014	9606.ENSP00000221419,9606.ENSP00000225792,9606.ENSP00000240185,9606.ENSP00000254301,9606.ENSP00000258962,9606.ENSP00000269349,9606.ENSP00000278572,9606.ENSP00000283179,9606.ENSP00000305556,9606.ENSP00000324804,9606.ENSP00000337632,9606.ENSP00000346067,9606.ENSP00000349428,9606.ENSP00000354739,9606.ENSP00000358635,9606.ENSP00000358866,9606.ENSP00000359645,9606.ENSP00000361626,9606.ENSP00000362744,…	HNRNPL,DDX5,TARDBP,LGALS3,SRSF1,EIF4A3,RPS3,HNRNPU,PCBP1,PPP2R1A,SARNP,RPSA,PTBP1,RPL12,SYNCRIP,FLNA,RBMX,YBX1,RPS4X,SRSF3,HNRNPK,DDX1,SSB,HNRNPF,EEF1D,RNH1,RPLP0,HNRNPC
GO Process	GO:0019221	Cytokine-mediated signaling pathway	28	678	0.44	0.00014	9606.ENSP00000252699,9606.ENSP00000261366,9606.ENSP00000261712,9606.ENSP00000264639,9606.ENSP00000270142,9606.ENSP00000297268,9606.ENSP00000310572,9606.ENSP00000317334,9606.ENSP00000322788,9606.ENSP00000327801,9606.ENSP00000335153,9606.ENSP00000339740,9606.ENSP00000346032,9606.ENSP00000346839,9606.ENSP00000348442,9606.ENSP00000353408,9606.ENSP00000358727,9606.ENSP00000360869,9606.ENSP00000360883,…	ACTN4,LMNB1,PSMD11,PSMD3,SOD1,COL1A2,PSMC5,TCP1,MMP1,P4HB,HSP90AA1,CAMK2D,ANXA2,FN1,PSMD12,MSN,GSTO1,IFIT1,IFIT3,FSCN1,ILK,MX1,PSMD13,HLA-B,HNRNPF,PPIA,VIM,RPLP0
GO Process	GO:0030335	Positive regulation of cell migration	24	522	0.49	0.00014	9606.ENSP00000225655,9606.ENSP00000225964,9606.ENSP00000248553,9606.ENSP00000252699,9606.ENSP00000254301,9606.ENSP00000261023,9606.ENSP00000262030,9606.ENSP00000284240,9606.ENSP00000320866,9606.ENSP00000331544,9606.ENSP00000337838,9606.ENSP00000339191,9606.ENSP00000346839,9606.ENSP00000352834,9606.ENSP00000358866,9606.ENSP00000360296,9606.ENSP00000378323,9606.ENSP00000379975,9606.ENSP00000381736,…	PFN1,COL1A1,HSPB1,ACTN4,LGALS3,ITGAV,ATP5B,THY1,CALR,FBLN1,RTN4,CAV1,FN1,MYO1C,FLNA,PPAP2B,PPP3CA,ILK,ATP5A1,RDX,AKAP12,SUN2,GPI,DNM1L
GO Process	GO:0040017	Positive regulation of locomotion	25	562	0.47	0.00014	9606.ENSP00000225655,9606.ENSP00000225964,9606.ENSP00000248553,9606.ENSP00000252699,9606.ENSP00000254301,9606.ENSP00000261023,9606.ENSP00000262030,9606.ENSP00000284240,9606.ENSP00000299138,9606.ENSP00000320866,9606.ENSP00000331544,9606.ENSP00000337838,9606.ENSP00000339191,9606.ENSP00000346839,9606.ENSP00000352834,9606.ENSP00000358866,9606.ENSP00000360296,9606.ENSP00000378323,9606.ENSP00000379975,…	PFN1,COL1A1,HSPB1,ACTN4,LGALS3,ITGAV,ATP5B,THY1,VPS35,CALR,FBLN1,RTN4,CAV1,FN1,MYO1C,FLNA,PPAP2B,PPP3CA,ILK,ATP5A1,RDX,AKAP12,SUN2,GPI,DNM1L
GO Process	GO:0070482	Response to oxygen levels	20	379	0.55	0.00014	9606.ENSP00000217426,9606.ENSP00000225964,9606.ENSP00000252699,9606.ENSP00000261712,9606.ENSP00000264639,9606.ENSP00000287295,9606.ENSP00000295006,9606.ENSP00000306864,9606.ENSP00000310572,9606.ENSP00000327801,9606.ENSP00000337838,9606.ENSP00000339191,9606.ENSP00000348442,9606.ENSP00000353826,9606.ENSP00000357283,9606.ENSP00000362413,9606.ENSP00000373620,9606.ENSP00000396937,9606.ENSP00000441875,…	AHCY,COL1A1,ACTN4,PSMD11,PSMD3,AIFM1,CAPN2,VASN,PSMC5,P4HB,RTN4,CAV1,PSMD12,LONP1,LMNA,PGK1,HSPD1,PSMD13,PHB2,DNM1L
GO Process	GO:0032388	Positive regulation of intracellular transport	15	223	0.65	0.00017	9606.ENSP00000240185,9606.ENSP00000248975,9606.ENSP00000261574,9606.ENSP00000263277,9606.ENSP00000264335,9606.ENSP00000286713,9606.ENSP00000346032,9606.ENSP00000348965,9606.ENSP00000352834,9606.ENSP00000353408,9606.ENSP00000358866,9606.ENSP00000371267,9606.ENSP00000384136,9606.ENSP00000446215,9606.ENSP00000479153	TARDBP,YWHAH,IPO5,EHD2,YWHAE,STOM,ANXA2,DYNC1H1,MYO1C,MSN,FLNA,YWHAQ,RDX,RAN,EHD1
GO Process	GO:1904871	Positive regulation of protein localization to Cajal body	5	11	1.48	0.00017	9606.ENSP00000258091,9606.ENSP00000280326,9606.ENSP00000295688,9606.ENSP00000317334,9606.ENSP00000377958	CCT7,CCT5,CCT3,TCP1,CCT4
GO Process	GO:0036293	Response to decreased oxygen levels	19	354	0.56	0.00019	9606.ENSP00000217426,9606.ENSP00000252699,9606.ENSP00000261712,9606.ENSP00000264639,9606.ENSP00000287295,9606.ENSP00000295006,9606.ENSP00000306864,9606.ENSP00000310572,9606.ENSP00000327801,9606.ENSP00000337838,9606.ENSP00000339191,9606.ENSP00000348442,9606.ENSP00000353826,9606.ENSP00000357283,9606.ENSP00000362413,9606.ENSP00000373620,9606.ENSP00000396937,9606.ENSP00000441875,9606.ENSP00000449089	AHCY,ACTN4,PSMD11,PSMD3,AIFM1,CAPN2,VASN,PSMC5,P4HB,RTN4,CAV1,PSMD12,LONP1,LMNA,PGK1,HSPD1,PSMD13,PHB2,DNM1L
GO Process	GO:0043933	Protein-containing complex subunit organization	47	1539	0.31	0.00020	9606.ENSP00000244537,9606.ENSP00000251047,9606.ENSP00000258962,9606.ENSP00000261667,9606.ENSP00000261712,9606.ENSP00000263867,9606.ENSP00000264161,9606.ENSP00000281828,9606.ENSP00000287295,9606.ENSP00000295688,9606.ENSP00000297268,9606.ENSP00000306881,9606.ENSP00000317334,9606.ENSP00000319501,9606.ENSP00000320866,9606.ENSP00000324804,9606.ENSP00000327801,9606.ENSP00000333667,9606.ENSP00000335153,…	HIST1H4F,LMAN1,SRSF1,KPNA3,PSMD11,CAPG,DARS,FARSB,AIFM1,CCT3,COL1A2,SEC23A,TCP1,UGDH,CALR,PPP2R1A,P4HB,SHMT2,HSP90AA1,RTN4,CAV1,RPSA,FN1,STOML2,RAD23B,LONP1,RPL12,RBMX,GSN,KCTD12,PFKP,DDX1,HSPD1,SNX9,ATL3,PSMD13,CRYZ,EIF3F,CAND1,DNM1L,RPLP0,TWF1,RUVBL2,EHD1,CLTC,AP2B1,EIF3L
GO Process	GO:0050789	Regulation of biological process	209	11475	0.09	0.00023	9606.ENSP00000003100,9606.ENSP00000196371,9606.ENSP00000205402,9606.ENSP00000211998,9606.ENSP00000221130,9606.ENSP00000221419,9606.ENSP00000225655,9606.ENSP00000225792,9606.ENSP00000225964,9606.ENSP00000229239,9606.ENSP00000233057,9606.ENSP00000236040,9606.ENSP00000236671,9606.ENSP00000240185,9606.ENSP00000244537,9606.ENSP00000248553,9606.ENSP00000248975,9606.ENSP00000251047,9606.ENSP00000252699,…	CYP51A1,OXCT1,DLD,VCL,GSR,HNRNPL,PFN1,DDX5,COL1A1,GAPDH,EIF2AK2,LEPRE1,CTSD,TARDBP,HIST1H4F,HSPB1,YWHAH,LMAN1,ACTN4,ACLY,LGALS3,NT5E,CCT7,SRSF1,ITGAV,LMNB1,HEXB,IPO5,KPNA3,PSMD11,ATP5B,ERP44,ACTR3,EHD2,CAPG,YWHAE,PSMD3,VDAC1,PRKAR2A,EIF4A3,SOD1,ATP6V1B2,ERLIN2,GLUD1,RPS3,CCT5,HNRNPU,THY1,STOM,AIFM1,KPNB1,EIF4A1,CAPN2,COL6A3,CCT3,ANXA5,COL1A2,VPS35,TPP1,PPIB,PDIA3,TUBA1A,PRDX2,PA2G4,MTCH2,HIST1H2A…
GO Process	GO:0002474	Antigen processing and presentation of peptide antigen via MHC class I	10	96	0.84	0.00024	9606.ENSP00000261023,9606.ENSP00000261712,9606.ENSP00000264639,9606.ENSP00000300289,9606.ENSP00000306881,9606.ENSP00000310572,9606.ENSP00000320866,9606.ENSP00000348442,9606.ENSP00000396937,9606.ENSP00000399168	ITGAV,PSMD11,PSMD3,PDIA3,SEC23A,PSMC5,CALR,PSMD12,PSMD13,HLA-B
GO Process	GO:0043903	Regulation of symbiotic process	15	230	0.64	0.00024	9606.ENSP00000225792,9606.ENSP00000229239,9606.ENSP00000233057,9606.ENSP00000240185,9606.ENSP00000261023,9606.ENSP00000286713,9606.ENSP00000300026,9606.ENSP00000327801,9606.ENSP00000331544,9606.ENSP00000339191,9606.ENSP00000360869,9606.ENSP00000362924,9606.ENSP00000381601,9606.ENSP00000382840,9606.ENSP00000419425	DDX5,GAPDH,EIF2AK2,TARDBP,ITGAV,STOM,PPIB,P4HB,FBLN1,CAV1,IFIT1,GSN,MX1,DDX3X,PPIA
GO Process	GO:0002479	Antigen processing and presentation of exogenous peptide antigen via MHC class I, TAP-dependent	9	75	0.91	0.00025	9606.ENSP00000261023,9606.ENSP00000261712,9606.ENSP00000264639,9606.ENSP00000300289,9606.ENSP00000310572,9606.ENSP00000320866,9606.ENSP00000348442,9606.ENSP00000396937,9606.ENSP00000399168	ITGAV,PSMD11,PSMD3,PDIA3,PSMC5,CALR,PSMD12,PSMD13,HLA-B
GO Process	GO:0009892	Negative regulation of metabolic process	77	3124	0.22	0.00030	9606.ENSP00000003100,9606.ENSP00000221419,9606.ENSP00000225792,9606.ENSP00000229239,9606.ENSP00000233057,9606.ENSP00000236040,9606.ENSP00000240185,9606.ENSP00000244537,9606.ENSP00000248553,9606.ENSP00000254301,9606.ENSP00000261023,9606.ENSP00000261574,9606.ENSP00000264335,9606.ENSP00000265333,9606.ENSP00000265563,9606.ENSP00000269349,9606.ENSP00000270142,9606.ENSP00000276461,9606.ENSP00000278572,…	CYP51A1,HNRNPL,DDX5,GAPDH,EIF2AK2,LEPRE1,TARDBP,HIST1H4F,HSPB1,LGALS3,ITGAV,IPO5,YWHAE,VDAC1,PRKAR2A,EIF4A3,SOD1,ERLIN2,RPS3,HNRNPU,THY1,COL6A3,VPS35,PA2G4,HIST1H2AE,PRKCDBP,PSMC5,CPNE1,NCL,CALR,PPP2R1A,FBLN1,SARNP,CAV1,CAPRIN1,ANXA2,RPSA,SND1,FN1,WARS,PTBP1,XRCC6,COMT,RPL12,SNX6,FH,SYNCRIP,FLNA,RBMX,PPAP2B,YBX1,ANXA7,FAM129B,RPS4X,HNRNPK,OPTN,EMILIN1,YWHAQ,HSPD1,PPP2R4,G6PD,ANXA4,PPP3CA,MVP,ILK,…
GO Process	GO:0030155	Regulation of cell adhesion	28	712	0.42	0.00031	9606.ENSP00000211998,9606.ENSP00000225964,9606.ENSP00000252699,9606.ENSP00000254301,9606.ENSP00000261023,9606.ENSP00000262030,9606.ENSP00000278572,9606.ENSP00000284240,9606.ENSP00000301522,9606.ENSP00000320866,9606.ENSP00000324804,9606.ENSP00000327801,9606.ENSP00000331544,9606.ENSP00000339191,9606.ENSP00000346839,9606.ENSP00000353224,9606.ENSP00000355330,9606.ENSP00000358866,9606.ENSP00000360296,…	VCL,COL1A1,ACTN4,LGALS3,ITGAV,ATP5B,RPS3,THY1,PRDX2,CALR,PPP2R1A,P4HB,FBLN1,CAV1,FN1,TFRC,TGM2,FLNA,PPAP2B,GSN,EMILIN1,CD9,HSPD1,PPP3CA,ILK,RDX,CORO1C,LMO7
GO Process	GO:0040012	Regulation of locomotion	34	969	0.37	0.00032	9606.ENSP00000211998,9606.ENSP00000225655,9606.ENSP00000225964,9606.ENSP00000248553,9606.ENSP00000252699,9606.ENSP00000254301,9606.ENSP00000261023,9606.ENSP00000262030,9606.ENSP00000284240,9606.ENSP00000299138,9606.ENSP00000320866,9606.ENSP00000331544,9606.ENSP00000331897,9606.ENSP00000337838,9606.ENSP00000339191,9606.ENSP00000343690,9606.ENSP00000346839,9606.ENSP00000352834,9606.ENSP00000353408,…	VCL,PFN1,COL1A1,HSPB1,ACTN4,LGALS3,ITGAV,ATP5B,THY1,VPS35,CALR,FBLN1,IDH2,RTN4,CAV1,DPYSL3,FN1,MYO1C,MSN,LMNA,FLNA,PPAP2B,EMILIN1,CD9,CORO1B,PPP3CA,ILK,ATP5A1,RDX,AKAP12,SUN2,CORO1C,GPI,DNM1L
GO Process	GO:0006104	succinyl-CoA metabolic process	4	5	1.73	0.00033	9606.ENSP00000222673,9606.ENSP00000335304,9606.ENSP00000367923,9606.ENSP00000419325	OGDH,DLST,SUCLA2,SUCLG2
GO Process	GO:0044087	Regulation of cellular component biogenesis	34	971	0.37	0.00033	9606.ENSP00000211998,9606.ENSP00000225655,9606.ENSP00000233057,9606.ENSP00000254301,9606.ENSP00000263238,9606.ENSP00000263867,9606.ENSP00000278572,9606.ENSP00000283179,9606.ENSP00000284240,9606.ENSP00000299138,9606.ENSP00000310572,9606.ENSP00000311747,9606.ENSP00000322788,9606.ENSP00000335153,9606.ENSP00000339191,9606.ENSP00000343690,9606.ENSP00000347495,9606.ENSP00000348965,9606.ENSP00000352834,…	VCL,PFN1,EIF2AK2,LGALS3,ACTR3,CAPG,RPS3,HNRNPU,THY1,VPS35,PSMC5,RBM14,MMP1,HSP90AA1,CAV1,DPYSL3,WARS,DYNC1H1,MYO1C,TFRC,MAP4,MSN,FLNA,GSN,EMILIN1,FSCN1,SNX9,CORO1B,DDX3X,RDX,ARPC1B,CORO1C,CAND1,TWF1
GO Process	GO:0090181	Regulation of cholesterol metabolic process	8	58	0.97	0.00033	9606.ENSP00000003100,9606.ENSP00000270142,9606.ENSP00000276461,9606.ENSP00000290158,9606.ENSP00000304592,9606.ENSP00000380837,9606.ENSP00000438689,9606.ENSP00000446215	CYP51A1,SOD1,ERLIN2,KPNB1,FASN,LSS,ACADVL,RAN
GO Process	GO:0030198	Extracellular matrix organization	18	338	0.55	0.00036	9606.ENSP00000225964,9606.ENSP00000261023,9606.ENSP00000263556,9606.ENSP00000295006,9606.ENSP00000295550,9606.ENSP00000297268,9606.ENSP00000322788,9606.ENSP00000325146,9606.ENSP00000331544,9606.ENSP00000333769,9606.ENSP00000339191,9606.ENSP00000346032,9606.ENSP00000346839,9606.ENSP00000355180,9606.ENSP00000357980,9606.ENSP00000369677,9606.ENSP00000431984,9606.ENSP00000434412	COL1A1,ITGAV,P4HA1,CAPN2,COL6A3,COL1A2,MMP1,COL12A1,FBLN1,BSG,CAV1,ANXA2,FN1,COL6A1,HTRA1,EMILIN1,CAPN1,SERPINH1
GO Process	GO:0045454	Cell redox homeostasis	8	60	0.95	0.00040	9606.ENSP00000205402,9606.ENSP00000221130,9606.ENSP00000262455,9606.ENSP00000300289,9606.ENSP00000301522,9606.ENSP00000327801,9606.ENSP00000369081,9606.ENSP00000385385	DLD,GSR,ERP44,PDIA3,PRDX2,P4HB,TXNDC5,PDIA6
GO Process	GO:0001666	Response to hypoxia	18	342	0.55	0.00041	9606.ENSP00000217426,9606.ENSP00000252699,9606.ENSP00000261712,9606.ENSP00000264639,9606.ENSP00000295006,9606.ENSP00000306864,9606.ENSP00000310572,9606.ENSP00000327801,9606.ENSP00000337838,9606.ENSP00000339191,9606.ENSP00000348442,9606.ENSP00000353826,9606.ENSP00000357283,9606.ENSP00000362413,9606.ENSP00000373620,9606.ENSP00000396937,9606.ENSP00000441875,9606.ENSP00000449089	AHCY,ACTN4,PSMD11,PSMD3,CAPN2,VASN,PSMC5,P4HB,RTN4,CAV1,PSMD12,LONP1,LMNA,PGK1,HSPD1,PSMD13,PHB2,DNM1L
GO Process	GO:0098761	Cellular response to interleukin-7	7	42	1.05	0.00041	9606.ENSP00000236959,9606.ENSP00000262030,9606.ENSP00000300289,9606.ENSP00000327801,9606.ENSP00000350708,9606.ENSP00000361626,9606.ENSP00000373620	ATIC,ATP5B,PDIA3,P4HB,RAD23B,YBX1,HSPD1
GO Process	GO:0006928	Movement of cell or subcellular component	45	1501	0.3	0.00047	9606.ENSP00000225964,9606.ENSP00000248553,9606.ENSP00000252699,9606.ENSP00000254301,9606.ENSP00000261023,9606.ENSP00000261416,9606.ENSP00000262030,9606.ENSP00000263238,9606.ENSP00000264335,9606.ENSP00000270142,9606.ENSP00000283179,9606.ENSP00000290158,9606.ENSP00000297268,9606.ENSP00000309539,9606.ENSP00000322788,9606.ENSP00000330523,9606.ENSP00000333769,9606.ENSP00000334008,9606.ENSP00000337838,…	COL1A1,HSPB1,ACTN4,LGALS3,ITGAV,HEXB,ATP5B,ACTR3,YWHAE,SOD1,HNRNPU,KPNB1,COL1A2,DPYSL2,MMP1,CTHRC1,BSG,PARVA,RTN4,CAV1,CAMK2D,TPM4,ANXA6,FN1,DYNC1H1,MYO1C,MAP4,MSN,ENAH,FLNA,FAM129B,SLC3A2,EMILIN1,FSCN1,CD9,MYO1B,CORO1B,LIMA1,ILK,DYNC1I2,SUN2,CORO1C,PPIA,PHB2,VIM
GO Process	GO:0045540	Regulation of cholesterol biosynthetic process	7	43	1.04	0.00047	9606.ENSP00000003100,9606.ENSP00000270142,9606.ENSP00000276461,9606.ENSP00000290158,9606.ENSP00000304592,9606.ENSP00000380837,9606.ENSP00000446215	CYP51A1,SOD1,ERLIN2,KPNB1,FASN,LSS,RAN
GO Process	GO:0071453	Cellular response to oxygen levels	14	216	0.64	0.00048	9606.ENSP00000261712,9606.ENSP00000264639,9606.ENSP00000287295,9606.ENSP00000306864,9606.ENSP00000310572,9606.ENSP00000327801,9606.ENSP00000337838,9606.ENSP00000339191,9606.ENSP00000348442,9606.ENSP00000357283,9606.ENSP00000362413,9606.ENSP00000396937,9606.ENSP00000441875,9606.ENSP00000449089	PSMD11,PSMD3,AIFM1,VASN,PSMC5,P4HB,RTN4,CAV1,PSMD12,LMNA,PGK1,PSMD13,PHB2,DNM1L
GO Process	GO:1900180	Regulation of protein localization to nucleus	11	131	0.75	0.00048	9606.ENSP00000240185,9606.ENSP00000258091,9606.ENSP00000261574,9606.ENSP00000280326,9606.ENSP00000295688,9606.ENSP00000317334,9606.ENSP00000353224,9606.ENSP00000357283,9606.ENSP00000358866,9606.ENSP00000377958,9606.ENSP00000446215	TARDBP,CCT7,IPO5,CCT5,CCT3,TCP1,TFRC,LMNA,FLNA,CCT4,RAN
GO Process	GO:0065007	Biological regulation	217	12171	0.08	0.00051	9606.ENSP00000003100,9606.ENSP00000196371,9606.ENSP00000205402,9606.ENSP00000211998,9606.ENSP00000216780,9606.ENSP00000221130,9606.ENSP00000221419,9606.ENSP00000225655,9606.ENSP00000225792,9606.ENSP00000225964,9606.ENSP00000229239,9606.ENSP00000233057,9606.ENSP00000236040,9606.ENSP00000236671,9606.ENSP00000240185,9606.ENSP00000244537,9606.ENSP00000245206,9606.ENSP00000248553,9606.ENSP00000248975,…	CYP51A1,OXCT1,DLD,VCL,PCK2,GSR,HNRNPL,PFN1,DDX5,COL1A1,GAPDH,EIF2AK2,LEPRE1,CTSD,TARDBP,HIST1H4F,GOT2,HSPB1,YWHAH,LMAN1,ACTN4,ACLY,LGALS3,NT5E,CCT7,SRSF1,ITGAV,LMNB1,HEXB,IPO5,KPNA3,PSMD11,ATP5B,ERP44,ACTR3,EHD2,CAPG,YWHAE,PSMD3,VDAC1,PRKAR2A,EIF4A3,SOD1,ATP6V1B2,ERLIN2,GLUD1,RPS3,CCT5,HNRNPU,THY1,STOM,AIFM1,KPNB1,EIF4A1,CAPN2,COL6A3,CCT3,ADH5,ANXA5,COL1A2,VPS35,TPP1,PPIB,PDIA3,TUBA1A,PRDX2,PA2G4…
GO Process	GO:0032269	Negative regulation of cellular protein metabolic process	35	1043	0.35	0.00054	9606.ENSP00000229239,9606.ENSP00000233057,9606.ENSP00000236040,9606.ENSP00000240185,9606.ENSP00000248553,9606.ENSP00000254301,9606.ENSP00000261574,9606.ENSP00000264335,9606.ENSP00000265563,9606.ENSP00000269349,9606.ENSP00000278572,9606.ENSP00000284240,9606.ENSP00000295550,9606.ENSP00000299138,9606.ENSP00000318195,9606.ENSP00000320866,9606.ENSP00000324804,9606.ENSP00000331544,9606.ENSP00000339191,…	GAPDH,EIF2AK2,LEPRE1,TARDBP,HSPB1,LGALS3,IPO5,YWHAE,PRKAR2A,EIF4A3,RPS3,THY1,COL6A3,VPS35,NCL,CALR,PPP2R1A,FBLN1,CAV1,CAPRIN1,ANXA2,WARS,SNX6,FH,SYNCRIP,PPAP2B,YBX1,EMILIN1,PPP2R4,G6PD,MVP,ILK,DDX3X,CORO1C,SERPINH1
GO Process	GO:0019222	Regulation of metabolic process	140	6948	0.13	0.00056	9606.ENSP00000003100,9606.ENSP00000221419,9606.ENSP00000225655,9606.ENSP00000225792,9606.ENSP00000225964,9606.ENSP00000229239,9606.ENSP00000233057,9606.ENSP00000236040,9606.ENSP00000236671,9606.ENSP00000240185,9606.ENSP00000244537,9606.ENSP00000248553,9606.ENSP00000248975,9606.ENSP00000252699,9606.ENSP00000253792,9606.ENSP00000254301,9606.ENSP00000258091,9606.ENSP00000258962,9606.ENSP00000261023,…	CYP51A1,HNRNPL,PFN1,DDX5,COL1A1,GAPDH,EIF2AK2,LEPRE1,CTSD,TARDBP,HIST1H4F,HSPB1,YWHAH,ACTN4,ACLY,LGALS3,CCT7,SRSF1,ITGAV,HEXB,IPO5,PSMD11,ACTR3,YWHAE,PSMD3,VDAC1,PRKAR2A,EIF4A3,SOD1,ATP6V1B2,ERLIN2,RPS3,CCT5,HNRNPU,THY1,AIFM1,KPNB1,EIF4A1,CAPN2,COL6A3,CCT3,VPS35,PRDX2,PA2G4,HIST1H2AE,FASN,PCBP1,PRKCDBP,PSMC5,RBM14,CPNE1,TCP1,NCL,CALR,TUFM,PPP2R1A,FBLN1,EEF1G,SHMT2,BSG,HSP90AA1,SARNP,RTN4,CAV1,CAM…
GO Process	GO:1903312	Negative regulation of mRNA metabolic process	9	85	0.85	0.00057	9606.ENSP00000221419,9606.ENSP00000240185,9606.ENSP00000283179,9606.ENSP00000349428,9606.ENSP00000358635,9606.ENSP00000359645,9606.ENSP00000361626,9606.ENSP00000365439,9606.ENSP00000451291	HNRNPL,TARDBP,HNRNPU,PTBP1,SYNCRIP,RBMX,YBX1,HNRNPK,HNRNPC
GO Process	GO:1901605	Alpha-amino acid metabolic process	13	191	0.66	0.00060	9606.ENSP00000205402,9606.ENSP00000217426,9606.ENSP00000222673,9606.ENSP00000245206,9606.ENSP00000277865,9606.ENSP00000333667,9606.ENSP00000335304,9606.ENSP00000349860,9606.ENSP00000355493,9606.ENSP00000358417,9606.ENSP00000360268,9606.ENSP00000384949,9606.ENSP00000387123	DLD,AHCY,OGDH,GOT2,GLUD1,SHMT2,DLST,GFPT1,ADSS,PHGDH,ALDH18A1,PYCR1,ALDH7A1
GO Process	GO:0006103	2-oxoglutarate metabolic process	5	16	1.32	0.00062	9606.ENSP00000205402,9606.ENSP00000222673,9606.ENSP00000245206,9606.ENSP00000331897,9606.ENSP00000335304	DLD,OGDH,GOT2,IDH2,DLST
GO Process	GO:0017148	Negative regulation of translation	11	136	0.73	0.00064	9606.ENSP00000229239,9606.ENSP00000233057,9606.ENSP00000240185,9606.ENSP00000269349,9606.ENSP00000278572,9606.ENSP00000318195,9606.ENSP00000320866,9606.ENSP00000340329,9606.ENSP00000358635,9606.ENSP00000361626,9606.ENSP00000382840	GAPDH,EIF2AK2,TARDBP,EIF4A3,RPS3,NCL,CALR,CAPRIN1,SYNCRIP,YBX1,DDX3X
GO Process	GO:0044089	Positive regulation of cellular component biogenesis	23	542	0.45	0.00064	9606.ENSP00000225655,9606.ENSP00000254301,9606.ENSP00000263238,9606.ENSP00000278572,9606.ENSP00000284240,9606.ENSP00000310572,9606.ENSP00000322788,9606.ENSP00000335153,9606.ENSP00000339191,9606.ENSP00000343690,9606.ENSP00000347495,9606.ENSP00000348965,9606.ENSP00000352834,9606.ENSP00000353224,9606.ENSP00000353408,9606.ENSP00000358866,9606.ENSP00000362924,9606.ENSP00000369677,9606.ENSP00000371798,…	PFN1,LGALS3,ACTR3,RPS3,THY1,PSMC5,MMP1,HSP90AA1,CAV1,DPYSL3,WARS,DYNC1H1,MYO1C,TFRC,MSN,FLNA,GSN,EMILIN1,FSCN1,SNX9,DDX3X,ARPC1B,CAND1
GO Process	GO:0006418	tRNA aminoacylation for protein translation	7	46	1.01	0.00065	9606.ENSP00000231572,9606.ENSP00000264161,9606.ENSP00000281828,9606.ENSP00000347495,9606.ENSP00000362576,9606.ENSP00000369897,9606.ENSP00000373918	RARS,DARS,FARSB,WARS,YARS,CARS,GARS
GO Process	GO:0034976	Response to endoplasmic reticulum stress	15	256	0.59	0.00068	9606.ENSP00000233057,9606.ENSP00000240185,9606.ENSP00000262455,9606.ENSP00000276461,9606.ENSP00000287295,9606.ENSP00000299427,9606.ENSP00000300289,9606.ENSP00000320866,9606.ENSP00000327801,9606.ENSP00000328023,9606.ENSP00000349860,9606.ENSP00000357283,9606.ENSP00000382840,9606.ENSP00000385385,9606.ENSP00000438689	EIF2AK2,TARDBP,ERP44,ERLIN2,AIFM1,TPP1,PDIA3,CALR,P4HB,SRPR,GFPT1,LMNA,DDX3X,PDIA6,ACADVL
GO Process	GO:0006084	acetyl-CoA metabolic process	6	30	1.13	0.00070	9606.ENSP00000205402,9606.ENSP00000253792,9606.ENSP00000280346,9606.ENSP00000304592,9606.ENSP00000335304,9606.ENSP00000369134	DLD,ACLY,DLAT,FASN,DLST,PDHA1
GO Process	GO:0032386	Regulation of intracellular transport	18	360	0.53	0.00074	9606.ENSP00000240185,9606.ENSP00000248975,9606.ENSP00000251047,9606.ENSP00000261574,9606.ENSP00000263277,9606.ENSP00000264335,9606.ENSP00000286713,9606.ENSP00000310491,9606.ENSP00000333298,9606.ENSP00000346032,9606.ENSP00000348965,9606.ENSP00000352834,9606.ENSP00000353408,9606.ENSP00000358866,9606.ENSP00000371267,9606.ENSP00000384136,9606.ENSP00000446215,9606.ENSP00000479153	TARDBP,YWHAH,LMAN1,IPO5,EHD2,YWHAE,STOM,ARHGAP1,LAMP1,ANXA2,DYNC1H1,MYO1C,MSN,FLNA,YWHAQ,RDX,RAN,EHD1
GO Process	GO:0050794	Regulation of cellular process	199	10932	0.09	0.00074	9606.ENSP00000003100,9606.ENSP00000196371,9606.ENSP00000205402,9606.ENSP00000211998,9606.ENSP00000221130,9606.ENSP00000221419,9606.ENSP00000225655,9606.ENSP00000225792,9606.ENSP00000225964,9606.ENSP00000229239,9606.ENSP00000233057,9606.ENSP00000236040,9606.ENSP00000236671,9606.ENSP00000240185,9606.ENSP00000244537,9606.ENSP00000248553,9606.ENSP00000248975,9606.ENSP00000251047,9606.ENSP00000252699,…	CYP51A1,OXCT1,DLD,VCL,GSR,HNRNPL,PFN1,DDX5,COL1A1,GAPDH,EIF2AK2,LEPRE1,CTSD,TARDBP,HIST1H4F,HSPB1,YWHAH,LMAN1,ACTN4,ACLY,LGALS3,CCT7,SRSF1,ITGAV,LMNB1,HEXB,IPO5,KPNA3,PSMD11,ATP5B,ERP44,ACTR3,EHD2,CAPG,YWHAE,PSMD3,VDAC1,PRKAR2A,EIF4A3,SOD1,ATP6V1B2,ERLIN2,GLUD1,RPS3,CCT5,HNRNPU,THY1,STOM,AIFM1,KPNB1,EIF4A1,CAPN2,COL6A3,CCT3,ANXA5,COL1A2,VPS35,TPP1,PDIA3,TUBA1A,PRDX2,PA2G4,MTCH2,HIST1H2AE,FASN,GNB…
GO Process	GO:1903608	Protein localization to cytoplasmic stress granule	4	7	1.58	0.00075	9606.ENSP00000361626,9606.ENSP00000370745,9606.ENSP00000382840,9606.ENSP00000386636	YBX1,DDX1,DDX3X,SSB
GO Process	GO:0046390	Ribose phosphate biosynthetic process	12	168	0.68	0.00080	9606.ENSP00000205402,9606.ENSP00000236959,9606.ENSP00000253792,9606.ENSP00000262030,9606.ENSP00000280346,9606.ENSP00000290299,9606.ENSP00000304592,9606.ENSP00000348886,9606.ENSP00000355493,9606.ENSP00000369134,9606.ENSP00000377192,9606.ENSP00000381736	DLD,ATIC,ACLY,ATP5B,DLAT,ATP5O,FASN,STOML2,ADSS,PDHA1,G6PD,ATP5A1
GO Process	GO:0072522	Purine-containing compound biosynthetic process	12	169	0.68	0.00085	9606.ENSP00000205402,9606.ENSP00000236959,9606.ENSP00000253792,9606.ENSP00000257770,9606.ENSP00000262030,9606.ENSP00000280346,9606.ENSP00000290299,9606.ENSP00000304592,9606.ENSP00000348886,9606.ENSP00000355493,9606.ENSP00000369134,9606.ENSP00000381736	DLD,ATIC,ACLY,NT5E,ATP5B,DLAT,ATP5O,FASN,STOML2,ADSS,PDHA1,ATP5A1
GO Process	GO:0016052	Carbohydrate catabolic process	10	115	0.77	0.00086	9606.ENSP00000222673,9606.ENSP00000229239,9606.ENSP00000261416,9606.ENSP00000270776,9606.ENSP00000308610,9606.ENSP00000360124,9606.ENSP00000361140,9606.ENSP00000362413,9606.ENSP00000370517,9606.ENSP00000405573	OGDH,GAPDH,HEXB,PGD,GPD2,PGM1,AKR1A1,PGK1,PFKP,GPI
GO Process	GO:0036294	Cellular response to decreased oxygen levels	13	199	0.64	0.00086	9606.ENSP00000261712,9606.ENSP00000264639,9606.ENSP00000287295,9606.ENSP00000306864,9606.ENSP00000310572,9606.ENSP00000327801,9606.ENSP00000337838,9606.ENSP00000348442,9606.ENSP00000357283,9606.ENSP00000362413,9606.ENSP00000396937,9606.ENSP00000441875,9606.ENSP00000449089	PSMD11,PSMD3,AIFM1,VASN,PSMC5,P4HB,RTN4,PSMD12,LMNA,PGK1,PSMD13,PHB2,DNM1L
GO Function	GO:0003723	RNA binding	99	1649	0.6	3.55e-30	9606.ENSP00000221419,9606.ENSP00000225655,9606.ENSP00000225792,9606.ENSP00000231572,9606.ENSP00000233057,9606.ENSP00000240185,9606.ENSP00000244537,9606.ENSP00000245206,9606.ENSP00000248553,9606.ENSP00000252699,9606.ENSP00000254301,9606.ENSP00000258962,9606.ENSP00000261574,9606.ENSP00000264028,9606.ENSP00000264161,9606.ENSP00000264335,9606.ENSP00000269349,9606.ENSP00000278572,9606.ENSP00000280326,…	HNRNPL,PFN1,DDX5,RARS,EIF2AK2,TARDBP,HIST1H4F,GOT2,HSPB1,ACTN4,LGALS3,SRSF1,IPO5,ARCN1,DARS,YWHAE,EIF4A3,RPS3,CCT5,FARSB,HNRNPU,KPNB1,EIF4A1,CCT3,RPN1,PPIB,PDIA3,PA2G4,FASN,PCBP1,RBM14,SRP68,TCP1,NCL,CALR,TUFM,MDH2,P4HB,SRPR,EEF1G,HSP90AA1,SARNP,RTN4,CAPRIN1,TUBB4B,ANXA2,RPSA,SND1,DYNC1H1,PTBP1,XRCC6,TFRC,MAP4,MSN,LONP1,RPL12,COPA,SYNCRIP,FLNA,RBMX,ALDH18A1,SLC25A5,IFIT1,IFIT3,YBX1,ANXA7,YARS,RPS…
GO Function	GO:0005515	Protein binding	192	7026	0.26	1.09e-21	9606.ENSP00000196371,9606.ENSP00000211998,9606.ENSP00000217426,9606.ENSP00000217971,9606.ENSP00000225655,9606.ENSP00000225792,9606.ENSP00000225964,9606.ENSP00000229239,9606.ENSP00000231572,9606.ENSP00000233057,9606.ENSP00000236959,9606.ENSP00000240185,9606.ENSP00000244537,9606.ENSP00000245206,9606.ENSP00000248553,9606.ENSP00000248975,9606.ENSP00000249066,9606.ENSP00000251047,9606.ENSP00000252699,…	OXCT1,VCL,AHCY,PGRMC1,PFN1,DDX5,COL1A1,GAPDH,RARS,EIF2AK2,ATIC,TARDBP,HIST1H4F,GOT2,HSPB1,YWHAH,APOL2,LMAN1,ACTN4,LGALS3,CCT7,SRSF1,ITGAV,LMNB1,HEXB,IPO5,KPNA3,ATP5B,CSE1L,ACTR3,EHD2,P4HA1,CAPG,YWHAE,VDAC1,PRKAR2A,SOD1,ERLIN2,GLUD1,RPS3,CCT5,DLAT,HNRNPU,THY1,STOM,AIFM1,KPNB1,CAPN2,CCT3,ADH5,COL1A2,VPS35,PPIB,PDIA3,TUBA1A,PA2G4,HIST1H2AE,FASN,GNB2,PCBP1,VASN,PRKCDBP,DPYSL2,ARHGAP1,PSMC5,SRP68,CPNE…
GO Function	GO:0050839	Cell adhesion molecule binding	51	538	0.8	1.09e-21	9606.ENSP00000211998,9606.ENSP00000225655,9606.ENSP00000231572,9606.ENSP00000236959,9606.ENSP00000252699,9606.ENSP00000261023,9606.ENSP00000263867,9606.ENSP00000264335,9606.ENSP00000284240,9606.ENSP00000304592,9606.ENSP00000305556,9606.ENSP00000306864,9606.ENSP00000310491,9606.ENSP00000320866,9606.ENSP00000327801,9606.ENSP00000331544,9606.ENSP00000331901,9606.ENSP00000333769,9606.ENSP00000334008,…	VCL,PFN1,RARS,ATIC,ACTN4,ITGAV,CAPG,YWHAE,THY1,FASN,PCBP1,VASN,ARHGAP1,CALR,P4HB,FBLN1,EEF1G,BSG,PARVA,RTN4,ANXA2,RPSA,SND1,FN1,MSN,CALD1,FLNA,PPAP2B,ANXA7,FAM129B,HNRNPK,SLC3A2,SNX2,EMILIN1,PFKP,FSCN1,CD9,SNX9,MYO1B,CORO1B,ACTN1,LIMA1,ILK,DDX3X,RDX,EEF1D,FLNB,RAN,TWF1,EHD1,SEPT2
GO Function	GO:0005488	Binding	261	12516	0.15	4.81e-20	9606.ENSP00000003100,9606.ENSP00000054950,9606.ENSP00000196371,9606.ENSP00000205402,9606.ENSP00000211998,9606.ENSP00000216780,9606.ENSP00000217426,9606.ENSP00000217971,9606.ENSP00000221130,9606.ENSP00000221419,9606.ENSP00000222673,9606.ENSP00000225655,9606.ENSP00000225792,9606.ENSP00000225964,9606.ENSP00000226299,9606.ENSP00000228318,9606.ENSP00000229239,9606.ENSP00000231572,9606.ENSP00000233057,…	CYP51A1,RCN1,OXCT1,DLD,VCL,PCK2,AHCY,PGRMC1,GSR,HNRNPL,OGDH,PFN1,DDX5,COL1A1,LAP3,SLC25A3,GAPDH,RARS,EIF2AK2,LEPRE1,ATIC,RPN2,TARDBP,PEPD,HIST1H4F,GOT2,HSPB1,YWHAH,APOL2,LMAN1,ACTN4,ACLY,LGALS3,NT5E,CCT7,GNS,SRSF1,ITGAV,LMNB1,HEXB,IPO5,KPNA3,ATP5B,CSE1L,ACTR3,EHD2,P4HA1,CAPG,ARCN1,DARS,YWHAE,SDHA,VDAC1,PRKAR2A,EIF4A3,SOD1,PGD,ATP6V1B2,ERLIN2,GLUD1,RPS3,CCT5,DLAT,FARSB,HNRNPU,THY1,STOM,AIFM1,KPNB1…
GO Function	GO:0042802	Identical protein binding	87	1896	0.49	1.15e-18	9606.ENSP00000196371,9606.ENSP00000217426,9606.ENSP00000217971,9606.ENSP00000225964,9606.ENSP00000229239,9606.ENSP00000233057,9606.ENSP00000236959,9606.ENSP00000240185,9606.ENSP00000245206,9606.ENSP00000248553,9606.ENSP00000248975,9606.ENSP00000252699,9606.ENSP00000258091,9606.ENSP00000261416,9606.ENSP00000263277,9606.ENSP00000263556,9606.ENSP00000264335,9606.ENSP00000265333,9606.ENSP00000270142,…	OXCT1,AHCY,PGRMC1,COL1A1,GAPDH,EIF2AK2,ATIC,TARDBP,GOT2,HSPB1,YWHAH,ACTN4,CCT7,HEXB,EHD2,P4HA1,YWHAE,VDAC1,SOD1,GLUD1,DLAT,HNRNPU,STOM,ADH5,COL1A2,PDIA3,TUBA1A,FASN,DPYSL2,CPNE1,NCL,UGDH,FLNC,FBLN1,SHMT2,HSP90AA1,RTN4,UGP2,CAV1,CAMK2D,DPYSL3,TPM4,ANXA2,ANXA6,FN1,WARS,TFRC,LONP1,SNX6,TGM2,LMNA,HTRA1,FLNA,RBMX,ALDH18A1,IFIT3,HNRNPK,KCTD12,OPTN,ATAD3A,SNX2,EMILIN1,CARS,PFKP,YWHAQ,GARS,SNX9,PPP2R4,G6…
GO Function	GO:0045296	Cadherin binding	36	334	0.86	1.18e-16	9606.ENSP00000211998,9606.ENSP00000225655,9606.ENSP00000231572,9606.ENSP00000236959,9606.ENSP00000263867,9606.ENSP00000264335,9606.ENSP00000304592,9606.ENSP00000305556,9606.ENSP00000306864,9606.ENSP00000310491,9606.ENSP00000331901,9606.ENSP00000333769,9606.ENSP00000334008,9606.ENSP00000337838,9606.ENSP00000346032,9606.ENSP00000346762,9606.ENSP00000354826,9606.ENSP00000358866,9606.ENSP00000362409,…	VCL,PFN1,RARS,ATIC,CAPG,YWHAE,FASN,PCBP1,VASN,ARHGAP1,EEF1G,BSG,PARVA,RTN4,ANXA2,SND1,CALD1,FLNA,FAM129B,HNRNPK,SLC3A2,SNX2,PFKP,FSCN1,SNX9,MYO1B,CORO1B,LIMA1,DDX3X,RDX,EEF1D,FLNB,RAN,TWF1,EHD1,SEPT2
GO Function	GO:0044877	Protein-containing complex binding	65	1216	0.55	2.66e-16	9606.ENSP00000225792,9606.ENSP00000228318,9606.ENSP00000237530,9606.ENSP00000249066,9606.ENSP00000252699,9606.ENSP00000254301,9606.ENSP00000261023,9606.ENSP00000263867,9606.ENSP00000264335,9606.ENSP00000265333,9606.ENSP00000269349,9606.ENSP00000278572,9606.ENSP00000283179,9606.ENSP00000284240,9606.ENSP00000295006,9606.ENSP00000305260,9606.ENSP00000312066,9606.ENSP00000320866,9606.ENSP00000327801,…	DDX5,SLC25A3,RPN2,APOL2,ACTN4,LGALS3,ITGAV,CAPG,YWHAE,VDAC1,EIF4A3,RPS3,HNRNPU,THY1,CAPN2,GNB2,SRP68,CALR,P4HB,SRPR,FBLN1,HSP90AA1,CAV1,TPM4,RPSA,ANXA6,SND1,FN1,PLS3,RAD23B,XRCC6,MYO1C,TFRC,COL6A1,FLNA,PPAP2B,ANXA7,GSN,SNX2,EMILIN1,HADHA,PFKP,FSCN1,CD9,HSPD1,SNX9,MYO1B,CORO1B,ACTN1,PPP3CA,LIMA1,ILK,DDX3X,ARPC1B,CORO1C,ANXA11,SUCLG2,SERPINH1,VIM,DNM1L,TWF1,HNRNPC,RUVBL2,MARCKS,AP2B1
GO Function	GO:0097159	Organic cyclic compound binding	159	5916	0.26	5.46e-15	9606.ENSP00000003100,9606.ENSP00000205402,9606.ENSP00000216780,9606.ENSP00000217426,9606.ENSP00000217971,9606.ENSP00000221130,9606.ENSP00000221419,9606.ENSP00000222673,9606.ENSP00000225655,9606.ENSP00000225792,9606.ENSP00000229239,9606.ENSP00000231572,9606.ENSP00000233057,9606.ENSP00000240185,9606.ENSP00000244537,9606.ENSP00000245206,9606.ENSP00000248553,9606.ENSP00000252699,9606.ENSP00000253792,…	CYP51A1,DLD,PCK2,AHCY,PGRMC1,GSR,HNRNPL,OGDH,PFN1,DDX5,GAPDH,RARS,EIF2AK2,TARDBP,HIST1H4F,GOT2,HSPB1,ACTN4,ACLY,LGALS3,NT5E,CCT7,SRSF1,LMNB1,IPO5,ATP5B,ACTR3,EHD2,ARCN1,DARS,YWHAE,SDHA,PRKAR2A,EIF4A3,PGD,ATP6V1B2,ERLIN2,GLUD1,RPS3,CCT5,FARSB,HNRNPU,AIFM1,KPNB1,EIF4A1,CCT3,RPN1,PPIB,PDIA3,TUBA1A,PA2G4,HIST1H2AE,FASN,PCBP1,PSMC5,RBM14,SRP68,FKBP10,TCP1,NCL,UGDH,CALR,TUFM,MDH2,P4HB,SRPR,IDH2,EEF1G,S…
GO Function	GO:1901363	Heterocyclic compound binding	157	5831	0.26	8.52e-15	9606.ENSP00000003100,9606.ENSP00000205402,9606.ENSP00000216780,9606.ENSP00000217426,9606.ENSP00000217971,9606.ENSP00000221130,9606.ENSP00000221419,9606.ENSP00000222673,9606.ENSP00000225655,9606.ENSP00000225792,9606.ENSP00000229239,9606.ENSP00000231572,9606.ENSP00000233057,9606.ENSP00000240185,9606.ENSP00000244537,9606.ENSP00000245206,9606.ENSP00000248553,9606.ENSP00000252699,9606.ENSP00000253792,…	CYP51A1,DLD,PCK2,AHCY,PGRMC1,GSR,HNRNPL,OGDH,PFN1,DDX5,GAPDH,RARS,EIF2AK2,TARDBP,HIST1H4F,GOT2,HSPB1,ACTN4,ACLY,LGALS3,NT5E,CCT7,SRSF1,LMNB1,IPO5,ATP5B,ACTR3,EHD2,ARCN1,DARS,YWHAE,SDHA,PRKAR2A,EIF4A3,PGD,ATP6V1B2,GLUD1,RPS3,CCT5,FARSB,HNRNPU,AIFM1,KPNB1,EIF4A1,CCT3,RPN1,PPIB,PDIA3,TUBA1A,PA2G4,HIST1H2AE,FASN,PCBP1,PSMC5,RBM14,SRP68,FKBP10,TCP1,NCL,UGDH,CALR,TUFM,MDH2,P4HB,SRPR,IDH2,EEF1G,SHMT2,HS…
GO Function	GO:0036094	Small molecule binding	92	2516	0.39	6.01e-14	9606.ENSP00000205402,9606.ENSP00000216780,9606.ENSP00000217426,9606.ENSP00000221130,9606.ENSP00000222673,9606.ENSP00000225655,9606.ENSP00000225792,9606.ENSP00000229239,9606.ENSP00000231572,9606.ENSP00000233057,9606.ENSP00000236040,9606.ENSP00000245206,9606.ENSP00000251047,9606.ENSP00000252699,9606.ENSP00000253792,9606.ENSP00000257770,9606.ENSP00000258091,9606.ENSP00000262030,9606.ENSP00000263238,…	DLD,PCK2,AHCY,GSR,OGDH,PFN1,DDX5,GAPDH,RARS,EIF2AK2,LEPRE1,GOT2,LMAN1,ACTN4,ACLY,NT5E,CCT7,ATP5B,ACTR3,EHD2,P4HA1,DARS,SDHA,PRKAR2A,EIF4A3,PGD,ATP6V1B2,ERLIN2,GLUD1,CCT5,FARSB,HNRNPU,AIFM1,EIF4A1,CCT3,ADH5,TUBA1A,FASN,PSMC5,TCP1,UGDH,TUFM,SRPR,IDH2,SHMT2,BSG,HSP90AA1,UGP2,CAV1,CAMK2D,TUBB4B,ANXA6,WARS,DYNC1H1,XRCC6,MYO1C,LONP1,TGM2,ADSS,PHGDH,ALDH18A1,PGK1,YARS,SUCLA2,ATAD3A,CARS,HADHA,PFKP,DDX1,…
GO Function	GO:0043168	Anion binding	95	2805	0.36	1.67e-12	9606.ENSP00000205402,9606.ENSP00000216780,9606.ENSP00000221130,9606.ENSP00000222673,9606.ENSP00000225655,9606.ENSP00000225792,9606.ENSP00000231572,9606.ENSP00000233057,9606.ENSP00000236040,9606.ENSP00000245206,9606.ENSP00000253792,9606.ENSP00000258091,9606.ENSP00000262030,9606.ENSP00000263238,9606.ENSP00000263277,9606.ENSP00000263556,9606.ENSP00000263867,9606.ENSP00000264161,9606.ENSP00000264932,…	DLD,PCK2,GSR,OGDH,PFN1,DDX5,RARS,EIF2AK2,LEPRE1,GOT2,ACLY,CCT7,ATP5B,ACTR3,EHD2,P4HA1,CAPG,DARS,SDHA,PRKAR2A,EIF4A3,ATP6V1B2,GLUD1,CCT5,FARSB,HNRNPU,THY1,AIFM1,EIF4A1,CCT3,ADH5,ANXA5,TPP1,TUBA1A,FASN,PSMC5,CPNE1,TCP1,TUFM,SRPR,SHMT2,HSP90AA1,CAMK2D,TUBB4B,DPYSL3,ANXA2,ANXA6,FN1,WARS,STOML2,DYNC1H1,MYOF,XRCC6,MYO1C,LONP1,SNX6,TGM2,ADSS,ALDH18A1,ANXA7,PGK1,YARS,GSN,SUCLA2,ATAD3A,SNX2,CARS,HADHA,PFK…
GO Function	GO:0000166	Nucleotide binding	79	2119	0.4	5.57e-12	9606.ENSP00000205402,9606.ENSP00000216780,9606.ENSP00000217426,9606.ENSP00000221130,9606.ENSP00000225655,9606.ENSP00000225792,9606.ENSP00000229239,9606.ENSP00000231572,9606.ENSP00000233057,9606.ENSP00000253792,9606.ENSP00000257770,9606.ENSP00000258091,9606.ENSP00000262030,9606.ENSP00000263238,9606.ENSP00000263277,9606.ENSP00000264161,9606.ENSP00000264932,9606.ENSP00000265563,9606.ENSP00000269349,…	DLD,PCK2,AHCY,GSR,PFN1,DDX5,GAPDH,RARS,EIF2AK2,ACLY,NT5E,CCT7,ATP5B,ACTR3,EHD2,DARS,SDHA,PRKAR2A,EIF4A3,PGD,ATP6V1B2,GLUD1,CCT5,FARSB,HNRNPU,AIFM1,EIF4A1,CCT3,TUBA1A,FASN,PSMC5,TCP1,UGDH,TUFM,SRPR,IDH2,HSP90AA1,UGP2,CAMK2D,TUBB4B,ANXA6,WARS,DYNC1H1,XRCC6,MYO1C,LONP1,TGM2,ADSS,PHGDH,ALDH18A1,PGK1,YARS,SUCLA2,ATAD3A,CARS,HADHA,PFKP,DDX1,HSPD1,GARS,MYO1B,PPP2R4,G6PD,CCT4,ILK,MX1,ATP5A1,ATL3,DDX3X,CR…
GO Function	GO:0016491	Oxidoreductase activity	42	726	0.59	4.38e-11	9606.ENSP00000003100,9606.ENSP00000205402,9606.ENSP00000221130,9606.ENSP00000222673,9606.ENSP00000229239,9606.ENSP00000235835,9606.ENSP00000236040,9606.ENSP00000263556,9606.ENSP00000264932,9606.ENSP00000270142,9606.ENSP00000270776,9606.ENSP00000277865,9606.ENSP00000287295,9606.ENSP00000296412,9606.ENSP00000300289,9606.ENSP00000301522,9606.ENSP00000304592,9606.ENSP00000308610,9606.ENSP00000319501,…	CYP51A1,DLD,GSR,OGDH,GAPDH,AKR7A2,LEPRE1,P4HA1,SDHA,SOD1,PGD,GLUD1,AIFM1,ADH5,PDIA3,PRDX2,FASN,GPD2,UGDH,MDH2,P4HB,IDH2,ACAA1,VAT1,PTGS1,PHGDH,GSTO1,ALDH18A1,AKR1A1,PGK1,PDHA1,HADHA,G6PD,HSDL2,PYCR1,P4HA2,PDIA6,ALDH7A1,PCYOX1,CRYZ,ACADVL,ETFA
GO Function	GO:0003824	Catalytic activity	138	5486	0.23	8.21e-10	9606.ENSP00000003100,9606.ENSP00000196371,9606.ENSP00000205402,9606.ENSP00000216780,9606.ENSP00000217426,9606.ENSP00000221130,9606.ENSP00000222673,9606.ENSP00000225792,9606.ENSP00000226299,9606.ENSP00000229239,9606.ENSP00000231572,9606.ENSP00000233057,9606.ENSP00000235835,9606.ENSP00000236040,9606.ENSP00000236671,9606.ENSP00000236959,9606.ENSP00000244137,9606.ENSP00000245206,9606.ENSP00000253792,…	CYP51A1,OXCT1,DLD,PCK2,AHCY,GSR,OGDH,DDX5,LAP3,GAPDH,RARS,EIF2AK2,AKR7A2,LEPRE1,CTSD,ATIC,PEPD,GOT2,ACLY,NT5E,GNS,HEXB,ATP5B,ERP44,EHD2,P4HA1,DARS,SDHA,EIF4A3,SOD1,PGD,ATP6V1B2,GLUD1,RPS3,DLAT,FARSB,AIFM1,ATP5O,EIF4A1,CAPN2,ADH5,TPP1,PPIB,ANPEP,PDIA3,TUBA1A,PRDX2,FASN,GNB2,GPD2,DPYSL2,PSMC5,FKBP10,CPNE1,UGDH,TUFM,MMP1,PPP2R1A,MDH2,P4HB,SRPR,IDH2,ACAA1,SHMT2,HSP90AA1,DLST,UGP2,CAMK2D,TUBB4B,DPYSL3…
GO Function	GO:0008092	Cytoskeletal protein binding	46	973	0.5	2.07e-09	9606.ENSP00000211998,9606.ENSP00000225655,9606.ENSP00000229239,9606.ENSP00000248975,9606.ENSP00000252699,9606.ENSP00000263238,9606.ENSP00000263867,9606.ENSP00000278572,9606.ENSP00000280326,9606.ENSP00000283179,9606.ENSP00000295006,9606.ENSP00000309539,9606.ENSP00000327145,9606.ENSP00000327801,9606.ENSP00000334008,9606.ENSP00000335153,9606.ENSP00000339740,9606.ENSP00000343690,9606.ENSP00000345230,…	VCL,PFN1,GAPDH,YWHAH,ACTN4,ACTR3,CAPG,RPS3,CCT5,HNRNPU,CAPN2,DPYSL2,FLNC,P4HB,PARVA,HSP90AA1,CAMK2D,DPYSL3,TPM4,ANXA2,ANXA6,PLS3,MYO1C,MAP4,MSN,CALD1,SNX6,ENAH,FLNA,GSN,FSCN1,MYO1B,CORO1B,ACTN1,LIMA1,MX1,DDX3X,RDX,SUN2,ARPC1B,CORO1C,FLNB,TOR1AIP1,DNM1L,TWF1,MARCKS
GO Function	GO:0003779	Actin binding	30	438	0.66	2.80e-09	9606.ENSP00000211998,9606.ENSP00000225655,9606.ENSP00000248975,9606.ENSP00000252699,9606.ENSP00000263238,9606.ENSP00000263867,9606.ENSP00000283179,9606.ENSP00000327145,9606.ENSP00000327801,9606.ENSP00000334008,9606.ENSP00000345230,9606.ENSP00000346550,9606.ENSP00000348163,9606.ENSP00000352834,9606.ENSP00000353408,9606.ENSP00000354826,9606.ENSP00000355809,9606.ENSP00000358866,9606.ENSP00000362924,…	VCL,PFN1,YWHAH,ACTN4,ACTR3,CAPG,HNRNPU,FLNC,P4HB,PARVA,TPM4,ANXA6,PLS3,MYO1C,MSN,CALD1,ENAH,FLNA,GSN,FSCN1,MYO1B,CORO1B,ACTN1,LIMA1,RDX,ARPC1B,CORO1C,FLNB,TWF1,MARCKS
GO Function	GO:0003729	mRNA binding	24	289	0.75	8.33e-09	9606.ENSP00000221419,9606.ENSP00000225792,9606.ENSP00000240185,9606.ENSP00000258962,9606.ENSP00000269349,9606.ENSP00000278572,9606.ENSP00000280326,9606.ENSP00000283179,9606.ENSP00000293831,9606.ENSP00000305556,9606.ENSP00000311747,9606.ENSP00000318195,9606.ENSP00000320866,9606.ENSP00000349428,9606.ENSP00000357048,9606.ENSP00000358635,9606.ENSP00000359645,9606.ENSP00000361626,9606.ENSP00000362820,…	HNRNPL,DDX5,TARDBP,SRSF1,EIF4A3,RPS3,CCT5,HNRNPU,EIF4A1,PCBP1,RBM14,NCL,CALR,PTBP1,COPA,SYNCRIP,RBMX,YBX1,SRSF3,HNRNPK,DDX3X,SSB,CRYZ,HNRNPC
GO Function	GO:0003676	Nucleic acid binding	105	3947	0.25	7.15e-08	9606.ENSP00000221419,9606.ENSP00000225655,9606.ENSP00000225792,9606.ENSP00000231572,9606.ENSP00000233057,9606.ENSP00000240185,9606.ENSP00000244537,9606.ENSP00000245206,9606.ENSP00000248553,9606.ENSP00000252699,9606.ENSP00000254301,9606.ENSP00000258962,9606.ENSP00000261366,9606.ENSP00000261574,9606.ENSP00000263277,9606.ENSP00000264028,9606.ENSP00000264161,9606.ENSP00000264335,9606.ENSP00000269349,…	HNRNPL,PFN1,DDX5,RARS,EIF2AK2,TARDBP,HIST1H4F,GOT2,HSPB1,ACTN4,LGALS3,SRSF1,LMNB1,IPO5,EHD2,ARCN1,DARS,YWHAE,EIF4A3,RPS3,CCT5,FARSB,HNRNPU,AIFM1,KPNB1,EIF4A1,CCT3,RPN1,PPIB,PDIA3,PA2G4,HIST1H2AE,FASN,PCBP1,RBM14,SRP68,TCP1,NCL,CALR,TUFM,MDH2,P4HB,SRPR,EEF1G,HSP90AA1,SARNP,RTN4,CAPRIN1,TUBB4B,ANXA2,RPSA,SND1,DYNC1H1,PTBP1,RAD23B,XRCC6,TFRC,MAP4,MSN,LONP1,RPL12,COPA,SYNCRIP,FLNA,RBMX,ALDH18A1,SLC25…
GO Function	GO:0017076	Purine nucleotide binding	64	1878	0.36	7.66e-08	9606.ENSP00000216780,9606.ENSP00000217426,9606.ENSP00000225655,9606.ENSP00000225792,9606.ENSP00000231572,9606.ENSP00000233057,9606.ENSP00000253792,9606.ENSP00000258091,9606.ENSP00000262030,9606.ENSP00000263238,9606.ENSP00000263277,9606.ENSP00000264161,9606.ENSP00000265563,9606.ENSP00000269349,9606.ENSP00000276390,9606.ENSP00000277865,9606.ENSP00000280326,9606.ENSP00000281828,9606.ENSP00000283179,…	PCK2,AHCY,PFN1,DDX5,RARS,EIF2AK2,ACLY,CCT7,ATP5B,ACTR3,EHD2,DARS,PRKAR2A,EIF4A3,ATP6V1B2,GLUD1,CCT5,FARSB,HNRNPU,EIF4A1,CCT3,TUBA1A,PSMC5,TCP1,TUFM,SRPR,HSP90AA1,CAMK2D,TUBB4B,ANXA6,WARS,DYNC1H1,XRCC6,MYO1C,LONP1,TGM2,ADSS,ALDH18A1,PGK1,YARS,SUCLA2,ATAD3A,CARS,HADHA,PFKP,DDX1,HSPD1,GARS,MYO1B,PPP2R4,CCT4,ILK,MX1,ATP5A1,ATL3,DDX3X,SUCLG2,ACADVL,RAN,DNM1L,TWF1,RUVBL2,EHD1,SEPT2
GO Function	GO:0003725	Double-stranded RNA binding	13	75	1.07	7.95e-08	9606.ENSP00000233057,9606.ENSP00000283179,9606.ENSP00000293831,9606.ENSP00000341289,9606.ENSP00000353224,9606.ENSP00000353408,9606.ENSP00000367123,9606.ENSP00000370745,9606.ENSP00000373620,9606.ENSP00000377941,9606.ENSP00000382840,9606.ENSP00000446007,9606.ENSP00000479606	EIF2AK2,HNRNPU,EIF4A1,TUBB4B,TFRC,MSN,SLC3A2,DDX1,HSPD1,ACTN1,DDX3X,VIM,CLTC
GO Function	GO:0032553	Ribonucleotide binding	63	1880	0.35	1.89e-07	9606.ENSP00000216780,9606.ENSP00000225792,9606.ENSP00000231572,9606.ENSP00000233057,9606.ENSP00000253792,9606.ENSP00000258091,9606.ENSP00000262030,9606.ENSP00000263238,9606.ENSP00000263277,9606.ENSP00000264161,9606.ENSP00000265563,9606.ENSP00000269349,9606.ENSP00000276390,9606.ENSP00000277865,9606.ENSP00000280326,9606.ENSP00000281828,9606.ENSP00000283179,9606.ENSP00000293831,9606.ENSP00000295688,…	PCK2,DDX5,RARS,EIF2AK2,ACLY,CCT7,ATP5B,ACTR3,EHD2,DARS,PRKAR2A,EIF4A3,ATP6V1B2,GLUD1,CCT5,FARSB,HNRNPU,EIF4A1,CCT3,TUBA1A,PSMC5,TCP1,TUFM,SRPR,HSP90AA1,UGP2,CAMK2D,TUBB4B,ANXA6,WARS,DYNC1H1,XRCC6,MYO1C,LONP1,TGM2,ADSS,ALDH18A1,PGK1,YARS,SUCLA2,ATAD3A,CARS,HADHA,PFKP,DDX1,HSPD1,GARS,MYO1B,PPP2R4,CCT4,ILK,MX1,ATP5A1,ATL3,DDX3X,SUCLG2,ACADVL,RAN,DNM1L,TWF1,RUVBL2,EHD1,SEPT2
GO Function	GO:0097367	Carbohydrate derivative binding	70	2226	0.32	2.39e-07	9606.ENSP00000216780,9606.ENSP00000225792,9606.ENSP00000231572,9606.ENSP00000233057,9606.ENSP00000252699,9606.ENSP00000253792,9606.ENSP00000258091,9606.ENSP00000258145,9606.ENSP00000262030,9606.ENSP00000263238,9606.ENSP00000263277,9606.ENSP00000264161,9606.ENSP00000265563,9606.ENSP00000269349,9606.ENSP00000276390,9606.ENSP00000277865,9606.ENSP00000280326,9606.ENSP00000281828,9606.ENSP00000283179,…	PCK2,DDX5,RARS,EIF2AK2,ACTN4,ACLY,CCT7,GNS,ATP5B,ACTR3,EHD2,DARS,PRKAR2A,EIF4A3,ATP6V1B2,GLUD1,CCT5,FARSB,HNRNPU,THY1,EIF4A1,CCT3,TPP1,TUBA1A,PSMC5,TCP1,TUFM,SRPR,HSP90AA1,UGP2,CAMK2D,TUBB4B,DPYSL3,ANXA6,FN1,WARS,DYNC1H1,GFPT1,XRCC6,MYO1C,LONP1,TGM2,ADSS,ALDH18A1,PGK1,YARS,SUCLA2,ATAD3A,CARS,HADHA,PFKP,DDX1,HSPD1,GARS,MYO1B,PPP2R4,CCT4,ILK,MX1,ATP5A1,ATL3,DDX3X,SUCLG2,ACADVL,RAN,DNM1L,TWF1,RUVBL2…
GO Function	GO:0032555	Purine ribonucleotide binding	62	1864	0.35	3.22e-07	9606.ENSP00000216780,9606.ENSP00000225792,9606.ENSP00000231572,9606.ENSP00000233057,9606.ENSP00000253792,9606.ENSP00000258091,9606.ENSP00000262030,9606.ENSP00000263238,9606.ENSP00000263277,9606.ENSP00000264161,9606.ENSP00000265563,9606.ENSP00000269349,9606.ENSP00000276390,9606.ENSP00000277865,9606.ENSP00000280326,9606.ENSP00000281828,9606.ENSP00000283179,9606.ENSP00000293831,9606.ENSP00000295688,…	PCK2,DDX5,RARS,EIF2AK2,ACLY,CCT7,ATP5B,ACTR3,EHD2,DARS,PRKAR2A,EIF4A3,ATP6V1B2,GLUD1,CCT5,FARSB,HNRNPU,EIF4A1,CCT3,TUBA1A,PSMC5,TCP1,TUFM,SRPR,HSP90AA1,CAMK2D,TUBB4B,ANXA6,WARS,DYNC1H1,XRCC6,MYO1C,LONP1,TGM2,ADSS,ALDH18A1,PGK1,YARS,SUCLA2,ATAD3A,CARS,HADHA,PFKP,DDX1,HSPD1,GARS,MYO1B,PPP2R4,CCT4,ILK,MX1,ATP5A1,ATL3,DDX3X,SUCLG2,ACADVL,RAN,DNM1L,TWF1,RUVBL2,EHD1,SEPT2
GO Function	GO:0051082	Unfolded protein binding	14	108	0.94	4.33e-07	9606.ENSP00000251047,9606.ENSP00000258091,9606.ENSP00000280326,9606.ENSP00000295688,9606.ENSP00000300026,9606.ENSP00000317334,9606.ENSP00000320866,9606.ENSP00000335153,9606.ENSP00000341289,9606.ENSP00000373620,9606.ENSP00000377958,9606.ENSP00000419425,9606.ENSP00000434412,9606.ENSP00000473172	LMAN1,CCT7,CCT5,CCT3,PPIB,TCP1,CALR,HSP90AA1,TUBB4B,HSPD1,CCT4,PPIA,SERPINH1,RUVBL2
GO Function	GO:0019899	Enzyme binding	69	2239	0.31	6.50e-07	9606.ENSP00000211998,9606.ENSP00000225655,9606.ENSP00000225792,9606.ENSP00000225964,9606.ENSP00000245206,9606.ENSP00000248553,9606.ENSP00000248975,9606.ENSP00000254301,9606.ENSP00000258962,9606.ENSP00000261023,9606.ENSP00000261366,9606.ENSP00000261574,9606.ENSP00000262982,9606.ENSP00000264335,9606.ENSP00000265333,9606.ENSP00000265563,9606.ENSP00000270142,9606.ENSP00000276461,9606.ENSP00000278572,…	VCL,PFN1,DDX5,COL1A1,GOT2,HSPB1,YWHAH,LGALS3,SRSF1,ITGAV,LMNB1,IPO5,CSE1L,YWHAE,VDAC1,PRKAR2A,SOD1,ERLIN2,RPS3,HNRNPU,THY1,STOM,KPNB1,CAPN2,COL1A2,PPIB,PA2G4,GNB2,PRKCDBP,ARHGAP1,TCP1,NCL,CALR,P4HB,LAMP1,HSP90AA1,RTN4,CAV1,ANXA2,FN1,WARS,STOML2,AP1B1,MYO1C,TFRC,MSN,LONP1,FLNA,SLC25A5,YBX1,SRSF3,OPTN,HSPD1,SNX9,PPP2R4,PPP3CA,MVP,ILK,RDX,AKAP12,CORO1C,GPI,EEF1D,TOR1AIP1,DNM1L,RUVBL2,MARCKS,EHD1,CLTC
GO Function	GO:0035639	Purine ribonucleoside triphosphate binding	59	1799	0.34	1.27e-06	9606.ENSP00000216780,9606.ENSP00000225792,9606.ENSP00000231572,9606.ENSP00000233057,9606.ENSP00000253792,9606.ENSP00000258091,9606.ENSP00000262030,9606.ENSP00000263238,9606.ENSP00000263277,9606.ENSP00000264161,9606.ENSP00000269349,9606.ENSP00000276390,9606.ENSP00000277865,9606.ENSP00000280326,9606.ENSP00000281828,9606.ENSP00000283179,9606.ENSP00000293831,9606.ENSP00000295688,9606.ENSP00000301071,…	PCK2,DDX5,RARS,EIF2AK2,ACLY,CCT7,ATP5B,ACTR3,EHD2,DARS,EIF4A3,ATP6V1B2,GLUD1,CCT5,FARSB,HNRNPU,EIF4A1,CCT3,TUBA1A,PSMC5,TCP1,TUFM,SRPR,HSP90AA1,CAMK2D,TUBB4B,ANXA6,WARS,DYNC1H1,XRCC6,MYO1C,LONP1,TGM2,ADSS,ALDH18A1,PGK1,YARS,SUCLA2,ATAD3A,CARS,PFKP,DDX1,HSPD1,GARS,MYO1B,PPP2R4,CCT4,ILK,MX1,ATP5A1,ATL3,DDX3X,SUCLG2,RAN,DNM1L,TWF1,RUVBL2,EHD1,SEPT2
GO Function	GO:0005198	Structural molecule activity	30	635	0.5	6.49e-06	9606.ENSP00000211998,9606.ENSP00000225964,9606.ENSP00000249923,9606.ENSP00000261366,9606.ENSP00000261712,9606.ENSP00000263238,9606.ENSP00000278572,9606.ENSP00000295550,9606.ENSP00000297268,9606.ENSP00000301071,9606.ENSP00000325146,9606.ENSP00000331544,9606.ENSP00000341289,9606.ENSP00000345230,9606.ENSP00000346067,9606.ENSP00000346839,9606.ENSP00000353375,9606.ENSP00000353408,9606.ENSP00000354739,…	VCL,COL1A1,COPB1,LMNB1,PSMD11,ACTR3,RPS3,COL6A3,COL1A2,TUBA1A,COL12A1,FBLN1,TUBB4B,TPM4,RPSA,FN1,MAP4,MSN,RPL12,COL6A1,COPA,LMNA,RPS4X,EMILIN1,ACTN1,ARPC1B,PSMD13,VIM,RPLP0,CLTC
GO Function	GO:0030554	Adenyl nucleotide binding	51	1534	0.35	9.55e-06	9606.ENSP00000217426,9606.ENSP00000225655,9606.ENSP00000225792,9606.ENSP00000231572,9606.ENSP00000233057,9606.ENSP00000253792,9606.ENSP00000258091,9606.ENSP00000262030,9606.ENSP00000263238,9606.ENSP00000263277,9606.ENSP00000264161,9606.ENSP00000265563,9606.ENSP00000269349,9606.ENSP00000276390,9606.ENSP00000277865,9606.ENSP00000280326,9606.ENSP00000281828,9606.ENSP00000283179,9606.ENSP00000293831,…	AHCY,PFN1,DDX5,RARS,EIF2AK2,ACLY,CCT7,ATP5B,ACTR3,EHD2,DARS,PRKAR2A,EIF4A3,ATP6V1B2,GLUD1,CCT5,FARSB,HNRNPU,EIF4A1,CCT3,PSMC5,TCP1,HSP90AA1,CAMK2D,WARS,DYNC1H1,XRCC6,MYO1C,LONP1,ALDH18A1,PGK1,YARS,SUCLA2,ATAD3A,CARS,HADHA,PFKP,DDX1,HSPD1,GARS,MYO1B,PPP2R4,CCT4,ILK,ATP5A1,DDX3X,SUCLG2,ACADVL,TWF1,RUVBL2,EHD1
GO Function	GO:0003727	Single-stranded RNA binding	11	82	0.95	1.30e-05	9606.ENSP00000269349,9606.ENSP00000283179,9606.ENSP00000349428,9606.ENSP00000353826,9606.ENSP00000358635,9606.ENSP00000359645,9606.ENSP00000370745,9606.ENSP00000382840,9606.ENSP00000386636,9606.ENSP00000400433,9606.ENSP00000451291	EIF4A3,HNRNPU,PTBP1,LONP1,SYNCRIP,RBMX,DDX1,DDX3X,SSB,HNRNPF,HNRNPC
GO Function	GO:0051015	Actin filament binding	16	199	0.73	1.35e-05	9606.ENSP00000252699,9606.ENSP00000263867,9606.ENSP00000345230,9606.ENSP00000346550,9606.ENSP00000348163,9606.ENSP00000352834,9606.ENSP00000358866,9606.ENSP00000362924,9606.ENSP00000371798,9606.ENSP00000376132,9606.ENSP00000377471,9606.ENSP00000377941,9606.ENSP00000378400,9606.ENSP00000394496,9606.ENSP00000449428,9606.ENSP00000478061	ACTN4,CAPG,TPM4,ANXA6,PLS3,MYO1C,FLNA,GSN,FSCN1,MYO1B,CORO1B,ACTN1,LIMA1,CORO1C,TWF1,MARCKS
GO Function	GO:0016853	Isomerase activity	14	159	0.77	2.91e-05	9606.ENSP00000262455,9606.ENSP00000300026,9606.ENSP00000300289,9606.ENSP00000317232,9606.ENSP00000327801,9606.ENSP00000360124,9606.ENSP00000369081,9606.ENSP00000373620,9606.ENSP00000377036,9606.ENSP00000380837,9606.ENSP00000385385,9606.ENSP00000405573,9606.ENSP00000419425,9606.ENSP00000439250	ERP44,PPIB,PDIA3,FKBP10,P4HB,PGM1,TXNDC5,HSPD1,PPP2R4,LSS,PDIA6,GPI,PPIA,FKBP9
GO Function	GO:0043167	Ion binding	134	6188	0.16	2.99e-05	9606.ENSP00000003100,9606.ENSP00000054950,9606.ENSP00000205402,9606.ENSP00000216780,9606.ENSP00000217971,9606.ENSP00000221130,9606.ENSP00000222673,9606.ENSP00000225655,9606.ENSP00000225792,9606.ENSP00000225964,9606.ENSP00000226299,9606.ENSP00000231572,9606.ENSP00000233057,9606.ENSP00000236040,9606.ENSP00000244137,9606.ENSP00000245206,9606.ENSP00000251047,9606.ENSP00000252699,9606.ENSP00000253792,…	CYP51A1,RCN1,DLD,PCK2,PGRMC1,GSR,OGDH,PFN1,DDX5,COL1A1,LAP3,RARS,EIF2AK2,LEPRE1,PEPD,GOT2,LMAN1,ACTN4,ACLY,NT5E,CCT7,GNS,ITGAV,ATP5B,ACTR3,EHD2,P4HA1,CAPG,DARS,SDHA,PRKAR2A,EIF4A3,SOD1,ATP6V1B2,GLUD1,CCT5,FARSB,HNRNPU,THY1,AIFM1,KPNB1,EIF4A1,CAPN2,CCT3,ADH5,ANXA5,COL1A2,TPP1,ANPEP,TUBA1A,FASN,SEC23A,GPD2,PSMC5,FKBP10,CPNE1,TCP1,CALR,TUFM,MMP1,SRPR,FBLN1,IDH2,SHMT2,HSP90AA1,UGP2,CAMK2D,TUBB4B,DPYS…
GO Function	GO:0033218	Amide binding	21	369	0.58	3.43e-05	9606.ENSP00000205402,9606.ENSP00000217971,9606.ENSP00000261574,9606.ENSP00000261667,9606.ENSP00000290158,9606.ENSP00000299427,9606.ENSP00000300026,9606.ENSP00000300060,9606.ENSP00000304592,9606.ENSP00000312066,9606.ENSP00000317232,9606.ENSP00000320866,9606.ENSP00000370023,9606.ENSP00000373620,9606.ENSP00000378323,9606.ENSP00000399168,9606.ENSP00000418525,9606.ENSP00000419425,9606.ENSP00000438689,…	DLD,PGRMC1,IPO5,KPNA3,KPNB1,TPP1,PPIB,ANPEP,FASN,SRP68,FKBP10,CALR,HADHA,HSPD1,PPP3CA,HLA-B,MME,PPIA,ACADVL,PHB2,AP2B1
GO Function	GO:0032559	Adenyl ribonucleotide binding	49	1522	0.33	3.76e-05	9606.ENSP00000225792,9606.ENSP00000231572,9606.ENSP00000233057,9606.ENSP00000253792,9606.ENSP00000258091,9606.ENSP00000262030,9606.ENSP00000263238,9606.ENSP00000263277,9606.ENSP00000264161,9606.ENSP00000265563,9606.ENSP00000269349,9606.ENSP00000276390,9606.ENSP00000277865,9606.ENSP00000280326,9606.ENSP00000281828,9606.ENSP00000283179,9606.ENSP00000293831,9606.ENSP00000295688,9606.ENSP00000310572,…	DDX5,RARS,EIF2AK2,ACLY,CCT7,ATP5B,ACTR3,EHD2,DARS,PRKAR2A,EIF4A3,ATP6V1B2,GLUD1,CCT5,FARSB,HNRNPU,EIF4A1,CCT3,PSMC5,TCP1,HSP90AA1,CAMK2D,WARS,DYNC1H1,XRCC6,MYO1C,LONP1,ALDH18A1,PGK1,YARS,SUCLA2,ATAD3A,CARS,HADHA,PFKP,DDX1,HSPD1,GARS,MYO1B,PPP2R4,CCT4,ILK,ATP5A1,DDX3X,SUCLG2,ACADVL,TWF1,RUVBL2,EHD1
GO Function	GO:0005178	Integrin binding	13	147	0.77	6.60e-05	9606.ENSP00000252699,9606.ENSP00000261023,9606.ENSP00000284240,9606.ENSP00000320866,9606.ENSP00000327801,9606.ENSP00000331544,9606.ENSP00000346839,9606.ENSP00000360296,9606.ENSP00000362010,9606.ENSP00000369677,9606.ENSP00000371958,9606.ENSP00000377941,9606.ENSP00000379975	ACTN4,ITGAV,THY1,CALR,P4HB,FBLN1,FN1,PPAP2B,ANXA7,EMILIN1,CD9,ACTN1,ILK
GO Function	GO:0016614	Oxidoreductase activity, acting on CH-OH group of donors	12	130	0.79	0.00011	9606.ENSP00000235835,9606.ENSP00000270776,9606.ENSP00000296412,9606.ENSP00000304592,9606.ENSP00000308610,9606.ENSP00000319501,9606.ENSP00000327070,9606.ENSP00000331897,9606.ENSP00000358417,9606.ENSP00000361140,9606.ENSP00000370023,9606.ENSP00000377192	AKR7A2,PGD,ADH5,FASN,GPD2,UGDH,MDH2,IDH2,PHGDH,AKR1A1,HADHA,G6PD
GO Function	GO:0016874	Ligase activity	13	156	0.75	0.00012	9606.ENSP00000231572,9606.ENSP00000262030,9606.ENSP00000264161,9606.ENSP00000281828,9606.ENSP00000290299,9606.ENSP00000347495,9606.ENSP00000355493,9606.ENSP00000362576,9606.ENSP00000367923,9606.ENSP00000369897,9606.ENSP00000373918,9606.ENSP00000381736,9606.ENSP00000419325	RARS,ATP5B,DARS,FARSB,ATP5O,WARS,ADSS,YARS,SUCLA2,CARS,GARS,ATP5A1,SUCLG2
GO Function	GO:0005524	ATP binding	46	1464	0.32	0.00015	9606.ENSP00000225792,9606.ENSP00000231572,9606.ENSP00000233057,9606.ENSP00000253792,9606.ENSP00000258091,9606.ENSP00000262030,9606.ENSP00000263238,9606.ENSP00000263277,9606.ENSP00000264161,9606.ENSP00000269349,9606.ENSP00000276390,9606.ENSP00000277865,9606.ENSP00000280326,9606.ENSP00000281828,9606.ENSP00000283179,9606.ENSP00000293831,9606.ENSP00000295688,9606.ENSP00000310572,9606.ENSP00000317334,…	DDX5,RARS,EIF2AK2,ACLY,CCT7,ATP5B,ACTR3,EHD2,DARS,EIF4A3,ATP6V1B2,GLUD1,CCT5,FARSB,HNRNPU,EIF4A1,CCT3,PSMC5,TCP1,HSP90AA1,CAMK2D,WARS,DYNC1H1,XRCC6,MYO1C,LONP1,ALDH18A1,PGK1,YARS,SUCLA2,ATAD3A,CARS,PFKP,DDX1,HSPD1,GARS,MYO1B,PPP2R4,CCT4,ILK,ATP5A1,DDX3X,SUCLG2,TWF1,RUVBL2,EHD1
GO Function	GO:0048029	Monosaccharide binding	9	70	0.94	0.00019	9606.ENSP00000236040,9606.ENSP00000251047,9606.ENSP00000263556,9606.ENSP00000333769,9606.ENSP00000338703,9606.ENSP00000370517,9606.ENSP00000377192,9606.ENSP00000384999,9606.ENSP00000405573	LEPRE1,LMAN1,P4HA1,BSG,UGP2,PFKP,G6PD,P4HA2,GPI
GO Function	GO:0016616	Oxidoreductase activity, acting on the CH-OH group of donors, NAD or NADP as acceptor	11	122	0.78	0.00034	9606.ENSP00000235835,9606.ENSP00000270776,9606.ENSP00000296412,9606.ENSP00000304592,9606.ENSP00000319501,9606.ENSP00000327070,9606.ENSP00000331897,9606.ENSP00000358417,9606.ENSP00000361140,9606.ENSP00000370023,9606.ENSP00000377192	AKR7A2,PGD,ADH5,FASN,UGDH,MDH2,IDH2,PHGDH,AKR1A1,HADHA,G6PD
GO Function	GO:0051287	NAD binding	8	56	0.98	0.00034	9606.ENSP00000205402,9606.ENSP00000217426,9606.ENSP00000229239,9606.ENSP00000277865,9606.ENSP00000319501,9606.ENSP00000331897,9606.ENSP00000358417,9606.ENSP00000370023	DLD,AHCY,GAPDH,GLUD1,UGDH,IDH2,PHGDH,HADHA
GO Function	GO:0015037	Peptide disulfide oxidoreductase activity	5	13	1.41	0.00037	9606.ENSP00000221130,9606.ENSP00000300289,9606.ENSP00000327801,9606.ENSP00000358727,9606.ENSP00000385385	GSR,PDIA3,P4HB,GSTO1,PDIA6
GO Function	GO:0005543	Phospholipid binding	21	441	0.5	0.00039	9606.ENSP00000225655,9606.ENSP00000245206,9606.ENSP00000263867,9606.ENSP00000284240,9606.ENSP00000296511,9606.ENSP00000299427,9606.ENSP00000317257,9606.ENSP00000346032,9606.ENSP00000346550,9606.ENSP00000348886,9606.ENSP00000352208,9606.ENSP00000355217,9606.ENSP00000362010,9606.ENSP00000362924,9606.ENSP00000368831,9606.ENSP00000376024,9606.ENSP00000376132,9606.ENSP00000377833,9606.ENSP00000398610,…	PFN1,GOT2,CAPG,THY1,ANXA5,TPP1,CPNE1,ANXA2,ANXA6,STOML2,MYOF,SNX6,ANXA7,GSN,SNX2,SNX9,MYO1B,ANXA4,ANXA11,MME,TWF1
GO Function	GO:0019904	Protein domain specific binding	28	716	0.42	0.00040	9606.ENSP00000225792,9606.ENSP00000229239,9606.ENSP00000244537,9606.ENSP00000248975,9606.ENSP00000263277,9606.ENSP00000263867,9606.ENSP00000264335,9606.ENSP00000265563,9606.ENSP00000290158,9606.ENSP00000301071,9606.ENSP00000310491,9606.ENSP00000312066,9606.ENSP00000333298,9606.ENSP00000335153,9606.ENSP00000337632,9606.ENSP00000343690,9606.ENSP00000346839,9606.ENSP00000347495,9606.ENSP00000355330,…	DDX5,GAPDH,HIST1H4F,YWHAH,EHD2,CAPG,YWHAE,PRKAR2A,KPNB1,TUBA1A,ARHGAP1,SRP68,LAMP1,HSP90AA1,SARNP,DPYSL3,FN1,WARS,TGM2,ENAH,RBMX,HNRNPK,YWHAQ,ILK,RDX,VIM,DNM1L,CLTC
GO Function	GO:0016667	Oxidoreductase activity, acting on a sulfur group of donors	8	59	0.96	0.00043	9606.ENSP00000205402,9606.ENSP00000221130,9606.ENSP00000300289,9606.ENSP00000327801,9606.ENSP00000358727,9606.ENSP00000362413,9606.ENSP00000385385,9606.ENSP00000387654	DLD,GSR,PDIA3,P4HB,GSTO1,PGK1,PDIA6,PCYOX1
GO Function	GO:0008289	Lipid binding	29	764	0.41	0.00045	9606.ENSP00000217971,9606.ENSP00000225655,9606.ENSP00000245206,9606.ENSP00000249066,9606.ENSP00000263867,9606.ENSP00000276461,9606.ENSP00000284240,9606.ENSP00000296412,9606.ENSP00000296511,9606.ENSP00000299427,9606.ENSP00000317257,9606.ENSP00000339191,9606.ENSP00000346032,9606.ENSP00000346550,9606.ENSP00000348886,9606.ENSP00000352208,9606.ENSP00000355217,9606.ENSP00000362010,9606.ENSP00000362924,…	PGRMC1,PFN1,GOT2,APOL2,CAPG,ERLIN2,THY1,ADH5,ANXA5,TPP1,CPNE1,CAV1,ANXA2,ANXA6,STOML2,MYOF,SNX6,ANXA7,GSN,SNX2,HSPD1,SNX9,MYO1B,ANXA4,ANXA11,MME,PHB2,DNM1L,TWF1
GO Function	GO:0004812	aminoacyl-tRNA ligase activity	7	42	1.05	0.00047	9606.ENSP00000231572,9606.ENSP00000264161,9606.ENSP00000281828,9606.ENSP00000347495,9606.ENSP00000362576,9606.ENSP00000369897,9606.ENSP00000373918	RARS,DARS,FARSB,WARS,YARS,CARS,GARS
GO Function	GO:0019798	Procollagen-proline dioxygenase activity	4	7	1.58	0.00090	9606.ENSP00000236040,9606.ENSP00000263556,9606.ENSP00000327801,9606.ENSP00000384999	LEPRE1,P4HA1,P4HB,P4HA2
GO Function	GO:0046983	Protein dimerization activity	34	1037	0.34	0.0013	9606.ENSP00000217971,9606.ENSP00000236959,9606.ENSP00000244537,9606.ENSP00000248553,9606.ENSP00000248975,9606.ENSP00000252699,9606.ENSP00000264335,9606.ENSP00000286713,9606.ENSP00000287295,9606.ENSP00000303373,9606.ENSP00000324804,9606.ENSP00000327801,9606.ENSP00000335153,9606.ENSP00000337838,9606.ENSP00000339191,9606.ENSP00000339740,9606.ENSP00000345230,9606.ENSP00000347495,9606.ENSP00000353224,…	PGRMC1,ATIC,HIST1H4F,HSPB1,YWHAH,ACTN4,YWHAE,STOM,AIFM1,HIST1H2AE,PPP2R1A,P4HB,HSP90AA1,RTN4,CAV1,CAMK2D,TPM4,WARS,TFRC,SNX6,FLNA,SNX2,CARS,GARS,SNX9,PPP2R4,G6PD,ACTN1,PPP3CA,MME,PHB2,RAN,DNM1L,RUVBL2
GO Function	GO:0003756	Protein disulfide isomerase activity	5	19	1.25	0.0014	9606.ENSP00000262455,9606.ENSP00000300289,9606.ENSP00000327801,9606.ENSP00000369081,9606.ENSP00000385385	ERP44,PDIA3,P4HB,TXNDC5,PDIA6
GO Function	GO:0005544	Calcium-dependent phospholipid binding	7	53	0.95	0.0016	9606.ENSP00000296511,9606.ENSP00000317257,9606.ENSP00000346032,9606.ENSP00000346550,9606.ENSP00000362010,9606.ENSP00000377833,9606.ENSP00000398610	ANXA5,CPNE1,ANXA2,ANXA6,ANXA7,ANXA4,ANXA11
GO Function	GO:0001882	Nucleoside binding	18	384	0.5	0.0018	9606.ENSP00000216780,9606.ENSP00000252699,9606.ENSP00000263277,9606.ENSP00000277865,9606.ENSP00000301071,9606.ENSP00000322439,9606.ENSP00000328023,9606.ENSP00000341289,9606.ENSP00000346550,9606.ENSP00000355330,9606.ENSP00000355493,9606.ENSP00000381601,9606.ENSP00000381844,9606.ENSP00000419325,9606.ENSP00000446215,9606.ENSP00000449089,9606.ENSP00000479153,9606.ENSP00000479861	PCK2,ACTN4,EHD2,GLUD1,TUBA1A,TUFM,SRPR,TUBB4B,ANXA6,TGM2,ADSS,MX1,ATL3,SUCLG2,RAN,DNM1L,EHD1,SEPT2
GO Function	GO:0008143	poly(A) binding	5	21	1.2	0.0020	9606.ENSP00000269349,9606.ENSP00000283179,9606.ENSP00000358635,9606.ENSP00000370745,9606.ENSP00000382840	EIF4A3,HNRNPU,SYNCRIP,DDX1,DDX3X
GO Function	GO:0016903	Oxidoreductase activity, acting on the aldehyde or oxo group of donors	6	40	1.0	0.0031	9606.ENSP00000222673,9606.ENSP00000229239,9606.ENSP00000296412,9606.ENSP00000360268,9606.ENSP00000369134,9606.ENSP00000387123	OGDH,GAPDH,ADH5,ALDH18A1,PDHA1,ALDH7A1
GO Function	GO:0015036	Disulfide oxidoreductase activity	6	41	0.99	0.0034	9606.ENSP00000221130,9606.ENSP00000300289,9606.ENSP00000327801,9606.ENSP00000358727,9606.ENSP00000362413,9606.ENSP00000385385	GSR,PDIA3,P4HB,GSTO1,PGK1,PDIA6
GO Function	GO:0005525	GTP binding	17	370	0.49	0.0035	9606.ENSP00000216780,9606.ENSP00000263277,9606.ENSP00000277865,9606.ENSP00000301071,9606.ENSP00000322439,9606.ENSP00000328023,9606.ENSP00000341289,9606.ENSP00000346550,9606.ENSP00000355330,9606.ENSP00000355493,9606.ENSP00000381601,9606.ENSP00000381844,9606.ENSP00000419325,9606.ENSP00000446215,9606.ENSP00000449089,9606.ENSP00000479153,9606.ENSP00000479861	PCK2,EHD2,GLUD1,TUBA1A,TUFM,SRPR,TUBB4B,ANXA6,TGM2,ADSS,MX1,ATL3,SUCLG2,RAN,DNM1L,EHD1,SEPT2
GO Function	GO:0042277	Peptide binding	15	299	0.53	0.0037	9606.ENSP00000217971,9606.ENSP00000261574,9606.ENSP00000261667,9606.ENSP00000290158,9606.ENSP00000299427,9606.ENSP00000300026,9606.ENSP00000300060,9606.ENSP00000312066,9606.ENSP00000320866,9606.ENSP00000373620,9606.ENSP00000378323,9606.ENSP00000399168,9606.ENSP00000418525,9606.ENSP00000419425,9606.ENSP00000482835	PGRMC1,IPO5,KPNA3,KPNB1,TPP1,PPIB,ANPEP,SRP68,CALR,HSPD1,PPP3CA,HLA-B,MME,PPIA,AP2B1
GO Function	GO:0004656	Procollagen-proline 4-dioxygenase activity	3	4	1.7	0.0052	9606.ENSP00000263556,9606.ENSP00000327801,9606.ENSP00000384999	P4HA1,P4HB,P4HA2
GO Function	GO:0016787	Hydrolase activity	59	2419	0.21	0.0054	9606.ENSP00000217426,9606.ENSP00000225792,9606.ENSP00000226299,9606.ENSP00000235835,9606.ENSP00000236671,9606.ENSP00000236959,9606.ENSP00000244137,9606.ENSP00000257770,9606.ENSP00000258145,9606.ENSP00000261416,9606.ENSP00000263277,9606.ENSP00000264161,9606.ENSP00000269349,9606.ENSP00000276390,9606.ENSP00000278572,9606.ENSP00000293831,9606.ENSP00000295006,9606.ENSP00000299427,9606.ENSP00000300060,…	AHCY,DDX5,LAP3,AKR7A2,CTSD,ATIC,PEPD,NT5E,GNS,HEXB,EHD2,DARS,EIF4A3,ATP6V1B2,RPS3,EIF4A1,CAPN2,TPP1,ANPEP,PDIA3,TUBA1A,FASN,GNB2,DPYSL2,PSMC5,CPNE1,TUFM,MMP1,PPP2R1A,SRPR,HSP90AA1,TUBB4B,DPYSL3,SND1,DYNC1H1,XRCC6,MYO1C,LONP1,HTRA1,PPAP2B,DPP7,DDX1,HSPD1,GARS,MYO1B,PPP3CA,DYNC1I2,MX1,ATL3,DDX3X,GBE1,MME,EIF3F,CAPN1,RAN,DNM1L,RUVBL2,SEPT2,EPHX1
GO Function	GO:0030020	Extracellular matrix structural constituent conferring tensile strength	5	28	1.08	0.0054	9606.ENSP00000225964,9606.ENSP00000295550,9606.ENSP00000297268,9606.ENSP00000325146,9606.ENSP00000355180	COL1A1,COL6A3,COL1A2,COL12A1,COL6A1
GO Function	GO:0016620	Oxidoreductase activity, acting on the aldehyde or oxo group of donors, NAD or NADP as acceptor	5	31	1.03	0.0077	9606.ENSP00000229239,9606.ENSP00000296412,9606.ENSP00000360268,9606.ENSP00000369134,9606.ENSP00000387123	GAPDH,ADH5,ALDH18A1,PDHA1,ALDH7A1
GO Function	GO:0016860	Intramolecular oxidoreductase activity	6	50	0.91	0.0077	9606.ENSP00000262455,9606.ENSP00000300289,9606.ENSP00000327801,9606.ENSP00000369081,9606.ENSP00000385385,9606.ENSP00000405573	ERP44,PDIA3,P4HB,TXNDC5,PDIA6,GPI
GO Function	GO:0005509	Calcium ion binding	24	703	0.36	0.0090	9606.ENSP00000054950,9606.ENSP00000252699,9606.ENSP00000263277,9606.ENSP00000295006,9606.ENSP00000296511,9606.ENSP00000308610,9606.ENSP00000317232,9606.ENSP00000317257,9606.ENSP00000320866,9606.ENSP00000331544,9606.ENSP00000345230,9606.ENSP00000346032,9606.ENSP00000346550,9606.ENSP00000348163,9606.ENSP00000357791,9606.ENSP00000362010,9606.ENSP00000362924,9606.ENSP00000377833,9606.ENSP00000377941,…	RCN1,ACTN4,EHD2,CAPN2,ANXA5,GPD2,FKBP10,CPNE1,CALR,FBLN1,TPM4,ANXA2,ANXA6,PLS3,HRNR,ANXA7,GSN,ANXA4,ACTN1,PPP3CA,ANXA11,CAPN1,FKBP9,EHD1
GO Function	GO:0031625	Ubiquitin protein ligase binding	14	296	0.5	0.0094	9606.ENSP00000211998,9606.ENSP00000264335,9606.ENSP00000265563,9606.ENSP00000276461,9606.ENSP00000302886,9606.ENSP00000317334,9606.ENSP00000320866,9606.ENSP00000335153,9606.ENSP00000337838,9606.ENSP00000360671,9606.ENSP00000373620,9606.ENSP00000376024,9606.ENSP00000405573,9606.ENSP00000449089	VCL,YWHAE,PRKAR2A,ERLIN2,PA2G4,TCP1,CALR,HSP90AA1,RTN4,SLC25A5,HSPD1,SNX9,GPI,DNM1L
GO Function	GO:0009055	Electron transfer activity	8	103	0.72	0.0102	9606.ENSP00000221130,9606.ENSP00000235835,9606.ENSP00000264932,9606.ENSP00000296412,9606.ENSP00000358417,9606.ENSP00000361140,9606.ENSP00000384999,9606.ENSP00000452762	GSR,AKR7A2,SDHA,ADH5,PHGDH,AKR1A1,P4HA2,ETFA
GO Component	GO:0070062	Extracellular exosome	178	2099	0.75	1.03e-89	9606.ENSP00000211998,9606.ENSP00000217426,9606.ENSP00000221130,9606.ENSP00000221419,9606.ENSP00000225655,9606.ENSP00000225792,9606.ENSP00000226299,9606.ENSP00000228318,9606.ENSP00000229239,9606.ENSP00000231572,9606.ENSP00000235835,9606.ENSP00000236040,9606.ENSP00000236671,9606.ENSP00000236959,9606.ENSP00000244137,9606.ENSP00000244537,9606.ENSP00000245206,9606.ENSP00000248553,9606.ENSP00000248975,…	VCL,AHCY,GSR,HNRNPL,PFN1,DDX5,LAP3,SLC25A3,GAPDH,RARS,AKR7A2,LEPRE1,CTSD,ATIC,PEPD,HIST1H4F,GOT2,HSPB1,YWHAH,LMAN1,ACTN4,ACLY,LGALS3,NT5E,CCT7,GNS,ITGAV,HEXB,ATP5B,ERP44,CSE1L,ACTR3,EHD2,CAPG,DARS,YWHAE,PSMD3,VDAC1,PRKAR2A,SOD1,PGD,ATP6V1B2,RPS3,CCT5,THY1,TOMM70A,STOM,KPNB1,EIF4A1,CAPN2,COL6A3,CCT3,ADH5,ANXA5,COL1A2,VPS35,TPP1,PPIB,ANPEP,PDIA3,TUBA1A,PRDX2,PA2G4,HIST1H2AE,FASN,GNB2,PCBP1,VASN,DPY…
GO Component	GO:0031982	Vesicle	204	3879	0.55	4.44e-72	9606.ENSP00000205402,9606.ENSP00000211998,9606.ENSP00000217426,9606.ENSP00000217971,9606.ENSP00000221130,9606.ENSP00000221419,9606.ENSP00000225655,9606.ENSP00000225792,9606.ENSP00000225964,9606.ENSP00000226299,9606.ENSP00000228318,9606.ENSP00000229239,9606.ENSP00000231572,9606.ENSP00000235835,9606.ENSP00000236040,9606.ENSP00000236671,9606.ENSP00000236959,9606.ENSP00000244137,9606.ENSP00000244537,…	DLD,VCL,AHCY,PGRMC1,GSR,HNRNPL,PFN1,DDX5,COL1A1,LAP3,SLC25A3,GAPDH,RARS,AKR7A2,LEPRE1,CTSD,ATIC,PEPD,HIST1H4F,GOT2,HSPB1,YWHAH,COPB1,LMAN1,ACTN4,ACLY,LGALS3,NT5E,CCT7,GNS,ITGAV,HEXB,PSMD11,ATP5B,ERP44,CSE1L,ACTR3,EHD2,CAPG,ARCN1,DARS,YWHAE,PSMD3,VDAC1,PRKAR2A,SOD1,PGD,ATP6V1B2,RPS3,CCT5,THY1,TOMM70A,STOM,KPNB1,EIF4A1,CAPN2,COL6A3,CCT3,RPN1,ADH5,ANXA5,COL1A2,VPS35,TPP1,PPIB,ANPEP,PDIA3,TUBA1A,PRDX…
GO Component	GO:0005615	Extracellular space	183	3195	0.58	1.11e-66	9606.ENSP00000211998,9606.ENSP00000217426,9606.ENSP00000221130,9606.ENSP00000221419,9606.ENSP00000225655,9606.ENSP00000225792,9606.ENSP00000225964,9606.ENSP00000226299,9606.ENSP00000228318,9606.ENSP00000229239,9606.ENSP00000231572,9606.ENSP00000235835,9606.ENSP00000236040,9606.ENSP00000236671,9606.ENSP00000236959,9606.ENSP00000244137,9606.ENSP00000244537,9606.ENSP00000245206,9606.ENSP00000248553,…	VCL,AHCY,GSR,HNRNPL,PFN1,DDX5,COL1A1,LAP3,SLC25A3,GAPDH,RARS,AKR7A2,LEPRE1,CTSD,ATIC,PEPD,HIST1H4F,GOT2,HSPB1,YWHAH,LMAN1,ACTN4,ACLY,LGALS3,NT5E,CCT7,GNS,ITGAV,HEXB,ATP5B,ERP44,CSE1L,ACTR3,EHD2,CAPG,DARS,YWHAE,PSMD3,VDAC1,PRKAR2A,SOD1,PGD,ATP6V1B2,RPS3,CCT5,THY1,TOMM70A,STOM,KPNB1,EIF4A1,CAPN2,COL6A3,CCT3,ADH5,ANXA5,COL1A2,VPS35,TPP1,PPIB,ANPEP,PDIA3,TUBA1A,PRDX2,PA2G4,HIST1H2AE,FASN,GNB2,PCBP1,V…
GO Component	GO:0005576	Extracellular region	189	4166	0.48	7.95e-54	9606.ENSP00000211998,9606.ENSP00000217426,9606.ENSP00000221130,9606.ENSP00000221419,9606.ENSP00000225655,9606.ENSP00000225792,9606.ENSP00000225964,9606.ENSP00000226299,9606.ENSP00000228318,9606.ENSP00000229239,9606.ENSP00000231572,9606.ENSP00000235835,9606.ENSP00000236040,9606.ENSP00000236671,9606.ENSP00000236959,9606.ENSP00000244137,9606.ENSP00000244537,9606.ENSP00000245206,9606.ENSP00000248553,…	VCL,AHCY,GSR,HNRNPL,PFN1,DDX5,COL1A1,LAP3,SLC25A3,GAPDH,RARS,AKR7A2,LEPRE1,CTSD,ATIC,PEPD,HIST1H4F,GOT2,HSPB1,YWHAH,APOL2,LMAN1,ACTN4,ACLY,LGALS3,NT5E,CCT7,GNS,ITGAV,HEXB,PSMD11,ATP5B,ERP44,CSE1L,ACTR3,EHD2,CAPG,DARS,YWHAE,PSMD3,VDAC1,PRKAR2A,SOD1,PGD,ATP6V1B2,RPS3,CCT5,THY1,TOMM70A,STOM,KPNB1,EIF4A1,CAPN2,COL6A3,CCT3,ADH5,ANXA5,COL1A2,VPS35,TPP1,PPIB,ANPEP,PDIA3,TUBA1A,PRDX2,PA2G4,HIST1H2AE,FASN…
GO Component	GO:0005737	Cytoplasm	277	11428	0.21	1.72e-43	9606.ENSP00000003100,9606.ENSP00000054950,9606.ENSP00000196371,9606.ENSP00000205402,9606.ENSP00000211998,9606.ENSP00000216780,9606.ENSP00000217426,9606.ENSP00000217971,9606.ENSP00000221130,9606.ENSP00000221419,9606.ENSP00000222673,9606.ENSP00000225655,9606.ENSP00000225792,9606.ENSP00000225964,9606.ENSP00000226299,9606.ENSP00000228318,9606.ENSP00000229239,9606.ENSP00000231572,9606.ENSP00000233057,…	CYP51A1,RCN1,OXCT1,DLD,VCL,PCK2,AHCY,PGRMC1,GSR,HNRNPL,OGDH,PFN1,DDX5,COL1A1,LAP3,SLC25A3,GAPDH,RARS,EIF2AK2,AKR7A2,LEPRE1,CTSD,ATIC,RPN2,TARDBP,GOT2,HSPB1,YWHAH,COPB1,LMAN1,ACTN4,ACLY,LGALS3,NT5E,CCT7,GNS,SRSF1,ITGAV,HEXB,IPO5,KPNA3,PSMD11,ATP5B,ERP44,CSE1L,ACTR3,EHD2,P4HA1,CAPG,ARCN1,DARS,YWHAE,PSMD3,SDHA,VDAC1,PRKAR2A,EIF4A3,SOD1,PGD,ATP6V1B2,ERLIN2,GLUD1,RPS3,CCT5,DLAT,FARSB,HNRNPU,THY1,TOMM7…
GO Component	GO:0043226	Organelle	284	13515	0.15	1.17e-32	9606.ENSP00000003100,9606.ENSP00000054950,9606.ENSP00000196371,9606.ENSP00000205402,9606.ENSP00000211998,9606.ENSP00000216780,9606.ENSP00000217426,9606.ENSP00000217971,9606.ENSP00000221130,9606.ENSP00000221419,9606.ENSP00000222673,9606.ENSP00000225655,9606.ENSP00000225792,9606.ENSP00000225964,9606.ENSP00000226299,9606.ENSP00000228318,9606.ENSP00000229239,9606.ENSP00000231572,9606.ENSP00000233057,…	CYP51A1,RCN1,OXCT1,DLD,VCL,PCK2,AHCY,PGRMC1,GSR,HNRNPL,OGDH,PFN1,DDX5,COL1A1,LAP3,SLC25A3,GAPDH,RARS,EIF2AK2,AKR7A2,LEPRE1,CTSD,ATIC,RPN2,TARDBP,PEPD,HIST1H4F,GOT2,HSPB1,YWHAH,APOL2,COPB1,LMAN1,ACTN4,ACLY,LGALS3,NT5E,CCT7,GNS,SRSF1,ITGAV,LMNB1,HEXB,IPO5,KPNA3,PSMD11,ATP5B,ERP44,CSE1L,ACTR3,EHD2,P4HA1,CAPG,ARCN1,DARS,YWHAE,PSMD3,SDHA,VDAC1,PRKAR2A,EIF4A3,SOD1,PGD,ATP6V1B2,ERLIN2,GLUD1,RPS3,CCT5,DL…
GO Component	GO:0043227	Membrane-bounded organelle	275	12427	0.17	1.60e-32	9606.ENSP00000003100,9606.ENSP00000054950,9606.ENSP00000196371,9606.ENSP00000205402,9606.ENSP00000211998,9606.ENSP00000216780,9606.ENSP00000217426,9606.ENSP00000217971,9606.ENSP00000221130,9606.ENSP00000221419,9606.ENSP00000222673,9606.ENSP00000225655,9606.ENSP00000225792,9606.ENSP00000225964,9606.ENSP00000226299,9606.ENSP00000228318,9606.ENSP00000229239,9606.ENSP00000231572,9606.ENSP00000233057,…	CYP51A1,RCN1,OXCT1,DLD,VCL,PCK2,AHCY,PGRMC1,GSR,HNRNPL,OGDH,PFN1,DDX5,COL1A1,LAP3,SLC25A3,GAPDH,RARS,EIF2AK2,AKR7A2,LEPRE1,CTSD,ATIC,RPN2,TARDBP,PEPD,HIST1H4F,GOT2,HSPB1,YWHAH,APOL2,COPB1,LMAN1,ACTN4,ACLY,LGALS3,NT5E,CCT7,GNS,SRSF1,ITGAV,LMNB1,HEXB,IPO5,KPNA3,PSMD11,ATP5B,ERP44,CSE1L,ACTR3,EHD2,P4HA1,CAPG,ARCN1,DARS,YWHAE,PSMD3,SDHA,VDAC1,PRKAR2A,EIF4A3,SOD1,PGD,ATP6V1B2,ERLIN2,GLUD1,RPS3,CCT5,DL…
GO Component	GO:0005925	Focal adhesion	53	405	0.94	7.42e-30	9606.ENSP00000211998,9606.ENSP00000225655,9606.ENSP00000226299,9606.ENSP00000248553,9606.ENSP00000252699,9606.ENSP00000261023,9606.ENSP00000263238,9606.ENSP00000264335,9606.ENSP00000265563,9606.ENSP00000278572,9606.ENSP00000284240,9606.ENSP00000295006,9606.ENSP00000296511,9606.ENSP00000300026,9606.ENSP00000300289,9606.ENSP00000305260,9606.ENSP00000312066,9606.ENSP00000320866,9606.ENSP00000327145,…	VCL,PFN1,LAP3,HSPB1,ACTN4,ITGAV,ACTR3,YWHAE,PRKAR2A,RPS3,THY1,CAPN2,ANXA5,PPIB,PDIA3,GNB2,SRP68,CALR,FLNC,P4HB,BSG,PARVA,CAV1,TPM4,ANXA6,MSN,RPL12,TGM2,ENAH,FLNA,RPS4X,GSN,HNRNPK,YWHAQ,CD9,CORO1B,ACTN1,LIMA1,ILK,RDX,AKAP12,ARPC1B,CORO1C,MME,PPIA,FLNB,CAPN1,LMO7,VIM,RPLP0,TWF1,MARCKS,CLTC
GO Component	GO:0005829	Cytosol	174	5193	0.35	1.05e-29	9606.ENSP00000211998,9606.ENSP00000216780,9606.ENSP00000217426,9606.ENSP00000221130,9606.ENSP00000221419,9606.ENSP00000225655,9606.ENSP00000226299,9606.ENSP00000229239,9606.ENSP00000231572,9606.ENSP00000233057,9606.ENSP00000235835,9606.ENSP00000236959,9606.ENSP00000248553,9606.ENSP00000248975,9606.ENSP00000249923,9606.ENSP00000251047,9606.ENSP00000252699,9606.ENSP00000253792,9606.ENSP00000257770,…	VCL,PCK2,AHCY,GSR,HNRNPL,PFN1,LAP3,GAPDH,RARS,EIF2AK2,AKR7A2,ATIC,HSPB1,YWHAH,COPB1,LMAN1,ACTN4,ACLY,NT5E,CCT7,ITGAV,KPNA3,PSMD11,CSE1L,ACTR3,EHD2,ARCN1,DARS,YWHAE,PSMD3,PRKAR2A,EIF4A3,SOD1,PGD,ATP6V1B2,ERLIN2,RPS3,CCT5,FARSB,THY1,AIFM1,KPNB1,EIF4A1,CAPN2,CCT3,RPN1,ADH5,ANXA5,VPS35,TUBA1A,PRDX2,FASN,GNB2,PCBP1,SEC23A,PRKCDBP,DPYSL2,ARHGAP1,PSMC5,SRP68,CPNE1,TCP1,UGDH,CALR,PPP2R1A,FLNC,P4HB,IDH2,E…
GO Component	GO:0005622	Intracellular	285	14276	0.13	9.27e-28	9606.ENSP00000003100,9606.ENSP00000054950,9606.ENSP00000196371,9606.ENSP00000205402,9606.ENSP00000211998,9606.ENSP00000216780,9606.ENSP00000217426,9606.ENSP00000217971,9606.ENSP00000221130,9606.ENSP00000221419,9606.ENSP00000222673,9606.ENSP00000225655,9606.ENSP00000225792,9606.ENSP00000225964,9606.ENSP00000226299,9606.ENSP00000228318,9606.ENSP00000229239,9606.ENSP00000231572,9606.ENSP00000233057,…	CYP51A1,RCN1,OXCT1,DLD,VCL,PCK2,AHCY,PGRMC1,GSR,HNRNPL,OGDH,PFN1,DDX5,COL1A1,LAP3,SLC25A3,GAPDH,RARS,EIF2AK2,AKR7A2,LEPRE1,CTSD,ATIC,RPN2,TARDBP,HIST1H4F,GOT2,HSPB1,YWHAH,COPB1,LMAN1,ACTN4,ACLY,LGALS3,NT5E,CCT7,GNS,SRSF1,ITGAV,LMNB1,HEXB,IPO5,KPNA3,PSMD11,ATP5B,ERP44,CSE1L,ACTR3,EHD2,P4HA1,CAPG,ARCN1,DARS,YWHAE,PSMD3,SDHA,VDAC1,PRKAR2A,EIF4A3,SOD1,PGD,ATP6V1B2,ERLIN2,GLUD1,RPS3,CCT5,DLAT,FARSB,HN…
GO Component	GO:0043229	Intracellular organelle	267	12528	0.15	4.53e-25	9606.ENSP00000003100,9606.ENSP00000054950,9606.ENSP00000196371,9606.ENSP00000205402,9606.ENSP00000211998,9606.ENSP00000216780,9606.ENSP00000217426,9606.ENSP00000217971,9606.ENSP00000221130,9606.ENSP00000221419,9606.ENSP00000222673,9606.ENSP00000225655,9606.ENSP00000225792,9606.ENSP00000225964,9606.ENSP00000226299,9606.ENSP00000228318,9606.ENSP00000229239,9606.ENSP00000231572,9606.ENSP00000233057,…	CYP51A1,RCN1,OXCT1,DLD,VCL,PCK2,AHCY,PGRMC1,GSR,HNRNPL,OGDH,PFN1,DDX5,COL1A1,LAP3,SLC25A3,GAPDH,RARS,EIF2AK2,AKR7A2,LEPRE1,CTSD,RPN2,TARDBP,HIST1H4F,GOT2,HSPB1,YWHAH,COPB1,LMAN1,ACTN4,ACLY,LGALS3,NT5E,CCT7,GNS,SRSF1,ITGAV,LMNB1,HEXB,IPO5,KPNA3,PSMD11,ATP5B,ERP44,CSE1L,ACTR3,EHD2,P4HA1,CAPG,ARCN1,YWHAE,PSMD3,SDHA,VDAC1,PRKAR2A,EIF4A3,SOD1,PGD,ATP6V1B2,ERLIN2,GLUD1,RPS3,CCT5,DLAT,HNRNPU,THY1,TOMM70…
GO Component	GO:0016020	Membrane	221	9072	0.21	4.14e-22	9606.ENSP00000003100,9606.ENSP00000211998,9606.ENSP00000217971,9606.ENSP00000221130,9606.ENSP00000221419,9606.ENSP00000222673,9606.ENSP00000225655,9606.ENSP00000225792,9606.ENSP00000228318,9606.ENSP00000229239,9606.ENSP00000231572,9606.ENSP00000233057,9606.ENSP00000236040,9606.ENSP00000236671,9606.ENSP00000236959,9606.ENSP00000237530,9606.ENSP00000244537,9606.ENSP00000245206,9606.ENSP00000248553,…	CYP51A1,VCL,PGRMC1,GSR,HNRNPL,OGDH,PFN1,DDX5,SLC25A3,GAPDH,RARS,EIF2AK2,LEPRE1,CTSD,ATIC,RPN2,HIST1H4F,GOT2,HSPB1,YWHAH,APOL2,COPB1,LMAN1,ACLY,LGALS3,NT5E,ITGAV,LMNB1,HEXB,IPO5,PSMD11,ATP5B,ERP44,CSE1L,ACTR3,EHD2,P4HA1,ARCN1,DARS,YWHAE,PSMD3,SDHA,VDAC1,PRKAR2A,EIF4A3,ATP6V1B2,ERLIN2,RPS3,FARSB,HNRNPU,THY1,TOMM70A,STOM,AIFM1,KPNB1,ATP5O,EIF4A1,CAPN2,COL6A3,CCT3,RPN1,ANXA5,VPS35,TPP1,PPIB,ANPEP,PDI…
GO Component	GO:0031410	Cytoplasmic vesicle	103	2386	0.46	6.73e-22	9606.ENSP00000205402,9606.ENSP00000211998,9606.ENSP00000217426,9606.ENSP00000217971,9606.ENSP00000225964,9606.ENSP00000236671,9606.ENSP00000249923,9606.ENSP00000251047,9606.ENSP00000252699,9606.ENSP00000253792,9606.ENSP00000254301,9606.ENSP00000258145,9606.ENSP00000261023,9606.ENSP00000261416,9606.ENSP00000261712,9606.ENSP00000262455,9606.ENSP00000263277,9606.ENSP00000263867,9606.ENSP00000264028,…	DLD,VCL,AHCY,PGRMC1,COL1A1,CTSD,COPB1,LMAN1,ACTN4,ACLY,LGALS3,GNS,ITGAV,HEXB,PSMD11,ERP44,EHD2,CAPG,ARCN1,YWHAE,PSMD3,VDAC1,SOD1,ATP6V1B2,STOM,KPNB1,RPN1,VPS35,TPP1,PPIB,ANPEP,PDIA3,TUBA1A,PA2G4,FASN,SEC23A,ARHGAP1,PSMC5,CPNE1,TCP1,CALR,P4HB,LAMP1,ACAA1,BSG,HSP90AA1,CAV1,CAMK2D,TUBB4B,DPYSL3,ANXA2,ANXA6,SND1,FN1,VAT1,PSMD12,DYNC1H1,AP1B1,MYOF,XRCC6,MYO1C,TFRC,SNX6,COPA,HRNR,PGM1,DPP7,GSN,STX12,SL…
GO Component	GO:0070161	Anchoring junction	59	820	0.68	4.17e-21	9606.ENSP00000211998,9606.ENSP00000225655,9606.ENSP00000226299,9606.ENSP00000248553,9606.ENSP00000248975,9606.ENSP00000252699,9606.ENSP00000261023,9606.ENSP00000263238,9606.ENSP00000264335,9606.ENSP00000265563,9606.ENSP00000278572,9606.ENSP00000284240,9606.ENSP00000295006,9606.ENSP00000296511,9606.ENSP00000300026,9606.ENSP00000300289,9606.ENSP00000305260,9606.ENSP00000312066,9606.ENSP00000320866,…	VCL,PFN1,LAP3,HSPB1,YWHAH,ACTN4,ITGAV,ACTR3,YWHAE,PRKAR2A,RPS3,THY1,CAPN2,ANXA5,PPIB,PDIA3,GNB2,SRP68,CALR,FLNC,P4HB,BSG,PARVA,CAV1,TPM4,ANXA2,ANXA6,MSN,RPL12,TGM2,ENAH,FLNA,PPAP2B,FAM129B,RPS4X,GSN,HNRNPK,YWHAQ,FSCN1,CD9,CORO1B,ACTN1,PPP3CA,LIMA1,ILK,RDX,AKAP12,ARPC1B,CORO1C,MME,PPIA,FLNB,CAPN1,LMO7,VIM,RPLP0,TWF1,MARCKS,CLTC
GO Component	GO:0032991	Protein-containing complex	155	5073	0.31	1.20e-20	9606.ENSP00000205402,9606.ENSP00000211998,9606.ENSP00000221419,9606.ENSP00000222673,9606.ENSP00000225792,9606.ENSP00000225964,9606.ENSP00000229239,9606.ENSP00000231572,9606.ENSP00000236040,9606.ENSP00000237530,9606.ENSP00000240185,9606.ENSP00000244537,9606.ENSP00000245206,9606.ENSP00000248553,9606.ENSP00000249923,9606.ENSP00000252699,9606.ENSP00000254301,9606.ENSP00000258091,9606.ENSP00000258962,…	DLD,VCL,HNRNPL,OGDH,DDX5,COL1A1,GAPDH,RARS,LEPRE1,RPN2,TARDBP,HIST1H4F,GOT2,HSPB1,COPB1,ACTN4,LGALS3,CCT7,SRSF1,ITGAV,IPO5,KPNA3,PSMD11,ATP5B,ACTR3,P4HA1,CAPG,ARCN1,DARS,YWHAE,PSMD3,SDHA,VDAC1,PRKAR2A,EIF4A3,SOD1,ATP6V1B2,ERLIN2,RPS3,CCT5,DLAT,FARSB,HNRNPU,TOMM70A,KPNB1,ATP5O,EIF4A1,COL6A3,CCT3,RPN1,COL1A2,VPS35,PPIB,PDIA3,HIST1H2AE,GNB2,SEC23A,PRKCDBP,GPD2,PSMC5,RBM14,SRP68,TCP1,NCL,CALR,PPP2R1A…
GO Component	GO:0042470	Melanosome	25	104	1.21	3.69e-19	9606.ENSP00000217426,9606.ENSP00000236671,9606.ENSP00000263867,9606.ENSP00000264335,9606.ENSP00000276390,9606.ENSP00000286713,9606.ENSP00000296255,9606.ENSP00000299427,9606.ENSP00000300026,9606.ENSP00000300289,9606.ENSP00000304592,9606.ENSP00000327801,9606.ENSP00000333298,9606.ENSP00000333769,9606.ENSP00000335153,9606.ENSP00000346032,9606.ENSP00000346550,9606.ENSP00000346762,9606.ENSP00000353224,…	AHCY,CTSD,CAPG,YWHAE,ATP6V1B2,STOM,RPN1,TPP1,PPIB,PDIA3,FASN,P4HB,LAMP1,BSG,HSP90AA1,ANXA2,ANXA6,SND1,TFRC,SLC3A2,CCT4,PDIA6,ANXA11,RAN,CLTC
GO Component	GO:0043231	Intracellular membrane-bounded organelle	237	10761	0.17	6.51e-19	9606.ENSP00000003100,9606.ENSP00000054950,9606.ENSP00000196371,9606.ENSP00000205402,9606.ENSP00000216780,9606.ENSP00000217426,9606.ENSP00000217971,9606.ENSP00000221130,9606.ENSP00000221419,9606.ENSP00000222673,9606.ENSP00000225655,9606.ENSP00000225792,9606.ENSP00000225964,9606.ENSP00000226299,9606.ENSP00000228318,9606.ENSP00000229239,9606.ENSP00000231572,9606.ENSP00000233057,9606.ENSP00000235835,…	CYP51A1,RCN1,OXCT1,DLD,PCK2,AHCY,PGRMC1,GSR,HNRNPL,OGDH,PFN1,DDX5,COL1A1,LAP3,SLC25A3,GAPDH,RARS,EIF2AK2,AKR7A2,LEPRE1,CTSD,RPN2,TARDBP,HIST1H4F,GOT2,HSPB1,YWHAH,COPB1,LMAN1,ACTN4,ACLY,LGALS3,NT5E,GNS,SRSF1,LMNB1,HEXB,IPO5,KPNA3,PSMD11,ATP5B,ERP44,CSE1L,ACTR3,EHD2,P4HA1,CAPG,ARCN1,YWHAE,PSMD3,SDHA,VDAC1,EIF4A3,SOD1,PGD,ATP6V1B2,ERLIN2,GLUD1,RPS3,DLAT,HNRNPU,THY1,TOMM70A,STOM,AIFM1,KPNB1,ATP5O,CAP…
GO Component	GO:0030141	Secretory granule	56	845	0.65	1.88e-18	9606.ENSP00000205402,9606.ENSP00000211998,9606.ENSP00000217971,9606.ENSP00000225964,9606.ENSP00000236671,9606.ENSP00000249923,9606.ENSP00000252699,9606.ENSP00000253792,9606.ENSP00000254301,9606.ENSP00000258145,9606.ENSP00000261023,9606.ENSP00000261416,9606.ENSP00000261712,9606.ENSP00000262455,9606.ENSP00000264639,9606.ENSP00000270142,9606.ENSP00000286713,9606.ENSP00000290158,9606.ENSP00000300060,…	DLD,VCL,PGRMC1,COL1A1,CTSD,COPB1,ACTN4,ACLY,LGALS3,GNS,ITGAV,HEXB,PSMD11,ERP44,PSMD3,SOD1,STOM,KPNB1,ANPEP,PA2G4,CPNE1,TCP1,CALR,LAMP1,ACAA1,BSG,HSP90AA1,CAV1,TUBB4B,ANXA2,FN1,VAT1,PSMD12,DYNC1H1,XRCC6,HRNR,PGM1,DPP7,GSN,CKAP4,TXNDC5,CD9,HSPD1,GARS,ACTN1,MVP,DDX3X,PSMD13,ANXA11,HLA-B,DDOST,GPI,MME,PPIA,CAPN1,CAND1
GO Component	GO:0099503	Secretory vesicle	60	1010	0.6	1.02e-17	9606.ENSP00000205402,9606.ENSP00000211998,9606.ENSP00000217971,9606.ENSP00000225964,9606.ENSP00000236671,9606.ENSP00000249923,9606.ENSP00000252699,9606.ENSP00000253792,9606.ENSP00000254301,9606.ENSP00000258145,9606.ENSP00000261023,9606.ENSP00000261416,9606.ENSP00000261712,9606.ENSP00000262455,9606.ENSP00000264639,9606.ENSP00000265333,9606.ENSP00000270142,9606.ENSP00000286713,9606.ENSP00000290158,…	DLD,VCL,PGRMC1,COL1A1,CTSD,COPB1,ACTN4,ACLY,LGALS3,GNS,ITGAV,HEXB,PSMD11,ERP44,PSMD3,VDAC1,SOD1,STOM,KPNB1,ANPEP,PA2G4,CPNE1,TCP1,CALR,LAMP1,ACAA1,BSG,HSP90AA1,CAV1,TUBB4B,DPYSL3,ANXA2,FN1,VAT1,PSMD12,DYNC1H1,XRCC6,HRNR,PGM1,DPP7,GSN,STX12,CKAP4,TXNDC5,CD9,HSPD1,GARS,ACTN1,MVP,DDX3X,PSMD13,ANXA11,HLA-B,DDOST,GPI,MME,PPIA,CAPN1,CAND1,DNM1L
GO Component	GO:0012505	Endomembrane system	139	4542	0.31	1.08e-17	9606.ENSP00000003100,9606.ENSP00000054950,9606.ENSP00000205402,9606.ENSP00000211998,9606.ENSP00000217971,9606.ENSP00000225964,9606.ENSP00000226299,9606.ENSP00000229239,9606.ENSP00000235835,9606.ENSP00000236040,9606.ENSP00000236671,9606.ENSP00000237530,9606.ENSP00000249066,9606.ENSP00000249923,9606.ENSP00000251047,9606.ENSP00000252699,9606.ENSP00000253792,9606.ENSP00000254301,9606.ENSP00000258145,…	CYP51A1,RCN1,DLD,VCL,PGRMC1,COL1A1,LAP3,GAPDH,AKR7A2,LEPRE1,CTSD,RPN2,APOL2,COPB1,LMAN1,ACTN4,ACLY,LGALS3,GNS,ITGAV,LMNB1,HEXB,IPO5,KPNA3,PSMD11,ERP44,CSE1L,EHD2,P4HA1,ARCN1,PSMD3,VDAC1,SOD1,ATP6V1B2,ERLIN2,RPS3,THY1,STOM,KPNB1,CAPN2,COL6A3,RPN1,COL1A2,VPS35,TPP1,PPIB,ANPEP,PDIA3,TUBA1A,PA2G4,TMEM43,FASN,SEC23A,ARHGAP1,SRP68,FKBP10,CPNE1,TCP1,CALR,COL12A1,LMNB2,P4HB,SRPR,LAMP1,ACAA1,BSG,HSP90AA1,…
GO Component	GO:0030054	Cell junction	82	2075	0.42	1.42e-14	9606.ENSP00000211998,9606.ENSP00000217971,9606.ENSP00000225655,9606.ENSP00000226299,9606.ENSP00000248553,9606.ENSP00000248975,9606.ENSP00000252699,9606.ENSP00000261023,9606.ENSP00000263238,9606.ENSP00000264161,9606.ENSP00000264335,9606.ENSP00000265333,9606.ENSP00000265563,9606.ENSP00000269349,9606.ENSP00000278572,9606.ENSP00000284240,9606.ENSP00000295006,9606.ENSP00000296511,9606.ENSP00000299138,…	VCL,PGRMC1,PFN1,LAP3,HSPB1,YWHAH,ACTN4,ITGAV,ACTR3,DARS,YWHAE,VDAC1,PRKAR2A,EIF4A3,RPS3,THY1,CAPN2,ANXA5,VPS35,PPIB,PDIA3,TUBA1A,GNB2,PSMC5,SRP68,CALR,TUFM,PPP2R1A,FLNC,P4HB,LAMP1,BSG,PARVA,RTN4,CAV1,CAPRIN1,DPYSL3,TPM4,ANXA2,ANXA6,MAP4,MSN,COMT,RPL12,TGM2,ENAH,FLNA,PPAP2B,AKR1A1,FAM129B,RPS4X,GSN,STX12,HNRNPK,KCTD12,SLC3A2,YWHAQ,FSCN1,CD9,CORO1B,ACTN1,PPP3CA,LIMA1,ILK,MX1,RDX,AKAP12,ARPC1B,CORO1…
GO Component	GO:0034774	Secretory granule lumen	31	324	0.81	1.05e-13	9606.ENSP00000211998,9606.ENSP00000236671,9606.ENSP00000252699,9606.ENSP00000253792,9606.ENSP00000258145,9606.ENSP00000261416,9606.ENSP00000261712,9606.ENSP00000262455,9606.ENSP00000264639,9606.ENSP00000290158,9606.ENSP00000302886,9606.ENSP00000333664,9606.ENSP00000335153,9606.ENSP00000341289,9606.ENSP00000346032,9606.ENSP00000346839,9606.ENSP00000347872,9606.ENSP00000348442,9606.ENSP00000348965,…	VCL,CTSD,ACTN4,ACLY,GNS,HEXB,PSMD11,ERP44,PSMD3,KPNB1,PA2G4,ACAA1,HSP90AA1,TUBB4B,ANXA2,FN1,VAT1,PSMD12,DYNC1H1,XRCC6,HRNR,DPP7,GSN,TXNDC5,ACTN1,MVP,DDX3X,PSMD13,GPI,PPIA,CAND1
GO Component	GO:0070013	Intracellular organelle lumen	152	5857	0.24	2.51e-13	9606.ENSP00000054950,9606.ENSP00000196371,9606.ENSP00000205402,9606.ENSP00000211998,9606.ENSP00000216780,9606.ENSP00000221130,9606.ENSP00000221419,9606.ENSP00000222673,9606.ENSP00000225792,9606.ENSP00000225964,9606.ENSP00000226299,9606.ENSP00000231572,9606.ENSP00000236040,9606.ENSP00000236671,9606.ENSP00000240185,9606.ENSP00000244537,9606.ENSP00000245206,9606.ENSP00000252699,9606.ENSP00000253792,…	RCN1,OXCT1,DLD,VCL,PCK2,GSR,HNRNPL,OGDH,DDX5,COL1A1,LAP3,RARS,LEPRE1,CTSD,TARDBP,HIST1H4F,GOT2,ACTN4,ACLY,NT5E,GNS,SRSF1,LMNB1,HEXB,IPO5,KPNA3,PSMD11,ATP5B,ERP44,CSE1L,P4HA1,CAPG,PSMD3,SDHA,VDAC1,EIF4A3,SOD1,GLUD1,RPS3,DLAT,HNRNPU,AIFM1,KPNB1,CAPN2,COL6A3,COL1A2,TPP1,PPIB,PDIA3,PA2G4,HIST1H2AE,PCBP1,PSMC5,RBM14,SRP68,FKBP10,CPNE1,TCP1,NCL,UGDH,CALR,TUFM,COL12A1,LMNB2,MDH2,P4HB,IDH2,ACAA1,SHMT2,HS…
GO Component	GO:0005739	Mitochondrion	67	1611	0.45	1.36e-12	9606.ENSP00000196371,9606.ENSP00000205402,9606.ENSP00000216780,9606.ENSP00000217971,9606.ENSP00000221130,9606.ENSP00000222673,9606.ENSP00000228318,9606.ENSP00000245206,9606.ENSP00000248975,9606.ENSP00000254301,9606.ENSP00000262030,9606.ENSP00000263556,9606.ENSP00000264335,9606.ENSP00000264932,9606.ENSP00000265333,9606.ENSP00000270142,9606.ENSP00000277865,9606.ENSP00000278572,9606.ENSP00000280346,…	OXCT1,DLD,PCK2,PGRMC1,GSR,OGDH,SLC25A3,GOT2,YWHAH,LGALS3,ATP5B,P4HA1,YWHAE,SDHA,VDAC1,SOD1,GLUD1,RPS3,DLAT,TOMM70A,STOM,AIFM1,ATP5O,CAPN2,ADH5,MTCH2,VASN,GPD2,TUFM,PPP2R1A,MDH2,IDH2,SHMT2,BSG,HSP90AA1,DLST,ANXA6,VAT1,STOML2,LONP1,TGM2,ADSS,FH,ECHS1,ALDH18A1,SLC25A5,IFIT3,SUCLA2,ATAD3A,PDHA1,HADHA,DDX1,YWHAQ,HSPD1,GARS,PPP3CA,MX1,ATP5A1,HSDL2,PYCR1,ALDH7A1,SUCLG2,CAPN1,ACADVL,PHB2,DNM1L,ETFA
GO Component	GO:0099080	Supramolecular complex	57	1261	0.48	6.49e-12	9606.ENSP00000211998,9606.ENSP00000221419,9606.ENSP00000225964,9606.ENSP00000240185,9606.ENSP00000248553,9606.ENSP00000251047,9606.ENSP00000252699,9606.ENSP00000258091,9606.ENSP00000261366,9606.ENSP00000280326,9606.ENSP00000283179,9606.ENSP00000290158,9606.ENSP00000295550,9606.ENSP00000295688,9606.ENSP00000297268,9606.ENSP00000301071,9606.ENSP00000305556,9606.ENSP00000317334,9606.ENSP00000318195,…	VCL,HNRNPL,COL1A1,TARDBP,HSPB1,LMAN1,ACTN4,CCT7,LMNB1,CCT5,HNRNPU,KPNB1,COL6A3,CCT3,COL1A2,TUBA1A,PCBP1,TCP1,NCL,LMNB2,FLNC,FBLN1,PARVA,SARNP,CAPRIN1,TUBB4B,DPYSL3,TPM4,PLS3,DYNC1H1,MYO1C,MAP4,CALD1,COL6A1,LMNA,FLNA,YBX1,RPS4X,HNRNPK,CKAP4,DDX1,MYO1B,CORO1B,ACTN1,CCT4,PPP3CA,ILK,DYNC1I2,DDX3X,CORO1C,FLNB,VIM,DNM1L,RPLP0,TWF1,CLTC,SEPT2
GO Component	GO:1904813	ficolin-1-rich granule lumen	19	125	1.01	1.91e-11	9606.ENSP00000211998,9606.ENSP00000236671,9606.ENSP00000253792,9606.ENSP00000258145,9606.ENSP00000261712,9606.ENSP00000264639,9606.ENSP00000290158,9606.ENSP00000335153,9606.ENSP00000348442,9606.ENSP00000352257,9606.ENSP00000360124,9606.ENSP00000362924,9606.ENSP00000378760,9606.ENSP00000382840,9606.ENSP00000396937,9606.ENSP00000405573,9606.ENSP00000419425,9606.ENSP00000431984,9606.ENSP00000442318	VCL,CTSD,ACLY,GNS,PSMD11,PSMD3,KPNB1,HSP90AA1,PSMD12,XRCC6,PGM1,GSN,MVP,DDX3X,PSMD13,GPI,PPIA,CAPN1,CAND1
GO Component	GO:0098805	Whole membrane	67	1715	0.42	2.07e-11	9606.ENSP00000211998,9606.ENSP00000217971,9606.ENSP00000236671,9606.ENSP00000237530,9606.ENSP00000249923,9606.ENSP00000251047,9606.ENSP00000254301,9606.ENSP00000261023,9606.ENSP00000263277,9606.ENSP00000264028,9606.ENSP00000265333,9606.ENSP00000265563,9606.ENSP00000276390,9606.ENSP00000276461,9606.ENSP00000284240,9606.ENSP00000284320,9606.ENSP00000286713,9606.ENSP00000295006,9606.ENSP00000299138,…	VCL,PGRMC1,CTSD,RPN2,COPB1,LMAN1,LGALS3,ITGAV,EHD2,ARCN1,VDAC1,PRKAR2A,ATP6V1B2,ERLIN2,THY1,TOMM70A,STOM,CAPN2,VPS35,TPP1,ANPEP,PDIA3,TUBA1A,GNB2,VASN,SEC23A,PRKCDBP,ARHGAP1,CPNE1,CALR,LAMP1,BSG,CAV1,CAMK2D,ANXA2,ANXA6,VAT1,STOML2,AP1B1,MYOF,MYO1C,TFRC,COL6A1,SNX6,COPA,PPAP2B,SLC25A5,PGK1,STX12,SLC3A2,CKAP4,OPTN,SNX2,CD9,HSPD1,MYO1B,SUN2,CORO1C,HLA-B,DDOST,MME,SERPINH1,PHB2,DNM1L,EHD1,CLTC,AP2B1
GO Component	GO:0110165	Cellular anatomical entity	292	17788	0.04	4.60e-11	9606.ENSP00000003100,9606.ENSP00000054950,9606.ENSP00000196371,9606.ENSP00000205402,9606.ENSP00000211998,9606.ENSP00000216780,9606.ENSP00000217426,9606.ENSP00000217971,9606.ENSP00000221130,9606.ENSP00000221419,9606.ENSP00000222673,9606.ENSP00000225655,9606.ENSP00000225792,9606.ENSP00000225964,9606.ENSP00000226299,9606.ENSP00000228318,9606.ENSP00000229239,9606.ENSP00000231572,9606.ENSP00000233057,…	CYP51A1,RCN1,OXCT1,DLD,VCL,PCK2,AHCY,PGRMC1,GSR,HNRNPL,OGDH,PFN1,DDX5,COL1A1,LAP3,SLC25A3,GAPDH,RARS,EIF2AK2,AKR7A2,LEPRE1,CTSD,ATIC,RPN2,TARDBP,PEPD,HIST1H4F,GOT2,HSPB1,YWHAH,APOL2,COPB1,LMAN1,ACTN4,ACLY,LGALS3,NT5E,CCT7,GNS,SRSF1,ITGAV,LMNB1,HEXB,IPO5,KPNA3,PSMD11,ATP5B,ERP44,CSE1L,ACTR3,EHD2,P4HA1,CAPG,ARCN1,DARS,YWHAE,PSMD3,SDHA,VDAC1,PRKAR2A,EIF4A3,SOD1,PGD,ATP6V1B2,ERLIN2,GLUD1,RPS3,CCT5,DL…
GO Component	GO:0005759	Mitochondrial matrix	33	479	0.66	4.92e-11	9606.ENSP00000196371,9606.ENSP00000205402,9606.ENSP00000216780,9606.ENSP00000221130,9606.ENSP00000222673,9606.ENSP00000245206,9606.ENSP00000262030,9606.ENSP00000265333,9606.ENSP00000270142,9606.ENSP00000277865,9606.ENSP00000278572,9606.ENSP00000280346,9606.ENSP00000322439,9606.ENSP00000327070,9606.ENSP00000331897,9606.ENSP00000333667,9606.ENSP00000335304,9606.ENSP00000353826,9606.ENSP00000355518,…	OXCT1,DLD,PCK2,GSR,OGDH,GOT2,ATP5B,VDAC1,SOD1,GLUD1,RPS3,DLAT,TUFM,MDH2,IDH2,SHMT2,DLST,LONP1,FH,ECHS1,SLC25A5,SUCLA2,ATAD3A,PDHA1,HADHA,HSPD1,GARS,ATP5A1,PYCR1,ALDH7A1,SUCLG2,ACADVL,ETFA
GO Component	GO:0031967	Organelle envelope	52	1213	0.46	5.36e-10	9606.ENSP00000217971,9606.ENSP00000222673,9606.ENSP00000228318,9606.ENSP00000229239,9606.ENSP00000245206,9606.ENSP00000254301,9606.ENSP00000261366,9606.ENSP00000261574,9606.ENSP00000261667,9606.ENSP00000262030,9606.ENSP00000262982,9606.ENSP00000264932,9606.ENSP00000265333,9606.ENSP00000270142,9606.ENSP00000278572,9606.ENSP00000284320,9606.ENSP00000287295,9606.ENSP00000290158,9606.ENSP00000290299,…	PGRMC1,OGDH,SLC25A3,GAPDH,GOT2,LGALS3,LMNB1,IPO5,KPNA3,ATP5B,CSE1L,SDHA,VDAC1,SOD1,RPS3,TOMM70A,AIFM1,KPNB1,ATP5O,CAPN2,MTCH2,TMEM43,GPD2,CPNE1,CALR,LMNB2,SHMT2,RTN4,VAT1,STOML2,MYOF,MYO1C,LMNA,ALDH18A1,SLC25A5,YBX1,ANXA7,ATAD3A,HADHA,HSPD1,ANXA4,MVP,MX1,ATP5A1,SUN2,ANXA11,LMO7,TOR1AIP1,ACADVL,PHB2,RAN,DNM1L
GO Component	GO:0045121	Membrane raft	26	324	0.73	5.73e-10	9606.ENSP00000211998,9606.ENSP00000236671,9606.ENSP00000263277,9606.ENSP00000265333,9606.ENSP00000265563,9606.ENSP00000276461,9606.ENSP00000284240,9606.ENSP00000286713,9606.ENSP00000295006,9606.ENSP00000299427,9606.ENSP00000301071,9606.ENSP00000307292,9606.ENSP00000333769,9606.ENSP00000339191,9606.ENSP00000346032,9606.ENSP00000348886,9606.ENSP00000352208,9606.ENSP00000352834,9606.ENSP00000360296,…	VCL,CTSD,EHD2,VDAC1,PRKAR2A,ERLIN2,THY1,STOM,CAPN2,TPP1,TUBA1A,PRKCDBP,BSG,CAV1,ANXA2,STOML2,MYOF,MYO1C,PPAP2B,SLC25A5,PGK1,STX12,HSPD1,CORO1C,MME,SERPINH1
GO Component	GO:0031090	Organelle membrane	99	3548	0.27	5.01e-09	9606.ENSP00000003100,9606.ENSP00000217971,9606.ENSP00000222673,9606.ENSP00000228318,9606.ENSP00000229239,9606.ENSP00000236671,9606.ENSP00000237530,9606.ENSP00000245206,9606.ENSP00000249066,9606.ENSP00000249923,9606.ENSP00000251047,9606.ENSP00000254301,9606.ENSP00000261023,9606.ENSP00000261366,9606.ENSP00000262030,9606.ENSP00000262455,9606.ENSP00000263277,9606.ENSP00000264028,9606.ENSP00000264932,…	CYP51A1,PGRMC1,OGDH,SLC25A3,GAPDH,CTSD,RPN2,GOT2,APOL2,COPB1,LMAN1,LGALS3,ITGAV,LMNB1,ATP5B,ERP44,EHD2,ARCN1,SDHA,VDAC1,ATP6V1B2,ERLIN2,RPS3,TOMM70A,STOM,AIFM1,KPNB1,ATP5O,RPN1,VPS35,ANPEP,PDIA3,MTCH2,TMEM43,GNB2,VASN,SEC23A,GPD2,ARHGAP1,CPNE1,CALR,LMNB2,SRPR,LAMP1,SHMT2,BSG,RTN4,CAV1,CAMK2D,ANXA2,ANXA6,VAT1,STOML2,AP1B1,MYOF,MYO1C,TFRC,PTGS1,COL6A1,SNX6,COPA,LMNA,ALDH18A1,PPAP2B,SLC25A5,YBX1,ANX…
GO Component	GO:0005773	Vacuole	39	792	0.52	5.55e-09	9606.ENSP00000205402,9606.ENSP00000236671,9606.ENSP00000237530,9606.ENSP00000253792,9606.ENSP00000258145,9606.ENSP00000261416,9606.ENSP00000270142,9606.ENSP00000276390,9606.ENSP00000286713,9606.ENSP00000295006,9606.ENSP00000299138,9606.ENSP00000299427,9606.ENSP00000300060,9606.ENSP00000302886,9606.ENSP00000305260,9606.ENSP00000306864,9606.ENSP00000317257,9606.ENSP00000333298,9606.ENSP00000335153,…	DLD,CTSD,RPN2,ACLY,GNS,HEXB,SOD1,ATP6V1B2,STOM,CAPN2,VPS35,TPP1,ANPEP,PA2G4,GNB2,VASN,CPNE1,LAMP1,HSP90AA1,TUBB4B,ANXA2,ANXA6,VAT1,DYNC1H1,AP1B1,COL6A1,HRNR,DPP7,SLC3A2,CKAP4,OPTN,SNX2,TXNDC5,PCYOX1,ANXA11,DDOST,CAPN1,CLTC,AP2B1
GO Component	GO:0005764	Lysosome	36	698	0.54	8.95e-09	9606.ENSP00000236671,9606.ENSP00000253792,9606.ENSP00000258145,9606.ENSP00000261416,9606.ENSP00000270142,9606.ENSP00000276390,9606.ENSP00000286713,9606.ENSP00000295006,9606.ENSP00000299138,9606.ENSP00000299427,9606.ENSP00000300060,9606.ENSP00000302886,9606.ENSP00000305260,9606.ENSP00000306864,9606.ENSP00000317257,9606.ENSP00000333298,9606.ENSP00000335153,9606.ENSP00000341289,9606.ENSP00000346032,…	CTSD,ACLY,GNS,HEXB,SOD1,ATP6V1B2,STOM,CAPN2,VPS35,TPP1,ANPEP,PA2G4,GNB2,VASN,CPNE1,LAMP1,HSP90AA1,TUBB4B,ANXA2,ANXA6,VAT1,DYNC1H1,AP1B1,COL6A1,HRNR,DPP7,SLC3A2,CKAP4,SNX2,TXNDC5,PCYOX1,ANXA11,DDOST,CAPN1,CLTC,AP2B1
GO Component	GO:0005856	Cytoskeleton	72	2221	0.34	8.95e-09	9606.ENSP00000211998,9606.ENSP00000225655,9606.ENSP00000229239,9606.ENSP00000248553,9606.ENSP00000252699,9606.ENSP00000258091,9606.ENSP00000261366,9606.ENSP00000263238,9606.ENSP00000263277,9606.ENSP00000263867,9606.ENSP00000264335,9606.ENSP00000265563,9606.ENSP00000278572,9606.ENSP00000280326,9606.ENSP00000283179,9606.ENSP00000286713,9606.ENSP00000295006,9606.ENSP00000295688,9606.ENSP00000301071,…	VCL,PFN1,GAPDH,HSPB1,ACTN4,CCT7,LMNB1,ACTR3,EHD2,CAPG,YWHAE,PRKAR2A,RPS3,CCT5,HNRNPU,STOM,CAPN2,CCT3,TUBA1A,DPYSL2,TCP1,PPP2R1A,LMNB2,FLNC,P4HB,SHMT2,PARVA,TUBB4B,DPYSL3,TPM4,PLS3,STOML2,DYNC1H1,MYO1C,MAP4,MSN,CALD1,ENAH,LMNA,FLNA,SLC25A5,GSN,HNRNPK,CKAP4,FSCN1,SNX9,MYO1B,G6PD,CORO1B,ACTN1,CCT4,LIMA1,MVP,ILK,DYNC1I2,MX1,DDX3X,RDX,AKAP12,ARPC1B,CORO1C,ANXA11,FLNB,VIM,RAN,DNM1L,TWF1,HNRNPC,RUVBL2,M…
GO Component	GO:0015629	Actin cytoskeleton	29	477	0.61	1.57e-08	9606.ENSP00000211998,9606.ENSP00000252699,9606.ENSP00000263238,9606.ENSP00000263867,9606.ENSP00000295006,9606.ENSP00000334008,9606.ENSP00000343690,9606.ENSP00000345230,9606.ENSP00000348163,9606.ENSP00000352834,9606.ENSP00000354826,9606.ENSP00000358866,9606.ENSP00000362924,9606.ENSP00000365439,9606.ENSP00000371798,9606.ENSP00000376024,9606.ENSP00000376132,9606.ENSP00000377471,9606.ENSP00000377941,…	VCL,ACTN4,ACTR3,CAPG,CAPN2,PARVA,DPYSL3,TPM4,PLS3,MYO1C,CALD1,FLNA,GSN,HNRNPK,FSCN1,SNX9,MYO1B,CORO1B,ACTN1,LIMA1,ILK,RDX,ARPC1B,CORO1C,FLNB,TWF1,HNRNPC,MARCKS,SEPT2
GO Component	GO:0099512	Supramolecular fiber	42	939	0.48	1.57e-08	9606.ENSP00000211998,9606.ENSP00000225964,9606.ENSP00000248553,9606.ENSP00000251047,9606.ENSP00000252699,9606.ENSP00000258091,9606.ENSP00000261366,9606.ENSP00000280326,9606.ENSP00000283179,9606.ENSP00000295550,9606.ENSP00000295688,9606.ENSP00000297268,9606.ENSP00000301071,9606.ENSP00000317334,9606.ENSP00000327054,9606.ENSP00000327145,9606.ENSP00000331544,9606.ENSP00000334008,9606.ENSP00000341289,…	VCL,COL1A1,HSPB1,LMAN1,ACTN4,CCT7,LMNB1,CCT5,HNRNPU,COL6A3,CCT3,COL1A2,TUBA1A,TCP1,LMNB2,FLNC,FBLN1,PARVA,TUBB4B,DPYSL3,TPM4,PLS3,DYNC1H1,MYO1C,MAP4,CALD1,COL6A1,LMNA,FLNA,MYO1B,CORO1B,ACTN1,CCT4,PPP3CA,ILK,DYNC1I2,CORO1C,FLNB,VIM,DNM1L,TWF1,CLTC
GO Component	GO:0042582	Azurophil granule	17	155	0.87	2.28e-08	9606.ENSP00000253792,9606.ENSP00000258145,9606.ENSP00000261416,9606.ENSP00000286713,9606.ENSP00000302886,9606.ENSP00000317257,9606.ENSP00000333298,9606.ENSP00000341289,9606.ENSP00000346032,9606.ENSP00000347872,9606.ENSP00000348965,9606.ENSP00000357791,9606.ENSP00000360635,9606.ENSP00000367265,9606.ENSP00000369081,9606.ENSP00000398610,9606.ENSP00000399457	ACLY,GNS,HEXB,STOM,PA2G4,CPNE1,LAMP1,TUBB4B,ANXA2,VAT1,DYNC1H1,HRNR,DPP7,CKAP4,TXNDC5,ANXA11,DDOST
GO Component	GO:0048471	Perinuclear region of cytoplasm	36	727	0.52	2.28e-08	9606.ENSP00000221419,9606.ENSP00000229239,9606.ENSP00000233057,9606.ENSP00000252699,9606.ENSP00000263277,9606.ENSP00000286713,9606.ENSP00000287295,9606.ENSP00000295006,9606.ENSP00000299138,9606.ENSP00000300026,9606.ENSP00000305260,9606.ENSP00000306881,9606.ENSP00000310491,9606.ENSP00000320866,9606.ENSP00000333298,9606.ENSP00000335153,9606.ENSP00000339191,9606.ENSP00000346032,9606.ENSP00000346550,…	HNRNPL,GAPDH,EIF2AK2,ACTN4,EHD2,STOM,AIFM1,CAPN2,VPS35,PPIB,GNB2,SEC23A,ARHGAP1,CALR,LAMP1,HSP90AA1,CAV1,ANXA2,ANXA6,TFRC,MSN,LMNA,HRNR,FLNA,GSN,CKAP4,OPTN,MYO1B,CORO1B,ANXA4,MVP,MX1,DNM1L,TWF1,EHD1,SEPT2
GO Component	GO:0043232	Intracellular non-membrane-bounded organelle	118	4880	0.21	1.89e-07	9606.ENSP00000211998,9606.ENSP00000221419,9606.ENSP00000225655,9606.ENSP00000225792,9606.ENSP00000229239,9606.ENSP00000233057,9606.ENSP00000240185,9606.ENSP00000244537,9606.ENSP00000248553,9606.ENSP00000251047,9606.ENSP00000252699,9606.ENSP00000258091,9606.ENSP00000261366,9606.ENSP00000261574,9606.ENSP00000262030,9606.ENSP00000263238,9606.ENSP00000263277,9606.ENSP00000263867,9606.ENSP00000264335,…	VCL,HNRNPL,PFN1,DDX5,GAPDH,EIF2AK2,TARDBP,HIST1H4F,HSPB1,LMAN1,ACTN4,CCT7,LMNB1,IPO5,ATP5B,ACTR3,EHD2,CAPG,YWHAE,SDHA,VDAC1,PRKAR2A,EIF4A3,RPS3,CCT5,HNRNPU,STOM,KPNB1,CAPN2,CCT3,TUBA1A,PA2G4,HIST1H2AE,PCBP1,DPYSL2,RBM14,SRP68,TCP1,NCL,TUFM,PPP2R1A,LMNB2,FLNC,P4HB,SHMT2,PARVA,SARNP,CAV1,CAPRIN1,TUBB4B,DPYSL3,TPM4,ANXA2,RPSA,PLS3,STOML2,DYNC1H1,PTBP1,XRCC6,MYO1C,MAP4,MSN,LONP1,RPL12,CALD1,FH,ENAH,L…
GO Component	GO:0031252	Cell leading edge	25	425	0.6	4.23e-07	9606.ENSP00000261023,9606.ENSP00000263238,9606.ENSP00000263867,9606.ENSP00000276390,9606.ENSP00000278572,9606.ENSP00000284240,9606.ENSP00000327801,9606.ENSP00000334008,9606.ENSP00000340329,9606.ENSP00000343690,9606.ENSP00000346032,9606.ENSP00000352834,9606.ENSP00000355809,9606.ENSP00000362924,9606.ENSP00000368831,9606.ENSP00000371798,9606.ENSP00000376024,9606.ENSP00000377471,9606.ENSP00000377941,…	ITGAV,ACTR3,CAPG,ATP6V1B2,RPS3,THY1,P4HB,PARVA,CAPRIN1,DPYSL3,ANXA2,MYO1C,ENAH,GSN,SNX2,FSCN1,SNX9,CORO1B,ACTN1,LIMA1,ILK,DDX3X,RDX,CORO1C,VIM
GO Component	GO:1990904	Ribonucleoprotein complex	32	677	0.5	5.59e-07	9606.ENSP00000221419,9606.ENSP00000225792,9606.ENSP00000229239,9606.ENSP00000240185,9606.ENSP00000252699,9606.ENSP00000254301,9606.ENSP00000258962,9606.ENSP00000269349,9606.ENSP00000278572,9606.ENSP00000283179,9606.ENSP00000311747,9606.ENSP00000312066,9606.ENSP00000318195,9606.ENSP00000320866,9606.ENSP00000346067,9606.ENSP00000346762,9606.ENSP00000354739,9606.ENSP00000358635,9606.ENSP00000359645,…	HNRNPL,DDX5,GAPDH,TARDBP,ACTN4,LGALS3,SRSF1,EIF4A3,RPS3,HNRNPU,RBM14,SRP68,NCL,CALR,RPSA,SND1,RPL12,SYNCRIP,RBMX,YBX1,RPS4X,HNRNPK,DDX1,SSB,HNRNPF,API5,EIF3F,VIM,RPLP0,HNRNPC,RUVBL2,EIF3L
GO Component	GO:0062023	Collagen-containing extracellular matrix	23	396	0.59	1.97e-06	9606.ENSP00000225964,9606.ENSP00000236671,9606.ENSP00000251047,9606.ENSP00000254301,9606.ENSP00000295550,9606.ENSP00000296511,9606.ENSP00000297268,9606.ENSP00000320866,9606.ENSP00000325146,9606.ENSP00000330523,9606.ENSP00000331544,9606.ENSP00000346032,9606.ENSP00000346550,9606.ENSP00000346839,9606.ENSP00000355180,9606.ENSP00000355330,9606.ENSP00000357791,9606.ENSP00000357980,9606.ENSP00000362010,…	COL1A1,CTSD,LMAN1,LGALS3,COL6A3,ANXA5,COL1A2,CALR,COL12A1,CTHRC1,FBLN1,ANXA2,ANXA6,FN1,COL6A1,TGM2,HRNR,HTRA1,ANXA7,EMILIN1,ANXA4,ANXA11,SERPINH1
GO Component	GO:0042645	Mitochondrial nucleoid	9	44	1.14	1.99e-06	9606.ENSP00000262030,9606.ENSP00000265333,9606.ENSP00000322439,9606.ENSP00000333667,9606.ENSP00000353826,9606.ENSP00000360671,9606.ENSP00000368030,9606.ENSP00000370023,9606.ENSP00000438689	ATP5B,VDAC1,TUFM,SHMT2,LONP1,SLC25A5,ATAD3A,HADHA,ACADVL
GO Component	GO:0005788	Endoplasmic reticulum lumen	20	308	0.64	2.56e-06	9606.ENSP00000054950,9606.ENSP00000225964,9606.ENSP00000236040,9606.ENSP00000262455,9606.ENSP00000263556,9606.ENSP00000295550,9606.ENSP00000297268,9606.ENSP00000300026,9606.ENSP00000300289,9606.ENSP00000317232,9606.ENSP00000320866,9606.ENSP00000325146,9606.ENSP00000327801,9606.ENSP00000346839,9606.ENSP00000355180,9606.ENSP00000367265,9606.ENSP00000369081,9606.ENSP00000384999,9606.ENSP00000385385,…	RCN1,COL1A1,LEPRE1,ERP44,P4HA1,COL6A3,COL1A2,PPIB,PDIA3,FKBP10,CALR,COL12A1,P4HB,FN1,COL6A1,CKAP4,TXNDC5,P4HA2,PDIA6,SERPINH1
GO Component	GO:0030027	Lamellipodium	16	202	0.72	4.15e-06	9606.ENSP00000261023,9606.ENSP00000263238,9606.ENSP00000263867,9606.ENSP00000327801,9606.ENSP00000334008,9606.ENSP00000340329,9606.ENSP00000343690,9606.ENSP00000355809,9606.ENSP00000362924,9606.ENSP00000368831,9606.ENSP00000371798,9606.ENSP00000377471,9606.ENSP00000379975,9606.ENSP00000382840,9606.ENSP00000384136,9606.ENSP00000394496	ITGAV,ACTR3,CAPG,P4HB,PARVA,CAPRIN1,DPYSL3,ENAH,GSN,SNX2,FSCN1,CORO1B,ILK,DDX3X,RDX,CORO1C
GO Component	GO:0005783	Endoplasmic reticulum	48	1438	0.35	5.07e-06	9606.ENSP00000003100,9606.ENSP00000054950,9606.ENSP00000217971,9606.ENSP00000225964,9606.ENSP00000236040,9606.ENSP00000237530,9606.ENSP00000262455,9606.ENSP00000263556,9606.ENSP00000276461,9606.ENSP00000278572,9606.ENSP00000284240,9606.ENSP00000286713,9606.ENSP00000290158,9606.ENSP00000295006,9606.ENSP00000295550,9606.ENSP00000296255,9606.ENSP00000297268,9606.ENSP00000300026,9606.ENSP00000300289,…	CYP51A1,RCN1,PGRMC1,COL1A1,LEPRE1,RPN2,ERP44,P4HA1,ERLIN2,RPS3,THY1,STOM,KPNB1,CAPN2,COL6A3,RPN1,COL1A2,PPIB,PDIA3,TMEM43,SEC23A,SRP68,FKBP10,CALR,COL12A1,P4HB,SRPR,RTN4,CAV1,CAMK2D,FN1,COL6A1,TGM2,SYNCRIP,PPAP2B,RRBP1,CKAP4,TXNDC5,HSPD1,ATL3,P4HA2,PDIA6,HLA-B,DDOST,SERPINH1,FKBP9,DNM1L,RPLP0
GO Component	GO:0005938	Cell cortex	19	292	0.64	5.07e-06	9606.ENSP00000211998,9606.ENSP00000225655,9606.ENSP00000252699,9606.ENSP00000295006,9606.ENSP00000318195,9606.ENSP00000339191,9606.ENSP00000346032,9606.ENSP00000348965,9606.ENSP00000354826,9606.ENSP00000358866,9606.ENSP00000362924,9606.ENSP00000371798,9606.ENSP00000376024,9606.ENSP00000384136,9606.ENSP00000384537,9606.ENSP00000394496,9606.ENSP00000420213,9606.ENSP00000478061,9606.ENSP00000479861	VCL,PFN1,ACTN4,CAPN2,NCL,CAV1,ANXA2,DYNC1H1,CALD1,FLNA,GSN,FSCN1,SNX9,RDX,AKAP12,CORO1C,FLNB,MARCKS,SEPT2
GO Component	GO:0030139	Endocytic vesicle	19	301	0.63	7.64e-06	9606.ENSP00000261023,9606.ENSP00000263277,9606.ENSP00000300289,9606.ENSP00000320866,9606.ENSP00000333298,9606.ENSP00000335153,9606.ENSP00000339191,9606.ENSP00000339740,9606.ENSP00000352834,9606.ENSP00000362924,9606.ENSP00000363054,9606.ENSP00000371958,9606.ENSP00000398610,9606.ENSP00000399168,9606.ENSP00000420213,9606.ENSP00000446007,9606.ENSP00000479153,9606.ENSP00000479606,9606.ENSP00000482835	ITGAV,EHD2,PDIA3,CALR,LAMP1,HSP90AA1,CAV1,CAMK2D,MYO1C,GSN,STX12,CD9,ANXA11,HLA-B,FLNB,VIM,EHD1,CLTC,AP2B1
GO Component	GO:0045239	Tricarboxylic acid cycle enzyme complex	6	14	1.46	7.82e-06	9606.ENSP00000205402,9606.ENSP00000222673,9606.ENSP00000335304,9606.ENSP00000355518,9606.ENSP00000367923,9606.ENSP00000419325	DLD,OGDH,DLST,FH,SUCLA2,SUCLG2
GO Component	GO:0035578	Azurophil granule lumen	11	92	0.9	8.53e-06	9606.ENSP00000253792,9606.ENSP00000258145,9606.ENSP00000261416,9606.ENSP00000302886,9606.ENSP00000341289,9606.ENSP00000346032,9606.ENSP00000347872,9606.ENSP00000348965,9606.ENSP00000357791,9606.ENSP00000360635,9606.ENSP00000369081	ACLY,GNS,HEXB,PA2G4,TUBB4B,ANXA2,VAT1,DYNC1H1,HRNR,DPP7,TXNDC5
GO Component	GO:0005635	Nuclear envelope	24	472	0.53	8.91e-06	9606.ENSP00000229239,9606.ENSP00000261366,9606.ENSP00000261574,9606.ENSP00000261667,9606.ENSP00000262982,9606.ENSP00000290158,9606.ENSP00000303992,9606.ENSP00000317257,9606.ENSP00000320866,9606.ENSP00000327054,9606.ENSP00000337838,9606.ENSP00000352208,9606.ENSP00000352834,9606.ENSP00000357283,9606.ENSP00000361626,9606.ENSP00000362010,9606.ENSP00000377833,9606.ENSP00000378760,9606.ENSP00000381601,…	GAPDH,LMNB1,IPO5,KPNA3,CSE1L,KPNB1,TMEM43,CPNE1,CALR,LMNB2,RTN4,MYOF,MYO1C,LMNA,YBX1,ANXA7,ANXA4,MVP,MX1,SUN2,ANXA11,LMO7,TOR1AIP1,RAN
GO Component	GO:0032432	Actin filament bundle	10	73	0.96	9.15e-06	9606.ENSP00000252699,9606.ENSP00000345230,9606.ENSP00000348163,9606.ENSP00000371798,9606.ENSP00000377471,9606.ENSP00000377941,9606.ENSP00000378400,9606.ENSP00000379975,9606.ENSP00000420213,9606.ENSP00000478061	ACTN4,TPM4,PLS3,FSCN1,CORO1B,ACTN1,LIMA1,ILK,FLNB,MARCKS
GO Component	GO:0042995	Cell projection	64	2287	0.27	1.60e-05	9606.ENSP00000205402,9606.ENSP00000217426,9606.ENSP00000217971,9606.ENSP00000248553,9606.ENSP00000252699,9606.ENSP00000261023,9606.ENSP00000263238,9606.ENSP00000263867,9606.ENSP00000264335,9606.ENSP00000265563,9606.ENSP00000269349,9606.ENSP00000270142,9606.ENSP00000276390,9606.ENSP00000278572,9606.ENSP00000283179,9606.ENSP00000284240,9606.ENSP00000295006,9606.ENSP00000299138,9606.ENSP00000324804,…	DLD,AHCY,PGRMC1,HSPB1,ACTN4,ITGAV,ACTR3,CAPG,YWHAE,PRKAR2A,EIF4A3,SOD1,ATP6V1B2,RPS3,HNRNPU,THY1,CAPN2,VPS35,PPP2R1A,P4HB,LAMP1,BSG,PARVA,HSP90AA1,RTN4,CAV1,CAMK2D,CAPRIN1,DPYSL3,ANXA2,DYNC1H1,MYO1C,MAP4,MSN,COMT,PTGS1,ENAH,COPA,FLNA,GSN,HNRNPK,KCTD12,SNX2,FSCN1,GARS,SNX9,MYO1B,CORO1B,ACTN1,CCT4,PPP3CA,LIMA1,ILK,MX1,DDX3X,RDX,CORO1C,MME,FLNB,PHB2,VIM,TWF1,EHD1,SEPT2
GO Component	GO:0031012	Extracellular matrix	25	527	0.5	1.65e-05	9606.ENSP00000225964,9606.ENSP00000236671,9606.ENSP00000251047,9606.ENSP00000254301,9606.ENSP00000295550,9606.ENSP00000296511,9606.ENSP00000297268,9606.ENSP00000306864,9606.ENSP00000320866,9606.ENSP00000322788,9606.ENSP00000325146,9606.ENSP00000330523,9606.ENSP00000331544,9606.ENSP00000346032,9606.ENSP00000346550,9606.ENSP00000346839,9606.ENSP00000355180,9606.ENSP00000355330,9606.ENSP00000357791,…	COL1A1,CTSD,LMAN1,LGALS3,COL6A3,ANXA5,COL1A2,VASN,CALR,MMP1,COL12A1,CTHRC1,FBLN1,ANXA2,ANXA6,FN1,COL6A1,TGM2,HRNR,HTRA1,ANXA7,EMILIN1,ANXA4,ANXA11,SERPINH1
GO Component	GO:0005775	Vacuolar lumen	14	174	0.73	1.82e-05	9606.ENSP00000236671,9606.ENSP00000253792,9606.ENSP00000258145,9606.ENSP00000261416,9606.ENSP00000299427,9606.ENSP00000302886,9606.ENSP00000335153,9606.ENSP00000341289,9606.ENSP00000346032,9606.ENSP00000347872,9606.ENSP00000348965,9606.ENSP00000357791,9606.ENSP00000360635,9606.ENSP00000369081	CTSD,ACLY,GNS,HEXB,TPP1,PA2G4,HSP90AA1,TUBB4B,ANXA2,VAT1,DYNC1H1,HRNR,DPP7,TXNDC5
GO Component	GO:0019866	Organelle inner membrane	25	541	0.49	2.53e-05	9606.ENSP00000228318,9606.ENSP00000245206,9606.ENSP00000254301,9606.ENSP00000261366,9606.ENSP00000262030,9606.ENSP00000264932,9606.ENSP00000278572,9606.ENSP00000287295,9606.ENSP00000290299,9606.ENSP00000303222,9606.ENSP00000303992,9606.ENSP00000308610,9606.ENSP00000327054,9606.ENSP00000333667,9606.ENSP00000348886,9606.ENSP00000360268,9606.ENSP00000360671,9606.ENSP00000368030,9606.ENSP00000370023,…	SLC25A3,GOT2,LGALS3,LMNB1,ATP5B,SDHA,RPS3,AIFM1,ATP5O,MTCH2,TMEM43,GPD2,LMNB2,SHMT2,STOML2,ALDH18A1,SLC25A5,ATAD3A,HADHA,HSPD1,ATP5A1,SUN2,TOR1AIP1,ACADVL,PHB2
GO Component	GO:0035770	Ribonucleoprotein granule	16	241	0.65	3.18e-05	9606.ENSP00000221419,9606.ENSP00000240185,9606.ENSP00000283179,9606.ENSP00000290158,9606.ENSP00000301071,9606.ENSP00000305556,9606.ENSP00000318195,9606.ENSP00000337632,9606.ENSP00000340329,9606.ENSP00000361626,9606.ENSP00000362744,9606.ENSP00000365439,9606.ENSP00000367265,9606.ENSP00000370745,9606.ENSP00000382840,9606.ENSP00000449328	HNRNPL,TARDBP,HNRNPU,KPNB1,TUBA1A,PCBP1,NCL,SARNP,CAPRIN1,YBX1,RPS4X,HNRNPK,CKAP4,DDX1,DDX3X,RPLP0
GO Component	GO:0042383	Sarcolemma	12	132	0.78	3.32e-05	9606.ENSP00000211998,9606.ENSP00000245206,9606.ENSP00000295550,9606.ENSP00000327145,9606.ENSP00000333298,9606.ENSP00000333769,9606.ENSP00000339740,9606.ENSP00000346032,9606.ENSP00000355180,9606.ENSP00000378323,9606.ENSP00000384136,9606.ENSP00000394496	VCL,GOT2,COL6A3,FLNC,LAMP1,BSG,CAMK2D,ANXA2,COL6A1,PPP3CA,RDX,CORO1C
GO Component	GO:0012506	Vesicle membrane	31	793	0.42	3.75e-05	9606.ENSP00000217971,9606.ENSP00000249923,9606.ENSP00000251047,9606.ENSP00000254301,9606.ENSP00000261023,9606.ENSP00000264028,9606.ENSP00000286713,9606.ENSP00000300060,9606.ENSP00000306881,9606.ENSP00000317257,9606.ENSP00000320866,9606.ENSP00000333298,9606.ENSP00000333769,9606.ENSP00000339191,9606.ENSP00000339740,9606.ENSP00000350199,9606.ENSP00000352208,9606.ENSP00000352834,9606.ENSP00000353224,…	PGRMC1,COPB1,LMAN1,LGALS3,ITGAV,ARCN1,STOM,ANPEP,SEC23A,CPNE1,CALR,LAMP1,BSG,CAV1,CAMK2D,AP1B1,MYOF,MYO1C,TFRC,COPA,STX12,CKAP4,CD9,SNX9,ANXA4,HLA-B,DDOST,MME,DNM1L,CLTC,AP2B1
GO Component	GO:0005832	Chaperonin-containing T-complex	5	10	1.53	3.80e-05	9606.ENSP00000258091,9606.ENSP00000280326,9606.ENSP00000295688,9606.ENSP00000317334,9606.ENSP00000377958	CCT7,CCT5,CCT3,TCP1,CCT4
GO Component	GO:0030659	Cytoplasmic vesicle membrane	30	770	0.42	5.80e-05	9606.ENSP00000217971,9606.ENSP00000249923,9606.ENSP00000251047,9606.ENSP00000254301,9606.ENSP00000261023,9606.ENSP00000264028,9606.ENSP00000286713,9606.ENSP00000300060,9606.ENSP00000306881,9606.ENSP00000317257,9606.ENSP00000320866,9606.ENSP00000333298,9606.ENSP00000333769,9606.ENSP00000339191,9606.ENSP00000339740,9606.ENSP00000350199,9606.ENSP00000352208,9606.ENSP00000352834,9606.ENSP00000353224,…	PGRMC1,COPB1,LMAN1,LGALS3,ITGAV,ARCN1,STOM,ANPEP,SEC23A,CPNE1,CALR,LAMP1,BSG,CAV1,CAMK2D,AP1B1,MYOF,MYO1C,TFRC,COPA,STX12,CKAP4,CD9,SNX9,HLA-B,DDOST,MME,DNM1L,CLTC,AP2B1
GO Component	GO:0030016	Myofibril	15	227	0.65	6.73e-05	9606.ENSP00000211998,9606.ENSP00000248553,9606.ENSP00000251047,9606.ENSP00000252699,9606.ENSP00000327145,9606.ENSP00000334008,9606.ENSP00000345230,9606.ENSP00000354826,9606.ENSP00000358866,9606.ENSP00000377941,9606.ENSP00000378323,9606.ENSP00000379975,9606.ENSP00000394496,9606.ENSP00000420213,9606.ENSP00000449428	VCL,HSPB1,LMAN1,ACTN4,FLNC,PARVA,TPM4,CALD1,FLNA,ACTN1,PPP3CA,ILK,CORO1C,FLNB,TWF1
GO Component	GO:0120025	Plasma membrane bounded cell projection	60	2193	0.26	7.01e-05	9606.ENSP00000205402,9606.ENSP00000217426,9606.ENSP00000217971,9606.ENSP00000248553,9606.ENSP00000252699,9606.ENSP00000261023,9606.ENSP00000263238,9606.ENSP00000263867,9606.ENSP00000264335,9606.ENSP00000265563,9606.ENSP00000269349,9606.ENSP00000270142,9606.ENSP00000276390,9606.ENSP00000278572,9606.ENSP00000283179,9606.ENSP00000284240,9606.ENSP00000295006,9606.ENSP00000299138,9606.ENSP00000324804,…	DLD,AHCY,PGRMC1,HSPB1,ACTN4,ITGAV,ACTR3,CAPG,YWHAE,PRKAR2A,EIF4A3,SOD1,ATP6V1B2,RPS3,HNRNPU,THY1,CAPN2,VPS35,PPP2R1A,P4HB,LAMP1,BSG,PARVA,HSP90AA1,CAV1,CAMK2D,CAPRIN1,DPYSL3,ANXA2,DYNC1H1,MYO1C,MAP4,MSN,COMT,PTGS1,ENAH,COPA,FLNA,GSN,SNX2,FSCN1,GARS,SNX9,MYO1B,CORO1B,ACTN1,PPP3CA,LIMA1,ILK,MX1,DDX3X,RDX,CORO1C,MME,FLNB,PHB2,VIM,TWF1,EHD1,SEPT2
GO Component	GO:0036464	Cytoplasmic ribonucleoprotein granule	15	231	0.64	8.03e-05	9606.ENSP00000240185,9606.ENSP00000283179,9606.ENSP00000290158,9606.ENSP00000301071,9606.ENSP00000305556,9606.ENSP00000318195,9606.ENSP00000337632,9606.ENSP00000340329,9606.ENSP00000361626,9606.ENSP00000362744,9606.ENSP00000365439,9606.ENSP00000367265,9606.ENSP00000370745,9606.ENSP00000382840,9606.ENSP00000449328	TARDBP,HNRNPU,KPNB1,TUBA1A,PCBP1,NCL,SARNP,CAPRIN1,YBX1,RPS4X,HNRNPK,CKAP4,DDX1,DDX3X,RPLP0
GO Component	GO:0071944	Cell periphery	117	5432	0.16	9.23e-05	9606.ENSP00000003100,9606.ENSP00000211998,9606.ENSP00000217971,9606.ENSP00000221130,9606.ENSP00000225655,9606.ENSP00000228318,9606.ENSP00000229239,9606.ENSP00000236959,9606.ENSP00000245206,9606.ENSP00000248553,9606.ENSP00000248975,9606.ENSP00000249923,9606.ENSP00000252699,9606.ENSP00000253792,9606.ENSP00000254301,9606.ENSP00000257770,9606.ENSP00000261023,9606.ENSP00000262030,9606.ENSP00000263277,…	CYP51A1,VCL,PGRMC1,GSR,PFN1,SLC25A3,GAPDH,ATIC,GOT2,HSPB1,YWHAH,COPB1,ACTN4,ACLY,LGALS3,NT5E,ITGAV,ATP5B,EHD2,VDAC1,PRKAR2A,ATP6V1B2,ERLIN2,RPS3,THY1,STOM,ATP5O,CAPN2,COL6A3,CCT3,ANXA5,ANPEP,FASN,GNB2,VASN,PRKCDBP,DPYSL2,CPNE1,NCL,CALR,PPP2R1A,FLNC,P4HB,LAMP1,BSG,PARVA,HSP90AA1,RTN4,CAV1,CAMK2D,ANXA2,RPSA,FN1,PLS3,STOML2,DYNC1H1,MYOF,MYO1C,TFRC,MAP4,MSN,COMT,CALD1,COL6A1,TGM2,ADSS,ENAH,HRNR,HTRA1…
GO Component	GO:1902494	Catalytic complex	42	1328	0.33	9.50e-05	9606.ENSP00000205402,9606.ENSP00000222673,9606.ENSP00000225792,9606.ENSP00000237530,9606.ENSP00000248553,9606.ENSP00000258962,9606.ENSP00000261712,9606.ENSP00000263556,9606.ENSP00000264639,9606.ENSP00000264932,9606.ENSP00000265563,9606.ENSP00000269349,9606.ENSP00000280346,9606.ENSP00000281828,9606.ENSP00000283179,9606.ENSP00000296255,9606.ENSP00000305260,9606.ENSP00000308610,9606.ENSP00000310572,…	DLD,OGDH,DDX5,RPN2,HSPB1,SRSF1,PSMD11,P4HA1,PSMD3,SDHA,PRKAR2A,EIF4A3,DLAT,FARSB,HNRNPU,RPN1,GNB2,GPD2,PSMC5,PPP2R1A,P4HB,DLST,PSMD12,DYNC1H1,RAD23B,SYNCRIP,RBMX,HNRNPK,SUCLA2,PDHA1,PFKP,PPP2R4,PPP3CA,DYNC1I2,PSMD13,DDOST,HNRNPF,SUCLG2,LMO7,CAND1,HNRNPC,RUVBL2
GO Component	GO:0001726	Ruffle	13	179	0.69	0.00011	9606.ENSP00000261023,9606.ENSP00000263867,9606.ENSP00000276390,9606.ENSP00000278572,9606.ENSP00000346032,9606.ENSP00000352834,9606.ENSP00000362924,9606.ENSP00000371798,9606.ENSP00000376024,9606.ENSP00000377941,9606.ENSP00000378400,9606.ENSP00000384136,9606.ENSP00000394496	ITGAV,CAPG,ATP6V1B2,RPS3,ANXA2,MYO1C,GSN,FSCN1,SNX9,ACTN1,LIMA1,RDX,CORO1C
GO Component	GO:0005740	Mitochondrial envelope	29	766	0.4	0.00013	9606.ENSP00000217971,9606.ENSP00000222673,9606.ENSP00000228318,9606.ENSP00000245206,9606.ENSP00000254301,9606.ENSP00000262030,9606.ENSP00000264932,9606.ENSP00000265333,9606.ENSP00000270142,9606.ENSP00000278572,9606.ENSP00000284320,9606.ENSP00000287295,9606.ENSP00000290299,9606.ENSP00000295006,9606.ENSP00000303222,9606.ENSP00000308610,9606.ENSP00000333667,9606.ENSP00000347872,9606.ENSP00000348886,…	PGRMC1,OGDH,SLC25A3,GOT2,LGALS3,ATP5B,SDHA,VDAC1,SOD1,RPS3,TOMM70A,AIFM1,ATP5O,CAPN2,MTCH2,GPD2,SHMT2,VAT1,STOML2,ALDH18A1,SLC25A5,ATAD3A,HADHA,HSPD1,MX1,ATP5A1,ACADVL,PHB2,DNM1L
GO Component	GO:0005903	Brush border	10	106	0.8	0.00016	9606.ENSP00000211998,9606.ENSP00000252699,9606.ENSP00000263238,9606.ENSP00000352834,9606.ENSP00000376132,9606.ENSP00000377941,9606.ENSP00000378400,9606.ENSP00000418525,9606.ENSP00000420213,9606.ENSP00000449089	VCL,ACTN4,ACTR3,MYO1C,MYO1B,ACTN1,LIMA1,MME,FLNB,DNM1L
GO Component	GO:0001725	Stress fiber	8	65	0.92	0.00022	9606.ENSP00000252699,9606.ENSP00000345230,9606.ENSP00000371798,9606.ENSP00000377471,9606.ENSP00000377941,9606.ENSP00000378400,9606.ENSP00000379975,9606.ENSP00000420213	ACTN4,TPM4,FSCN1,CORO1B,ACTN1,LIMA1,ILK,FLNB
GO Component	GO:0005681	Spliceosomal complex	13	192	0.66	0.00022	9606.ENSP00000225792,9606.ENSP00000254301,9606.ENSP00000258962,9606.ENSP00000269349,9606.ENSP00000283179,9606.ENSP00000318195,9606.ENSP00000358635,9606.ENSP00000359645,9606.ENSP00000361626,9606.ENSP00000365439,9606.ENSP00000400433,9606.ENSP00000431391,9606.ENSP00000451291	DDX5,LGALS3,SRSF1,EIF4A3,HNRNPU,NCL,SYNCRIP,RBMX,YBX1,HNRNPK,HNRNPF,API5,HNRNPC
GO Component	GO:0045335	Phagocytic vesicle	11	137	0.73	0.00022	9606.ENSP00000261023,9606.ENSP00000300289,9606.ENSP00000320866,9606.ENSP00000333298,9606.ENSP00000352834,9606.ENSP00000362924,9606.ENSP00000363054,9606.ENSP00000398610,9606.ENSP00000399168,9606.ENSP00000420213,9606.ENSP00000446007	ITGAV,PDIA3,CALR,LAMP1,MYO1C,GSN,STX12,ANXA11,HLA-B,FLNB,VIM
GO Component	GO:0071013	Catalytic step 2 spliceosome	9	87	0.84	0.00022	9606.ENSP00000225792,9606.ENSP00000258962,9606.ENSP00000269349,9606.ENSP00000283179,9606.ENSP00000358635,9606.ENSP00000359645,9606.ENSP00000365439,9606.ENSP00000400433,9606.ENSP00000451291	DDX5,SRSF1,EIF4A3,HNRNPU,SYNCRIP,RBMX,HNRNPK,HNRNPF,HNRNPC
GO Component	GO:0005886	Plasma membrane	113	5314	0.15	0.00025	9606.ENSP00000003100,9606.ENSP00000211998,9606.ENSP00000217971,9606.ENSP00000221130,9606.ENSP00000228318,9606.ENSP00000229239,9606.ENSP00000236959,9606.ENSP00000245206,9606.ENSP00000248553,9606.ENSP00000248975,9606.ENSP00000249923,9606.ENSP00000253792,9606.ENSP00000254301,9606.ENSP00000257770,9606.ENSP00000261023,9606.ENSP00000262030,9606.ENSP00000263277,9606.ENSP00000265333,9606.ENSP00000265563,…	CYP51A1,VCL,PGRMC1,GSR,SLC25A3,GAPDH,ATIC,GOT2,HSPB1,YWHAH,COPB1,ACLY,LGALS3,NT5E,ITGAV,ATP5B,EHD2,VDAC1,PRKAR2A,ATP6V1B2,ERLIN2,RPS3,THY1,STOM,ATP5O,CAPN2,COL6A3,CCT3,ANXA5,ANPEP,FASN,GNB2,VASN,PRKCDBP,DPYSL2,CPNE1,CALR,PPP2R1A,FLNC,P4HB,LAMP1,BSG,PARVA,HSP90AA1,RTN4,CAV1,CAMK2D,ANXA2,RPSA,FN1,PLS3,STOML2,MYOF,MYO1C,TFRC,MAP4,MSN,COMT,CALD1,COL6A1,TGM2,ADSS,ENAH,HRNR,HTRA1,FLNA,PPAP2B,SLC25A5,AK…
GO Component	GO:0031966	Mitochondrial membrane	27	722	0.4	0.00032	9606.ENSP00000217971,9606.ENSP00000222673,9606.ENSP00000228318,9606.ENSP00000245206,9606.ENSP00000254301,9606.ENSP00000262030,9606.ENSP00000264932,9606.ENSP00000265333,9606.ENSP00000278572,9606.ENSP00000284320,9606.ENSP00000287295,9606.ENSP00000290299,9606.ENSP00000303222,9606.ENSP00000308610,9606.ENSP00000333667,9606.ENSP00000347872,9606.ENSP00000348886,9606.ENSP00000360268,9606.ENSP00000360671,…	PGRMC1,OGDH,SLC25A3,GOT2,LGALS3,ATP5B,SDHA,VDAC1,RPS3,TOMM70A,AIFM1,ATP5O,MTCH2,GPD2,SHMT2,VAT1,STOML2,ALDH18A1,SLC25A5,ATAD3A,HADHA,HSPD1,MX1,ATP5A1,ACADVL,PHB2,DNM1L
GO Component	GO:0008541	Proteasome regulatory particle, lid subcomplex	4	8	1.53	0.00036	9606.ENSP00000261712,9606.ENSP00000264639,9606.ENSP00000348442,9606.ENSP00000396937	PSMD11,PSMD3,PSMD12,PSMD13
GO Component	GO:0005765	Lysosomal membrane	18	373	0.51	0.00037	9606.ENSP00000236671,9606.ENSP00000276390,9606.ENSP00000286713,9606.ENSP00000299138,9606.ENSP00000300060,9606.ENSP00000305260,9606.ENSP00000306864,9606.ENSP00000317257,9606.ENSP00000333298,9606.ENSP00000346032,9606.ENSP00000346550,9606.ENSP00000350199,9606.ENSP00000355180,9606.ENSP00000367123,9606.ENSP00000367265,9606.ENSP00000399457,9606.ENSP00000479606,9606.ENSP00000482835	CTSD,ATP6V1B2,STOM,VPS35,ANPEP,GNB2,VASN,CPNE1,LAMP1,ANXA2,ANXA6,AP1B1,COL6A1,SLC3A2,CKAP4,DDOST,CLTC,AP2B1
GO Component	GO:0009986	Cell surface	29	824	0.37	0.00043	9606.ENSP00000221130,9606.ENSP00000245206,9606.ENSP00000254301,9606.ENSP00000257770,9606.ENSP00000261023,9606.ENSP00000262030,9606.ENSP00000262455,9606.ENSP00000283179,9606.ENSP00000284240,9606.ENSP00000295006,9606.ENSP00000296511,9606.ENSP00000300060,9606.ENSP00000300289,9606.ENSP00000306864,9606.ENSP00000320866,9606.ENSP00000327801,9606.ENSP00000333298,9606.ENSP00000335153,9606.ENSP00000346032,…	GSR,GOT2,LGALS3,NT5E,ITGAV,ATP5B,ERP44,HNRNPU,THY1,CAPN2,ANXA5,ANPEP,PDIA3,VASN,CALR,P4HB,LAMP1,HSP90AA1,ANXA2,TFRC,MSN,SLC3A2,CD9,HSPD1,ANXA4,HLA-B,MME,LMO7,PHB2
GO Component	GO:0098796	Membrane protein complex	36	1141	0.33	0.00043	9606.ENSP00000237530,9606.ENSP00000249923,9606.ENSP00000261023,9606.ENSP00000262030,9606.ENSP00000264028,9606.ENSP00000264932,9606.ENSP00000265333,9606.ENSP00000276390,9606.ENSP00000284320,9606.ENSP00000290299,9606.ENSP00000296255,9606.ENSP00000299138,9606.ENSP00000300289,9606.ENSP00000305260,9606.ENSP00000306881,9606.ENSP00000320866,9606.ENSP00000328023,9606.ENSP00000339191,9606.ENSP00000350199,…	RPN2,COPB1,ITGAV,ATP5B,ARCN1,SDHA,VDAC1,ATP6V1B2,TOMM70A,ATP5O,RPN1,VPS35,PDIA3,GNB2,SEC23A,CALR,SRPR,CAV1,AP1B1,TFRC,SNX6,COPA,STX12,SLC3A2,SNX2,EMILIN1,HSPD1,PPP2R4,ATP5A1,SUN2,CORO1C,HLA-B,DDOST,PHB2,CLTC,AP2B1
GO Component	GO:0005838	Proteasome regulatory particle	5	20	1.22	0.00046	9606.ENSP00000261712,9606.ENSP00000264639,9606.ENSP00000310572,9606.ENSP00000348442,9606.ENSP00000396937	PSMD11,PSMD3,PSMC5,PSMD12,PSMD13
GO Component	GO:0010008	Endosome membrane	21	499	0.45	0.00051	9606.ENSP00000236671,9606.ENSP00000263277,9606.ENSP00000299138,9606.ENSP00000300289,9606.ENSP00000310491,9606.ENSP00000333298,9606.ENSP00000339191,9606.ENSP00000346032,9606.ENSP00000346550,9606.ENSP00000353224,9606.ENSP00000355217,9606.ENSP00000363054,9606.ENSP00000368022,9606.ENSP00000368831,9606.ENSP00000376132,9606.ENSP00000385616,9606.ENSP00000394496,9606.ENSP00000399168,9606.ENSP00000479153,…	CTSD,EHD2,VPS35,PDIA3,ARHGAP1,LAMP1,CAV1,ANXA2,ANXA6,TFRC,SNX6,STX12,OPTN,SNX2,MYO1B,SUN2,CORO1C,HLA-B,EHD1,CLTC,AP2B1
GO Component	GO:0005774	Vacuolar membrane	19	427	0.47	0.00059	9606.ENSP00000236671,9606.ENSP00000237530,9606.ENSP00000276390,9606.ENSP00000286713,9606.ENSP00000299138,9606.ENSP00000300060,9606.ENSP00000305260,9606.ENSP00000306864,9606.ENSP00000317257,9606.ENSP00000333298,9606.ENSP00000346032,9606.ENSP00000346550,9606.ENSP00000350199,9606.ENSP00000355180,9606.ENSP00000367123,9606.ENSP00000367265,9606.ENSP00000399457,9606.ENSP00000479606,9606.ENSP00000482835	CTSD,RPN2,ATP6V1B2,STOM,VPS35,ANPEP,GNB2,VASN,CPNE1,LAMP1,ANXA2,ANXA6,AP1B1,COL6A1,SLC3A2,CKAP4,DDOST,CLTC,AP2B1
GO Component	GO:0044297	Cell body	23	588	0.42	0.00063	9606.ENSP00000217971,9606.ENSP00000245206,9606.ENSP00000258091,9606.ENSP00000269349,9606.ENSP00000270142,9606.ENSP00000280326,9606.ENSP00000284240,9606.ENSP00000295006,9606.ENSP00000295688,9606.ENSP00000299138,9606.ENSP00000305260,9606.ENSP00000317334,9606.ENSP00000333298,9606.ENSP00000335153,9606.ENSP00000337838,9606.ENSP00000343690,9606.ENSP00000354511,9606.ENSP00000358866,9606.ENSP00000377958,…	PGRMC1,GOT2,CCT7,EIF4A3,SOD1,CCT5,THY1,CAPN2,CCT3,VPS35,GNB2,TCP1,LAMP1,HSP90AA1,RTN4,DPYSL3,COMT,FLNA,CCT4,ILK,AKAP12,MME,FLNB
GO Component	GO:0005793	Endoplasmic reticulum-Golgi intermediate compartment	10	129	0.72	0.00065	9606.ENSP00000249923,9606.ENSP00000251047,9606.ENSP00000262455,9606.ENSP00000300060,9606.ENSP00000320866,9606.ENSP00000327801,9606.ENSP00000346839,9606.ENSP00000360296,9606.ENSP00000385385,9606.ENSP00000434412	COPB1,LMAN1,ERP44,ANPEP,CALR,P4HB,FN1,PPAP2B,PDIA6,SERPINH1
GO Component	GO:0098862	Cluster of actin-based cell projections	11	158	0.67	0.00067	9606.ENSP00000211998,9606.ENSP00000252699,9606.ENSP00000263238,9606.ENSP00000352834,9606.ENSP00000376132,9606.ENSP00000377941,9606.ENSP00000378400,9606.ENSP00000384136,9606.ENSP00000418525,9606.ENSP00000420213,9606.ENSP00000449089	VCL,ACTN4,ACTR3,MYO1C,MYO1B,ACTN1,LIMA1,RDX,MME,FLNB,DNM1L
GO Component	GO:0005743	Mitochondrial inner membrane	20	480	0.45	0.00085	9606.ENSP00000228318,9606.ENSP00000245206,9606.ENSP00000254301,9606.ENSP00000262030,9606.ENSP00000264932,9606.ENSP00000278572,9606.ENSP00000287295,9606.ENSP00000290299,9606.ENSP00000303222,9606.ENSP00000308610,9606.ENSP00000333667,9606.ENSP00000348886,9606.ENSP00000360268,9606.ENSP00000360671,9606.ENSP00000368030,9606.ENSP00000370023,9606.ENSP00000373620,9606.ENSP00000381736,9606.ENSP00000438689,…	SLC25A3,GOT2,LGALS3,ATP5B,SDHA,RPS3,AIFM1,ATP5O,MTCH2,GPD2,SHMT2,STOML2,ALDH18A1,SLC25A5,ATAD3A,HADHA,HSPD1,ATP5A1,ACADVL,PHB2
GO Component	GO:1990204	Oxidoreductase complex	9	107	0.75	0.00085	9606.ENSP00000205402,9606.ENSP00000222673,9606.ENSP00000263556,9606.ENSP00000264932,9606.ENSP00000280346,9606.ENSP00000308610,9606.ENSP00000327801,9606.ENSP00000335304,9606.ENSP00000369134	DLD,OGDH,P4HA1,SDHA,DLAT,GPD2,P4HB,DLST,PDHA1
GO Component	GO:0000502	Proteasome complex	7	62	0.88	0.0010	9606.ENSP00000248553,9606.ENSP00000261712,9606.ENSP00000264639,9606.ENSP00000310572,9606.ENSP00000348442,9606.ENSP00000350708,9606.ENSP00000396937	HSPB1,PSMD11,PSMD3,PSMC5,PSMD12,RAD23B,PSMD13
GO Component	GO:0098588	Bounding membrane of organelle	54	2107	0.23	0.0010	9606.ENSP00000217971,9606.ENSP00000236671,9606.ENSP00000237530,9606.ENSP00000249923,9606.ENSP00000251047,9606.ENSP00000254301,9606.ENSP00000261023,9606.ENSP00000263277,9606.ENSP00000264028,9606.ENSP00000265333,9606.ENSP00000276390,9606.ENSP00000284320,9606.ENSP00000286713,9606.ENSP00000299138,9606.ENSP00000300060,9606.ENSP00000300289,9606.ENSP00000305260,9606.ENSP00000306864,9606.ENSP00000306881,…	PGRMC1,CTSD,RPN2,COPB1,LMAN1,LGALS3,ITGAV,EHD2,ARCN1,VDAC1,ATP6V1B2,TOMM70A,STOM,VPS35,ANPEP,PDIA3,GNB2,VASN,SEC23A,ARHGAP1,CPNE1,CALR,SRPR,LAMP1,BSG,CAV1,CAMK2D,ANXA2,ANXA6,VAT1,AP1B1,TFRC,COL6A1,SNX6,COPA,PPAP2B,STX12,SLC3A2,CKAP4,OPTN,SNX2,CD9,MYO1B,SUN2,CORO1C,HLA-B,DDOST,MME,PHB2,DNM1L,EHD1,CLTC,SEPT2,AP2B1
GO Component	GO:0030667	Secretory granule membrane	15	300	0.53	0.0011	9606.ENSP00000217971,9606.ENSP00000249923,9606.ENSP00000254301,9606.ENSP00000261023,9606.ENSP00000286713,9606.ENSP00000300060,9606.ENSP00000317257,9606.ENSP00000333298,9606.ENSP00000333769,9606.ENSP00000339191,9606.ENSP00000367265,9606.ENSP00000371958,9606.ENSP00000399168,9606.ENSP00000399457,9606.ENSP00000418525	PGRMC1,COPB1,LGALS3,ITGAV,STOM,ANPEP,CPNE1,LAMP1,BSG,CAV1,CKAP4,CD9,HLA-B,DDOST,MME
GO Component	GO:0099513	Polymeric cytoskeletal fiber	25	705	0.38	0.0012	9606.ENSP00000258091,9606.ENSP00000261366,9606.ENSP00000280326,9606.ENSP00000283179,9606.ENSP00000295688,9606.ENSP00000301071,9606.ENSP00000317334,9606.ENSP00000327054,9606.ENSP00000341289,9606.ENSP00000343690,9606.ENSP00000345230,9606.ENSP00000348163,9606.ENSP00000348965,9606.ENSP00000352834,9606.ENSP00000353375,9606.ENSP00000357283,9606.ENSP00000358866,9606.ENSP00000376132,9606.ENSP00000377471,…	CCT7,LMNB1,CCT5,HNRNPU,CCT3,TUBA1A,TCP1,LMNB2,TUBB4B,DPYSL3,TPM4,PLS3,DYNC1H1,MYO1C,MAP4,LMNA,FLNA,MYO1B,CORO1B,CCT4,DYNC1I2,VIM,DNM1L,TWF1,CLTC
GO Component	GO:0030017	Sarcomere	12	207	0.59	0.0015	9606.ENSP00000248553,9606.ENSP00000251047,9606.ENSP00000252699,9606.ENSP00000327145,9606.ENSP00000334008,9606.ENSP00000345230,9606.ENSP00000358866,9606.ENSP00000377941,9606.ENSP00000378323,9606.ENSP00000379975,9606.ENSP00000394496,9606.ENSP00000420213	HSPB1,LMAN1,ACTN4,FLNC,PARVA,TPM4,FLNA,ACTN1,PPP3CA,ILK,CORO1C,FLNB
GO Component	GO:0030662	Coated vesicle membrane	11	176	0.62	0.0015	9606.ENSP00000249923,9606.ENSP00000251047,9606.ENSP00000264028,9606.ENSP00000306881,9606.ENSP00000350199,9606.ENSP00000353224,9606.ENSP00000357048,9606.ENSP00000371958,9606.ENSP00000399168,9606.ENSP00000479606,9606.ENSP00000482835	COPB1,LMAN1,ARCN1,SEC23A,AP1B1,TFRC,COPA,CD9,HLA-B,CLTC,AP2B1
GO Component	GO:0005634	Nucleus	142	7390	0.11	0.0016	9606.ENSP00000196371,9606.ENSP00000205402,9606.ENSP00000217426,9606.ENSP00000221419,9606.ENSP00000222673,9606.ENSP00000225655,9606.ENSP00000225792,9606.ENSP00000226299,9606.ENSP00000229239,9606.ENSP00000231572,9606.ENSP00000233057,9606.ENSP00000236040,9606.ENSP00000240185,9606.ENSP00000244537,9606.ENSP00000248553,9606.ENSP00000252699,9606.ENSP00000253792,9606.ENSP00000254301,9606.ENSP00000257770,…	OXCT1,DLD,AHCY,HNRNPL,OGDH,PFN1,DDX5,LAP3,GAPDH,RARS,EIF2AK2,LEPRE1,TARDBP,HIST1H4F,HSPB1,ACTN4,ACLY,LGALS3,NT5E,SRSF1,LMNB1,IPO5,KPNA3,PSMD11,ATP5B,CSE1L,ACTR3,EHD2,CAPG,YWHAE,PSMD3,SDHA,VDAC1,EIF4A3,SOD1,PGD,RPS3,HNRNPU,AIFM1,KPNB1,ATP5O,CAPN2,PPIB,PDIA3,TUBA1A,PA2G4,MTCH2,HIST1H2AE,TMEM43,PCBP1,PSMC5,RBM14,SRP68,CPNE1,TCP1,NCL,UGDH,CALR,PPP2R1A,LMNB2,MDH2,EEF1G,SHMT2,PARVA,HSP90AA1,DLST,SARNP,…
GO Component	GO:0030863	Cortical cytoskeleton	8	96	0.75	0.0021	9606.ENSP00000211998,9606.ENSP00000252699,9606.ENSP00000295006,9606.ENSP00000354826,9606.ENSP00000358866,9606.ENSP00000362924,9606.ENSP00000376024,9606.ENSP00000384136	VCL,ACTN4,CAPN2,CALD1,FLNA,GSN,SNX9,RDX
GO Component	GO:0005638	Lamin filament	3	5	1.6	0.0023	9606.ENSP00000261366,9606.ENSP00000327054,9606.ENSP00000357283	LMNB1,LMNB2,LMNA
GO Component	GO:0010494	Cytoplasmic stress granule	7	73	0.81	0.0024	9606.ENSP00000240185,9606.ENSP00000290158,9606.ENSP00000340329,9606.ENSP00000361626,9606.ENSP00000365439,9606.ENSP00000370745,9606.ENSP00000382840	TARDBP,KPNB1,CAPRIN1,YBX1,HNRNPK,DDX1,DDX3X
GO Component	GO:0005884	Actin filament	8	101	0.72	0.0028	9606.ENSP00000343690,9606.ENSP00000345230,9606.ENSP00000348163,9606.ENSP00000352834,9606.ENSP00000358866,9606.ENSP00000376132,9606.ENSP00000377471,9606.ENSP00000449428	DPYSL3,TPM4,PLS3,MYO1C,FLNA,MYO1B,CORO1B,TWF1
GO Component	GO:0042581	Specific granule	10	159	0.62	0.0028	9606.ENSP00000211998,9606.ENSP00000217971,9606.ENSP00000236671,9606.ENSP00000261023,9606.ENSP00000262455,9606.ENSP00000286713,9606.ENSP00000290158,9606.ENSP00000333664,9606.ENSP00000367265,9606.ENSP00000398610	VCL,PGRMC1,CTSD,ITGAV,ERP44,STOM,KPNB1,ACAA1,CKAP4,ANXA11
GO Component	GO:0030120	Vesicle coat	6	53	0.88	0.0030	9606.ENSP00000249923,9606.ENSP00000264028,9606.ENSP00000306881,9606.ENSP00000357048,9606.ENSP00000479606,9606.ENSP00000482835	COPB1,ARCN1,SEC23A,COPA,CLTC,AP2B1
GO Component	GO:0045252	Oxoglutarate dehydrogenase complex	3	6	1.53	0.0033	9606.ENSP00000205402,9606.ENSP00000222673,9606.ENSP00000335304	DLD,OGDH,DLST
GO Component	GO:0070937	CRD-mediated mRNA stability complex	3	6	1.53	0.0033	9606.ENSP00000283179,9606.ENSP00000358635,9606.ENSP00000361626	HNRNPU,SYNCRIP,YBX1
GO Component	GO:0031143	Pseudopodium	4	18	1.17	0.0036	9606.ENSP00000252699,9606.ENSP00000295006,9606.ENSP00000353408,9606.ENSP00000377941	ACTN4,CAPN2,MSN,ACTN1
GO Component	GO:0030175	Filopodium	8	106	0.7	0.0037	9606.ENSP00000261023,9606.ENSP00000348965,9606.ENSP00000353408,9606.ENSP00000355809,9606.ENSP00000371798,9606.ENSP00000376132,9606.ENSP00000384136,9606.ENSP00000449428	ITGAV,DYNC1H1,MSN,ENAH,FSCN1,MYO1B,RDX,TWF1
GO Component	GO:0045202	Synapse	37	1351	0.26	0.0042	9606.ENSP00000217971,9606.ENSP00000225655,9606.ENSP00000264161,9606.ENSP00000264335,9606.ENSP00000265333,9606.ENSP00000269349,9606.ENSP00000278572,9606.ENSP00000299138,9606.ENSP00000301071,9606.ENSP00000310572,9606.ENSP00000322439,9606.ENSP00000324804,9606.ENSP00000333298,9606.ENSP00000337838,9606.ENSP00000340329,9606.ENSP00000343690,9606.ENSP00000353375,9606.ENSP00000354511,9606.ENSP00000354739,…	PGRMC1,PFN1,DARS,YWHAE,VDAC1,EIF4A3,RPS3,VPS35,TUBA1A,PSMC5,TUFM,PPP2R1A,LAMP1,RTN4,CAPRIN1,DPYSL3,MAP4,COMT,RPL12,ENAH,FLNA,AKR1A1,RPS4X,STX12,KCTD12,YWHAQ,ACTN1,PPP3CA,ILK,MX1,AKAP12,CORO1C,MME,PHB2,DNM1L,RPLP0,AP2B1
GO Component	GO:0005902	Microvillus	7	86	0.74	0.0057	9606.ENSP00000261023,9606.ENSP00000276390,9606.ENSP00000352834,9606.ENSP00000353408,9606.ENSP00000371798,9606.ENSP00000376132,9606.ENSP00000384136	ITGAV,ATP6V1B2,MYO1C,MSN,FSCN1,MYO1B,RDX
GO Component	GO:0002199	Zona pellucida receptor complex	3	8	1.4	0.0061	9606.ENSP00000295688,9606.ENSP00000317334,9606.ENSP00000377958	CCT3,TCP1,CCT4
GO Component	GO:0045254	Pyruvate dehydrogenase complex	3	8	1.4	0.0061	9606.ENSP00000205402,9606.ENSP00000280346,9606.ENSP00000369134	DLD,DLAT,PDHA1
GO Component	GO:0072562	Blood microparticle	8	115	0.67	0.0061	9606.ENSP00000225655,9606.ENSP00000286713,9606.ENSP00000296511,9606.ENSP00000310572,9606.ENSP00000346839,9606.ENSP00000353224,9606.ENSP00000353408,9606.ENSP00000362924	PFN1,STOM,ANXA5,PSMC5,FN1,TFRC,MSN,GSN
GO Component	GO:0005581	Collagen trimer	7	88	0.73	0.0063	9606.ENSP00000225964,9606.ENSP00000295550,9606.ENSP00000297268,9606.ENSP00000325146,9606.ENSP00000330523,9606.ENSP00000355180,9606.ENSP00000369677	COL1A1,COL6A3,COL1A2,COL12A1,CTHRC1,COL6A1,EMILIN1
GO Component	GO:0005789	Endoplasmic reticulum membrane	31	1085	0.28	0.0064	9606.ENSP00000003100,9606.ENSP00000217971,9606.ENSP00000237530,9606.ENSP00000249066,9606.ENSP00000249923,9606.ENSP00000251047,9606.ENSP00000262455,9606.ENSP00000264028,9606.ENSP00000276461,9606.ENSP00000296255,9606.ENSP00000300289,9606.ENSP00000306881,9606.ENSP00000320866,9606.ENSP00000328023,9606.ENSP00000337838,9606.ENSP00000339191,9606.ENSP00000339740,9606.ENSP00000354612,9606.ENSP00000357048,…	CYP51A1,PGRMC1,RPN2,APOL2,COPB1,LMAN1,ERP44,ARCN1,ERLIN2,RPN1,PDIA3,SEC23A,CALR,SRPR,RTN4,CAV1,CAMK2D,PTGS1,COPA,PPAP2B,ANXA7,RRBP1,CKAP4,LSS,MX1,ATL3,PDIA6,HLA-B,DDOST,DNM1L,EPHX1
GO Component	GO:0055037	Recycling endosome	10	183	0.56	0.0073	9606.ENSP00000263277,9606.ENSP00000299427,9606.ENSP00000300289,9606.ENSP00000301071,9606.ENSP00000353224,9606.ENSP00000363054,9606.ENSP00000368022,9606.ENSP00000399168,9606.ENSP00000446215,9606.ENSP00000479153	EHD2,TPP1,PDIA3,TUBA1A,TFRC,STX12,OPTN,HLA-B,RAN,EHD1
GO Component	GO:0030135	Coated vesicle	13	292	0.47	0.0076	9606.ENSP00000249923,9606.ENSP00000251047,9606.ENSP00000264028,9606.ENSP00000306881,9606.ENSP00000350199,9606.ENSP00000353224,9606.ENSP00000357048,9606.ENSP00000371958,9606.ENSP00000373620,9606.ENSP00000376024,9606.ENSP00000399168,9606.ENSP00000479606,9606.ENSP00000482835	COPB1,LMAN1,ARCN1,SEC23A,AP1B1,TFRC,COPA,CD9,HSPD1,SNX9,HLA-B,CLTC,AP2B1
GO Component	GO:0030117	Membrane coat	7	92	0.71	0.0079	9606.ENSP00000249923,9606.ENSP00000264028,9606.ENSP00000306881,9606.ENSP00000350199,9606.ENSP00000357048,9606.ENSP00000479606,9606.ENSP00000482835	COPB1,ARCN1,SEC23A,AP1B1,COPA,CLTC,AP2B1
GO Component	GO:0030864	Cortical actin cytoskeleton	6	68	0.77	0.0091	9606.ENSP00000211998,9606.ENSP00000295006,9606.ENSP00000354826,9606.ENSP00000362924,9606.ENSP00000376024,9606.ENSP00000384136	VCL,CAPN2,CALD1,GSN,SNX9,RDX
GO Component	GO:0043005	Neuron projection	36	1366	0.25	0.0092	9606.ENSP00000217426,9606.ENSP00000217971,9606.ENSP00000248553,9606.ENSP00000252699,9606.ENSP00000264335,9606.ENSP00000269349,9606.ENSP00000270142,9606.ENSP00000283179,9606.ENSP00000284240,9606.ENSP00000295006,9606.ENSP00000299138,9606.ENSP00000324804,9606.ENSP00000333298,9606.ENSP00000333769,9606.ENSP00000335153,9606.ENSP00000339740,9606.ENSP00000340329,9606.ENSP00000343690,9606.ENSP00000348965,…	AHCY,PGRMC1,HSPB1,ACTN4,YWHAE,EIF4A3,SOD1,HNRNPU,THY1,CAPN2,VPS35,PPP2R1A,LAMP1,BSG,HSP90AA1,CAMK2D,CAPRIN1,DPYSL3,DYNC1H1,MYO1C,MAP4,COMT,PTGS1,COPA,FLNA,FSCN1,GARS,PPP3CA,ILK,MX1,RDX,MME,FLNB,PHB2,VIM,SEPT2
GO Component	GO:0031965	Nuclear membrane	13	302	0.46	0.0096	9606.ENSP00000229239,9606.ENSP00000261366,9606.ENSP00000290158,9606.ENSP00000303992,9606.ENSP00000317257,9606.ENSP00000327054,9606.ENSP00000352208,9606.ENSP00000357283,9606.ENSP00000361626,9606.ENSP00000377833,9606.ENSP00000381601,9606.ENSP00000385616,9606.ENSP00000435365	GAPDH,LMNB1,KPNB1,TMEM43,CPNE1,LMNB2,MYOF,LMNA,YBX1,ANXA4,MX1,SUN2,TOR1AIP1
STRING clusters	CL:11548	Carbon metabolism, and Starch and sucrose metabolism	19	124	1.01	1.57e-09	9606.ENSP00000205402,9606.ENSP00000216780,9606.ENSP00000222673,9606.ENSP00000264932,9606.ENSP00000270776,9606.ENSP00000280346,9606.ENSP00000327070,9606.ENSP00000331897,9606.ENSP00000335304,9606.ENSP00000338703,9606.ENSP00000355518,9606.ENSP00000360124,9606.ENSP00000362413,9606.ENSP00000367923,9606.ENSP00000369134,9606.ENSP00000370517,9606.ENSP00000377192,9606.ENSP00000405573,9606.ENSP00000410833	DLD,PCK2,OGDH,SDHA,PGD,DLAT,MDH2,IDH2,DLST,UGP2,FH,PGM1,PGK1,SUCLA2,PDHA1,PFKP,G6PD,GPI,GBE1
STRING clusters	CL:11547	Mixed, incl. Carbon metabolism, and Starch and sucrose metabolism	20	157	0.93	4.09e-09	9606.ENSP00000205402,9606.ENSP00000216780,9606.ENSP00000222673,9606.ENSP00000264932,9606.ENSP00000270776,9606.ENSP00000280346,9606.ENSP00000327070,9606.ENSP00000331897,9606.ENSP00000335304,9606.ENSP00000338703,9606.ENSP00000349860,9606.ENSP00000355518,9606.ENSP00000360124,9606.ENSP00000362413,9606.ENSP00000367923,9606.ENSP00000369134,9606.ENSP00000370517,9606.ENSP00000377192,9606.ENSP00000405573,…	DLD,PCK2,OGDH,SDHA,PGD,DLAT,MDH2,IDH2,DLST,UGP2,GFPT1,FH,PGM1,PGK1,SUCLA2,PDHA1,PFKP,G6PD,GPI,GBE1
STRING clusters	CL:17048	RHO GTPases Activate WASPs and WAVEs, and actin filament organization	17	105	1.04	4.29e-09	9606.ENSP00000211998,9606.ENSP00000225655,9606.ENSP00000252699,9606.ENSP00000263238,9606.ENSP00000263867,9606.ENSP00000296511,9606.ENSP00000348163,9606.ENSP00000355809,9606.ENSP00000358866,9606.ENSP00000362924,9606.ENSP00000371798,9606.ENSP00000377471,9606.ENSP00000377941,9606.ENSP00000389631,9606.ENSP00000394496,9606.ENSP00000420213,9606.ENSP00000449428	VCL,PFN1,ACTN4,ACTR3,CAPG,ANXA5,PLS3,ENAH,FLNA,GSN,FSCN1,CORO1B,ACTN1,ARPC1B,CORO1C,FLNB,TWF1
STRING clusters	CL:11549	Carbon metabolism, and Pyruvate metabolism	16	96	1.05	9.65e-09	9606.ENSP00000205402,9606.ENSP00000216780,9606.ENSP00000222673,9606.ENSP00000264932,9606.ENSP00000270776,9606.ENSP00000280346,9606.ENSP00000327070,9606.ENSP00000331897,9606.ENSP00000335304,9606.ENSP00000355518,9606.ENSP00000362413,9606.ENSP00000367923,9606.ENSP00000369134,9606.ENSP00000370517,9606.ENSP00000377192,9606.ENSP00000405573	DLD,PCK2,OGDH,SDHA,PGD,DLAT,MDH2,IDH2,DLST,FH,PGK1,SUCLA2,PDHA1,PFKP,G6PD,GPI
STRING clusters	CL:17044	Mixed, incl. actin filament organization, and filamentous actin	18	163	0.87	1.31e-07	9606.ENSP00000211998,9606.ENSP00000225655,9606.ENSP00000252699,9606.ENSP00000263238,9606.ENSP00000263867,9606.ENSP00000296511,9606.ENSP00000348163,9606.ENSP00000352834,9606.ENSP00000355809,9606.ENSP00000358866,9606.ENSP00000362924,9606.ENSP00000371798,9606.ENSP00000377471,9606.ENSP00000377941,9606.ENSP00000389631,9606.ENSP00000394496,9606.ENSP00000420213,9606.ENSP00000449428	VCL,PFN1,ACTN4,ACTR3,CAPG,ANXA5,PLS3,MYO1C,ENAH,FLNA,GSN,FSCN1,CORO1B,ACTN1,ARPC1B,CORO1C,FLNB,TWF1
STRING clusters	CL:1446	mRNA processing, and primary miRNA binding	12	57	1.15	1.94e-07	9606.ENSP00000221419,9606.ENSP00000225792,9606.ENSP00000258962,9606.ENSP00000283179,9606.ENSP00000305556,9606.ENSP00000311747,9606.ENSP00000349428,9606.ENSP00000359645,9606.ENSP00000362820,9606.ENSP00000365439,9606.ENSP00000400433,9606.ENSP00000451291	HNRNPL,DDX5,SRSF1,HNRNPU,PCBP1,RBM14,PTBP1,RBMX,SRSF3,HNRNPK,HNRNPF,HNRNPC
STRING clusters	CL:1448	Mixed, incl. mRNA processing, and primary miRNA binding	10	34	1.29	3.27e-07	9606.ENSP00000221419,9606.ENSP00000225792,9606.ENSP00000283179,9606.ENSP00000305556,9606.ENSP00000311747,9606.ENSP00000349428,9606.ENSP00000359645,9606.ENSP00000365439,9606.ENSP00000400433,9606.ENSP00000451291	HNRNPL,DDX5,HNRNPU,PCBP1,RBM14,PTBP1,RBMX,HNRNPK,HNRNPF,HNRNPC
STRING clusters	CL:11669	Tricarboxylic acid cycle, and regulation of acyl-CoA biosynthetic process	10	36	1.27	3.65e-07	9606.ENSP00000205402,9606.ENSP00000222673,9606.ENSP00000264932,9606.ENSP00000280346,9606.ENSP00000327070,9606.ENSP00000331897,9606.ENSP00000335304,9606.ENSP00000355518,9606.ENSP00000367923,9606.ENSP00000369134	DLD,OGDH,SDHA,DLAT,MDH2,IDH2,DLST,FH,SUCLA2,PDHA1
STRING clusters	CL:1451	Mixed, incl. RNPHF zinc finger, and negative regulation of mRNA splicing, via spliceosome	9	24	1.4	3.65e-07	9606.ENSP00000221419,9606.ENSP00000283179,9606.ENSP00000305556,9606.ENSP00000311747,9606.ENSP00000349428,9606.ENSP00000359645,9606.ENSP00000365439,9606.ENSP00000400433,9606.ENSP00000451291	HNRNPL,HNRNPU,PCBP1,RBM14,PTBP1,RBMX,HNRNPK,HNRNPF,HNRNPC
STRING clusters	CL:1454	Mixed, incl. negative regulation of mRNA splicing, via spliceosome, and RNPHF zinc finger	8	15	1.55	3.65e-07	9606.ENSP00000221419,9606.ENSP00000283179,9606.ENSP00000305556,9606.ENSP00000349428,9606.ENSP00000359645,9606.ENSP00000365439,9606.ENSP00000400433,9606.ENSP00000451291	HNRNPL,HNRNPU,PCBP1,PTBP1,RBMX,HNRNPK,HNRNPF,HNRNPC
STRING clusters	CL:17049	RHO GTPases Activate WASPs and WAVEs, and actin filament organization	14	96	0.99	3.65e-07	9606.ENSP00000211998,9606.ENSP00000225655,9606.ENSP00000252699,9606.ENSP00000263238,9606.ENSP00000263867,9606.ENSP00000348163,9606.ENSP00000355809,9606.ENSP00000362924,9606.ENSP00000371798,9606.ENSP00000377471,9606.ENSP00000377941,9606.ENSP00000389631,9606.ENSP00000394496,9606.ENSP00000449428	VCL,PFN1,ACTN4,ACTR3,CAPG,PLS3,ENAH,GSN,FSCN1,CORO1B,ACTN1,ARPC1B,CORO1C,TWF1
STRING clusters	CL:17852	Mixed, incl. Tetraspanin family, and Annexin	11	69	1.03	6.97e-06	9606.ENSP00000263277,9606.ENSP00000307292,9606.ENSP00000333298,9606.ENSP00000346032,9606.ENSP00000346550,9606.ENSP00000352208,9606.ENSP00000362010,9606.ENSP00000371958,9606.ENSP00000377833,9606.ENSP00000384537,9606.ENSP00000398610	EHD2,PRKCDBP,LAMP1,ANXA2,ANXA6,MYOF,ANXA7,CD9,ANXA4,AKAP12,ANXA11
STRING clusters	CL:17920	Mixed, incl. Annexin, and plasma membrane repair	8	26	1.31	6.97e-06	9606.ENSP00000263277,9606.ENSP00000307292,9606.ENSP00000346032,9606.ENSP00000346550,9606.ENSP00000352208,9606.ENSP00000362010,9606.ENSP00000384537,9606.ENSP00000398610	EHD2,PRKCDBP,ANXA2,ANXA6,MYOF,ANXA7,AKAP12,ANXA11
STRING clusters	CL:1441	mRNA 3-end processing, and RNA recognition motif. (a.k.a. RRM, RBD, or RNP domain)	13	122	0.85	2.56e-05	9606.ENSP00000221419,9606.ENSP00000225792,9606.ENSP00000258962,9606.ENSP00000283179,9606.ENSP00000305556,9606.ENSP00000311747,9606.ENSP00000337632,9606.ENSP00000349428,9606.ENSP00000359645,9606.ENSP00000362820,9606.ENSP00000365439,9606.ENSP00000400433,9606.ENSP00000451291	HNRNPL,DDX5,SRSF1,HNRNPU,PCBP1,RBM14,SARNP,PTBP1,RBMX,SRSF3,HNRNPK,HNRNPF,HNRNPC
STRING clusters	CL:17853	Mixed, incl. Tetraspanin family, and Annexin	10	63	1.03	2.66e-05	9606.ENSP00000263277,9606.ENSP00000307292,9606.ENSP00000333298,9606.ENSP00000346032,9606.ENSP00000346550,9606.ENSP00000352208,9606.ENSP00000362010,9606.ENSP00000371958,9606.ENSP00000384537,9606.ENSP00000398610	EHD2,PRKCDBP,LAMP1,ANXA2,ANXA6,MYOF,ANXA7,CD9,AKAP12,ANXA11
STRING clusters	CL:11672	TCA cycle (aka Krebs or citric acid cycle), and malic enzyme activity	7	22	1.33	3.72e-05	9606.ENSP00000222673,9606.ENSP00000264932,9606.ENSP00000327070,9606.ENSP00000331897,9606.ENSP00000335304,9606.ENSP00000355518,9606.ENSP00000367923	OGDH,SDHA,MDH2,IDH2,DLST,FH,SUCLA2
STRING clusters	CL:16432	Collagen biosynthesis and modifying enzymes	10	66	1.01	3.72e-05	9606.ENSP00000225964,9606.ENSP00000236040,9606.ENSP00000263556,9606.ENSP00000295550,9606.ENSP00000297268,9606.ENSP00000300026,9606.ENSP00000317232,9606.ENSP00000355180,9606.ENSP00000384999,9606.ENSP00000434412	COL1A1,LEPRE1,P4HA1,COL6A3,COL1A2,PPIB,FKBP10,COL6A1,P4HA2,SERPINH1
STRING clusters	CL:16430	Collagen formation, and Matrix metalloproteinases	13	129	0.83	3.81e-05	9606.ENSP00000225964,9606.ENSP00000236040,9606.ENSP00000263556,9606.ENSP00000295550,9606.ENSP00000297268,9606.ENSP00000300026,9606.ENSP00000317232,9606.ENSP00000322788,9606.ENSP00000325146,9606.ENSP00000331544,9606.ENSP00000355180,9606.ENSP00000384999,9606.ENSP00000434412	COL1A1,LEPRE1,P4HA1,COL6A3,COL1A2,PPIB,FKBP10,MMP1,COL12A1,FBLN1,COL6A1,P4HA2,SERPINH1
STRING clusters	CL:145	Formation of a pool of free 40S subunits, and Signal recognition particle	13	139	0.8	8.04e-05	9606.ENSP00000229239,9606.ENSP00000278572,9606.ENSP00000312066,9606.ENSP00000328023,9606.ENSP00000331901,9606.ENSP00000346067,9606.ENSP00000354739,9606.ENSP00000358635,9606.ENSP00000362744,9606.ENSP00000410059,9606.ENSP00000431800,9606.ENSP00000449328,9606.ENSP00000485663	GAPDH,RPS3,SRP68,SRPR,EEF1G,RPSA,RPL12,SYNCRIP,RPS4X,EEF1D,EIF3F,RPLP0,EIF3L
STRING clusters	CL:3084	Chaperonin TCP-1, conserved site	5	7	1.68	9.15e-05	9606.ENSP00000258091,9606.ENSP00000280326,9606.ENSP00000295688,9606.ENSP00000317334,9606.ENSP00000377958	CCT7,CCT5,CCT3,TCP1,CCT4
STRING clusters	CL:1458	Mixed, incl. RNPHF zinc finger, and Multisystem proteinopathy	5	10	1.53	0.00031	9606.ENSP00000221419,9606.ENSP00000349428,9606.ENSP00000365439,9606.ENSP00000400433,9606.ENSP00000451291	HNRNPL,PTBP1,HNRNPK,HNRNPF,HNRNPC
STRING clusters	CL:17127	Mixed, incl. profilin binding, and Profilin	7	33	1.15	0.00031	9606.ENSP00000211998,9606.ENSP00000225655,9606.ENSP00000252699,9606.ENSP00000355809,9606.ENSP00000362924,9606.ENSP00000371798,9606.ENSP00000377941	VCL,PFN1,ACTN4,ENAH,GSN,FSCN1,ACTN1
STRING clusters	CL:17921	Mixed, incl. Annexin, and plasma membrane repair	6	20	1.3	0.00031	9606.ENSP00000263277,9606.ENSP00000346032,9606.ENSP00000346550,9606.ENSP00000352208,9606.ENSP00000362010,9606.ENSP00000398610	EHD2,ANXA2,ANXA6,MYOF,ANXA7,ANXA11
STRING clusters	CL:17051	Mixed, incl. RHO GTPases Activate WASPs and WAVEs, and actin nucleation	9	71	0.93	0.00043	9606.ENSP00000211998,9606.ENSP00000225655,9606.ENSP00000252699,9606.ENSP00000263238,9606.ENSP00000355809,9606.ENSP00000362924,9606.ENSP00000371798,9606.ENSP00000377941,9606.ENSP00000389631	VCL,PFN1,ACTN4,ACTR3,ENAH,GSN,FSCN1,ACTN1,ARPC1B
STRING clusters	CL:614	tRNA Aminoacylation	7	36	1.11	0.00044	9606.ENSP00000231572,9606.ENSP00000264161,9606.ENSP00000281828,9606.ENSP00000347495,9606.ENSP00000362576,9606.ENSP00000369897,9606.ENSP00000373918	RARS,DARS,FARSB,WARS,YARS,CARS,GARS
STRING clusters	CL:16548	Negative regulation of post-translational protein modification, and Serpin H1	4	5	1.73	0.00077	9606.ENSP00000236040,9606.ENSP00000300026,9606.ENSP00000317232,9606.ENSP00000434412	LEPRE1,PPIB,FKBP10,SERPINH1
STRING clusters	CL:12057	Fatty acid degradation, and Ketone body metabolism	7	43	1.04	0.0011	9606.ENSP00000196371,9606.ENSP00000333664,9606.ENSP00000357535,9606.ENSP00000370023,9606.ENSP00000381785,9606.ENSP00000438689,9606.ENSP00000452762	OXCT1,ACAA1,ECHS1,HADHA,HSDL2,ACADVL,ETFA
STRING clusters	CL:146	Formation of a pool of free 40S subunits, and Elongation factor	11	131	0.75	0.0011	9606.ENSP00000229239,9606.ENSP00000278572,9606.ENSP00000331901,9606.ENSP00000346067,9606.ENSP00000354739,9606.ENSP00000358635,9606.ENSP00000362744,9606.ENSP00000410059,9606.ENSP00000431800,9606.ENSP00000449328,9606.ENSP00000485663	GAPDH,RPS3,EEF1G,RPSA,RPL12,SYNCRIP,RPS4X,EEF1D,EIF3F,RPLP0,EIF3L
STRING clusters	CL:3166	Protein processing in endoplasmic reticulum, and signal peptide processing	9	84	0.86	0.0011	9606.ENSP00000233057,9606.ENSP00000237530,9606.ENSP00000262455,9606.ENSP00000296255,9606.ENSP00000300289,9606.ENSP00000320866,9606.ENSP00000327801,9606.ENSP00000385385,9606.ENSP00000399457	EIF2AK2,RPN2,ERP44,RPN1,PDIA3,CALR,P4HB,PDIA6,DDOST
STRING clusters	CL:11673	TCA cycle (aka Krebs or citric acid cycle)	5	16	1.32	0.0013	9606.ENSP00000222673,9606.ENSP00000264932,9606.ENSP00000331897,9606.ENSP00000335304,9606.ENSP00000367923	OGDH,SDHA,IDH2,DLST,SUCLA2
STRING clusters	CL:11863	Mixed, incl. Arginine biosynthesis, and proline metabolic process	7	46	1.01	0.0014	9606.ENSP00000244137,9606.ENSP00000245206,9606.ENSP00000277865,9606.ENSP00000358417,9606.ENSP00000360268,9606.ENSP00000384949,9606.ENSP00000387123	PEPD,GOT2,GLUD1,PHGDH,ALDH18A1,PYCR1,ALDH7A1
STRING clusters	CL:17130	Mixed, incl. profilin binding, and EF-hand, Ca insensitive	5	17	1.29	0.0015	9606.ENSP00000211998,9606.ENSP00000225655,9606.ENSP00000252699,9606.ENSP00000362924,9606.ENSP00000377941	VCL,PFN1,ACTN4,GSN,ACTN1
STRING clusters	CL:616	tRNA Aminoacylation	6	31	1.11	0.0016	9606.ENSP00000231572,9606.ENSP00000264161,9606.ENSP00000347495,9606.ENSP00000362576,9606.ENSP00000369897,9606.ENSP00000373918	RARS,DARS,WARS,YARS,CARS,GARS
STRING clusters	CL:12060	Mixed, incl. mitochondrial fatty acid beta-oxidation of saturated fatty acids, and Beta-ketothiolase deficiency	5	18	1.27	0.0019	9606.ENSP00000333664,9606.ENSP00000357535,9606.ENSP00000370023,9606.ENSP00000438689,9606.ENSP00000452762	ACAA1,ECHS1,HADHA,ACADVL,ETFA
STRING clusters	CL:17204	Mixed, incl. Coronin, and Actin-depolymerising factor homology domain	5	18	1.27	0.0019	9606.ENSP00000263867,9606.ENSP00000348163,9606.ENSP00000377471,9606.ENSP00000394496,9606.ENSP00000449428	CAPG,PLS3,CORO1B,CORO1C,TWF1
STRING clusters	CL:12058	Fatty acid degradation, and fatty acid beta-oxidation using acyl-CoA dehydrogenase	6	33	1.09	0.0021	9606.ENSP00000333664,9606.ENSP00000357535,9606.ENSP00000370023,9606.ENSP00000381785,9606.ENSP00000438689,9606.ENSP00000452762	ACAA1,ECHS1,HADHA,HSDL2,ACADVL,ETFA
STRING clusters	CL:3170	Mixed, incl. protein folding in endoplasmic reticulum, and ubiquitin-dependent glycoprotein ERAD pathway	6	35	1.06	0.0027	9606.ENSP00000233057,9606.ENSP00000262455,9606.ENSP00000300289,9606.ENSP00000320866,9606.ENSP00000327801,9606.ENSP00000385385	EIF2AK2,ERP44,PDIA3,CALR,P4HB,PDIA6
STRING clusters	CL:2130	Importin-beta, N-terminal domain, and Importin-alpha, importin-beta-binding domain	5	21	1.2	0.0031	9606.ENSP00000261574,9606.ENSP00000261667,9606.ENSP00000262982,9606.ENSP00000290158,9606.ENSP00000446215	IPO5,KPNA3,CSE1L,KPNB1,RAN
STRING clusters	CL:11865	Arginine biosynthesis, and proline metabolic process	6	38	1.02	0.0038	9606.ENSP00000244137,9606.ENSP00000245206,9606.ENSP00000277865,9606.ENSP00000358417,9606.ENSP00000360268,9606.ENSP00000384949	PEPD,GOT2,GLUD1,PHGDH,ALDH18A1,PYCR1
STRING clusters	CL:3172	Photodynamic therapy-induced unfolded protein response, and protein disulfide isomerase activity	5	23	1.16	0.0042	9606.ENSP00000233057,9606.ENSP00000262455,9606.ENSP00000320866,9606.ENSP00000327801,9606.ENSP00000385385	EIF2AK2,ERP44,CALR,P4HB,PDIA6
STRING clusters	CL:11862	Mixed, incl. alpha-amino acid biosynthetic process, and folic acid-containing compound metabolic process	8	82	0.82	0.0045	9606.ENSP00000217426,9606.ENSP00000244137,9606.ENSP00000245206,9606.ENSP00000277865,9606.ENSP00000358417,9606.ENSP00000360268,9606.ENSP00000384949,9606.ENSP00000387123	AHCY,PEPD,GOT2,GLUD1,PHGDH,ALDH18A1,PYCR1,ALDH7A1
STRING clusters	CL:3165	Protein processing in endoplasmic reticulum, and Insertion of tail-anchored proteins into the endoplasmic reticulum membrane	10	137	0.69	0.0053	9606.ENSP00000233057,9606.ENSP00000237530,9606.ENSP00000262455,9606.ENSP00000276461,9606.ENSP00000296255,9606.ENSP00000300289,9606.ENSP00000320866,9606.ENSP00000327801,9606.ENSP00000385385,9606.ENSP00000399457	EIF2AK2,RPN2,ERP44,ERLIN2,RPN1,PDIA3,CALR,P4HB,PDIA6,DDOST
STRING clusters	CL:2708	Proteasome	5	26	1.11	0.0065	9606.ENSP00000261712,9606.ENSP00000264639,9606.ENSP00000310572,9606.ENSP00000348442,9606.ENSP00000396937	PSMD11,PSMD3,PSMC5,PSMD12,PSMD13
STRING clusters	CL:12062	Beta oxidation of hexanoyl-CoA to butanoyl-CoA, and Beta-ketothiolase deficiency	4	13	1.31	0.0072	9606.ENSP00000333664,9606.ENSP00000357535,9606.ENSP00000370023,9606.ENSP00000438689	ACAA1,ECHS1,HADHA,ACADVL
STRING clusters	CL:17206	Mixed, incl. Coronin, and Twinfilin	4	13	1.31	0.0072	9606.ENSP00000348163,9606.ENSP00000377471,9606.ENSP00000394496,9606.ENSP00000449428	PLS3,CORO1B,CORO1C,TWF1
STRING clusters	CL:2131	Importin-alpha, importin-beta-binding domain, and Importin-beta N-terminal domain	4	13	1.31	0.0072	9606.ENSP00000261667,9606.ENSP00000262982,9606.ENSP00000290158,9606.ENSP00000446215	KPNA3,CSE1L,KPNB1,RAN
STRING clusters	CL:11552	Pentose phosphate pathway, and Glycolysis	6	47	0.93	0.0089	9606.ENSP00000216780,9606.ENSP00000270776,9606.ENSP00000362413,9606.ENSP00000370517,9606.ENSP00000377192,9606.ENSP00000405573	PCK2,PGD,PGK1,PFKP,G6PD,GPI
KEGG	hsa01200	Carbon metabolism	23	117	1.12	2.81e-15	9606.ENSP00000205402,9606.ENSP00000222673,9606.ENSP00000229239,9606.ENSP00000245206,9606.ENSP00000264932,9606.ENSP00000270776,9606.ENSP00000277865,9606.ENSP00000280346,9606.ENSP00000296412,9606.ENSP00000327070,9606.ENSP00000331897,9606.ENSP00000333667,9606.ENSP00000335304,9606.ENSP00000355518,9606.ENSP00000357535,9606.ENSP00000358417,9606.ENSP00000362413,9606.ENSP00000367923,9606.ENSP00000370023,…	DLD,OGDH,GAPDH,GOT2,SDHA,PGD,GLUD1,DLAT,ADH5,MDH2,IDH2,SHMT2,DLST,FH,ECHS1,PHGDH,PGK1,SUCLA2,HADHA,PFKP,G6PD,GPI,SUCLG2
KEGG	hsa01100	Metabolic pathways	61	1447	0.45	4.80e-11	9606.ENSP00000003100,9606.ENSP00000196371,9606.ENSP00000205402,9606.ENSP00000216780,9606.ENSP00000217426,9606.ENSP00000221130,9606.ENSP00000222673,9606.ENSP00000226299,9606.ENSP00000229239,9606.ENSP00000236959,9606.ENSP00000237530,9606.ENSP00000245206,9606.ENSP00000253792,9606.ENSP00000257770,9606.ENSP00000258145,9606.ENSP00000261416,9606.ENSP00000262030,9606.ENSP00000263556,9606.ENSP00000264932,…	CYP51A1,OXCT1,DLD,PCK2,AHCY,GSR,OGDH,LAP3,GAPDH,ATIC,RPN2,GOT2,ACLY,NT5E,GNS,HEXB,ATP5B,P4HA1,SDHA,PGD,ATP6V1B2,GLUD1,DLAT,ATP5O,RPN1,ADH5,ANPEP,FASN,UGDH,MDH2,IDH2,ACAA1,SHMT2,DLST,UGP2,GFPT1,COMT,PTGS1,ADSS,FH,ECHS1,PHGDH,GSTO1,ALDH18A1,PPAP2B,AKR1A1,PGK1,SUCLA2,HADHA,PFKP,G6PD,LSS,ATP5A1,PYCR1,P4HA2,ALDH7A1,DDOST,GPI,GBE1,SUCLG2,ACADVL
KEGG	hsa00020	Citrate cycle (TCA cycle)	12	29	1.44	4.93e-11	9606.ENSP00000205402,9606.ENSP00000216780,9606.ENSP00000222673,9606.ENSP00000253792,9606.ENSP00000264932,9606.ENSP00000280346,9606.ENSP00000327070,9606.ENSP00000331897,9606.ENSP00000335304,9606.ENSP00000355518,9606.ENSP00000367923,9606.ENSP00000419325	DLD,PCK2,OGDH,ACLY,SDHA,DLAT,MDH2,IDH2,DLST,FH,SUCLA2,SUCLG2
KEGG	hsa04141	Protein processing in endoplasmic reticulum	17	165	0.84	1.44e-07	9606.ENSP00000233057,9606.ENSP00000237530,9606.ENSP00000251047,9606.ENSP00000295006,9606.ENSP00000296255,9606.ENSP00000300289,9606.ENSP00000306881,9606.ENSP00000320866,9606.ENSP00000327801,9606.ENSP00000335153,9606.ENSP00000350708,9606.ENSP00000367038,9606.ENSP00000367265,9606.ENSP00000369081,9606.ENSP00000385385,9606.ENSP00000399457,9606.ENSP00000431984	EIF2AK2,RPN2,LMAN1,CAPN2,RPN1,PDIA3,SEC23A,CALR,P4HB,HSP90AA1,RAD23B,RRBP1,CKAP4,TXNDC5,PDIA6,DDOST,CAPN1
KEGG	hsa00010	Glycolysis / Gluconeogenesis	10	65	1.01	8.15e-06	9606.ENSP00000205402,9606.ENSP00000216780,9606.ENSP00000229239,9606.ENSP00000280346,9606.ENSP00000296412,9606.ENSP00000361140,9606.ENSP00000362413,9606.ENSP00000370517,9606.ENSP00000387123,9606.ENSP00000405573	DLD,PCK2,GAPDH,DLAT,ADH5,AKR1A1,PGK1,PFKP,ALDH7A1,GPI
KEGG	hsa04510	Focal adhesion	16	198	0.73	8.15e-06	9606.ENSP00000211998,9606.ENSP00000225964,9606.ENSP00000252699,9606.ENSP00000261023,9606.ENSP00000295006,9606.ENSP00000295550,9606.ENSP00000297268,9606.ENSP00000327145,9606.ENSP00000334008,9606.ENSP00000339191,9606.ENSP00000346839,9606.ENSP00000355180,9606.ENSP00000358866,9606.ENSP00000377941,9606.ENSP00000379975,9606.ENSP00000420213	VCL,COL1A1,ACTN4,ITGAV,CAPN2,COL6A3,COL1A2,FLNC,PARVA,CAV1,FN1,COL6A1,FLNA,ACTN1,ILK,FLNB
KEGG	hsa01230	Biosynthesis of amino acids	9	73	0.92	0.00013	9606.ENSP00000229239,9606.ENSP00000245206,9606.ENSP00000331897,9606.ENSP00000333667,9606.ENSP00000358417,9606.ENSP00000360268,9606.ENSP00000362413,9606.ENSP00000370517,9606.ENSP00000384949	GAPDH,GOT2,IDH2,SHMT2,PHGDH,ALDH18A1,PGK1,PFKP,PYCR1
KEGG	hsa05010	Alzheimer disease	19	355	0.55	0.00013	9606.ENSP00000229239,9606.ENSP00000233057,9606.ENSP00000261712,9606.ENSP00000262030,9606.ENSP00000264639,9606.ENSP00000264932,9606.ENSP00000265333,9606.ENSP00000290299,9606.ENSP00000295006,9606.ENSP00000301071,9606.ENSP00000310572,9606.ENSP00000337838,9606.ENSP00000341289,9606.ENSP00000348442,9606.ENSP00000360671,9606.ENSP00000378323,9606.ENSP00000381736,9606.ENSP00000418525,9606.ENSP00000431984	GAPDH,EIF2AK2,PSMD11,ATP5B,PSMD3,SDHA,VDAC1,ATP5O,CAPN2,TUBA1A,PSMC5,RTN4,TUBB4B,PSMD12,SLC25A5,PPP3CA,ATP5A1,MME,CAPN1
KEGG	hsa05014	Amyotrophic lateral sclerosis	19	352	0.56	0.00013	9606.ENSP00000225655,9606.ENSP00000240185,9606.ENSP00000261712,9606.ENSP00000262030,9606.ENSP00000264639,9606.ENSP00000264932,9606.ENSP00000265333,9606.ENSP00000270142,9606.ENSP00000290299,9606.ENSP00000301071,9606.ENSP00000310572,9606.ENSP00000341289,9606.ENSP00000348442,9606.ENSP00000362010,9606.ENSP00000362820,9606.ENSP00000368022,9606.ENSP00000378323,9606.ENSP00000381736,9606.ENSP00000398610	PFN1,TARDBP,PSMD11,ATP5B,PSMD3,SDHA,VDAC1,SOD1,ATP5O,TUBA1A,PSMC5,TUBB4B,PSMD12,ANXA7,SRSF3,OPTN,PPP3CA,ATP5A1,ANXA11
KEGG	hsa04217	Necroptosis	12	149	0.73	0.00016	9606.ENSP00000233057,9606.ENSP00000265333,9606.ENSP00000277865,9606.ENSP00000287295,9606.ENSP00000295006,9606.ENSP00000303373,9606.ENSP00000335153,9606.ENSP00000339740,9606.ENSP00000360671,9606.ENSP00000419425,9606.ENSP00000431984,9606.ENSP00000449089	EIF2AK2,VDAC1,GLUD1,AIFM1,CAPN2,HIST1H2AE,HSP90AA1,CAMK2D,SLC25A5,PPIA,CAPN1,DNM1L
KEGG	hsa00970	Aminoacyl-tRNA biosynthesis	7	44	1.03	0.00028	9606.ENSP00000231572,9606.ENSP00000264161,9606.ENSP00000281828,9606.ENSP00000347495,9606.ENSP00000362576,9606.ENSP00000369897,9606.ENSP00000373918	RARS,DARS,FARSB,WARS,YARS,CARS,GARS
KEGG	hsa00330	Arginine and proline metabolism	7	48	0.99	0.00043	9606.ENSP00000226299,9606.ENSP00000245206,9606.ENSP00000263556,9606.ENSP00000360268,9606.ENSP00000384949,9606.ENSP00000384999,9606.ENSP00000387123	LAP3,GOT2,P4HA1,ALDH18A1,PYCR1,P4HA2,ALDH7A1
KEGG	hsa04145	Phagosome	11	142	0.72	0.00044	9606.ENSP00000261023,9606.ENSP00000276390,9606.ENSP00000301071,9606.ENSP00000320866,9606.ENSP00000333298,9606.ENSP00000341289,9606.ENSP00000348965,9606.ENSP00000353224,9606.ENSP00000363054,9606.ENSP00000380308,9606.ENSP00000399168	ITGAV,ATP6V1B2,TUBA1A,CALR,LAMP1,TUBB4B,DYNC1H1,TFRC,STX12,DYNC1I2,HLA-B
KEGG	hsa05016	Huntington disease	16	298	0.56	0.00044	9606.ENSP00000261712,9606.ENSP00000262030,9606.ENSP00000264639,9606.ENSP00000264932,9606.ENSP00000265333,9606.ENSP00000270142,9606.ENSP00000290299,9606.ENSP00000301071,9606.ENSP00000310572,9606.ENSP00000341289,9606.ENSP00000348442,9606.ENSP00000355330,9606.ENSP00000360671,9606.ENSP00000381736,9606.ENSP00000479606,9606.ENSP00000482835	PSMD11,ATP5B,PSMD3,SDHA,VDAC1,SOD1,ATP5O,TUBA1A,PSMC5,TUBB4B,PSMD12,TGM2,SLC25A5,ATP5A1,CLTC,AP2B1
KEGG	hsa05020	Prion disease	15	265	0.58	0.00044	9606.ENSP00000261712,9606.ENSP00000262030,9606.ENSP00000264639,9606.ENSP00000264932,9606.ENSP00000265333,9606.ENSP00000270142,9606.ENSP00000290299,9606.ENSP00000301071,9606.ENSP00000310572,9606.ENSP00000339191,9606.ENSP00000341289,9606.ENSP00000348442,9606.ENSP00000360671,9606.ENSP00000378323,9606.ENSP00000381736	PSMD11,ATP5B,PSMD3,SDHA,VDAC1,SOD1,ATP5O,TUBA1A,PSMC5,CAV1,TUBB4B,PSMD12,SLC25A5,PPP3CA,ATP5A1
KEGG	hsa00480	Glutathione metabolism	7	53	0.95	0.00056	9606.ENSP00000221130,9606.ENSP00000226299,9606.ENSP00000270776,9606.ENSP00000300060,9606.ENSP00000331897,9606.ENSP00000358727,9606.ENSP00000377192	GSR,LAP3,PGD,ANPEP,IDH2,GSTO1,G6PD
KEGG	hsa05132	Salmonella infection	13	209	0.62	0.00056	9606.ENSP00000225655,9606.ENSP00000229239,9606.ENSP00000261667,9606.ENSP00000262982,9606.ENSP00000327145,9606.ENSP00000335153,9606.ENSP00000346032,9606.ENSP00000348965,9606.ENSP00000358866,9606.ENSP00000376024,9606.ENSP00000380308,9606.ENSP00000389631,9606.ENSP00000420213	PFN1,GAPDH,KPNA3,CSE1L,FLNC,HSP90AA1,ANXA2,DYNC1H1,FLNA,SNX9,DYNC1I2,ARPC1B,FLNB
KEGG	hsa05203	Viral carcinogenesis	12	182	0.65	0.00059	9606.ENSP00000233057,9606.ENSP00000244537,9606.ENSP00000248975,9606.ENSP00000252699,9606.ENSP00000264335,9606.ENSP00000346762,9606.ENSP00000362924,9606.ENSP00000365439,9606.ENSP00000371267,9606.ENSP00000377941,9606.ENSP00000382840,9606.ENSP00000399168	EIF2AK2,HIST1H4F,YWHAH,ACTN4,YWHAE,SND1,GSN,HNRNPK,YWHAQ,ACTN1,DDX3X,HLA-B
KEGG	hsa00620	Pyruvate metabolism	6	38	1.02	0.00075	9606.ENSP00000205402,9606.ENSP00000216780,9606.ENSP00000280346,9606.ENSP00000327070,9606.ENSP00000355518,9606.ENSP00000387123	DLD,PCK2,DLAT,MDH2,FH,ALDH7A1
KEGG	hsa00071	Fatty acid degradation	6	42	0.98	0.0011	9606.ENSP00000296412,9606.ENSP00000333664,9606.ENSP00000357535,9606.ENSP00000370023,9606.ENSP00000387123,9606.ENSP00000438689	ADH5,ACAA1,ECHS1,HADHA,ALDH7A1,ACADVL
KEGG	hsa05205	Proteoglycans in cancer	12	196	0.61	0.0011	9606.ENSP00000225792,9606.ENSP00000225964,9606.ENSP00000261023,9606.ENSP00000297268,9606.ENSP00000327145,9606.ENSP00000339191,9606.ENSP00000339740,9606.ENSP00000346839,9606.ENSP00000353408,9606.ENSP00000358866,9606.ENSP00000384136,9606.ENSP00000420213	DDX5,COL1A1,ITGAV,COL1A2,FLNC,CAV1,CAMK2D,FN1,MSN,FLNA,RDX,FLNB
KEGG	hsa00280	Valine, leucine and isoleucine degradation	6	46	0.94	0.0016	9606.ENSP00000196371,9606.ENSP00000205402,9606.ENSP00000333664,9606.ENSP00000357535,9606.ENSP00000370023,9606.ENSP00000387123	OXCT1,DLD,ACAA1,ECHS1,HADHA,ALDH7A1
KEGG	hsa05012	Parkinson disease	13	240	0.56	0.0016	9606.ENSP00000261712,9606.ENSP00000262030,9606.ENSP00000264639,9606.ENSP00000264932,9606.ENSP00000265333,9606.ENSP00000290299,9606.ENSP00000301071,9606.ENSP00000310572,9606.ENSP00000339740,9606.ENSP00000341289,9606.ENSP00000348442,9606.ENSP00000360671,9606.ENSP00000381736	PSMD11,ATP5B,PSMD3,SDHA,VDAC1,ATP5O,TUBA1A,PSMC5,CAMK2D,TUBB4B,PSMD12,SLC25A5,ATP5A1
KEGG	hsa05100	Bacterial invasion of epithelial cells	7	70	0.83	0.0019	9606.ENSP00000211998,9606.ENSP00000339191,9606.ENSP00000346839,9606.ENSP00000379975,9606.ENSP00000389631,9606.ENSP00000479606,9606.ENSP00000479861	VCL,CAV1,FN1,ILK,ARPC1B,CLTC,SEPT2
KEGG	hsa00640	Propanoate metabolism	5	34	0.99	0.0033	9606.ENSP00000205402,9606.ENSP00000357535,9606.ENSP00000367923,9606.ENSP00000370023,9606.ENSP00000419325	DLD,ECHS1,SUCLA2,HADHA,SUCLG2
KEGG	hsa03040	Spliceosome	9	132	0.66	0.0033	9606.ENSP00000225792,9606.ENSP00000258962,9606.ENSP00000269349,9606.ENSP00000283179,9606.ENSP00000305556,9606.ENSP00000359645,9606.ENSP00000362820,9606.ENSP00000365439,9606.ENSP00000451291	DDX5,SRSF1,EIF4A3,HNRNPU,PCBP1,RBMX,SRSF3,HNRNPK,HNRNPC
KEGG	hsa04810	Regulation of actin cytoskeleton	11	209	0.55	0.0054	9606.ENSP00000211998,9606.ENSP00000225655,9606.ENSP00000252699,9606.ENSP00000261023,9606.ENSP00000346839,9606.ENSP00000353408,9606.ENSP00000355809,9606.ENSP00000362924,9606.ENSP00000377941,9606.ENSP00000384136,9606.ENSP00000389631	VCL,PFN1,ACTN4,ITGAV,FN1,MSN,ENAH,GSN,ACTN1,RDX,ARPC1B
KEGG	hsa00380	Tryptophan metabolism	5	41	0.91	0.0067	9606.ENSP00000205402,9606.ENSP00000335304,9606.ENSP00000357535,9606.ENSP00000370023,9606.ENSP00000387123	DLD,DLST,ECHS1,HADHA,ALDH7A1
Reactome	HSA-6798695	Neutrophil degranulation	42	473	0.77	2.96e-16	9606.ENSP00000211998,9606.ENSP00000217971,9606.ENSP00000236671,9606.ENSP00000249923,9606.ENSP00000253792,9606.ENSP00000254301,9606.ENSP00000258145,9606.ENSP00000261023,9606.ENSP00000261416,9606.ENSP00000261712,9606.ENSP00000262455,9606.ENSP00000264639,9606.ENSP00000286713,9606.ENSP00000290158,9606.ENSP00000300060,9606.ENSP00000302886,9606.ENSP00000317257,9606.ENSP00000333298,9606.ENSP00000333664,…	VCL,PGRMC1,CTSD,COPB1,ACLY,LGALS3,GNS,ITGAV,HEXB,PSMD11,ERP44,PSMD3,STOM,KPNB1,ANPEP,PA2G4,CPNE1,LAMP1,ACAA1,HSP90AA1,TUBB4B,ANXA2,VAT1,PSMD12,DYNC1H1,XRCC6,HRNR,PGM1,DPP7,GSN,CKAP4,TXNDC5,MVP,DDX3X,PSMD13,HLA-B,DDOST,GPI,MME,PPIA,CAPN1,CAND1
Reactome	HSA-168256	Immune System	83	1956	0.45	2.36e-15	9606.ENSP00000211998,9606.ENSP00000217971,9606.ENSP00000225964,9606.ENSP00000233057,9606.ENSP00000236671,9606.ENSP00000249923,9606.ENSP00000253792,9606.ENSP00000254301,9606.ENSP00000258145,9606.ENSP00000261023,9606.ENSP00000261366,9606.ENSP00000261416,9606.ENSP00000261667,9606.ENSP00000261712,9606.ENSP00000262455,9606.ENSP00000263238,9606.ENSP00000264639,9606.ENSP00000269349,9606.ENSP00000270142,…	VCL,PGRMC1,COL1A1,EIF2AK2,CTSD,COPB1,ACLY,LGALS3,GNS,ITGAV,LMNB1,HEXB,KPNA3,PSMD11,ERP44,ACTR3,PSMD3,EIF4A3,SOD1,ATP6V1B2,STOM,KPNB1,EIF4A1,COL1A2,ANPEP,PDIA3,TUBA1A,PA2G4,SEC23A,PSMC5,CPNE1,TCP1,CALR,MMP1,PPP2R1A,P4HB,LAMP1,ACAA1,HSP90AA1,CAMK2D,TUBB4B,ANXA2,FN1,VAT1,PSMD12,DYNC1H1,AP1B1,XRCC6,MYO1C,MSN,ENAH,HRNR,GSTO1,FLNA,PGM1,DPP7,IFIT1,IFIT3,GSN,CKAP4,TXNDC5,FSCN1,PPP3CA,MVP,DYNC1I2,MX1,DDX3…
Reactome	HSA-1430728	Metabolism	83	2089	0.43	7.05e-14	9606.ENSP00000003100,9606.ENSP00000196371,9606.ENSP00000205402,9606.ENSP00000216780,9606.ENSP00000217426,9606.ENSP00000221130,9606.ENSP00000222673,9606.ENSP00000229239,9606.ENSP00000231572,9606.ENSP00000235835,9606.ENSP00000236959,9606.ENSP00000245206,9606.ENSP00000253792,9606.ENSP00000257770,9606.ENSP00000258145,9606.ENSP00000261416,9606.ENSP00000261712,9606.ENSP00000262030,9606.ENSP00000264161,…	CYP51A1,OXCT1,DLD,PCK2,AHCY,GSR,OGDH,GAPDH,RARS,AKR7A2,ATIC,GOT2,ACLY,NT5E,GNS,HEXB,PSMD11,ATP5B,DARS,PSMD3,SDHA,VDAC1,PRKAR2A,PGD,GLUD1,RPS3,DLAT,KPNB1,ATP5O,ADH5,FASN,GNB2,SEC23A,GPD2,PSMC5,CPNE1,UGDH,PPP2R1A,MDH2,IDH2,ACAA1,SHMT2,BSG,HSP90AA1,DLST,UGP2,CAV1,RPSA,PSMD12,COMT,PTGS1,RPL12,ADSS,FH,ECHS1,PHGDH,GSTO1,PGM1,ALDH18A1,PPAP2B,AKR1A1,PGK1,RPS4X,SLC3A2,SUCLA2,PDHA1,HADHA,PFKP,G6PD,LSS,ATP5…
Reactome	HSA-1643685	Disease	62	1548	0.43	7.16e-10	9606.ENSP00000211998,9606.ENSP00000217426,9606.ENSP00000225792,9606.ENSP00000233057,9606.ENSP00000237530,9606.ENSP00000257770,9606.ENSP00000258145,9606.ENSP00000261366,9606.ENSP00000261416,9606.ENSP00000261574,9606.ENSP00000261667,9606.ENSP00000261712,9606.ENSP00000263238,9606.ENSP00000264335,9606.ENSP00000264639,9606.ENSP00000265563,9606.ENSP00000276461,9606.ENSP00000278572,9606.ENSP00000290158,…	VCL,AHCY,DDX5,EIF2AK2,RPN2,NT5E,GNS,LMNB1,HEXB,IPO5,KPNA3,PSMD11,ACTR3,YWHAE,PSMD3,PRKAR2A,ERLIN2,RPS3,KPNB1,CAPN2,RPN1,TUBA1A,PRDX2,HIST1H2AE,GNB2,PSMC5,CALR,PPP2R1A,BSG,HSP90AA1,CAMK2D,TUBB4B,RPSA,SND1,FN1,PSMD12,DYNC1H1,GFPT1,AP1B1,XRCC6,MYO1C,COMT,RPL12,LMNA,PGM1,SLC25A5,PGK1,RPS4X,HNRNPK,SLC3A2,CD9,DYNC1I2,ARPC1B,PSMD13,DDOST,GBE1,PPIA,CAPN1,RAN,RPLP0,CLTC,AP2B1
Reactome	HSA-168249	Innate Immune System	49	1025	0.51	7.16e-10	9606.ENSP00000211998,9606.ENSP00000217971,9606.ENSP00000236671,9606.ENSP00000249923,9606.ENSP00000253792,9606.ENSP00000254301,9606.ENSP00000258145,9606.ENSP00000261023,9606.ENSP00000261416,9606.ENSP00000261712,9606.ENSP00000262455,9606.ENSP00000263238,9606.ENSP00000264639,9606.ENSP00000276390,9606.ENSP00000286713,9606.ENSP00000290158,9606.ENSP00000300060,9606.ENSP00000302886,9606.ENSP00000310572,…	VCL,PGRMC1,CTSD,COPB1,ACLY,LGALS3,GNS,ITGAV,HEXB,PSMD11,ERP44,ACTR3,PSMD3,ATP6V1B2,STOM,KPNB1,ANPEP,PA2G4,PSMC5,CPNE1,PPP2R1A,LAMP1,ACAA1,HSP90AA1,TUBB4B,ANXA2,VAT1,PSMD12,DYNC1H1,XRCC6,MYO1C,HRNR,PGM1,DPP7,GSN,CKAP4,TXNDC5,PPP3CA,MVP,DDX3X,ARPC1B,PSMD13,HLA-B,DDOST,GPI,MME,PPIA,CAPN1,CAND1
Reactome	HSA-392499	Metabolism of proteins	70	1977	0.38	3.73e-09	9606.ENSP00000054950,9606.ENSP00000225792,9606.ENSP00000231572,9606.ENSP00000236671,9606.ENSP00000237530,9606.ENSP00000249923,9606.ENSP00000251047,9606.ENSP00000258091,9606.ENSP00000261712,9606.ENSP00000264028,9606.ENSP00000264161,9606.ENSP00000264639,9606.ENSP00000265333,9606.ENSP00000278572,9606.ENSP00000280326,9606.ENSP00000281828,9606.ENSP00000284240,9606.ENSP00000284320,9606.ENSP00000293831,…	RCN1,DDX5,RARS,CTSD,RPN2,COPB1,LMAN1,CCT7,PSMD11,ARCN1,DARS,PSMD3,VDAC1,RPS3,CCT5,FARSB,THY1,TOMM70A,EIF4A1,CCT3,RPN1,TPP1,ANPEP,PDIA3,TUBA1A,HIST1H2AE,GNB2,SEC23A,PSMC5,SRP68,TCP1,CALR,TUFM,MMP1,P4HB,SRPR,EEF1G,TUBB4B,RPSA,FN1,WARS,PSMD12,DYNC1H1,GFPT1,RAD23B,RPL12,COPA,LMNA,YARS,RPS4X,GSN,HNRNPK,CKAP4,CARS,GARS,CCT4,DYNC1I2,PDIA6,PSMD13,DDOST,EEF1D,MME,EIF3F,LMO7,ACADVL,FKBP9,CAND1,RPLP0,HNRNPC…
Reactome	HSA-5663205	Infectious disease	42	826	0.53	3.73e-09	9606.ENSP00000225792,9606.ENSP00000233057,9606.ENSP00000237530,9606.ENSP00000257770,9606.ENSP00000261574,9606.ENSP00000261667,9606.ENSP00000261712,9606.ENSP00000263238,9606.ENSP00000264639,9606.ENSP00000265563,9606.ENSP00000278572,9606.ENSP00000290158,9606.ENSP00000296255,9606.ENSP00000301071,9606.ENSP00000303373,9606.ENSP00000305260,9606.ENSP00000310572,9606.ENSP00000320866,9606.ENSP00000335153,…	DDX5,EIF2AK2,RPN2,NT5E,IPO5,KPNA3,PSMD11,ACTR3,PSMD3,PRKAR2A,RPS3,KPNB1,RPN1,TUBA1A,HIST1H2AE,GNB2,PSMC5,CALR,HSP90AA1,TUBB4B,RPSA,PSMD12,DYNC1H1,AP1B1,XRCC6,MYO1C,COMT,RPL12,SLC25A5,PGK1,RPS4X,HNRNPK,CD9,DYNC1I2,ARPC1B,PSMD13,DDOST,PPIA,RAN,RPLP0,CLTC,AP2B1
Reactome	HSA-71406	Pyruvate metabolism and Citric Acid (TCA) cycle	13	55	1.2	4.76e-09	9606.ENSP00000205402,9606.ENSP00000222673,9606.ENSP00000264932,9606.ENSP00000265333,9606.ENSP00000280346,9606.ENSP00000327070,9606.ENSP00000331897,9606.ENSP00000333769,9606.ENSP00000335304,9606.ENSP00000355518,9606.ENSP00000367923,9606.ENSP00000369134,9606.ENSP00000419325	DLD,OGDH,SDHA,VDAC1,DLAT,MDH2,IDH2,BSG,DLST,FH,SUCLA2,PDHA1,SUCLG2
Reactome	HSA-71291	Metabolism of amino acids and derivatives	27	365	0.7	7.75e-09	9606.ENSP00000205402,9606.ENSP00000217426,9606.ENSP00000221130,9606.ENSP00000222673,9606.ENSP00000231572,9606.ENSP00000245206,9606.ENSP00000261712,9606.ENSP00000264161,9606.ENSP00000264639,9606.ENSP00000277865,9606.ENSP00000278572,9606.ENSP00000280346,9606.ENSP00000310572,9606.ENSP00000335304,9606.ENSP00000346067,9606.ENSP00000348442,9606.ENSP00000354739,9606.ENSP00000357535,9606.ENSP00000358417,…	DLD,AHCY,GSR,OGDH,RARS,GOT2,PSMD11,DARS,PSMD3,GLUD1,RPS3,DLAT,PSMC5,DLST,RPSA,PSMD12,RPL12,ECHS1,PHGDH,ALDH18A1,RPS4X,SLC3A2,PDHA1,PYCR1,ALDH7A1,PSMD13,RPLP0
Reactome	HSA-72766	Translation	23	289	0.73	5.65e-08	9606.ENSP00000231572,9606.ENSP00000237530,9606.ENSP00000264161,9606.ENSP00000278572,9606.ENSP00000281828,9606.ENSP00000293831,9606.ENSP00000296255,9606.ENSP00000312066,9606.ENSP00000322439,9606.ENSP00000328023,9606.ENSP00000331901,9606.ENSP00000346067,9606.ENSP00000347495,9606.ENSP00000354739,9606.ENSP00000362576,9606.ENSP00000362744,9606.ENSP00000369897,9606.ENSP00000373918,9606.ENSP00000399457,…	RARS,RPN2,DARS,RPS3,FARSB,EIF4A1,RPN1,SRP68,TUFM,SRPR,EEF1G,RPSA,WARS,RPL12,YARS,RPS4X,CARS,GARS,DDOST,EEF1D,EIF3F,RPLP0,EIF3L
Reactome	HSA-71403	Citric acid cycle (TCA cycle)	9	22	1.44	8.52e-08	9606.ENSP00000205402,9606.ENSP00000222673,9606.ENSP00000264932,9606.ENSP00000327070,9606.ENSP00000331897,9606.ENSP00000335304,9606.ENSP00000355518,9606.ENSP00000367923,9606.ENSP00000419325	DLD,OGDH,SDHA,MDH2,IDH2,DLST,FH,SUCLA2,SUCLG2
Reactome	HSA-1280215	Cytokine Signaling in Immune system	34	681	0.52	3.27e-07	9606.ENSP00000233057,9606.ENSP00000261366,9606.ENSP00000261667,9606.ENSP00000261712,9606.ENSP00000264639,9606.ENSP00000269349,9606.ENSP00000270142,9606.ENSP00000290158,9606.ENSP00000293831,9606.ENSP00000297268,9606.ENSP00000310572,9606.ENSP00000317334,9606.ENSP00000322788,9606.ENSP00000324804,9606.ENSP00000327801,9606.ENSP00000335153,9606.ENSP00000339740,9606.ENSP00000346032,9606.ENSP00000346839,…	EIF2AK2,LMNB1,KPNA3,PSMD11,PSMD3,EIF4A3,SOD1,KPNB1,EIF4A1,COL1A2,PSMC5,TCP1,MMP1,PPP2R1A,P4HB,HSP90AA1,CAMK2D,ANXA2,FN1,PSMD12,MSN,GSTO1,FLNA,IFIT1,IFIT3,FSCN1,MX1,PSMD13,HLA-B,HNRNPF,PPIA,FLNB,VIM,RPLP0
Reactome	HSA-1474244	Extracellular matrix organization	22	301	0.69	4.73e-07	9606.ENSP00000225964,9606.ENSP00000236040,9606.ENSP00000236671,9606.ENSP00000261023,9606.ENSP00000263556,9606.ENSP00000295006,9606.ENSP00000295550,9606.ENSP00000297268,9606.ENSP00000300026,9606.ENSP00000322788,9606.ENSP00000325146,9606.ENSP00000327801,9606.ENSP00000331544,9606.ENSP00000333769,9606.ENSP00000346839,9606.ENSP00000355180,9606.ENSP00000357980,9606.ENSP00000369677,9606.ENSP00000377941,…	COL1A1,LEPRE1,CTSD,ITGAV,P4HA1,CAPN2,COL6A3,COL1A2,PPIB,MMP1,COL12A1,P4HB,FBLN1,BSG,FN1,COL6A1,HTRA1,EMILIN1,ACTN1,P4HA2,CAPN1,SERPINH1
Reactome	HSA-1428517	The citric acid (TCA) cycle and respiratory electron transport	17	176	0.81	6.53e-07	9606.ENSP00000205402,9606.ENSP00000222673,9606.ENSP00000262030,9606.ENSP00000264932,9606.ENSP00000265333,9606.ENSP00000280346,9606.ENSP00000290299,9606.ENSP00000327070,9606.ENSP00000331897,9606.ENSP00000333769,9606.ENSP00000335304,9606.ENSP00000355518,9606.ENSP00000367923,9606.ENSP00000369134,9606.ENSP00000381736,9606.ENSP00000419325,9606.ENSP00000452762	DLD,OGDH,ATP5B,SDHA,VDAC1,DLAT,ATP5O,MDH2,IDH2,BSG,DLST,FH,SUCLA2,PDHA1,ATP5A1,SUCLG2,ETFA
Reactome	HSA-9020591	Interleukin-12 signaling	10	46	1.16	1.15e-06	9606.ENSP00000261366,9606.ENSP00000270142,9606.ENSP00000317334,9606.ENSP00000327801,9606.ENSP00000346032,9606.ENSP00000353408,9606.ENSP00000358727,9606.ENSP00000400433,9606.ENSP00000419425,9606.ENSP00000449328	LMNB1,SOD1,TCP1,P4HB,ANXA2,MSN,GSTO1,HNRNPF,PPIA,RPLP0
Reactome	HSA-1650814	Collagen biosynthesis and modifying enzymes	11	67	1.04	2.54e-06	9606.ENSP00000225964,9606.ENSP00000236040,9606.ENSP00000263556,9606.ENSP00000295550,9606.ENSP00000297268,9606.ENSP00000300026,9606.ENSP00000325146,9606.ENSP00000327801,9606.ENSP00000355180,9606.ENSP00000384999,9606.ENSP00000434412	COL1A1,LEPRE1,P4HA1,COL6A3,COL1A2,PPIB,COL12A1,P4HB,COL6A1,P4HA2,SERPINH1
Reactome	HSA-8950505	Gene and protein expression by JAK-STAT signaling after Interleukin-12 stimulation	9	37	1.21	2.54e-06	9606.ENSP00000261366,9606.ENSP00000270142,9606.ENSP00000317334,9606.ENSP00000346032,9606.ENSP00000353408,9606.ENSP00000358727,9606.ENSP00000400433,9606.ENSP00000419425,9606.ENSP00000449328	LMNB1,SOD1,TCP1,ANXA2,MSN,GSTO1,HNRNPF,PPIA,RPLP0
Reactome	HSA-9675108	Nervous system development	29	572	0.53	2.69e-06	9606.ENSP00000003100,9606.ENSP00000225655,9606.ENSP00000261023,9606.ENSP00000261712,9606.ENSP00000263238,9606.ENSP00000264639,9606.ENSP00000265563,9606.ENSP00000269349,9606.ENSP00000278572,9606.ENSP00000295550,9606.ENSP00000301071,9606.ENSP00000309539,9606.ENSP00000310572,9606.ENSP00000335153,9606.ENSP00000341289,9606.ENSP00000343690,9606.ENSP00000346067,9606.ENSP00000348442,9606.ENSP00000353408,…	CYP51A1,PFN1,ITGAV,PSMD11,ACTR3,PSMD3,PRKAR2A,EIF4A3,RPS3,COL6A3,TUBA1A,DPYSL2,PSMC5,HSP90AA1,TUBB4B,DPYSL3,RPSA,PSMD12,MSN,RPL12,COL6A1,ENAH,RPS4X,RDX,ARPC1B,PSMD13,RPLP0,CLTC,AP2B1
Reactome	HSA-422475	Axon guidance	28	547	0.54	3.73e-06	9606.ENSP00000225655,9606.ENSP00000261023,9606.ENSP00000261712,9606.ENSP00000263238,9606.ENSP00000264639,9606.ENSP00000265563,9606.ENSP00000269349,9606.ENSP00000278572,9606.ENSP00000295550,9606.ENSP00000301071,9606.ENSP00000309539,9606.ENSP00000310572,9606.ENSP00000335153,9606.ENSP00000341289,9606.ENSP00000343690,9606.ENSP00000346067,9606.ENSP00000348442,9606.ENSP00000353408,9606.ENSP00000354739,…	PFN1,ITGAV,PSMD11,ACTR3,PSMD3,PRKAR2A,EIF4A3,RPS3,COL6A3,TUBA1A,DPYSL2,PSMC5,HSP90AA1,TUBB4B,DPYSL3,RPSA,PSMD12,MSN,RPL12,COL6A1,ENAH,RPS4X,RDX,ARPC1B,PSMD13,RPLP0,CLTC,AP2B1
Reactome	HSA-8953854	Metabolism of RNA	30	659	0.48	1.26e-05	9606.ENSP00000221419,9606.ENSP00000225792,9606.ENSP00000248553,9606.ENSP00000258962,9606.ENSP00000261712,9606.ENSP00000264639,9606.ENSP00000269349,9606.ENSP00000278572,9606.ENSP00000283179,9606.ENSP00000293831,9606.ENSP00000305556,9606.ENSP00000310572,9606.ENSP00000318195,9606.ENSP00000324804,9606.ENSP00000337632,9606.ENSP00000346067,9606.ENSP00000348442,9606.ENSP00000349428,9606.ENSP00000354739,…	HNRNPL,DDX5,HSPB1,SRSF1,PSMD11,PSMD3,EIF4A3,RPS3,HNRNPU,EIF4A1,PCBP1,PSMC5,NCL,PPP2R1A,SARNP,RPSA,PSMD12,PTBP1,RPL12,RBMX,YBX1,RPS4X,SRSF3,HNRNPK,DDX1,PSMD13,HNRNPF,RAN,RPLP0,HNRNPC
Reactome	HSA-379716	Cytosolic tRNA aminoacylation	7	24	1.29	2.65e-05	9606.ENSP00000231572,9606.ENSP00000264161,9606.ENSP00000281828,9606.ENSP00000347495,9606.ENSP00000362576,9606.ENSP00000369897,9606.ENSP00000373918	RARS,DARS,FARSB,WARS,YARS,CARS,GARS
Reactome	HSA-389960	Formation of tubulin folding intermediates by CCT/TriC	7	24	1.29	2.65e-05	9606.ENSP00000258091,9606.ENSP00000280326,9606.ENSP00000295688,9606.ENSP00000301071,9606.ENSP00000317334,9606.ENSP00000341289,9606.ENSP00000377958	CCT7,CCT5,CCT3,TUBA1A,TCP1,TUBB4B,CCT4
Reactome	HSA-5357801	Programmed Cell Death	15	185	0.74	2.65e-05	9606.ENSP00000248975,9606.ENSP00000261366,9606.ENSP00000261712,9606.ENSP00000264335,9606.ENSP00000264639,9606.ENSP00000290158,9606.ENSP00000310572,9606.ENSP00000335153,9606.ENSP00000348442,9606.ENSP00000357283,9606.ENSP00000362924,9606.ENSP00000371267,9606.ENSP00000396937,9606.ENSP00000446007,9606.ENSP00000449089	YWHAH,LMNB1,PSMD11,YWHAE,PSMD3,KPNB1,PSMC5,HSP90AA1,PSMD12,LMNA,GSN,YWHAQ,PSMD13,VIM,DNM1L
Reactome	HSA-389957	Prefoldin mediated transfer of substrate to CCT/TriC	7	27	1.24	4.42e-05	9606.ENSP00000258091,9606.ENSP00000280326,9606.ENSP00000295688,9606.ENSP00000301071,9606.ENSP00000317334,9606.ENSP00000341289,9606.ENSP00000377958	CCT7,CCT5,CCT3,TUBA1A,TCP1,TUBB4B,CCT4
Reactome	HSA-109581	Apoptosis	14	173	0.73	5.97e-05	9606.ENSP00000248975,9606.ENSP00000261366,9606.ENSP00000261712,9606.ENSP00000264335,9606.ENSP00000264639,9606.ENSP00000290158,9606.ENSP00000310572,9606.ENSP00000348442,9606.ENSP00000357283,9606.ENSP00000362924,9606.ENSP00000371267,9606.ENSP00000396937,9606.ENSP00000446007,9606.ENSP00000449089	YWHAH,LMNB1,PSMD11,YWHAE,PSMD3,KPNB1,PSMC5,PSMD12,LMNA,GSN,YWHAQ,PSMD13,VIM,DNM1L
Reactome	HSA-168255	Influenza Infection	13	154	0.75	9.16e-05	9606.ENSP00000233057,9606.ENSP00000261574,9606.ENSP00000261667,9606.ENSP00000278572,9606.ENSP00000290158,9606.ENSP00000320866,9606.ENSP00000335153,9606.ENSP00000346067,9606.ENSP00000354739,9606.ENSP00000362744,9606.ENSP00000446215,9606.ENSP00000449328,9606.ENSP00000479606	EIF2AK2,IPO5,KPNA3,RPS3,KPNB1,CALR,HSP90AA1,RPSA,RPL12,RPS4X,RAN,RPLP0,CLTC
Reactome	HSA-449147	Signaling by Interleukins	22	440	0.53	0.00011	9606.ENSP00000261366,9606.ENSP00000261712,9606.ENSP00000264639,9606.ENSP00000270142,9606.ENSP00000297268,9606.ENSP00000310572,9606.ENSP00000317334,9606.ENSP00000322788,9606.ENSP00000324804,9606.ENSP00000327801,9606.ENSP00000335153,9606.ENSP00000346032,9606.ENSP00000346839,9606.ENSP00000348442,9606.ENSP00000353408,9606.ENSP00000358727,9606.ENSP00000371798,9606.ENSP00000396937,9606.ENSP00000400433,…	LMNB1,PSMD11,PSMD3,SOD1,COL1A2,PSMC5,TCP1,MMP1,PPP2R1A,P4HB,HSP90AA1,ANXA2,FN1,PSMD12,MSN,GSTO1,FSCN1,PSMD13,HNRNPF,PPIA,VIM,RPLP0
Reactome	HSA-390450	Folding of actin by CCT/TriC	5	10	1.53	0.00012	9606.ENSP00000258091,9606.ENSP00000280326,9606.ENSP00000295688,9606.ENSP00000317334,9606.ENSP00000377958	CCT7,CCT5,CCT3,TCP1,CCT4
Reactome	HSA-1474228	Degradation of the extracellular matrix	12	140	0.76	0.00018	9606.ENSP00000225964,9606.ENSP00000236671,9606.ENSP00000295006,9606.ENSP00000295550,9606.ENSP00000297268,9606.ENSP00000322788,9606.ENSP00000325146,9606.ENSP00000333769,9606.ENSP00000346839,9606.ENSP00000355180,9606.ENSP00000357980,9606.ENSP00000431984	COL1A1,CTSD,CAPN2,COL6A3,COL1A2,MMP1,COL12A1,BSG,FN1,COL6A1,HTRA1,CAPN1
Reactome	HSA-8862803	Deregulated CDK5 triggers multiple neurodegenerative pathways in Alzheimers disease models	6	22	1.26	0.00018	9606.ENSP00000261366,9606.ENSP00000264335,9606.ENSP00000295006,9606.ENSP00000301522,9606.ENSP00000357283,9606.ENSP00000431984	LMNB1,YWHAE,CAPN2,PRDX2,LMNA,CAPN1
Reactome	HSA-1852241	Organelle biogenesis and maintenance	17	290	0.59	0.00020	9606.ENSP00000262030,9606.ENSP00000264335,9606.ENSP00000277865,9606.ENSP00000280326,9606.ENSP00000290299,9606.ENSP00000295688,9606.ENSP00000301071,9606.ENSP00000317334,9606.ENSP00000324804,9606.ENSP00000331897,9606.ENSP00000335153,9606.ENSP00000341289,9606.ENSP00000348965,9606.ENSP00000377958,9606.ENSP00000380308,9606.ENSP00000381736,9606.ENSP00000479861	ATP5B,YWHAE,GLUD1,CCT5,ATP5O,CCT3,TUBA1A,TCP1,PPP2R1A,IDH2,HSP90AA1,TUBB4B,DYNC1H1,CCT4,DYNC1I2,ATP5A1,SEPT2
Reactome	HSA-2262752	Cellular responses to stress	24	544	0.47	0.00023	9606.ENSP00000221130,9606.ENSP00000261366,9606.ENSP00000261712,9606.ENSP00000264335,9606.ENSP00000264639,9606.ENSP00000270142,9606.ENSP00000276390,9606.ENSP00000278572,9606.ENSP00000301071,9606.ENSP00000301522,9606.ENSP00000303373,9606.ENSP00000310572,9606.ENSP00000327801,9606.ENSP00000335153,9606.ENSP00000339740,9606.ENSP00000341289,9606.ENSP00000346067,9606.ENSP00000348442,9606.ENSP00000348965,…	GSR,LMNB1,PSMD11,YWHAE,PSMD3,SOD1,ATP6V1B2,RPS3,TUBA1A,PRDX2,HIST1H2AE,PSMC5,P4HB,HSP90AA1,CAMK2D,TUBB4B,RPSA,PSMD12,DYNC1H1,RPL12,RPS4X,DYNC1I2,PSMD13,RPLP0
Reactome	HSA-5653656	Vesicle-mediated transport	27	660	0.44	0.00023	9606.ENSP00000225964,9606.ENSP00000248975,9606.ENSP00000249923,9606.ENSP00000251047,9606.ENSP00000258145,9606.ENSP00000263238,9606.ENSP00000264028,9606.ENSP00000264335,9606.ENSP00000297268,9606.ENSP00000301071,9606.ENSP00000306881,9606.ENSP00000320866,9606.ENSP00000335153,9606.ENSP00000341289,9606.ENSP00000348965,9606.ENSP00000350199,9606.ENSP00000352834,9606.ENSP00000353224,9606.ENSP00000357048,…	COL1A1,YWHAH,COPB1,LMAN1,GNS,ACTR3,ARCN1,YWHAE,COL1A2,TUBA1A,SEC23A,CALR,HSP90AA1,TUBB4B,DYNC1H1,AP1B1,MYO1C,TFRC,COPA,OPTN,SNX2,TXNDC5,YWHAQ,SNX9,DYNC1I2,CLTC,AP2B1
Reactome	HSA-72163	mRNA Splicing - Major Pathway	13	178	0.69	0.00030	9606.ENSP00000221419,9606.ENSP00000225792,9606.ENSP00000258962,9606.ENSP00000269349,9606.ENSP00000283179,9606.ENSP00000305556,9606.ENSP00000349428,9606.ENSP00000359645,9606.ENSP00000361626,9606.ENSP00000362820,9606.ENSP00000365439,9606.ENSP00000400433,9606.ENSP00000451291	HNRNPL,DDX5,SRSF1,EIF4A3,HNRNPU,PCBP1,PTBP1,RBMX,YBX1,SRSF3,HNRNPK,HNRNPF,HNRNPC
Reactome	HSA-109582	Hemostasis	25	605	0.44	0.00038	9606.ENSP00000211998,9606.ENSP00000225655,9606.ENSP00000225964,9606.ENSP00000252699,9606.ENSP00000261023,9606.ENSP00000263277,9606.ENSP00000265563,9606.ENSP00000270142,9606.ENSP00000296511,9606.ENSP00000297268,9606.ENSP00000301071,9606.ENSP00000305260,9606.ENSP00000322788,9606.ENSP00000324804,9606.ENSP00000333769,9606.ENSP00000339191,9606.ENSP00000341289,9606.ENSP00000346032,9606.ENSP00000346839,…	VCL,PFN1,COL1A1,ACTN4,ITGAV,EHD2,PRKAR2A,SOD1,ANXA5,COL1A2,TUBA1A,GNB2,MMP1,PPP2R1A,BSG,CAV1,TUBB4B,ANXA2,FN1,FLNA,SLC3A2,CD9,ACTN1,PPIA,EHD1
Reactome	HSA-1169410	Antiviral mechanism by IFN-stimulated genes	9	81	0.87	0.00038	9606.ENSP00000233057,9606.ENSP00000261667,9606.ENSP00000269349,9606.ENSP00000290158,9606.ENSP00000293831,9606.ENSP00000358866,9606.ENSP00000360869,9606.ENSP00000381601,9606.ENSP00000420213	EIF2AK2,KPNA3,EIF4A3,KPNB1,EIF4A1,FLNA,IFIT1,MX1,FLNB
Reactome	HSA-162909	Host Interactions of HIV factors	11	129	0.76	0.00038	9606.ENSP00000261712,9606.ENSP00000264639,9606.ENSP00000290158,9606.ENSP00000310572,9606.ENSP00000348442,9606.ENSP00000350199,9606.ENSP00000360671,9606.ENSP00000396937,9606.ENSP00000419425,9606.ENSP00000446215,9606.ENSP00000482835	PSMD11,PSMD3,KPNB1,PSMC5,PSMD12,AP1B1,SLC25A5,PSMD13,PPIA,RAN,AP2B1
Reactome	HSA-376176	Signaling by ROBO receptors	14	213	0.64	0.00038	9606.ENSP00000225655,9606.ENSP00000261712,9606.ENSP00000264639,9606.ENSP00000265563,9606.ENSP00000269349,9606.ENSP00000278572,9606.ENSP00000310572,9606.ENSP00000346067,9606.ENSP00000348442,9606.ENSP00000354739,9606.ENSP00000355809,9606.ENSP00000362744,9606.ENSP00000396937,9606.ENSP00000449328	PFN1,PSMD11,PSMD3,PRKAR2A,EIF4A3,RPS3,PSMC5,RPSA,PSMD12,RPL12,ENAH,RPS4X,PSMD13,RPLP0
Reactome	HSA-1799339	SRP-dependent cotranslational protein targeting to membrane	10	110	0.78	0.00052	9606.ENSP00000237530,9606.ENSP00000278572,9606.ENSP00000296255,9606.ENSP00000312066,9606.ENSP00000328023,9606.ENSP00000346067,9606.ENSP00000354739,9606.ENSP00000362744,9606.ENSP00000399457,9606.ENSP00000449328	RPN2,RPS3,RPN1,SRP68,SRPR,RPSA,RPL12,RPS4X,DDOST,RPLP0
Reactome	HSA-69275	G2/M Transition	13	193	0.65	0.00054	9606.ENSP00000261712,9606.ENSP00000264335,9606.ENSP00000264639,9606.ENSP00000301071,9606.ENSP00000310572,9606.ENSP00000324804,9606.ENSP00000335153,9606.ENSP00000341289,9606.ENSP00000348442,9606.ENSP00000348965,9606.ENSP00000368022,9606.ENSP00000380308,9606.ENSP00000396937	PSMD11,YWHAE,PSMD3,TUBA1A,PSMC5,PPP2R1A,HSP90AA1,TUBB4B,PSMD12,DYNC1H1,OPTN,DYNC1I2,PSMD13
Reactome	HSA-437239	Recycling pathway of L1	7	47	1.0	0.00059	9606.ENSP00000301071,9606.ENSP00000309539,9606.ENSP00000341289,9606.ENSP00000353408,9606.ENSP00000384136,9606.ENSP00000479606,9606.ENSP00000482835	TUBA1A,DPYSL2,TUBB4B,MSN,RDX,CLTC,AP2B1
Reactome	HSA-389661	Glyoxylate metabolism and glycine degradation	6	31	1.11	0.00061	9606.ENSP00000205402,9606.ENSP00000222673,9606.ENSP00000245206,9606.ENSP00000280346,9606.ENSP00000335304,9606.ENSP00000369134	DLD,OGDH,GOT2,DLAT,DLST,PDHA1
Reactome	HSA-68882	Mitotic Anaphase	14	227	0.62	0.00061	9606.ENSP00000261366,9606.ENSP00000261712,9606.ENSP00000264639,9606.ENSP00000290158,9606.ENSP00000301071,9606.ENSP00000310572,9606.ENSP00000324804,9606.ENSP00000341289,9606.ENSP00000348442,9606.ENSP00000348965,9606.ENSP00000357283,9606.ENSP00000380308,9606.ENSP00000396937,9606.ENSP00000446215	LMNB1,PSMD11,PSMD3,KPNB1,TUBA1A,PSMC5,PPP2R1A,TUBB4B,PSMD12,DYNC1H1,LMNA,DYNC1I2,PSMD13,RAN
Reactome	HSA-71387	Metabolism of carbohydrates	16	292	0.56	0.00061	9606.ENSP00000216780,9606.ENSP00000229239,9606.ENSP00000245206,9606.ENSP00000258145,9606.ENSP00000261416,9606.ENSP00000270776,9606.ENSP00000324804,9606.ENSP00000327070,9606.ENSP00000338703,9606.ENSP00000360124,9606.ENSP00000361140,9606.ENSP00000362413,9606.ENSP00000370517,9606.ENSP00000377192,9606.ENSP00000405573,9606.ENSP00000410833	PCK2,GAPDH,GOT2,GNS,HEXB,PGD,PPP2R1A,MDH2,UGP2,PGM1,AKR1A1,PGK1,PFKP,G6PD,GPI,GBE1
Reactome	HSA-446353	Cell-extracellular matrix interactions	5	18	1.27	0.00071	9606.ENSP00000327145,9606.ENSP00000334008,9606.ENSP00000358866,9606.ENSP00000377941,9606.ENSP00000379975	FLNC,PARVA,FLNA,ACTN1,ILK
Reactome	HSA-446203	Asparagine N-linked glycosylation	16	300	0.55	0.00076	9606.ENSP00000237530,9606.ENSP00000249923,9606.ENSP00000251047,9606.ENSP00000264028,9606.ENSP00000296255,9606.ENSP00000300289,9606.ENSP00000301071,9606.ENSP00000306881,9606.ENSP00000320866,9606.ENSP00000341289,9606.ENSP00000348965,9606.ENSP00000349860,9606.ENSP00000350708,9606.ENSP00000357048,9606.ENSP00000380308,9606.ENSP00000399457	RPN2,COPB1,LMAN1,ARCN1,RPN1,PDIA3,TUBA1A,SEC23A,CALR,TUBB4B,DYNC1H1,GFPT1,RAD23B,COPA,DYNC1I2,DDOST
Reactome	HSA-390466	Chaperonin-mediated protein folding	9	94	0.81	0.00081	9606.ENSP00000258091,9606.ENSP00000280326,9606.ENSP00000295688,9606.ENSP00000301071,9606.ENSP00000305260,9606.ENSP00000317334,9606.ENSP00000341289,9606.ENSP00000377958,9606.ENSP00000439250	CCT7,CCT5,CCT3,TUBA1A,GNB2,TCP1,TUBB4B,CCT4,FKBP9
Reactome	HSA-72203	Processing of Capped Intron-Containing Pre-mRNA	14	238	0.6	0.00088	9606.ENSP00000221419,9606.ENSP00000225792,9606.ENSP00000258962,9606.ENSP00000269349,9606.ENSP00000283179,9606.ENSP00000305556,9606.ENSP00000337632,9606.ENSP00000349428,9606.ENSP00000359645,9606.ENSP00000361626,9606.ENSP00000362820,9606.ENSP00000365439,9606.ENSP00000400433,9606.ENSP00000451291	HNRNPL,DDX5,SRSF1,EIF4A3,HNRNPU,PCBP1,SARNP,PTBP1,RBMX,YBX1,SRSF3,HNRNPK,HNRNPF,HNRNPC
Reactome	HSA-70263	Gluconeogenesis	6	34	1.07	0.00089	9606.ENSP00000216780,9606.ENSP00000229239,9606.ENSP00000245206,9606.ENSP00000327070,9606.ENSP00000362413,9606.ENSP00000405573	PCK2,GAPDH,GOT2,MDH2,PGK1,GPI
Reactome	HSA-1169408	ISG15 antiviral mechanism	8	73	0.87	0.00091	9606.ENSP00000233057,9606.ENSP00000261667,9606.ENSP00000269349,9606.ENSP00000290158,9606.ENSP00000293831,9606.ENSP00000360869,9606.ENSP00000381601,9606.ENSP00000420213	EIF2AK2,KPNA3,EIF4A3,KPNB1,EIF4A1,IFIT1,MX1,FLNB
Reactome	HSA-1236975	Antigen processing-Cross presentation	9	97	0.79	0.00096	9606.ENSP00000261023,9606.ENSP00000261712,9606.ENSP00000264639,9606.ENSP00000300289,9606.ENSP00000310572,9606.ENSP00000320866,9606.ENSP00000348442,9606.ENSP00000396937,9606.ENSP00000399168	ITGAV,PSMD11,PSMD3,PDIA3,PSMC5,CALR,PSMD12,PSMD13,HLA-B
Reactome	HSA-8852276	The role of GTSE1 in G2/M progression after G2 checkpoint	8	75	0.85	0.0011	9606.ENSP00000261712,9606.ENSP00000264639,9606.ENSP00000301071,9606.ENSP00000310572,9606.ENSP00000335153,9606.ENSP00000341289,9606.ENSP00000348442,9606.ENSP00000396937	PSMD11,PSMD3,TUBA1A,PSMC5,HSP90AA1,TUBB4B,PSMD12,PSMD13
Reactome	HSA-114608	Platelet degranulation	10	127	0.72	0.0012	9606.ENSP00000211998,9606.ENSP00000225655,9606.ENSP00000252699,9606.ENSP00000270142,9606.ENSP00000296511,9606.ENSP00000346839,9606.ENSP00000358866,9606.ENSP00000371958,9606.ENSP00000377941,9606.ENSP00000419425	VCL,PFN1,ACTN4,SOD1,ANXA5,FN1,FLNA,CD9,ACTN1,PPIA
Reactome	HSA-9663891	Selective autophagy	8	80	0.83	0.0015	9606.ENSP00000265333,9606.ENSP00000284320,9606.ENSP00000301071,9606.ENSP00000335153,9606.ENSP00000341289,9606.ENSP00000348965,9606.ENSP00000380308,9606.ENSP00000446007	VDAC1,TOMM70A,TUBA1A,HSP90AA1,TUBB4B,DYNC1H1,DYNC1I2,VIM
Reactome	HSA-1236974	ER-Phagosome pathway	8	81	0.82	0.0016	9606.ENSP00000261712,9606.ENSP00000264639,9606.ENSP00000300289,9606.ENSP00000310572,9606.ENSP00000320866,9606.ENSP00000348442,9606.ENSP00000396937,9606.ENSP00000399168	PSMD11,PSMD3,PDIA3,PSMC5,CALR,PSMD12,PSMD13,HLA-B
Reactome	HSA-390471	Association of TriC/CCT with target proteins during biosynthesis	6	39	1.01	0.0016	9606.ENSP00000258091,9606.ENSP00000280326,9606.ENSP00000295688,9606.ENSP00000317334,9606.ENSP00000377958,9606.ENSP00000439250	CCT7,CCT5,CCT3,TCP1,CCT4,FKBP9
Reactome	HSA-5617833	Cilium Assembly	12	197	0.61	0.0020	9606.ENSP00000264335,9606.ENSP00000280326,9606.ENSP00000295688,9606.ENSP00000301071,9606.ENSP00000317334,9606.ENSP00000324804,9606.ENSP00000335153,9606.ENSP00000341289,9606.ENSP00000348965,9606.ENSP00000377958,9606.ENSP00000380308,9606.ENSP00000479861	YWHAE,CCT5,CCT3,TUBA1A,TCP1,PPP2R1A,HSP90AA1,TUBB4B,DYNC1H1,CCT4,DYNC1I2,SEPT2
Reactome	HSA-913531	Interferon Signaling	12	196	0.61	0.0020	9606.ENSP00000233057,9606.ENSP00000261667,9606.ENSP00000269349,9606.ENSP00000290158,9606.ENSP00000293831,9606.ENSP00000339740,9606.ENSP00000358866,9606.ENSP00000360869,9606.ENSP00000360883,9606.ENSP00000381601,9606.ENSP00000399168,9606.ENSP00000420213	EIF2AK2,KPNA3,EIF4A3,KPNB1,EIF4A1,CAMK2D,FLNA,IFIT1,IFIT3,MX1,HLA-B,FLNB
Reactome	HSA-210991	Basigin interactions	5	25	1.13	0.0021	9606.ENSP00000322788,9606.ENSP00000333769,9606.ENSP00000339191,9606.ENSP00000367123,9606.ENSP00000419425	MMP1,BSG,CAV1,SLC3A2,PPIA
Reactome	HSA-6814122	Cooperation of PDCL (PhLP1) and TRiC/CCT in G-protein beta folding	6	42	0.98	0.0021	9606.ENSP00000258091,9606.ENSP00000280326,9606.ENSP00000295688,9606.ENSP00000305260,9606.ENSP00000317334,9606.ENSP00000377958	CCT7,CCT5,CCT3,GNB2,TCP1,CCT4
Reactome	HSA-71064	Lysine catabolism	4	12	1.35	0.0021	9606.ENSP00000205402,9606.ENSP00000222673,9606.ENSP00000335304,9606.ENSP00000387123	DLD,OGDH,DLST,ALDH7A1
Reactome	HSA-9010553	Regulation of expression of SLITs and ROBOs	11	167	0.64	0.0021	9606.ENSP00000261712,9606.ENSP00000264639,9606.ENSP00000269349,9606.ENSP00000278572,9606.ENSP00000310572,9606.ENSP00000346067,9606.ENSP00000348442,9606.ENSP00000354739,9606.ENSP00000362744,9606.ENSP00000396937,9606.ENSP00000449328	PSMD11,PSMD3,EIF4A3,RPS3,PSMC5,RPSA,PSMD12,RPL12,RPS4X,PSMD13,RPLP0
Reactome	HSA-9646399	Aggrephagy	6	42	0.98	0.0021	9606.ENSP00000301071,9606.ENSP00000335153,9606.ENSP00000341289,9606.ENSP00000348965,9606.ENSP00000380308,9606.ENSP00000446007	TUBA1A,HSP90AA1,TUBB4B,DYNC1H1,DYNC1I2,VIM
Reactome	HSA-68886	M Phase	17	376	0.48	0.0022	9606.ENSP00000261366,9606.ENSP00000261712,9606.ENSP00000264335,9606.ENSP00000264639,9606.ENSP00000290158,9606.ENSP00000301071,9606.ENSP00000303373,9606.ENSP00000310572,9606.ENSP00000324804,9606.ENSP00000335153,9606.ENSP00000341289,9606.ENSP00000348442,9606.ENSP00000348965,9606.ENSP00000357283,9606.ENSP00000380308,9606.ENSP00000396937,9606.ENSP00000446215	LMNB1,PSMD11,YWHAE,PSMD3,KPNB1,TUBA1A,HIST1H2AE,PSMC5,PPP2R1A,HSP90AA1,TUBB4B,PSMD12,DYNC1H1,LMNA,DYNC1I2,PSMD13,RAN
Reactome	HSA-1442490	Collagen degradation	7	64	0.87	0.0023	9606.ENSP00000225964,9606.ENSP00000236671,9606.ENSP00000295550,9606.ENSP00000297268,9606.ENSP00000322788,9606.ENSP00000325146,9606.ENSP00000355180	COL1A1,CTSD,COL6A3,COL1A2,MMP1,COL12A1,COL6A1
Reactome	HSA-2565942	Regulation of PLK1 Activity at G2/M Transition	8	87	0.79	0.0023	9606.ENSP00000264335,9606.ENSP00000301071,9606.ENSP00000324804,9606.ENSP00000335153,9606.ENSP00000341289,9606.ENSP00000348965,9606.ENSP00000368022,9606.ENSP00000380308	YWHAE,TUBA1A,PPP2R1A,HSP90AA1,TUBB4B,DYNC1H1,OPTN,DYNC1I2
Reactome	HSA-199991	Membrane Trafficking	23	622	0.39	0.0024	9606.ENSP00000248975,9606.ENSP00000249923,9606.ENSP00000251047,9606.ENSP00000258145,9606.ENSP00000263238,9606.ENSP00000264028,9606.ENSP00000264335,9606.ENSP00000301071,9606.ENSP00000306881,9606.ENSP00000341289,9606.ENSP00000348965,9606.ENSP00000350199,9606.ENSP00000352834,9606.ENSP00000353224,9606.ENSP00000357048,9606.ENSP00000368022,9606.ENSP00000368831,9606.ENSP00000369081,9606.ENSP00000371267,…	YWHAH,COPB1,LMAN1,GNS,ACTR3,ARCN1,YWHAE,TUBA1A,SEC23A,TUBB4B,DYNC1H1,AP1B1,MYO1C,TFRC,COPA,OPTN,SNX2,TXNDC5,YWHAQ,SNX9,DYNC1I2,CLTC,AP2B1
Reactome	HSA-2408522	Selenoamino acid metabolism	9	114	0.72	0.0024	9606.ENSP00000217426,9606.ENSP00000221130,9606.ENSP00000231572,9606.ENSP00000264161,9606.ENSP00000278572,9606.ENSP00000346067,9606.ENSP00000354739,9606.ENSP00000362744,9606.ENSP00000449328	AHCY,GSR,RARS,DARS,RPS3,RPSA,RPL12,RPS4X,RPLP0
Reactome	HSA-3858494	Beta-catenin independent WNT signaling	10	142	0.67	0.0024	9606.ENSP00000225655,9606.ENSP00000261712,9606.ENSP00000264639,9606.ENSP00000305260,9606.ENSP00000310572,9606.ENSP00000348442,9606.ENSP00000378323,9606.ENSP00000396937,9606.ENSP00000479606,9606.ENSP00000482835	PFN1,PSMD11,PSMD3,GNB2,PSMC5,PSMD12,PPP3CA,PSMD13,CLTC,AP2B1
Reactome	HSA-3000170	Syndecan interactions	5	27	1.09	0.0026	9606.ENSP00000225964,9606.ENSP00000261023,9606.ENSP00000297268,9606.ENSP00000346839,9606.ENSP00000377941	COL1A1,ITGAV,COL1A2,FN1,ACTN1
Reactome	HSA-4086400	PCP/CE pathway	8	90	0.77	0.0026	9606.ENSP00000225655,9606.ENSP00000261712,9606.ENSP00000264639,9606.ENSP00000310572,9606.ENSP00000348442,9606.ENSP00000396937,9606.ENSP00000479606,9606.ENSP00000482835	PFN1,PSMD11,PSMD3,PSMC5,PSMD12,PSMD13,CLTC,AP2B1
Reactome	HSA-70326	Glucose metabolism	8	92	0.77	0.0030	9606.ENSP00000216780,9606.ENSP00000229239,9606.ENSP00000245206,9606.ENSP00000324804,9606.ENSP00000327070,9606.ENSP00000362413,9606.ENSP00000370517,9606.ENSP00000405573	PCK2,GAPDH,GOT2,PPP2R1A,MDH2,PGK1,PFKP,GPI
Reactome	HSA-8964539	Glutamate and glutamine metabolism	4	14	1.28	0.0030	9606.ENSP00000245206,9606.ENSP00000277865,9606.ENSP00000360268,9606.ENSP00000384949	GOT2,GLUD1,ALDH18A1,PYCR1
Reactome	HSA-2132295	MHC class II antigen presentation	9	120	0.7	0.0032	9606.ENSP00000236671,9606.ENSP00000301071,9606.ENSP00000306881,9606.ENSP00000341289,9606.ENSP00000348965,9606.ENSP00000350199,9606.ENSP00000380308,9606.ENSP00000479606,9606.ENSP00000482835	CTSD,TUBA1A,SEC23A,TUBB4B,DYNC1H1,AP1B1,DYNC1I2,CLTC,AP2B1
Reactome	HSA-380259	Loss of Nlp from mitotic centrosomes	7	69	0.83	0.0032	9606.ENSP00000264335,9606.ENSP00000301071,9606.ENSP00000324804,9606.ENSP00000335153,9606.ENSP00000341289,9606.ENSP00000348965,9606.ENSP00000380308	YWHAE,TUBA1A,PPP2R1A,HSP90AA1,TUBB4B,DYNC1H1,DYNC1I2
Reactome	HSA-381038	XBP1(S) activates chaperone genes	6	48	0.92	0.0033	9606.ENSP00000299427,9606.ENSP00000328023,9606.ENSP00000349860,9606.ENSP00000357283,9606.ENSP00000385385,9606.ENSP00000438689	TPP1,SRPR,GFPT1,LMNA,PDIA6,ACADVL
Reactome	HSA-199992	trans-Golgi Network Vesicle Budding	7	72	0.81	0.0039	9606.ENSP00000258145,9606.ENSP00000350199,9606.ENSP00000353224,9606.ENSP00000368831,9606.ENSP00000369081,9606.ENSP00000376024,9606.ENSP00000479606	GNS,AP1B1,TFRC,SNX2,TXNDC5,SNX9,CLTC
Reactome	HSA-5620912	Anchoring of the basal body to the plasma membrane	8	97	0.74	0.0039	9606.ENSP00000264335,9606.ENSP00000301071,9606.ENSP00000324804,9606.ENSP00000335153,9606.ENSP00000341289,9606.ENSP00000348965,9606.ENSP00000380308,9606.ENSP00000479861	YWHAE,TUBA1A,PPP2R1A,HSP90AA1,TUBB4B,DYNC1H1,DYNC1I2,SEPT2
Reactome	HSA-8854518	AURKA Activation by TPX2	7	72	0.81	0.0039	9606.ENSP00000264335,9606.ENSP00000301071,9606.ENSP00000324804,9606.ENSP00000335153,9606.ENSP00000341289,9606.ENSP00000348965,9606.ENSP00000380308	YWHAE,TUBA1A,PPP2R1A,HSP90AA1,TUBB4B,DYNC1H1,DYNC1I2
Reactome	HSA-2995410	Nuclear Envelope (NE) Reassembly	7	73	0.81	0.0040	9606.ENSP00000261366,9606.ENSP00000290158,9606.ENSP00000301071,9606.ENSP00000324804,9606.ENSP00000341289,9606.ENSP00000357283,9606.ENSP00000446215	LMNB1,KPNB1,TUBA1A,PPP2R1A,TUBB4B,LMNA,RAN
Reactome	HSA-70268	Pyruvate metabolism	5	31	1.03	0.0040	9606.ENSP00000205402,9606.ENSP00000265333,9606.ENSP00000280346,9606.ENSP00000333769,9606.ENSP00000369134	DLD,VDAC1,DLAT,BSG,PDHA1
Reactome	HSA-1280218	Adaptive Immune System	25	743	0.35	0.0042	9606.ENSP00000225964,9606.ENSP00000236671,9606.ENSP00000261023,9606.ENSP00000261712,9606.ENSP00000264639,9606.ENSP00000297268,9606.ENSP00000300289,9606.ENSP00000301071,9606.ENSP00000306881,9606.ENSP00000310572,9606.ENSP00000320866,9606.ENSP00000324804,9606.ENSP00000341289,9606.ENSP00000348442,9606.ENSP00000348965,9606.ENSP00000350199,9606.ENSP00000355809,9606.ENSP00000378323,9606.ENSP00000380308,…	COL1A1,CTSD,ITGAV,PSMD11,PSMD3,COL1A2,PDIA3,TUBA1A,SEC23A,PSMC5,CALR,PPP2R1A,TUBB4B,PSMD12,DYNC1H1,AP1B1,ENAH,PPP3CA,DYNC1I2,PSMD13,HLA-B,PPIA,LMO7,CLTC,AP2B1
Reactome	HSA-75153	Apoptotic execution phase	6	52	0.89	0.0046	9606.ENSP00000261366,9606.ENSP00000290158,9606.ENSP00000357283,9606.ENSP00000362924,9606.ENSP00000446007,9606.ENSP00000449089	LMNB1,KPNB1,LMNA,GSN,VIM,DNM1L
Reactome	HSA-195721	Signaling by WNT	14	296	0.5	0.0048	9606.ENSP00000225655,9606.ENSP00000261712,9606.ENSP00000264639,9606.ENSP00000299138,9606.ENSP00000303373,9606.ENSP00000305260,9606.ENSP00000310572,9606.ENSP00000324804,9606.ENSP00000339191,9606.ENSP00000348442,9606.ENSP00000378323,9606.ENSP00000396937,9606.ENSP00000479606,9606.ENSP00000482835	PFN1,PSMD11,PSMD3,VPS35,HIST1H2AE,GNB2,PSMC5,PPP2R1A,CAV1,PSMD12,PPP3CA,PSMD13,CLTC,AP2B1
Reactome	HSA-76002	Platelet activation, signaling and aggregation	13	260	0.53	0.0048	9606.ENSP00000211998,9606.ENSP00000225655,9606.ENSP00000225964,9606.ENSP00000252699,9606.ENSP00000270142,9606.ENSP00000296511,9606.ENSP00000297268,9606.ENSP00000305260,9606.ENSP00000346839,9606.ENSP00000358866,9606.ENSP00000371958,9606.ENSP00000377941,9606.ENSP00000419425	VCL,PFN1,COL1A1,ACTN4,SOD1,ANXA5,COL1A2,GNB2,FN1,FLNA,CD9,ACTN1,PPIA
Reactome	HSA-450408	AUF1 (hnRNP D0) binds and destabilizes mRNA	6	53	0.88	0.0049	9606.ENSP00000248553,9606.ENSP00000261712,9606.ENSP00000264639,9606.ENSP00000310572,9606.ENSP00000348442,9606.ENSP00000396937	HSPB1,PSMD11,PSMD3,PSMC5,PSMD12,PSMD13
Reactome	HSA-1168372	Downstream signaling events of B Cell Receptor (BCR)	7	79	0.77	0.0058	9606.ENSP00000261712,9606.ENSP00000264639,9606.ENSP00000310572,9606.ENSP00000348442,9606.ENSP00000378323,9606.ENSP00000396937,9606.ENSP00000419425	PSMD11,PSMD3,PSMC5,PSMD12,PPP3CA,PSMD13,PPIA
Reactome	HSA-162906	HIV Infection	12	232	0.54	0.0058	9606.ENSP00000261712,9606.ENSP00000264639,9606.ENSP00000290158,9606.ENSP00000310572,9606.ENSP00000348442,9606.ENSP00000350199,9606.ENSP00000352257,9606.ENSP00000360671,9606.ENSP00000396937,9606.ENSP00000419425,9606.ENSP00000446215,9606.ENSP00000482835	PSMD11,PSMD3,KPNB1,PSMC5,PSMD12,AP1B1,XRCC6,SLC25A5,PSMD13,PPIA,RAN,AP2B1
Reactome	HSA-1655829	Regulation of cholesterol biosynthesis by SREBP (SREBF)	6	55	0.86	0.0058	9606.ENSP00000003100,9606.ENSP00000290158,9606.ENSP00000304592,9606.ENSP00000306881,9606.ENSP00000380837,9606.ENSP00000446215	CYP51A1,KPNB1,FASN,SEC23A,LSS,RAN
Reactome	HSA-2995383	Initiation of Nuclear Envelope (NE) Reformation	4	18	1.17	0.0058	9606.ENSP00000261366,9606.ENSP00000290158,9606.ENSP00000324804,9606.ENSP00000357283	LMNB1,KPNB1,PPP2R1A,LMNA
Reactome	HSA-72649	Translation initiation complex formation	6	55	0.86	0.0058	9606.ENSP00000278572,9606.ENSP00000293831,9606.ENSP00000346067,9606.ENSP00000362744,9606.ENSP00000431800,9606.ENSP00000485663	RPS3,EIF4A1,RPSA,RPS4X,EIF3F,EIF3L
Reactome	HSA-72702	Ribosomal scanning and start codon recognition	6	55	0.86	0.0058	9606.ENSP00000278572,9606.ENSP00000293831,9606.ENSP00000346067,9606.ENSP00000362744,9606.ENSP00000431800,9606.ENSP00000485663	RPS3,EIF4A1,RPSA,RPS4X,EIF3F,EIF3L
Reactome	HSA-380270	Recruitment of mitotic centrosome proteins and complexes	7	80	0.77	0.0060	9606.ENSP00000264335,9606.ENSP00000301071,9606.ENSP00000324804,9606.ENSP00000335153,9606.ENSP00000341289,9606.ENSP00000348965,9606.ENSP00000380308	YWHAE,TUBA1A,PPP2R1A,HSP90AA1,TUBB4B,DYNC1H1,DYNC1I2
Reactome	HSA-432722	Golgi Associated Vesicle Biogenesis	6	56	0.86	0.0060	9606.ENSP00000350199,9606.ENSP00000353224,9606.ENSP00000368831,9606.ENSP00000369081,9606.ENSP00000376024,9606.ENSP00000479606	AP1B1,TFRC,SNX2,TXNDC5,SNX9,CLTC
Reactome	HSA-156827	L13a-mediated translational silencing of Ceruloplasmin expression	8	108	0.7	0.0063	9606.ENSP00000278572,9606.ENSP00000293831,9606.ENSP00000346067,9606.ENSP00000354739,9606.ENSP00000362744,9606.ENSP00000431800,9606.ENSP00000449328,9606.ENSP00000485663	RPS3,EIF4A1,RPSA,RPL12,RPS4X,EIF3F,RPLP0,EIF3L
Reactome	HSA-202733	Cell surface interactions at the vascular wall	9	138	0.64	0.0065	9606.ENSP00000225964,9606.ENSP00000261023,9606.ENSP00000297268,9606.ENSP00000322788,9606.ENSP00000333769,9606.ENSP00000339191,9606.ENSP00000346839,9606.ENSP00000367123,9606.ENSP00000419425	COL1A1,ITGAV,COL1A2,MMP1,BSG,CAV1,FN1,SLC3A2,PPIA
Reactome	HSA-72706	GTP hydrolysis and joining of the 60S ribosomal subunit	8	109	0.69	0.0065	9606.ENSP00000278572,9606.ENSP00000293831,9606.ENSP00000346067,9606.ENSP00000354739,9606.ENSP00000362744,9606.ENSP00000431800,9606.ENSP00000449328,9606.ENSP00000485663	RPS3,EIF4A1,RPSA,RPL12,RPS4X,EIF3F,RPLP0,EIF3L
Reactome	HSA-5610787	Hedgehog off state	8	110	0.69	0.0068	9606.ENSP00000261712,9606.ENSP00000264639,9606.ENSP00000265563,9606.ENSP00000301071,9606.ENSP00000310572,9606.ENSP00000341289,9606.ENSP00000348442,9606.ENSP00000396937	PSMD11,PSMD3,PRKAR2A,TUBA1A,PSMC5,TUBB4B,PSMD12,PSMD13
Reactome	HSA-5678895	Defective CFTR causes cystic fibrosis	6	59	0.83	0.0072	9606.ENSP00000261712,9606.ENSP00000264639,9606.ENSP00000276461,9606.ENSP00000310572,9606.ENSP00000348442,9606.ENSP00000396937	PSMD11,PSMD3,ERLIN2,PSMC5,PSMD12,PSMD13
Reactome	HSA-1640170	Cell Cycle	22	647	0.36	0.0073	9606.ENSP00000248975,9606.ENSP00000261366,9606.ENSP00000261712,9606.ENSP00000264335,9606.ENSP00000264639,9606.ENSP00000290158,9606.ENSP00000301071,9606.ENSP00000303373,9606.ENSP00000310572,9606.ENSP00000324804,9606.ENSP00000335153,9606.ENSP00000341289,9606.ENSP00000348442,9606.ENSP00000348965,9606.ENSP00000357283,9606.ENSP00000368022,9606.ENSP00000371267,9606.ENSP00000380308,9606.ENSP00000385616,…	YWHAH,LMNB1,PSMD11,YWHAE,PSMD3,KPNB1,TUBA1A,HIST1H2AE,PSMC5,PPP2R1A,HSP90AA1,TUBB4B,PSMD12,DYNC1H1,LMNA,OPTN,YWHAQ,DYNC1I2,SUN2,PSMD13,RAN,RUVBL2
Reactome	HSA-445355	Smooth Muscle Contraction	5	38	0.95	0.0075	9606.ENSP00000211998,9606.ENSP00000345230,9606.ENSP00000346032,9606.ENSP00000346550,9606.ENSP00000354826	VCL,TPM4,ANXA2,ANXA6,CALD1
Reactome	HSA-216083	Integrin cell surface interactions	7	85	0.74	0.0077	9606.ENSP00000225964,9606.ENSP00000261023,9606.ENSP00000295550,9606.ENSP00000297268,9606.ENSP00000333769,9606.ENSP00000346839,9606.ENSP00000355180	COL1A1,ITGAV,COL6A3,COL1A2,BSG,FN1,COL6A1
Reactome	HSA-5628897	TP53 Regulates Metabolic Genes	7	87	0.73	0.0087	9606.ENSP00000221130,9606.ENSP00000248975,9606.ENSP00000264335,9606.ENSP00000301522,9606.ENSP00000371267,9606.ENSP00000377192,9606.ENSP00000405573	GSR,YWHAH,YWHAE,PRDX2,YWHAQ,G6PD,GPI
Reactome	HSA-5358351	Signaling by Hedgehog	9	146	0.62	0.0089	9606.ENSP00000261712,9606.ENSP00000264639,9606.ENSP00000265563,9606.ENSP00000301071,9606.ENSP00000310572,9606.ENSP00000327801,9606.ENSP00000341289,9606.ENSP00000348442,9606.ENSP00000396937	PSMD11,PSMD3,PRKAR2A,TUBA1A,PSMC5,P4HB,TUBB4B,PSMD12,PSMD13
Reactome	HSA-211859	Biological oxidations	11	214	0.54	0.0092	9606.ENSP00000003100,9606.ENSP00000217426,9606.ENSP00000235835,9606.ENSP00000296412,9606.ENSP00000319501,9606.ENSP00000338703,9606.ENSP00000354511,9606.ENSP00000354612,9606.ENSP00000358727,9606.ENSP00000361140,9606.ENSP00000480004	CYP51A1,AHCY,AKR7A2,ADH5,UGDH,UGP2,COMT,PTGS1,GSTO1,AKR1A1,EPHX1
Reactome	HSA-1266738	Developmental Biology	31	1087	0.28	0.0093	9606.ENSP00000003100,9606.ENSP00000225655,9606.ENSP00000261023,9606.ENSP00000261712,9606.ENSP00000263238,9606.ENSP00000264639,9606.ENSP00000265563,9606.ENSP00000269349,9606.ENSP00000278572,9606.ENSP00000295550,9606.ENSP00000301071,9606.ENSP00000303373,9606.ENSP00000309539,9606.ENSP00000310572,9606.ENSP00000335153,9606.ENSP00000341289,9606.ENSP00000343690,9606.ENSP00000346067,9606.ENSP00000348442,…	CYP51A1,PFN1,ITGAV,PSMD11,ACTR3,PSMD3,PRKAR2A,EIF4A3,RPS3,COL6A3,TUBA1A,HIST1H2AE,DPYSL2,PSMC5,HSP90AA1,TUBB4B,DPYSL3,RPSA,PSMD12,MSN,RPL12,COL6A1,ENAH,RPS4X,RDX,ARPC1B,PSMD13,CAPN1,RPLP0,CLTC,AP2B1
Reactome	HSA-5358346	Hedgehog ligand biogenesis	6	63	0.8	0.0093	9606.ENSP00000261712,9606.ENSP00000264639,9606.ENSP00000310572,9606.ENSP00000327801,9606.ENSP00000348442,9606.ENSP00000396937	PSMD11,PSMD3,PSMC5,P4HB,PSMD12,PSMD13
Reactome	HSA-5620922	BBSome-mediated cargo-targeting to cilium	4	22	1.09	0.0093	9606.ENSP00000280326,9606.ENSP00000295688,9606.ENSP00000317334,9606.ENSP00000377958	CCT5,CCT3,TCP1,CCT4
Reactome	HSA-8878166	Transcriptional regulation by RUNX2	8	118	0.66	0.0095	9606.ENSP00000225964,9606.ENSP00000254301,9606.ENSP00000261712,9606.ENSP00000264639,9606.ENSP00000310572,9606.ENSP00000311747,9606.ENSP00000348442,9606.ENSP00000396937	COL1A1,LGALS3,PSMD11,PSMD3,PSMC5,RBM14,PSMD12,PSMD13
Reactome	HSA-195258	RHO GTPase Effectors	13	289	0.48	0.0096	9606.ENSP00000225655,9606.ENSP00000248975,9606.ENSP00000263238,9606.ENSP00000264335,9606.ENSP00000301071,9606.ENSP00000303373,9606.ENSP00000324804,9606.ENSP00000341289,9606.ENSP00000348965,9606.ENSP00000358866,9606.ENSP00000371267,9606.ENSP00000380308,9606.ENSP00000389631	PFN1,YWHAH,ACTR3,YWHAE,TUBA1A,HIST1H2AE,PPP2R1A,TUBB4B,DYNC1H1,FLNA,YWHAQ,DYNC1I2,ARPC1B
Reactome	HSA-373760	L1CAM interactions	8	119	0.65	0.0099	9606.ENSP00000261023,9606.ENSP00000301071,9606.ENSP00000309539,9606.ENSP00000341289,9606.ENSP00000353408,9606.ENSP00000384136,9606.ENSP00000479606,9606.ENSP00000482835	ITGAV,TUBA1A,DPYSL2,TUBB4B,MSN,RDX,CLTC,AP2B1
WikiPathways	WP4290	Metabolic reprogramming in colon cancer	17	42	1.43	4.76e-15	9606.ENSP00000229239,9606.ENSP00000245206,9606.ENSP00000253792,9606.ENSP00000270776,9606.ENSP00000277865,9606.ENSP00000304592,9606.ENSP00000327070,9606.ENSP00000331897,9606.ENSP00000333667,9606.ENSP00000335304,9606.ENSP00000355518,9606.ENSP00000362413,9606.ENSP00000369134,9606.ENSP00000377192,9606.ENSP00000384949,9606.ENSP00000405573,9606.ENSP00000419325	GAPDH,GOT2,ACLY,PGD,GLUD1,FASN,MDH2,IDH2,SHMT2,DLST,FH,PGK1,PDHA1,G6PD,PYCR1,GPI,SUCLG2
WikiPathways	WP3925	Amino acid metabolism	20	91	1.17	6.36e-14	9606.ENSP00000205402,9606.ENSP00000221130,9606.ENSP00000222673,9606.ENSP00000231572,9606.ENSP00000245206,9606.ENSP00000253792,9606.ENSP00000264932,9606.ENSP00000277865,9606.ENSP00000281828,9606.ENSP00000296412,9606.ENSP00000327070,9606.ENSP00000333664,9606.ENSP00000335304,9606.ENSP00000347495,9606.ENSP00000355518,9606.ENSP00000360268,9606.ENSP00000369134,9606.ENSP00000384949,9606.ENSP00000384999,…	DLD,GSR,OGDH,RARS,GOT2,ACLY,SDHA,GLUD1,FARSB,ADH5,MDH2,ACAA1,DLST,WARS,FH,ALDH18A1,PDHA1,PYCR1,P4HA2,ALDH7A1
WikiPathways	WP3888	VEGFA-VEGFR2 signaling pathway	36	428	0.75	7.36e-14	9606.ENSP00000054950,9606.ENSP00000211998,9606.ENSP00000225655,9606.ENSP00000229239,9606.ENSP00000248553,9606.ENSP00000251047,9606.ENSP00000258091,9606.ENSP00000261023,9606.ENSP00000261712,9606.ENSP00000264335,9606.ENSP00000270776,9606.ENSP00000277865,9606.ENSP00000281828,9606.ENSP00000295006,9606.ENSP00000299427,9606.ENSP00000301522,9606.ENSP00000318195,9606.ENSP00000320866,9606.ENSP00000327801,…	RCN1,VCL,PFN1,GAPDH,HSPB1,LMAN1,CCT7,ITGAV,PSMD11,YWHAE,PGD,GLUD1,FARSB,CAPN2,TPP1,PRDX2,NCL,CALR,P4HB,IDH2,BSG,HSP90AA1,CAV1,SND1,FN1,MYO1C,HTRA1,PGK1,TXNDC5,FSCN1,PPP3CA,P4HA2,PDIA6,FLNB,EIF3F,CLTC
WikiPathways	WP2453	TCA cycle and deficiency of pyruvate dehydrogenase complex (PDHc)	9	16	1.58	8.01e-09	9606.ENSP00000205402,9606.ENSP00000222673,9606.ENSP00000253792,9606.ENSP00000264932,9606.ENSP00000280346,9606.ENSP00000335304,9606.ENSP00000355518,9606.ENSP00000369134,9606.ENSP00000419325	DLD,OGDH,ACLY,SDHA,DLAT,DLST,FH,PDHA1,SUCLG2
WikiPathways	WP78	TCA cycle (aka Krebs or citric acid cycle)	9	18	1.53	1.43e-08	9606.ENSP00000205402,9606.ENSP00000222673,9606.ENSP00000264932,9606.ENSP00000327070,9606.ENSP00000331897,9606.ENSP00000335304,9606.ENSP00000355518,9606.ENSP00000367923,9606.ENSP00000419325	DLD,OGDH,SDHA,MDH2,IDH2,DLST,FH,SUCLA2,SUCLG2
WikiPathways	WP4786	Type I collagen synthesis in the context of osteogenesis imperfecta	9	33	1.26	9.36e-07	9606.ENSP00000225964,9606.ENSP00000236040,9606.ENSP00000263556,9606.ENSP00000297268,9606.ENSP00000300026,9606.ENSP00000317232,9606.ENSP00000327801,9606.ENSP00000384999,9606.ENSP00000434412	COL1A1,LEPRE1,P4HA1,COL1A2,PPIB,FKBP10,P4HB,P4HA2,SERPINH1
WikiPathways	WP534	Glycolysis and gluconeogenesis	9	45	1.13	8.20e-06	9606.ENSP00000205402,9606.ENSP00000229239,9606.ENSP00000245206,9606.ENSP00000280346,9606.ENSP00000327070,9606.ENSP00000362413,9606.ENSP00000369134,9606.ENSP00000370517,9606.ENSP00000405573	DLD,GAPDH,GOT2,DLAT,MDH2,PGK1,PDHA1,PFKP,GPI
WikiPathways	WP183	Proteasome degradation	9	60	1.0	6.30e-05	9606.ENSP00000237530,9606.ENSP00000261712,9606.ENSP00000264639,9606.ENSP00000296255,9606.ENSP00000303373,9606.ENSP00000310572,9606.ENSP00000348442,9606.ENSP00000396937,9606.ENSP00000399168	RPN2,PSMD11,PSMD3,RPN1,HIST1H2AE,PSMC5,PSMD12,PSMD13,HLA-B
WikiPathways	WP306	Focal adhesion	14	196	0.68	0.00022	9606.ENSP00000211998,9606.ENSP00000225964,9606.ENSP00000252699,9606.ENSP00000261023,9606.ENSP00000295006,9606.ENSP00000297268,9606.ENSP00000327145,9606.ENSP00000334008,9606.ENSP00000339191,9606.ENSP00000346839,9606.ENSP00000358866,9606.ENSP00000377941,9606.ENSP00000379975,9606.ENSP00000420213	VCL,COL1A1,ACTN4,ITGAV,CAPN2,COL1A2,FLNC,PARVA,CAV1,FN1,FLNA,ACTN1,ILK,FLNB
WikiPathways	WP4217	Ebola virus pathway in host	11	129	0.76	0.00049	9606.ENSP00000233057,9606.ENSP00000252699,9606.ENSP00000261023,9606.ENSP00000327145,9606.ENSP00000339191,9606.ENSP00000358866,9606.ENSP00000362924,9606.ENSP00000377941,9606.ENSP00000399168,9606.ENSP00000420213,9606.ENSP00000479606	EIF2AK2,ACTN4,ITGAV,FLNC,CAV1,FLNA,GSN,ACTN1,HLA-B,FLNB,CLTC
WikiPathways	WP4018	Clear cell renal cell carcinoma pathways	9	85	0.85	0.00062	9606.ENSP00000229239,9606.ENSP00000253792,9606.ENSP00000304592,9606.ENSP00000333667,9606.ENSP00000358417,9606.ENSP00000360124,9606.ENSP00000362413,9606.ENSP00000370517,9606.ENSP00000405573	GAPDH,ACLY,FASN,SHMT2,PHGDH,PGM1,PGK1,PFKP,GPI
WikiPathways	WP5124	Alzheimers disease	15	255	0.6	0.00068	9606.ENSP00000229239,9606.ENSP00000233057,9606.ENSP00000264639,9606.ENSP00000265333,9606.ENSP00000295006,9606.ENSP00000301071,9606.ENSP00000310572,9606.ENSP00000337838,9606.ENSP00000341289,9606.ENSP00000348442,9606.ENSP00000360671,9606.ENSP00000378323,9606.ENSP00000396937,9606.ENSP00000418525,9606.ENSP00000431984	GAPDH,EIF2AK2,PSMD3,VDAC1,CAPN2,TUBA1A,PSMC5,RTN4,TUBB4B,PSMD12,SLC25A5,PPP3CA,PSMD13,MME,CAPN1
WikiPathways	WP1946	Cori cycle	5	17	1.29	0.00072	9606.ENSP00000229239,9606.ENSP00000362413,9606.ENSP00000370517,9606.ENSP00000377192,9606.ENSP00000405573	GAPDH,PGK1,PFKP,G6PD,GPI
WikiPathways	WP2059	Alzheimers disease and miRNA effects	15	258	0.59	0.00072	9606.ENSP00000229239,9606.ENSP00000233057,9606.ENSP00000264639,9606.ENSP00000265333,9606.ENSP00000295006,9606.ENSP00000301071,9606.ENSP00000310572,9606.ENSP00000337838,9606.ENSP00000341289,9606.ENSP00000348442,9606.ENSP00000360671,9606.ENSP00000378323,9606.ENSP00000396937,9606.ENSP00000418525,9606.ENSP00000431984	GAPDH,EIF2AK2,PSMD3,VDAC1,CAPN2,TUBA1A,PSMC5,RTN4,TUBB4B,PSMD12,SLC25A5,PPP3CA,PSMD13,MME,CAPN1
WikiPathways	WP4236	Krebs cycle disorders	4	7	1.58	0.00072	9606.ENSP00000335304,9606.ENSP00000355518,9606.ENSP00000367923,9606.ENSP00000419325	DLST,FH,SUCLA2,SUCLG2
WikiPathways	WP2572	Primary focal segmental glomerulosclerosis (FSGS)	8	72	0.87	0.00098	9606.ENSP00000211998,9606.ENSP00000252699,9606.ENSP00000261023,9606.ENSP00000334008,9606.ENSP00000371267,9606.ENSP00000379975,9606.ENSP00000418525,9606.ENSP00000446007	VCL,ACTN4,ITGAV,PARVA,YWHAQ,ILK,MME,VIM
WikiPathways	WP4949	16p11.2 proximal deletion syndrome	8	73	0.87	0.0010	9606.ENSP00000258091,9606.ENSP00000280326,9606.ENSP00000295688,9606.ENSP00000317334,9606.ENSP00000324804,9606.ENSP00000353408,9606.ENSP00000377958,9606.ENSP00000378760	CCT7,CCT5,CCT3,TCP1,PPP2R1A,MSN,CCT4,MVP
WikiPathways	WP411	mRNA processing	10	125	0.73	0.0012	9606.ENSP00000221419,9606.ENSP00000258962,9606.ENSP00000283179,9606.ENSP00000349428,9606.ENSP00000359645,9606.ENSP00000361626,9606.ENSP00000362820,9606.ENSP00000365439,9606.ENSP00000370745,9606.ENSP00000451291	HNRNPL,SRSF1,HNRNPU,PTBP1,RBMX,YBX1,SRSF3,HNRNPK,DDX1,HNRNPC
WikiPathways	WP4932	7q11.23 copy number variation syndrome	9	104	0.76	0.0016	9606.ENSP00000205402,9606.ENSP00000222673,9606.ENSP00000229239,9606.ENSP00000262030,9606.ENSP00000290299,9606.ENSP00000335304,9606.ENSP00000352834,9606.ENSP00000381736,9606.ENSP00000479606	DLD,OGDH,GAPDH,ATP5B,ATP5O,DLST,MYO1C,ATP5A1,CLTC
WikiPathways	WP4595	Urea cycle and associated pathways	5	24	1.14	0.0020	9606.ENSP00000245206,9606.ENSP00000277865,9606.ENSP00000327070,9606.ENSP00000355518,9606.ENSP00000384949	GOT2,GLUD1,MDH2,FH,PYCR1
WikiPathways	WP2359	Parkin-ubiquitin proteasomal system pathway	7	67	0.85	0.0035	9606.ENSP00000261712,9606.ENSP00000264639,9606.ENSP00000301071,9606.ENSP00000310572,9606.ENSP00000341289,9606.ENSP00000348442,9606.ENSP00000396937	PSMD11,PSMD3,TUBA1A,PSMC5,TUBB4B,PSMD12,PSMD13
WikiPathways	WP143	Fatty acid beta-oxidation	5	34	0.99	0.0078	9606.ENSP00000205402,9606.ENSP00000308610,9606.ENSP00000357535,9606.ENSP00000370023,9606.ENSP00000438689	DLD,GPD2,ECHS1,HADHA,ACADVL
Monarch	HP:0011804	Abnormal muscle physiology	90	2082	0.46	1.33e-16	9606.ENSP00000205402,9606.ENSP00000211998,9606.ENSP00000217426,9606.ENSP00000222673,9606.ENSP00000225655,9606.ENSP00000225964,9606.ENSP00000228318,9606.ENSP00000231572,9606.ENSP00000233057,9606.ENSP00000236671,9606.ENSP00000236959,9606.ENSP00000240185,9606.ENSP00000245206,9606.ENSP00000248553,9606.ENSP00000261366,9606.ENSP00000261416,9606.ENSP00000264161,9606.ENSP00000264932,9606.ENSP00000270142,…	DLD,VCL,AHCY,OGDH,PFN1,COL1A1,SLC25A3,RARS,EIF2AK2,CTSD,ATIC,TARDBP,GOT2,HSPB1,LMNB1,HEXB,DARS,SDHA,SOD1,ATP6V1B2,ERLIN2,CCT5,DLAT,FARSB,HNRNPU,AIFM1,COL6A3,COL1A2,VPS35,TPP1,TUBA1A,TMEM43,UGDH,CALR,TUFM,PPP2R1A,COL12A1,MDH2,FLNC,P4HB,FBLN1,IDH2,SHMT2,UGP2,CAV1,WARS,PSMD12,DYNC1H1,GFPT1,AP1B1,LONP1,COL6A1,FH,LMNA,ECHS1,HTRA1,PHGDH,FLNA,PGM1,ALDH18A1,PGK1,YARS,GSN,HNRNPK,SUCLA2,OPTN,ATAD3A,PDHA1,C…
Monarch	HP:0003011	Abnormality of the musculature	95	2380	0.43	7.72e-16	9606.ENSP00000205402,9606.ENSP00000211998,9606.ENSP00000217426,9606.ENSP00000222673,9606.ENSP00000225655,9606.ENSP00000225964,9606.ENSP00000228318,9606.ENSP00000231572,9606.ENSP00000233057,9606.ENSP00000236671,9606.ENSP00000236959,9606.ENSP00000240185,9606.ENSP00000245206,9606.ENSP00000248553,9606.ENSP00000258145,9606.ENSP00000261366,9606.ENSP00000261416,9606.ENSP00000264161,9606.ENSP00000264932,…	DLD,VCL,AHCY,OGDH,PFN1,COL1A1,SLC25A3,RARS,EIF2AK2,CTSD,ATIC,TARDBP,GOT2,HSPB1,GNS,LMNB1,HEXB,DARS,SDHA,SOD1,ATP6V1B2,ERLIN2,CCT5,DLAT,FARSB,HNRNPU,AIFM1,COL6A3,COL1A2,VPS35,TPP1,TUBA1A,TMEM43,FKBP10,UGDH,CALR,TUFM,MMP1,PPP2R1A,COL12A1,LMNB2,MDH2,FLNC,P4HB,FBLN1,IDH2,SHMT2,UGP2,CAV1,WARS,PSMD12,DYNC1H1,GFPT1,AP1B1,LONP1,COL6A1,FH,LMNA,ECHS1,HTRA1,PHGDH,FLNA,PGM1,ALDH18A1,PGK1,YARS,GSN,HNRNPK,SUCL…
Monarch	HP:0003808	Abnormal muscle tone	77	1773	0.46	5.24e-14	9606.ENSP00000205402,9606.ENSP00000217426,9606.ENSP00000222673,9606.ENSP00000225655,9606.ENSP00000225964,9606.ENSP00000228318,9606.ENSP00000231572,9606.ENSP00000233057,9606.ENSP00000236671,9606.ENSP00000236959,9606.ENSP00000240185,9606.ENSP00000245206,9606.ENSP00000261366,9606.ENSP00000261416,9606.ENSP00000264161,9606.ENSP00000264932,9606.ENSP00000270142,9606.ENSP00000276390,9606.ENSP00000276461,…	DLD,AHCY,OGDH,PFN1,COL1A1,SLC25A3,RARS,EIF2AK2,CTSD,ATIC,TARDBP,GOT2,LMNB1,HEXB,DARS,SDHA,SOD1,ATP6V1B2,ERLIN2,CCT5,DLAT,FARSB,HNRNPU,AIFM1,COL6A3,COL1A2,VPS35,TPP1,TUBA1A,TMEM43,UGDH,TUFM,PPP2R1A,COL12A1,P4HB,FBLN1,IDH2,SHMT2,UGP2,PSMD12,DYNC1H1,GFPT1,AP1B1,LONP1,COL6A1,FH,LMNA,ECHS1,HTRA1,PHGDH,FLNA,ALDH18A1,HNRNPK,SUCLA2,OPTN,ATAD3A,PDHA1,CARS,HADHA,HSPD1,GARS,PPP3CA,DYNC1I2,LSS,DDX3X,PYCR1,AL…
Monarch	HP:0012638	Abnormal nervous system physiology	106	3153	0.35	2.47e-13	9606.ENSP00000205402,9606.ENSP00000217426,9606.ENSP00000222673,9606.ENSP00000225655,9606.ENSP00000225964,9606.ENSP00000231572,9606.ENSP00000233057,9606.ENSP00000236040,9606.ENSP00000236671,9606.ENSP00000236959,9606.ENSP00000240185,9606.ENSP00000244137,9606.ENSP00000245206,9606.ENSP00000248553,9606.ENSP00000258145,9606.ENSP00000261366,9606.ENSP00000261416,9606.ENSP00000264028,9606.ENSP00000264161,…	DLD,AHCY,OGDH,PFN1,COL1A1,RARS,EIF2AK2,LEPRE1,CTSD,ATIC,TARDBP,PEPD,GOT2,HSPB1,GNS,LMNB1,HEXB,ARCN1,DARS,SDHA,EIF4A3,SOD1,ATP6V1B2,ERLIN2,GLUD1,CCT5,DLAT,FARSB,HNRNPU,AIFM1,CAPN2,COL6A3,ADH5,COL1A2,VPS35,TPP1,TUBA1A,MTCH2,TMEM43,SEC23A,FKBP10,UGDH,CALR,TUFM,MMP1,PPP2R1A,COL12A1,LMNB2,MDH2,FLNC,P4HB,FBLN1,IDH2,SHMT2,DLST,UGP2,CAV1,FN1,WARS,PSMD12,DYNC1H1,GFPT1,AP1B1,LONP1,COL6A1,ADSS,FH,LMNA,ECHS1…
Monarch	HP:0100022	Abnormality of movement	76	1854	0.44	1.17e-12	9606.ENSP00000205402,9606.ENSP00000222673,9606.ENSP00000225655,9606.ENSP00000231572,9606.ENSP00000233057,9606.ENSP00000236671,9606.ENSP00000240185,9606.ENSP00000245206,9606.ENSP00000248553,9606.ENSP00000261366,9606.ENSP00000261416,9606.ENSP00000264028,9606.ENSP00000264161,9606.ENSP00000264932,9606.ENSP00000270142,9606.ENSP00000276390,9606.ENSP00000276461,9606.ENSP00000280326,9606.ENSP00000280346,…	DLD,OGDH,PFN1,RARS,EIF2AK2,CTSD,TARDBP,GOT2,HSPB1,LMNB1,HEXB,ARCN1,DARS,SDHA,SOD1,ATP6V1B2,ERLIN2,CCT5,DLAT,AIFM1,COL6A3,VPS35,TPP1,TUBA1A,TMEM43,FKBP10,UGDH,TUFM,PPP2R1A,COL12A1,LMNB2,MDH2,FLNC,FBLN1,IDH2,SHMT2,DLST,UGP2,CAV1,FN1,WARS,PSMD12,DYNC1H1,GFPT1,LONP1,COL6A1,FH,LMNA,ECHS1,HTRA1,PHGDH,FLNA,ALDH18A1,PGK1,GSN,HNRNPK,SUCLA2,OPTN,ATAD3A,PDHA1,CARS,HADHA,HSPD1,GARS,PPP3CA,DYNC1I2,ATL3,DDX3X,…
Monarch	HP:0000707	Abnormality of the nervous system	109	3470	0.32	5.41e-12	9606.ENSP00000205402,9606.ENSP00000217426,9606.ENSP00000222673,9606.ENSP00000225655,9606.ENSP00000225964,9606.ENSP00000231572,9606.ENSP00000233057,9606.ENSP00000236040,9606.ENSP00000236671,9606.ENSP00000236959,9606.ENSP00000240185,9606.ENSP00000244137,9606.ENSP00000245206,9606.ENSP00000248553,9606.ENSP00000251047,9606.ENSP00000258145,9606.ENSP00000261023,9606.ENSP00000261366,9606.ENSP00000261416,…	DLD,AHCY,OGDH,PFN1,COL1A1,RARS,EIF2AK2,LEPRE1,CTSD,ATIC,TARDBP,PEPD,GOT2,HSPB1,LMAN1,GNS,ITGAV,LMNB1,HEXB,ARCN1,DARS,SDHA,EIF4A3,SOD1,ATP6V1B2,ERLIN2,GLUD1,CCT5,DLAT,FARSB,HNRNPU,AIFM1,CAPN2,COL6A3,ADH5,COL1A2,VPS35,TPP1,TUBA1A,MTCH2,TMEM43,SEC23A,FKBP10,UGDH,CALR,TUFM,MMP1,PPP2R1A,COL12A1,LMNB2,MDH2,FLNC,P4HB,FBLN1,IDH2,SHMT2,DLST,UGP2,CAV1,FN1,WARS,PSMD12,DYNC1H1,GFPT1,AP1B1,TFRC,LONP1,COL6A1,A…
Monarch	HP:0011842	Abnormal skeletal morphology	90	2573	0.37	9.03e-12	9606.ENSP00000205402,9606.ENSP00000217426,9606.ENSP00000225964,9606.ENSP00000231572,9606.ENSP00000233057,9606.ENSP00000236040,9606.ENSP00000236671,9606.ENSP00000236959,9606.ENSP00000244137,9606.ENSP00000245206,9606.ENSP00000248553,9606.ENSP00000251047,9606.ENSP00000257770,9606.ENSP00000258145,9606.ENSP00000261366,9606.ENSP00000261416,9606.ENSP00000264028,9606.ENSP00000264932,9606.ENSP00000269349,…	DLD,AHCY,COL1A1,RARS,EIF2AK2,LEPRE1,CTSD,ATIC,PEPD,GOT2,HSPB1,LMAN1,NT5E,GNS,LMNB1,HEXB,ARCN1,SDHA,EIF4A3,SOD1,ATP6V1B2,ERLIN2,DLAT,FARSB,HNRNPU,AIFM1,COL6A3,ADH5,COL1A2,TPP1,PPIB,TUBA1A,TMEM43,SEC23A,FKBP10,UGDH,TUFM,MMP1,PPP2R1A,COL12A1,LMNB2,FLNC,P4HB,FBLN1,IDH2,SHMT2,UGP2,CAV1,FN1,PSMD12,DYNC1H1,GFPT1,LONP1,COL6A1,FH,COPA,LMNA,HTRA1,PHGDH,FLNA,PGM1,ALDH18A1,HNRNPK,SUCLA2,ATAD3A,PDHA1,CARS,HAD…
Monarch	HP:0001288	Gait disturbance	51	958	0.55	9.78e-12	9606.ENSP00000231572,9606.ENSP00000233057,9606.ENSP00000245206,9606.ENSP00000248553,9606.ENSP00000261366,9606.ENSP00000264028,9606.ENSP00000264932,9606.ENSP00000270142,9606.ENSP00000276461,9606.ENSP00000280326,9606.ENSP00000280346,9606.ENSP00000287295,9606.ENSP00000295550,9606.ENSP00000299138,9606.ENSP00000299427,9606.ENSP00000303992,9606.ENSP00000317232,9606.ENSP00000324804,9606.ENSP00000325146,…	RARS,EIF2AK2,GOT2,HSPB1,LMNB1,ARCN1,SDHA,SOD1,ERLIN2,CCT5,DLAT,AIFM1,COL6A3,VPS35,TPP1,TMEM43,FKBP10,PPP2R1A,COL12A1,LMNB2,MDH2,FLNC,SHMT2,CAV1,FN1,WARS,PSMD12,DYNC1H1,GFPT1,LONP1,COL6A1,LMNA,HTRA1,FLNA,ALDH18A1,HNRNPK,SUCLA2,ATAD3A,PDHA1,CARS,HSPD1,GARS,PPP3CA,DYNC1I2,DDX3X,GBE1,MME,CAPN1,DNM1L,ETFA,CLTC
Monarch	HP:0000924	Abnormality of the skeletal system	92	2708	0.36	1.73e-11	9606.ENSP00000205402,9606.ENSP00000217426,9606.ENSP00000225964,9606.ENSP00000231572,9606.ENSP00000233057,9606.ENSP00000236040,9606.ENSP00000236671,9606.ENSP00000236959,9606.ENSP00000244137,9606.ENSP00000245206,9606.ENSP00000248553,9606.ENSP00000251047,9606.ENSP00000257770,9606.ENSP00000258145,9606.ENSP00000261366,9606.ENSP00000261416,9606.ENSP00000264028,9606.ENSP00000264932,9606.ENSP00000269349,…	DLD,AHCY,COL1A1,RARS,EIF2AK2,LEPRE1,CTSD,ATIC,PEPD,GOT2,HSPB1,LMAN1,NT5E,GNS,LMNB1,HEXB,ARCN1,SDHA,EIF4A3,SOD1,ATP6V1B2,ERLIN2,CCT5,DLAT,FARSB,HNRNPU,AIFM1,COL6A3,ADH5,COL1A2,TPP1,PPIB,TUBA1A,TMEM43,SEC23A,FKBP10,UGDH,TUFM,MMP1,PPP2R1A,COL12A1,LMNB2,FLNC,P4HB,FBLN1,IDH2,SHMT2,UGP2,CAV1,FN1,WARS,PSMD12,DYNC1H1,GFPT1,LONP1,COL6A1,FH,COPA,LMNA,HTRA1,PHGDH,FLNA,PGM1,ALDH18A1,HNRNPK,SUCLA2,ATAD3A,PDHA…
Monarch	HP:0000118	Phenotypic abnormality	138	5134	0.26	1.86e-11	9606.ENSP00000196371,9606.ENSP00000205402,9606.ENSP00000211998,9606.ENSP00000216780,9606.ENSP00000217426,9606.ENSP00000221130,9606.ENSP00000222673,9606.ENSP00000225655,9606.ENSP00000225792,9606.ENSP00000225964,9606.ENSP00000228318,9606.ENSP00000231572,9606.ENSP00000233057,9606.ENSP00000236040,9606.ENSP00000236671,9606.ENSP00000236959,9606.ENSP00000240185,9606.ENSP00000244137,9606.ENSP00000245206,…	OXCT1,DLD,VCL,PCK2,AHCY,GSR,OGDH,PFN1,DDX5,COL1A1,SLC25A3,RARS,EIF2AK2,LEPRE1,CTSD,ATIC,TARDBP,PEPD,GOT2,HSPB1,LMAN1,ACTN4,NT5E,GNS,ITGAV,LMNB1,HEXB,ARCN1,DARS,SDHA,EIF4A3,SOD1,ATP6V1B2,ERLIN2,GLUD1,CCT5,DLAT,FARSB,HNRNPU,AIFM1,CAPN2,COL6A3,ADH5,COL1A2,VPS35,TPP1,PPIB,TUBA1A,MTCH2,TMEM43,SEC23A,GPD2,FKBP10,UGDH,CALR,TUFM,MMP1,PPP2R1A,COL12A1,LMNB2,MDH2,FLNC,P4HB,CTHRC1,FBLN1,IDH2,SHMT2,DLST,UGP2,…
Monarch	HP:0001939	Abnormality of metabolism/homeostasis	80	2167	0.39	2.01e-11	9606.ENSP00000196371,9606.ENSP00000205402,9606.ENSP00000211998,9606.ENSP00000216780,9606.ENSP00000217426,9606.ENSP00000221130,9606.ENSP00000222673,9606.ENSP00000225964,9606.ENSP00000228318,9606.ENSP00000231572,9606.ENSP00000236040,9606.ENSP00000236671,9606.ENSP00000236959,9606.ENSP00000240185,9606.ENSP00000244137,9606.ENSP00000245206,9606.ENSP00000251047,9606.ENSP00000252699,9606.ENSP00000257770,…	OXCT1,DLD,VCL,PCK2,AHCY,GSR,OGDH,COL1A1,SLC25A3,RARS,LEPRE1,CTSD,ATIC,TARDBP,PEPD,GOT2,LMAN1,ACTN4,NT5E,GNS,LMNB1,HEXB,SDHA,SOD1,ATP6V1B2,GLUD1,CCT5,DLAT,FARSB,AIFM1,COL6A3,COL1A2,TPP1,PPIB,TMEM43,FKBP10,CALR,TUFM,MMP1,COL12A1,MDH2,FLNC,IDH2,DLST,CAV1,FN1,GFPT1,AP1B1,TFRC,MSN,LONP1,COMT,COL6A1,FH,COPA,LMNA,ECHS1,PHGDH,FLNA,PGM1,PGK1,GSN,HNRNPK,SUCLA2,ATAD3A,PDHA1,CARS,HADHA,G6PD,ALDH7A1,ARPC1B,DD…
Monarch	HP:0003202	Skeletal muscle atrophy	35	484	0.69	4.84e-11	9606.ENSP00000222673,9606.ENSP00000225655,9606.ENSP00000240185,9606.ENSP00000248553,9606.ENSP00000261416,9606.ENSP00000264932,9606.ENSP00000270142,9606.ENSP00000276461,9606.ENSP00000280326,9606.ENSP00000287295,9606.ENSP00000295550,9606.ENSP00000303992,9606.ENSP00000325146,9606.ENSP00000327054,9606.ENSP00000327070,9606.ENSP00000327145,9606.ENSP00000348965,9606.ENSP00000349860,9606.ENSP00000355180,…	OGDH,PFN1,TARDBP,HSPB1,HEXB,SDHA,SOD1,ERLIN2,CCT5,AIFM1,COL6A3,TMEM43,COL12A1,LMNB2,MDH2,FLNC,DYNC1H1,GFPT1,COL6A1,LMNA,PHGDH,FLNA,ALDH18A1,YARS,SUCLA2,OPTN,ATAD3A,CARS,GARS,ANXA11,GBE1,MME,CAPN1,DNM1L,ETFA
Monarch	HP:0011442	Abnormal central motor function	68	1687	0.43	5.22e-11	9606.ENSP00000205402,9606.ENSP00000222673,9606.ENSP00000225655,9606.ENSP00000231572,9606.ENSP00000233057,9606.ENSP00000236671,9606.ENSP00000240185,9606.ENSP00000245206,9606.ENSP00000248553,9606.ENSP00000261366,9606.ENSP00000261416,9606.ENSP00000264028,9606.ENSP00000264161,9606.ENSP00000264932,9606.ENSP00000270142,9606.ENSP00000276390,9606.ENSP00000276461,9606.ENSP00000280326,9606.ENSP00000280346,…	DLD,OGDH,PFN1,RARS,EIF2AK2,CTSD,TARDBP,GOT2,HSPB1,LMNB1,HEXB,ARCN1,DARS,SDHA,SOD1,ATP6V1B2,ERLIN2,CCT5,DLAT,AIFM1,COL6A3,VPS35,TPP1,TUBA1A,TMEM43,UGDH,TUFM,COL12A1,LMNB2,MDH2,FBLN1,IDH2,SHMT2,DLST,UGP2,CAV1,PSMD12,DYNC1H1,GFPT1,LONP1,COL6A1,FH,LMNA,ECHS1,HTRA1,PHGDH,FLNA,ALDH18A1,PGK1,GSN,SUCLA2,OPTN,ATAD3A,PDHA1,CARS,HADHA,HSPD1,PPP3CA,DYNC1I2,DDX3X,ANXA11,DDOST,GPI,GBE1,MME,CAPN1,DNM1L,CLTC
Monarch	HP:0001324	Muscle weakness	46	862	0.55	1.30e-10	9606.ENSP00000217426,9606.ENSP00000225655,9606.ENSP00000225964,9606.ENSP00000231572,9606.ENSP00000240185,9606.ENSP00000248553,9606.ENSP00000261366,9606.ENSP00000261416,9606.ENSP00000264932,9606.ENSP00000270142,9606.ENSP00000276461,9606.ENSP00000287295,9606.ENSP00000295550,9606.ENSP00000297268,9606.ENSP00000303992,9606.ENSP00000325146,9606.ENSP00000327070,9606.ENSP00000327145,9606.ENSP00000333667,…	AHCY,PFN1,COL1A1,RARS,TARDBP,HSPB1,LMNB1,HEXB,SDHA,SOD1,ERLIN2,AIFM1,COL6A3,COL1A2,TMEM43,COL12A1,MDH2,FLNC,SHMT2,CAV1,DYNC1H1,GFPT1,COL6A1,LMNA,PGM1,ALDH18A1,PGK1,YARS,GSN,HNRNPK,SUCLA2,OPTN,HADHA,HSPD1,GARS,PPP3CA,ANXA11,GPI,GBE1,MME,CAPN1,TOR1AIP1,ACADVL,DNM1L,ETFA,CLTC
Monarch	HP:0030236	Abnormality of muscle size	38	596	0.63	1.30e-10	9606.ENSP00000222673,9606.ENSP00000225655,9606.ENSP00000240185,9606.ENSP00000248553,9606.ENSP00000261416,9606.ENSP00000264932,9606.ENSP00000270142,9606.ENSP00000276390,9606.ENSP00000276461,9606.ENSP00000280326,9606.ENSP00000287295,9606.ENSP00000295550,9606.ENSP00000303992,9606.ENSP00000325146,9606.ENSP00000327054,9606.ENSP00000327070,9606.ENSP00000327145,9606.ENSP00000339191,9606.ENSP00000348965,…	OGDH,PFN1,TARDBP,HSPB1,HEXB,SDHA,SOD1,ATP6V1B2,ERLIN2,CCT5,AIFM1,COL6A3,TMEM43,COL12A1,LMNB2,MDH2,FLNC,CAV1,DYNC1H1,GFPT1,COL6A1,LMNA,PHGDH,FLNA,ALDH18A1,YARS,HNRNPK,SUCLA2,OPTN,ATAD3A,CARS,GARS,ANXA11,GBE1,MME,CAPN1,DNM1L,ETFA
Monarch	HP:0011805	Abnormal skeletal muscle morphology	63	1538	0.44	2.26e-10	9606.ENSP00000211998,9606.ENSP00000217426,9606.ENSP00000222673,9606.ENSP00000225655,9606.ENSP00000228318,9606.ENSP00000231572,9606.ENSP00000240185,9606.ENSP00000248553,9606.ENSP00000258145,9606.ENSP00000261366,9606.ENSP00000261416,9606.ENSP00000264932,9606.ENSP00000270142,9606.ENSP00000276390,9606.ENSP00000276461,9606.ENSP00000280326,9606.ENSP00000287295,9606.ENSP00000295550,9606.ENSP00000299138,…	VCL,AHCY,OGDH,PFN1,SLC25A3,RARS,TARDBP,HSPB1,GNS,LMNB1,HEXB,SDHA,SOD1,ATP6V1B2,ERLIN2,CCT5,AIFM1,COL6A3,VPS35,TMEM43,FKBP10,MMP1,PPP2R1A,COL12A1,LMNB2,MDH2,FLNC,SHMT2,CAV1,DYNC1H1,GFPT1,LONP1,COL6A1,LMNA,PHGDH,FLNA,PGM1,ALDH18A1,PGK1,YARS,GSN,HNRNPK,SUCLA2,OPTN,ATAD3A,PDHA1,CARS,HADHA,HSPD1,GARS,PPP3CA,LSS,PYCR1,ANXA11,GBE1,MME,FLNB,CAPN1,TOR1AIP1,ACADVL,DNM1L,ETFA,CLTC
Monarch	HP:0000708	Behavioral abnormality	71	1891	0.4	2.62e-10	9606.ENSP00000205402,9606.ENSP00000217426,9606.ENSP00000225655,9606.ENSP00000225964,9606.ENSP00000231572,9606.ENSP00000233057,9606.ENSP00000240185,9606.ENSP00000245206,9606.ENSP00000258145,9606.ENSP00000261366,9606.ENSP00000264028,9606.ENSP00000264161,9606.ENSP00000264932,9606.ENSP00000270142,9606.ENSP00000276390,9606.ENSP00000276461,9606.ENSP00000277865,9606.ENSP00000280346,9606.ENSP00000287295,…	DLD,AHCY,PFN1,COL1A1,RARS,EIF2AK2,TARDBP,GOT2,GNS,LMNB1,ARCN1,DARS,SDHA,SOD1,ATP6V1B2,ERLIN2,GLUD1,DLAT,AIFM1,COL6A3,ADH5,COL1A2,VPS35,TPP1,MTCH2,TMEM43,UGDH,MMP1,PPP2R1A,COL12A1,LMNB2,MDH2,FLNC,FBLN1,SHMT2,DLST,UGP2,CAV1,FN1,PSMD12,DYNC1H1,GFPT1,AP1B1,LONP1,COL6A1,FH,LMNA,ECHS1,PHGDH,ALDH18A1,PGK1,GSN,HNRNPK,SUCLA2,OPTN,ATAD3A,PDHA1,CARS,HADHA,SNX9,PPP3CA,DYNC1I2,LSS,DDX3X,ALDH7A1,ANXA11,GBE1,VI…
Monarch	HP:0025031	Abnormality of the digestive system	82	2389	0.36	2.62e-10	9606.ENSP00000196371,9606.ENSP00000205402,9606.ENSP00000216780,9606.ENSP00000217426,9606.ENSP00000221130,9606.ENSP00000225655,9606.ENSP00000225964,9606.ENSP00000231572,9606.ENSP00000233057,9606.ENSP00000236040,9606.ENSP00000240185,9606.ENSP00000244137,9606.ENSP00000245206,9606.ENSP00000251047,9606.ENSP00000258145,9606.ENSP00000261366,9606.ENSP00000261416,9606.ENSP00000264028,9606.ENSP00000264932,…	OXCT1,DLD,PCK2,AHCY,GSR,PFN1,COL1A1,RARS,EIF2AK2,LEPRE1,TARDBP,PEPD,GOT2,LMAN1,GNS,LMNB1,HEXB,ARCN1,SDHA,EIF4A3,SOD1,ATP6V1B2,ERLIN2,FARSB,AIFM1,COL6A3,COL1A2,VPS35,TPP1,SEC23A,UGDH,CALR,TUFM,MMP1,PPP2R1A,LMNB2,MDH2,FLNC,CTHRC1,IDH2,DLST,UGP2,CAV1,RPSA,PSMD12,DYNC1H1,AP1B1,TFRC,LONP1,COL6A1,FH,LMNA,PHGDH,FLNA,PGM1,ALDH18A1,GSN,HNRNPK,SUCLA2,OPTN,ATAD3A,PDHA1,CARS,HADHA,HSPD1,G6PD,PPP3CA,DDX3X,PYC…
Monarch	HP:0001252	Hypotonia	61	1506	0.43	7.83e-10	9606.ENSP00000205402,9606.ENSP00000217426,9606.ENSP00000222673,9606.ENSP00000225964,9606.ENSP00000228318,9606.ENSP00000231572,9606.ENSP00000233057,9606.ENSP00000236959,9606.ENSP00000245206,9606.ENSP00000261366,9606.ENSP00000261416,9606.ENSP00000264161,9606.ENSP00000264932,9606.ENSP00000270142,9606.ENSP00000276390,9606.ENSP00000280346,9606.ENSP00000281828,9606.ENSP00000283179,9606.ENSP00000287295,…	DLD,AHCY,OGDH,COL1A1,SLC25A3,RARS,EIF2AK2,ATIC,GOT2,LMNB1,HEXB,DARS,SDHA,SOD1,ATP6V1B2,DLAT,FARSB,HNRNPU,AIFM1,COL6A3,COL1A2,TUBA1A,TMEM43,UGDH,TUFM,PPP2R1A,COL12A1,P4HB,IDH2,UGP2,PSMD12,DYNC1H1,GFPT1,AP1B1,LONP1,COL6A1,FH,LMNA,ECHS1,ALDH18A1,HNRNPK,SUCLA2,ATAD3A,PDHA1,CARS,HADHA,HSPD1,GARS,PPP3CA,DYNC1I2,LSS,DDX3X,PYCR1,ALDH7A1,DDOST,GBE1,SERPINH1,ACADVL,DNM1L,ETFA,CLTC
Monarch	HP:0002814	Abnormality of the lower limb	61	1509	0.43	8.07e-10	9606.ENSP00000211998,9606.ENSP00000217426,9606.ENSP00000225964,9606.ENSP00000236040,9606.ENSP00000244137,9606.ENSP00000248553,9606.ENSP00000261366,9606.ENSP00000264028,9606.ENSP00000264932,9606.ENSP00000269349,9606.ENSP00000270142,9606.ENSP00000276390,9606.ENSP00000276461,9606.ENSP00000280326,9606.ENSP00000280346,9606.ENSP00000287295,9606.ENSP00000295550,9606.ENSP00000297268,9606.ENSP00000300026,…	VCL,AHCY,COL1A1,LEPRE1,PEPD,HSPB1,LMNB1,ARCN1,SDHA,EIF4A3,SOD1,ATP6V1B2,ERLIN2,CCT5,DLAT,AIFM1,COL6A3,COL1A2,PPIB,TMEM43,SEC23A,FKBP10,MMP1,PPP2R1A,COL12A1,LMNB2,FLNC,P4HB,FBLN1,SHMT2,UGP2,CAV1,FN1,WARS,PSMD12,DYNC1H1,GFPT1,LONP1,COL6A1,LMNA,PHGDH,FLNA,ALDH18A1,YARS,HNRNPK,ATAD3A,PDHA1,CARS,HADHA,HSPD1,GARS,MYO1B,PPP3CA,ATL3,PYCR1,MME,FLNB,CAPN1,SERPINH1,TOR1AIP1,DNM1L
Monarch	HP:0012758	Neurodevelopmental delay	70	1925	0.39	1.48e-09	9606.ENSP00000205402,9606.ENSP00000217426,9606.ENSP00000222673,9606.ENSP00000225964,9606.ENSP00000231572,9606.ENSP00000233057,9606.ENSP00000236040,9606.ENSP00000244137,9606.ENSP00000245206,9606.ENSP00000258145,9606.ENSP00000261366,9606.ENSP00000264028,9606.ENSP00000264161,9606.ENSP00000264932,9606.ENSP00000269349,9606.ENSP00000270142,9606.ENSP00000276390,9606.ENSP00000276461,9606.ENSP00000277865,…	DLD,AHCY,OGDH,COL1A1,RARS,EIF2AK2,LEPRE1,PEPD,GOT2,GNS,LMNB1,ARCN1,DARS,SDHA,EIF4A3,SOD1,ATP6V1B2,ERLIN2,GLUD1,DLAT,HNRNPU,AIFM1,COL6A3,COL1A2,TPP1,TUBA1A,SEC23A,UGDH,PPP2R1A,COL12A1,LMNB2,MDH2,P4HB,FBLN1,IDH2,SHMT2,UGP2,CAV1,PSMD12,DYNC1H1,GFPT1,AP1B1,LONP1,COL6A1,FH,LMNA,ECHS1,PHGDH,FLNA,ALDH18A1,PGK1,HNRNPK,SUCLA2,ATAD3A,PDHA1,CARS,HADHA,HSPD1,GARS,PPP3CA,DYNC1I2,LSS,DDX3X,PYCR1,ALDH7A1,DDOST,…
Monarch	HP:0012759	Neurodevelopmental abnormality	78	2322	0.35	2.70e-09	9606.ENSP00000205402,9606.ENSP00000217426,9606.ENSP00000222673,9606.ENSP00000225964,9606.ENSP00000231572,9606.ENSP00000233057,9606.ENSP00000236040,9606.ENSP00000236671,9606.ENSP00000236959,9606.ENSP00000240185,9606.ENSP00000244137,9606.ENSP00000245206,9606.ENSP00000258145,9606.ENSP00000261366,9606.ENSP00000261416,9606.ENSP00000264028,9606.ENSP00000264161,9606.ENSP00000264932,9606.ENSP00000269349,…	DLD,AHCY,OGDH,COL1A1,RARS,EIF2AK2,LEPRE1,CTSD,ATIC,TARDBP,PEPD,GOT2,GNS,LMNB1,HEXB,ARCN1,DARS,SDHA,EIF4A3,SOD1,ATP6V1B2,ERLIN2,GLUD1,DLAT,FARSB,HNRNPU,AIFM1,COL6A3,ADH5,COL1A2,TPP1,TUBA1A,SEC23A,UGDH,TUFM,PPP2R1A,COL12A1,LMNB2,MDH2,P4HB,FBLN1,IDH2,SHMT2,UGP2,CAV1,PSMD12,DYNC1H1,GFPT1,AP1B1,LONP1,COL6A1,FH,LMNA,ECHS1,PHGDH,FLNA,ALDH18A1,PGK1,HNRNPK,SUCLA2,ATAD3A,PDHA1,CARS,HADHA,HSPD1,GARS,PPP3CA,…
Monarch	HP:0002093	Respiratory insufficiency	35	578	0.61	3.05e-09	9606.ENSP00000217426,9606.ENSP00000225655,9606.ENSP00000225964,9606.ENSP00000228318,9606.ENSP00000236040,9606.ENSP00000236671,9606.ENSP00000240185,9606.ENSP00000270142,9606.ENSP00000281828,9606.ENSP00000287295,9606.ENSP00000295550,9606.ENSP00000297268,9606.ENSP00000299427,9606.ENSP00000300026,9606.ENSP00000303992,9606.ENSP00000317232,9606.ENSP00000322439,9606.ENSP00000325146,9606.ENSP00000327145,…	AHCY,PFN1,COL1A1,SLC25A3,LEPRE1,CTSD,TARDBP,SOD1,FARSB,AIFM1,COL6A3,COL1A2,TPP1,PPIB,TMEM43,FKBP10,TUFM,COL12A1,FLNC,LONP1,COL6A1,LMNA,FLNA,SUCLA2,OPTN,PDHA1,HADHA,GARS,DDX3X,ALDH7A1,ANXA11,GBE1,FLNB,ACADVL,ETFA
Monarch	HP:0011446	Abnormality of higher mental function	77	2298	0.35	4.02e-09	9606.ENSP00000205402,9606.ENSP00000217426,9606.ENSP00000225655,9606.ENSP00000225964,9606.ENSP00000231572,9606.ENSP00000233057,9606.ENSP00000236671,9606.ENSP00000236959,9606.ENSP00000240185,9606.ENSP00000244137,9606.ENSP00000245206,9606.ENSP00000258145,9606.ENSP00000261366,9606.ENSP00000261416,9606.ENSP00000264028,9606.ENSP00000264161,9606.ENSP00000264932,9606.ENSP00000270142,9606.ENSP00000276390,…	DLD,AHCY,PFN1,COL1A1,RARS,EIF2AK2,CTSD,ATIC,TARDBP,PEPD,GOT2,GNS,LMNB1,HEXB,ARCN1,DARS,SDHA,SOD1,ATP6V1B2,ERLIN2,GLUD1,DLAT,HNRNPU,AIFM1,COL6A3,ADH5,COL1A2,VPS35,TPP1,TUBA1A,SEC23A,PPP2R1A,LMNB2,MDH2,FBLN1,SHMT2,DLST,UGP2,CAV1,PSMD12,DYNC1H1,AP1B1,LONP1,ADSS,FH,LMNA,ECHS1,HTRA1,PHGDH,FLNA,ALDH18A1,PGK1,GSN,HNRNPK,SUCLA2,OPTN,ATAD3A,PDHA1,CARS,HADHA,HSPD1,PPP3CA,DYNC1I2,LSS,DDX3X,PYCR1,ALDH7A1,DDO…
Monarch	HP:0001760	Abnormal foot morphology	53	1254	0.45	5.07e-09	9606.ENSP00000211998,9606.ENSP00000217426,9606.ENSP00000225964,9606.ENSP00000244137,9606.ENSP00000248553,9606.ENSP00000261366,9606.ENSP00000264028,9606.ENSP00000264932,9606.ENSP00000269349,9606.ENSP00000270142,9606.ENSP00000276390,9606.ENSP00000276461,9606.ENSP00000280326,9606.ENSP00000280346,9606.ENSP00000287295,9606.ENSP00000295550,9606.ENSP00000297268,9606.ENSP00000303992,9606.ENSP00000306881,…	VCL,AHCY,COL1A1,PEPD,HSPB1,LMNB1,ARCN1,SDHA,EIF4A3,SOD1,ATP6V1B2,ERLIN2,CCT5,DLAT,AIFM1,COL6A3,COL1A2,TMEM43,SEC23A,FKBP10,PPP2R1A,COL12A1,LMNB2,FBLN1,SHMT2,CAV1,FN1,WARS,PSMD12,DYNC1H1,GFPT1,LONP1,COL6A1,LMNA,PHGDH,FLNA,ALDH18A1,YARS,HNRNPK,ATAD3A,PDHA1,CARS,HADHA,HSPD1,GARS,MYO1B,PPP3CA,ATL3,PYCR1,MME,FLNB,CAPN1,DNM1L
Monarch	HP:0002793	Abnormal pattern of respiration	36	624	0.59	5.07e-09	9606.ENSP00000196371,9606.ENSP00000211998,9606.ENSP00000225655,9606.ENSP00000228318,9606.ENSP00000236671,9606.ENSP00000240185,9606.ENSP00000264028,9606.ENSP00000264932,9606.ENSP00000270142,9606.ENSP00000276390,9606.ENSP00000281828,9606.ENSP00000287295,9606.ENSP00000295550,9606.ENSP00000297268,9606.ENSP00000299427,9606.ENSP00000325146,9606.ENSP00000327145,9606.ENSP00000339191,9606.ENSP00000353826,…	OXCT1,VCL,PFN1,SLC25A3,CTSD,TARDBP,ARCN1,SDHA,SOD1,ATP6V1B2,FARSB,AIFM1,COL6A3,COL1A2,TPP1,COL12A1,FLNC,CAV1,LONP1,COL6A1,COPA,LMNA,ECHS1,PGM1,GSN,HNRNPK,OPTN,PDHA1,HADHA,HSPD1,DDX3X,ALDH7A1,ANXA11,GBE1,ACADVL,ETFA
Monarch	HP:0001276	Hypertonia	45	948	0.5	5.60e-09	9606.ENSP00000205402,9606.ENSP00000222673,9606.ENSP00000225655,9606.ENSP00000231572,9606.ENSP00000233057,9606.ENSP00000236671,9606.ENSP00000240185,9606.ENSP00000245206,9606.ENSP00000261366,9606.ENSP00000261416,9606.ENSP00000264161,9606.ENSP00000264932,9606.ENSP00000270142,9606.ENSP00000276461,9606.ENSP00000280326,9606.ENSP00000280346,9606.ENSP00000287295,9606.ENSP00000299138,9606.ENSP00000299427,…	DLD,OGDH,PFN1,RARS,EIF2AK2,CTSD,TARDBP,GOT2,LMNB1,HEXB,DARS,SDHA,SOD1,ERLIN2,CCT5,DLAT,AIFM1,VPS35,TPP1,TUBA1A,UGDH,TUFM,FBLN1,SHMT2,UGP2,DYNC1H1,ECHS1,HTRA1,PHGDH,FLNA,ALDH18A1,SUCLA2,OPTN,ATAD3A,PDHA1,HSPD1,PPP3CA,DYNC1I2,DDX3X,ANXA11,GBE1,MME,CAPN1,DNM1L,CLTC
Monarch	HP:0002011	Morphological central nervous system abnormality	79	2415	0.34	5.60e-09	9606.ENSP00000205402,9606.ENSP00000217426,9606.ENSP00000222673,9606.ENSP00000225655,9606.ENSP00000225964,9606.ENSP00000231572,9606.ENSP00000233057,9606.ENSP00000236671,9606.ENSP00000240185,9606.ENSP00000245206,9606.ENSP00000251047,9606.ENSP00000261366,9606.ENSP00000261416,9606.ENSP00000264028,9606.ENSP00000264161,9606.ENSP00000264932,9606.ENSP00000270142,9606.ENSP00000276390,9606.ENSP00000276461,…	DLD,AHCY,OGDH,PFN1,COL1A1,RARS,EIF2AK2,CTSD,TARDBP,GOT2,LMAN1,LMNB1,HEXB,ARCN1,DARS,SDHA,SOD1,ATP6V1B2,ERLIN2,CCT5,DLAT,FARSB,HNRNPU,AIFM1,COL6A3,ADH5,VPS35,TPP1,TUBA1A,UGDH,CALR,TUFM,PPP2R1A,LMNB2,MDH2,FLNC,P4HB,FBLN1,IDH2,SHMT2,DLST,UGP2,CAV1,FN1,PSMD12,DYNC1H1,TFRC,LONP1,FH,LMNA,ECHS1,HTRA1,PHGDH,FLNA,ALDH18A1,HNRNPK,SUCLA2,OPTN,ATAD3A,PDHA1,CARS,HADHA,HSPD1,PPP3CA,DYNC1I2,LSS,DDX3X,PYCR1,ALDH…
Monarch	HP:0000478	Abnormality of the eye	88	2876	0.31	7.70e-09	9606.ENSP00000205402,9606.ENSP00000217426,9606.ENSP00000221130,9606.ENSP00000225792,9606.ENSP00000225964,9606.ENSP00000231572,9606.ENSP00000236040,9606.ENSP00000236671,9606.ENSP00000236959,9606.ENSP00000240185,9606.ENSP00000244137,9606.ENSP00000261366,9606.ENSP00000261416,9606.ENSP00000264028,9606.ENSP00000264161,9606.ENSP00000264932,9606.ENSP00000270142,9606.ENSP00000276390,9606.ENSP00000276461,…	DLD,AHCY,GSR,DDX5,COL1A1,RARS,LEPRE1,CTSD,ATIC,TARDBP,PEPD,LMNB1,HEXB,ARCN1,DARS,SDHA,SOD1,ATP6V1B2,ERLIN2,DLAT,FARSB,AIFM1,COL6A3,COL1A2,VPS35,TPP1,PPIB,TMEM43,SEC23A,GPD2,FKBP10,UGDH,CALR,TUFM,MMP1,PPP2R1A,COL12A1,MDH2,P4HB,FBLN1,SHMT2,DLST,UGP2,CAV1,TUBB4B,PSMD12,DYNC1H1,PTBP1,GFPT1,AP1B1,TFRC,LONP1,COL6A1,FH,LMNA,ECHS1,HTRA1,PHGDH,FLNA,ALDH18A1,PGK1,GSN,HNRNPK,SUCLA2,OPTN,ATAD3A,PDHA1,CARS,HA…
Monarch	HP:0031826	Abnormal reflex	47	1044	0.48	9.76e-09	9606.ENSP00000231572,9606.ENSP00000240185,9606.ENSP00000248553,9606.ENSP00000261366,9606.ENSP00000261416,9606.ENSP00000264161,9606.ENSP00000264932,9606.ENSP00000270142,9606.ENSP00000276390,9606.ENSP00000276461,9606.ENSP00000280326,9606.ENSP00000280346,9606.ENSP00000287295,9606.ENSP00000299427,9606.ENSP00000303992,9606.ENSP00000317232,9606.ENSP00000319501,9606.ENSP00000325146,9606.ENSP00000327070,…	RARS,TARDBP,HSPB1,LMNB1,HEXB,DARS,SDHA,SOD1,ATP6V1B2,ERLIN2,CCT5,DLAT,AIFM1,TPP1,TMEM43,FKBP10,UGDH,COL12A1,MDH2,FLNC,SHMT2,UGP2,CAV1,WARS,DYNC1H1,GFPT1,LMNA,ECHS1,HTRA1,FLNA,ALDH18A1,HNRNPK,SUCLA2,PDHA1,CARS,HADHA,HSPD1,GARS,PPP3CA,DYNC1I2,ATL3,GBE1,MME,CAPN1,DNM1L,ETFA,CLTC
Monarch	HP:0001257	Spasticity	43	896	0.51	1.07e-08	9606.ENSP00000205402,9606.ENSP00000222673,9606.ENSP00000225655,9606.ENSP00000231572,9606.ENSP00000233057,9606.ENSP00000236671,9606.ENSP00000240185,9606.ENSP00000245206,9606.ENSP00000261366,9606.ENSP00000261416,9606.ENSP00000264161,9606.ENSP00000264932,9606.ENSP00000270142,9606.ENSP00000276461,9606.ENSP00000280326,9606.ENSP00000280346,9606.ENSP00000287295,9606.ENSP00000299427,9606.ENSP00000301071,…	DLD,OGDH,PFN1,RARS,EIF2AK2,CTSD,TARDBP,GOT2,LMNB1,HEXB,DARS,SDHA,SOD1,ERLIN2,CCT5,DLAT,AIFM1,TPP1,TUBA1A,UGDH,TUFM,FBLN1,SHMT2,UGP2,DYNC1H1,ECHS1,HTRA1,PHGDH,FLNA,ALDH18A1,SUCLA2,OPTN,ATAD3A,PDHA1,HSPD1,PPP3CA,DYNC1I2,DDX3X,ANXA11,GBE1,CAPN1,DNM1L,CLTC
Monarch	HP:0010674	Abnormality of the curvature of the vertebral column	42	860	0.51	1.08e-08	9606.ENSP00000225964,9606.ENSP00000236040,9606.ENSP00000261366,9606.ENSP00000276461,9606.ENSP00000281828,9606.ENSP00000287295,9606.ENSP00000295550,9606.ENSP00000297268,9606.ENSP00000300026,9606.ENSP00000303992,9606.ENSP00000306881,9606.ENSP00000317232,9606.ENSP00000324804,9606.ENSP00000325146,9606.ENSP00000327054,9606.ENSP00000327801,9606.ENSP00000331897,9606.ENSP00000333667,9606.ENSP00000346839,…	COL1A1,LEPRE1,LMNB1,ERLIN2,FARSB,AIFM1,COL6A3,COL1A2,PPIB,TMEM43,SEC23A,FKBP10,PPP2R1A,COL12A1,LMNB2,P4HB,IDH2,SHMT2,FN1,PSMD12,DYNC1H1,GFPT1,LONP1,COL6A1,LMNA,PHGDH,FLNA,ALDH18A1,HNRNPK,ATAD3A,HSPD1,GARS,PPP3CA,LSS,DDX3X,PYCR1,FLNB,CAPN1,SERPINH1,DNM1L,ETFA,CLTC
Monarch	HP:0000234	Abnormality of the head	87	2868	0.31	1.41e-08	9606.ENSP00000205402,9606.ENSP00000217426,9606.ENSP00000222673,9606.ENSP00000225655,9606.ENSP00000225964,9606.ENSP00000231572,9606.ENSP00000233057,9606.ENSP00000236040,9606.ENSP00000236671,9606.ENSP00000236959,9606.ENSP00000240185,9606.ENSP00000244137,9606.ENSP00000245206,9606.ENSP00000251047,9606.ENSP00000258145,9606.ENSP00000261366,9606.ENSP00000261416,9606.ENSP00000264028,9606.ENSP00000264161,…	DLD,AHCY,OGDH,PFN1,COL1A1,RARS,EIF2AK2,LEPRE1,CTSD,ATIC,TARDBP,PEPD,GOT2,LMAN1,GNS,LMNB1,HEXB,ARCN1,DARS,SDHA,EIF4A3,SOD1,ATP6V1B2,ERLIN2,DLAT,FARSB,HNRNPU,AIFM1,COL6A3,ADH5,COL1A2,VPS35,TPP1,PPIB,TUBA1A,SEC23A,FKBP10,UGDH,TUFM,MMP1,PPP2R1A,COL12A1,LMNB2,MDH2,FLNC,P4HB,FBLN1,SHMT2,DLST,UGP2,CAV1,PSMD12,DYNC1H1,GFPT1,AP1B1,TFRC,LONP1,COL6A1,FH,LMNA,PHGDH,FLNA,PGM1,ALDH18A1,GSN,HNRNPK,SUCLA2,OPTN,A…
Monarch	HP:0002650	Scoliosis	41	832	0.52	1.41e-08	9606.ENSP00000225964,9606.ENSP00000236040,9606.ENSP00000261366,9606.ENSP00000276461,9606.ENSP00000281828,9606.ENSP00000287295,9606.ENSP00000295550,9606.ENSP00000297268,9606.ENSP00000300026,9606.ENSP00000303992,9606.ENSP00000306881,9606.ENSP00000317232,9606.ENSP00000324804,9606.ENSP00000325146,9606.ENSP00000327054,9606.ENSP00000327801,9606.ENSP00000331897,9606.ENSP00000333667,9606.ENSP00000346839,…	COL1A1,LEPRE1,LMNB1,ERLIN2,FARSB,AIFM1,COL6A3,COL1A2,PPIB,TMEM43,SEC23A,FKBP10,PPP2R1A,COL12A1,LMNB2,P4HB,IDH2,SHMT2,FN1,PSMD12,DYNC1H1,GFPT1,LONP1,COL6A1,LMNA,PHGDH,FLNA,ALDH18A1,HNRNPK,ATAD3A,HSPD1,GARS,PPP3CA,LSS,DDX3X,PYCR1,FLNB,CAPN1,SERPINH1,DNM1L,CLTC
Monarch	HP:0040064	Abnormality of limbs	69	2020	0.36	2.00e-08	9606.ENSP00000211998,9606.ENSP00000217426,9606.ENSP00000225964,9606.ENSP00000231572,9606.ENSP00000236040,9606.ENSP00000244137,9606.ENSP00000248553,9606.ENSP00000261366,9606.ENSP00000264028,9606.ENSP00000264932,9606.ENSP00000269349,9606.ENSP00000270142,9606.ENSP00000276390,9606.ENSP00000276461,9606.ENSP00000280326,9606.ENSP00000280346,9606.ENSP00000287295,9606.ENSP00000295550,9606.ENSP00000296412,…	VCL,AHCY,COL1A1,RARS,LEPRE1,PEPD,HSPB1,LMNB1,ARCN1,SDHA,EIF4A3,SOD1,ATP6V1B2,ERLIN2,CCT5,DLAT,AIFM1,COL6A3,ADH5,COL1A2,TPP1,PPIB,TMEM43,SEC23A,FKBP10,MMP1,PPP2R1A,COL12A1,LMNB2,FLNC,P4HB,FBLN1,IDH2,SHMT2,UGP2,CAV1,FN1,WARS,PSMD12,DYNC1H1,GFPT1,LONP1,COL6A1,LMNA,PHGDH,FLNA,ALDH18A1,YARS,HNRNPK,ATAD3A,PDHA1,CARS,HADHA,HSPD1,GARS,MYO1B,PPP3CA,LSS,ATL3,DDX3X,PYCR1,MME,FLNB,CAPN1,SERPINH1,TOR1AIP1,DNM…
Monarch	HP:0011458	Abdominal symptom	56	1446	0.41	2.14e-08	9606.ENSP00000196371,9606.ENSP00000205402,9606.ENSP00000221130,9606.ENSP00000225655,9606.ENSP00000225964,9606.ENSP00000231572,9606.ENSP00000240185,9606.ENSP00000245206,9606.ENSP00000258145,9606.ENSP00000261366,9606.ENSP00000261416,9606.ENSP00000264028,9606.ENSP00000264932,9606.ENSP00000269349,9606.ENSP00000270142,9606.ENSP00000276390,9606.ENSP00000281828,9606.ENSP00000287295,9606.ENSP00000295550,…	OXCT1,DLD,GSR,PFN1,COL1A1,RARS,TARDBP,GOT2,GNS,LMNB1,HEXB,ARCN1,SDHA,EIF4A3,SOD1,ATP6V1B2,FARSB,AIFM1,COL6A3,VPS35,UGDH,CALR,MMP1,PPP2R1A,LMNB2,MDH2,DLST,UGP2,PSMD12,DYNC1H1,AP1B1,TFRC,LONP1,COL6A1,FH,LMNA,PHGDH,FLNA,ALDH18A1,HNRNPK,SUCLA2,OPTN,ATAD3A,PDHA1,CARS,HADHA,HSPD1,G6PD,PPP3CA,ALDH7A1,ANXA11,DDOST,ACADVL,DNM1L,ETFA,CLTC
Monarch	HP:0002086	Abnormality of the respiratory system	60	1638	0.39	3.28e-08	9606.ENSP00000196371,9606.ENSP00000211998,9606.ENSP00000217426,9606.ENSP00000225655,9606.ENSP00000225964,9606.ENSP00000228318,9606.ENSP00000236040,9606.ENSP00000236671,9606.ENSP00000240185,9606.ENSP00000244137,9606.ENSP00000258145,9606.ENSP00000261366,9606.ENSP00000261416,9606.ENSP00000264028,9606.ENSP00000264932,9606.ENSP00000269349,9606.ENSP00000270142,9606.ENSP00000276390,9606.ENSP00000281828,…	OXCT1,VCL,AHCY,PFN1,COL1A1,SLC25A3,LEPRE1,CTSD,TARDBP,PEPD,GNS,LMNB1,HEXB,ARCN1,SDHA,EIF4A3,SOD1,ATP6V1B2,FARSB,AIFM1,COL6A3,COL1A2,TPP1,PPIB,TMEM43,FKBP10,TUFM,MMP1,COL12A1,FLNC,UGP2,CAV1,PSMD12,TFRC,MSN,LONP1,COL6A1,COPA,LMNA,ECHS1,PHGDH,FLNA,PGM1,ALDH18A1,GSN,HNRNPK,SUCLA2,OPTN,PDHA1,HADHA,HSPD1,GARS,DDX3X,ALDH7A1,ANXA11,GBE1,FLNB,SERPINH1,ACADVL,ETFA
Monarch	HP:0000929	Abnormal skull morphology	67	1955	0.36	3.30e-08	9606.ENSP00000205402,9606.ENSP00000217426,9606.ENSP00000225964,9606.ENSP00000231572,9606.ENSP00000233057,9606.ENSP00000236040,9606.ENSP00000236671,9606.ENSP00000236959,9606.ENSP00000244137,9606.ENSP00000245206,9606.ENSP00000258145,9606.ENSP00000261366,9606.ENSP00000261416,9606.ENSP00000264028,9606.ENSP00000264932,9606.ENSP00000269349,9606.ENSP00000276390,9606.ENSP00000280346,9606.ENSP00000281828,…	DLD,AHCY,COL1A1,RARS,EIF2AK2,LEPRE1,CTSD,ATIC,PEPD,GOT2,GNS,LMNB1,HEXB,ARCN1,SDHA,EIF4A3,ATP6V1B2,DLAT,FARSB,HNRNPU,AIFM1,COL6A3,ADH5,COL1A2,TPP1,PPIB,TUBA1A,SEC23A,FKBP10,UGDH,TUFM,PPP2R1A,COL12A1,LMNB2,P4HB,SHMT2,UGP2,CAV1,PSMD12,DYNC1H1,LONP1,COL6A1,FH,LMNA,PHGDH,FLNA,PGM1,ALDH18A1,HNRNPK,SUCLA2,ATAD3A,PDHA1,CARS,HADHA,HSPD1,PPP3CA,DYNC1I2,LSS,DDX3X,PYCR1,ALDH7A1,FLNB,SERPINH1,ACADVL,DNM1L,ETF…
Monarch	HP:0004360	Abnormality of acid-base homeostasis	23	284	0.73	4.68e-08	9606.ENSP00000196371,9606.ENSP00000205402,9606.ENSP00000222673,9606.ENSP00000228318,9606.ENSP00000231572,9606.ENSP00000245206,9606.ENSP00000264932,9606.ENSP00000270142,9606.ENSP00000280346,9606.ENSP00000287295,9606.ENSP00000322439,9606.ENSP00000327070,9606.ENSP00000331897,9606.ENSP00000353826,9606.ENSP00000355518,9606.ENSP00000357535,9606.ENSP00000367923,9606.ENSP00000368030,9606.ENSP00000369134,…	OXCT1,DLD,OGDH,SLC25A3,RARS,GOT2,SDHA,SOD1,DLAT,AIFM1,TUFM,MDH2,IDH2,LONP1,FH,ECHS1,SUCLA2,ATAD3A,PDHA1,HADHA,ALDH7A1,DNM1L,ETFA
Monarch	HP:0002645	Wormian bones	12	54	1.17	4.79e-08	9606.ENSP00000225964,9606.ENSP00000236040,9606.ENSP00000287295,9606.ENSP00000297268,9606.ENSP00000300026,9606.ENSP00000317232,9606.ENSP00000327801,9606.ENSP00000357283,9606.ENSP00000358866,9606.ENSP00000360268,9606.ENSP00000384949,9606.ENSP00000434412	COL1A1,LEPRE1,AIFM1,COL1A2,PPIB,FKBP10,P4HB,LMNA,FLNA,ALDH18A1,PYCR1,SERPINH1
Monarch	HP:0003470	Paralysis	16	122	0.94	5.01e-08	9606.ENSP00000225655,9606.ENSP00000231572,9606.ENSP00000240185,9606.ENSP00000248553,9606.ENSP00000261366,9606.ENSP00000264932,9606.ENSP00000270142,9606.ENSP00000303992,9606.ENSP00000327070,9606.ENSP00000335304,9606.ENSP00000353826,9606.ENSP00000355518,9606.ENSP00000357283,9606.ENSP00000360268,9606.ENSP00000368022,9606.ENSP00000398610	PFN1,RARS,TARDBP,HSPB1,LMNB1,SDHA,SOD1,TMEM43,MDH2,DLST,LONP1,FH,LMNA,ALDH18A1,OPTN,ANXA11
Monarch	HP:0001507	Growth abnormality	71	2181	0.34	6.63e-08	9606.ENSP00000205402,9606.ENSP00000217426,9606.ENSP00000222673,9606.ENSP00000225964,9606.ENSP00000228318,9606.ENSP00000236040,9606.ENSP00000244137,9606.ENSP00000245206,9606.ENSP00000258145,9606.ENSP00000261366,9606.ENSP00000261416,9606.ENSP00000264028,9606.ENSP00000264932,9606.ENSP00000269349,9606.ENSP00000276390,9606.ENSP00000281828,9606.ENSP00000287295,9606.ENSP00000295550,9606.ENSP00000296412,…	DLD,AHCY,OGDH,COL1A1,SLC25A3,LEPRE1,PEPD,GOT2,GNS,LMNB1,HEXB,ARCN1,SDHA,EIF4A3,ATP6V1B2,FARSB,AIFM1,COL6A3,ADH5,COL1A2,VPS35,PPIB,TMEM43,SEC23A,FKBP10,CALR,TUFM,MMP1,COL12A1,MDH2,FLNC,P4HB,IDH2,SHMT2,DLST,CAV1,FN1,PSMD12,DYNC1H1,AP1B1,TFRC,LONP1,COL6A1,FH,LMNA,ECHS1,PHGDH,FLNA,PGM1,ALDH18A1,HNRNPK,SUCLA2,ATAD3A,PDHA1,CARS,HADHA,GARS,PPP3CA,DYNC1I2,LSS,DDX3X,PYCR1,ARPC1B,DDOST,GBE1,FLNB,SERPINH1,A…
Monarch	HP:0012337	Abnormal homeostasis	36	708	0.53	8.09e-08	9606.ENSP00000196371,9606.ENSP00000205402,9606.ENSP00000217426,9606.ENSP00000222673,9606.ENSP00000225964,9606.ENSP00000228318,9606.ENSP00000231572,9606.ENSP00000236040,9606.ENSP00000245206,9606.ENSP00000252699,9606.ENSP00000264932,9606.ENSP00000270142,9606.ENSP00000280346,9606.ENSP00000287295,9606.ENSP00000297268,9606.ENSP00000300026,9606.ENSP00000322439,9606.ENSP00000327070,9606.ENSP00000327145,…	OXCT1,DLD,AHCY,OGDH,COL1A1,SLC25A3,RARS,LEPRE1,GOT2,ACTN4,SDHA,SOD1,DLAT,AIFM1,COL1A2,PPIB,TUFM,MDH2,FLNC,IDH2,FN1,LONP1,FH,ECHS1,PHGDH,GSN,HNRNPK,SUCLA2,ATAD3A,PDHA1,HADHA,ALDH7A1,GBE1,FLNB,DNM1L,ETFA
Monarch	HP:0001635	Congestive heart failure	19	193	0.82	8.29e-08	9606.ENSP00000211998,9606.ENSP00000225964,9606.ENSP00000228318,9606.ENSP00000236040,9606.ENSP00000261416,9606.ENSP00000264932,9606.ENSP00000297268,9606.ENSP00000300026,9606.ENSP00000303992,9606.ENSP00000327070,9606.ENSP00000327145,9606.ENSP00000335304,9606.ENSP00000339191,9606.ENSP00000355518,9606.ENSP00000357283,9606.ENSP00000358866,9606.ENSP00000370023,9606.ENSP00000410833,9606.ENSP00000452762	VCL,COL1A1,SLC25A3,LEPRE1,HEXB,SDHA,COL1A2,PPIB,TMEM43,MDH2,FLNC,DLST,CAV1,FH,LMNA,FLNA,HADHA,GBE1,ETFA
Monarch	HP:0012443	Abnormality of brain morphology	72	2250	0.33	9.36e-08	9606.ENSP00000205402,9606.ENSP00000217426,9606.ENSP00000222673,9606.ENSP00000225964,9606.ENSP00000231572,9606.ENSP00000233057,9606.ENSP00000236671,9606.ENSP00000240185,9606.ENSP00000245206,9606.ENSP00000251047,9606.ENSP00000261366,9606.ENSP00000264028,9606.ENSP00000264161,9606.ENSP00000264932,9606.ENSP00000270142,9606.ENSP00000276390,9606.ENSP00000276461,9606.ENSP00000280346,9606.ENSP00000281828,…	DLD,AHCY,OGDH,COL1A1,RARS,EIF2AK2,CTSD,TARDBP,GOT2,LMAN1,LMNB1,ARCN1,DARS,SDHA,SOD1,ATP6V1B2,ERLIN2,DLAT,FARSB,HNRNPU,AIFM1,COL6A3,ADH5,VPS35,TPP1,TUBA1A,UGDH,CALR,TUFM,PPP2R1A,LMNB2,MDH2,FLNC,P4HB,FBLN1,IDH2,SHMT2,DLST,UGP2,CAV1,FN1,PSMD12,DYNC1H1,LONP1,FH,LMNA,ECHS1,HTRA1,PHGDH,FLNA,ALDH18A1,HNRNPK,SUCLA2,ATAD3A,PDHA1,CARS,HADHA,HSPD1,PPP3CA,DYNC1I2,LSS,DDX3X,PYCR1,ALDH7A1,GBE1,MME,FLNB,CAPN1,A…
Monarch	HP:0001250	Seizure	58	1606	0.38	9.81e-08	9606.ENSP00000205402,9606.ENSP00000231572,9606.ENSP00000233057,9606.ENSP00000236671,9606.ENSP00000236959,9606.ENSP00000244137,9606.ENSP00000245206,9606.ENSP00000258145,9606.ENSP00000261366,9606.ENSP00000261416,9606.ENSP00000264028,9606.ENSP00000264161,9606.ENSP00000264932,9606.ENSP00000276390,9606.ENSP00000276461,9606.ENSP00000277865,9606.ENSP00000281828,9606.ENSP00000283179,9606.ENSP00000287295,…	DLD,RARS,EIF2AK2,CTSD,ATIC,PEPD,GOT2,GNS,LMNB1,HEXB,ARCN1,DARS,SDHA,ATP6V1B2,ERLIN2,GLUD1,FARSB,HNRNPU,AIFM1,CAPN2,COL1A2,TPP1,TUBA1A,UGDH,PPP2R1A,LMNB2,MDH2,FBLN1,IDH2,UGP2,PSMD12,DYNC1H1,LONP1,FH,ECHS1,HTRA1,PHGDH,FLNA,ALDH18A1,PGK1,HNRNPK,SUCLA2,ATAD3A,PDHA1,CARS,HADHA,HSPD1,PPP3CA,DYNC1I2,LSS,DDX3X,ALDH7A1,DDOST,EIF3F,ACADVL,DNM1L,ETFA,CLTC
Monarch	HP:0001941	Acidosis	22	272	0.73	1.01e-07	9606.ENSP00000196371,9606.ENSP00000205402,9606.ENSP00000222673,9606.ENSP00000228318,9606.ENSP00000231572,9606.ENSP00000245206,9606.ENSP00000264932,9606.ENSP00000270142,9606.ENSP00000280346,9606.ENSP00000287295,9606.ENSP00000322439,9606.ENSP00000327070,9606.ENSP00000353826,9606.ENSP00000355518,9606.ENSP00000357535,9606.ENSP00000367923,9606.ENSP00000368030,9606.ENSP00000369134,9606.ENSP00000370023,…	OXCT1,DLD,OGDH,SLC25A3,RARS,GOT2,SDHA,SOD1,DLAT,AIFM1,TUFM,MDH2,LONP1,FH,ECHS1,SUCLA2,ATAD3A,PDHA1,HADHA,ALDH7A1,DNM1L,ETFA
Monarch	HP:0004364	Abnormal circulating nitrogen compound concentration	28	447	0.62	1.01e-07	9606.ENSP00000205402,9606.ENSP00000211998,9606.ENSP00000217426,9606.ENSP00000221130,9606.ENSP00000245206,9606.ENSP00000251047,9606.ENSP00000257770,9606.ENSP00000264932,9606.ENSP00000277865,9606.ENSP00000287295,9606.ENSP00000295550,9606.ENSP00000299427,9606.ENSP00000303992,9606.ENSP00000322439,9606.ENSP00000325146,9606.ENSP00000327145,9606.ENSP00000349860,9606.ENSP00000355180,9606.ENSP00000355518,…	DLD,VCL,AHCY,GSR,GOT2,LMAN1,NT5E,SDHA,GLUD1,AIFM1,COL6A3,TPP1,TMEM43,TUFM,COL12A1,FLNC,GFPT1,COL6A1,FH,LMNA,PGM1,PGK1,SUCLA2,HADHA,G6PD,TOR1AIP1,ACADVL,ETFA
Monarch	HP:0002167	Neurological speech impairment	52	1352	0.41	1.08e-07	9606.ENSP00000225655,9606.ENSP00000225964,9606.ENSP00000231572,9606.ENSP00000233057,9606.ENSP00000240185,9606.ENSP00000245206,9606.ENSP00000258145,9606.ENSP00000261366,9606.ENSP00000261416,9606.ENSP00000264161,9606.ENSP00000264932,9606.ENSP00000270142,9606.ENSP00000276390,9606.ENSP00000276461,9606.ENSP00000280346,9606.ENSP00000283179,9606.ENSP00000287295,9606.ENSP00000295550,9606.ENSP00000297268,…	PFN1,COL1A1,RARS,EIF2AK2,TARDBP,GOT2,GNS,LMNB1,HEXB,DARS,SDHA,SOD1,ATP6V1B2,ERLIN2,DLAT,HNRNPU,AIFM1,COL6A3,COL1A2,TPP1,SEC23A,PPP2R1A,LMNB2,MDH2,FBLN1,SHMT2,DLST,UGP2,PSMD12,DYNC1H1,FH,ECHS1,HTRA1,FLNA,ALDH18A1,PGK1,GSN,HNRNPK,OPTN,ATAD3A,PDHA1,CARS,PPP3CA,DYNC1I2,LSS,PYCR1,ALDH7A1,DDOST,MME,CAPN1,DNM1L,CLTC
Monarch	HP:0003474	Somatic sensory dysfunction	23	304	0.7	1.27e-07	9606.ENSP00000225964,9606.ENSP00000248553,9606.ENSP00000261366,9606.ENSP00000261416,9606.ENSP00000276461,9606.ENSP00000280326,9606.ENSP00000287295,9606.ENSP00000299427,9606.ENSP00000320866,9606.ENSP00000339191,9606.ENSP00000348965,9606.ENSP00000357283,9606.ENSP00000358866,9606.ENSP00000360268,9606.ENSP00000362576,9606.ENSP00000365439,9606.ENSP00000373620,9606.ENSP00000373918,9606.ENSP00000381844,…	COL1A1,HSPB1,LMNB1,HEXB,ERLIN2,CCT5,AIFM1,TPP1,CALR,CAV1,DYNC1H1,LMNA,FLNA,ALDH18A1,YARS,HNRNPK,HSPD1,GARS,ATL3,GPI,GBE1,MME,CAPN1
Monarch	HP:0003394	Muscle spasm	16	140	0.88	2.53e-07	9606.ENSP00000205402,9606.ENSP00000225655,9606.ENSP00000225964,9606.ENSP00000240185,9606.ENSP00000248553,9606.ENSP00000270142,9606.ENSP00000299138,9606.ENSP00000349860,9606.ENSP00000358417,9606.ENSP00000360268,9606.ENSP00000362413,9606.ENSP00000368022,9606.ENSP00000370023,9606.ENSP00000373918,9606.ENSP00000398610,9606.ENSP00000438689	DLD,PFN1,COL1A1,TARDBP,HSPB1,SOD1,VPS35,GFPT1,PHGDH,ALDH18A1,PGK1,OPTN,HADHA,GARS,ANXA11,ACADVL
Monarch	HP:0001270	Motor delay	34	674	0.53	2.63e-07	9606.ENSP00000217426,9606.ENSP00000225964,9606.ENSP00000261366,9606.ENSP00000264028,9606.ENSP00000264161,9606.ENSP00000264932,9606.ENSP00000276461,9606.ENSP00000280346,9606.ENSP00000295550,9606.ENSP00000297268,9606.ENSP00000301071,9606.ENSP00000319501,9606.ENSP00000324804,9606.ENSP00000325146,9606.ENSP00000327054,9606.ENSP00000331544,9606.ENSP00000333667,9606.ENSP00000338703,9606.ENSP00000348442,…	AHCY,COL1A1,LMNB1,ARCN1,DARS,SDHA,ERLIN2,DLAT,COL6A3,COL1A2,TUBA1A,UGDH,PPP2R1A,COL12A1,LMNB2,FBLN1,SHMT2,UGP2,PSMD12,DYNC1H1,GFPT1,LONP1,COL6A1,LMNA,FLNA,ALDH18A1,HNRNPK,SUCLA2,CARS,HADHA,GARS,DYNC1I2,LSS,GBE1
Monarch	HP:0000759	Abnormal peripheral nervous system morphology	28	484	0.59	4.89e-07	9606.ENSP00000225655,9606.ENSP00000240185,9606.ENSP00000248553,9606.ENSP00000264932,9606.ENSP00000270142,9606.ENSP00000280326,9606.ENSP00000287295,9606.ENSP00000295550,9606.ENSP00000327070,9606.ENSP00000327145,9606.ENSP00000333667,9606.ENSP00000335304,9606.ENSP00000347495,9606.ENSP00000348965,9606.ENSP00000349860,9606.ENSP00000355180,9606.ENSP00000355518,9606.ENSP00000357283,9606.ENSP00000360268,…	PFN1,TARDBP,HSPB1,SDHA,SOD1,CCT5,AIFM1,COL6A3,MDH2,FLNC,SHMT2,DLST,WARS,DYNC1H1,GFPT1,COL6A1,FH,LMNA,ALDH18A1,YARS,GSN,SUCLA2,OPTN,ATAD3A,GARS,ANXA11,GBE1,MME
Monarch	HP:0000925	Abnormality of the vertebral column	48	1252	0.41	5.63e-07	9606.ENSP00000225964,9606.ENSP00000236040,9606.ENSP00000257770,9606.ENSP00000258145,9606.ENSP00000261366,9606.ENSP00000261416,9606.ENSP00000276390,9606.ENSP00000276461,9606.ENSP00000281828,9606.ENSP00000287295,9606.ENSP00000295550,9606.ENSP00000297268,9606.ENSP00000300026,9606.ENSP00000303992,9606.ENSP00000306881,9606.ENSP00000317232,9606.ENSP00000324804,9606.ENSP00000325146,9606.ENSP00000327054,…	COL1A1,LEPRE1,NT5E,GNS,LMNB1,HEXB,ATP6V1B2,ERLIN2,FARSB,AIFM1,COL6A3,COL1A2,PPIB,TMEM43,SEC23A,FKBP10,PPP2R1A,COL12A1,LMNB2,P4HB,IDH2,SHMT2,FN1,PSMD12,DYNC1H1,GFPT1,LONP1,COL6A1,LMNA,HTRA1,PHGDH,FLNA,ALDH18A1,HNRNPK,ATAD3A,HSPD1,GARS,PPP3CA,LSS,DDX3X,PYCR1,FLNB,CAPN1,SERPINH1,TOR1AIP1,DNM1L,ETFA,CLTC
Monarch	HP:0000079	Abnormality of the urinary system	57	1657	0.36	6.79e-07	9606.ENSP00000196371,9606.ENSP00000205402,9606.ENSP00000216780,9606.ENSP00000222673,9606.ENSP00000225964,9606.ENSP00000233057,9606.ENSP00000244137,9606.ENSP00000251047,9606.ENSP00000252699,9606.ENSP00000258145,9606.ENSP00000261366,9606.ENSP00000261416,9606.ENSP00000264028,9606.ENSP00000264932,9606.ENSP00000270142,9606.ENSP00000276390,9606.ENSP00000276461,9606.ENSP00000277865,9606.ENSP00000297268,…	OXCT1,DLD,PCK2,OGDH,COL1A1,EIF2AK2,PEPD,LMAN1,ACTN4,GNS,LMNB1,HEXB,ARCN1,SDHA,SOD1,ATP6V1B2,ERLIN2,GLUD1,COL1A2,VPS35,MMP1,PPP2R1A,MDH2,IDH2,DLST,FN1,PSMD12,MSN,LONP1,FH,COPA,LMNA,HTRA1,PHGDH,FLNA,ALDH18A1,PGK1,GSN,HNRNPK,SUCLA2,ATAD3A,PDHA1,CARS,HADHA,HSPD1,G6PD,PPP3CA,LSS,DDX3X,DDOST,GBE1,MME,FLNB,CAPN1,SERPINH1,ACADVL,ETFA
Monarch	HP:0012639	Abnormal nervous system morphology	31	600	0.54	8.06e-07	9606.ENSP00000225655,9606.ENSP00000240185,9606.ENSP00000248553,9606.ENSP00000264932,9606.ENSP00000270142,9606.ENSP00000280326,9606.ENSP00000287295,9606.ENSP00000295550,9606.ENSP00000327070,9606.ENSP00000327145,9606.ENSP00000331897,9606.ENSP00000333667,9606.ENSP00000335304,9606.ENSP00000347495,9606.ENSP00000348965,9606.ENSP00000349860,9606.ENSP00000355180,9606.ENSP00000355518,9606.ENSP00000357283,…	PFN1,TARDBP,HSPB1,SDHA,SOD1,CCT5,AIFM1,COL6A3,MDH2,FLNC,IDH2,SHMT2,DLST,WARS,DYNC1H1,GFPT1,COL6A1,FH,LMNA,PHGDH,FLNA,ALDH18A1,YARS,GSN,SUCLA2,OPTN,ATAD3A,GARS,ANXA11,GBE1,MME
Monarch	HP:0004325	Decreased body weight	48	1275	0.4	9.37e-07	9606.ENSP00000205402,9606.ENSP00000217426,9606.ENSP00000225964,9606.ENSP00000228318,9606.ENSP00000236040,9606.ENSP00000244137,9606.ENSP00000245206,9606.ENSP00000261366,9606.ENSP00000261416,9606.ENSP00000264028,9606.ENSP00000264932,9606.ENSP00000281828,9606.ENSP00000295550,9606.ENSP00000296412,9606.ENSP00000297268,9606.ENSP00000299138,9606.ENSP00000300026,9606.ENSP00000320866,9606.ENSP00000325146,…	DLD,AHCY,COL1A1,SLC25A3,LEPRE1,PEPD,GOT2,LMNB1,HEXB,ARCN1,SDHA,FARSB,COL6A3,ADH5,COL1A2,VPS35,PPIB,CALR,COL12A1,MDH2,FLNC,DLST,CAV1,PSMD12,AP1B1,TFRC,LONP1,COL6A1,FH,LMNA,ECHS1,PHGDH,FLNA,ALDH18A1,SUCLA2,PDHA1,CARS,HADHA,PPP3CA,DDX3X,PYCR1,ARPC1B,DDOST,GBE1,ACADVL,DNM1L,CLTC,EPHX1
Monarch	HP:0000271	Abnormality of the face	77	2644	0.29	9.93e-07	9606.ENSP00000217426,9606.ENSP00000222673,9606.ENSP00000225655,9606.ENSP00000225964,9606.ENSP00000233057,9606.ENSP00000236040,9606.ENSP00000236671,9606.ENSP00000236959,9606.ENSP00000240185,9606.ENSP00000244137,9606.ENSP00000251047,9606.ENSP00000258145,9606.ENSP00000261366,9606.ENSP00000261416,9606.ENSP00000264028,9606.ENSP00000264932,9606.ENSP00000269349,9606.ENSP00000270142,9606.ENSP00000276390,…	AHCY,OGDH,PFN1,COL1A1,EIF2AK2,LEPRE1,CTSD,ATIC,TARDBP,PEPD,LMAN1,GNS,LMNB1,HEXB,ARCN1,SDHA,EIF4A3,SOD1,ATP6V1B2,ERLIN2,DLAT,FARSB,AIFM1,COL6A3,ADH5,COL1A2,VPS35,TPP1,PPIB,SEC23A,FKBP10,UGDH,MMP1,PPP2R1A,COL12A1,LMNB2,MDH2,FLNC,P4HB,FBLN1,SHMT2,DLST,UGP2,CAV1,PSMD12,DYNC1H1,GFPT1,AP1B1,TFRC,LONP1,COL6A1,FH,LMNA,PHGDH,FLNA,PGM1,ALDH18A1,GSN,HNRNPK,SUCLA2,OPTN,ATAD3A,PDHA1,CARS,ACTN1,PPP3CA,DYNC1I2,…
Monarch	HP:0001574	Abnormality of the integument	69	2269	0.31	1.47e-06	9606.ENSP00000211998,9606.ENSP00000217426,9606.ENSP00000225964,9606.ENSP00000228318,9606.ENSP00000236040,9606.ENSP00000236959,9606.ENSP00000244137,9606.ENSP00000251047,9606.ENSP00000258145,9606.ENSP00000261366,9606.ENSP00000261416,9606.ENSP00000264932,9606.ENSP00000270142,9606.ENSP00000276390,9606.ENSP00000276461,9606.ENSP00000280326,9606.ENSP00000287295,9606.ENSP00000295550,9606.ENSP00000296412,…	VCL,AHCY,COL1A1,SLC25A3,LEPRE1,ATIC,PEPD,LMAN1,GNS,LMNB1,HEXB,SDHA,SOD1,ATP6V1B2,ERLIN2,CCT5,AIFM1,COL6A3,ADH5,COL1A2,PPIB,TMEM43,SEC23A,FKBP10,UGDH,CALR,MMP1,PPP2R1A,COL12A1,MDH2,P4HB,IDH2,SHMT2,DLST,UGP2,CAV1,PSMD12,AP1B1,TFRC,MSN,LONP1,COL6A1,FH,LMNA,ECHS1,HTRA1,PHGDH,FLNA,ALDH18A1,GSN,HNRNPK,SUCLA2,ATAD3A,PDHA1,CARS,HADHA,G6PD,LSS,ATL3,DDX3X,PYCR1,DDOST,GPI,GBE1,FLNB,ACADVL,DNM1L,ETFA,EPHX1
Monarch	HP:0025270	Abnormal esophagus physiology	31	619	0.53	1.51e-06	9606.ENSP00000225655,9606.ENSP00000225964,9606.ENSP00000231572,9606.ENSP00000240185,9606.ENSP00000258145,9606.ENSP00000261366,9606.ENSP00000264932,9606.ENSP00000270142,9606.ENSP00000276390,9606.ENSP00000276461,9606.ENSP00000281828,9606.ENSP00000299138,9606.ENSP00000306881,9606.ENSP00000322788,9606.ENSP00000330523,9606.ENSP00000331897,9606.ENSP00000348965,9606.ENSP00000353826,9606.ENSP00000358417,…	PFN1,COL1A1,RARS,TARDBP,GNS,LMNB1,SDHA,SOD1,ATP6V1B2,ERLIN2,FARSB,VPS35,SEC23A,MMP1,CTHRC1,IDH2,DYNC1H1,LONP1,PHGDH,FLNA,ALDH18A1,OPTN,PDHA1,HADHA,PPP3CA,PYCR1,DDOST,ACADVL,DNM1L,ETFA,CLTC
Monarch	HP:0001626	Abnormality of the cardiovascular system	72	2435	0.3	1.91e-06	9606.ENSP00000205402,9606.ENSP00000211998,9606.ENSP00000217426,9606.ENSP00000221130,9606.ENSP00000225964,9606.ENSP00000228318,9606.ENSP00000236040,9606.ENSP00000236959,9606.ENSP00000244137,9606.ENSP00000251047,9606.ENSP00000252699,9606.ENSP00000257770,9606.ENSP00000258145,9606.ENSP00000261366,9606.ENSP00000261416,9606.ENSP00000264028,9606.ENSP00000264161,9606.ENSP00000264932,9606.ENSP00000276390,…	DLD,VCL,AHCY,GSR,COL1A1,SLC25A3,LEPRE1,ATIC,PEPD,LMAN1,ACTN4,NT5E,GNS,LMNB1,HEXB,ARCN1,DARS,SDHA,ATP6V1B2,FARSB,COL6A3,ADH5,COL1A2,VPS35,TPP1,PPIB,TMEM43,SEC23A,FKBP10,CALR,MMP1,PPP2R1A,MDH2,FLNC,P4HB,IDH2,SHMT2,DLST,CAV1,RPSA,FN1,PSMD12,AP1B1,TFRC,LONP1,COL6A1,FH,COPA,LMNA,ECHS1,HTRA1,PHGDH,FLNA,PGM1,ALDH18A1,GSN,HNRNPK,ATAD3A,PDHA1,CARS,HADHA,G6PD,DDX3X,PYCR1,ALDH7A1,ARPC1B,GPI,GBE1,FLNB,SERPIN…
Monarch	HP:0001251	Ataxia	37	853	0.46	1.92e-06	9606.ENSP00000205402,9606.ENSP00000222673,9606.ENSP00000231572,9606.ENSP00000233057,9606.ENSP00000236671,9606.ENSP00000240185,9606.ENSP00000261366,9606.ENSP00000261416,9606.ENSP00000264028,9606.ENSP00000264161,9606.ENSP00000264932,9606.ENSP00000270142,9606.ENSP00000280346,9606.ENSP00000287295,9606.ENSP00000299427,9606.ENSP00000301071,9606.ENSP00000327054,9606.ENSP00000333667,9606.ENSP00000339191,…	DLD,OGDH,RARS,EIF2AK2,CTSD,TARDBP,LMNB1,HEXB,ARCN1,DARS,SDHA,SOD1,DLAT,AIFM1,TPP1,TUBA1A,LMNB2,SHMT2,CAV1,LONP1,ECHS1,HTRA1,FLNA,ALDH18A1,PGK1,GSN,SUCLA2,ATAD3A,PDHA1,CARS,PPP3CA,GPI,GBE1,MME,CAPN1,DNM1L,CLTC
Monarch	HP:0003487	Babinski sign	19	245	0.72	2.24e-06	9606.ENSP00000240185,9606.ENSP00000261366,9606.ENSP00000264161,9606.ENSP00000264932,9606.ENSP00000270142,9606.ENSP00000276461,9606.ENSP00000280326,9606.ENSP00000280346,9606.ENSP00000287295,9606.ENSP00000299427,9606.ENSP00000319501,9606.ENSP00000327070,9606.ENSP00000333667,9606.ENSP00000339191,9606.ENSP00000357980,9606.ENSP00000360268,9606.ENSP00000370023,9606.ENSP00000373620,9606.ENSP00000431984	TARDBP,LMNB1,DARS,SDHA,SOD1,ERLIN2,CCT5,DLAT,AIFM1,TPP1,UGDH,MDH2,SHMT2,CAV1,HTRA1,ALDH18A1,HADHA,HSPD1,CAPN1
Monarch	HP:0001290	Generalized hypotonia	39	957	0.44	3.68e-06	9606.ENSP00000205402,9606.ENSP00000222673,9606.ENSP00000225964,9606.ENSP00000236959,9606.ENSP00000264932,9606.ENSP00000276390,9606.ENSP00000281828,9606.ENSP00000283179,9606.ENSP00000287295,9606.ENSP00000295550,9606.ENSP00000297268,9606.ENSP00000301071,9606.ENSP00000319501,9606.ENSP00000324804,9606.ENSP00000325146,9606.ENSP00000348442,9606.ENSP00000349860,9606.ENSP00000350199,9606.ENSP00000353826,…	DLD,OGDH,COL1A1,ATIC,SDHA,ATP6V1B2,FARSB,HNRNPU,AIFM1,COL6A3,COL1A2,TUBA1A,UGDH,PPP2R1A,COL12A1,PSMD12,GFPT1,AP1B1,LONP1,COL6A1,FH,ECHS1,ALDH18A1,HNRNPK,SUCLA2,ATAD3A,PDHA1,HADHA,HSPD1,GARS,PPP3CA,DYNC1I2,DDX3X,ALDH7A1,DDOST,GBE1,SERPINH1,DNM1L,CLTC
Monarch	HP:0002982	Tibial bowing	9	39	1.19	4.33e-06	9606.ENSP00000225964,9606.ENSP00000236040,9606.ENSP00000297268,9606.ENSP00000300026,9606.ENSP00000317232,9606.ENSP00000358866,9606.ENSP00000384949,9606.ENSP00000420213,9606.ENSP00000434412	COL1A1,LEPRE1,COL1A2,PPIB,FKBP10,FLNA,PYCR1,FLNB,SERPINH1
Monarch	HP:0100543	Cognitive impairment	60	1901	0.33	4.43e-06	9606.ENSP00000217426,9606.ENSP00000231572,9606.ENSP00000236671,9606.ENSP00000236959,9606.ENSP00000240185,9606.ENSP00000244137,9606.ENSP00000245206,9606.ENSP00000258145,9606.ENSP00000261366,9606.ENSP00000261416,9606.ENSP00000264028,9606.ENSP00000264161,9606.ENSP00000264932,9606.ENSP00000276390,9606.ENSP00000276461,9606.ENSP00000277865,9606.ENSP00000280346,9606.ENSP00000283179,9606.ENSP00000287295,…	AHCY,RARS,CTSD,ATIC,TARDBP,PEPD,GOT2,GNS,LMNB1,HEXB,ARCN1,DARS,SDHA,ATP6V1B2,ERLIN2,GLUD1,DLAT,HNRNPU,AIFM1,ADH5,COL1A2,VPS35,TUBA1A,PPP2R1A,FBLN1,SHMT2,UGP2,CAV1,PSMD12,DYNC1H1,AP1B1,LONP1,ADSS,FH,LMNA,ECHS1,HTRA1,PHGDH,FLNA,ALDH18A1,PGK1,GSN,HNRNPK,SUCLA2,ATAD3A,PDHA1,CARS,HADHA,HSPD1,PPP3CA,DYNC1I2,LSS,DDX3X,PYCR1,ALDH7A1,GPI,GBE1,FLNB,DNM1L,CLTC
Monarch	HP:0007256	Abnormal pyramidal sign	22	348	0.63	4.85e-06	9606.ENSP00000240185,9606.ENSP00000261366,9606.ENSP00000264161,9606.ENSP00000264932,9606.ENSP00000270142,9606.ENSP00000276461,9606.ENSP00000280326,9606.ENSP00000280346,9606.ENSP00000287295,9606.ENSP00000299427,9606.ENSP00000319501,9606.ENSP00000327070,9606.ENSP00000333667,9606.ENSP00000339191,9606.ENSP00000357980,9606.ENSP00000360268,9606.ENSP00000369897,9606.ENSP00000370023,9606.ENSP00000373620,…	TARDBP,LMNB1,DARS,SDHA,SOD1,ERLIN2,CCT5,DLAT,AIFM1,TPP1,UGDH,MDH2,SHMT2,CAV1,HTRA1,ALDH18A1,CARS,HADHA,HSPD1,GBE1,CAPN1,DNM1L
Monarch	HP:0001315	Reduced tendon reflexes	27	515	0.55	5.25e-06	9606.ENSP00000240185,9606.ENSP00000248553,9606.ENSP00000276390,9606.ENSP00000287295,9606.ENSP00000303992,9606.ENSP00000317232,9606.ENSP00000319501,9606.ENSP00000325146,9606.ENSP00000327070,9606.ENSP00000327145,9606.ENSP00000347495,9606.ENSP00000348965,9606.ENSP00000349860,9606.ENSP00000357283,9606.ENSP00000358866,9606.ENSP00000360268,9606.ENSP00000365439,9606.ENSP00000367923,9606.ENSP00000370023,…	TARDBP,HSPB1,ATP6V1B2,AIFM1,TMEM43,FKBP10,UGDH,COL12A1,MDH2,FLNC,WARS,DYNC1H1,GFPT1,LMNA,FLNA,ALDH18A1,HNRNPK,SUCLA2,HADHA,GARS,PPP3CA,ATL3,GBE1,MME,DNM1L,ETFA,CLTC
Monarch	HP:0005474	Decreased calvarial ossification	7	17	1.44	5.47e-06	9606.ENSP00000225964,9606.ENSP00000236040,9606.ENSP00000297268,9606.ENSP00000300026,9606.ENSP00000317232,9606.ENSP00000357283,9606.ENSP00000434412	COL1A1,LEPRE1,COL1A2,PPIB,FKBP10,LMNA,SERPINH1
Monarch	HP:0007367	Atrophy/Degeneration affecting the central nervous system	33	744	0.47	6.82e-06	9606.ENSP00000225655,9606.ENSP00000231572,9606.ENSP00000233057,9606.ENSP00000236671,9606.ENSP00000240185,9606.ENSP00000245206,9606.ENSP00000261366,9606.ENSP00000270142,9606.ENSP00000276390,9606.ENSP00000276461,9606.ENSP00000280326,9606.ENSP00000280346,9606.ENSP00000281828,9606.ENSP00000287295,9606.ENSP00000299138,9606.ENSP00000299427,9606.ENSP00000331544,9606.ENSP00000338703,9606.ENSP00000348442,…	PFN1,RARS,EIF2AK2,CTSD,TARDBP,GOT2,LMNB1,SOD1,ATP6V1B2,ERLIN2,CCT5,DLAT,FARSB,AIFM1,VPS35,TPP1,FBLN1,UGP2,PSMD12,DYNC1H1,LONP1,FH,ALDH18A1,SUCLA2,OPTN,PDHA1,CARS,PPP3CA,DYNC1I2,ALDH7A1,ANXA11,DNM1L,CLTC
Monarch	HP:0025142	Constitutional symptom	36	864	0.45	7.15e-06	9606.ENSP00000225655,9606.ENSP00000225964,9606.ENSP00000233057,9606.ENSP00000240185,9606.ENSP00000261366,9606.ENSP00000261416,9606.ENSP00000264932,9606.ENSP00000270142,9606.ENSP00000297268,9606.ENSP00000303992,9606.ENSP00000320866,9606.ENSP00000322788,9606.ENSP00000327070,9606.ENSP00000327145,9606.ENSP00000331897,9606.ENSP00000335304,9606.ENSP00000353826,9606.ENSP00000355518,9606.ENSP00000357048,…	PFN1,COL1A1,EIF2AK2,TARDBP,LMNB1,HEXB,SDHA,SOD1,COL1A2,TMEM43,CALR,MMP1,MDH2,FLNC,IDH2,DLST,LONP1,FH,COPA,LMNA,HTRA1,FLNA,PGM1,ALDH18A1,PGK1,OPTN,HADHA,HSPD1,G6PD,ANXA11,GBE1,MME,CAPN1,ACADVL,DNM1L,ETFA
Monarch	HP:0000252	Microcephaly	41	1079	0.41	8.87e-06	9606.ENSP00000205402,9606.ENSP00000217426,9606.ENSP00000231572,9606.ENSP00000233057,9606.ENSP00000236671,9606.ENSP00000245206,9606.ENSP00000261366,9606.ENSP00000264028,9606.ENSP00000276390,9606.ENSP00000280346,9606.ENSP00000281828,9606.ENSP00000283179,9606.ENSP00000296412,9606.ENSP00000299427,9606.ENSP00000301071,9606.ENSP00000319501,9606.ENSP00000322439,9606.ENSP00000324804,9606.ENSP00000327054,…	DLD,AHCY,RARS,EIF2AK2,CTSD,GOT2,LMNB1,ARCN1,ATP6V1B2,DLAT,FARSB,HNRNPU,ADH5,TPP1,TUBA1A,UGDH,TUFM,PPP2R1A,LMNB2,SHMT2,UGP2,PSMD12,DYNC1H1,LONP1,FH,PHGDH,ALDH18A1,HNRNPK,SUCLA2,PDHA1,CARS,HADHA,HSPD1,PPP3CA,DYNC1I2,LSS,DDX3X,PYCR1,ACADVL,DNM1L,CLTC
Monarch	HP:0002079	Hypoplasia of the corpus callosum	25	462	0.56	9.04e-06	9606.ENSP00000217426,9606.ENSP00000231572,9606.ENSP00000233057,9606.ENSP00000245206,9606.ENSP00000261366,9606.ENSP00000264161,9606.ENSP00000276461,9606.ENSP00000287295,9606.ENSP00000301071,9606.ENSP00000324804,9606.ENSP00000327070,9606.ENSP00000333667,9606.ENSP00000338703,9606.ENSP00000348965,9606.ENSP00000353826,9606.ENSP00000358417,9606.ENSP00000365439,9606.ENSP00000369134,9606.ENSP00000369897,…	AHCY,RARS,EIF2AK2,GOT2,LMNB1,DARS,ERLIN2,AIFM1,TUBA1A,PPP2R1A,MDH2,SHMT2,UGP2,DYNC1H1,LONP1,PHGDH,HNRNPK,PDHA1,CARS,PPP3CA,DYNC1I2,LSS,DDX3X,ALDH7A1,CLTC
Monarch	HP:0012447	Abnormal myelination	26	502	0.54	1.10e-05	9606.ENSP00000217426,9606.ENSP00000231572,9606.ENSP00000233057,9606.ENSP00000261366,9606.ENSP00000261416,9606.ENSP00000264161,9606.ENSP00000264932,9606.ENSP00000283179,9606.ENSP00000287295,9606.ENSP00000299427,9606.ENSP00000319501,9606.ENSP00000322439,9606.ENSP00000324804,9606.ENSP00000327070,9606.ENSP00000357283,9606.ENSP00000357535,9606.ENSP00000357980,9606.ENSP00000358417,9606.ENSP00000369134,…	AHCY,RARS,EIF2AK2,LMNB1,HEXB,DARS,SDHA,HNRNPU,AIFM1,TPP1,UGDH,TUFM,PPP2R1A,MDH2,LMNA,ECHS1,HTRA1,PHGDH,PDHA1,CARS,HSPD1,PPP3CA,ALDH7A1,DDOST,MME,CLTC
Monarch	HP:0012719	Functional abnormality of the gastrointestinal tract	35	845	0.44	1.21e-05	9606.ENSP00000221130,9606.ENSP00000225655,9606.ENSP00000225964,9606.ENSP00000231572,9606.ENSP00000240185,9606.ENSP00000251047,9606.ENSP00000258145,9606.ENSP00000261366,9606.ENSP00000264932,9606.ENSP00000270142,9606.ENSP00000276390,9606.ENSP00000276461,9606.ENSP00000281828,9606.ENSP00000299138,9606.ENSP00000306881,9606.ENSP00000322788,9606.ENSP00000330523,9606.ENSP00000331897,9606.ENSP00000348965,…	GSR,PFN1,COL1A1,RARS,TARDBP,LMAN1,GNS,LMNB1,SDHA,SOD1,ATP6V1B2,ERLIN2,FARSB,VPS35,SEC23A,MMP1,CTHRC1,IDH2,DYNC1H1,LONP1,PHGDH,FLNA,ALDH18A1,HNRNPK,OPTN,PDHA1,HADHA,PPP3CA,PYCR1,ARPC1B,DDOST,ACADVL,DNM1L,ETFA,CLTC
Monarch	HP:0002691	Platybasia	7	20	1.37	1.23e-05	9606.ENSP00000225964,9606.ENSP00000236040,9606.ENSP00000297268,9606.ENSP00000300026,9606.ENSP00000317232,9606.ENSP00000420213,9606.ENSP00000434412	COL1A1,LEPRE1,COL1A2,PPIB,FKBP10,FLNB,SERPINH1
Monarch	HP:0005897	Severe generalized osteoporosis	6	11	1.56	1.32e-05	9606.ENSP00000225964,9606.ENSP00000236040,9606.ENSP00000297268,9606.ENSP00000300026,9606.ENSP00000317232,9606.ENSP00000434412	COL1A1,LEPRE1,COL1A2,PPIB,FKBP10,SERPINH1
Monarch	HP:0002151	Increased serum lactate	15	172	0.77	1.52e-05	9606.ENSP00000205402,9606.ENSP00000222673,9606.ENSP00000228318,9606.ENSP00000231572,9606.ENSP00000245206,9606.ENSP00000264932,9606.ENSP00000270142,9606.ENSP00000287295,9606.ENSP00000322439,9606.ENSP00000327070,9606.ENSP00000353826,9606.ENSP00000357535,9606.ENSP00000368030,9606.ENSP00000369134,9606.ENSP00000449089	DLD,OGDH,SLC25A3,RARS,GOT2,SDHA,SOD1,AIFM1,TUFM,MDH2,LONP1,ECHS1,ATAD3A,PDHA1,DNM1L
Monarch	HP:0004586	Biconcave vertebral bodies	8	33	1.21	1.54e-05	9606.ENSP00000225964,9606.ENSP00000236040,9606.ENSP00000297268,9606.ENSP00000300026,9606.ENSP00000317232,9606.ENSP00000327801,9606.ENSP00000384949,9606.ENSP00000434412	COL1A1,LEPRE1,COL1A2,PPIB,FKBP10,P4HB,PYCR1,SERPINH1
Monarch	HP:0001260	Dysarthria	25	479	0.54	1.58e-05	9606.ENSP00000225655,9606.ENSP00000231572,9606.ENSP00000233057,9606.ENSP00000240185,9606.ENSP00000258145,9606.ENSP00000261366,9606.ENSP00000261416,9606.ENSP00000264161,9606.ENSP00000264932,9606.ENSP00000270142,9606.ENSP00000276461,9606.ENSP00000280346,9606.ENSP00000299427,9606.ENSP00000331544,9606.ENSP00000357535,9606.ENSP00000357980,9606.ENSP00000358866,9606.ENSP00000360268,9606.ENSP00000362924,…	PFN1,RARS,EIF2AK2,TARDBP,GNS,LMNB1,HEXB,DARS,SDHA,SOD1,ERLIN2,DLAT,TPP1,FBLN1,ECHS1,HTRA1,FLNA,ALDH18A1,GSN,OPTN,PDHA1,CARS,DYNC1I2,MME,CAPN1
Monarch	HP:0001761	Pes cavus	19	284	0.65	1.58e-05	9606.ENSP00000248553,9606.ENSP00000276390,9606.ENSP00000276461,9606.ENSP00000287295,9606.ENSP00000347495,9606.ENSP00000348442,9606.ENSP00000348965,9606.ENSP00000353826,9606.ENSP00000357283,9606.ENSP00000358866,9606.ENSP00000360268,9606.ENSP00000369134,9606.ENSP00000369897,9606.ENSP00000370023,9606.ENSP00000373620,9606.ENSP00000373918,9606.ENSP00000418525,9606.ENSP00000431984,9606.ENSP00000449089	HSPB1,ATP6V1B2,ERLIN2,AIFM1,WARS,PSMD12,DYNC1H1,LONP1,LMNA,FLNA,ALDH18A1,PDHA1,CARS,HADHA,HSPD1,GARS,MME,CAPN1,DNM1L
Monarch	HP:0100491	Abnormality of lower limb joint	25	479	0.54	1.58e-05	9606.ENSP00000225964,9606.ENSP00000264932,9606.ENSP00000269349,9606.ENSP00000270142,9606.ENSP00000276461,9606.ENSP00000287295,9606.ENSP00000295550,9606.ENSP00000297268,9606.ENSP00000317232,9606.ENSP00000322788,9606.ENSP00000325146,9606.ENSP00000327054,9606.ENSP00000327145,9606.ENSP00000331544,9606.ENSP00000349860,9606.ENSP00000353826,9606.ENSP00000355180,9606.ENSP00000357283,9606.ENSP00000358866,…	COL1A1,SDHA,EIF4A3,SOD1,ERLIN2,AIFM1,COL6A3,COL1A2,FKBP10,MMP1,COL12A1,LMNB2,FLNC,FBLN1,GFPT1,LONP1,COL6A1,LMNA,FLNA,ALDH18A1,CARS,PYCR1,FLNB,CAPN1,TOR1AIP1
Monarch	HP:0001388	Joint laxity	16	200	0.73	1.61e-05	9606.ENSP00000225964,9606.ENSP00000236040,9606.ENSP00000281828,9606.ENSP00000295550,9606.ENSP00000297268,9606.ENSP00000306881,9606.ENSP00000317232,9606.ENSP00000325146,9606.ENSP00000349860,9606.ENSP00000353826,9606.ENSP00000355180,9606.ENSP00000358866,9606.ENSP00000365439,9606.ENSP00000382840,9606.ENSP00000420213,9606.ENSP00000434412	COL1A1,LEPRE1,FARSB,COL6A3,COL1A2,SEC23A,FKBP10,COL12A1,GFPT1,LONP1,COL6A1,FLNA,HNRNPK,DDX3X,FLNB,SERPINH1
Monarch	HP:0002194	Delayed gross motor development	19	285	0.65	1.61e-05	9606.ENSP00000225964,9606.ENSP00000261366,9606.ENSP00000276461,9606.ENSP00000280346,9606.ENSP00000297268,9606.ENSP00000319501,9606.ENSP00000324804,9606.ENSP00000325146,9606.ENSP00000327054,9606.ENSP00000331544,9606.ENSP00000333667,9606.ENSP00000348442,9606.ENSP00000348965,9606.ENSP00000365439,9606.ENSP00000367923,9606.ENSP00000369897,9606.ENSP00000373918,9606.ENSP00000380308,9606.ENSP00000380837	COL1A1,LMNB1,ERLIN2,DLAT,COL1A2,UGDH,PPP2R1A,COL12A1,LMNB2,FBLN1,SHMT2,PSMD12,DYNC1H1,HNRNPK,SUCLA2,CARS,GARS,DYNC1I2,LSS
Monarch	HP:0003236	Elevated circulating creatine kinase concentration	18	256	0.67	1.61e-05	9606.ENSP00000211998,9606.ENSP00000217426,9606.ENSP00000264932,9606.ENSP00000287295,9606.ENSP00000295550,9606.ENSP00000299427,9606.ENSP00000303992,9606.ENSP00000325146,9606.ENSP00000327145,9606.ENSP00000349860,9606.ENSP00000355180,9606.ENSP00000357283,9606.ENSP00000360124,9606.ENSP00000367923,9606.ENSP00000370023,9606.ENSP00000435365,9606.ENSP00000438689,9606.ENSP00000452762	VCL,AHCY,SDHA,AIFM1,COL6A3,TPP1,TMEM43,COL12A1,FLNC,GFPT1,COL6A1,LMNA,PGM1,SUCLA2,HADHA,TOR1AIP1,ACADVL,ETFA
Monarch	HP:0000765	Abnormal thorax morphology	32	744	0.46	1.76e-05	9606.ENSP00000225964,9606.ENSP00000236040,9606.ENSP00000258145,9606.ENSP00000276390,9606.ENSP00000281828,9606.ENSP00000287295,9606.ENSP00000295550,9606.ENSP00000297268,9606.ENSP00000300026,9606.ENSP00000303992,9606.ENSP00000306881,9606.ENSP00000317232,9606.ENSP00000324804,9606.ENSP00000325146,9606.ENSP00000327801,9606.ENSP00000346839,9606.ENSP00000348442,9606.ENSP00000349860,9606.ENSP00000355180,…	COL1A1,LEPRE1,GNS,ATP6V1B2,FARSB,AIFM1,COL6A3,COL1A2,PPIB,TMEM43,SEC23A,FKBP10,PPP2R1A,COL12A1,P4HB,FN1,PSMD12,GFPT1,COL6A1,LMNA,FLNA,ALDH18A1,HNRNPK,ATAD3A,PPP3CA,DDX3X,PYCR1,MME,FLNB,SERPINH1,DNM1L,ETFA
Monarch	HP:0002094	Dyspnea	21	350	0.6	1.78e-05	9606.ENSP00000211998,9606.ENSP00000225655,9606.ENSP00000228318,9606.ENSP00000240185,9606.ENSP00000270142,9606.ENSP00000276390,9606.ENSP00000287295,9606.ENSP00000297268,9606.ENSP00000327145,9606.ENSP00000339191,9606.ENSP00000357048,9606.ENSP00000357283,9606.ENSP00000360124,9606.ENSP00000368022,9606.ENSP00000370023,9606.ENSP00000382840,9606.ENSP00000387123,9606.ENSP00000398610,9606.ENSP00000410833,…	VCL,PFN1,SLC25A3,TARDBP,SOD1,ATP6V1B2,AIFM1,COL1A2,FLNC,CAV1,COPA,LMNA,PGM1,OPTN,HADHA,DDX3X,ALDH7A1,ANXA11,GBE1,ACADVL,ETFA
Monarch	HP:0002460	Distal muscle weakness	15	177	0.75	1.90e-05	9606.ENSP00000240185,9606.ENSP00000248553,9606.ENSP00000276461,9606.ENSP00000287295,9606.ENSP00000295550,9606.ENSP00000325146,9606.ENSP00000327145,9606.ENSP00000348965,9606.ENSP00000349860,9606.ENSP00000355180,9606.ENSP00000357283,9606.ENSP00000362576,9606.ENSP00000370023,9606.ENSP00000373918,9606.ENSP00000418525	TARDBP,HSPB1,ERLIN2,AIFM1,COL6A3,COL12A1,FLNC,DYNC1H1,GFPT1,COL6A1,LMNA,YARS,HADHA,GARS,MME
Monarch	HP:0012103	Abnormality of the mitochondrion	14	153	0.79	2.05e-05	9606.ENSP00000205402,9606.ENSP00000228318,9606.ENSP00000240185,9606.ENSP00000264932,9606.ENSP00000280346,9606.ENSP00000322788,9606.ENSP00000353826,9606.ENSP00000357535,9606.ENSP00000367923,9606.ENSP00000369134,9606.ENSP00000370023,9606.ENSP00000438689,9606.ENSP00000449089,9606.ENSP00000452762	DLD,SLC25A3,TARDBP,SDHA,DLAT,MMP1,LONP1,ECHS1,SUCLA2,PDHA1,HADHA,ACADVL,DNM1L,ETFA
Monarch	HP:0002936	Distal sensory impairment	12	107	0.88	2.08e-05	9606.ENSP00000248553,9606.ENSP00000261366,9606.ENSP00000280326,9606.ENSP00000287295,9606.ENSP00000339191,9606.ENSP00000348965,9606.ENSP00000357283,9606.ENSP00000362576,9606.ENSP00000373918,9606.ENSP00000410833,9606.ENSP00000418525,9606.ENSP00000431984	HSPB1,LMNB1,CCT5,AIFM1,CAV1,DYNC1H1,LMNA,YARS,GARS,GBE1,MME,CAPN1
Monarch	HP:0001871	Abnormality of blood and blood-forming tissues	43	1216	0.37	2.24e-05	9606.ENSP00000205402,9606.ENSP00000211998,9606.ENSP00000217426,9606.ENSP00000221130,9606.ENSP00000225964,9606.ENSP00000244137,9606.ENSP00000251047,9606.ENSP00000252699,9606.ENSP00000264932,9606.ENSP00000276390,9606.ENSP00000281828,9606.ENSP00000296412,9606.ENSP00000297268,9606.ENSP00000320866,9606.ENSP00000322788,9606.ENSP00000327070,9606.ENSP00000327145,9606.ENSP00000327801,9606.ENSP00000331897,…	DLD,VCL,AHCY,GSR,COL1A1,PEPD,LMAN1,ACTN4,SDHA,ATP6V1B2,FARSB,ADH5,COL1A2,CALR,MMP1,MDH2,FLNC,P4HB,IDH2,DLST,RPSA,FN1,TFRC,MSN,LONP1,FH,COPA,LMNA,ECHS1,PHGDH,FLNA,PGM1,PGK1,GSN,PDHA1,G6PD,ACTN1,ARPC1B,HLA-B,DDOST,GPI,GBE1,DNM1L
Monarch	HP:0000926	Platyspondyly	12	111	0.86	2.87e-05	9606.ENSP00000225964,9606.ENSP00000236040,9606.ENSP00000287295,9606.ENSP00000297268,9606.ENSP00000300026,9606.ENSP00000317232,9606.ENSP00000327801,9606.ENSP00000331897,9606.ENSP00000358866,9606.ENSP00000384949,9606.ENSP00000420213,9606.ENSP00000434412	COL1A1,LEPRE1,AIFM1,COL1A2,PPIB,FKBP10,P4HB,IDH2,FLNA,PYCR1,FLNB,SERPINH1
Monarch	HP:0002007	Frontal bossing	20	330	0.61	2.87e-05	9606.ENSP00000225964,9606.ENSP00000236040,9606.ENSP00000236959,9606.ENSP00000258145,9606.ENSP00000276390,9606.ENSP00000297268,9606.ENSP00000300026,9606.ENSP00000306881,9606.ENSP00000317232,9606.ENSP00000327801,9606.ENSP00000338703,9606.ENSP00000353826,9606.ENSP00000355518,9606.ENSP00000358866,9606.ENSP00000360268,9606.ENSP00000368030,9606.ENSP00000369134,9606.ENSP00000384949,9606.ENSP00000420213,…	COL1A1,LEPRE1,ATIC,GNS,ATP6V1B2,COL1A2,PPIB,SEC23A,FKBP10,P4HB,UGP2,LONP1,FH,FLNA,ALDH18A1,ATAD3A,PDHA1,PYCR1,FLNB,SERPINH1
Monarch	HP:0040160	Generalized osteoporosis	7	24	1.29	2.87e-05	9606.ENSP00000225964,9606.ENSP00000236040,9606.ENSP00000297268,9606.ENSP00000300026,9606.ENSP00000317232,9606.ENSP00000357283,9606.ENSP00000434412	COL1A1,LEPRE1,COL1A2,PPIB,FKBP10,LMNA,SERPINH1
Monarch	HP:0003023	Bowing of limbs due to multiple fractures	6	14	1.46	3.23e-05	9606.ENSP00000225964,9606.ENSP00000236040,9606.ENSP00000297268,9606.ENSP00000300026,9606.ENSP00000317232,9606.ENSP00000434412	COL1A1,LEPRE1,COL1A2,PPIB,FKBP10,SERPINH1
Monarch	HP:0004331	Decreased skull ossification	8	38	1.15	3.23e-05	9606.ENSP00000225964,9606.ENSP00000236040,9606.ENSP00000297268,9606.ENSP00000300026,9606.ENSP00000306881,9606.ENSP00000317232,9606.ENSP00000357283,9606.ENSP00000434412	COL1A1,LEPRE1,COL1A2,PPIB,SEC23A,FKBP10,LMNA,SERPINH1
Monarch	HP:0005758	Basilar impression	6	14	1.46	3.23e-05	9606.ENSP00000225964,9606.ENSP00000236040,9606.ENSP00000297268,9606.ENSP00000300026,9606.ENSP00000317232,9606.ENSP00000434412	COL1A1,LEPRE1,COL1A2,PPIB,FKBP10,SERPINH1
Monarch	HP:0002017	Nausea and vomiting	21	367	0.58	3.32e-05	9606.ENSP00000196371,9606.ENSP00000205402,9606.ENSP00000225655,9606.ENSP00000225964,9606.ENSP00000231572,9606.ENSP00000240185,9606.ENSP00000264932,9606.ENSP00000270142,9606.ENSP00000281828,9606.ENSP00000327070,9606.ENSP00000335304,9606.ENSP00000355518,9606.ENSP00000358417,9606.ENSP00000358866,9606.ENSP00000360268,9606.ENSP00000365439,9606.ENSP00000368022,9606.ENSP00000370023,9606.ENSP00000398610,…	OXCT1,DLD,PFN1,COL1A1,RARS,TARDBP,SDHA,SOD1,FARSB,MDH2,DLST,FH,PHGDH,FLNA,ALDH18A1,HNRNPK,OPTN,HADHA,ANXA11,ACADVL,ETFA
Monarch	HP:0001263	Global developmental delay	50	1559	0.33	3.34e-05	9606.ENSP00000205402,9606.ENSP00000217426,9606.ENSP00000222673,9606.ENSP00000231572,9606.ENSP00000236040,9606.ENSP00000244137,9606.ENSP00000261366,9606.ENSP00000264932,9606.ENSP00000269349,9606.ENSP00000276390,9606.ENSP00000276461,9606.ENSP00000277865,9606.ENSP00000280346,9606.ENSP00000283179,9606.ENSP00000287295,9606.ENSP00000297268,9606.ENSP00000319501,9606.ENSP00000324804,9606.ENSP00000327054,…	DLD,AHCY,OGDH,RARS,LEPRE1,PEPD,LMNB1,SDHA,EIF4A3,ATP6V1B2,ERLIN2,GLUD1,DLAT,HNRNPU,AIFM1,COL1A2,UGDH,PPP2R1A,LMNB2,MDH2,P4HB,IDH2,UGP2,CAV1,PSMD12,DYNC1H1,AP1B1,LONP1,FH,LMNA,ECHS1,PHGDH,FLNA,ALDH18A1,PGK1,HNRNPK,SUCLA2,ATAD3A,PDHA1,HADHA,HSPD1,PPP3CA,DYNC1I2,DDX3X,PYCR1,ALDH7A1,DDOST,FLNB,DNM1L,CLTC
Monarch	HP:0004323	Abnormality of body weight	49	1512	0.34	3.34e-05	9606.ENSP00000205402,9606.ENSP00000217426,9606.ENSP00000225964,9606.ENSP00000228318,9606.ENSP00000236040,9606.ENSP00000244137,9606.ENSP00000245206,9606.ENSP00000261366,9606.ENSP00000261416,9606.ENSP00000264028,9606.ENSP00000264932,9606.ENSP00000281828,9606.ENSP00000295550,9606.ENSP00000296412,9606.ENSP00000297268,9606.ENSP00000299138,9606.ENSP00000300026,9606.ENSP00000303992,9606.ENSP00000320866,…	DLD,AHCY,COL1A1,SLC25A3,LEPRE1,PEPD,GOT2,LMNB1,HEXB,ARCN1,SDHA,FARSB,COL6A3,ADH5,COL1A2,VPS35,PPIB,TMEM43,CALR,COL12A1,MDH2,FLNC,DLST,CAV1,PSMD12,AP1B1,TFRC,LONP1,COL6A1,FH,LMNA,ECHS1,PHGDH,FLNA,ALDH18A1,SUCLA2,PDHA1,CARS,HADHA,PPP3CA,DDX3X,PYCR1,ARPC1B,DDOST,GBE1,ACADVL,DNM1L,CLTC,EPHX1
Monarch	HP:0001249	Intellectual disability	52	1655	0.32	3.39e-05	9606.ENSP00000217426,9606.ENSP00000231572,9606.ENSP00000236671,9606.ENSP00000236959,9606.ENSP00000244137,9606.ENSP00000245206,9606.ENSP00000258145,9606.ENSP00000264028,9606.ENSP00000264161,9606.ENSP00000264932,9606.ENSP00000276390,9606.ENSP00000276461,9606.ENSP00000277865,9606.ENSP00000280346,9606.ENSP00000283179,9606.ENSP00000287295,9606.ENSP00000296412,9606.ENSP00000297268,9606.ENSP00000301071,…	AHCY,RARS,CTSD,ATIC,PEPD,GOT2,GNS,ARCN1,DARS,SDHA,ATP6V1B2,ERLIN2,GLUD1,DLAT,HNRNPU,AIFM1,ADH5,COL1A2,TUBA1A,PPP2R1A,FBLN1,SHMT2,UGP2,CAV1,PSMD12,DYNC1H1,AP1B1,LONP1,FH,LMNA,ECHS1,PHGDH,FLNA,ALDH18A1,PGK1,HNRNPK,SUCLA2,ATAD3A,PDHA1,CARS,HADHA,HSPD1,PPP3CA,DYNC1I2,LSS,DDX3X,PYCR1,ALDH7A1,GPI,GBE1,FLNB,CLTC
Monarch	HP:0002817	Abnormality of the upper limb	47	1428	0.34	3.82e-05	9606.ENSP00000211998,9606.ENSP00000225964,9606.ENSP00000236040,9606.ENSP00000244137,9606.ENSP00000248553,9606.ENSP00000261366,9606.ENSP00000264932,9606.ENSP00000269349,9606.ENSP00000276390,9606.ENSP00000276461,9606.ENSP00000280326,9606.ENSP00000287295,9606.ENSP00000295550,9606.ENSP00000296412,9606.ENSP00000297268,9606.ENSP00000299427,9606.ENSP00000303992,9606.ENSP00000317232,9606.ENSP00000322788,…	VCL,COL1A1,LEPRE1,PEPD,HSPB1,LMNB1,SDHA,EIF4A3,ATP6V1B2,ERLIN2,CCT5,AIFM1,COL6A3,ADH5,COL1A2,TPP1,TMEM43,FKBP10,MMP1,PPP2R1A,COL12A1,LMNB2,FLNC,FBLN1,SHMT2,CAV1,FN1,PSMD12,DYNC1H1,GFPT1,LONP1,COL6A1,LMNA,PHGDH,FLNA,ALDH18A1,HNRNPK,PDHA1,GARS,LSS,ATL3,DDX3X,PYCR1,MME,FLNB,DNM1L,ETFA
Monarch	HP:0002808	Kyphosis	22	406	0.56	3.97e-05	9606.ENSP00000225964,9606.ENSP00000236040,9606.ENSP00000261416,9606.ENSP00000276390,9606.ENSP00000276461,9606.ENSP00000287295,9606.ENSP00000295550,9606.ENSP00000297268,9606.ENSP00000300026,9606.ENSP00000303992,9606.ENSP00000317232,9606.ENSP00000325146,9606.ENSP00000327801,9606.ENSP00000346839,9606.ENSP00000348442,9606.ENSP00000355180,9606.ENSP00000357283,9606.ENSP00000358866,9606.ENSP00000360268,…	COL1A1,LEPRE1,HEXB,ATP6V1B2,ERLIN2,AIFM1,COL6A3,COL1A2,PPIB,TMEM43,FKBP10,COL12A1,P4HB,FN1,PSMD12,COL6A1,LMNA,FLNA,ALDH18A1,PYCR1,FLNB,SERPINH1
Monarch	HP:0011968	Feeding difficulties	36	946	0.41	4.12e-05	9606.ENSP00000205402,9606.ENSP00000225964,9606.ENSP00000245206,9606.ENSP00000261366,9606.ENSP00000264028,9606.ENSP00000264932,9606.ENSP00000269349,9606.ENSP00000276390,9606.ENSP00000281828,9606.ENSP00000287295,9606.ENSP00000295550,9606.ENSP00000319501,9606.ENSP00000324804,9606.ENSP00000327070,9606.ENSP00000338703,9606.ENSP00000348442,9606.ENSP00000348965,9606.ENSP00000353826,9606.ENSP00000355180,…	DLD,COL1A1,GOT2,LMNB1,ARCN1,SDHA,EIF4A3,ATP6V1B2,FARSB,AIFM1,COL6A3,UGDH,PPP2R1A,MDH2,UGP2,PSMD12,DYNC1H1,LONP1,COL6A1,LMNA,PHGDH,FLNA,ALDH18A1,HNRNPK,SUCLA2,ATAD3A,PDHA1,CARS,HADHA,HSPD1,PPP3CA,ALDH7A1,ACADVL,DNM1L,ETFA,CLTC
Monarch	HP:0000883	Thin ribs	9	56	1.03	4.13e-05	9606.ENSP00000225964,9606.ENSP00000236040,9606.ENSP00000287295,9606.ENSP00000297268,9606.ENSP00000300026,9606.ENSP00000317232,9606.ENSP00000357283,9606.ENSP00000378323,9606.ENSP00000434412	COL1A1,LEPRE1,AIFM1,COL1A2,PPIB,FKBP10,LMNA,PPP3CA,SERPINH1
Monarch	HP:0001273	Abnormal corpus callosum morphology	32	783	0.44	4.25e-05	9606.ENSP00000217426,9606.ENSP00000231572,9606.ENSP00000233057,9606.ENSP00000245206,9606.ENSP00000261366,9606.ENSP00000264161,9606.ENSP00000276461,9606.ENSP00000287295,9606.ENSP00000299427,9606.ENSP00000301071,9606.ENSP00000324804,9606.ENSP00000327070,9606.ENSP00000333667,9606.ENSP00000338703,9606.ENSP00000348442,9606.ENSP00000348965,9606.ENSP00000353826,9606.ENSP00000355518,9606.ENSP00000358417,…	AHCY,RARS,EIF2AK2,GOT2,LMNB1,DARS,ERLIN2,AIFM1,TPP1,TUBA1A,PPP2R1A,MDH2,SHMT2,UGP2,PSMD12,DYNC1H1,LONP1,FH,PHGDH,ALDH18A1,HNRNPK,ATAD3A,PDHA1,CARS,PPP3CA,DYNC1I2,LSS,DDX3X,PYCR1,ALDH7A1,DNM1L,CLTC
Monarch	HP:0002992	Abnormality of tibia morphology	11	95	0.89	4.26e-05	9606.ENSP00000225964,9606.ENSP00000236040,9606.ENSP00000269349,9606.ENSP00000287295,9606.ENSP00000297268,9606.ENSP00000300026,9606.ENSP00000317232,9606.ENSP00000358866,9606.ENSP00000384949,9606.ENSP00000420213,9606.ENSP00000434412	COL1A1,LEPRE1,EIF4A3,AIFM1,COL1A2,PPIB,FKBP10,FLNA,PYCR1,FLNB,SERPINH1
Monarch	HP:0001508	Failure to thrive	36	950	0.4	4.37e-05	9606.ENSP00000205402,9606.ENSP00000217426,9606.ENSP00000228318,9606.ENSP00000244137,9606.ENSP00000261366,9606.ENSP00000261416,9606.ENSP00000264028,9606.ENSP00000264932,9606.ENSP00000281828,9606.ENSP00000295550,9606.ENSP00000296412,9606.ENSP00000325146,9606.ENSP00000327070,9606.ENSP00000327145,9606.ENSP00000339191,9606.ENSP00000350199,9606.ENSP00000353224,9606.ENSP00000355180,9606.ENSP00000355518,…	DLD,AHCY,SLC25A3,PEPD,LMNB1,HEXB,ARCN1,SDHA,FARSB,COL6A3,ADH5,COL12A1,MDH2,FLNC,CAV1,AP1B1,TFRC,COL6A1,FH,LMNA,ECHS1,PHGDH,FLNA,ALDH18A1,SUCLA2,PDHA1,CARS,HADHA,PPP3CA,PYCR1,ARPC1B,DDOST,GBE1,DNM1L,CLTC,EPHX1
Monarch	HP:0033354	Abnormal urine metabolite level	18	280	0.63	4.37e-05	9606.ENSP00000196371,9606.ENSP00000205402,9606.ENSP00000222673,9606.ENSP00000244137,9606.ENSP00000258145,9606.ENSP00000264932,9606.ENSP00000276390,9606.ENSP00000277865,9606.ENSP00000327070,9606.ENSP00000335304,9606.ENSP00000355518,9606.ENSP00000362413,9606.ENSP00000367923,9606.ENSP00000368030,9606.ENSP00000370023,9606.ENSP00000377192,9606.ENSP00000438689,9606.ENSP00000452762	OXCT1,DLD,OGDH,PEPD,GNS,SDHA,ATP6V1B2,GLUD1,MDH2,DLST,FH,PGK1,SUCLA2,ATAD3A,HADHA,G6PD,ACADVL,ETFA
Monarch	HP:0003690	Limb muscle weakness	17	251	0.66	4.57e-05	9606.ENSP00000248553,9606.ENSP00000276461,9606.ENSP00000295550,9606.ENSP00000303992,9606.ENSP00000325146,9606.ENSP00000327145,9606.ENSP00000339191,9606.ENSP00000348965,9606.ENSP00000355180,9606.ENSP00000357283,9606.ENSP00000360268,9606.ENSP00000362576,9606.ENSP00000370023,9606.ENSP00000373620,9606.ENSP00000373918,9606.ENSP00000418525,9606.ENSP00000431984	HSPB1,ERLIN2,COL6A3,TMEM43,COL12A1,FLNC,CAV1,DYNC1H1,COL6A1,LMNA,ALDH18A1,YARS,HADHA,HSPD1,GARS,MME,CAPN1
Monarch	HP:0030680	Abnormality of cardiovascular system morphology	48	1488	0.33	4.57e-05	9606.ENSP00000205402,9606.ENSP00000211998,9606.ENSP00000217426,9606.ENSP00000225964,9606.ENSP00000228318,9606.ENSP00000236959,9606.ENSP00000257770,9606.ENSP00000258145,9606.ENSP00000261366,9606.ENSP00000261416,9606.ENSP00000264028,9606.ENSP00000264161,9606.ENSP00000264932,9606.ENSP00000276390,9606.ENSP00000281828,9606.ENSP00000296412,9606.ENSP00000297268,9606.ENSP00000303992,9606.ENSP00000322788,…	DLD,VCL,AHCY,COL1A1,SLC25A3,ATIC,NT5E,GNS,LMNB1,HEXB,ARCN1,DARS,SDHA,ATP6V1B2,FARSB,ADH5,COL1A2,TMEM43,MMP1,PPP2R1A,FLNC,P4HB,IDH2,SHMT2,CAV1,FN1,PSMD12,LONP1,LMNA,ECHS1,HTRA1,PHGDH,FLNA,PGM1,ALDH18A1,GSN,HNRNPK,ATAD3A,PDHA1,CARS,HADHA,DDX3X,PYCR1,ARPC1B,GBE1,FLNB,ACADVL,ETFA
Monarch	HP:0002200	Pseudobulbar signs	7	27	1.24	4.65e-05	9606.ENSP00000231572,9606.ENSP00000261366,9606.ENSP00000270142,9606.ENSP00000276461,9606.ENSP00000331544,9606.ENSP00000357980,9606.ENSP00000360268	RARS,LMNB1,SOD1,ERLIN2,FBLN1,HTRA1,ALDH18A1
Monarch	HP:0000260	Wide anterior fontanel	10	77	0.94	5.20e-05	9606.ENSP00000225964,9606.ENSP00000236040,9606.ENSP00000297268,9606.ENSP00000300026,9606.ENSP00000306881,9606.ENSP00000317232,9606.ENSP00000358866,9606.ENSP00000382840,9606.ENSP00000434412,9606.ENSP00000452762	COL1A1,LEPRE1,COL1A2,PPIB,SEC23A,FKBP10,FLNA,DDX3X,SERPINH1,ETFA
Monarch	HP:0001638	Cardiomyopathy	23	452	0.53	5.52e-05	9606.ENSP00000205402,9606.ENSP00000211998,9606.ENSP00000217426,9606.ENSP00000228318,9606.ENSP00000258145,9606.ENSP00000264932,9606.ENSP00000303992,9606.ENSP00000322788,9606.ENSP00000327145,9606.ENSP00000331897,9606.ENSP00000333667,9606.ENSP00000339191,9606.ENSP00000357283,9606.ENSP00000357535,9606.ENSP00000360124,9606.ENSP00000362924,9606.ENSP00000368030,9606.ENSP00000369134,9606.ENSP00000370023,…	DLD,VCL,AHCY,SLC25A3,GNS,SDHA,TMEM43,MMP1,FLNC,IDH2,SHMT2,CAV1,LMNA,ECHS1,PGM1,GSN,ATAD3A,PDHA1,HADHA,DDX3X,GBE1,ACADVL,ETFA
Monarch	HP:0003019	Abnormality of the wrist	12	121	0.82	5.52e-05	9606.ENSP00000276461,9606.ENSP00000287295,9606.ENSP00000295550,9606.ENSP00000325146,9606.ENSP00000331544,9606.ENSP00000346839,9606.ENSP00000353826,9606.ENSP00000355180,9606.ENSP00000357283,9606.ENSP00000358866,9606.ENSP00000360268,9606.ENSP00000420213	ERLIN2,AIFM1,COL6A3,COL12A1,FBLN1,FN1,LONP1,COL6A1,LMNA,FLNA,ALDH18A1,FLNB
Monarch	HP:0000703	Dentinogenesis imperfecta	7	28	1.22	5.54e-05	9606.ENSP00000225964,9606.ENSP00000236040,9606.ENSP00000297268,9606.ENSP00000300026,9606.ENSP00000317232,9606.ENSP00000327801,9606.ENSP00000434412	COL1A1,LEPRE1,COL1A2,PPIB,FKBP10,P4HB,SERPINH1
Monarch	HP:0000235	Abnormality of the fontanelles or cranial sutures	18	289	0.62	6.16e-05	9606.ENSP00000225964,9606.ENSP00000236040,9606.ENSP00000236671,9606.ENSP00000276390,9606.ENSP00000287295,9606.ENSP00000297268,9606.ENSP00000300026,9606.ENSP00000306881,9606.ENSP00000317232,9606.ENSP00000327801,9606.ENSP00000357283,9606.ENSP00000358866,9606.ENSP00000360268,9606.ENSP00000365439,9606.ENSP00000378323,9606.ENSP00000384949,9606.ENSP00000420213,9606.ENSP00000434412	COL1A1,LEPRE1,CTSD,ATP6V1B2,AIFM1,COL1A2,PPIB,SEC23A,FKBP10,P4HB,LMNA,FLNA,ALDH18A1,HNRNPK,PPP3CA,PYCR1,FLNB,SERPINH1
Monarch	HP:0002061	Lower limb spasticity	15	200	0.7	6.16e-05	9606.ENSP00000231572,9606.ENSP00000245206,9606.ENSP00000264161,9606.ENSP00000264932,9606.ENSP00000270142,9606.ENSP00000276461,9606.ENSP00000280326,9606.ENSP00000287295,9606.ENSP00000357535,9606.ENSP00000360268,9606.ENSP00000369134,9606.ENSP00000373620,9606.ENSP00000410833,9606.ENSP00000431984,9606.ENSP00000449089	RARS,GOT2,DARS,SDHA,SOD1,ERLIN2,CCT5,AIFM1,ECHS1,ALDH18A1,PDHA1,HSPD1,GBE1,CAPN1,DNM1L
Monarch	HP:0011121	Abnormality of skin morphology	51	1649	0.32	6.16e-05	9606.ENSP00000211998,9606.ENSP00000225964,9606.ENSP00000228318,9606.ENSP00000236040,9606.ENSP00000244137,9606.ENSP00000251047,9606.ENSP00000264932,9606.ENSP00000270142,9606.ENSP00000276390,9606.ENSP00000276461,9606.ENSP00000280326,9606.ENSP00000295550,9606.ENSP00000296412,9606.ENSP00000297268,9606.ENSP00000300026,9606.ENSP00000303992,9606.ENSP00000306881,9606.ENSP00000317232,9606.ENSP00000320866,…	VCL,COL1A1,SLC25A3,LEPRE1,PEPD,LMAN1,SDHA,SOD1,ATP6V1B2,ERLIN2,CCT5,COL6A3,ADH5,COL1A2,PPIB,TMEM43,SEC23A,FKBP10,CALR,MMP1,COL12A1,MDH2,P4HB,IDH2,DLST,CAV1,PSMD12,AP1B1,LONP1,COL6A1,FH,LMNA,PHGDH,FLNA,ALDH18A1,GSN,HNRNPK,PDHA1,HADHA,G6PD,LSS,ATL3,DDX3X,PYCR1,DDOST,GPI,GBE1,FLNB,ACADVL,DNM1L,ETFA
Monarch	HP:0000153	Abnormality of the mouth	58	1994	0.29	6.38e-05	9606.ENSP00000217426,9606.ENSP00000222673,9606.ENSP00000225655,9606.ENSP00000225964,9606.ENSP00000236040,9606.ENSP00000236959,9606.ENSP00000240185,9606.ENSP00000244137,9606.ENSP00000251047,9606.ENSP00000258145,9606.ENSP00000261366,9606.ENSP00000261416,9606.ENSP00000264028,9606.ENSP00000269349,9606.ENSP00000270142,9606.ENSP00000276390,9606.ENSP00000276461,9606.ENSP00000280346,9606.ENSP00000281828,…	AHCY,OGDH,PFN1,COL1A1,LEPRE1,ATIC,TARDBP,PEPD,LMAN1,GNS,LMNB1,HEXB,ARCN1,EIF4A3,SOD1,ATP6V1B2,ERLIN2,DLAT,FARSB,AIFM1,COL6A3,COL1A2,PPIB,SEC23A,FKBP10,UGDH,MMP1,PPP2R1A,COL12A1,LMNB2,P4HB,FBLN1,SHMT2,UGP2,CAV1,PSMD12,GFPT1,LONP1,COL6A1,FH,LMNA,PHGDH,FLNA,PGM1,ALDH18A1,GSN,HNRNPK,OPTN,ATAD3A,PDHA1,CARS,PPP3CA,DDX3X,PYCR1,ANXA11,FLNB,SERPINH1,CLTC
Monarch	HP:0000963	Thin skin	10	80	0.92	6.57e-05	9606.ENSP00000225964,9606.ENSP00000236040,9606.ENSP00000244137,9606.ENSP00000297268,9606.ENSP00000300026,9606.ENSP00000327801,9606.ENSP00000357283,9606.ENSP00000358866,9606.ENSP00000360268,9606.ENSP00000384949	COL1A1,LEPRE1,PEPD,COL1A2,PPIB,P4HB,LMNA,FLNA,ALDH18A1,PYCR1
Monarch	HP:0003691	Scapular winging	10	80	0.92	6.57e-05	9606.ENSP00000295550,9606.ENSP00000303992,9606.ENSP00000325146,9606.ENSP00000349860,9606.ENSP00000355180,9606.ENSP00000357283,9606.ENSP00000358866,9606.ENSP00000420213,9606.ENSP00000449089,9606.ENSP00000452762	COL6A3,TMEM43,COL12A1,GFPT1,COL6A1,LMNA,FLNA,FLNB,DNM1L,ETFA
Monarch	HP:0008065	Aplasia/Hypoplasia of the skin	13	149	0.77	6.65e-05	9606.ENSP00000225964,9606.ENSP00000236040,9606.ENSP00000244137,9606.ENSP00000276390,9606.ENSP00000297268,9606.ENSP00000300026,9606.ENSP00000322788,9606.ENSP00000327801,9606.ENSP00000357283,9606.ENSP00000358866,9606.ENSP00000360268,9606.ENSP00000362924,9606.ENSP00000384949	COL1A1,LEPRE1,PEPD,ATP6V1B2,COL1A2,PPIB,MMP1,P4HB,LMNA,FLNA,ALDH18A1,GSN,PYCR1
[truncated: 583 more rows]

## Sheet: cluster-22
#category	term ID	term description	observed gene count	background gene count	strength	false discovery rate	matching proteins in your network (IDs)	matching proteins in your network (labels)
[truncated: 189 more rows]

[truncated: 3 more sheets: cluster-18, cluster-16, cluster-9]
